# Supplementary material for: Proton transfer pathway in anion channelrhodopsin-1
Source: eLife. 2021 Dec 21;10:e72264. doi: 10.7554/eLife.72264 (PMC8691836; doi:10.7554/eLife.72264)
Supplement: Source data 1. [file elife-72264-supp2.zip]

Archive with 8 entries (8 files):
- SI_coordinates/D234E.txt
- SI_coordinates/D234N_deprotonated_E68.txt
- SI_coordinates/D234N_protonated_E68.txt
- SI_coordinates/E68D.txt
- SI_coordinates/E68Q.txt
- SI_coordinates/E68Q_D234N.txt
- SI_coordinates/E68Q_D234N_withCl-.txt
- SI_coordinates/WT.txt
