# Supplementary material for: Proton transfer pathway in anion channelrhodopsin-1
Source: eLife. 2021 Dec 21;10:e72264. doi: 10.7554/eLife.72264 (PMC8691836; doi:10.7554/eLife.72264)
Supplement: Source data 1. [file elife-72264-supp2.zip › SI_coordinates/D234E.txt]

model01
ATOM      1  N   CYS A   6      -9.241 -11.692 -36.771-0.598 1.850          
ATOM      2  HT1 CYS A   6      -8.575 -11.527 -37.510 0.281 0.225          
ATOM      3  HT2 CYS A   6      -9.907 -10.935 -36.730 0.281 0.225          
ATOM      4  HT3 CYS A   6      -9.698 -12.583 -36.922 0.281 0.225          
ATOM      5  CA  CYS A   6      -8.541 -11.747 -35.486 0.210 2.275          
ATOM      6  HA  CYS A   6      -7.891 -12.625 -35.471 0.100 1.320          
ATOM      7  CB  CYS A   6      -7.668 -10.418 -35.107-0.137 2.175          
ATOM      8  1HB CYS A   6      -7.237 -10.535 -34.110 0.090 1.320          
ATOM      9  2HB CYS A   6      -6.818 -10.339 -35.785 0.090 1.320          
ATOM     10  SG  CYS A   6      -8.585  -8.831 -35.152-0.366 2.000          
ATOM     11  HG1 CYS A   6      -7.531  -8.063 -34.857 0.129 0.450          
ATOM     12  C   CYS A   6      -9.557 -11.944 -34.379 0.510 2.000          
ATOM     13  O   CYS A   6      -9.216 -11.930 -33.195-0.510 1.700          
ATOM     14  N   ASP A   7     -10.817 -12.100 -34.787-0.470 1.850          
ATOM     15  HN  ASP A   7     -10.993 -12.317 -35.750 0.310 0.225          
ATOM     16  CA  ASP A   7     -11.972 -12.246 -33.909 0.070 2.275          
ATOM     17  HA  ASP A   7     -12.863 -12.419 -34.513 0.090 1.320          
ATOM     18  CB  ASP A   7     -11.815 -13.493 -32.932-0.280 2.175          
ATOM     19  1HB ASP A   7     -10.973 -13.411 -32.246 0.090 1.320          
ATOM     20  2HB ASP A   7     -12.703 -13.609 -32.318 0.090 1.320          
ATOM     21  CG  ASP A   7     -11.666 -14.734 -33.758 0.620 2.000          
ATOM     22  OD1 ASP A   7     -12.626 -15.073 -34.483-0.760 1.700          
ATOM     23  OD2 ASP A   7     -10.574 -15.345 -33.727-0.760 1.700          
ATOM     24  C   ASP A   7     -12.143 -10.970 -33.091 0.510 2.000          
ATOM     25  O   ASP A   7     -11.919 -10.967 -31.873-0.510 1.700          
ATOM     26  N   PRO A   8     -12.564  -9.871 -33.727-0.290 1.850          
ATOM     27  CD  PRO A   8     -12.830  -9.710 -35.186 0.000 2.175          
ATOM     28  1HD PRO A   8     -11.887  -9.689 -35.733 0.090 1.320          
ATOM     29  2HD PRO A   8     -13.462 -10.500 -35.597 0.090 1.320          
ATOM     30  CA  PRO A   8     -12.703  -8.603 -32.998 0.020 2.275          
ATOM     31  HA  PRO A   8     -11.813  -8.402 -32.398 0.090 1.320          
ATOM     32  CB  PRO A   8     -12.841  -7.568 -34.120-0.180 2.175          
ATOM     33  1HB PRO A   8     -11.864  -7.240 -34.462 0.090 1.320          
ATOM     34  2HB PRO A   8     -13.432  -6.692 -33.842 0.090 1.320          
ATOM     35  CG  PRO A   8     -13.497  -8.419 -35.231-0.180 2.175          
ATOM     36  1HG PRO A   8     -13.423  -7.950 -36.214 0.090 1.320          
ATOM     37  2HG PRO A   8     -14.563  -8.539 -35.023 0.090 1.320          
ATOM     38  C   PRO A   8     -13.896  -8.558 -32.067 0.510 2.000          
ATOM     39  O   PRO A   8     -13.969  -7.649 -31.233-0.510 1.700          
ATOM     40  N   ALA A   9     -14.847  -9.483 -32.195-0.470 1.850          
ATOM     41  HN  ALA A   9     -14.761 -10.209 -32.886 0.310 0.225          
ATOM     42  CA  ALA A   9     -15.970  -9.494 -31.271 0.070 2.275          
ATOM     43  HA  ALA A   9     -16.334  -8.468 -31.158 0.090 1.320          
ATOM     44  CB  ALA A   9     -17.164 -10.288 -31.845-0.270 2.060          
ATOM     45  1HB ALA A   9     -17.525  -9.853 -32.776 0.090 1.320          
ATOM     46  2HB ALA A   9     -16.914 -11.334 -32.022 0.090 1.320          
ATOM     47  3HB ALA A   9     -17.996 -10.271 -31.137 0.090 1.320          
ATOM     48  C   ALA A   9     -15.540  -9.896 -29.870 0.510 2.000          
ATOM     49  O   ALA A   9     -16.267  -9.621 -28.910-0.510 1.700          
ATOM     50  N   ILE A  10     -14.365 -10.509 -29.730-0.470 1.850          
ATOM     51  HN  ILE A  10     -13.817 -10.711 -30.551 0.310 0.225          
ATOM     52  CA  ILE A  10     -13.877 -10.961 -28.440 0.070 2.275          
ATOM     53  HA  ILE A  10     -14.643 -10.838 -27.670 0.090 1.320          
ATOM     54  CB  ILE A  10     -13.585 -12.515 -28.543-0.090 2.275          
ATOM     55  HB  ILE A  10     -12.820 -12.686 -29.304 0.090 1.320          
ATOM     56  CG2 ILE A  10     -12.971 -12.975 -27.177-0.270 2.060          
ATOM     57 1HG2 ILE A  10     -11.976 -12.563 -27.002 0.090 1.320          
ATOM     58 2HG2 ILE A  10     -13.608 -12.695 -26.337 0.090 1.320          
ATOM     59 3HG2 ILE A  10     -12.851 -14.058 -27.151 0.090 1.320          
ATOM     60  CG1 ILE A  10     -14.848 -13.403 -28.900-0.180 2.175          
ATOM     61 1HG1 ILE A  10     -14.731 -14.409 -28.495 0.090 1.320          
ATOM     62 2HG1 ILE A  10     -15.733 -12.987 -28.415 0.090 1.320          
ATOM     63  CD1 ILE A  10     -15.098 -13.536 -30.443-0.270 2.060          
ATOM     64  HD1 ILE A  10     -16.031 -14.069 -30.629 0.090 1.320          
ATOM     65  HD2 ILE A  10     -15.165 -12.586 -30.963 0.090 1.320          
ATOM     66  HD3 ILE A  10     -14.307 -14.122 -30.908 0.090 1.320          
ATOM     67  C   ILE A  10     -12.689 -10.143 -27.941 0.510 2.000          
ATOM     68  O   ILE A  10     -12.552  -9.952 -26.726-0.510 1.700          
ATOM     69  N   TYR A  11     -11.860  -9.609 -28.834-0.470 1.850          
ATOM     70  HN  TYR A  11     -12.066  -9.742 -29.813 0.310 0.225          
ATOM     71  CA  TYR A  11     -10.645  -8.907 -28.449 0.070 2.275          
ATOM     72  HA  TYR A  11     -10.454  -9.136 -27.413 0.090 1.320          
ATOM     73  CB  TYR A  11      -9.480  -9.464 -29.241-0.180 2.175          
ATOM     74  1HB TYR A  11      -9.696  -9.447 -30.311 0.090 1.320          
ATOM     75  2HB TYR A  11      -8.590  -8.851 -29.093 0.090 1.320          
ATOM     76  CG  TYR A  11      -9.113 -10.949 -28.814 0.000 1.992          
ATOM     77  CD1 TYR A  11      -8.488 -11.196 -27.580-0.115 1.992          
ATOM     78  HD1 TYR A  11      -8.200 -10.349 -26.977 0.115 1.358          
ATOM     79  CE1 TYR A  11      -8.256 -12.514 -27.043-0.115 1.992          
ATOM     80  HE1 TYR A  11      -7.813 -12.667 -26.071 0.115 1.358          
ATOM     81  CZ  TYR A  11      -8.737 -13.601 -27.816 0.110 1.992          
ATOM     82  OH  TYR A  11      -8.706 -14.928 -27.281-0.540 1.770          
ATOM     83  HH  TYR A  11      -9.103 -15.563 -27.861 0.430 0.225          
ATOM     84  CD2 TYR A  11      -9.484 -12.101 -29.603-0.115 1.992          
ATOM     85  HD2 TYR A  11      -9.961 -11.982 -30.566 0.115 1.358          
ATOM     86  CE2 TYR A  11      -9.295 -13.392 -29.075-0.115 1.992          
ATOM     87  HE2 TYR A  11      -9.639 -14.230 -29.665 0.115 1.358          
ATOM     88  C   TYR A  11     -10.771  -7.400 -28.643 0.510 2.000          
ATOM     89  O   TYR A  11     -11.375  -6.934 -29.616-0.510 1.700          
ATOM     90  N   GLY A  12     -10.207  -6.652 -27.695-0.470 1.850          
ATOM     91  HN  GLY A  12      -9.789  -7.157 -26.908 0.310 0.225          
ATOM     92  CA  GLY A  12      -9.980  -5.226 -27.860-0.020 2.175          
ATOM     93  1HA GLY A  12      -9.361  -5.092 -28.748 0.090 1.320          
ATOM     94  2HA GLY A  12      -9.368  -4.841 -27.053 0.090 1.320          
ATOM     95  C   GLY A  12     -11.198  -4.347 -28.025 0.510 2.000          
ATOM     96  O   GLY A  12     -11.101  -3.304 -28.677-0.510 1.700          
ATOM     97  N   GLU A  13     -12.345  -4.719 -27.449-0.470 1.850          
ATOM     98  HN  GLU A  13     -12.478  -5.644 -27.066 0.310 0.225          
ATOM     99  CA  GLU A  13     -13.481  -3.801 -27.493 0.070 2.275          
ATOM    100  HA  GLU A  13     -13.701  -3.588 -28.541 0.090 1.320          
ATOM    101  CB  GLU A  13     -14.806  -4.428 -26.809-0.180 2.175          
ATOM    102  1HB GLU A  13     -14.869  -5.502 -26.997 0.090 1.320          
ATOM    103  2HB GLU A  13     -14.826  -4.295 -25.728 0.090 1.320          
ATOM    104  CG  GLU A  13     -16.027  -3.776 -27.432-0.279 2.175          
ATOM    105  1HG GLU A  13     -16.078  -2.718 -27.171 0.090 1.320          
ATOM    106  2HG GLU A  13     -15.981  -3.824 -28.518 0.090 1.320          
ATOM    107  CD  GLU A  13     -17.338  -4.370 -27.084 0.621 2.000          
ATOM    108  OE1 GLU A  13     -17.455  -5.629 -26.911-0.757 1.700          
ATOM    109  OE2 GLU A  13     -18.382  -3.629 -27.091-0.757 1.700          
ATOM    110  C   GLU A  13     -13.151  -2.490 -26.800 0.510 2.000          
ATOM    111  O   GLU A  13     -13.615  -1.426 -27.221-0.510 1.700          
ATOM    112  N   TRP A  14     -12.326  -2.548 -25.760-0.470 1.850          
ATOM    113  HN  TRP A  14     -11.954  -3.443 -25.484 0.310 0.225          
ATOM    114  CA  TRP A  14     -11.992  -1.367 -24.979 0.070 2.275          
ATOM    115  HA  TRP A  14     -12.856  -0.695 -25.001 0.090 1.320          
ATOM    116  CB  TRP A  14     -11.770  -1.692 -23.521-0.180 2.175          
ATOM    117  1HB TRP A  14     -12.618  -2.223 -23.114 0.090 1.320          
ATOM    118  2HB TRP A  14     -10.898  -2.319 -23.358 0.090 1.320          
ATOM    119  CG  TRP A  14     -11.594  -0.391 -22.688-0.030 1.992          
ATOM    120  CD1 TRP A  14     -12.546   0.453 -22.243 0.035 1.992          
ATOM    121  HD1 TRP A  14     -13.607   0.308 -22.411 0.115 1.358          
ATOM    122  NE1 TRP A  14     -11.990   1.460 -21.519-0.610 1.850          
ATOM    123  HE1 TRP A  14     -12.513   2.252 -21.161 0.380 0.225          
ATOM    124  CE2 TRP A  14     -10.676   1.345 -21.615 0.130 1.800          
ATOM    125  CD2 TRP A  14     -10.333   0.199 -22.358-0.020 1.800          
ATOM    126  CE3 TRP A  14      -9.033  -0.167 -22.650-0.115 1.992          
ATOM    127  HE3 TRP A  14      -8.835  -1.040 -23.255 0.115 1.358          
ATOM    128  CZ3 TRP A  14      -7.959   0.625 -22.185-0.115 1.992          
ATOM    129  HZ3 TRP A  14      -6.929   0.372 -22.389 0.115 1.358          
ATOM    130  CZ2 TRP A  14      -9.642   2.071 -21.063-0.115 1.992          
ATOM    131  HZ2 TRP A  14      -9.826   2.927 -20.428 0.115 1.358          
ATOM    132  CH2 TRP A  14      -8.307   1.637 -21.351-0.115 1.992          
ATOM    133  HH2 TRP A  14      -7.500   2.189 -20.900 0.115 1.358          
ATOM    134  C   TRP A  14     -10.848  -0.586 -25.607 0.510 2.000          
ATOM    135  O   TRP A  14     -10.885   0.648 -25.641-0.510 1.700          
ATOM    136  N   SER A  15      -9.817  -1.285 -26.092-0.470 1.850          
ATOM    137  HN  SER A  15      -9.823  -2.292 -26.005 0.310 0.225          
ATOM    138  CA  SER A  15      -8.660  -0.602 -26.667 0.070 2.275          
ATOM    139  HA  SER A  15      -8.324   0.140 -25.937 0.090 1.320          
ATOM    140  CB  SER A  15      -7.493  -1.567 -26.942 0.050 2.175          
ATOM    141  1HB SER A  15      -6.687  -1.024 -27.439 0.090 1.320          
ATOM    142  2HB SER A  15      -7.074  -1.916 -26.001 0.090 1.320          
ATOM    143  OG  SER A  15      -7.886  -2.666 -27.783-0.660 1.770          
ATOM    144  HG1 SER A  15      -8.339  -2.315 -28.541 0.430 0.225          
ATOM    145  C   SER A  15      -9.028   0.188 -27.920 0.510 2.000          
ATOM    146  O   SER A  15      -8.378   1.194 -28.227-0.510 1.700          
ATOM    147  N   ARG A  16     -10.061  -0.233 -28.651-0.470 1.850          
ATOM    148  HN  ARG A  16     -10.641  -0.994 -28.318 0.310 0.225          
ATOM    149  CA  ARG A  16     -10.462   0.512 -29.839 0.070 2.275          
ATOM    150  HA  ARG A  16      -9.577   0.745 -30.436 0.090 1.320          
ATOM    151  CB  ARG A  16     -11.422  -0.292 -30.716-0.180 2.175          
ATOM    152  1HB ARG A  16     -12.298  -0.562 -30.120 0.090 1.320          
ATOM    153  2HB ARG A  16     -11.812   0.378 -31.487 0.090 1.320          
ATOM    154  CG  ARG A  16     -10.894  -1.557 -31.421-0.180 2.175          
ATOM    155  1HG ARG A  16     -10.049  -1.239 -32.034 0.090 1.320          
ATOM    156  2HG ARG A  16     -10.454  -2.224 -30.691 0.090 1.320          
ATOM    157  CD  ARG A  16     -11.878  -2.267 -32.321 0.200 2.175          
ATOM    158  1HD ARG A  16     -12.732  -2.653 -31.758 0.090 1.320          
ATOM    159  2HD ARG A  16     -12.280  -1.582 -33.071 0.090 1.320          
ATOM    160  NE  ARG A  16     -11.135  -3.390 -33.000-0.700 1.850          
ATOM    161  HE  ARG A  16     -10.966  -3.241 -33.986 0.440 0.225          
ATOM    162  CZ  ARG A  16     -10.920  -4.578 -32.384 0.640 2.000          
ATOM    163  NH1 ARG A  16     -11.040  -4.750 -31.116-0.800 1.850          
ATOM    164 1HH1 ARG A  16     -11.173  -5.680 -30.680 0.460 0.225          
ATOM    165 2HH1 ARG A  16     -11.320  -3.990 -30.497 0.460 0.225          
ATOM    166  NH2 ARG A  16     -10.405  -5.551 -33.179-0.800 1.850          
ATOM    167 1HH2 ARG A  16     -10.196  -6.463 -32.791 0.460 0.225          
ATOM    168 2HH2 ARG A  16     -10.274  -5.437 -34.173 0.460 0.225          
ATOM    169  C   ARG A  16     -11.092   1.847 -29.473 0.510 2.000          
ATOM    170  O   ARG A  16     -10.770   2.881 -30.070-0.510 1.700          
ATOM    171  N   GLU A  17     -11.998   1.849 -28.495-0.470 1.850          
ATOM    172  HN  GLU A  17     -12.283   0.997 -28.033 0.310 0.225          
ATOM    173  CA  GLU A  17     -12.723   3.072 -28.190 0.070 2.275          
ATOM    174  HA  GLU A  17     -12.949   3.623 -29.107 0.090 1.320          
ATOM    175  CB  GLU A  17     -14.082   2.844 -27.429-0.180 2.175          
ATOM    176  1HB GLU A  17     -14.639   2.078 -27.974 0.090 1.320          
ATOM    177  2HB GLU A  17     -13.907   2.401 -26.448 0.090 1.320          
ATOM    178  CG  GLU A  17     -15.047   4.027 -27.248-0.280 2.175          
ATOM    179  1HG GLU A  17     -14.658   4.748 -26.530 0.090 1.320          
ATOM    180  2HG GLU A  17     -15.159   4.561 -28.190 0.090 1.320          
ATOM    181  CD  GLU A  17     -16.415   3.651 -26.825 0.621 2.000          
ATOM    182  OE1 GLU A  17     -16.746   3.927 -25.588-0.758 1.700          
ATOM    183  OE2 GLU A  17     -17.140   2.902 -27.485-0.758 1.700          
ATOM    184  C   GLU A  17     -11.922   3.977 -27.264 0.510 2.000          
ATOM    185  O   GLU A  17     -12.165   5.186 -27.230-0.510 1.700          
ATOM    186  N   ASN A  18     -10.948   3.427 -26.545-0.470 1.850          
ATOM    187  HN  ASN A  18     -10.831   2.420 -26.584 0.310 0.225          
ATOM    188  CA  ASN A  18     -10.028   4.212 -25.729 0.070 2.275          
ATOM    189  HA  ASN A  18     -10.226   5.286 -25.796 0.090 1.320          
ATOM    190  CB  ASN A  18     -10.197   3.789 -24.315-0.180 2.175          
ATOM    191  1HB ASN A  18     -10.296   2.708 -24.216 0.090 1.320          
ATOM    192  2HB ASN A  18      -9.317   4.055 -23.732 0.090 1.320          
ATOM    193  CG  ASN A  18     -11.383   4.493 -23.663 0.550 2.000          
ATOM    194  OD1 ASN A  18     -11.173   5.567 -23.138-0.550 1.700          
ATOM    195  ND2 ASN A  18     -12.636   3.896 -23.637-0.620 1.850          
ATOM    196 1HD2 ASN A  18     -13.427   4.433 -23.311 0.320 0.225          
ATOM    197 2HD2 ASN A  18     -12.800   3.030 -24.129 0.300 0.225          
ATOM    198  C   ASN A  18      -8.626   3.991 -26.277 0.510 2.000          
ATOM    199  O   ASN A  18      -7.882   3.137 -25.791-0.510 1.700          
ATOM    200  N   GLN A  19      -8.260   4.771 -27.289-0.470 1.850          
ATOM    201  HN  GLN A  19      -8.966   5.319 -27.762 0.310 0.225          
ATOM    202  CA  GLN A  19      -6.899   4.707 -27.799 0.070 2.275          
ATOM    203  HA  GLN A  19      -6.474   3.706 -27.713 0.090 1.320          
ATOM    204  CB  GLN A  19      -6.941   5.141 -29.317-0.180 2.175          
ATOM    205  1HB GLN A  19      -7.571   6.021 -29.453 0.090 1.320          
ATOM    206  2HB GLN A  19      -5.946   5.450 -29.652 0.090 1.320          
ATOM    207  CG  GLN A  19      -7.439   4.004 -30.203-0.180 2.175          
ATOM    208  1HG GLN A  19      -8.232   3.428 -29.725 0.090 1.320          
ATOM    209  2HG GLN A  19      -7.885   4.421 -31.108 0.090 1.320          
ATOM    210  CD  GLN A  19      -6.276   3.089 -30.647 0.550 2.000          
ATOM    211  OE1 GLN A  19      -5.768   3.301 -31.741-0.550 1.700          
ATOM    212  NE2 GLN A  19      -5.967   2.137 -29.820-0.620 1.850          
ATOM    213 1HE2 GLN A  19      -5.203   1.530 -30.061 0.320 0.225          
ATOM    214 2HE2 GLN A  19      -6.553   1.983 -29.008 0.300 0.225          
ATOM    215  C   GLN A  19      -5.982   5.653 -27.044 0.510 2.000          
ATOM    216  O   GLN A  19      -4.786   5.375 -26.912-0.510 1.700          
ATOM    217  N   PHE A  20      -6.516   6.775 -26.553-0.470 1.850          
ATOM    218  HN  PHE A  20      -7.478   6.991 -26.762 0.310 0.225          
ATOM    219  CA  PHE A  20      -5.711   7.694 -25.759 0.070 2.275          
ATOM    220  HA  PHE A  20      -4.818   7.822 -26.373 0.090 1.320          
ATOM    221  CB  PHE A  20      -6.522   9.032 -25.689-0.180 2.175          
ATOM    222  1HB PHE A  20      -6.966   9.262 -26.659 0.090 1.320          
ATOM    223  2HB PHE A  20      -7.338   8.952 -24.969 0.090 1.320          
ATOM    224  CG  PHE A  20      -5.641  10.193 -25.341 0.000 1.992          
ATOM    225  CD1 PHE A  20      -6.188  11.371 -24.899-0.115 1.992          
ATOM    226  HD1 PHE A  20      -7.262  11.414 -24.778 0.115 1.358          
ATOM    227  CE1 PHE A  20      -5.493  12.550 -24.753-0.115 1.992          
ATOM    228  HE1 PHE A  20      -6.020  13.460 -24.502 0.115 1.358          
ATOM    229  CZ  PHE A  20      -4.071  12.558 -24.920-0.115 1.992          
ATOM    230  HZ  PHE A  20      -3.501  13.472 -24.835 0.115 1.358          
ATOM    231  CD2 PHE A  20      -4.260  10.203 -25.459-0.115 1.992          
ATOM    232  HD2 PHE A  20      -3.692   9.348 -25.791 0.115 1.358          
ATOM    233  CE2 PHE A  20      -3.464  11.383 -25.320-0.115 1.992          
ATOM    234  HE2 PHE A  20      -2.402  11.337 -25.529 0.115 1.358          
ATOM    235  C   PHE A  20      -5.288   7.065 -24.436 0.510 2.000          
ATOM    236  O   PHE A  20      -4.235   7.413 -23.893-0.510 1.700          
ATOM    237  N   CYX A  21      -6.083   6.127 -23.918-0.470 1.850          
ATOM    238  HN  CYX A  21      -6.886   5.925 -24.470 0.310 0.225          
ATOM    239  CA  CYX A  21      -5.831   5.509 -22.621 0.070 2.275          
ATOM    240  HA  CYX A  21      -5.300   6.277 -22.075 0.090 1.320          
ATOM    241  CB  CYX A  21      -7.087   5.189 -21.731-0.100 2.175          
ATOM    242  1HB CYX A  21      -7.791   6.047 -21.681 0.090 1.320          
ATOM    243  2HB CYX A  21      -7.525   4.322 -22.270 0.090 1.320          
ATOM    244  SG  CYX A  21      -6.511   4.564 -20.100-0.080 1.975          
ATOM    245  C   CYX A  21      -4.883   4.321 -22.711 0.510 2.000          
ATOM    246  O   CYX A  21      -4.169   4.034 -21.745-0.510 1.700          
ATOM    247  N   VAL A  22      -4.862   3.619 -23.848-0.470 1.850          
ATOM    248  HN  VAL A  22      -5.461   3.876 -24.621 0.310 0.225          
ATOM    249  CA  VAL A  22      -3.967   2.477 -23.990 0.070 2.275          
ATOM    250  HA  VAL A  22      -4.070   1.798 -23.139 0.090 1.320          
ATOM    251  CB  VAL A  22      -4.407   1.777 -25.321-0.090 2.275          
ATOM    252  HB  VAL A  22      -4.697   2.545 -26.044 0.090 1.320          
ATOM    253  CG1 VAL A  22      -3.281   0.930 -26.044-0.270 2.060          
ATOM    254 1HG1 VAL A  22      -2.417   1.530 -26.337 0.090 1.320          
ATOM    255 2HG1 VAL A  22      -2.945   0.108 -25.437 0.090 1.320          
ATOM    256 3HG1 VAL A  22      -3.674   0.504 -26.967 0.090 1.320          
ATOM    257  CG2 VAL A  22      -5.601   0.991 -24.980-0.270 2.060          
ATOM    258 1HG2 VAL A  22      -5.366   0.133 -24.349 0.090 1.320          
ATOM    259 2HG2 VAL A  22      -6.368   1.575 -24.471 0.090 1.320          
ATOM    260 3HG2 VAL A  22      -6.062   0.618 -25.890 0.090 1.320          
ATOM    261  C   VAL A  22      -2.505   2.907 -24.050 0.510 2.000          
ATOM    262  O   VAL A  22      -1.618   2.131 -23.680-0.510 1.700          
ATOM    263  N   GLU A  23      -2.234   4.138 -24.472-0.470 1.850          
ATOM    264  HN  GLU A  23      -2.974   4.711 -24.856 0.310 0.225          
ATOM    265  CA  GLU A  23      -0.869   4.637 -24.570 0.070 2.275          
ATOM    266  HA  GLU A  23      -0.213   3.804 -24.834 0.090 1.320          
ATOM    267  CB  GLU A  23      -0.637   5.683 -25.660-0.180 2.175          
ATOM    268  1HB GLU A  23       0.423   5.948 -25.686 0.090 1.320          
ATOM    269  2HB GLU A  23      -0.824   5.228 -26.634 0.090 1.320          
ATOM    270  CG  GLU A  23      -1.429   6.986 -25.607-0.280 2.175          
ATOM    271  1HG GLU A  23      -2.492   6.764 -25.666 0.090 1.320          
ATOM    272  2HG GLU A  23      -1.262   7.516 -24.673 0.090 1.320          
ATOM    273  CD  GLU A  23      -1.149   7.954 -26.718 0.620 2.000          
ATOM    274  OE1 GLU A  23      -1.836   8.060 -27.725-0.759 1.700          
ATOM    275  OE2 GLU A  23      -0.094   8.591 -26.599-0.759 1.700          
ATOM    276  C   GLU A  23      -0.345   5.171 -23.244 0.510 2.000          
ATOM    277  O   GLU A  23       0.854   5.054 -22.968-0.510 1.700          
ATOM    278  N   LYS A  24      -1.214   5.752 -22.418-0.470 1.850          
ATOM    279  HN  LYS A  24      -2.162   5.874 -22.745 0.310 0.225          
ATOM    280  CA  LYS A  24      -0.817   6.205 -21.093 0.070 2.275          
ATOM    281  HA  LYS A  24       0.173   6.666 -21.149 0.090 1.320          
ATOM    282  CB  LYS A  24      -1.827   7.259 -20.627-0.180 2.175          
ATOM    283  1HB LYS A  24      -2.836   6.844 -20.697 0.090 1.320          
ATOM    284  2HB LYS A  24      -1.680   7.469 -19.578 0.090 1.320          
ATOM    285  CG  LYS A  24      -1.733   8.590 -21.462-0.180 2.175          
ATOM    286  1HG LYS A  24      -0.722   8.997 -21.412 0.090 1.320          
ATOM    287  2HG LYS A  24      -1.914   8.372 -22.518 0.090 1.320          
ATOM    288  CD  LYS A  24      -2.754   9.616 -20.986-0.180 2.175          
ATOM    289  1HD LYS A  24      -3.744   9.156 -21.042 0.090 1.320          
ATOM    290  2HD LYS A  24      -2.573   9.826 -19.931 0.090 1.320          
ATOM    291  CE  LYS A  24      -2.762  10.936 -21.806 0.210 2.175          
ATOM    292  1HE LYS A  24      -1.773  11.396 -21.820 0.050 1.320          
ATOM    293  2HE LYS A  24      -3.031  10.713 -22.836 0.050 1.320          
ATOM    294  NZ  LYS A  24      -3.723  11.857 -21.240-0.302 1.850          
ATOM    295  1HZ LYS A  24      -3.771  12.678 -21.828 0.330 0.225          
ATOM    296  2HZ LYS A  24      -4.638  11.423 -21.248 0.330 0.225          
ATOM    297  3HZ LYS A  24      -3.487  12.123 -20.297 0.330 0.225          
ATOM    298  C   LYS A  24      -0.703   5.066 -20.088 0.510 2.000          
ATOM    299  O   LYS A  24      -0.202   5.291 -18.982-0.510 1.700          
ATOM    300  N   SER A  25      -1.140   3.857 -20.446-0.470 1.850          
ATOM    301  HN  SER A  25      -1.498   3.718 -21.381 0.310 0.225          
ATOM    302  CA  SER A  25      -1.228   2.777 -19.468 0.070 2.275          
ATOM    303  HA  SER A  25      -1.691   3.174 -18.567 0.090 1.320          
ATOM    304  CB  SER A  25      -2.152   1.620 -20.006 0.050 2.175          
ATOM    305  1HB SER A  25      -1.848   1.317 -21.010 0.090 1.320          
ATOM    306  2HB SER A  25      -2.019   0.746 -19.368 0.090 1.320          
ATOM    307  OG  SER A  25      -3.493   1.970 -19.989-0.660 1.770          
ATOM    308  HG1 SER A  25      -3.657   2.692 -20.601 0.430 0.225          
ATOM    309  C   SER A  25       0.138   2.306 -18.982 0.510 2.000          
ATOM    310  O   SER A  25       0.239   1.772 -17.870-0.510 1.700          
ATOM    311  N   LEU A  26       1.187   2.468 -19.781-0.470 1.850          
ATOM    312  HN  LEU A  26       1.114   3.041 -20.610 0.310 0.225          
ATOM    313  CA  LEU A  26       2.487   1.913 -19.434 0.070 2.275          
ATOM    314  HA  LEU A  26       2.472   1.308 -18.525 0.090 1.320          
ATOM    315  CB  LEU A  26       2.865   1.010 -20.631-0.180 2.175          
ATOM    316  1HB LEU A  26       2.974   1.650 -21.510 0.090 1.320          
ATOM    317  2HB LEU A  26       3.859   0.585 -20.481 0.090 1.320          
ATOM    318  CG  LEU A  26       1.873  -0.135 -20.940-0.090 2.275          
ATOM    319  HG  LEU A  26       0.881   0.167 -20.612 0.090 1.320          
ATOM    320  CD1 LEU A  26       1.677  -0.300 -22.446-0.270 2.060          
ATOM    321 1HD1 LEU A  26       1.328   0.625 -22.909 0.090 1.320          
ATOM    322 2HD1 LEU A  26       2.606  -0.590 -22.938 0.090 1.320          
ATOM    323 3HD1 LEU A  26       0.934  -1.067 -22.663 0.090 1.320          
ATOM    324  CD2 LEU A  26       2.102  -1.473 -20.163-0.270 2.060          
ATOM    325 1HD2 LEU A  26       1.312  -2.195 -20.372 0.090 1.320          
ATOM    326 2HD2 LEU A  26       3.054  -1.932 -20.433 0.090 1.320          
ATOM    327 3HD2 LEU A  26       2.114  -1.302 -19.085 0.090 1.320          
ATOM    328  C   LEU A  26       3.524   3.015 -19.260 0.510 2.000          
ATOM    329  O   LEU A  26       3.313   4.168 -19.644-0.510 1.700          
ATOM    330  N   ILE A  27       4.664   2.633 -18.687-0.470 1.850          
ATOM    331  HN  ILE A  27       4.803   1.665 -18.446 0.310 0.225          
ATOM    332  CA  ILE A  27       5.769   3.562 -18.464 0.070 2.275          
ATOM    333  HA  ILE A  27       5.395   4.517 -18.092 0.090 1.320          
ATOM    334  CB  ILE A  27       6.723   2.970 -17.506-0.090 2.275          
ATOM    335  HB  ILE A  27       7.004   1.973 -17.858 0.090 1.320          
ATOM    336  CG2 ILE A  27       8.055   3.783 -17.414-0.270 2.060          
ATOM    337 1HG2 ILE A  27       7.864   4.842 -17.241 0.090 1.320          
ATOM    338 2HG2 ILE A  27       8.682   3.435 -16.596 0.090 1.320          
ATOM    339 3HG2 ILE A  27       8.690   3.700 -18.297 0.090 1.320          
ATOM    340  CG1 ILE A  27       6.087   2.757 -16.097-0.180 2.175          
ATOM    341 1HG1 ILE A  27       5.813   3.719 -15.661 0.090 1.320          
ATOM    342 2HG1 ILE A  27       5.152   2.202 -16.187 0.090 1.320          
ATOM    343  CD1 ILE A  27       6.984   1.960 -15.073-0.270 2.060          
ATOM    344  HD1 ILE A  27       7.335   1.015 -15.491 0.090 1.320          
ATOM    345  HD2 ILE A  27       7.854   2.529 -14.747 0.090 1.320          
ATOM    346  HD3 ILE A  27       6.413   1.721 -14.174 0.090 1.320          
ATOM    347  C   ILE A  27       6.549   3.727 -19.765 0.510 2.000          
ATOM    348  O   ILE A  27       7.089   2.758 -20.309-0.510 1.700          
ATOM    349  N   THR A  28       6.589   4.958 -20.277-0.470 1.850          
ATOM    350  HN  THR A  28       6.134   5.700 -19.751 0.310 0.225          
ATOM    351  CA  THR A  28       7.311   5.293 -21.498 0.070 2.275          
ATOM    352  HA  THR A  28       7.568   4.364 -22.012 0.090 1.320          
ATOM    353  CB  THR A  28       6.446   6.051 -22.500 0.140 2.275          
ATOM    354  HB  THR A  28       5.495   5.515 -22.561 0.090 1.320          
ATOM    355  OG1 THR A  28       6.989   6.028 -23.817-0.660 1.770          
ATOM    356  HG1 THR A  28       6.311   6.225 -24.449 0.430 0.225          
ATOM    357  CG2 THR A  28       6.131   7.576 -22.179-0.270 2.060          
ATOM    358 1HG2 THR A  28       5.342   7.965 -22.824 0.090 1.320          
ATOM    359 2HG2 THR A  28       5.817   7.686 -21.150 0.090 1.320          
ATOM    360 3HG2 THR A  28       7.014   8.200 -22.325 0.090 1.320          
ATOM    361  C   THR A  28       8.656   5.966 -21.249 0.510 2.000          
ATOM    362  O   THR A  28       9.597   5.740 -22.016-0.510 1.700          
ATOM    363  N   LEU A  29       8.769   6.788 -20.208-0.470 1.850          
ATOM    364  HN  LEU A  29       7.997   6.857 -19.562 0.310 0.225          
ATOM    365  CA  LEU A  29       9.967   7.587 -19.989 0.070 2.275          
ATOM    366  HA  LEU A  29      10.352   7.952 -20.942 0.090 1.320          
ATOM    367  CB  LEU A  29       9.607   8.788 -19.011-0.180 2.175          
ATOM    368  1HB LEU A  29       9.085   8.384 -18.147 0.090 1.320          
ATOM    369  2HB LEU A  29      10.500   9.304 -18.654 0.090 1.320          
ATOM    370  CG  LEU A  29       8.694   9.757 -19.824-0.090 2.275          
ATOM    371  HG  LEU A  29       7.892   9.181 -20.287 0.090 1.320          
ATOM    372  CD1 LEU A  29       8.000  10.665 -18.869-0.270 2.060          
ATOM    373 1HD1 LEU A  29       8.706  11.335 -18.376 0.090 1.320          
ATOM    374 2HD1 LEU A  29       7.266  11.288 -19.382 0.090 1.320          
ATOM    375 3HD1 LEU A  29       7.476  10.115 -18.093 0.090 1.320          
ATOM    376  CD2 LEU A  29       9.420  10.513 -20.994-0.270 2.060          
ATOM    377 1HD2 LEU A  29      10.302  11.049 -20.642 0.090 1.320          
ATOM    378 2HD2 LEU A  29       9.730   9.848 -21.800 0.090 1.320          
ATOM    379 3HD2 LEU A  29       8.757  11.249 -21.452 0.090 1.320          
ATOM    380  C   LEU A  29      11.054   6.767 -19.307 0.510 2.000          
ATOM    381  O   LEU A  29      10.801   6.096 -18.302-0.510 1.700          
ATOM    382  N   ASP A  30      12.273   6.849 -19.842-0.470 1.850          
ATOM    383  HN  ASP A  30      12.411   7.341 -20.712 0.310 0.225          
ATOM    384  CA  ASP A  30      13.382   6.072 -19.295 0.070 2.275          
ATOM    385  HA  ASP A  30      13.096   5.019 -19.254 0.090 1.320          
ATOM    386  CB  ASP A  30      14.531   6.255 -20.316-0.280 2.175          
ATOM    387  1HB ASP A  30      14.160   6.219 -21.339 0.090 1.320          
ATOM    388  2HB ASP A  30      15.023   7.220 -20.195 0.090 1.320          
ATOM    389  CG  ASP A  30      15.640   5.175 -20.276 0.620 2.000          
ATOM    390  OD1 ASP A  30      16.782   5.346 -20.784-0.760 1.700          
ATOM    391  OD2 ASP A  30      15.361   4.045 -19.793-0.760 1.700          
ATOM    392  C   ASP A  30      13.740   6.530 -17.888 0.510 2.000          
ATOM    393  O   ASP A  30      14.115   5.713 -17.039-0.510 1.700          
ATOM    394  N   GLY A  31      13.654   7.835 -17.628-0.470 1.850          
ATOM    395  HN  GLY A  31      13.461   8.468 -18.387 0.310 0.225          
ATOM    396  CA  GLY A  31      13.904   8.326 -16.284-0.020 2.175          
ATOM    397  1HA GLY A  31      13.838   9.413 -16.269 0.090 1.320          
ATOM    398  2HA GLY A  31      14.925   8.071 -15.988 0.090 1.320          
ATOM    399  C   GLY A  31      12.938   7.757 -15.261 0.510 2.000          
ATOM    400  O   GLY A  31      13.332   7.427 -14.142-0.510 1.700          
ATOM    401  N   ILE A  32      11.665   7.609 -15.639-0.470 1.850          
ATOM    402  HN  ILE A  32      11.416   7.744 -16.606 0.310 0.225          
ATOM    403  CA  ILE A  32      10.697   7.002 -14.730 0.070 2.275          
ATOM    404  HA  ILE A  32      10.697   7.544 -13.783 0.090 1.320          
ATOM    405  CB  ILE A  32       9.292   7.032 -15.360-0.090 2.275          
ATOM    406  HB  ILE A  32       9.368   6.633 -16.370 0.090 1.320          
ATOM    407  CG2 ILE A  32       8.221   6.150 -14.666-0.270 2.060          
ATOM    408 1HG2 ILE A  32       8.465   5.087 -14.691 0.090 1.320          
ATOM    409 2HG2 ILE A  32       8.091   6.426 -13.620 0.090 1.320          
ATOM    410 3HG2 ILE A  32       7.259   6.244 -15.158 0.090 1.320          
ATOM    411  CG1 ILE A  32       8.782   8.537 -15.478-0.180 2.175          
ATOM    412 1HG1 ILE A  32       9.482   9.111 -16.084 0.090 1.320          
ATOM    413 2HG1 ILE A  32       7.861   8.514 -16.043 0.090 1.320          
ATOM    414  CD1 ILE A  32       8.561   9.328 -14.183-0.270 2.060          
ATOM    415  HD1 ILE A  32       7.842   8.831 -13.533 0.090 1.320          
ATOM    416  HD2 ILE A  32       9.485   9.461 -13.621 0.090 1.320          
ATOM    417  HD3 ILE A  32       8.167  10.322 -14.396 0.090 1.320          
ATOM    418  C   ILE A  32      11.106   5.575 -14.411 0.510 2.000          
ATOM    419  O   ILE A  32      10.974   5.115 -13.272-0.510 1.700          
ATOM    420  N   LYS A  33      11.618   4.854 -15.409-0.470 1.850          
ATOM    421  HN  LYS A  33      11.750   5.262 -16.325 0.310 0.225          
ATOM    422  CA  LYS A  33      12.072   3.494 -15.158 0.070 2.275          
ATOM    423  HA  LYS A  33      11.247   2.894 -14.767 0.090 1.320          
ATOM    424  CB  LYS A  33      12.622   2.829 -16.461-0.180 2.175          
ATOM    425  1HB LYS A  33      13.527   3.335 -16.802 0.090 1.320          
ATOM    426  2HB LYS A  33      12.945   1.815 -16.214 0.090 1.320          
ATOM    427  CG  LYS A  33      11.604   2.727 -17.632-0.180 2.175          
ATOM    428  1HG LYS A  33      10.733   2.144 -17.327 0.090 1.320          
ATOM    429  2HG LYS A  33      11.253   3.716 -17.914 0.090 1.320          
ATOM    430  CD  LYS A  33      12.341   2.046 -18.814-0.180 2.175          
ATOM    431  1HD LYS A  33      13.281   2.569 -19.013 0.090 1.320          
ATOM    432  2HD LYS A  33      12.607   1.021 -18.545 0.090 1.320          
ATOM    433  CE  LYS A  33      11.460   2.076 -20.061 0.210 2.175          
ATOM    434  1HE LYS A  33      10.540   1.521 -19.869 0.050 1.320          
ATOM    435  2HE LYS A  33      11.154   3.107 -20.252 0.050 1.320          
ATOM    436  NZ  LYS A  33      12.063   1.558 -21.339-0.300 1.850          
ATOM    437  1HZ LYS A  33      11.422   1.696 -22.106 0.330 0.225          
ATOM    438  2HZ LYS A  33      12.917   2.077 -21.512 0.330 0.225          
ATOM    439  3HZ LYS A  33      12.292   0.580 -21.238 0.330 0.225          
ATOM    440  C   LYS A  33      13.222   3.472 -14.165 0.510 2.000          
ATOM    441  O   LYS A  33      13.268   2.606 -13.285-0.510 1.700          
ATOM    442  N   TYR A  34      14.150   4.430 -14.273-0.470 1.850          
ATOM    443  HN  TYR A  34      14.110   5.072 -15.059 0.310 0.225          
ATOM    444  CA  TYR A  34      15.296   4.443 -13.365 0.070 2.275          
ATOM    445  HA  TYR A  34      15.752   3.450 -13.406 0.090 1.320          
ATOM    446  CB  TYR A  34      16.348   5.499 -13.873-0.180 2.175          
ATOM    447  1HB TYR A  34      16.528   5.389 -14.944 0.090 1.320          
ATOM    448  2HB TYR A  34      15.999   6.520 -13.710 0.090 1.320          
ATOM    449  CG  TYR A  34      17.607   5.253 -13.134 0.000 1.992          
ATOM    450  CD1 TYR A  34      18.486   4.255 -13.572-0.115 1.992          
ATOM    451  HD1 TYR A  34      18.222   3.660 -14.435 0.115 1.358          
ATOM    452  CE1 TYR A  34      19.685   3.980 -12.918-0.115 1.992          
ATOM    453  HE1 TYR A  34      20.305   3.181 -13.297 0.115 1.358          
ATOM    454  CZ  TYR A  34      20.106   4.734 -11.835 0.110 1.992          
ATOM    455  OH  TYR A  34      21.372   4.453 -11.227-0.540 1.770          
ATOM    456  HH  TYR A  34      21.868   3.790 -11.683 0.430 0.225          
ATOM    457  CD2 TYR A  34      18.004   6.006 -11.996-0.115 1.992          
ATOM    458  HD2 TYR A  34      17.359   6.787 -11.622 0.115 1.358          
ATOM    459  CE2 TYR A  34      19.228   5.795 -11.383-0.115 1.992          
ATOM    460  HE2 TYR A  34      19.519   6.403 -10.540 0.115 1.358          
ATOM    461  C   TYR A  34      14.867   4.691 -11.923 0.510 2.000          
ATOM    462  O   TYR A  34      15.441   4.109 -10.997-0.510 1.700          
ATOM    463  N   VAL A  35      13.867   5.554 -11.708-0.470 1.850          
ATOM    464  HN  VAL A  35      13.452   6.039 -12.497 0.310 0.225          
ATOM    465  CA  VAL A  35      13.374   5.783 -10.351 0.070 2.275          
ATOM    466  HA  VAL A  35      14.253   6.069  -9.767 0.090 1.320          
ATOM    467  CB  VAL A  35      12.406   6.958 -10.279-0.090 2.275          
ATOM    468  HB  VAL A  35      11.475   6.688 -10.783 0.090 1.320          
ATOM    469  CG1 VAL A  35      12.126   7.262  -8.791-0.270 2.060          
ATOM    470 1HG1 VAL A  35      13.041   7.498  -8.246 0.090 1.320          
ATOM    471 2HG1 VAL A  35      11.456   8.116  -8.687 0.090 1.320          
ATOM    472 3HG1 VAL A  35      11.649   6.433  -8.273 0.090 1.320          
ATOM    473  CG2 VAL A  35      12.986   8.302 -10.926-0.270 2.060          
ATOM    474 1HG2 VAL A  35      13.265   8.186 -11.962 0.090 1.320          
ATOM    475 2HG2 VAL A  35      12.255   9.109 -10.880 0.090 1.320          
ATOM    476 3HG2 VAL A  35      13.881   8.636 -10.400 0.090 1.320          
ATOM    477  C   VAL A  35      12.896   4.482  -9.726 0.510 2.000          
ATOM    478  O   VAL A  35      13.039   4.279  -8.515-0.510 1.700          
ATOM    479  N   GLN A  36      12.334   3.578 -10.529-0.470 1.850          
ATOM    480  HN  GLN A  36      12.306   3.744 -11.527 0.310 0.225          
ATOM    481  CA  GLN A  36      11.962   2.274  -9.998 0.070 2.275          
ATOM    482  HA  GLN A  36      11.320   2.451  -9.131 0.090 1.320          
ATOM    483  CB  GLN A  36      11.173   1.332 -10.949-0.180 2.175          
ATOM    484  1HB GLN A  36      11.856   0.797 -11.611 0.090 1.320          
ATOM    485  2HB GLN A  36      10.678   0.569 -10.352 0.090 1.320          
ATOM    486  CG  GLN A  36      10.133   2.089 -11.847-0.180 2.175          
ATOM    487  1HG GLN A  36      10.654   2.812 -12.465 0.090 1.320          
ATOM    488  2HG GLN A  36       9.730   1.375 -12.565 0.090 1.320          
ATOM    489  CD  GLN A  36       8.950   2.723 -11.188 0.550 2.000          
ATOM    490  OE1 GLN A  36       8.131   2.029 -10.607-0.550 1.700          
ATOM    491  NE2 GLN A  36       8.788   4.036 -11.394-0.620 1.850          
ATOM    492 1HE2 GLN A  36       7.889   4.445 -11.184 0.320 0.225          
ATOM    493 2HE2 GLN A  36       9.469   4.537 -11.953 0.300 0.225          
ATOM    494  C   GLN A  36      13.192   1.528  -9.504 0.510 2.000          
ATOM    495  O   GLN A  36      13.205   1.022  -8.375-0.510 1.700          
ATOM    496  N   LEU A  37      14.263   1.517 -10.303-0.470 1.850          
ATOM    497  HN  LEU A  37      14.227   2.001 -11.192 0.310 0.225          
ATOM    498  CA  LEU A  37      15.489   0.838  -9.890 0.070 2.275          
ATOM    499  HA  LEU A  37      15.265  -0.217  -9.722 0.090 1.320          
ATOM    500  CB  LEU A  37      16.618   0.958 -11.083-0.180 2.175          
ATOM    501  1HB LEU A  37      16.247   0.376 -11.924 0.090 1.320          
ATOM    502  2HB LEU A  37      16.646   1.978 -11.462 0.090 1.320          
ATOM    503  CG  LEU A  37      18.042   0.512 -10.812-0.090 2.275          
ATOM    504  HG  LEU A  37      18.517   0.445 -11.794 0.090 1.320          
ATOM    505  CD1 LEU A  37      18.821   1.626 -10.040-0.270 2.060          
ATOM    506 1HD1 LEU A  37      18.571   2.628 -10.393 0.090 1.320          
ATOM    507 2HD1 LEU A  37      18.662   1.599  -8.964 0.090 1.320          
ATOM    508 3HD1 LEU A  37      19.894   1.503 -10.185 0.090 1.320          
ATOM    509  CD2 LEU A  37      18.170  -0.897 -10.158-0.270 2.060          
ATOM    510 1HD2 LEU A  37      17.691  -1.654 -10.780 0.090 1.320          
ATOM    511 2HD2 LEU A  37      19.217  -1.182 -10.051 0.090 1.320          
ATOM    512 3HD2 LEU A  37      17.717  -0.957  -9.173 0.090 1.320          
ATOM    513  C   LEU A  37      16.021   1.414  -8.585 0.510 2.000          
ATOM    514  O   LEU A  37      16.548   0.679  -7.743-0.510 1.700          
ATOM    515  N   VAL A  38      15.886   2.726  -8.393-0.470 1.850          
ATOM    516  HN  VAL A  38      15.519   3.296  -9.148 0.310 0.225          
ATOM    517  CA  VAL A  38      16.302   3.329  -7.132 0.070 2.275          
ATOM    518  HA  VAL A  38      17.338   3.026  -6.959 0.090 1.320          
ATOM    519  CB  VAL A  38      16.270   4.922  -7.165-0.090 2.275          
ATOM    520  HB  VAL A  38      15.270   5.278  -7.417 0.090 1.320          
ATOM    521  CG1 VAL A  38      16.655   5.417  -5.718-0.270 2.060          
ATOM    522 1HG1 VAL A  38      16.818   6.495  -5.717 0.090 1.320          
ATOM    523 2HG1 VAL A  38      15.871   5.226  -4.984 0.090 1.320          
ATOM    524 3HG1 VAL A  38      17.575   4.952  -5.361 0.090 1.320          
ATOM    525  CG2 VAL A  38      17.271   5.379  -8.238-0.270 2.060          
ATOM    526 1HG2 VAL A  38      17.001   5.025  -9.232 0.090 1.320          
ATOM    527 2HG2 VAL A  38      17.317   6.466  -8.293 0.090 1.320          
ATOM    528 3HG2 VAL A  38      18.279   5.018  -8.032 0.090 1.320          
ATOM    529  C   VAL A  38      15.499   2.750  -5.978 0.510 2.000          
ATOM    530  O   VAL A  38      16.058   2.346  -4.951-0.510 1.700          
ATOM    531  N   MET A  39      14.174   2.679  -6.141-0.470 1.850          
ATOM    532  HN  MET A  39      13.763   2.980  -7.021 0.310 0.225          
ATOM    533  CA  MET A  39      13.335   2.169  -5.065 0.070 2.275          
ATOM    534  HA  MET A  39      13.523   2.808  -4.208 0.090 1.320          
ATOM    535  CB  MET A  39      11.855   2.364  -5.441-0.180 2.175          
ATOM    536  1HB MET A  39      11.717   3.399  -5.757 0.090 1.320          
ATOM    537  2HB MET A  39      11.642   1.766  -6.329 0.090 1.320          
ATOM    538  CG  MET A  39      10.752   2.055  -4.392-0.140 2.175          
ATOM    539  1HG MET A  39       9.769   2.241  -4.815 0.090 1.320          
ATOM    540  2HG MET A  39      10.778   0.996  -4.134 0.090 1.320          
ATOM    541  SD  MET A  39      10.979   3.006  -2.881-0.090 2.000          
ATOM    542  CE  MET A  39       9.337   2.558  -2.350-0.220 2.060          
ATOM    543  1HE MET A  39       9.210   2.765  -1.296 0.090 1.320          
ATOM    544  2HE MET A  39       8.599   3.135  -2.901 0.090 1.320          
ATOM    545  3HE MET A  39       9.133   1.503  -2.515 0.090 1.320          
ATOM    546  C   MET A  39      13.691   0.729  -4.722 0.510 2.000          
ATOM    547  O   MET A  39      13.613   0.331  -3.555-0.510 1.700          
ATOM    548  N   ALA A  40      14.103  -0.055  -5.722-0.470 1.850          
ATOM    549  HN  ALA A  40      14.110   0.329  -6.663 0.310 0.225          
ATOM    550  CA  ALA A  40      14.613  -1.400  -5.471 0.070 2.275          
ATOM    551  HA  ALA A  40      13.875  -1.945  -4.878 0.090 1.320          
ATOM    552  CB  ALA A  40      14.829  -2.172  -6.827-0.270 2.060          
ATOM    553  1HB ALA A  40      15.592  -1.704  -7.450 0.090 1.320          
ATOM    554  2HB ALA A  40      15.143  -3.200  -6.644 0.090 1.320          
ATOM    555  3HB ALA A  40      13.907  -2.211  -7.408 0.090 1.320          
ATOM    556  C   ALA A  40      15.917  -1.360  -4.687 0.510 2.000          
ATOM    557  O   ALA A  40      16.104  -2.122  -3.729-0.510 1.700          
ATOM    558  N   VAL A  41      16.845  -0.489  -5.092-0.470 1.850          
ATOM    559  HN  VAL A  41      16.674   0.087  -5.914 0.310 0.225          
ATOM    560  CA  VAL A  41      18.120  -0.384  -4.390 0.070 2.275          
ATOM    561  HA  VAL A  41      18.505  -1.401  -4.276 0.090 1.320          
ATOM    562  CB  VAL A  41      19.195   0.421  -5.102-0.090 2.275          
ATOM    563  HB  VAL A  41      18.813   1.416  -5.340 0.090 1.320          
ATOM    564  CG1 VAL A  41      20.445   0.564  -4.231-0.270 2.060          
ATOM    565 1HG1 VAL A  41      20.780  -0.396  -3.836 0.090 1.320          
ATOM    566 2HG1 VAL A  41      21.268   0.974  -4.817 0.090 1.320          
ATOM    567 3HG1 VAL A  41      20.304   1.246  -3.391 0.090 1.320          
ATOM    568  CG2 VAL A  41      19.433  -0.368  -6.446-0.270 2.060          
ATOM    569 1HG2 VAL A  41      20.134   0.170  -7.085 0.090 1.320          
ATOM    570 2HG2 VAL A  41      19.859  -1.355  -6.262 0.090 1.320          
ATOM    571 3HG2 VAL A  41      18.533  -0.515  -7.035 0.090 1.320          
ATOM    572  C   VAL A  41      17.898   0.116  -2.971 0.510 2.000          
ATOM    573  O   VAL A  41      18.483  -0.402  -2.013-0.510 1.700          
ATOM    574  N   VAL A  42      17.021   1.106  -2.806-0.470 1.850          
ATOM    575  HN  VAL A  42      16.583   1.531  -3.628 0.310 0.225          
ATOM    576  CA  VAL A  42      16.766   1.641  -1.473 0.070 2.275          
ATOM    577  HA  VAL A  42      17.763   1.787  -1.049 0.090 1.320          
ATOM    578  CB  VAL A  42      16.120   3.039  -1.362-0.090 2.275          
ATOM    579  HB  VAL A  42      16.561   3.663  -2.142 0.090 1.320          
ATOM    580  CG1 VAL A  42      14.630   2.979  -1.595-0.270 2.060          
ATOM    581 1HG1 VAL A  42      14.082   2.589  -0.736 0.090 1.320          
ATOM    582 2HG1 VAL A  42      14.218   3.961  -1.828 0.090 1.320          
ATOM    583 3HG1 VAL A  42      14.416   2.325  -2.424 0.090 1.320          
ATOM    584  CG2 VAL A  42      16.409   3.701  -0.012-0.270 2.060          
ATOM    585 1HG2 VAL A  42      17.482   3.800   0.159 0.090 1.320          
ATOM    586 2HG2 VAL A  42      15.983   4.704   0.030 0.090 1.320          
ATOM    587 3HG2 VAL A  42      15.994   3.133   0.822 0.090 1.320          
ATOM    588  C   VAL A  42      16.129   0.577  -0.585 0.510 2.000          
ATOM    589  O   VAL A  42      16.541   0.384   0.565-0.510 1.700          
ATOM    590  N   SER A  43      15.157  -0.169  -1.117-0.470 1.850          
ATOM    591  HN  SER A  43      14.840   0.013  -2.065 0.310 0.225          
ATOM    592  CA  SER A  43      14.512  -1.208  -0.317 0.070 2.275          
ATOM    593  HA  SER A  43      14.144  -0.775   0.616 0.090 1.320          
ATOM    594  CB  SER A  43      13.320  -1.908  -1.076 0.050 2.175          
ATOM    595  1HB SER A  43      13.650  -2.394  -1.998 0.090 1.320          
ATOM    596  2HB SER A  43      12.877  -2.677  -0.443 0.090 1.320          
ATOM    597  OG  SER A  43      12.341  -0.927  -1.374-0.660 1.770          
ATOM    598  HG1 SER A  43      12.672  -0.369  -2.081 0.430 0.225          
ATOM    599  C   SER A  43      15.483  -2.330   0.016 0.510 2.000          
ATOM    600  O   SER A  43      15.433  -2.894   1.116-0.510 1.700          
ATOM    601  N   ALA A  44      16.378  -2.667  -0.918-0.470 1.850          
ATOM    602  HN  ALA A  44      16.362  -2.220  -1.833 0.310 0.225          
ATOM    603  CA  ALA A  44      17.380  -3.692  -0.643 0.070 2.275          
ATOM    604  HA  ALA A  44      16.897  -4.629  -0.381 0.090 1.320          
ATOM    605  CB  ALA A  44      18.380  -3.882  -1.823-0.270 2.060          
ATOM    606  1HB ALA A  44      17.850  -4.136  -2.741 0.090 1.320          
ATOM    607  2HB ALA A  44      18.961  -2.982  -2.028 0.090 1.320          
ATOM    608  3HB ALA A  44      19.084  -4.690  -1.617 0.090 1.320          
ATOM    609  C   ALA A  44      18.268  -3.285   0.526 0.510 2.000          
ATOM    610  O   ALA A  44      18.662  -4.127   1.340-0.510 1.700          
ATOM    611  N   CYS A  45      18.594  -1.997   0.624-0.470 1.850          
ATOM    612  HN  CYS A  45      18.285  -1.355  -0.099 0.310 0.225          
ATOM    613  CA  CYS A  45      19.343  -1.505   1.775 0.070 2.275          
ATOM    614  HA  CYS A  45      20.238  -2.126   1.855 0.090 1.320          
ATOM    615  CB  CYS A  45      19.846   0.006   1.753-0.110 2.175          
ATOM    616  1HB CYS A  45      18.981   0.669   1.804 0.090 1.320          
ATOM    617  2HB CYS A  45      20.428   0.206   2.654 0.090 1.320          
ATOM    618  SG  CYS A  45      20.826   0.565   0.353-0.230 2.000          
ATOM    619  HG1 CYS A  45      19.950   0.213  -0.602 0.160 0.450          
ATOM    620  C   CYS A  45      18.560  -1.685   3.069 0.510 2.000          
ATOM    621  O   CYS A  45      19.125  -2.094   4.091-0.510 1.700          
ATOM    622  N   GLN A  46      17.258  -1.374   3.048-0.470 1.850          
ATOM    623  HN  GLN A  46      16.845  -1.044   2.181 0.310 0.225          
ATOM    624  CA  GLN A  46      16.442  -1.552   4.244 0.070 2.275          
ATOM    625  HA  GLN A  46      16.928  -1.005   5.054 0.090 1.320          
ATOM    626  CB  GLN A  46      14.986  -0.992   4.075-0.180 2.175          
ATOM    627  1HB GLN A  46      15.029   0.053   3.761 0.090 1.320          
ATOM    628  2HB GLN A  46      14.453  -1.535   3.292 0.090 1.320          
ATOM    629  CG  GLN A  46      14.246  -1.126   5.434-0.180 2.175          
ATOM    630  1HG GLN A  46      14.094  -2.164   5.730 0.090 1.320          
ATOM    631  2HG GLN A  46      14.802  -0.625   6.227 0.090 1.320          
ATOM    632  CD  GLN A  46      12.869  -0.495   5.283 0.550 2.000          
ATOM    633  OE1 GLN A  46      12.439   0.026   4.264-0.550 1.700          
ATOM    634  NE2 GLN A  46      12.231  -0.403   6.464-0.620 1.850          
ATOM    635 1HE2 GLN A  46      11.353   0.096   6.481 0.320 0.225          
ATOM    636 2HE2 GLN A  46      12.617  -0.822   7.294 0.300 0.225          
ATOM    637  C   GLN A  46      16.371  -3.013   4.650 0.510 2.000          
ATOM    638  O   GLN A  46      16.385  -3.333   5.843-0.510 1.700          
ATOM    639  N   VAL A  47      16.274  -3.916   3.677-0.470 1.850          
ATOM    640  HN  VAL A  47      16.184  -3.620   2.708 0.310 0.225          
ATOM    641  CA  VAL A  47      16.372  -5.335   3.991 0.070 2.275          
ATOM    642  HA  VAL A  47      15.584  -5.575   4.709 0.090 1.320          
ATOM    643  CB  VAL A  47      16.257  -6.262   2.718-0.090 2.275          
ATOM    644  HB  VAL A  47      17.111  -6.188   2.041 0.090 1.320          
ATOM    645  CG1 VAL A  47      16.130  -7.652   3.281-0.270 2.060          
ATOM    646 1HG1 VAL A  47      15.278  -7.736   3.953 0.090 1.320          
ATOM    647 2HG1 VAL A  47      15.961  -8.372   2.478 0.090 1.320          
ATOM    648 3HG1 VAL A  47      17.017  -8.018   3.799 0.090 1.320          
ATOM    649  CG2 VAL A  47      14.943  -5.969   1.977-0.270 2.060          
ATOM    650 1HG2 VAL A  47      14.676  -6.813   1.346 0.090 1.320          
ATOM    651 2HG2 VAL A  47      14.112  -5.799   2.659 0.090 1.320          
ATOM    652 3HG2 VAL A  47      15.017  -5.136   1.297 0.090 1.320          
ATOM    653  C   VAL A  47      17.717  -5.638   4.627 0.510 2.000          
ATOM    654  O   VAL A  47      17.799  -6.275   5.683-0.510 1.700          
ATOM    655  N   PHE A  48      18.795  -5.177   3.997-0.470 1.850          
ATOM    656  HN  PHE A  48      18.698  -4.704   3.100 0.310 0.225          
ATOM    657  CA  PHE A  48      20.112  -5.413   4.569 0.070 2.275          
ATOM    658  HA  PHE A  48      20.255  -6.493   4.640 0.090 1.320          
ATOM    659  CB  PHE A  48      21.238  -4.782   3.664-0.180 2.175          
ATOM    660  1HB PHE A  48      20.972  -5.003   2.629 0.090 1.320          
ATOM    661  2HB PHE A  48      21.191  -3.695   3.732 0.090 1.320          
ATOM    662  CG  PHE A  48      22.691  -5.156   3.761 0.000 1.992          
ATOM    663  CD1 PHE A  48      23.634  -4.560   2.911-0.115 1.992          
ATOM    664  HD1 PHE A  48      23.316  -3.877   2.136 0.115 1.358          
ATOM    665  CE1 PHE A  48      24.967  -4.818   3.082-0.115 1.992          
ATOM    666  HE1 PHE A  48      25.692  -4.353   2.429 0.115 1.358          
ATOM    667  CZ  PHE A  48      25.403  -5.680   4.117-0.115 1.992          
ATOM    668  HZ  PHE A  48      26.459  -5.870   4.245 0.115 1.358          
ATOM    669  CD2 PHE A  48      23.104  -6.044   4.749-0.115 1.992          
ATOM    670  HD2 PHE A  48      22.400  -6.540   5.397 0.115 1.358          
ATOM    671  CE2 PHE A  48      24.480  -6.295   4.966-0.115 1.992          
ATOM    672  HE2 PHE A  48      24.805  -6.966   5.748 0.115 1.358          
ATOM    673  C   PHE A  48      20.222  -4.791   5.952 0.510 2.000          
ATOM    674  O   PHE A  48      20.781  -5.402   6.870-0.510 1.700          
ATOM    675  N   PHE A  49      19.711  -3.572   6.119-0.470 1.850          
ATOM    676  HN  PHE A  49      19.352  -3.066   5.304 0.310 0.225          
ATOM    677  CA  PHE A  49      19.787  -2.922   7.423 0.070 2.275          
ATOM    678  HA  PHE A  49      20.832  -2.832   7.725 0.090 1.320          
ATOM    679  CB  PHE A  49      19.090  -1.527   7.408-0.180 2.175          
ATOM    680  1HB PHE A  49      19.551  -0.899   6.645 0.090 1.320          
ATOM    681  2HB PHE A  49      18.042  -1.614   7.119 0.090 1.320          
ATOM    682  CG  PHE A  49      19.173  -0.793   8.755 0.000 1.992          
ATOM    683  CD1 PHE A  49      20.444  -0.313   9.115-0.115 1.992          
ATOM    684  HD1 PHE A  49      21.280  -0.435   8.441 0.115 1.358          
ATOM    685  CE1 PHE A  49      20.639   0.321  10.337-0.115 1.992          
ATOM    686  HE1 PHE A  49      21.613   0.711  10.592 0.115 1.358          
ATOM    687  CZ  PHE A  49      19.565   0.521  11.173-0.115 1.992          
ATOM    688  HZ  PHE A  49      19.707   1.055  12.101 0.115 1.358          
ATOM    689  CD2 PHE A  49      18.128  -0.658   9.655-0.115 1.992          
ATOM    690  HD2 PHE A  49      17.155  -1.068   9.421 0.115 1.358          
ATOM    691  CE2 PHE A  49      18.351  -0.044  10.906-0.115 1.992          
ATOM    692  HE2 PHE A  49      17.535   0.050  11.608 0.115 1.358          
ATOM    693  C   PHE A  49      19.011  -3.707   8.468 0.510 2.000          
ATOM    694  O   PHE A  49      19.497  -3.930   9.580-0.510 1.700          
ATOM    695  N   MET A  50      17.796  -4.139   8.123-0.470 1.850          
ATOM    696  HN  MET A  50      17.426  -3.958   7.191 0.310 0.225          
ATOM    697  CA  MET A  50      16.983  -4.867   9.089 0.070 2.275          
ATOM    698  HA  MET A  50      16.964  -4.310  10.028 0.090 1.320          
ATOM    699  CB  MET A  50      15.559  -5.010   8.564-0.180 2.175          
ATOM    700  1HB MET A  50      15.565  -5.366   7.532 0.090 1.320          
ATOM    701  2HB MET A  50      15.014  -5.764   9.124 0.090 1.320          
ATOM    702  CG  MET A  50      14.822  -3.676   8.663-0.140 2.175          
ATOM    703  1HG MET A  50      15.334  -2.955   8.030 0.090 1.320          
ATOM    704  2HG MET A  50      13.844  -3.812   8.207 0.090 1.320          
ATOM    705  SD  MET A  50      14.578  -2.874  10.267-0.090 2.000          
ATOM    706  CE  MET A  50      13.716  -1.502   9.530-0.220 2.060          
ATOM    707  1HE MET A  50      12.817  -1.839   9.015 0.090 1.320          
ATOM    708  2HE MET A  50      13.412  -0.805  10.308 0.090 1.320          
ATOM    709  3HE MET A  50      14.358  -0.968   8.829 0.090 1.320          
ATOM    710  C   MET A  50      17.609  -6.212   9.438 0.510 2.000          
ATOM    711  O   MET A  50      17.596  -6.622  10.604-0.510 1.700          
ATOM    712  N   VAL A  51      18.214  -6.887   8.458-0.470 1.850          
ATOM    713  HN  VAL A  51      18.164  -6.548   7.499 0.310 0.225          
ATOM    714  CA  VAL A  51      18.814  -8.194   8.718 0.070 2.275          
ATOM    715  HA  VAL A  51      18.066  -8.847   9.175 0.090 1.320          
ATOM    716  CB  VAL A  51      19.401  -8.872   7.460-0.090 2.275          
ATOM    717  HB  VAL A  51      19.988  -8.135   6.909 0.090 1.320          
ATOM    718  CG1 VAL A  51      20.321 -10.110   7.738-0.270 2.060          
ATOM    719 1HG1 VAL A  51      20.548 -10.640   6.812 0.090 1.320          
ATOM    720 2HG1 VAL A  51      21.283  -9.838   8.174 0.090 1.320          
ATOM    721 3HG1 VAL A  51      19.839 -10.822   8.410 0.090 1.320          
ATOM    722  CG2 VAL A  51      18.216  -9.326   6.547-0.270 2.060          
ATOM    723 1HG2 VAL A  51      17.710 -10.196   6.967 0.090 1.320          
ATOM    724 2HG2 VAL A  51      17.453  -8.560   6.427 0.090 1.320          
ATOM    725 3HG2 VAL A  51      18.565  -9.598   5.551 0.090 1.320          
ATOM    726  C   VAL A  51      19.971  -8.075   9.705 0.510 2.000          
ATOM    727  O   VAL A  51      20.145  -8.930  10.583-0.510 1.700          
ATOM    728  N   THR A  52      20.770  -7.009   9.595-0.470 1.850          
ATOM    729  HN  THR A  52      20.617  -6.378   8.819 0.310 0.225          
ATOM    730  CA  THR A  52      21.901  -6.840  10.506 0.070 2.275          
ATOM    731  HA  THR A  52      22.452  -7.784  10.516 0.090 1.320          
ATOM    732  CB  THR A  52      22.913  -5.732  10.091 0.140 2.275          
ATOM    733  HB  THR A  52      23.724  -5.624  10.815 0.090 1.320          
ATOM    734  OG1 THR A  52      22.232  -4.514   9.894-0.660 1.770          
ATOM    735  HG1 THR A  52      21.476  -4.666   9.331 0.430 0.225          
ATOM    736  CG2 THR A  52      23.457  -6.049   8.675-0.270 2.060          
ATOM    737 1HG2 THR A  52      24.037  -5.221   8.265 0.090 1.320          
ATOM    738 2HG2 THR A  52      24.127  -6.909   8.718 0.090 1.320          
ATOM    739 3HG2 THR A  52      22.694  -6.308   7.949 0.090 1.320          
ATOM    740  C   THR A  52      21.454  -6.619  11.945 0.510 2.000          
ATOM    741  O   THR A  52      22.195  -6.954  12.876-0.510 1.700          
ATOM    742  N   ARG A  53      20.287  -6.016  12.155-0.470 1.850          
ATOM    743  HN  ARG A  53      19.634  -5.972  11.378 0.310 0.225          
ATOM    744  CA  ARG A  53      19.734  -5.961  13.504 0.070 2.275          
ATOM    745  HA  ARG A  53      20.497  -5.776  14.262 0.090 1.320          
ATOM    746  CB  ARG A  53      18.597  -4.894  13.598-0.180 2.175          
ATOM    747  1HB ARG A  53      17.972  -4.889  12.702 0.090 1.320          
ATOM    748  2HB ARG A  53      17.926  -5.118  14.430 0.090 1.320          
ATOM    749  CG  ARG A  53      19.298  -3.507  13.849-0.180 2.175          
ATOM    750  1HG ARG A  53      18.509  -2.787  14.055 0.090 1.320          
ATOM    751  2HG ARG A  53      19.909  -3.562  14.751 0.090 1.320          
ATOM    752  CD  ARG A  53      20.121  -2.968  12.642 0.200 2.175          
ATOM    753  1HD ARG A  53      20.781  -3.701  12.201 0.090 1.320          
ATOM    754  2HD ARG A  53      19.468  -2.610  11.843 0.090 1.320          
ATOM    755  NE  ARG A  53      20.991  -1.844  13.182-0.700 1.850          
ATOM    756  HE  ARG A  53      20.475  -1.184  13.745 0.440 0.225          
ATOM    757  CZ  ARG A  53      22.319  -1.686  12.938 0.640 2.000          
ATOM    758  NH1 ARG A  53      22.973  -0.765  13.566-0.800 1.850          
ATOM    759 1HH1 ARG A  53      23.948  -0.579  13.370 0.460 0.225          
ATOM    760 2HH1 ARG A  53      22.561  -0.238  14.322 0.460 0.225          
ATOM    761  NH2 ARG A  53      22.916  -2.345  11.932-0.800 1.850          
ATOM    762 1HH2 ARG A  53      23.887  -2.243  11.679 0.460 0.225          
ATOM    763 2HH2 ARG A  53      22.409  -3.016  11.342 0.460 0.225          
ATOM    764  C   ARG A  53      19.130  -7.341  13.720 0.510 2.000          
ATOM    765  O   ARG A  53      18.002  -7.609  13.298-0.510 1.700          
ATOM    766  N   ALA A  54      19.868  -8.223  14.392-0.470 1.850          
ATOM    767  HN  ALA A  54      20.824  -7.948  14.561 0.310 0.225          
ATOM    768  CA  ALA A  54      19.625  -9.643  14.168 0.070 2.275          
ATOM    769  HA  ALA A  54      19.400  -9.773  13.103 0.090 1.320          
ATOM    770  CB  ALA A  54      20.932 -10.454  14.384-0.270 2.060          
ATOM    771  1HB ALA A  54      21.647 -10.229  13.591 0.090 1.320          
ATOM    772  2HB ALA A  54      21.420 -10.239  15.332 0.090 1.320          
ATOM    773  3HB ALA A  54      20.734 -11.526  14.332 0.090 1.320          
ATOM    774  C   ALA A  54      18.380 -10.167  14.878 0.510 2.000          
ATOM    775  O   ALA A  54      17.443 -10.588  14.191-0.510 1.700          
ATOM    776  N   PRO A  55      18.277 -10.141  16.226-0.290 1.850          
ATOM    777  CD  PRO A  55      19.358 -10.395  17.146 0.000 2.175          
ATOM    778  1HD PRO A  55      19.919 -11.270  16.809 0.090 1.320          
ATOM    779  2HD PRO A  55      20.045  -9.550  17.212 0.090 1.320          
ATOM    780  CA  PRO A  55      17.001 -10.553  16.816 0.020 2.275          
ATOM    781  HA  PRO A  55      16.449 -11.278  16.209 0.090 1.320          
ATOM    782  CB  PRO A  55      17.332 -11.210  18.115-0.180 2.175          
ATOM    783  1HB PRO A  55      17.370 -12.290  17.959 0.090 1.320          
ATOM    784  2HB PRO A  55      16.608 -11.038  18.915 0.090 1.320          
ATOM    785  CG  PRO A  55      18.709 -10.698  18.428-0.180 2.175          
ATOM    786  1HG PRO A  55      19.287 -11.405  19.026 0.090 1.320          
ATOM    787  2HG PRO A  55      18.623  -9.781  19.011 0.090 1.320          
ATOM    788  C   PRO A  55      16.052  -9.391  17.085 0.510 2.000          
ATOM    789  O   PRO A  55      14.836  -9.591  17.151-0.510 1.700          
ATOM    790  N   LYS A  56      16.569  -8.167  17.204-0.470 1.850          
ATOM    791  HN  LYS A  56      17.514  -8.031  16.883 0.310 0.225          
ATOM    792  CA  LYS A  56      15.725  -7.026  17.556 0.070 2.275          
ATOM    793  HA  LYS A  56      14.894  -7.328  18.181 0.090 1.320          
ATOM    794  CB  LYS A  56      16.620  -6.039  18.272-0.180 2.175          
ATOM    795  1HB LYS A  56      17.500  -5.821  17.663 0.090 1.320          
ATOM    796  2HB LYS A  56      16.087  -5.087  18.346 0.090 1.320          
ATOM    797  CG  LYS A  56      17.033  -6.435  19.701-0.180 2.175          
ATOM    798  1HG LYS A  56      16.116  -6.626  20.259 0.090 1.320          
ATOM    799  2HG LYS A  56      17.536  -7.401  19.621 0.090 1.320          
ATOM    800  CD  LYS A  56      17.911  -5.519  20.490-0.180 2.175          
ATOM    801  1HD LYS A  56      18.724  -5.169  19.849 0.090 1.320          
ATOM    802  2HD LYS A  56      17.345  -4.617  20.735 0.090 1.320          
ATOM    803  CE  LYS A  56      18.538  -6.108  21.775 0.210 2.175          
ATOM    804  1HE LYS A  56      19.328  -6.810  21.503 0.050 1.320          
ATOM    805  2HE LYS A  56      19.017  -5.314  22.352 0.050 1.320          
ATOM    806  NZ  LYS A  56      17.569  -6.820  22.631-0.300 1.850          
ATOM    807  1HZ LYS A  56      16.851  -6.175  22.932 0.330 0.225          
ATOM    808  2HZ LYS A  56      17.149  -7.581  22.118 0.330 0.225          
ATOM    809  3HZ LYS A  56      18.042  -7.186  23.446 0.330 0.225          
ATOM    810  C   LYS A  56      15.170  -6.404  16.279 0.510 2.000          
ATOM    811  O   LYS A  56      15.551  -5.312  15.854-0.510 1.700          
ATOM    812  N   VAL A  57      14.222  -7.123  15.686-0.470 1.850          
ATOM    813  HN  VAL A  57      13.981  -8.053  16.025 0.310 0.225          
ATOM    814  CA  VAL A  57      13.534  -6.673  14.480 0.070 2.275          
ATOM    815  HA  VAL A  57      13.282  -5.634  14.656 0.090 1.320          
ATOM    816  CB  VAL A  57      14.434  -6.782  13.197-0.090 2.275          
ATOM    817  HB  VAL A  57      15.451  -6.455  13.420 0.090 1.320          
ATOM    818  CG1 VAL A  57      14.446  -8.281  12.780-0.270 2.060          
ATOM    819 1HG1 VAL A  57      15.258  -8.437  12.069 0.090 1.320          
ATOM    820 2HG1 VAL A  57      14.679  -8.945  13.615 0.090 1.320          
ATOM    821 3HG1 VAL A  57      13.545  -8.641  12.281 0.090 1.320          
ATOM    822  CG2 VAL A  57      13.908  -5.976  11.947-0.270 2.060          
ATOM    823 1HG2 VAL A  57      13.086  -6.505  11.476 0.090 1.320          
ATOM    824 2HG2 VAL A  57      13.603  -4.964  12.192 0.090 1.320          
ATOM    825 3HG2 VAL A  57      14.713  -5.909  11.221 0.090 1.320          
ATOM    826  C   VAL A  57      12.285  -7.531  14.290 0.510 2.000          
ATOM    827  O   VAL A  57      12.259  -8.692  14.724-0.510 1.700          
ATOM    828  N   PRO A  58      11.240  -7.024  13.643-0.290 1.850          
ATOM    829  CD  PRO A  58      10.883  -5.567  13.556 0.000 2.175          
ATOM    830  1HD PRO A  58      11.391  -4.921  14.260 0.090 1.320          
ATOM    831  2HD PRO A  58      11.048  -5.198  12.548 0.090 1.320          
ATOM    832  CA  PRO A  58      10.112  -7.884  13.281 0.020 2.275          
ATOM    833  HA  PRO A  58       9.914  -8.642  14.043 0.090 1.320          
ATOM    834  CB  PRO A  58       8.907  -6.872  13.223-0.180 2.175          
ATOM    835  1HB PRO A  58       8.007  -7.295  13.676 0.090 1.320          
ATOM    836  2HB PRO A  58       8.638  -6.642  12.190 0.090 1.320          
ATOM    837  CG  PRO A  58       9.379  -5.610  13.931-0.180 2.175          
ATOM    838  1HG PRO A  58       9.238  -5.727  15.005 0.090 1.320          
ATOM    839  2HG PRO A  58       8.832  -4.721  13.613 0.090 1.320          
ATOM    840  C   PRO A  58      10.363  -8.522  11.922 0.510 2.000          
ATOM    841  O   PRO A  58      10.983  -7.935  11.028-0.510 1.700          
ATOM    842  N   TRP A  59       9.885  -9.764  11.773-0.470 1.850          
ATOM    843  HN  TRP A  59       9.293 -10.167  12.485 0.310 0.225          
ATOM    844  CA  TRP A  59      10.059 -10.453  10.495 0.070 2.275          
ATOM    845  HA  TRP A  59      11.125 -10.529  10.273 0.090 1.320          
ATOM    846  CB  TRP A  59       9.441 -11.897  10.529-0.180 2.175          
ATOM    847  1HB TRP A  59      10.073 -12.537  11.144 0.090 1.320          
ATOM    848  2HB TRP A  59       8.497 -11.829  11.073 0.090 1.320          
ATOM    849  CG  TRP A  59       9.099 -12.668   9.309-0.030 1.992          
ATOM    850  CD1 TRP A  59       7.853 -12.891   8.719 0.035 1.992          
ATOM    851  HD1 TRP A  59       6.917 -12.543   9.137 0.115 1.358          
ATOM    852  NE1 TRP A  59       8.000 -13.666   7.588-0.610 1.850          
ATOM    853  HE1 TRP A  59       7.228 -13.978   7.017 0.380 0.225          
ATOM    854  CE2 TRP A  59       9.352 -13.847   7.342 0.130 1.800          
ATOM    855  CD2 TRP A  59      10.033 -13.218   8.405-0.020 1.800          
ATOM    856  CE3 TRP A  59      11.402 -13.168   8.470-0.115 1.992          
ATOM    857  HE3 TRP A  59      11.923 -12.653   9.263 0.115 1.358          
ATOM    858  CZ3 TRP A  59      12.097 -13.939   7.493-0.115 1.992          
ATOM    859  HZ3 TRP A  59      13.173 -14.023   7.535 0.115 1.358          
ATOM    860  CZ2 TRP A  59      10.033 -14.448   6.295-0.115 1.992          
ATOM    861  HZ2 TRP A  59       9.509 -14.912   5.473 0.115 1.358          
ATOM    862  CH2 TRP A  59      11.355 -14.647   6.492-0.115 1.992          
ATOM    863  HH2 TRP A  59      11.900 -15.239   5.771 0.115 1.358          
ATOM    864  C   TRP A  59       9.415  -9.680   9.347 0.510 2.000          
ATOM    865  O   TRP A  59       9.846  -9.803   8.195-0.510 1.700          
ATOM    866  N   GLU A  60       8.379  -8.888   9.644-0.470 1.850          
ATOM    867  HN  GLU A  60       7.941  -8.923  10.568 0.310 0.225          
ATOM    868  CA  GLU A  60       7.736  -8.071   8.619 0.070 2.275          
ATOM    869  HA  GLU A  60       7.449  -8.710   7.783 0.090 1.320          
ATOM    870  CB  GLU A  60       6.480  -7.514   9.248-0.180 2.175          
ATOM    871  1HB GLU A  60       6.758  -6.837  10.056 0.090 1.320          
ATOM    872  2HB GLU A  60       6.016  -6.882   8.491 0.090 1.320          
ATOM    873  CG  GLU A  60       5.358  -8.454   9.760-0.280 2.175          
ATOM    874  1HG GLU A  60       4.414  -7.911   9.787 0.090 1.320          
ATOM    875  2HG GLU A  60       5.221  -9.293   9.079 0.090 1.320          
ATOM    876  CD  GLU A  60       5.537  -9.032  11.200 0.620 2.000          
ATOM    877  OE1 GLU A  60       6.479  -8.662  11.923-0.760 1.700          
ATOM    878  OE2 GLU A  60       4.748  -9.996  11.480-0.760 1.700          
ATOM    879  C   GLU A  60       8.677  -6.992   8.104 0.510 2.000          
ATOM    880  O   GLU A  60       8.655  -6.659   6.914-0.510 1.700          
ATOM    881  N   ALA A  61       9.497  -6.424   8.994-0.470 1.850          
ATOM    882  HN  ALA A  61       9.580  -6.858   9.907 0.310 0.225          
ATOM    883  CA  ALA A  61      10.431  -5.372   8.609 0.070 2.275          
ATOM    884  HA  ALA A  61       9.873  -4.597   8.079 0.090 1.320          
ATOM    885  CB  ALA A  61      11.114  -4.722   9.851-0.270 2.060          
ATOM    886  1HB ALA A  61      11.817  -3.947   9.553 0.090 1.320          
ATOM    887  2HB ALA A  61      10.377  -4.270  10.514 0.090 1.320          
ATOM    888  3HB ALA A  61      11.665  -5.472  10.400 0.090 1.320          
ATOM    889  C   ALA A  61      11.498  -5.881   7.647 0.510 2.000          
ATOM    890  O   ALA A  61      12.125  -5.082   6.944-0.510 1.700          
ATOM    891  N   ILE A  62      11.784  -7.183   7.665-0.470 1.850          
ATOM    892  HN  ILE A  62      11.297  -7.790   8.311 0.310 0.225          
ATOM    893  CA  ILE A  62      12.636  -7.767   6.635 0.070 2.275          
ATOM    894  HA  ILE A  62      13.378  -7.043   6.287 0.090 1.320          
ATOM    895  CB  ILE A  62      13.407  -8.998   7.165-0.090 2.275          
ATOM    896  HB  ILE A  62      12.701  -9.674   7.654 0.090 1.320          
ATOM    897  CG2 ILE A  62      14.100  -9.748   6.091-0.270 2.060          
ATOM    898 1HG2 ILE A  62      14.676 -10.577   6.500 0.090 1.320          
ATOM    899 2HG2 ILE A  62      13.427 -10.214   5.371 0.090 1.320          
ATOM    900 3HG2 ILE A  62      14.803  -9.123   5.547 0.090 1.320          
ATOM    901  CG1 ILE A  62      14.424  -8.464   8.203-0.180 2.175          
ATOM    902 1HG1 ILE A  62      15.228  -7.913   7.711 0.090 1.320          
ATOM    903 2HG1 ILE A  62      13.943  -7.760   8.882 0.090 1.320          
ATOM    904  CD1 ILE A  62      14.994  -9.536   9.059-0.270 2.060          
ATOM    905  HD1 ILE A  62      15.646  -9.107   9.821 0.090 1.320          
ATOM    906  HD2 ILE A  62      14.214 -10.093   9.580 0.090 1.320          
ATOM    907  HD3 ILE A  62      15.599 -10.245   8.496 0.090 1.320          
ATOM    908  C   ILE A  62      11.815  -8.155   5.413 0.510 2.000          
ATOM    909  O   ILE A  62      12.248  -7.957   4.273-0.510 1.700          
ATOM    910  N   TYR A  63      10.630  -8.724   5.631-0.470 1.850          
ATOM    911  HN  TYR A  63      10.355  -8.956   6.582 0.310 0.225          
ATOM    912  CA  TYR A  63       9.837  -9.253   4.527 0.070 2.275          
ATOM    913  HA  TYR A  63      10.485  -9.854   3.884 0.090 1.320          
ATOM    914  CB  TYR A  63       8.712 -10.214   5.076-0.180 2.175          
ATOM    915  1HB TYR A  63       9.144 -11.190   5.303 0.090 1.320          
ATOM    916  2HB TYR A  63       8.356  -9.840   6.033 0.090 1.320          
ATOM    917  CG  TYR A  63       7.432 -10.427   4.197 0.000 1.992          
ATOM    918  CD1 TYR A  63       7.543 -11.188   3.015-0.115 1.992          
ATOM    919  HD1 TYR A  63       8.494 -11.631   2.759 0.115 1.358          
ATOM    920  CE1 TYR A  63       6.485 -11.363   2.160-0.115 1.992          
ATOM    921  HE1 TYR A  63       6.617 -11.935   1.253 0.115 1.358          
ATOM    922  CZ  TYR A  63       5.223 -10.818   2.466 0.110 1.992          
ATOM    923  OH  TYR A  63       4.216 -10.971   1.453-0.540 1.770          
ATOM    924  HH  TYR A  63       3.371 -10.604   1.713 0.430 0.225          
ATOM    925  CD2 TYR A  63       6.161  -9.809   4.471-0.115 1.992          
ATOM    926  HD2 TYR A  63       6.060  -9.175   5.337 0.115 1.358          
ATOM    927  CE2 TYR A  63       5.082  -9.992   3.619-0.115 1.992          
ATOM    928  HE2 TYR A  63       4.146  -9.491   3.810 0.115 1.358          
ATOM    929  C   TYR A  63       9.283  -8.137   3.655 0.510 2.000          
ATOM    930  O   TYR A  63       9.403  -8.184   2.426-0.510 1.700          
ATOM    931  N   LEU A  64       8.641  -7.141   4.271-0.470 1.850          
ATOM    932  HN  LEU A  64       8.625  -7.096   5.291 0.310 0.225          
ATOM    933  CA  LEU A  64       7.991  -6.088   3.491 0.070 2.275          
ATOM    934  HA  LEU A  64       7.327  -6.634   2.819 0.090 1.320          
ATOM    935  CB  LEU A  64       7.000  -5.078   4.293-0.180 2.175          
ATOM    936  1HB LEU A  64       7.599  -4.515   5.011 0.090 1.320          
ATOM    937  2HB LEU A  64       6.575  -4.347   3.603 0.090 1.320          
ATOM    938  CG  LEU A  64       5.866  -5.866   5.024-0.090 2.275          
ATOM    939  HG  LEU A  64       6.308  -6.690   5.586 0.090 1.320          
ATOM    940  CD1 LEU A  64       5.303  -4.888   6.061-0.270 2.060          
ATOM    941 1HD1 LEU A  64       6.040  -4.668   6.835 0.090 1.320          
ATOM    942 2HD1 LEU A  64       5.022  -3.943   5.599 0.090 1.320          
ATOM    943 3HD1 LEU A  64       4.421  -5.282   6.562 0.090 1.320          
ATOM    944  CD2 LEU A  64       4.832  -6.495   4.033-0.270 2.060          
ATOM    945 1HD2 LEU A  64       5.277  -7.252   3.390 0.090 1.320          
ATOM    946 2HD2 LEU A  64       4.012  -6.956   4.570 0.090 1.320          
ATOM    947 3HD2 LEU A  64       4.408  -5.725   3.393 0.090 1.320          
ATOM    948  C   LEU A  64       8.951  -5.403   2.530 0.510 2.000          
ATOM    949  O   LEU A  64       8.638  -5.338   1.328-0.510 1.700          
ATOM    950  N   PRO A  65      10.118  -4.904   2.955-0.290 1.850          
ATOM    951  CD  PRO A  65      10.522  -4.575   4.312 0.000 2.175          
ATOM    952  1HD PRO A  65       9.935  -3.728   4.672 0.090 1.320          
ATOM    953  2HD PRO A  65      10.376  -5.401   5.006 0.090 1.320          
ATOM    954  CA  PRO A  65      11.037  -4.314   1.973 0.020 2.275          
ATOM    955  HA  PRO A  65      10.486  -3.572   1.393 0.090 1.320          
ATOM    956  CB  PRO A  65      12.044  -3.517   2.837-0.180 2.175          
ATOM    957  1HB PRO A  65      11.722  -2.477   2.920 0.090 1.320          
ATOM    958  2HB PRO A  65      13.049  -3.518   2.413 0.090 1.320          
ATOM    959  CG  PRO A  65      11.982  -4.212   4.212-0.180 2.175          
ATOM    960  1HG PRO A  65      12.315  -3.558   5.016 0.090 1.320          
ATOM    961  2HG PRO A  65      12.599  -5.112   4.229 0.090 1.320          
ATOM    962  C   PRO A  65      11.525  -5.315   0.943 0.510 2.000          
ATOM    963  O   PRO A  65      11.744  -4.938  -0.215-0.510 1.700          
ATOM    964  N   THR A  66      11.682  -6.587   1.322-0.470 1.850          
ATOM    965  HN  THR A  66      11.482  -6.867   2.273 0.310 0.225          
ATOM    966  CA  THR A  66      12.077  -7.603   0.351 0.070 2.275          
ATOM    967  HA  THR A  66      13.009  -7.272  -0.109 0.090 1.320          
ATOM    968  CB  THR A  66      12.311  -9.087   0.874 0.140 2.275          
ATOM    969  HB  THR A  66      11.427  -9.418   1.420 0.090 1.320          
ATOM    970  OG1 THR A  66      13.401  -9.058   1.775-0.660 1.770          
ATOM    971  HG1 THR A  66      13.131  -8.610   2.574 0.430 0.225          
ATOM    972  CG2 THR A  66      12.703 -10.220  -0.119-0.270 2.060          
ATOM    973 1HG2 THR A  66      13.600  -9.955  -0.680 0.090 1.320          
ATOM    974 2HG2 THR A  66      12.902 -11.156   0.405 0.090 1.320          
ATOM    975 3HG2 THR A  66      11.910 -10.415  -0.842 0.090 1.320          
ATOM    976  C   THR A  66      11.072  -7.678  -0.787 0.510 2.000          
ATOM    977  O   THR A  66      11.445  -7.856  -1.952-0.510 1.700          
ATOM    978  N   THR A  67       9.791  -7.503  -0.468-0.470 1.850          
ATOM    979  HN  THR A  67       9.525  -7.417   0.508 0.310 0.225          
ATOM    980  CA  THR A  67       8.769  -7.500  -1.498 0.070 2.275          
ATOM    981  HA  THR A  67       8.942  -8.399  -2.096 0.090 1.320          
ATOM    982  CB  THR A  67       7.349  -7.584  -1.060 0.140 2.275          
ATOM    983  HB  THR A  67       6.730  -7.641  -1.960 0.090 1.320          
ATOM    984  OG1 THR A  67       6.888  -6.367  -0.362-0.660 1.770          
ATOM    985  HG1 THR A  67       7.535  -6.100   0.293 0.430 0.225          
ATOM    986  CG2 THR A  67       7.062  -8.802  -0.290-0.270 2.060          
ATOM    987 1HG2 THR A  67       7.583  -8.818   0.667 0.090 1.320          
ATOM    988 2HG2 THR A  67       5.996  -8.886  -0.074 0.090 1.320          
ATOM    989 3HG2 THR A  67       7.347  -9.703  -0.834 0.090 1.320          
ATOM    990  C   THR A  67       8.980  -6.352  -2.467 0.510 2.000          
ATOM    991  O   THR A  67       8.811  -6.504  -3.682-0.510 1.700          
ATOM    992  N   GLU A  68       9.394  -5.202  -1.952-0.470 1.850          
ATOM    993  HN  GLU A  68       9.610  -5.143  -0.966 0.310 0.225          
ATOM    994  CA  GLU A  68       9.574  -4.048  -2.815 0.070 2.275          
ATOM    995  HA  GLU A  68       8.671  -3.910  -3.415 0.090 1.320          
ATOM    996  CB  GLU A  68       9.773  -2.784  -1.957-0.180 2.175          
ATOM    997  1HB GLU A  68      10.686  -2.889  -1.375 0.090 1.320          
ATOM    998  2HB GLU A  68       9.939  -1.921  -2.606 0.090 1.320          
ATOM    999  CG  GLU A  68       8.637  -2.484  -1.022-0.210 2.175          
ATOM   1000  1HG GLU A  68       7.729  -2.308  -1.599 0.090 1.320          
ATOM   1001  2HG GLU A  68       8.431  -3.338  -0.380 0.090 1.320          
ATOM   1002  CD  GLU A  68       8.837  -1.280  -0.102 0.750 2.000          
ATOM   1003  OE1 GLU A  68       8.821  -0.085  -0.717-0.360 1.700          
ATOM   1004  OE2 GLU A  68       9.216  -1.348   1.072-0.360 1.700          
ATOM   1005  C   GLU A  68      10.732  -4.232  -3.783 0.510 2.000          
ATOM   1006  O   GLU A  68      10.689  -3.695  -4.895-0.510 1.700          
ATOM   1007  N   MET A  69      11.769  -4.976  -3.388-0.470 1.850          
ATOM   1008  HN  MET A  69      11.761  -5.383  -2.460 0.310 0.225          
ATOM   1009  CA  MET A  69      12.811  -5.337  -4.343 0.070 2.275          
ATOM   1010  HA  MET A  69      13.332  -4.437  -4.677 0.090 1.320          
ATOM   1011  CB  MET A  69      13.795  -6.304  -3.671-0.180 2.175          
ATOM   1012  1HB MET A  69      13.294  -7.169  -3.249 0.090 1.320          
ATOM   1013  2HB MET A  69      14.471  -6.715  -4.423 0.090 1.320          
ATOM   1014  CG  MET A  69      14.663  -5.594  -2.590-0.140 2.175          
ATOM   1015  1HG MET A  69      15.361  -4.895  -3.054 0.090 1.320          
ATOM   1016  2HG MET A  69      14.018  -4.987  -1.954 0.090 1.320          
ATOM   1017  SD  MET A  69      15.576  -6.690  -1.432-0.090 2.000          
ATOM   1018  CE  MET A  69      16.875  -7.295  -2.533-0.220 2.060          
ATOM   1019  1HE MET A  69      17.444  -6.470  -2.958 0.090 1.320          
ATOM   1020  2HE MET A  69      17.561  -7.938  -1.981 0.090 1.320          
ATOM   1021  3HE MET A  69      16.444  -7.877  -3.348 0.090 1.320          
ATOM   1022  C   MET A  69      12.213  -6.021  -5.560 0.510 2.000          
ATOM   1023  O   MET A  69      12.486  -5.639  -6.703-0.510 1.700          
ATOM   1024  N   ILE A  70      11.382  -7.038  -5.326-0.470 1.850          
ATOM   1025  HN  ILE A  70      11.170  -7.301  -4.372 0.310 0.225          
ATOM   1026  CA  ILE A  70      10.852  -7.821  -6.434 0.070 2.275          
ATOM   1027  HA  ILE A  70      11.711  -8.146  -7.028 0.090 1.320          
ATOM   1028  CB  ILE A  70      10.103  -8.992  -6.008-0.090 2.275          
ATOM   1029  HB  ILE A  70       9.160  -8.677  -5.554 0.090 1.320          
ATOM   1030  CG2 ILE A  70       9.752  -9.762  -7.370-0.270 2.060          
ATOM   1031 1HG2 ILE A  70       9.349 -10.750  -7.148 0.090 1.320          
ATOM   1032 2HG2 ILE A  70       8.987  -9.272  -7.973 0.090 1.320          
ATOM   1033 3HG2 ILE A  70      10.628  -9.922  -8.001 0.090 1.320          
ATOM   1034  CG1 ILE A  70      10.759  -9.965  -4.979-0.180 2.175          
ATOM   1035 1HG1 ILE A  70      10.821  -9.464  -4.012 0.090 1.320          
ATOM   1036 2HG1 ILE A  70      10.090 -10.811  -4.812 0.090 1.320          
ATOM   1037  CD1 ILE A  70      12.160 -10.503  -5.327-0.270 2.060          
ATOM   1038  HD1 ILE A  70      12.521 -11.178  -4.550 0.090 1.320          
ATOM   1039  HD2 ILE A  70      12.153 -11.057  -6.266 0.090 1.320          
ATOM   1040  HD3 ILE A  70      12.886  -9.695  -5.419 0.090 1.320          
ATOM   1041  C   ILE A  70       9.991  -6.944  -7.327 0.510 2.000          
ATOM   1042  O   ILE A  70      10.175  -6.901  -8.548-0.510 1.700          
ATOM   1043  N   THR A  71       9.065  -6.196  -6.727-0.470 1.850          
ATOM   1044  HN  THR A  71       9.008  -6.190  -5.714 0.310 0.225          
ATOM   1045  CA  THR A  71       8.123  -5.445  -7.543 0.070 2.275          
ATOM   1046  HA  THR A  71       7.661  -6.114  -8.274 0.090 1.320          
ATOM   1047  CB  THR A  71       7.037  -4.830  -6.673 0.140 2.275          
ATOM   1048  HB  THR A  71       7.504  -4.225  -5.891 0.090 1.320          
ATOM   1049  OG1 THR A  71       6.199  -5.794  -6.036-0.660 1.770          
ATOM   1050  HG1 THR A  71       6.751  -6.405  -5.562 0.430 0.225          
ATOM   1051  CG2 THR A  71       6.161  -3.930  -7.476-0.270 2.060          
ATOM   1052 1HG2 THR A  71       6.644  -3.134  -8.027 0.090 1.320          
ATOM   1053 2HG2 THR A  71       5.597  -4.504  -8.212 0.090 1.320          
ATOM   1054 3HG2 THR A  71       5.423  -3.452  -6.832 0.090 1.320          
ATOM   1055  C   THR A  71       8.815  -4.325  -8.314 0.510 2.000          
ATOM   1056  O   THR A  71       8.597  -4.179  -9.521-0.510 1.700          
ATOM   1057  N   TYR A  72       9.704  -3.570  -7.662-0.470 1.850          
ATOM   1058  HN  TYR A  72       9.933  -3.741  -6.686 0.310 0.225          
ATOM   1059  CA  TYR A  72      10.302  -2.417  -8.329 0.070 2.275          
ATOM   1060  HA  TYR A  72       9.608  -2.097  -9.104 0.090 1.320          
ATOM   1061  CB  TYR A  72      10.462  -1.193  -7.484-0.180 2.175          
ATOM   1062  1HB TYR A  72      11.176  -1.366  -6.677 0.090 1.320          
ATOM   1063  2HB TYR A  72      10.832  -0.349  -8.068 0.090 1.320          
ATOM   1064  CG  TYR A  72       9.120  -0.907  -6.973 0.000 1.992          
ATOM   1065  CD1 TYR A  72       8.047  -0.628  -7.794-0.115 1.992          
ATOM   1066  HD1 TYR A  72       8.179  -0.498  -8.858 0.115 1.358          
ATOM   1067  CE1 TYR A  72       6.774  -0.794  -7.317-0.115 1.992          
ATOM   1068  HE1 TYR A  72       5.945  -0.769  -8.009 0.115 1.358          
ATOM   1069  CZ  TYR A  72       6.500  -0.919  -5.894 0.110 1.992          
ATOM   1070  OH  TYR A  72       5.158  -1.102  -5.454-0.540 1.770          
ATOM   1071  HH  TYR A  72       5.059  -1.164  -4.497 0.430 0.225          
ATOM   1072  CD2 TYR A  72       8.882  -0.878  -5.568-0.115 1.992          
ATOM   1073  HD2 TYR A  72       9.717  -0.981  -4.891 0.115 1.358          
ATOM   1074  CE2 TYR A  72       7.574  -0.750  -5.012-0.115 1.992          
ATOM   1075  HE2 TYR A  72       7.424  -0.747  -3.941 0.115 1.358          
ATOM   1076  C   TYR A  72      11.447  -2.796  -9.247 0.510 2.000          
ATOM   1077  O   TYR A  72      11.748  -2.043 -10.178-0.510 1.700          
ATOM   1078  N   SER A  73      12.078  -3.946  -9.024-0.470 1.850          
ATOM   1079  HN  SER A  73      11.863  -4.512  -8.209 0.310 0.225          
ATOM   1080  CA  SER A  73      12.942  -4.499 -10.057 0.070 2.275          
ATOM   1081  HA  SER A  73      13.695  -3.755 -10.326 0.090 1.320          
ATOM   1082  CB  SER A  73      13.676  -5.855  -9.698 0.050 2.175          
ATOM   1083  1HB SER A  73      14.220  -5.743  -8.759 0.090 1.320          
ATOM   1084  2HB SER A  73      12.956  -6.663  -9.548 0.090 1.320          
ATOM   1085  OG  SER A  73      14.609  -6.213 -10.722-0.660 1.770          
ATOM   1086  HG1 SER A  73      14.905  -7.101 -10.589 0.430 0.225          
ATOM   1087  C   SER A  73      12.123  -4.838 -11.296 0.510 2.000          
ATOM   1088  O   SER A  73      12.553  -4.590 -12.429-0.510 1.700          
ATOM   1089  N   LEU A  74      10.918  -5.373 -11.092-0.470 1.850          
ATOM   1090  HN  LEU A  74      10.613  -5.593 -10.151 0.310 0.225          
ATOM   1091  CA  LEU A  74      10.044  -5.710 -12.207 0.070 2.275          
ATOM   1092  HA  LEU A  74      10.680  -6.197 -12.951 0.090 1.320          
ATOM   1093  CB  LEU A  74       8.889  -6.677 -11.968-0.180 2.175          
ATOM   1094  1HB LEU A  74       8.259  -6.252 -11.185 0.090 1.320          
ATOM   1095  2HB LEU A  74       8.258  -6.730 -12.857 0.090 1.320          
ATOM   1096  CG  LEU A  74       9.342  -8.108 -11.582-0.090 2.275          
ATOM   1097  HG  LEU A  74      10.100  -7.978 -10.809 0.090 1.320          
ATOM   1098  CD1 LEU A  74       8.200  -8.796 -10.860-0.270 2.060          
ATOM   1099 1HD1 LEU A  74       8.509  -9.774 -10.490 0.090 1.320          
ATOM   1100 2HD1 LEU A  74       7.866  -8.219  -9.996 0.090 1.320          
ATOM   1101 3HD1 LEU A  74       7.344  -8.946 -11.518 0.090 1.320          
ATOM   1102  CD2 LEU A  74      10.078  -8.913 -12.665-0.270 2.060          
ATOM   1103 1HD2 LEU A  74      10.386  -9.889 -12.289 0.090 1.320          
ATOM   1104 2HD2 LEU A  74       9.447  -9.077 -13.538 0.090 1.320          
ATOM   1105 3HD2 LEU A  74      10.983  -8.408 -13.007 0.090 1.320          
ATOM   1106  C   LEU A  74       9.565  -4.463 -12.935 0.510 2.000          
ATOM   1107  O   LEU A  74       9.440  -4.467 -14.164-0.510 1.700          
ATOM   1108  N   ALA A  75       9.255  -3.397 -12.191-0.470 1.850          
ATOM   1109  HN  ALA A  75       9.249  -3.505 -11.182 0.310 0.225          
ATOM   1110  CA  ALA A  75       8.852  -2.141 -12.819 0.070 2.275          
ATOM   1111  HA  ALA A  75       8.012  -2.320 -13.495 0.090 1.320          
ATOM   1112  CB  ALA A  75       8.418  -1.173 -11.689-0.270 2.060          
ATOM   1113  1HB ALA A  75       7.621  -1.603 -11.082 0.090 1.320          
ATOM   1114  2HB ALA A  75       9.247  -0.923 -11.033 0.090 1.320          
ATOM   1115  3HB ALA A  75       8.033  -0.243 -12.109 0.090 1.320          
ATOM   1116  C   ALA A  75       9.999  -1.526 -13.610 0.510 2.000          
ATOM   1117  O   ALA A  75       9.779  -0.903 -14.655-0.510 1.700          
ATOM   1118  N   PHE A  76      11.230  -1.682 -13.123-0.470 1.850          
ATOM   1119  HN  PHE A  76      11.368  -2.168 -12.245 0.310 0.225          
ATOM   1120  CA  PHE A  76      12.388  -1.220 -13.877 0.070 2.275          
ATOM   1121  HA  PHE A  76      12.271  -0.155 -14.089 0.090 1.320          
ATOM   1122  CB  PHE A  76      13.677  -1.443 -13.098-0.180 2.175          
ATOM   1123  1HB PHE A  76      13.670  -0.834 -12.194 0.090 1.320          
ATOM   1124  2HB PHE A  76      13.728  -2.477 -12.763 0.090 1.320          
ATOM   1125  CG  PHE A  76      14.927  -1.109 -13.871 0.000 1.992          
ATOM   1126  CD1 PHE A  76      15.179   0.016 -14.637-0.115 1.992          
ATOM   1127  HD1 PHE A  76      14.374   0.694 -14.869 0.115 1.358          
ATOM   1128  CE1 PHE A  76      16.476   0.295 -15.126-0.115 1.992          
ATOM   1129  HE1 PHE A  76      16.639   1.174 -15.734 0.115 1.358          
ATOM   1130  CZ  PHE A  76      17.573  -0.534 -14.773-0.115 1.992          
ATOM   1131  HZ  PHE A  76      18.565  -0.311 -15.138 0.115 1.358          
ATOM   1132  CD2 PHE A  76      16.052  -1.920 -13.493-0.115 1.992          
ATOM   1133  HD2 PHE A  76      15.910  -2.770 -12.840 0.115 1.358          
ATOM   1134  CE2 PHE A  76      17.325  -1.717 -14.033-0.115 1.992          
ATOM   1135  HE2 PHE A  76      18.136  -2.385 -13.785 0.115 1.358          
ATOM   1136  C   PHE A  76      12.509  -1.958 -15.203 0.510 2.000          
ATOM   1137  O   PHE A  76      12.841  -1.357 -16.233-0.510 1.700          
ATOM   1138  N   THR A  77      12.228  -3.261 -15.196-0.470 1.850          
ATOM   1139  HN  THR A  77      12.049  -3.739 -14.319 0.310 0.225          
ATOM   1140  CA  THR A  77      12.264  -4.080 -16.399 0.070 2.275          
ATOM   1141  HA  THR A  77      13.059  -3.639 -17.005 0.090 1.320          
ATOM   1142  CB  THR A  77      12.793  -5.496 -16.264 0.140 2.275          
ATOM   1143  HB  THR A  77      12.913  -5.901 -17.272 0.090 1.320          
ATOM   1144  OG1 THR A  77      11.885  -6.324 -15.637-0.660 1.770          
ATOM   1145  HG1 THR A  77      11.247  -6.618 -16.298 0.430 0.225          
ATOM   1146  CG2 THR A  77      14.157  -5.576 -15.577-0.270 2.060          
ATOM   1147 1HG2 THR A  77      14.097  -5.248 -14.538 0.090 1.320          
ATOM   1148 2HG2 THR A  77      14.535  -6.598 -15.574 0.090 1.320          
ATOM   1149 3HG2 THR A  77      14.894  -4.949 -16.079 0.090 1.320          
ATOM   1150  C   THR A  77      11.077  -3.826 -17.315 0.510 2.000          
ATOM   1151  O   THR A  77      11.115  -4.232 -18.481-0.510 1.700          
ATOM   1152  N   GLY A  78      10.040  -3.153 -16.824-0.470 1.850          
ATOM   1153  HN  GLY A  78      10.079  -2.826 -15.867 0.310 0.225          
ATOM   1154  CA  GLY A  78       8.839  -2.966 -17.608-0.020 2.175          
ATOM   1155  1HA GLY A  78       9.085  -2.658 -18.626 0.090 1.320          
ATOM   1156  2HA GLY A  78       8.267  -2.150 -17.167 0.090 1.320          
ATOM   1157  C   GLY A  78       7.951  -4.188 -17.659 0.510 2.000          
ATOM   1158  O   GLY A  78       7.202  -4.362 -18.626-0.510 1.700          
ATOM   1159  N   ASN A  79       8.004  -5.039 -16.638-0.470 1.850          
ATOM   1160  HN  ASN A  79       8.587  -4.795 -15.839 0.310 0.225          
ATOM   1161  CA  ASN A  79       7.202  -6.247 -16.576 0.070 2.275          
ATOM   1162  HA  ASN A  79       6.723  -6.436 -17.539 0.090 1.320          
ATOM   1163  CB  ASN A  79       8.118  -7.446 -16.284-0.180 2.175          
ATOM   1164  1HB ASN A  79       8.742  -7.240 -15.411 0.090 1.320          
ATOM   1165  2HB ASN A  79       7.554  -8.346 -16.045 0.090 1.320          
ATOM   1166  CG  ASN A  79       9.011  -7.754 -17.483 0.550 2.000          
ATOM   1167  OD1 ASN A  79      10.194  -7.341 -17.380-0.550 1.700          
ATOM   1168  ND2 ASN A  79       8.600  -8.546 -18.491-0.620 1.850          
ATOM   1169 1HD2 ASN A  79       9.267  -8.729 -19.226 0.320 0.225          
ATOM   1170 2HD2 ASN A  79       7.661  -8.900 -18.548 0.300 0.225          
ATOM   1171  C   ASN A  79       6.036  -6.035 -15.612 0.510 2.000          
ATOM   1172  O   ASN A  79       5.799  -4.930 -15.114-0.510 1.700          
ATOM   1173  N   GLY A  80       5.299  -7.109 -15.338-0.470 1.850          
ATOM   1174  HN  GLY A  80       5.537  -7.993 -15.757 0.310 0.225          
ATOM   1175  CA  GLY A  80       4.196  -7.044 -14.402-0.020 2.175          
ATOM   1176  1HA GLY A  80       4.537  -6.496 -13.528 0.090 1.320          
ATOM   1177  2HA GLY A  80       3.929  -8.047 -14.069 0.090 1.320          
ATOM   1178  C   GLY A  80       2.958  -6.340 -14.899 0.510 2.000          
ATOM   1179  O   GLY A  80       2.155  -5.875 -14.086-0.510 1.700          
ATOM   1180  N   TYR A  81       2.766  -6.268 -16.212-0.470 1.850          
ATOM   1181  HN  TYR A  81       3.444  -6.666 -16.843 0.310 0.225          
ATOM   1182  CA  TYR A  81       1.557  -5.717 -16.805 0.070 2.275          
ATOM   1183  HA  TYR A  81       0.856  -5.461 -16.014 0.090 1.320          
ATOM   1184  CB  TYR A  81       1.664  -4.382 -17.685-0.180 2.175          
ATOM   1185  1HB TYR A  81       2.325  -4.527 -18.541 0.090 1.320          
ATOM   1186  2HB TYR A  81       0.691  -4.080 -18.074 0.090 1.320          
ATOM   1187  CG  TYR A  81       2.254  -3.318 -16.752 0.000 1.992          
ATOM   1188  CD1 TYR A  81       1.367  -2.357 -16.275-0.115 1.992          
ATOM   1189  HD1 TYR A  81       0.315  -2.414 -16.514 0.115 1.358          
ATOM   1190  CE1 TYR A  81       1.814  -1.293 -15.467-0.115 1.992          
ATOM   1191  HE1 TYR A  81       1.116  -0.568 -15.072 0.115 1.358          
ATOM   1192  CZ  TYR A  81       3.212  -1.194 -15.168 0.110 1.992          
ATOM   1193  OH  TYR A  81       3.712  -0.264 -14.205-0.540 1.770          
ATOM   1194  HH  TYR A  81       3.123   0.487 -14.028 0.430 0.225          
ATOM   1195  CD2 TYR A  81       3.591  -3.233 -16.459-0.115 1.992          
ATOM   1196  HD2 TYR A  81       4.286  -3.956 -16.857 0.115 1.358          
ATOM   1197  CE2 TYR A  81       4.083  -2.147 -15.675-0.115 1.992          
ATOM   1198  HE2 TYR A  81       5.135  -2.105 -15.430 0.115 1.358          
ATOM   1199  C   TYR A  81       0.908  -6.812 -17.633 0.510 2.000          
ATOM   1200  O   TYR A  81       1.550  -7.386 -18.519-0.510 1.700          
ATOM   1201  N   ILE A  82      -0.348  -7.120 -17.326-0.470 1.850          
ATOM   1202  HN  ILE A  82      -0.844  -6.553 -16.641 0.310 0.225          
ATOM   1203  CA  ILE A  82      -1.105  -8.143 -18.033 0.070 2.275          
ATOM   1204  HA  ILE A  82      -0.450  -8.720 -18.690 0.090 1.320          
ATOM   1205  CB  ILE A  82      -1.833  -9.162 -17.100-0.090 2.275          
ATOM   1206  HB  ILE A  82      -2.461  -8.617 -16.394 0.090 1.320          
ATOM   1207  CG2 ILE A  82      -2.795 -10.066 -17.999-0.270 2.060          
ATOM   1208 1HG2 ILE A  82      -3.658  -9.529 -18.397 0.090 1.320          
ATOM   1209 2HG2 ILE A  82      -2.266 -10.532 -18.831 0.090 1.320          
ATOM   1210 3HG2 ILE A  82      -3.223 -10.875 -17.408 0.090 1.320          
ATOM   1211  CG1 ILE A  82      -0.796  -9.939 -16.301-0.180 2.175          
ATOM   1212 1HG1 ILE A  82      -0.084 -10.394 -16.992 0.090 1.320          
ATOM   1213 2HG1 ILE A  82      -0.205  -9.242 -15.709 0.090 1.320          
ATOM   1214  CD1 ILE A  82      -1.316 -11.053 -15.365-0.270 2.060          
ATOM   1215  HD1 ILE A  82      -2.066 -10.675 -14.670 0.090 1.320          
ATOM   1216  HD2 ILE A  82      -1.765 -11.874 -15.924 0.090 1.320          
ATOM   1217  HD3 ILE A  82      -0.505 -11.476 -14.771 0.090 1.320          
ATOM   1218  C   ILE A  82      -2.140  -7.442 -18.897 0.510 2.000          
ATOM   1219  O   ILE A  82      -2.902  -6.598 -18.408-0.510 1.700          
ATOM   1220  N   ARG A  83      -2.160  -7.778 -20.180-0.470 1.850          
ATOM   1221  HN  ARG A  83      -1.605  -8.561 -20.488 0.310 0.225          
ATOM   1222  CA  ARG A  83      -3.139  -7.224 -21.101 0.070 2.275          
ATOM   1223  HA  ARG A  83      -3.375  -6.205 -20.818 0.090 1.320          
ATOM   1224  CB  ARG A  83      -2.431  -7.205 -22.489-0.180 2.175          
ATOM   1225  1HB ARG A  83      -1.470  -6.699 -22.398 0.090 1.320          
ATOM   1226  2HB ARG A  83      -2.209  -8.231 -22.792 0.090 1.320          
ATOM   1227  CG  ARG A  83      -3.276  -6.505 -23.620-0.180 2.175          
ATOM   1228  1HG ARG A  83      -4.281  -6.930 -23.663 0.090 1.320          
ATOM   1229  2HG ARG A  83      -3.396  -5.447 -23.378 0.090 1.320          
ATOM   1230  CD  ARG A  83      -2.595  -6.696 -24.967 0.200 2.175          
ATOM   1231  1HD ARG A  83      -1.529  -6.478 -24.869 0.090 1.320          
ATOM   1232  2HD ARG A  83      -2.694  -7.735 -25.286 0.090 1.320          
ATOM   1233  NE  ARG A  83      -3.159  -5.763 -26.035-0.700 1.850          
ATOM   1234  HE  ARG A  83      -3.805  -5.053 -25.711 0.440 0.225          
ATOM   1235  CZ  ARG A  83      -2.628  -5.791 -27.306 0.640 2.000          
ATOM   1236  NH1 ARG A  83      -1.686  -6.676 -27.670-0.800 1.850          
ATOM   1237 1HH1 ARG A  83      -1.283  -6.702 -28.597 0.460 0.225          
ATOM   1238 2HH1 ARG A  83      -1.344  -7.367 -27.018 0.460 0.225          
ATOM   1239  NH2 ARG A  83      -3.058  -4.916 -28.176-0.800 1.850          
ATOM   1240 1HH2 ARG A  83      -2.707  -4.866 -29.123 0.460 0.225          
ATOM   1241 2HH2 ARG A  83      -3.776  -4.246 -27.933 0.460 0.225          
ATOM   1242  C   ARG A  83      -4.354  -8.144 -21.149 0.510 2.000          
ATOM   1243  O   ARG A  83      -4.223  -9.346 -21.400-0.510 1.700          
ATOM   1244  N   VAL A  84      -5.533  -7.575 -20.897-0.470 1.850          
ATOM   1245  HN  VAL A  84      -5.568  -6.562 -20.764 0.310 0.225          
ATOM   1246  CA  VAL A  84      -6.773  -8.345 -20.919 0.070 2.275          
ATOM   1247  HA  VAL A  84      -6.556  -9.357 -20.569 0.090 1.320          
ATOM   1248  CB  VAL A  84      -7.749  -7.671 -19.860-0.090 2.275          
ATOM   1249  HB  VAL A  84      -8.211  -6.814 -20.351 0.090 1.320          
ATOM   1250  CG1 VAL A  84      -8.869  -8.662 -19.484-0.270 2.060          
ATOM   1251 1HG1 VAL A  84      -9.629  -8.169 -18.880 0.090 1.320          
ATOM   1252 2HG1 VAL A  84      -9.410  -9.041 -20.348 0.090 1.320          
ATOM   1253 3HG1 VAL A  84      -8.492  -9.515 -18.918 0.090 1.320          
ATOM   1254  CG2 VAL A  84      -7.125  -7.151 -18.586-0.270 2.060          
ATOM   1255 1HG2 VAL A  84      -6.363  -6.393 -18.764 0.090 1.320          
ATOM   1256 2HG2 VAL A  84      -7.880  -6.672 -17.966 0.090 1.320          
ATOM   1257 3HG2 VAL A  84      -6.662  -7.949 -18.005 0.090 1.320          
ATOM   1258  C   VAL A  84      -7.281  -8.450 -22.357 0.510 2.000          
ATOM   1259  O   VAL A  84      -6.855  -7.718 -23.252-0.510 1.700          
ATOM   1260  N   ALA A  85      -8.172  -9.417 -22.597-0.470 1.850          
ATOM   1261  HN  ALA A  85      -8.462 -10.035 -21.854 0.310 0.225          
ATOM   1262  CA  ALA A  85      -8.651  -9.647 -23.954 0.070 2.275          
ATOM   1263  HA  ALA A  85      -7.765  -9.787 -24.578 0.090 1.320          
ATOM   1264  CB  ALA A  85      -9.490 -10.941 -24.133-0.270 2.060          
ATOM   1265  1HB ALA A  85      -8.902 -11.838 -23.941 0.090 1.320          
ATOM   1266  2HB ALA A  85     -10.354 -10.953 -23.468 0.090 1.320          
ATOM   1267  3HB ALA A  85      -9.887 -11.020 -25.147 0.090 1.320          
ATOM   1268  C   ALA A  85      -9.349  -8.423 -24.522 0.510 2.000          
ATOM   1269  O   ALA A  85      -9.297  -8.195 -25.734-0.510 1.700          
ATOM   1270  N   ASN A  86      -9.964  -7.599 -23.675-0.470 1.850          
ATOM   1271  HN  ASN A  86      -9.928  -7.772 -22.681 0.310 0.225          
ATOM   1272  CA  ASN A  86     -10.614  -6.393 -24.178 0.070 2.275          
ATOM   1273  HA  ASN A  86     -11.084  -6.605 -25.139 0.090 1.320          
ATOM   1274  CB  ASN A  86     -11.780  -5.989 -23.263-0.180 2.175          
ATOM   1275  1HB ASN A  86     -12.188  -5.013 -23.530 0.090 1.320          
ATOM   1276  2HB ASN A  86     -12.598  -6.704 -23.364 0.090 1.320          
ATOM   1277  CG  ASN A  86     -11.303  -5.962 -21.852 0.550 2.000          
ATOM   1278  OD1 ASN A  86     -10.173  -5.719 -21.556-0.550 1.700          
ATOM   1279  ND2 ASN A  86     -12.210  -6.269 -20.820-0.620 1.850          
ATOM   1280 1HD2 ASN A  86     -11.898  -6.278 -19.852 0.320 0.225          
ATOM   1281 2HD2 ASN A  86     -13.171  -6.495 -21.034 0.300 0.225          
ATOM   1282  C   ASN A  86      -9.620  -5.272 -24.434 0.510 2.000          
ATOM   1283  O   ASN A  86     -10.032  -4.138 -24.690-0.510 1.700          
ATOM   1284  N   GLY A  87      -8.327  -5.584 -24.410-0.470 1.850          
ATOM   1285  HN  GLY A  87      -8.046  -6.525 -24.148 0.310 0.225          
ATOM   1286  CA  GLY A  87      -7.290  -4.600 -24.604-0.020 2.175          
ATOM   1287  1HA GLY A  87      -7.531  -3.987 -25.469 0.090 1.320          
ATOM   1288  2HA GLY A  87      -6.371  -5.131 -24.846 0.090 1.320          
ATOM   1289  C   GLY A  87      -7.009  -3.722 -23.419 0.510 2.000          
ATOM   1290  O   GLY A  87      -6.371  -2.681 -23.578-0.510 1.700          
ATOM   1291  N   LYS A  88      -7.403  -4.128 -22.222-0.470 1.850          
ATOM   1292  HN  LYS A  88      -7.957  -4.968 -22.121 0.310 0.225          
ATOM   1293  CA  LYS A  88      -7.070  -3.347 -21.046 0.070 2.275          
ATOM   1294  HA  LYS A  88      -6.971  -2.289 -21.303 0.090 1.320          
ATOM   1295  CB  LYS A  88      -8.047  -3.417 -19.872-0.180 2.175          
ATOM   1296  1HB LYS A  88      -8.268  -4.458 -19.630 0.090 1.320          
ATOM   1297  2HB LYS A  88      -7.578  -3.013 -18.971 0.090 1.320          
ATOM   1298  CG  LYS A  88      -9.341  -2.664 -20.061-0.180 2.175          
ATOM   1299  1HG LYS A  88      -9.090  -1.718 -20.536 0.090 1.320          
ATOM   1300  2HG LYS A  88      -9.963  -3.195 -20.784 0.090 1.320          
ATOM   1301  CD  LYS A  88     -10.152  -2.326 -18.806-0.180 2.175          
ATOM   1302  1HD LYS A  88     -10.507  -3.244 -18.334 0.090 1.320          
ATOM   1303  2HD LYS A  88      -9.520  -1.813 -18.078 0.090 1.320          
ATOM   1304  CE  LYS A  88     -11.335  -1.429 -19.238 0.210 2.175          
ATOM   1305  1HE LYS A  88     -10.958  -0.519 -19.700 0.050 1.320          
ATOM   1306  2HE LYS A  88     -11.977  -1.930 -19.965 0.050 1.320          
ATOM   1307  NZ  LYS A  88     -12.151  -1.022 -18.042-0.300 1.850          
ATOM   1308  1HZ LYS A  88     -12.678  -1.823 -17.686 0.330 0.225          
ATOM   1309  2HZ LYS A  88     -11.578  -0.627 -17.311 0.330 0.225          
ATOM   1310  3HZ LYS A  88     -12.836  -0.337 -18.330 0.330 0.225          
ATOM   1311  C   LYS A  88      -5.725  -3.807 -20.506 0.510 2.000          
ATOM   1312  O   LYS A  88      -5.306  -4.947 -20.718-0.510 1.700          
ATOM   1313  N   TYR A  89      -5.045  -2.908 -19.802-0.470 1.850          
ATOM   1314  HN  TYR A  89      -5.472  -2.023 -19.569 0.310 0.225          
ATOM   1315  CA  TYR A  89      -3.784  -3.228 -19.153 0.070 2.275          
ATOM   1316  HA  TYR A  89      -3.411  -4.205 -19.464 0.090 1.320          
ATOM   1317  CB  TYR A  89      -2.722  -2.188 -19.526-0.180 2.175          
ATOM   1318  1HB TYR A  89      -3.126  -1.181 -19.430 0.090 1.320          
ATOM   1319  2HB TYR A  89      -1.859  -2.250 -18.861 0.090 1.320          
ATOM   1320  CG  TYR A  89      -2.267  -2.469 -20.965 0.000 1.992          
ATOM   1321  CD1 TYR A  89      -1.414  -3.562 -21.225-0.115 1.992          
ATOM   1322  HD1 TYR A  89      -1.140  -4.245 -20.434 0.115 1.358          
ATOM   1323  CE1 TYR A  89      -0.943  -3.777 -22.512-0.115 1.992          
ATOM   1324  HE1 TYR A  89      -0.330  -4.648 -22.688 0.115 1.358          
ATOM   1325  CZ  TYR A  89      -1.222  -2.936 -23.605 0.110 1.992          
ATOM   1326  OH  TYR A  89      -0.813  -3.198 -24.953-0.540 1.770          
ATOM   1327  HH  TYR A  89      -0.682  -2.395 -25.439 0.430 0.225          
ATOM   1328  CD2 TYR A  89      -2.538  -1.558 -22.057-0.115 1.992          
ATOM   1329  HD2 TYR A  89      -3.134  -0.674 -21.881 0.115 1.358          
ATOM   1330  CE2 TYR A  89      -1.928  -1.734 -23.307-0.115 1.992          
ATOM   1331  HE2 TYR A  89      -2.081  -0.995 -24.063 0.115 1.358          
ATOM   1332  C   TYR A  89      -4.033  -3.318 -17.659 0.510 2.000          
ATOM   1333  O   TYR A  89      -4.609  -2.399 -17.067-0.510 1.700          
ATOM   1334  N   LEU A  90      -3.631  -4.432 -17.061-0.470 1.850          
ATOM   1335  HN  LEU A  90      -3.250  -5.208 -17.608 0.310 0.225          
ATOM   1336  CA  LEU A  90      -3.743  -4.593 -15.619 0.070 2.275          
ATOM   1337  HA  LEU A  90      -4.468  -3.905 -15.196 0.090 1.320          
ATOM   1338  CB  LEU A  90      -4.341  -5.966 -15.426-0.180 2.175          
ATOM   1339  1HB LEU A  90      -5.316  -5.992 -15.917 0.090 1.320          
ATOM   1340  2HB LEU A  90      -3.738  -6.690 -15.975 0.090 1.320          
ATOM   1341  CG  LEU A  90      -4.486  -6.513 -13.988-0.090 2.275          
ATOM   1342  HG  LEU A  90      -3.538  -6.489 -13.447 0.090 1.320          
ATOM   1343  CD1 LEU A  90      -5.529  -5.581 -13.277-0.270 2.060          
ATOM   1344 1HD1 LEU A  90      -5.174  -4.558 -13.176 0.090 1.320          
ATOM   1345 2HD1 LEU A  90      -6.474  -5.552 -13.818 0.090 1.320          
ATOM   1346 3HD1 LEU A  90      -5.740  -5.921 -12.266 0.090 1.320          
ATOM   1347  CD2 LEU A  90      -4.983  -7.968 -14.036-0.270 2.060          
ATOM   1348 1HD2 LEU A  90      -5.867  -8.077 -14.658 0.090 1.320          
ATOM   1349 2HD2 LEU A  90      -4.220  -8.629 -14.449 0.090 1.320          
ATOM   1350 3HD2 LEU A  90      -5.227  -8.342 -13.042 0.090 1.320          
ATOM   1351  C   LEU A  90      -2.360  -4.554 -14.992 0.510 2.000          
ATOM   1352  O   LEU A  90      -1.487  -5.350 -15.372-0.510 1.700          
ATOM   1353  N   PRO A  91      -2.132  -3.689 -14.013-0.290 1.850          
ATOM   1354  CD  PRO A  91      -3.028  -2.579 -13.636 0.000 2.175          
ATOM   1355  1HD PRO A  91      -3.677  -2.195 -14.424 0.090 1.320          
ATOM   1356  2HD PRO A  91      -3.636  -2.859 -12.775 0.090 1.320          
ATOM   1357  CA  PRO A  91      -0.813  -3.648 -13.376 0.020 2.275          
ATOM   1358  HA  PRO A  91      -0.000  -3.670 -14.107 0.090 1.320          
ATOM   1359  CB  PRO A  91      -0.874  -2.255 -12.673-0.180 2.175          
ATOM   1360  1HB PRO A  91       0.062  -1.709 -12.806 0.090 1.320          
ATOM   1361  2HB PRO A  91      -1.036  -2.311 -11.597 0.090 1.320          
ATOM   1362  CG  PRO A  91      -2.061  -1.492 -13.294-0.180 2.175          
ATOM   1363  1HG PRO A  91      -1.735  -0.982 -14.203 0.090 1.320          
ATOM   1364  2HG PRO A  91      -2.488  -0.738 -12.632 0.090 1.320          
ATOM   1365  C   PRO A  91      -0.702  -4.793 -12.393 0.510 2.000          
ATOM   1366  O   PRO A  91      -0.916  -4.633 -11.183-0.510 1.700          
ATOM   1367  N   TRP A  92      -0.347  -5.960 -12.921-0.470 1.850          
ATOM   1368  HN  TRP A  92      -0.160  -6.006 -13.915 0.310 0.225          
ATOM   1369  CA  TRP A  92      -0.450  -7.168 -12.126 0.070 2.275          
ATOM   1370  HA  TRP A  92      -1.425  -7.177 -11.631 0.090 1.320          
ATOM   1371  CB  TRP A  92      -0.350  -8.485 -12.982-0.180 2.175          
ATOM   1372  1HB TRP A  92      -1.208  -8.559 -13.649 0.090 1.320          
ATOM   1373  2HB TRP A  92       0.542  -8.451 -13.607 0.090 1.320          
ATOM   1374  CG  TRP A  92      -0.283  -9.765 -12.120-0.030 1.992          
ATOM   1375  CD1 TRP A  92       0.763 -10.613 -11.913 0.035 1.992          
ATOM   1376  HD1 TRP A  92       1.734 -10.453 -12.360 0.115 1.358          
ATOM   1377  NE1 TRP A  92       0.483 -11.638 -10.969-0.610 1.850          
ATOM   1378  HE1 TRP A  92       1.126 -12.341 -10.633 0.380 0.225          
ATOM   1379  CE2 TRP A  92      -0.862 -11.467 -10.672 0.130 1.800          
ATOM   1380  CD2 TRP A  92      -1.375 -10.332 -11.405-0.020 1.800          
ATOM   1381  CE3 TRP A  92      -2.761 -10.006 -11.249-0.115 1.992          
ATOM   1382  HE3 TRP A  92      -3.196  -9.176 -11.785 0.115 1.358          
ATOM   1383  CZ3 TRP A  92      -3.552 -10.838 -10.435-0.115 1.992          
ATOM   1384  HZ3 TRP A  92      -4.607 -10.625 -10.345 0.115 1.358          
ATOM   1385  CZ2 TRP A  92      -1.659 -12.182  -9.792-0.115 1.992          
ATOM   1386  HZ2 TRP A  92      -1.242 -13.001  -9.224 0.115 1.358          
ATOM   1387  CH2 TRP A  92      -3.002 -11.848  -9.640-0.115 1.992          
ATOM   1388  HH2 TRP A  92      -3.630 -12.417  -8.969 0.115 1.358          
ATOM   1389  C   TRP A  92       0.599  -7.179 -11.028 0.510 2.000          
ATOM   1390  O   TRP A  92       0.282  -7.437  -9.863-0.510 1.700          
ATOM   1391  N   ALA A  93       1.852  -6.876 -11.374-0.470 1.850          
ATOM   1392  HN  ALA A  93       2.027  -6.553 -12.322 0.310 0.225          
ATOM   1393  CA  ALA A  93       2.906  -6.894 -10.369 0.070 2.275          
ATOM   1394  HA  ALA A  93       2.975  -7.901  -9.950 0.090 1.320          
ATOM   1395  CB  ALA A  93       4.304  -6.464 -10.889-0.270 2.060          
ATOM   1396  1HB ALA A  93       4.742  -7.245 -11.508 0.090 1.320          
ATOM   1397  2HB ALA A  93       4.271  -5.530 -11.452 0.090 1.320          
ATOM   1398  3HB ALA A  93       5.005  -6.317 -10.064 0.090 1.320          
ATOM   1399  C   ALA A  93       2.581  -5.946  -9.225 0.510 2.000          
ATOM   1400  O   ALA A  93       2.687  -6.316  -8.051-0.510 1.700          
ATOM   1401  N   ARG A  94       2.157  -4.723  -9.544-0.470 1.850          
ATOM   1402  HN  ARG A  94       2.039  -4.472 -10.513 0.310 0.225          
ATOM   1403  CA  ARG A  94       1.829  -3.786  -8.476 0.070 2.275          
ATOM   1404  HA  ARG A  94       2.674  -3.708  -7.786 0.090 1.320          
ATOM   1405  CB  ARG A  94       1.512  -2.412  -9.035-0.180 2.175          
ATOM   1406  1HB ARG A  94       2.423  -2.030  -9.499 0.090 1.320          
ATOM   1407  2HB ARG A  94       0.780  -2.479  -9.842 0.090 1.320          
ATOM   1408  CG  ARG A  94       1.015  -1.376  -7.991-0.180 2.175          
ATOM   1409  1HG ARG A  94      -0.040  -1.559  -7.801 0.090 1.320          
ATOM   1410  2HG ARG A  94       1.534  -1.532  -7.043 0.090 1.320          
ATOM   1411  CD  ARG A  94       1.244   0.079  -8.420 0.200 2.175          
ATOM   1412  1HD ARG A  94       0.990   0.766  -7.615 0.090 1.320          
ATOM   1413  2HD ARG A  94       2.298   0.245  -8.648 0.090 1.320          
ATOM   1414  NE  ARG A  94       0.350   0.357  -9.621-0.700 1.850          
ATOM   1415  HE  ARG A  94      -0.630   0.057  -9.527 0.440 0.225          
ATOM   1416  CZ  ARG A  94       0.667   1.067 -10.699 0.640 2.000          
ATOM   1417  NH1 ARG A  94       1.899   1.570 -10.877-0.800 1.850          
ATOM   1418 1HH1 ARG A  94       2.139   1.834 -11.853 0.460 0.225          
ATOM   1419 2HH1 ARG A  94       2.673   1.410 -10.250 0.460 0.225          
ATOM   1420  NH2 ARG A  94      -0.209   1.323 -11.632-0.800 1.850          
ATOM   1421 1HH2 ARG A  94       0.065   1.830 -12.494 0.460 0.225          
ATOM   1422 2HH2 ARG A  94      -1.175   1.038 -11.576 0.460 0.225          
ATOM   1423  C   ARG A  94       0.608  -4.243  -7.688 0.510 2.000          
ATOM   1424  O   ARG A  94       0.650  -4.311  -6.452-0.510 1.700          
ATOM   1425  N   MET A  95      -0.482  -4.571  -8.374-0.470 1.850          
ATOM   1426  HN  MET A  95      -0.488  -4.571  -9.392 0.310 0.225          
ATOM   1427  CA  MET A  95      -1.679  -4.980  -7.650 0.070 2.275          
ATOM   1428  HA  MET A  95      -1.846  -4.249  -6.855 0.090 1.320          
ATOM   1429  CB  MET A  95      -3.000  -4.990  -8.511-0.180 2.175          
ATOM   1430  1HB MET A  95      -2.931  -5.759  -9.283 0.090 1.320          
ATOM   1431  2HB MET A  95      -3.809  -5.295  -7.848 0.090 1.320          
ATOM   1432  CG  MET A  95      -3.389  -3.605  -9.177-0.140 2.175          
ATOM   1433  1HG MET A  95      -3.316  -2.806  -8.438 0.090 1.320          
ATOM   1434  2HG MET A  95      -2.636  -3.358  -9.923 0.090 1.320          
ATOM   1435  SD  MET A  95      -4.997  -3.580 -10.037-0.090 2.000          
ATOM   1436  CE  MET A  95      -5.803  -3.043  -8.532-0.220 2.060          
ATOM   1437  1HE MET A  95      -5.415  -2.086  -8.186 0.090 1.320          
ATOM   1438  2HE MET A  95      -6.861  -2.892  -8.734 0.090 1.320          
ATOM   1439  3HE MET A  95      -5.708  -3.782  -7.736 0.090 1.320          
ATOM   1440  C   MET A  95      -1.483  -6.322  -6.945 0.510 2.000          
ATOM   1441  O   MET A  95      -1.993  -6.521  -5.836-0.510 1.700          
ATOM   1442  N   ALA A  96      -0.723  -7.244  -7.546-0.470 1.850          
ATOM   1443  HN  ALA A  96      -0.325  -7.105  -8.480 0.310 0.225          
ATOM   1444  CA  ALA A  96      -0.398  -8.476  -6.831 0.070 2.275          
ATOM   1445  HA  ALA A  96      -1.320  -8.913  -6.449 0.090 1.320          
ATOM   1446  CB  ALA A  96       0.304  -9.542  -7.780-0.270 2.060          
ATOM   1447  1HB ALA A  96       1.266  -9.183  -8.147 0.090 1.320          
ATOM   1448  2HB ALA A  96       0.480 -10.481  -7.254 0.090 1.320          
ATOM   1449  3HB ALA A  96      -0.323  -9.759  -8.642 0.090 1.320          
ATOM   1450  C   ALA A  96       0.535  -8.218  -5.652 0.510 2.000          
ATOM   1451  O   ALA A  96       0.500  -8.962  -4.667-0.510 1.700          
ATOM   1452  N   SER A  97       1.391  -7.197  -5.741-0.470 1.850          
ATOM   1453  HN  SER A  97       1.500  -6.685  -6.612 0.310 0.225          
ATOM   1454  CA  SER A  97       2.233  -6.841  -4.602 0.070 2.275          
ATOM   1455  HA  SER A  97       2.816  -7.725  -4.335 0.090 1.320          
ATOM   1456  CB  SER A  97       3.202  -5.668  -4.809 0.050 2.175          
ATOM   1457  1HB SER A  97       3.634  -5.745  -5.805 0.090 1.320          
ATOM   1458  2HB SER A  97       2.705  -4.695  -4.786 0.090 1.320          
ATOM   1459  OG  SER A  97       4.303  -5.681  -3.874-0.660 1.770          
ATOM   1460  HG1 SER A  97       5.070  -5.411  -4.372 0.430 0.225          
ATOM   1461  C   SER A  97       1.387  -6.434  -3.407 0.510 2.000          
ATOM   1462  O   SER A  97       1.759  -6.687  -2.254-0.510 1.700          
ATOM   1463  N   TRP A  98       0.262  -5.768  -3.662-0.470 1.850          
ATOM   1464  HN  TRP A  98       0.040  -5.512  -4.619 0.310 0.225          
ATOM   1465  CA  TRP A  98      -0.612  -5.376  -2.567 0.070 2.275          
ATOM   1466  HA  TRP A  98      -0.056  -4.783  -1.837 0.090 1.320          
ATOM   1467  CB  TRP A  98      -1.703  -4.473  -3.248-0.180 2.175          
ATOM   1468  1HB TRP A  98      -2.238  -5.011  -4.021 0.090 1.320          
ATOM   1469  2HB TRP A  98      -2.463  -4.192  -2.520 0.090 1.320          
ATOM   1470  CG  TRP A  98      -1.148  -3.224  -3.822-0.030 1.992          
ATOM   1471  CD1 TRP A  98       0.132  -2.770  -3.803 0.035 1.992          
ATOM   1472  HD1 TRP A  98       0.967  -3.237  -3.299 0.115 1.358          
ATOM   1473  NE1 TRP A  98       0.203  -1.660  -4.535-0.610 1.850          
ATOM   1474  HE1 TRP A  98       1.060  -1.128  -4.640 0.380 0.225          
ATOM   1475  CE2 TRP A  98      -1.069  -1.447  -5.127 0.130 1.800          
ATOM   1476  CD2 TRP A  98      -1.964  -2.363  -4.636-0.020 1.800          
ATOM   1477  CE3 TRP A  98      -3.289  -2.382  -5.014-0.115 1.992          
ATOM   1478  HE3 TRP A  98      -3.955  -3.144  -4.642 0.115 1.358          
ATOM   1479  CZ3 TRP A  98      -3.774  -1.298  -5.783-0.115 1.992          
ATOM   1480  HZ3 TRP A  98      -4.821  -1.263  -6.028 0.115 1.358          
ATOM   1481  CZ2 TRP A  98      -1.525  -0.468  -6.062-0.115 1.992          
ATOM   1482  HZ2 TRP A  98      -0.841   0.270  -6.448 0.115 1.358          
ATOM   1483  CH2 TRP A  98      -2.874  -0.315  -6.289-0.115 1.992          
ATOM   1484  HH2 TRP A  98      -3.242   0.500  -6.892 0.115 1.358          
ATOM   1485  C   TRP A  98      -1.158  -6.598  -1.853 0.510 2.000          
ATOM   1486  O   TRP A  98      -1.198  -6.635  -0.619-0.510 1.700          
ATOM   1487  N   LEU A  99      -1.539  -7.626  -2.616-0.470 1.850          
ATOM   1488  HN  LEU A  99      -1.455  -7.550  -3.622 0.310 0.225          
ATOM   1489  CA  LEU A  99      -2.072  -8.846  -2.021 0.070 2.275          
ATOM   1490  HA  LEU A  99      -2.982  -8.593  -1.473 0.090 1.320          
ATOM   1491  CB  LEU A  99      -2.403  -9.874  -3.107-0.180 2.175          
ATOM   1492  1HB LEU A  99      -1.465 -10.178  -3.575 0.090 1.320          
ATOM   1493  2HB LEU A  99      -2.755 -10.781  -2.610 0.090 1.320          
ATOM   1494  CG  LEU A  99      -3.394  -9.559  -4.233-0.090 2.275          
ATOM   1495  HG  LEU A  99      -3.091  -8.611  -4.681 0.090 1.320          
ATOM   1496  CD1 LEU A  99      -3.393 -10.619  -5.353-0.270 2.060          
ATOM   1497 1HD1 LEU A  99      -3.758 -11.584  -4.998 0.090 1.320          
ATOM   1498 2HD1 LEU A  99      -4.017 -10.318  -6.195 0.090 1.320          
ATOM   1499 3HD1 LEU A  99      -2.389 -10.788  -5.744 0.090 1.320          
ATOM   1500  CD2 LEU A  99      -4.810  -9.424  -3.796-0.270 2.060          
ATOM   1501 1HD2 LEU A  99      -5.443  -9.002  -4.578 0.090 1.320          
ATOM   1502 2HD2 LEU A  99      -5.238 -10.382  -3.499 0.090 1.320          
ATOM   1503 3HD2 LEU A  99      -4.868  -8.779  -2.924 0.090 1.320          
ATOM   1504  C   LEU A  99      -1.090  -9.458  -1.033 0.510 2.000          
ATOM   1505  O   LEU A  99      -1.487  -9.966   0.021-0.510 1.700          
ATOM   1506  N   CYS A 100       0.198  -9.432  -1.369-0.470 1.850          
ATOM   1507  HN  CYS A 100       0.464  -9.018  -2.254 0.310 0.225          
ATOM   1508  CA  CYS A 100       1.215 -10.024  -0.509 0.070 2.275          
ATOM   1509  HA  CYS A 100       0.934 -11.033  -0.199 0.090 1.320          
ATOM   1510  CB  CYS A 100       2.463 -10.057  -1.371-0.110 2.175          
ATOM   1511  1HB CYS A 100       2.751  -9.060  -1.707 0.090 1.320          
ATOM   1512  2HB CYS A 100       3.308 -10.419  -0.788 0.090 1.320          
ATOM   1513  SG  CYS A 100       2.364 -11.150  -2.835-0.230 2.000          
ATOM   1514  HG1 CYS A 100       1.504 -10.402  -3.543 0.160 0.450          
ATOM   1515  C   CYS A 100       1.484  -9.169   0.722 0.510 2.000          
ATOM   1516  O   CYS A 100       1.816  -9.695   1.790-0.510 1.700          
ATOM   1517  N   THR A 101       1.392  -7.853   0.582-0.470 1.850          
ATOM   1518  HN  THR A 101       1.125  -7.477  -0.319 0.310 0.225          
ATOM   1519  CA  THR A 101       1.816  -6.926   1.622 0.070 2.275          
ATOM   1520  HA  THR A 101       2.488  -7.435   2.317 0.090 1.320          
ATOM   1521  CB  THR A 101       2.637  -5.762   1.027 0.140 2.275          
ATOM   1522  HB  THR A 101       2.970  -5.098   1.823 0.090 1.320          
ATOM   1523  OG1 THR A 101       1.977  -5.032   0.025-0.660 1.770          
ATOM   1524  HG1 THR A 101       2.004  -5.545  -0.785 0.430 0.225          
ATOM   1525  CG2 THR A 101       3.839  -6.401   0.258-0.270 2.060          
ATOM   1526 1HG2 THR A 101       4.482  -5.642  -0.180 0.090 1.320          
ATOM   1527 2HG2 THR A 101       4.470  -6.982   0.932 0.090 1.320          
ATOM   1528 3HG2 THR A 101       3.563  -7.066  -0.558 0.090 1.320          
ATOM   1529  C   THR A 101       0.687  -6.386   2.492 0.510 2.000          
ATOM   1530  O   THR A 101       0.849  -6.298   3.712-0.510 1.700          
ATOM   1531  N   CYS A 102      -0.446  -6.005   1.901-0.470 1.850          
ATOM   1532  HN  CYS A 102      -0.584  -6.177   0.905 0.310 0.225          
ATOM   1533  CA  CYS A 102      -1.467  -5.285   2.663 0.070 2.275          
ATOM   1534  HA  CYS A 102      -0.977  -4.378   3.024 0.090 1.320          
ATOM   1535  CB  CYS A 102      -2.684  -4.793   1.739-0.110 2.175          
ATOM   1536  1HB CYS A 102      -3.243  -5.661   1.387 0.090 1.320          
ATOM   1537  2HB CYS A 102      -3.391  -4.218   2.339 0.090 1.320          
ATOM   1538  SG  CYS A 102      -2.253  -3.825   0.302-0.230 2.000          
ATOM   1539  HG1 CYS A 102      -1.591  -4.820  -0.304 0.160 0.450          
ATOM   1540  C   CYS A 102      -1.930  -6.025   3.910 0.510 2.000          
ATOM   1541  O   CYS A 102      -2.041  -5.381   4.968-0.510 1.700          
ATOM   1542  N   PRO A 103      -2.250  -7.323   3.873-0.290 1.850          
ATOM   1543  CD  PRO A 103      -2.476  -8.178   2.753 0.000 2.175          
ATOM   1544  1HD PRO A 103      -3.467  -7.962   2.347 0.090 1.320          
ATOM   1545  2HD PRO A 103      -1.767  -8.074   1.936 0.090 1.320          
ATOM   1546  CA  PRO A 103      -2.623  -7.995   5.125 0.020 2.275          
ATOM   1547  HA  PRO A 103      -3.469  -7.479   5.584 0.090 1.320          
ATOM   1548  CB  PRO A 103      -3.058  -9.425   4.658-0.180 2.175          
ATOM   1549  1HB PRO A 103      -4.146  -9.450   4.566 0.090 1.320          
ATOM   1550  2HB PRO A 103      -2.784 -10.210   5.365 0.090 1.320          
ATOM   1551  CG  PRO A 103      -2.429  -9.636   3.286-0.180 2.175          
ATOM   1552  1HG PRO A 103      -2.980 -10.346   2.673 0.090 1.320          
ATOM   1553  2HG PRO A 103      -1.397  -9.981   3.373 0.090 1.320          
ATOM   1554  C   PRO A 103      -1.480  -8.054   6.118 0.510 2.000          
ATOM   1555  O   PRO A 103      -1.720  -8.063   7.331-0.510 1.700          
ATOM   1556  N   ILE A 104      -0.235  -8.085   5.638-0.470 1.850          
ATOM   1557  HN  ILE A 104      -0.076  -8.008   4.644 0.310 0.225          
ATOM   1558  CA  ILE A 104       0.907  -8.107   6.547 0.070 2.275          
ATOM   1559  HA  ILE A 104       0.635  -8.772   7.371 0.090 1.320          
ATOM   1560  CB  ILE A 104       2.243  -8.716   6.035-0.090 2.275          
ATOM   1561  HB  ILE A 104       2.421  -8.276   5.057 0.090 1.320          
ATOM   1562  CG2 ILE A 104       3.423  -8.349   6.944-0.270 2.060          
ATOM   1563 1HG2 ILE A 104       3.653  -7.287   6.959 0.090 1.320          
ATOM   1564 2HG2 ILE A 104       3.215  -8.660   7.969 0.090 1.320          
ATOM   1565 3HG2 ILE A 104       4.338  -8.855   6.647 0.090 1.320          
ATOM   1566  CG1 ILE A 104       2.245 -10.236   5.825-0.180 2.175          
ATOM   1567 1HG1 ILE A 104       3.236 -10.554   5.506 0.090 1.320          
ATOM   1568 2HG1 ILE A 104       2.124 -10.713   6.800 0.090 1.320          
ATOM   1569  CD1 ILE A 104       1.245 -10.883   4.885-0.270 2.060          
ATOM   1570  HD1 ILE A 104       1.164 -10.339   3.953 0.090 1.320          
ATOM   1571  HD2 ILE A 104       1.521 -11.913   4.656 0.090 1.320          
ATOM   1572  HD3 ILE A 104       0.249 -10.901   5.329 0.090 1.320          
ATOM   1573  C   ILE A 104       1.068  -6.753   7.224 0.510 2.000          
ATOM   1574  O   ILE A 104       1.322  -6.672   8.431-0.510 1.700          
ATOM   1575  N   MET A 105       0.919  -5.668   6.456-0.470 1.850          
ATOM   1576  HN  MET A 105       0.747  -5.802   5.461 0.310 0.225          
ATOM   1577  CA  MET A 105       1.023  -4.325   7.020 0.070 2.275          
ATOM   1578  HA  MET A 105       1.953  -4.237   7.586 0.090 1.320          
ATOM   1579  CB  MET A 105       1.002  -3.303   5.900-0.180 2.175          
ATOM   1580  1HB MET A 105       0.106  -3.477   5.300 0.090 1.320          
ATOM   1581  2HB MET A 105       0.907  -2.294   6.307 0.090 1.320          
ATOM   1582  CG  MET A 105       2.191  -3.355   5.019-0.140 2.175          
ATOM   1583  1HG MET A 105       3.042  -2.856   5.482 0.090 1.320          
ATOM   1584  2HG MET A 105       2.499  -4.384   4.830 0.090 1.320          
ATOM   1585  SD  MET A 105       1.843  -2.625   3.396-0.090 2.000          
ATOM   1586  CE  MET A 105       1.756  -0.901   3.883-0.220 2.060          
ATOM   1587  1HE MET A 105       0.742  -0.532   3.914 0.090 1.320          
ATOM   1588  2HE MET A 105       2.232  -0.741   4.847 0.090 1.320          
ATOM   1589  3HE MET A 105       2.309  -0.315   3.153 0.090 1.320          
ATOM   1590  C   MET A 105      -0.135  -4.016   7.959 0.510 2.000          
ATOM   1591  O   MET A 105       0.057  -3.374   8.996-0.510 1.700          
ATOM   1592  N   LEU A 106      -1.343  -4.450   7.606-0.470 1.850          
ATOM   1593  HN  LEU A 106      -1.479  -4.925   6.715 0.310 0.225          
ATOM   1594  CA  LEU A 106      -2.475  -4.259   8.502 0.070 2.275          
ATOM   1595  HA  LEU A 106      -2.426  -3.224   8.833 0.090 1.320          
ATOM   1596  CB  LEU A 106      -3.905  -4.464   7.943-0.180 2.175          
ATOM   1597  1HB LEU A 106      -3.911  -5.375   7.340 0.090 1.320          
ATOM   1598  2HB LEU A 106      -4.602  -4.650   8.763 0.090 1.320          
ATOM   1599  CG  LEU A 106      -4.410  -3.290   7.139-0.090 2.275          
ATOM   1600  HG  LEU A 106      -3.726  -3.114   6.305 0.090 1.320          
ATOM   1601  CD1 LEU A 106      -5.760  -3.700   6.564-0.270 2.060          
ATOM   1602 1HD1 LEU A 106      -5.645  -4.560   5.909 0.090 1.320          
ATOM   1603 2HD1 LEU A 106      -6.477  -3.969   7.338 0.090 1.320          
ATOM   1604 3HD1 LEU A 106      -6.179  -2.877   6.003 0.090 1.320          
ATOM   1605  CD2 LEU A 106      -4.572  -1.987   7.912-0.270 2.060          
ATOM   1606 1HD2 LEU A 106      -5.084  -1.241   7.303 0.090 1.320          
ATOM   1607 2HD2 LEU A 106      -5.156  -2.125   8.823 0.090 1.320          
ATOM   1608 3HD2 LEU A 106      -3.611  -1.555   8.187 0.090 1.320          
ATOM   1609  C   LEU A 106      -2.287  -5.028   9.799 0.510 2.000          
ATOM   1610  O   LEU A 106      -2.719  -4.566  10.860-0.510 1.700          
ATOM   1611  N   GLY A 107      -1.635  -6.193   9.741-0.470 1.850          
ATOM   1612  HN  GLY A 107      -1.354  -6.587   8.848 0.310 0.225          
ATOM   1613  CA  GLY A 107      -1.291  -6.896  10.964-0.020 2.175          
ATOM   1614  1HA GLY A 107      -0.775  -7.820  10.699 0.090 1.320          
ATOM   1615  2HA GLY A 107      -2.196  -7.188  11.497 0.090 1.320          
ATOM   1616  C   GLY A 107      -0.379  -6.090  11.867 0.510 2.000          
ATOM   1617  O   GLY A 107      -0.497  -6.157  13.093-0.510 1.700          
ATOM   1618  N   LEU A 108       0.523  -5.299  11.277-0.470 1.850          
ATOM   1619  HN  LEU A 108       0.619  -5.327  10.268 0.310 0.225          
ATOM   1620  CA  LEU A 108       1.404  -4.433  12.055 0.070 2.275          
ATOM   1621  HA  LEU A 108       1.910  -5.010  12.814 0.090 1.320          
ATOM   1622  CB  LEU A 108       2.439  -3.811  11.112-0.180 2.175          
ATOM   1623  1HB LEU A 108       1.993  -3.308  10.264 0.090 1.320          
ATOM   1624  2HB LEU A 108       2.954  -3.016  11.653 0.090 1.320          
ATOM   1625  CG  LEU A 108       3.511  -4.819  10.654-0.090 2.275          
ATOM   1626  HG  LEU A 108       3.005  -5.597  10.078 0.090 1.320          
ATOM   1627  CD1 LEU A 108       4.546  -4.222   9.719-0.270 2.060          
ATOM   1628 1HD1 LEU A 108       5.239  -4.976   9.355 0.090 1.320          
ATOM   1629 2HD1 LEU A 108       4.072  -3.778   8.843 0.090 1.320          
ATOM   1630 3HD1 LEU A 108       5.131  -3.446  10.207 0.090 1.320          
ATOM   1631  CD2 LEU A 108       4.261  -5.557  11.815-0.270 2.060          
ATOM   1632 1HD2 LEU A 108       5.142  -6.090  11.460 0.090 1.320          
ATOM   1633 2HD2 LEU A 108       4.596  -4.874  12.594 0.090 1.320          
ATOM   1634 3HD2 LEU A 108       3.637  -6.325  12.271 0.090 1.320          
ATOM   1635  C   LEU A 108       0.624  -3.362  12.801 0.510 2.000          
ATOM   1636  O   LEU A 108       1.088  -2.854  13.828-0.510 1.700          
ATOM   1637  N   VAL A 109      -0.541  -2.980  12.280-0.470 1.850          
ATOM   1638  HN  VAL A 109      -0.855  -3.410  11.419 0.310 0.225          
ATOM   1639  CA  VAL A 109      -1.421  -2.063  12.994 0.070 2.275          
ATOM   1640  HA  VAL A 109      -0.834  -1.265  13.455 0.090 1.320          
ATOM   1641  CB  VAL A 109      -2.449  -1.458  12.077-0.090 2.275          
ATOM   1642  HB  VAL A 109      -3.156  -2.219  11.740 0.090 1.320          
ATOM   1643  CG1 VAL A 109      -3.281  -0.340  12.746-0.270 2.060          
ATOM   1644 1HG1 VAL A 109      -3.862   0.214  12.011 0.090 1.320          
ATOM   1645 2HG1 VAL A 109      -4.001  -0.744  13.454 0.090 1.320          
ATOM   1646 3HG1 VAL A 109      -2.654   0.382  13.271 0.090 1.320          
ATOM   1647  CG2 VAL A 109      -1.790  -0.889  10.793-0.270 2.060          
ATOM   1648 1HG2 VAL A 109      -2.551  -0.455  10.147 0.090 1.320          
ATOM   1649 2HG2 VAL A 109      -1.067  -0.106  11.023 0.090 1.320          
ATOM   1650 3HG2 VAL A 109      -1.281  -1.647  10.203 0.090 1.320          
ATOM   1651  C   VAL A 109      -2.179  -2.805  14.081 0.510 2.000          
ATOM   1652  O   VAL A 109      -2.275  -2.340  15.221-0.510 1.700          
ATOM   1653  N   SER A 110      -2.727  -3.974  13.735-0.470 1.850          
ATOM   1654  HN  SER A 110      -2.623  -4.296  12.776 0.310 0.225          
ATOM   1655  CA  SER A 110      -3.449  -4.790  14.703 0.070 2.275          
ATOM   1656  HA  SER A 110      -4.369  -4.310  15.024 0.090 1.320          
ATOM   1657  CB  SER A 110      -3.709  -6.137  13.977 0.050 2.175          
ATOM   1658  1HB SER A 110      -4.260  -5.967  13.051 0.090 1.320          
ATOM   1659  2HB SER A 110      -2.782  -6.626  13.687 0.090 1.320          
ATOM   1660  OG  SER A 110      -4.408  -7.050  14.721-0.660 1.770          
ATOM   1661  HG1 SER A 110      -3.825  -7.389  15.395 0.430 0.225          
ATOM   1662  C   SER A 110      -2.593  -5.174  15.902 0.510 2.000          
ATOM   1663  O   SER A 110      -3.144  -5.460  16.971-0.510 1.700          
ATOM   1664  N   ASN A 111      -1.265  -5.202  15.751-0.470 1.850          
ATOM   1665  HN  ASN A 111      -0.872  -5.138  14.817 0.310 0.225          
ATOM   1666  CA  ASN A 111      -0.407  -5.524  16.886 0.070 2.275          
ATOM   1667  HA  ASN A 111      -0.776  -6.462  17.312 0.090 1.320          
ATOM   1668  CB  ASN A 111       1.088  -5.753  16.534-0.180 2.175          
ATOM   1669  1HB ASN A 111       1.517  -4.848  16.103 0.090 1.320          
ATOM   1670  2HB ASN A 111       1.656  -5.982  17.436 0.090 1.320          
ATOM   1671  CG  ASN A 111       1.240  -6.921  15.581 0.550 2.000          
ATOM   1672  OD1 ASN A 111       0.675  -8.013  15.766-0.550 1.700          
ATOM   1673  ND2 ASN A 111       2.080  -6.757  14.520-0.620 1.850          
ATOM   1674 1HD2 ASN A 111       2.214  -7.550  13.905 0.320 0.225          
ATOM   1675 2HD2 ASN A 111       2.599  -5.908  14.379 0.300 0.225          
ATOM   1676  C   ASN A 111      -0.548  -4.494  18.001 0.510 2.000          
ATOM   1677  O   ASN A 111      -0.326  -4.819  19.173-0.510 1.700          
ATOM   1678  N   MET A 112      -0.916  -3.257  17.663-0.470 1.850          
ATOM   1679  HN  MET A 112      -1.188  -3.060  16.705 0.310 0.225          
ATOM   1680  CA  MET A 112      -0.910  -2.170  18.641 0.070 2.275          
ATOM   1681  HA  MET A 112       0.073  -2.122  19.110 0.090 1.320          
ATOM   1682  CB  MET A 112      -1.178  -0.829  17.910-0.180 2.175          
ATOM   1683  1HB MET A 112      -2.147  -0.865  17.414 0.090 1.320          
ATOM   1684  2HB MET A 112      -1.279  -0.061  18.678 0.090 1.320          
ATOM   1685  CG  MET A 112      -0.126  -0.327  16.907-0.140 2.175          
ATOM   1686  1HG MET A 112       0.852  -0.333  17.387 0.090 1.320          
ATOM   1687  2HG MET A 112      -0.073  -0.988  16.041 0.090 1.320          
ATOM   1688  SD  MET A 112      -0.536   1.358  16.392-0.090 2.000          
ATOM   1689  CE  MET A 112       1.068   1.443  15.484-0.220 2.060          
ATOM   1690  1HE MET A 112       1.137   2.383  14.936 0.090 1.320          
ATOM   1691  2HE MET A 112       1.907   1.393  16.176 0.090 1.320          
ATOM   1692  3HE MET A 112       1.154   0.627  14.767 0.090 1.320          
ATOM   1693  C   MET A 112      -1.930  -2.396  19.753 0.510 2.000          
ATOM   1694  O   MET A 112      -1.586  -2.365  20.941-0.510 1.700          
ATOM   1695  N   ALA A 113      -3.200  -2.583  19.392-0.470 1.850          
ATOM   1696  HN  ALA A 113      -3.437  -2.744  18.420 0.310 0.225          
ATOM   1697  CA  ALA A 113      -4.251  -2.737  20.390 0.070 2.275          
ATOM   1698  HA  ALA A 113      -3.881  -3.215  21.300 0.090 1.320          
ATOM   1699  CB  ALA A 113      -4.873  -1.315  20.686-0.270 2.060          
ATOM   1700  1HB ALA A 113      -5.674  -1.369  21.425 0.090 1.320          
ATOM   1701  2HB ALA A 113      -4.122  -0.627  21.071 0.090 1.320          
ATOM   1702  3HB ALA A 113      -5.288  -0.864  19.782 0.090 1.320          
ATOM   1703  C   ALA A 113      -5.395  -3.562  19.817 0.510 2.000          
ATOM   1704  O   ALA A 113      -5.581  -3.640  18.601-0.510 1.700          
ATOM   1705  N   LEU A 114      -6.171  -4.167  20.714-0.470 1.850          
ATOM   1706  HN  LEU A 114      -6.043  -3.959  21.691 0.310 0.225          
ATOM   1707  CA  LEU A 114      -7.322  -4.984  20.343 0.070 2.275          
ATOM   1708  HA  LEU A 114      -7.225  -5.390  19.334 0.090 1.320          
ATOM   1709  CB  LEU A 114      -7.219  -6.091  21.376-0.180 2.175          
ATOM   1710  1HB LEU A 114      -6.191  -6.462  21.361 0.090 1.320          
ATOM   1711  2HB LEU A 114      -7.379  -5.713  22.389 0.090 1.320          
ATOM   1712  CG  LEU A 114      -8.160  -7.274  21.095-0.090 2.275          
ATOM   1713  HG  LEU A 114      -8.244  -7.433  20.017 0.090 1.320          
ATOM   1714  CD1 LEU A 114      -7.469  -8.520  21.699-0.270 2.060          
ATOM   1715 1HD1 LEU A 114      -6.504  -8.715  21.228 0.090 1.320          
ATOM   1716 2HD1 LEU A 114      -7.297  -8.414  22.771 0.090 1.320          
ATOM   1717 3HD1 LEU A 114      -8.070  -9.418  21.550 0.090 1.320          
ATOM   1718  CD2 LEU A 114      -9.550  -7.112  21.684-0.270 2.060          
ATOM   1719 1HD2 LEU A 114      -9.508  -6.890  22.751 0.090 1.320          
ATOM   1720 2HD2 LEU A 114     -10.099  -6.309  21.196 0.090 1.320          
ATOM   1721 3HD2 LEU A 114     -10.136  -8.021  21.549 0.090 1.320          
ATOM   1722  C   LEU A 114      -8.595  -4.156  20.496 0.510 2.000          
ATOM   1723  O   LEU A 114      -8.888  -3.657  21.589-0.510 1.700          
ATOM   1724  N   VAL A 115      -9.347  -4.015  19.403-0.470 1.850          
ATOM   1725  HN  VAL A 115      -9.101  -4.518  18.555 0.310 0.225          
ATOM   1726  CA  VAL A 115     -10.562  -3.205  19.356 0.070 2.275          
ATOM   1727  HA  VAL A 115     -10.698  -2.706  20.318 0.090 1.320          
ATOM   1728  CB  VAL A 115     -10.509  -2.114  18.335-0.090 2.275          
ATOM   1729  HB  VAL A 115     -11.461  -1.579  18.323 0.090 1.320          
ATOM   1730  CG1 VAL A 115      -9.378  -1.094  18.590-0.270 2.060          
ATOM   1731 1HG1 VAL A 115      -9.526  -0.593  19.546 0.090 1.320          
ATOM   1732 2HG1 VAL A 115      -8.396  -1.566  18.621 0.090 1.320          
ATOM   1733 3HG1 VAL A 115      -9.357  -0.321  17.822 0.090 1.320          
ATOM   1734  CG2 VAL A 115     -10.260  -2.740  16.902-0.270 2.060          
ATOM   1735 1HG2 VAL A 115     -11.027  -3.454  16.608 0.090 1.320          
ATOM   1736 2HG2 VAL A 115     -10.256  -1.950  16.152 0.090 1.320          
ATOM   1737 3HG2 VAL A 115      -9.293  -3.239  16.828 0.090 1.320          
ATOM   1738  C   VAL A 115     -11.756  -4.132  19.191 0.510 2.000          
ATOM   1739  O   VAL A 115     -11.664  -5.171  18.526-0.510 1.700          
ATOM   1740  N   LYS A 116     -12.874  -3.767  19.816-0.470 1.850          
ATOM   1741  HN  LYS A 116     -12.956  -2.833  20.192 0.310 0.225          
ATOM   1742  CA  LYS A 116     -14.063  -4.602  19.821 0.070 2.275          
ATOM   1743  HA  LYS A 116     -13.971  -5.400  19.087 0.090 1.320          
ATOM   1744  CB  LYS A 116     -14.278  -5.164  21.255-0.180 2.175          
ATOM   1745  1HB LYS A 116     -13.942  -4.453  22.012 0.090 1.320          
ATOM   1746  2HB LYS A 116     -15.339  -5.347  21.435 0.090 1.320          
ATOM   1747  CG  LYS A 116     -13.511  -6.517  21.314-0.180 2.175          
ATOM   1748  1HG LYS A 116     -13.762  -7.135  20.457 0.090 1.320          
ATOM   1749  2HG LYS A 116     -12.436  -6.338  21.254 0.090 1.320          
ATOM   1750  CD  LYS A 116     -13.870  -7.333  22.604-0.180 2.175          
ATOM   1751  1HD LYS A 116     -14.892  -7.674  22.529 0.090 1.320          
ATOM   1752  2HD LYS A 116     -13.266  -8.243  22.572 0.090 1.320          
ATOM   1753  CE  LYS A 116     -13.617  -6.591  23.962 0.210 2.175          
ATOM   1754  1HE LYS A 116     -12.613  -6.163  23.969 0.050 1.320          
ATOM   1755  2HE LYS A 116     -14.316  -5.762  24.082 0.050 1.320          
ATOM   1756  NZ  LYS A 116     -13.744  -7.487  25.097-0.301 1.850          
ATOM   1757  1HZ LYS A 116     -13.582  -6.976  25.955 0.330 0.225          
ATOM   1758  2HZ LYS A 116     -14.665  -7.902  25.138 0.330 0.225          
ATOM   1759  3HZ LYS A 116     -13.056  -8.226  25.039 0.330 0.225          
ATOM   1760  C   LYS A 116     -15.288  -3.803  19.387 0.510 2.000          
ATOM   1761  O   LYS A 116     -15.317  -2.571  19.459-0.510 1.700          
ATOM   1762  N   TYR A 117     -16.305  -4.529  18.919-0.470 1.850          
ATOM   1763  HN  TYR A 117     -16.151  -5.507  18.684 0.310 0.225          
ATOM   1764  CA  TYR A 117     -17.642  -3.977  18.684 0.070 2.275          
ATOM   1765  HA  TYR A 117     -17.752  -3.029  19.215 0.090 1.320          
ATOM   1766  CB  TYR A 117     -17.791  -3.666  17.131-0.180 2.175          
ATOM   1767  1HB TYR A 117     -16.887  -3.176  16.771 0.090 1.320          
ATOM   1768  2HB TYR A 117     -17.888  -4.593  16.564 0.090 1.320          
ATOM   1769  CG  TYR A 117     -18.973  -2.769  16.821 0.000 1.992          
ATOM   1770  CD1 TYR A 117     -18.771  -1.361  16.681-0.115 1.992          
ATOM   1771  HD1 TYR A 117     -17.790  -0.939  16.848 0.115 1.358          
ATOM   1772  CE1 TYR A 117     -19.779  -0.546  16.162-0.115 1.992          
ATOM   1773  HE1 TYR A 117     -19.585   0.501  15.980 0.115 1.358          
ATOM   1774  CZ  TYR A 117     -21.111  -1.093  16.005 0.109 1.992          
ATOM   1775  OH  TYR A 117     -22.250  -0.267  15.582-0.541 1.770          
ATOM   1776  HH  TYR A 117     -22.001   0.578  15.234 0.428 0.225          
ATOM   1777  CD2 TYR A 117     -20.249  -3.232  16.579-0.115 1.992          
ATOM   1778  HD2 TYR A 117     -20.428  -4.295  16.671 0.115 1.358          
ATOM   1779  CE2 TYR A 117     -21.289  -2.449  16.228-0.115 1.992          
ATOM   1780  HE2 TYR A 117     -22.261  -2.892  16.066 0.115 1.358          
ATOM   1781  C   TYR A 117     -18.639  -4.976  19.263 0.510 2.000          
ATOM   1782  O   TYR A 117     -18.893  -6.021  18.658-0.510 1.700          
ATOM   1783  N   LYS A 118     -19.195  -4.650  20.432-0.470 1.850          
ATOM   1784  HN  LYS A 118     -18.974  -3.750  20.830 0.310 0.225          
ATOM   1785  CA  LYS A 118     -20.176  -5.498  21.109 0.070 2.275          
ATOM   1786  HA  LYS A 118     -20.308  -5.097  22.115 0.090 1.320          
ATOM   1787  CB  LYS A 118     -21.535  -5.423  20.421-0.180 2.175          
ATOM   1788  1HB LYS A 118     -21.425  -5.704  19.371 0.090 1.320          
ATOM   1789  2HB LYS A 118     -22.148  -6.226  20.838 0.090 1.320          
ATOM   1790  CG  LYS A 118     -22.356  -4.161  20.526-0.180 2.175          
ATOM   1791  1HG LYS A 118     -22.438  -3.896  21.582 0.090 1.320          
ATOM   1792  2HG LYS A 118     -21.810  -3.344  20.051 0.090 1.320          
ATOM   1793  CD  LYS A 118     -23.788  -4.255  19.911-0.180 2.175          
ATOM   1794  1HD LYS A 118     -23.704  -4.394  18.831 0.090 1.320          
ATOM   1795  2HD LYS A 118     -24.291  -5.142  20.302 0.090 1.320          
ATOM   1796  CE  LYS A 118     -24.620  -2.973  20.249 0.210 2.175          
ATOM   1797  1HE LYS A 118     -24.703  -2.857  21.331 0.050 1.320          
ATOM   1798  2HE LYS A 118     -24.101  -2.087  19.878 0.050 1.320          
ATOM   1799  NZ  LYS A 118     -26.023  -2.990  19.657-0.300 1.850          
ATOM   1800  1HZ LYS A 118     -25.977  -3.046  18.649 0.330 0.225          
ATOM   1801  2HZ LYS A 118     -26.545  -3.781  20.008 0.330 0.225          
ATOM   1802  3HZ LYS A 118     -26.512  -2.141  19.909 0.330 0.225          
ATOM   1803  C   LYS A 118     -19.628  -6.910  21.320 0.510 2.000          
ATOM   1804  O   LYS A 118     -20.252  -7.907  20.943-0.510 1.700          
ATOM   1805  N   SER A 119     -18.434  -6.988  21.919-0.470 1.850          
ATOM   1806  HN  SER A 119     -17.984  -6.125  22.168 0.310 0.225          
ATOM   1807  CA  SER A 119     -17.803  -8.260  22.290 0.070 2.275          
ATOM   1808  HA  SER A 119     -16.878  -7.969  22.763 0.090 1.320          
ATOM   1809  CB  SER A 119     -18.577  -8.920  23.335 0.050 2.175          
ATOM   1810  1HB SER A 119     -18.908  -8.217  24.100 0.090 1.320          
ATOM   1811  2HB SER A 119     -19.475  -9.396  22.931 0.090 1.320          
ATOM   1812  OG  SER A 119     -17.785  -9.904  23.959-0.660 1.770          
ATOM   1813  HG1 SER A 119     -17.771 -10.660  23.375 0.430 0.225          
ATOM   1814  C   SER A 119     -17.429  -9.092  21.061 0.510 2.000          
ATOM   1815  O   SER A 119     -17.517 -10.320  21.082-0.510 1.700          
ATOM   1816  N   ILE A 120     -16.977  -8.426  19.997-0.470 1.850          
ATOM   1817  HN  ILE A 120     -17.128  -7.434  19.928 0.310 0.225          
ATOM   1818  CA  ILE A 120     -16.480  -9.098  18.801 0.070 2.275          
ATOM   1819  HA  ILE A 120     -16.333 -10.165  18.964 0.090 1.320          
ATOM   1820  CB  ILE A 120     -17.526  -8.990  17.609-0.090 2.275          
ATOM   1821  HB  ILE A 120     -17.708  -7.930  17.423 0.090 1.320          
ATOM   1822  CG2 ILE A 120     -16.980  -9.538  16.265-0.270 2.060          
ATOM   1823 1HG2 ILE A 120     -16.844 -10.619  16.306 0.090 1.320          
ATOM   1824 2HG2 ILE A 120     -17.652  -9.322  15.434 0.090 1.320          
ATOM   1825 3HG2 ILE A 120     -16.023  -9.104  15.978 0.090 1.320          
ATOM   1826  CG1 ILE A 120     -18.917  -9.617  18.052-0.180 2.175          
ATOM   1827 1HG1 ILE A 120     -18.764 -10.560  18.580 0.090 1.320          
ATOM   1828 2HG1 ILE A 120     -19.420  -8.950  18.752 0.090 1.320          
ATOM   1829  CD1 ILE A 120     -19.806  -9.860  16.863-0.270 2.060          
ATOM   1830  HD1 ILE A 120     -20.796 -10.177  17.191 0.090 1.320          
ATOM   1831  HD2 ILE A 120     -19.937  -8.955  16.268 0.090 1.320          
ATOM   1832  HD3 ILE A 120     -19.425 -10.650  16.216 0.090 1.320          
ATOM   1833  C   ILE A 120     -15.163  -8.419  18.417 0.510 2.000          
ATOM   1834  O   ILE A 120     -15.167  -7.230  18.087-0.510 1.700          
ATOM   1835  N   PRO A 121     -14.036  -9.120  18.452-0.290 1.850          
ATOM   1836  CD  PRO A 121     -13.865 -10.304  19.330 0.000 2.175          
ATOM   1837  1HD PRO A 121     -14.460 -10.283  20.245 0.090 1.320          
ATOM   1838  2HD PRO A 121     -14.105 -11.212  18.772 0.090 1.320          
ATOM   1839  CA  PRO A 121     -12.773  -8.478  18.067 0.020 2.275          
ATOM   1840  HA  PRO A 121     -12.544  -7.584  18.645 0.090 1.320          
ATOM   1841  CB  PRO A 121     -11.824  -9.636  18.365-0.180 2.175          
ATOM   1842  1HB PRO A 121     -10.795  -9.294  18.484 0.090 1.320          
ATOM   1843  2HB PRO A 121     -11.819 -10.409  17.591 0.090 1.320          
ATOM   1844  CG  PRO A 121     -12.383 -10.209  19.632-0.180 2.175          
ATOM   1845  1HG PRO A 121     -12.195  -9.536  20.469 0.090 1.320          
ATOM   1846  2HG PRO A 121     -11.949 -11.180  19.878 0.090 1.320          
ATOM   1847  C   PRO A 121     -12.730  -8.254  16.561 0.510 2.000          
ATOM   1848  O   PRO A 121     -12.958  -9.175  15.770-0.510 1.700          
ATOM   1849  N   LEU A 122     -12.436  -7.015  16.164-0.470 1.850          
ATOM   1850  HN  LEU A 122     -12.248  -6.297  16.857 0.310 0.225          
ATOM   1851  CA  LEU A 122     -12.485  -6.647  14.756 0.070 2.275          
ATOM   1852  HA  LEU A 122     -13.156  -7.308  14.201 0.090 1.320          
ATOM   1853  CB  LEU A 122     -13.027  -5.191  14.614-0.180 2.175          
ATOM   1854  1HB LEU A 122     -12.311  -4.489  15.042 0.090 1.320          
ATOM   1855  2HB LEU A 122     -13.022  -4.977  13.542 0.090 1.320          
ATOM   1856  CG  LEU A 122     -14.449  -4.927  15.216-0.090 2.275          
ATOM   1857  HG  LEU A 122     -14.405  -4.798  16.299 0.090 1.320          
ATOM   1858  CD1 LEU A 122     -14.814  -3.674  14.529-0.270 2.060          
ATOM   1859 1HD1 LEU A 122     -14.853  -3.773  13.442 0.090 1.320          
ATOM   1860 2HD1 LEU A 122     -15.803  -3.334  14.830 0.090 1.320          
ATOM   1861 3HD1 LEU A 122     -14.123  -2.864  14.770 0.090 1.320          
ATOM   1862  CD2 LEU A 122     -15.448  -6.000  14.851-0.270 2.060          
ATOM   1863 1HD2 LEU A 122     -16.460  -5.728  15.146 0.090 1.320          
ATOM   1864 2HD2 LEU A 122     -15.464  -6.200  13.778 0.090 1.320          
ATOM   1865 3HD2 LEU A 122     -15.225  -6.941  15.354 0.090 1.320          
ATOM   1866  C   LEU A 122     -11.135  -6.748  14.062 0.510 2.000          
ATOM   1867  O   LEU A 122     -11.084  -6.636  12.832-0.510 1.700          
ATOM   1868  N   ASN A 123     -10.057  -6.992  14.807-0.470 1.850          
ATOM   1869  HN  ASN A 123     -10.140  -6.952  15.814 0.310 0.225          
ATOM   1870  CA  ASN A 123      -8.725  -6.997  14.208 0.070 2.275          
ATOM   1871  HA  ASN A 123      -8.549  -6.019  13.753 0.090 1.320          
ATOM   1872  CB  ASN A 123      -7.648  -7.261  15.272-0.180 2.175          
ATOM   1873  1HB ASN A 123      -7.824  -8.187  15.817 0.090 1.320          
ATOM   1874  2HB ASN A 123      -6.696  -7.374  14.776 0.090 1.320          
ATOM   1875  CG  ASN A 123      -7.632  -6.093  16.275 0.550 2.000          
ATOM   1876  OD1 ASN A 123      -8.651  -5.768  16.917-0.550 1.700          
ATOM   1877  ND2 ASN A 123      -6.464  -5.461  16.482-0.620 1.850          
ATOM   1878 1HD2 ASN A 123      -6.363  -4.722  17.174 0.320 0.225          
ATOM   1879 2HD2 ASN A 123      -5.633  -5.795  16.006 0.300 0.225          
ATOM   1880  C   ASN A 123      -8.557  -8.054  13.120 0.510 2.000          
ATOM   1881  O   ASN A 123      -8.096  -7.699  12.020-0.510 1.700          
ATOM   1882  N   PRO A 124      -8.914  -9.331  13.323-0.290 1.850          
ATOM   1883  CD  PRO A 124      -9.593  -9.976  14.443 0.000 2.175          
ATOM   1884  1HD PRO A 124      -8.854 -10.232  15.204 0.090 1.320          
ATOM   1885  2HD PRO A 124     -10.376  -9.397  14.923 0.090 1.320          
ATOM   1886  CA  PRO A 124      -8.749 -10.293  12.220 0.020 2.275          
ATOM   1887  HA  PRO A 124      -7.712 -10.359  11.892 0.090 1.320          
ATOM   1888  CB  PRO A 124      -9.215 -11.681  12.833-0.180 2.175          
ATOM   1889  1HB PRO A 124      -8.369 -12.191  13.299 0.090 1.320          
ATOM   1890  2HB PRO A 124      -9.648 -12.365  12.100 0.090 1.320          
ATOM   1891  CG  PRO A 124     -10.204 -11.219  13.876-0.180 2.175          
ATOM   1892  1HG PRO A 124     -10.369 -11.978  14.643 0.090 1.320          
ATOM   1893  2HG PRO A 124     -11.179 -11.011  13.433 0.090 1.320          
ATOM   1894  C   PRO A 124      -9.621  -9.968  11.026 0.510 2.000          
ATOM   1895  O   PRO A 124      -9.197 -10.137   9.877-0.510 1.700          
ATOM   1896  N   MET A 125     -10.835  -9.483  11.271-0.470 1.850          
ATOM   1897  HN  MET A 125     -11.118  -9.310  12.222 0.310 0.225          
ATOM   1898  CA  MET A 125     -11.711  -9.123  10.168 0.070 2.275          
ATOM   1899  HA  MET A 125     -11.838  -9.979   9.503 0.090 1.320          
ATOM   1900  CB  MET A 125     -13.132  -8.720  10.793-0.180 2.175          
ATOM   1901  1HB MET A 125     -13.013  -7.914  11.518 0.090 1.320          
ATOM   1902  2HB MET A 125     -13.724  -8.285   9.985 0.090 1.320          
ATOM   1903  CG  MET A 125     -13.977  -9.860  11.408-0.140 2.175          
ATOM   1904  1HG MET A 125     -14.024 -10.692  10.704 0.090 1.320          
ATOM   1905  2HG MET A 125     -13.492 -10.243  12.307 0.090 1.320          
ATOM   1906  SD  MET A 125     -15.602  -9.425  11.806-0.090 2.000          
ATOM   1907  CE  MET A 125     -16.416 -10.899  12.405-0.220 2.060          
ATOM   1908  1HE MET A 125     -16.415 -11.675  11.639 0.090 1.320          
ATOM   1909  2HE MET A 125     -15.910 -11.282  13.291 0.090 1.320          
ATOM   1910  3HE MET A 125     -17.451 -10.678  12.668 0.090 1.320          
ATOM   1911  C   MET A 125     -11.141  -7.965   9.357 0.510 2.000          
ATOM   1912  O   MET A 125     -11.321  -7.918   8.133-0.510 1.700          
ATOM   1913  N   MET A 126     -10.434  -7.036  10.008-0.470 1.850          
ATOM   1914  HN  MET A 126     -10.349  -7.083  11.018 0.310 0.225          
ATOM   1915  CA  MET A 126      -9.777  -5.966   9.263 0.070 2.275          
ATOM   1916  HA  MET A 126     -10.516  -5.478   8.623 0.090 1.320          
ATOM   1917  CB  MET A 126      -9.297  -4.916  10.314-0.180 2.175          
ATOM   1918  1HB MET A 126     -10.168  -4.369  10.674 0.090 1.320          
ATOM   1919  2HB MET A 126      -8.936  -5.460  11.184 0.090 1.320          
ATOM   1920  CG  MET A 126      -8.231  -3.940   9.943-0.140 2.175          
ATOM   1921  1HG MET A 126      -7.438  -4.410   9.364 0.090 1.320          
ATOM   1922  2HG MET A 126      -8.658  -3.174   9.302 0.090 1.320          
ATOM   1923  SD  MET A 126      -7.436  -3.093  11.266-0.090 2.000          
ATOM   1924  CE  MET A 126      -6.351  -4.440  11.809-0.220 2.060          
ATOM   1925  1HE MET A 126      -5.674  -4.739  11.008 0.090 1.320          
ATOM   1926  2HE MET A 126      -5.744  -4.097  12.646 0.090 1.320          
ATOM   1927  3HE MET A 126      -6.910  -5.315  12.133 0.090 1.320          
ATOM   1928  C   MET A 126      -8.702  -6.520   8.334 0.510 2.000          
ATOM   1929  O   MET A 126      -8.616  -6.124   7.165-0.510 1.700          
ATOM   1930  N   ILE A 127      -7.876  -7.441   8.836-0.470 1.850          
ATOM   1931  HN  ILE A 127      -7.987  -7.741   9.797 0.310 0.225          
ATOM   1932  CA  ILE A 127      -6.843  -8.059   8.007 0.070 2.275          
ATOM   1933  HA  ILE A 127      -6.271  -7.258   7.531 0.090 1.320          
ATOM   1934  CB  ILE A 127      -5.885  -8.897   8.843-0.090 2.275          
ATOM   1935  HB  ILE A 127      -6.429  -9.750   9.256 0.090 1.320          
ATOM   1936  CG2 ILE A 127      -4.676  -9.416   7.952-0.270 2.060          
ATOM   1937 1HG2 ILE A 127      -3.915  -9.923   8.545 0.090 1.320          
ATOM   1938 2HG2 ILE A 127      -4.999 -10.124   7.187 0.090 1.320          
ATOM   1939 3HG2 ILE A 127      -4.193  -8.586   7.444 0.090 1.320          
ATOM   1940  CG1 ILE A 127      -5.204  -8.074  10.010-0.180 2.175          
ATOM   1941 1HG1 ILE A 127      -4.317  -7.545   9.655 0.090 1.320          
ATOM   1942 2HG1 ILE A 127      -5.869  -7.302  10.396 0.090 1.320          
ATOM   1943  CD1 ILE A 127      -4.856  -9.003  11.174-0.270 2.060          
ATOM   1944  HD1 ILE A 127      -5.741  -9.481  11.585 0.090 1.320          
ATOM   1945  HD2 ILE A 127      -4.159  -9.786  10.873 0.090 1.320          
ATOM   1946  HD3 ILE A 127      -4.388  -8.446  11.986 0.090 1.320          
ATOM   1947  C   ILE A 127      -7.477  -8.881   6.895 0.510 2.000          
ATOM   1948  O   ILE A 127      -7.003  -8.891   5.752-0.510 1.700          
ATOM   1949  N   ALA A 128      -8.557  -9.592   7.215-0.470 1.850          
ATOM   1950  HN  ALA A 128      -8.858  -9.640   8.186 0.310 0.225          
ATOM   1951  CA  ALA A 128      -9.246 -10.371   6.200 0.070 2.275          
ATOM   1952  HA  ALA A 128      -8.552 -11.077   5.737 0.090 1.320          
ATOM   1953  CB  ALA A 128     -10.378 -11.136   6.938-0.270 2.060          
ATOM   1954  1HB ALA A 128     -10.894 -11.803   6.246 0.090 1.320          
ATOM   1955  2HB ALA A 128      -9.986 -11.750   7.749 0.090 1.320          
ATOM   1956  3HB ALA A 128     -11.126 -10.460   7.348 0.090 1.320          
ATOM   1957  C   ALA A 128      -9.828  -9.469   5.124 0.510 2.000          
ATOM   1958  O   ALA A 128      -9.840  -9.827   3.937-0.510 1.700          
ATOM   1959  N   ALA A 129     -10.302  -8.286   5.519-0.470 1.850          
ATOM   1960  HN  ALA A 129     -10.339  -8.078   6.513 0.310 0.225          
ATOM   1961  CA  ALA A 129     -10.991  -7.418   4.575 0.070 2.275          
ATOM   1962  HA  ALA A 129     -11.796  -7.977   4.093 0.090 1.320          
ATOM   1963  CB  ALA A 129     -11.593  -6.195   5.328-0.270 2.060          
ATOM   1964  1HB ALA A 129     -10.828  -5.656   5.881 0.090 1.320          
ATOM   1965  2HB ALA A 129     -12.062  -5.492   4.636 0.090 1.320          
ATOM   1966  3HB ALA A 129     -12.354  -6.514   6.039 0.090 1.320          
ATOM   1967  C   ALA A 129     -10.064  -6.888   3.488 0.510 2.000          
ATOM   1968  O   ALA A 129     -10.509  -6.687   2.353-0.510 1.700          
ATOM   1969  N   SER A 130      -8.782  -6.667   3.796-0.470 1.850          
ATOM   1970  HN  SER A 130      -8.463  -6.863   4.735 0.310 0.225          
ATOM   1971  CA  SER A 130      -7.898  -6.066   2.801 0.070 2.275          
ATOM   1972  HA  SER A 130      -8.305  -5.171   2.366 0.090 1.320          
ATOM   1973  CB  SER A 130      -6.479  -5.832   3.330 0.050 2.175          
ATOM   1974  1HB SER A 130      -5.856  -5.426   2.529 0.090 1.320          
ATOM   1975  2HB SER A 130      -6.533  -5.029   4.057 0.090 1.320          
ATOM   1976  OG  SER A 130      -5.791  -6.914   3.899-0.660 1.770          
ATOM   1977  HG1 SER A 130      -6.328  -7.389   4.529 0.430 0.225          
ATOM   1978  C   SER A 130      -7.785  -6.950   1.571 0.510 2.000          
ATOM   1979  O   SER A 130      -7.784  -6.456   0.438-0.510 1.700          
ATOM   1980  N   SER A 131      -7.731  -8.267   1.774-0.470 1.850          
ATOM   1981  HN  SER A 131      -7.675  -8.660   2.704 0.310 0.225          
ATOM   1982  CA  SER A 131      -7.675  -9.174   0.636 0.070 2.275          
ATOM   1983  HA  SER A 131      -6.817  -8.873   0.029 0.090 1.320          
ATOM   1984  CB  SER A 131      -7.509 -10.640   0.943 0.050 2.175          
ATOM   1985  1HB SER A 131      -8.367 -11.036   1.490 0.090 1.320          
ATOM   1986  2HB SER A 131      -7.371 -11.240   0.041 0.090 1.320          
ATOM   1987  OG  SER A 131      -6.370 -10.693   1.756-0.660 1.770          
ATOM   1988  HG1 SER A 131      -5.573 -10.609   1.222 0.430 0.225          
ATOM   1989  C   SER A 131      -8.905  -9.004  -0.242 0.510 2.000          
ATOM   1990  O   SER A 131      -8.794  -8.957  -1.472-0.510 1.700          
ATOM   1991  N   ILE A 132     -10.080  -8.858   0.372-0.470 1.850          
ATOM   1992  HN  ILE A 132     -10.114  -8.827   1.383 0.310 0.225          
ATOM   1993  CA  ILE A 132     -11.300  -8.623  -0.400 0.070 2.275          
ATOM   1994  HA  ILE A 132     -11.392  -9.426  -1.136 0.090 1.320          
ATOM   1995  CB  ILE A 132     -12.579  -8.662   0.534-0.090 2.275          
ATOM   1996  HB  ILE A 132     -12.495  -7.824   1.228 0.090 1.320          
ATOM   1997  CG2 ILE A 132     -13.843  -8.376  -0.264-0.270 2.060          
ATOM   1998 1HG2 ILE A 132     -13.970  -9.109  -1.060 0.090 1.320          
ATOM   1999 2HG2 ILE A 132     -14.726  -8.434   0.368 0.090 1.320          
ATOM   2000 3HG2 ILE A 132     -13.846  -7.387  -0.717 0.090 1.320          
ATOM   2001  CG1 ILE A 132     -12.593  -9.951   1.435-0.180 2.175          
ATOM   2002 1HG1 ILE A 132     -12.606 -10.842   0.806 0.090 1.320          
ATOM   2003 2HG1 ILE A 132     -11.679 -10.016   2.026 0.090 1.320          
ATOM   2004  CD1 ILE A 132     -13.826 -10.001   2.452-0.270 2.060          
ATOM   2005  HD1 ILE A 132     -14.776 -10.109   1.928 0.090 1.320          
ATOM   2006  HD2 ILE A 132     -13.732 -10.849   3.130 0.090 1.320          
ATOM   2007  HD3 ILE A 132     -13.878  -9.095   3.057 0.090 1.320          
ATOM   2008  C   ILE A 132     -11.206  -7.314  -1.174 0.510 2.000          
ATOM   2009  O   ILE A 132     -11.631  -7.225  -2.332-0.510 1.700          
ATOM   2010  N   CYS A 133     -10.647  -6.278  -0.544-0.470 1.850          
ATOM   2011  HN  CYS A 133     -10.347  -6.405   0.419 0.310 0.225          
ATOM   2012  CA  CYS A 133     -10.570  -4.965  -1.175 0.070 2.275          
ATOM   2013  HA  CYS A 133     -11.572  -4.647  -1.472 0.090 1.320          
ATOM   2014  CB  CYS A 133      -9.935  -3.861  -0.203-0.110 2.175          
ATOM   2015  1HB CYS A 133     -10.662  -3.647   0.581 0.090 1.320          
ATOM   2016  2HB CYS A 133      -9.079  -4.287   0.315 0.090 1.320          
ATOM   2017  SG  CYS A 133      -9.360  -2.258  -0.822-0.230 2.000          
ATOM   2018  HG1 CYS A 133     -10.452  -1.966  -1.548 0.160 0.450          
ATOM   2019  C   CYS A 133      -9.692  -5.005  -2.419 0.510 2.000          
ATOM   2020  O   CYS A 133     -10.054  -4.457  -3.467-0.510 1.700          
ATOM   2021  N   THR A 134      -8.531  -5.658  -2.322-0.470 1.850          
ATOM   2022  HN  THR A 134      -8.297  -6.114  -1.445 0.310 0.225          
ATOM   2023  CA  THR A 134      -7.631  -5.742  -3.467 0.070 2.275          
ATOM   2024  HA  THR A 134      -7.586  -4.728  -3.875 0.090 1.320          
ATOM   2025  CB  THR A 134      -6.215  -6.085  -3.128 0.140 2.275          
ATOM   2026  HB  THR A 134      -6.162  -7.119  -2.795 0.090 1.320          
ATOM   2027  OG1 THR A 134      -5.747  -5.241  -2.073-0.660 1.770          
ATOM   2028  HG1 THR A 134      -6.237  -5.438  -1.283 0.430 0.225          
ATOM   2029  CG2 THR A 134      -5.302  -5.832  -4.372-0.270 2.060          
ATOM   2030 1HG2 THR A 134      -4.256  -5.994  -4.116 0.090 1.320          
ATOM   2031 2HG2 THR A 134      -5.520  -6.520  -5.187 0.090 1.320          
ATOM   2032 3HG2 THR A 134      -5.405  -4.819  -4.758 0.090 1.320          
ATOM   2033  C   THR A 134      -8.232  -6.580  -4.582 0.510 2.000          
ATOM   2034  O   THR A 134      -8.167  -6.201  -5.758-0.510 1.700          
ATOM   2035  N   VAL A 135      -8.812  -7.728  -4.230-0.470 1.850          
ATOM   2036  HN  VAL A 135      -8.856  -8.015  -3.256 0.310 0.225          
ATOM   2037  CA  VAL A 135      -9.373  -8.609  -5.246 0.070 2.275          
ATOM   2038  HA  VAL A 135      -8.571  -8.815  -5.961 0.090 1.320          
ATOM   2039  CB  VAL A 135      -9.890  -9.934  -4.749-0.090 2.275          
ATOM   2040  HB  VAL A 135     -10.394  -9.753  -3.796 0.090 1.320          
ATOM   2041  CG1 VAL A 135     -10.910 -10.640  -5.619-0.270 2.060          
ATOM   2042 1HG1 VAL A 135     -10.550 -10.776  -6.641 0.090 1.320          
ATOM   2043 2HG1 VAL A 135     -11.135 -11.632  -5.225 0.090 1.320          
ATOM   2044 3HG1 VAL A 135     -11.865 -10.113  -5.667 0.090 1.320          
ATOM   2045  CG2 VAL A 135      -8.649 -10.802  -4.454-0.270 2.060          
ATOM   2046 1HG2 VAL A 135      -7.962 -10.311  -3.764 0.090 1.320          
ATOM   2047 2HG2 VAL A 135      -8.938 -11.746  -3.990 0.090 1.320          
ATOM   2048 3HG2 VAL A 135      -8.095 -11.044  -5.362 0.090 1.320          
ATOM   2049  C   VAL A 135     -10.417  -7.870  -6.073 0.510 2.000          
ATOM   2050  O   VAL A 135     -10.432  -7.961  -7.307-0.510 1.700          
ATOM   2051  N   PHE A 136     -11.285  -7.100  -5.418-0.470 1.850          
ATOM   2052  HN  PHE A 136     -11.291  -7.089  -4.403 0.310 0.225          
ATOM   2053  CA  PHE A 136     -12.293  -6.372  -6.175 0.070 2.275          
ATOM   2054  HA  PHE A 136     -12.756  -7.046  -6.899 0.090 1.320          
ATOM   2055  CB  PHE A 136     -13.351  -5.827  -5.203-0.180 2.175          
ATOM   2056  1HB PHE A 136     -12.931  -5.555  -4.233 0.090 1.320          
ATOM   2057  2HB PHE A 136     -13.819  -4.932  -5.616 0.090 1.320          
ATOM   2058  CG  PHE A 136     -14.481  -6.841  -5.099 0.000 1.992          
ATOM   2059  CD1 PHE A 136     -15.261  -7.182  -6.163-0.115 1.992          
ATOM   2060  HD1 PHE A 136     -15.168  -6.670  -7.108 0.115 1.358          
ATOM   2061  CE1 PHE A 136     -16.142  -8.269  -6.052-0.115 1.992          
ATOM   2062  HE1 PHE A 136     -16.735  -8.573  -6.904 0.115 1.358          
ATOM   2063  CZ  PHE A 136     -16.206  -8.989  -4.860-0.115 1.992          
ATOM   2064  HZ  PHE A 136     -16.866  -9.841  -4.774 0.115 1.358          
ATOM   2065  CD2 PHE A 136     -14.565  -7.473  -3.867-0.115 1.992          
ATOM   2066  HD2 PHE A 136     -13.955  -7.175  -3.031 0.115 1.358          
ATOM   2067  CE2 PHE A 136     -15.460  -8.537  -3.732-0.115 1.992          
ATOM   2068  HE2 PHE A 136     -15.545  -9.059  -2.791 0.115 1.358          
ATOM   2069  C   PHE A 136     -11.679  -5.239  -6.983 0.510 2.000          
ATOM   2070  O   PHE A 136     -12.142  -4.953  -8.095-0.510 1.700          
ATOM   2071  N   GLY A 137     -10.630  -4.596  -6.463-0.470 1.850          
ATOM   2072  HN  GLY A 137     -10.263  -4.869  -5.558 0.310 0.225          
ATOM   2073  CA  GLY A 137      -9.947  -3.583  -7.254-0.020 2.175          
ATOM   2074  1HA GLY A 137      -9.150  -3.150  -6.668 0.090 1.320          
ATOM   2075  2HA GLY A 137     -10.633  -2.778  -7.523 0.090 1.320          
ATOM   2076  C   GLY A 137      -9.325  -4.164  -8.510 0.510 2.000          
ATOM   2077  O   GLY A 137      -9.492  -3.626  -9.609-0.510 1.700          
ATOM   2078  N   ILE A 138      -8.635  -5.299  -8.369-0.470 1.850          
ATOM   2079  HN  ILE A 138      -8.522  -5.717  -7.446 0.310 0.225          
ATOM   2080  CA  ILE A 138      -8.113  -5.989  -9.544 0.070 2.275          
ATOM   2081  HA  ILE A 138      -7.425  -5.329 -10.077 0.090 1.320          
ATOM   2082  CB  ILE A 138      -7.385  -7.285  -9.127-0.090 2.275          
ATOM   2083  HB  ILE A 138      -8.064  -7.876  -8.509 0.090 1.320          
ATOM   2084  CG2 ILE A 138      -7.044  -8.170 -10.381-0.270 2.060          
ATOM   2085 1HG2 ILE A 138      -6.447  -7.626 -11.108 0.090 1.320          
ATOM   2086 2HG2 ILE A 138      -6.472  -9.049 -10.090 0.090 1.320          
ATOM   2087 3HG2 ILE A 138      -7.924  -8.562 -10.893 0.090 1.320          
ATOM   2088  CG1 ILE A 138      -6.154  -6.943  -8.248-0.180 2.175          
ATOM   2089 1HG1 ILE A 138      -5.481  -6.353  -8.868 0.090 1.320          
ATOM   2090 2HG1 ILE A 138      -6.422  -6.283  -7.428 0.090 1.320          
ATOM   2091  CD1 ILE A 138      -5.349  -8.120  -7.678-0.270 2.060          
ATOM   2092  HD1 ILE A 138      -4.901  -8.727  -8.465 0.090 1.320          
ATOM   2093  HD2 ILE A 138      -4.531  -7.767  -7.048 0.090 1.320          
ATOM   2094  HD3 ILE A 138      -5.980  -8.768  -7.069 0.090 1.320          
ATOM   2095  C   ILE A 138      -9.252  -6.336 -10.489 0.510 2.000          
ATOM   2096  O   ILE A 138      -9.143  -6.158 -11.707-0.510 1.700          
ATOM   2097  N   THR A 139     -10.375  -6.798  -9.937-0.470 1.850          
ATOM   2098  HN  THR A 139     -10.410  -6.971  -8.939 0.310 0.225          
ATOM   2099  CA  THR A 139     -11.525  -7.123 -10.771 0.070 2.275          
ATOM   2100  HA  THR A 139     -11.213  -7.850 -11.525 0.090 1.320          
ATOM   2101  CB  THR A 139     -12.704  -7.688  -9.978 0.140 2.275          
ATOM   2102  HB  THR A 139     -13.087  -6.953  -9.271 0.090 1.320          
ATOM   2103  OG1 THR A 139     -12.236  -8.845  -9.191-0.660 1.770          
ATOM   2104  HG1 THR A 139     -11.575  -8.569  -8.558 0.430 0.225          
ATOM   2105  CG2 THR A 139     -13.819  -8.053 -10.883-0.270 2.060          
ATOM   2106 1HG2 THR A 139     -14.611  -8.548 -10.319 0.090 1.320          
ATOM   2107 2HG2 THR A 139     -14.294  -7.213 -11.382 0.090 1.320          
ATOM   2108 3HG2 THR A 139     -13.496  -8.755 -11.653 0.090 1.320          
ATOM   2109  C   THR A 139     -12.057  -5.886 -11.478 0.510 2.000          
ATOM   2110  O   THR A 139     -12.406  -5.941 -12.661-0.510 1.700          
ATOM   2111  N   ALA A 140     -12.143  -4.762 -10.764-0.470 1.850          
ATOM   2112  HN  ALA A 140     -11.921  -4.775  -9.768 0.310 0.225          
ATOM   2113  CA  ALA A 140     -12.630  -3.534 -11.377 0.070 2.275          
ATOM   2114  HA  ALA A 140     -13.588  -3.725 -11.864 0.090 1.320          
ATOM   2115  CB  ALA A 140     -12.839  -2.528 -10.264-0.270 2.060          
ATOM   2116  1HB ALA A 140     -13.353  -2.940  -9.400 0.090 1.320          
ATOM   2117  2HB ALA A 140     -11.887  -2.139  -9.898 0.090 1.320          
ATOM   2118  3HB ALA A 140     -13.417  -1.673 -10.620 0.090 1.320          
ATOM   2119  C   ALA A 140     -11.659  -2.974 -12.409 0.510 2.000          
ATOM   2120  O   ALA A 140     -12.029  -2.059 -13.155-0.510 1.700          
ATOM   2121  N   SER A 141     -10.438  -3.500 -12.474-0.470 1.850          
ATOM   2122  HN  SER A 141     -10.195  -4.255 -11.844 0.310 0.225          
ATOM   2123  CA  SER A 141      -9.443  -3.032 -13.425 0.070 2.275          
ATOM   2124  HA  SER A 141      -9.632  -1.990 -13.694 0.090 1.320          
ATOM   2125  CB  SER A 141      -8.053  -3.085 -12.767 0.050 2.175          
ATOM   2126  1HB SER A 141      -7.760  -4.116 -12.573 0.090 1.320          
ATOM   2127  2HB SER A 141      -7.298  -2.652 -13.426 0.090 1.320          
ATOM   2128  OG  SER A 141      -8.084  -2.363 -11.506-0.660 1.770          
ATOM   2129  HG1 SER A 141      -8.700  -2.805 -10.912 0.430 0.225          
ATOM   2130  C   SER A 141      -9.439  -3.823 -14.731 0.510 2.000          
ATOM   2131  O   SER A 141      -8.700  -3.463 -15.653-0.510 1.700          
ATOM   2132  N   VAL A 142     -10.258  -4.866 -14.846-0.470 1.850          
ATOM   2133  HN  VAL A 142     -10.808  -5.152 -14.044 0.310 0.225          
ATOM   2134  CA  VAL A 142     -10.265  -5.721 -16.028 0.070 2.275          
ATOM   2135  HA  VAL A 142      -9.625  -5.303 -16.808 0.090 1.320          
ATOM   2136  CB  VAL A 142      -9.794  -7.201 -15.831-0.090 2.275          
ATOM   2137  HB  VAL A 142      -9.758  -7.745 -16.773 0.090 1.320          
ATOM   2138  CG1 VAL A 142      -8.399  -7.178 -15.167-0.270 2.060          
ATOM   2139 1HG1 VAL A 142      -8.434  -6.783 -14.152 0.090 1.320          
ATOM   2140 2HG1 VAL A 142      -8.007  -8.192 -15.105 0.090 1.320          
ATOM   2141 3HG1 VAL A 142      -7.688  -6.573 -15.727 0.090 1.320          
ATOM   2142  CG2 VAL A 142     -10.745  -7.863 -14.884-0.270 2.060          
ATOM   2143 1HG2 VAL A 142     -11.761  -7.977 -15.263 0.090 1.320          
ATOM   2144 2HG2 VAL A 142     -10.408  -8.877 -14.668 0.090 1.320          
ATOM   2145 3HG2 VAL A 142     -10.793  -7.355 -13.924 0.090 1.320          
ATOM   2146  C   VAL A 142     -11.624  -5.803 -16.695 0.510 2.000          
ATOM   2147  O   VAL A 142     -11.718  -6.360 -17.800-0.510 1.700          
ATOM   2148  N   VAL A 143     -12.659  -5.279 -16.089-0.470 1.850          
ATOM   2149  HN  VAL A 143     -12.533  -4.816 -15.204 0.310 0.225          
ATOM   2150  CA  VAL A 143     -14.017  -5.415 -16.597 0.070 2.275          
ATOM   2151  HA  VAL A 143     -14.066  -6.352 -17.159 0.090 1.320          
ATOM   2152  CB  VAL A 143     -15.034  -5.594 -15.444-0.090 2.275          
ATOM   2153  HB  VAL A 143     -14.717  -6.445 -14.838 0.090 1.320          
ATOM   2154  CG1 VAL A 143     -15.061  -4.336 -14.534-0.270 2.060          
ATOM   2155 1HG1 VAL A 143     -14.083  -4.082 -14.131 0.090 1.320          
ATOM   2156 2HG1 VAL A 143     -15.433  -3.484 -15.092 0.090 1.320          
ATOM   2157 3HG1 VAL A 143     -15.745  -4.474 -13.700 0.090 1.320          
ATOM   2158  CG2 VAL A 143     -16.420  -5.952 -16.076-0.270 2.060          
ATOM   2159 1HG2 VAL A 143     -16.871  -5.119 -16.620 0.090 1.320          
ATOM   2160 2HG2 VAL A 143     -16.368  -6.801 -16.760 0.090 1.320          
ATOM   2161 3HG2 VAL A 143     -17.141  -6.226 -15.306 0.090 1.320          
ATOM   2162  C   VAL A 143     -14.301  -4.298 -17.593 0.510 2.000          
ATOM   2163  O   VAL A 143     -13.859  -3.154 -17.418-0.510 1.700          
ATOM   2164  N   LEU A 144     -15.009  -4.649 -18.674-0.470 1.850          
ATOM   2165  HN  LEU A 144     -15.470  -5.548 -18.702 0.310 0.225          
ATOM   2166  CA  LEU A 144     -15.306  -3.694 -19.740 0.070 2.275          
ATOM   2167  HA  LEU A 144     -14.409  -3.130 -19.996 0.090 1.320          
ATOM   2168  CB  LEU A 144     -15.798  -4.472 -20.963-0.180 2.175          
ATOM   2169  1HB LEU A 144     -15.021  -5.174 -21.261 0.090 1.320          
ATOM   2170  2HB LEU A 144     -16.646  -5.099 -20.668 0.090 1.320          
ATOM   2171  CG  LEU A 144     -16.239  -3.724 -22.180-0.090 2.275          
ATOM   2172  HG  LEU A 144     -17.127  -3.124 -21.963 0.090 1.320          
ATOM   2173  CD1 LEU A 144     -15.156  -2.853 -22.723-0.270 2.060          
ATOM   2174 1HD1 LEU A 144     -15.495  -2.305 -23.607 0.090 1.320          
ATOM   2175 2HD1 LEU A 144     -14.841  -2.095 -22.007 0.090 1.320          
ATOM   2176 3HD1 LEU A 144     -14.301  -3.456 -23.018 0.090 1.320          
ATOM   2177  CD2 LEU A 144     -16.554  -4.600 -23.358-0.270 2.060          
ATOM   2178 1HD2 LEU A 144     -15.724  -5.222 -23.689 0.090 1.320          
ATOM   2179 2HD2 LEU A 144     -17.379  -5.276 -23.123 0.090 1.320          
ATOM   2180 3HD2 LEU A 144     -16.907  -4.026 -24.220 0.090 1.320          
ATOM   2181  C   LEU A 144     -16.405  -2.717 -19.334 0.510 2.000          
ATOM   2182  O   LEU A 144     -16.276  -1.505 -19.541-0.510 1.700          
ATOM   2183  N   ASP A 145     -17.495  -3.225 -18.771-0.470 1.850          
ATOM   2184  HN  ASP A 145     -17.642  -4.232 -18.733 0.310 0.225          
ATOM   2185  CA  ASP A 145     -18.680  -2.417 -18.489 0.070 2.275          
ATOM   2186  HA  ASP A 145     -18.994  -2.016 -19.453 0.090 1.320          
ATOM   2187  CB  ASP A 145     -19.861  -3.296 -18.000-0.280 2.175          
ATOM   2188  1HB ASP A 145     -19.779  -3.557 -16.948 0.090 1.320          
ATOM   2189  2HB ASP A 145     -20.825  -2.816 -18.161 0.090 1.320          
ATOM   2190  CG  ASP A 145     -19.788  -4.577 -18.805 0.620 2.000          
ATOM   2191  OD1 ASP A 145     -19.187  -5.604 -18.385-0.759 1.700          
ATOM   2192  OD2 ASP A 145     -20.343  -4.586 -19.910-0.759 1.700          
ATOM   2193  C   ASP A 145     -18.374  -1.298 -17.494 0.510 2.000          
ATOM   2194  O   ASP A 145     -17.945  -1.589 -16.368-0.510 1.700          
ATOM   2195  N   PRO A 146     -18.582  -0.023 -17.851-0.290 1.850          
ATOM   2196  CD  PRO A 146     -18.879   0.565 -19.111 0.000 2.175          
ATOM   2197  1HD PRO A 146     -18.408   0.042 -19.947 0.090 1.320          
ATOM   2198  2HD PRO A 146     -19.957   0.563 -19.283 0.090 1.320          
ATOM   2199  CA  PRO A 146     -18.380   1.046 -16.854 0.020 2.275          
ATOM   2200  HA  PRO A 146     -17.343   0.998 -16.516 0.090 1.320          
ATOM   2201  CB  PRO A 146     -18.609   2.349 -17.540-0.180 2.175          
ATOM   2202  1HB PRO A 146     -17.960   3.141 -17.163 0.090 1.320          
ATOM   2203  2HB PRO A 146     -19.642   2.691 -17.442 0.090 1.320          
ATOM   2204  CG  PRO A 146     -18.322   1.993 -19.015-0.180 2.175          
ATOM   2205  1HG PRO A 146     -17.248   1.988 -19.209 0.090 1.320          
ATOM   2206  2HG PRO A 146     -18.786   2.677 -19.728 0.090 1.320          
ATOM   2207  C   PRO A 146     -19.288   0.916 -15.644 0.510 2.000          
ATOM   2208  O   PRO A 146     -18.928   1.390 -14.559-0.510 1.700          
ATOM   2209  N   LEU A 147     -20.457   0.285 -15.795-0.470 1.850          
ATOM   2210  HN  LEU A 147     -20.699  -0.074 -16.706 0.310 0.225          
ATOM   2211  CA  LEU A 147     -21.323   0.024 -14.648 0.070 2.275          
ATOM   2212  HA  LEU A 147     -21.540   0.972 -14.150 0.090 1.320          
ATOM   2213  CB  LEU A 147     -22.597  -0.574 -15.208-0.180 2.175          
ATOM   2214  1HB LEU A 147     -22.965   0.083 -15.999 0.090 1.320          
ATOM   2215  2HB LEU A 147     -22.416  -1.538 -15.691 0.090 1.320          
ATOM   2216  CG  LEU A 147     -23.692  -0.693 -14.097-0.090 2.275          
ATOM   2217  HG  LEU A 147     -23.467  -0.047 -13.245 0.090 1.320          
ATOM   2218  CD1 LEU A 147     -25.063  -0.285 -14.666-0.270 2.060          
ATOM   2219 1HD1 LEU A 147     -25.061   0.754 -14.997 0.090 1.320          
ATOM   2220 2HD1 LEU A 147     -25.347  -0.900 -15.522 0.090 1.320          
ATOM   2221 3HD1 LEU A 147     -25.852  -0.379 -13.918 0.090 1.320          
ATOM   2222  CD2 LEU A 147     -23.816  -2.112 -13.641-0.270 2.060          
ATOM   2223 1HD2 LEU A 147     -24.595  -2.220 -12.885 0.090 1.320          
ATOM   2224 2HD2 LEU A 147     -24.065  -2.787 -14.462 0.090 1.320          
ATOM   2225 3HD2 LEU A 147     -22.896  -2.486 -13.192 0.090 1.320          
ATOM   2226  C   LEU A 147     -20.647  -0.911 -13.652 0.510 2.000          
ATOM   2227  O   LEU A 147     -20.666  -0.670 -12.439-0.510 1.700          
ATOM   2228  N   HIP A 148     -20.051  -1.995 -14.149-0.470 1.850          
ATOM   2229  HN  HIP A 148     -20.043  -2.161 -15.146 0.310 0.225          
ATOM   2230  CA  HIP A 148     -19.412  -2.955 -13.261 0.070 2.275          
ATOM   2231  HA  HIP A 148     -20.077  -3.133 -12.415 0.090 1.320          
ATOM   2232  CB  HIP A 148     -19.216  -4.320 -13.946-0.082 2.175          
ATOM   2233  1HB HIP A 148     -18.789  -4.212 -14.944 0.090 1.320          
ATOM   2234  2HB HIP A 148     -18.487  -4.901 -13.383 0.090 1.320          
ATOM   2235  CD2 HIP A 148     -20.901  -6.115 -13.157 0.026 1.800          
ATOM   2236  HD2 HIP A 148     -20.542  -6.450 -12.197 0.093 0.900          
ATOM   2237  CG  HIP A 148     -20.475  -5.169 -14.009 0.146 1.800          
ATOM   2238  NE2 HIP A 148     -21.941  -6.733 -13.791-0.454 1.850          
ATOM   2239  HE2 HIP A 148     -22.472  -7.521 -13.452 0.234 0.225          
ATOM   2240  ND1 HIP A 148     -21.262  -5.170 -15.156-0.605 1.850          
ATOM   2241  HD1 HIP A 148     -21.123  -4.609 -15.986 0.092 0.225          
ATOM   2242  CE1 HIP A 148     -22.149  -6.073 -15.013 0.251 1.800          
ATOM   2243  HE1 HIP A 148     -22.883  -6.342 -15.762 0.131 0.700          
ATOM   2244  C   HIP A 148     -18.111  -2.415 -12.679 0.510 2.000          
ATOM   2245  O   HIP A 148     -17.726  -2.804 -11.571-0.510 1.700          
ATOM   2246  N   VAL A 149     -17.415  -1.533 -13.401-0.470 1.850          
ATOM   2247  HN  VAL A 149     -17.712  -1.304 -14.346 0.310 0.225          
ATOM   2248  CA  VAL A 149     -16.216  -0.917 -12.837 0.070 2.275          
ATOM   2249  HA  VAL A 149     -15.501  -1.695 -12.559 0.090 1.320          
ATOM   2250  CB  VAL A 149     -15.577   0.034 -13.923-0.090 2.275          
ATOM   2251  HB  VAL A 149     -16.331   0.750 -14.257 0.090 1.320          
ATOM   2252  CG1 VAL A 149     -14.392   0.821 -13.385-0.270 2.060          
ATOM   2253 1HG1 VAL A 149     -13.908   1.395 -14.176 0.090 1.320          
ATOM   2254 2HG1 VAL A 149     -14.685   1.547 -12.625 0.090 1.320          
ATOM   2255 3HG1 VAL A 149     -13.638   0.165 -12.948 0.090 1.320          
ATOM   2256  CG2 VAL A 149     -15.116  -0.776 -15.115-0.270 2.060          
ATOM   2257 1HG2 VAL A 149     -14.242  -1.378 -14.865 0.090 1.320          
ATOM   2258 2HG2 VAL A 149     -15.855  -1.458 -15.496 0.090 1.320          
ATOM   2259 3HG2 VAL A 149     -14.843  -0.124 -15.944 0.090 1.320          
ATOM   2260  C   VAL A 149     -16.567  -0.116 -11.590 0.510 2.000          
ATOM   2261  O   VAL A 149     -15.865  -0.188 -10.574-0.510 1.700          
ATOM   2262  N   TRP A 150     -17.665   0.647 -11.638-0.470 1.850          
ATOM   2263  HN  TRP A 150     -18.186   0.726 -12.505 0.310 0.225          
ATOM   2264  CA  TRP A 150     -18.107   1.386 -10.458 0.070 2.275          
ATOM   2265  HA  TRP A 150     -17.217   1.866 -10.064 0.090 1.320          
ATOM   2266  CB  TRP A 150     -19.143   2.541 -10.731-0.180 2.175          
ATOM   2267  1HB TRP A 150     -20.034   2.154 -11.227 0.090 1.320          
ATOM   2268  2HB TRP A 150     -19.467   2.985  -9.789 0.090 1.320          
ATOM   2269  CG  TRP A 150     -18.480   3.686 -11.614-0.030 1.992          
ATOM   2270  CD1 TRP A 150     -19.061   4.264 -12.659 0.035 1.992          
ATOM   2271  HD1 TRP A 150     -20.004   3.957 -13.090 0.115 1.358          
ATOM   2272  NE1 TRP A 150     -18.162   5.238 -13.181-0.610 1.850          
ATOM   2273  HE1 TRP A 150     -18.316   5.753 -14.036 0.380 0.225          
ATOM   2274  CE2 TRP A 150     -17.111   5.359 -12.312 0.130 1.800          
ATOM   2275  CD2 TRP A 150     -17.305   4.411 -11.279-0.020 1.800          
ATOM   2276  CE3 TRP A 150     -16.446   4.400 -10.176-0.115 1.992          
ATOM   2277  HE3 TRP A 150     -16.628   3.774  -9.317 0.115 1.358          
ATOM   2278  CZ3 TRP A 150     -15.353   5.348 -10.163-0.115 1.992          
ATOM   2279  HZ3 TRP A 150     -14.683   5.382  -9.316 0.115 1.358          
ATOM   2280  CZ2 TRP A 150     -15.954   6.154 -12.367-0.115 1.992          
ATOM   2281  HZ2 TRP A 150     -15.787   6.800 -13.216 0.115 1.358          
ATOM   2282  CH2 TRP A 150     -15.020   6.073 -11.393-0.115 1.992          
ATOM   2283  HH2 TRP A 150     -14.128   6.680 -11.446 0.115 1.358          
ATOM   2284  C   TRP A 150     -18.546   0.446  -9.346 0.510 2.000          
ATOM   2285  O   TRP A 150     -18.229   0.676  -8.173-0.510 1.700          
ATOM   2286  N   LEU A 151     -19.271  -0.618  -9.691-0.470 1.850          
ATOM   2287  HN  LEU A 151     -19.555  -0.728 -10.660 0.310 0.225          
ATOM   2288  CA  LEU A 151     -19.752  -1.538  -8.671 0.070 2.275          
ATOM   2289  HA  LEU A 151     -20.417  -1.011  -7.985 0.090 1.320          
ATOM   2290  CB  LEU A 151     -20.482  -2.639  -9.428-0.180 2.175          
ATOM   2291  1HB LEU A 151     -21.261  -2.144 -10.013 0.090 1.320          
ATOM   2292  2HB LEU A 151     -19.823  -3.085 -10.171 0.090 1.320          
ATOM   2293  CG  LEU A 151     -21.127  -3.756  -8.688-0.090 2.275          
ATOM   2294  HG  LEU A 151     -20.333  -4.448  -8.398 0.090 1.320          
ATOM   2295  CD1 LEU A 151     -21.814  -3.324  -7.373-0.270 2.060          
ATOM   2296 1HD1 LEU A 151     -22.626  -2.623  -7.567 0.090 1.320          
ATOM   2297 2HD1 LEU A 151     -22.245  -4.184  -6.860 0.090 1.320          
ATOM   2298 3HD1 LEU A 151     -21.133  -2.848  -6.671 0.090 1.320          
ATOM   2299  CD2 LEU A 151     -22.043  -4.526  -9.628-0.270 2.060          
ATOM   2300 1HD2 LEU A 151     -21.511  -4.871 -10.515 0.090 1.320          
ATOM   2301 2HD2 LEU A 151     -22.457  -5.410  -9.141 0.090 1.320          
ATOM   2302 3HD2 LEU A 151     -22.884  -3.918  -9.966 0.090 1.320          
ATOM   2303  C   LEU A 151     -18.587  -2.157  -7.911 0.510 2.000          
ATOM   2304  O   LEU A 151     -18.490  -2.033  -6.685-0.510 1.700          
ATOM   2305  N   TYR A 152     -17.667  -2.795  -8.637-0.470 1.850          
ATOM   2306  HN  TYR A 152     -17.759  -2.829  -9.651 0.310 0.225          
ATOM   2307  CA  TYR A 152     -16.523  -3.430  -7.993 0.070 2.275          
ATOM   2308  HA  TYR A 152     -16.914  -4.073  -7.203 0.090 1.320          
ATOM   2309  CB  TYR A 152     -15.770  -4.382  -9.042-0.180 2.175          
ATOM   2310  1HB TYR A 152     -15.299  -3.745  -9.788 0.090 1.320          
ATOM   2311  2HB TYR A 152     -14.975  -4.953  -8.563 0.090 1.320          
ATOM   2312  CG  TYR A 152     -16.690  -5.263  -9.755 0.000 1.992          
ATOM   2313  CD1 TYR A 152     -17.684  -6.040  -9.105-0.115 1.992          
ATOM   2314  HD1 TYR A 152     -17.888  -5.887  -8.057 0.115 1.358          
ATOM   2315  CE1 TYR A 152     -18.390  -7.067  -9.761-0.115 1.992          
ATOM   2316  HE1 TYR A 152     -19.137  -7.637  -9.228 0.115 1.358          
ATOM   2317  CZ  TYR A 152     -18.167  -7.308 -11.150 0.110 1.992          
ATOM   2318  OH  TYR A 152     -18.849  -8.348 -11.741-0.540 1.770          
ATOM   2319  HH  TYR A 152     -18.683  -8.458 -12.667 0.430 0.225          
ATOM   2320  CD2 TYR A 152     -16.416  -5.625 -11.071-0.115 1.992          
ATOM   2321  HD2 TYR A 152     -15.602  -5.151 -11.597 0.115 1.358          
ATOM   2322  CE2 TYR A 152     -17.095  -6.666 -11.679-0.115 1.992          
ATOM   2323  HE2 TYR A 152     -16.796  -6.921 -12.686 0.115 1.358          
ATOM   2324  C   TYR A 152     -15.663  -2.406  -7.270 0.510 2.000          
ATOM   2325  O   TYR A 152     -15.137  -2.680  -6.185-0.510 1.700          
ATOM   2326  N   CYS A 153     -15.514  -1.215  -7.852-0.470 1.850          
ATOM   2327  HN  CYS A 153     -15.929  -1.022  -8.760 0.310 0.225          
ATOM   2328  CA  CYS A 153     -14.809  -0.152  -7.150 0.070 2.275          
ATOM   2329  HA  CYS A 153     -13.799  -0.479  -6.895 0.090 1.320          
ATOM   2330  CB  CYS A 153     -14.742   1.141  -8.145-0.110 2.175          
ATOM   2331  1HB CYS A 153     -14.205   0.888  -9.059 0.090 1.320          
ATOM   2332  2HB CYS A 153     -15.742   1.457  -8.431 0.090 1.320          
ATOM   2333  SG  CYS A 153     -13.924   2.548  -7.425-0.230 2.000          
ATOM   2334  HG1 CYS A 153     -12.711   1.995  -7.335 0.160 0.450          
ATOM   2335  C   CYS A 153     -15.553   0.235  -5.881 0.510 2.000          
ATOM   2336  O   CYS A 153     -14.942   0.447  -4.827-0.510 1.700          
ATOM   2337  N   PHE A 154     -16.880   0.300  -5.964-0.470 1.850          
ATOM   2338  HN  PHE A 154     -17.347   0.205  -6.869 0.310 0.225          
ATOM   2339  CA  PHE A 154     -17.692   0.645  -4.802 0.070 2.275          
ATOM   2340  HA  PHE A 154     -17.255   1.549  -4.371 0.090 1.320          
ATOM   2341  CB  PHE A 154     -19.159   0.973  -5.156-0.180 2.175          
ATOM   2342  1HB PHE A 154     -19.190   1.619  -6.033 0.090 1.320          
ATOM   2343  2HB PHE A 154     -19.716   0.075  -5.429 0.090 1.320          
ATOM   2344  CG  PHE A 154     -19.830   1.739  -4.042 0.000 1.992          
ATOM   2345  CD1 PHE A 154     -19.797   3.113  -3.855-0.115 1.992          
ATOM   2346  HD1 PHE A 154     -19.160   3.725  -4.477 0.115 1.358          
ATOM   2347  CE1 PHE A 154     -20.527   3.706  -2.802-0.115 1.992          
ATOM   2348  HE1 PHE A 154     -20.476   4.771  -2.627 0.115 1.358          
ATOM   2349  CZ  PHE A 154     -21.480   2.896  -2.116-0.115 1.992          
ATOM   2350  HZ  PHE A 154     -22.120   3.360  -1.379 0.115 1.358          
ATOM   2351  CD2 PHE A 154     -20.717   0.973  -3.257-0.115 1.992          
ATOM   2352  HD2 PHE A 154     -20.790  -0.095  -3.408 0.115 1.358          
ATOM   2353  CE2 PHE A 154     -21.516   1.567  -2.253-0.115 1.992          
ATOM   2354  HE2 PHE A 154     -22.196   0.968  -1.665 0.115 1.358          
ATOM   2355  C   PHE A 154     -17.630  -0.441  -3.735 0.510 2.000          
ATOM   2356  O   PHE A 154     -17.496  -0.143  -2.541-0.510 1.700          
ATOM   2357  N   ILE A 155     -17.763  -1.705  -4.143-0.470 1.850          
ATOM   2358  HN  ILE A 155     -17.964  -1.884  -5.130 0.310 0.225          
ATOM   2359  CA  ILE A 155     -17.657  -2.806  -3.192 0.070 2.275          
ATOM   2360  HA  ILE A 155     -18.396  -2.667  -2.401 0.090 1.320          
ATOM   2361  CB  ILE A 155     -17.901  -4.161  -3.908-0.090 2.275          
ATOM   2362  HB  ILE A 155     -17.246  -4.171  -4.782 0.090 1.320          
ATOM   2363  CG2 ILE A 155     -17.427  -5.361  -3.064-0.270 2.060          
ATOM   2364 1HG2 ILE A 155     -17.886  -5.354  -2.075 0.090 1.320          
ATOM   2365 2HG2 ILE A 155     -17.704  -6.301  -3.544 0.090 1.320          
ATOM   2366 3HG2 ILE A 155     -16.345  -5.404  -2.938 0.090 1.320          
ATOM   2367  CG1 ILE A 155     -19.367  -4.381  -4.495-0.180 2.175          
ATOM   2368 1HG1 ILE A 155     -19.568  -3.654  -5.274 0.090 1.320          
ATOM   2369 2HG1 ILE A 155     -19.422  -5.353  -4.988 0.090 1.320          
ATOM   2370  CD1 ILE A 155     -20.467  -4.273  -3.458-0.270 2.060          
ATOM   2371  HD1 ILE A 155     -20.315  -4.975  -2.638 0.090 1.320          
ATOM   2372  HD2 ILE A 155     -20.531  -3.269  -3.039 0.090 1.320          
ATOM   2373  HD3 ILE A 155     -21.437  -4.495  -3.904 0.090 1.320          
ATOM   2374  C   ILE A 155     -16.288  -2.796  -2.531 0.510 2.000          
ATOM   2375  O   ILE A 155     -16.165  -2.952  -1.310-0.510 1.700          
ATOM   2376  N   SER A 156     -15.241  -2.587  -3.327-0.470 1.850          
ATOM   2377  HN  SER A 156     -15.378  -2.477  -4.330 0.310 0.225          
ATOM   2378  CA  SER A 156     -13.899  -2.534  -2.769 0.070 2.275          
ATOM   2379  HA  SER A 156     -13.719  -3.464  -2.226 0.090 1.320          
ATOM   2380  CB  SER A 156     -12.850  -2.425  -3.911 0.050 2.175          
ATOM   2381  1HB SER A 156     -12.886  -3.276  -4.581 0.090 1.320          
ATOM   2382  2HB SER A 156     -13.084  -1.559  -4.531 0.090 1.320          
ATOM   2383  OG  SER A 156     -11.522  -2.269  -3.438-0.660 1.770          
ATOM   2384  HG1 SER A 156     -11.053  -3.106  -3.498 0.430 0.225          
ATOM   2385  C   SER A 156     -13.776  -1.392  -1.774 0.510 2.000          
ATOM   2386  O   SER A 156     -13.226  -1.570  -0.680-0.510 1.700          
ATOM   2387  N   SER A 157     -14.355  -0.234  -2.110-0.470 1.850          
ATOM   2388  HN  SER A 157     -14.793  -0.135  -3.021 0.310 0.225          
ATOM   2389  CA  SER A 157     -14.291   0.920  -1.223 0.070 2.275          
ATOM   2390  HA  SER A 157     -13.252   1.199  -1.061 0.090 1.320          
ATOM   2391  CB  SER A 157     -15.044   2.125  -1.778 0.050 2.175          
ATOM   2392  1HB SER A 157     -16.070   1.899  -2.072 0.090 1.320          
ATOM   2393  2HB SER A 157     -15.083   2.939  -1.051 0.090 1.320          
ATOM   2394  OG  SER A 157     -14.251   2.562  -2.920-0.660 1.770          
ATOM   2395  HG1 SER A 157     -14.393   1.955  -3.644 0.430 0.225          
ATOM   2396  C   SER A 157     -14.934   0.612   0.119 0.510 2.000          
ATOM   2397  O   SER A 157     -14.462   1.079   1.161-0.510 1.700          
ATOM   2398  N   ILE A 158     -16.001  -0.189   0.117-0.470 1.850          
ATOM   2399  HN  ILE A 158     -16.381  -0.529  -0.761 0.310 0.225          
ATOM   2400  CA  ILE A 158     -16.651  -0.543   1.375 0.070 2.275          
ATOM   2401  HA  ILE A 158     -16.795   0.398   1.909 0.090 1.320          
ATOM   2402  CB  ILE A 158     -17.997  -1.203   1.340-0.090 2.275          
ATOM   2403  HB  ILE A 158     -17.914  -2.095   0.714 0.090 1.320          
ATOM   2404  CG2 ILE A 158     -18.447  -1.656   2.712-0.270 2.060          
ATOM   2405 1HG2 ILE A 158     -18.350  -0.870   3.462 0.090 1.320          
ATOM   2406 2HG2 ILE A 158     -19.495  -1.958   2.697 0.090 1.320          
ATOM   2407 3HG2 ILE A 158     -17.901  -2.531   3.069 0.090 1.320          
ATOM   2408  CG1 ILE A 158     -19.105  -0.315   0.717-0.180 2.175          
ATOM   2409 1HG1 ILE A 158     -18.832  -0.068  -0.310 0.090 1.320          
ATOM   2410 2HG1 ILE A 158     -20.025  -0.894   0.627 0.090 1.320          
ATOM   2411  CD1 ILE A 158     -19.407   0.987   1.463-0.270 2.060          
ATOM   2412  HD1 ILE A 158     -18.557   1.668   1.463 0.090 1.320          
ATOM   2413  HD2 ILE A 158     -20.227   1.515   0.973 0.090 1.320          
ATOM   2414  HD3 ILE A 158     -19.709   0.812   2.495 0.090 1.320          
ATOM   2415  C   ILE A 158     -15.688  -1.312   2.271 0.510 2.000          
ATOM   2416  O   ILE A 158     -15.478  -0.960   3.439-0.510 1.700          
ATOM   2417  N   PHE A 159     -15.072  -2.368   1.736-0.470 1.850          
ATOM   2418  HN  PHE A 159     -15.258  -2.617   0.770 0.310 0.225          
ATOM   2419  CA  PHE A 159     -14.136  -3.134   2.548 0.070 2.275          
ATOM   2420  HA  PHE A 159     -14.628  -3.384   3.489 0.090 1.320          
ATOM   2421  CB  PHE A 159     -13.807  -4.468   1.791-0.180 2.175          
ATOM   2422  1HB PHE A 159     -13.439  -4.247   0.788 0.090 1.320          
ATOM   2423  2HB PHE A 159     -12.984  -4.982   2.292 0.090 1.320          
ATOM   2424  CG  PHE A 159     -14.980  -5.423   1.713 0.000 1.992          
ATOM   2425  CD1 PHE A 159     -15.396  -5.907   2.939-0.115 1.992          
ATOM   2426  HD1 PHE A 159     -14.900  -5.632   3.858 0.115 1.358          
ATOM   2427  CE1 PHE A 159     -16.532  -6.822   2.974-0.115 1.992          
ATOM   2428  HE1 PHE A 159     -16.877  -7.234   3.911 0.115 1.358          
ATOM   2429  CZ  PHE A 159     -17.131  -7.180   1.792-0.115 1.992          
ATOM   2430  HZ  PHE A 159     -17.970  -7.861   1.799 0.115 1.358          
ATOM   2431  CD2 PHE A 159     -15.565  -5.762   0.534-0.115 1.992          
ATOM   2432  HD2 PHE A 159     -15.227  -5.350  -0.406 0.115 1.358          
ATOM   2433  CE2 PHE A 159     -16.729  -6.589   0.589-0.115 1.992          
ATOM   2434  HE2 PHE A 159     -17.245  -6.841  -0.326 0.115 1.358          
ATOM   2435  C   PHE A 159     -12.928  -2.302   2.927 0.510 2.000          
ATOM   2436  O   PHE A 159     -12.407  -2.450   4.036-0.510 1.700          
ATOM   2437  N   PHE A 160     -12.488  -1.408   2.041-0.470 1.850          
ATOM   2438  HN  PHE A 160     -12.922  -1.359   1.120 0.310 0.225          
ATOM   2439  CA  PHE A 160     -11.395  -0.507   2.390 0.070 2.275          
ATOM   2440  HA  PHE A 160     -10.503  -1.068   2.666 0.090 1.320          
ATOM   2441  CB  PHE A 160     -11.121   0.295   1.084-0.180 2.175          
ATOM   2442  1HB PHE A 160     -10.620  -0.316   0.352 0.090 1.320          
ATOM   2443  2HB PHE A 160     -12.050   0.607   0.624 0.090 1.320          
ATOM   2444  CG  PHE A 160     -10.320   1.544   1.339 0.000 1.992          
ATOM   2445  CD1 PHE A 160      -8.912   1.450   1.332-0.115 1.992          
ATOM   2446  HD1 PHE A 160      -8.448   0.481   1.216 0.115 1.358          
ATOM   2447  CE1 PHE A 160      -8.110   2.559   1.535-0.115 1.992          
ATOM   2448  HE1 PHE A 160      -7.038   2.455   1.602 0.115 1.358          
ATOM   2449  CZ  PHE A 160      -8.643   3.810   1.641-0.115 1.992          
ATOM   2450  HZ  PHE A 160      -8.010   4.668   1.754 0.115 1.358          
ATOM   2451  CD2 PHE A 160     -10.864   2.806   1.480-0.115 1.992          
ATOM   2452  HD2 PHE A 160     -11.934   2.941   1.448 0.115 1.358          
ATOM   2453  CE2 PHE A 160     -10.028   3.915   1.590-0.115 1.992          
ATOM   2454  HE2 PHE A 160     -10.477   4.895   1.660 0.115 1.358          
ATOM   2455  C   PHE A 160     -11.790   0.438   3.522 0.510 2.000          
ATOM   2456  O   PHE A 160     -11.041   0.613   4.489-0.510 1.700          
ATOM   2457  N   ILE A 161     -12.964   1.062   3.422-0.470 1.850          
ATOM   2458  HN  ILE A 161     -13.556   0.934   2.599 0.310 0.225          
ATOM   2459  CA  ILE A 161     -13.408   1.938   4.501 0.070 2.275          
ATOM   2460  HA  ILE A 161     -12.582   2.633   4.656 0.090 1.320          
ATOM   2461  CB  ILE A 161     -14.653   2.874   4.127-0.090 2.275          
ATOM   2462  HB  ILE A 161     -15.506   2.230   3.900 0.090 1.320          
ATOM   2463  CG2 ILE A 161     -14.992   3.755   5.343-0.270 2.060          
ATOM   2464 1HG2 ILE A 161     -15.741   4.507   5.092 0.090 1.320          
ATOM   2465 2HG2 ILE A 161     -15.413   3.164   6.157 0.090 1.320          
ATOM   2466 3HG2 ILE A 161     -14.118   4.271   5.741 0.090 1.320          
ATOM   2467  CG1 ILE A 161     -14.422   3.797   2.932-0.180 2.175          
ATOM   2468 1HG1 ILE A 161     -14.083   3.235   2.069 0.090 1.320          
ATOM   2469 2HG1 ILE A 161     -15.373   4.237   2.626 0.090 1.320          
ATOM   2470  CD1 ILE A 161     -13.370   4.976   3.207-0.270 2.060          
ATOM   2471  HD1 ILE A 161     -12.405   4.596   3.541 0.090 1.320          
ATOM   2472  HD2 ILE A 161     -13.192   5.538   2.289 0.090 1.320          
ATOM   2473  HD3 ILE A 161     -13.732   5.691   3.945 0.090 1.320          
ATOM   2474  C   ILE A 161     -13.486   1.172   5.812 0.510 2.000          
ATOM   2475  O   ILE A 161     -13.051   1.666   6.860-0.510 1.700          
ATOM   2476  N   PHE A 162     -13.993  -0.062   5.773-0.470 1.850          
ATOM   2477  HN  PHE A 162     -14.366  -0.423   4.896 0.310 0.225          
ATOM   2478  CA  PHE A 162     -14.110  -0.828   7.008 0.070 2.275          
ATOM   2479  HA  PHE A 162     -14.703  -0.247   7.718 0.090 1.320          
ATOM   2480  CB  PHE A 162     -14.944  -2.136   6.644-0.180 2.175          
ATOM   2481  1HB PHE A 162     -15.964  -1.872   6.363 0.090 1.320          
ATOM   2482  2HB PHE A 162     -14.506  -2.629   5.776 0.090 1.320          
ATOM   2483  CG  PHE A 162     -14.986  -3.145   7.837 0.000 1.992          
ATOM   2484  CD1 PHE A 162     -15.765  -2.919   8.985-0.115 1.992          
ATOM   2485  HD1 PHE A 162     -16.359  -2.022   9.081 0.115 1.358          
ATOM   2486  CE1 PHE A 162     -15.671  -3.839  10.063-0.115 1.992          
ATOM   2487  HE1 PHE A 162     -16.216  -3.652  10.977 0.115 1.358          
ATOM   2488  CZ  PHE A 162     -14.865  -5.014   9.944-0.115 1.992          
ATOM   2489  HZ  PHE A 162     -14.795  -5.714  10.765 0.115 1.358          
ATOM   2490  CD2 PHE A 162     -14.331  -4.354   7.723-0.115 1.992          
ATOM   2491  HD2 PHE A 162     -13.797  -4.571   6.809 0.115 1.358          
ATOM   2492  CE2 PHE A 162     -14.219  -5.267   8.766-0.115 1.992          
ATOM   2493  HE2 PHE A 162     -13.634  -6.167   8.639 0.115 1.358          
ATOM   2494  C   PHE A 162     -12.743  -1.036   7.654 0.510 2.000          
ATOM   2495  O   PHE A 162     -12.554  -0.733   8.838-0.510 1.700          
ATOM   2496  N   GLU A 163     -11.764  -1.526   6.884-0.470 1.850          
ATOM   2497  HN  GLU A 163     -11.952  -1.733   5.906 0.310 0.225          
ATOM   2498  CA  GLU A 163     -10.435  -1.728   7.455 0.070 2.275          
ATOM   2499  HA  GLU A 163     -10.588  -2.272   8.390 0.090 1.320          
ATOM   2500  CB  GLU A 163      -9.593  -2.686   6.563-0.180 2.175          
ATOM   2501  1HB GLU A 163      -8.707  -3.033   7.092 0.090 1.320          
ATOM   2502  2HB GLU A 163     -10.166  -3.570   6.289 0.090 1.320          
ATOM   2503  CG  GLU A 163      -9.161  -1.905   5.331-0.210 2.175          
ATOM   2504  1HG GLU A 163     -10.043  -1.510   4.848 0.090 1.320          
ATOM   2505  2HG GLU A 163      -8.522  -1.058   5.579 0.090 1.320          
ATOM   2506  CD  GLU A 163      -8.463  -2.691   4.237 0.750 2.000          
ATOM   2507  OE1 GLU A 163      -8.990  -3.327   3.344-0.360 1.700          
ATOM   2508  OE2 GLU A 163      -7.129  -2.229   3.967-0.360 1.700          
ATOM   2509  C   GLU A 163      -9.792  -0.409   7.864 0.510 2.000          
ATOM   2510  O   GLU A 163      -9.018  -0.371   8.825-0.510 1.700          
ATOM   2511  N   MET A 164     -10.089   0.679   7.151-0.470 1.850          
ATOM   2512  HN  MET A 164     -10.673   0.610   6.319 0.310 0.225          
ATOM   2513  CA  MET A 164      -9.575   1.976   7.573 0.070 2.275          
ATOM   2514  HA  MET A 164      -8.497   1.910   7.734 0.090 1.320          
ATOM   2515  CB  MET A 164      -9.855   3.056   6.415-0.180 2.175          
ATOM   2516  1HB MET A 164     -10.925   3.064   6.213 0.090 1.320          
ATOM   2517  2HB MET A 164      -9.637   4.059   6.780 0.090 1.320          
ATOM   2518  CG  MET A 164      -9.127   2.846   5.098-0.140 2.175          
ATOM   2519  1HG MET A 164      -9.082   1.802   4.810 0.090 1.320          
ATOM   2520  2HG MET A 164      -9.679   3.354   4.308 0.090 1.320          
ATOM   2521  SD  MET A 164      -7.356   3.506   5.060-0.090 2.000          
ATOM   2522  CE  MET A 164      -6.568   1.874   5.128-0.220 2.060          
ATOM   2523  1HE MET A 164      -6.793   1.296   4.231 0.090 1.320          
ATOM   2524  2HE MET A 164      -5.485   1.982   5.199 0.090 1.320          
ATOM   2525  3HE MET A 164      -6.905   1.310   5.997 0.090 1.320          
ATOM   2526  C   MET A 164     -10.220   2.424   8.873 0.510 2.000          
ATOM   2527  O   MET A 164      -9.543   2.962   9.756-0.510 1.700          
ATOM   2528  N   VAL A 165     -11.534   2.228   8.996-0.470 1.850          
ATOM   2529  HN  VAL A 165     -12.065   1.840   8.213 0.310 0.225          
ATOM   2530  CA  VAL A 165     -12.247   2.626  10.205 0.070 2.275          
ATOM   2531  HA  VAL A 165     -11.949   3.659  10.401 0.090 1.320          
ATOM   2532  CB  VAL A 165     -13.734   2.608  10.139-0.090 2.275          
ATOM   2533  HB  VAL A 165     -14.109   1.685   9.691 0.090 1.320          
ATOM   2534  CG1 VAL A 165     -14.339   2.844  11.540-0.270 2.060          
ATOM   2535 1HG1 VAL A 165     -15.413   3.025  11.480 0.090 1.320          
ATOM   2536 2HG1 VAL A 165     -14.237   1.975  12.191 0.090 1.320          
ATOM   2537 3HG1 VAL A 165     -13.898   3.702  12.052 0.090 1.320          
ATOM   2538  CG2 VAL A 165     -14.212   3.839   9.383-0.270 2.060          
ATOM   2539 1HG2 VAL A 165     -15.298   3.852   9.281 0.090 1.320          
ATOM   2540 2HG2 VAL A 165     -13.911   4.777   9.853 0.090 1.320          
ATOM   2541 3HG2 VAL A 165     -13.812   3.845   8.368 0.090 1.320          
ATOM   2542  C   VAL A 165     -11.712   1.866  11.410 0.510 2.000          
ATOM   2543  O   VAL A 165     -11.451   2.447  12.471-0.510 1.700          
ATOM   2544  N   VAL A 166     -11.534   0.553  11.266-0.470 1.850          
ATOM   2545  HN  VAL A 166     -11.791   0.103  10.389 0.310 0.225          
ATOM   2546  CA  VAL A 166     -11.012  -0.236  12.376 0.070 2.275          
ATOM   2547  HA  VAL A 166     -11.622  -0.053  13.263 0.090 1.320          
ATOM   2548  CB  VAL A 166     -11.024  -1.806  12.027-0.090 2.275          
ATOM   2549  HB  VAL A 166     -10.497  -1.985  11.087 0.090 1.320          
ATOM   2550  CG1 VAL A 166     -10.383  -2.580  13.112-0.270 2.060          
ATOM   2551 1HG1 VAL A 166      -9.321  -2.375  13.245 0.090 1.320          
ATOM   2552 2HG1 VAL A 166     -10.877  -2.395  14.063 0.090 1.320          
ATOM   2553 3HG1 VAL A 166     -10.461  -3.651  12.920 0.090 1.320          
ATOM   2554  CG2 VAL A 166     -12.537  -2.186  11.876-0.270 2.060          
ATOM   2555 1HG2 VAL A 166     -13.092  -1.996  12.793 0.090 1.320          
ATOM   2556 2HG2 VAL A 166     -13.036  -1.634  11.082 0.090 1.320          
ATOM   2557 3HG2 VAL A 166     -12.650  -3.243  11.632 0.090 1.320          
ATOM   2558  C   VAL A 166      -9.585   0.187  12.701 0.510 2.000          
ATOM   2559  O   VAL A 166      -9.221   0.337  13.872-0.510 1.700          
ATOM   2560  N   ALA A 167      -8.764   0.418  11.671-0.470 1.850          
ATOM   2561  HN  ALA A 167      -9.072   0.245  10.718 0.310 0.225          
ATOM   2562  CA  ALA A 167      -7.398   0.881  11.908 0.070 2.275          
ATOM   2563  HA  ALA A 167      -6.953   0.181  12.616 0.090 1.320          
ATOM   2564  CB  ALA A 167      -6.438   0.863  10.664-0.270 2.060          
ATOM   2565  1HB ALA A 167      -5.490   1.356  10.882 0.090 1.320          
ATOM   2566  2HB ALA A 167      -6.224  -0.157  10.346 0.090 1.320          
ATOM   2567  3HB ALA A 167      -6.884   1.384   9.817 0.090 1.320          
ATOM   2568  C   ALA A 167      -7.389   2.229  12.619 0.510 2.000          
ATOM   2569  O   ALA A 167      -6.543   2.473  13.484-0.510 1.700          
ATOM   2570  N   PHE A 168      -8.325   3.118  12.269-0.470 1.850          
ATOM   2571  HN  PHE A 168      -8.956   2.896  11.504 0.310 0.225          
ATOM   2572  CA  PHE A 168      -8.420   4.399  12.964 0.070 2.275          
ATOM   2573  HA  PHE A 168      -7.501   4.966  12.804 0.090 1.320          
ATOM   2574  CB  PHE A 168      -9.701   5.184  12.426-0.180 2.175          
ATOM   2575  1HB PHE A 168      -9.857   4.958  11.372 0.090 1.320          
ATOM   2576  2HB PHE A 168     -10.634   4.892  12.912 0.090 1.320          
ATOM   2577  CG  PHE A 168      -9.501   6.653  12.532 0.000 1.992          
ATOM   2578  CD1 PHE A 168      -8.944   7.370  11.466-0.115 1.992          
ATOM   2579  HD1 PHE A 168      -8.558   6.864  10.593 0.115 1.358          
ATOM   2580  CE1 PHE A 168      -8.925   8.776  11.544-0.115 1.992          
ATOM   2581  HE1 PHE A 168      -8.512   9.321  10.707 0.115 1.358          
ATOM   2582  CZ  PHE A 168      -9.456   9.513  12.621-0.115 1.992          
ATOM   2583  HZ  PHE A 168      -9.442  10.594  12.624 0.115 1.358          
ATOM   2584  CD2 PHE A 168     -10.066   7.348  13.619-0.115 1.992          
ATOM   2585  HD2 PHE A 168     -10.545   6.799  14.418 0.115 1.358          
ATOM   2586  CE2 PHE A 168      -9.978   8.780  13.705-0.115 1.992          
ATOM   2587  HE2 PHE A 168     -10.400   9.297  14.555 0.115 1.358          
ATOM   2588  C   PHE A 168      -8.695   4.191  14.442 0.510 2.000          
ATOM   2589  O   PHE A 168      -8.034   4.796  15.294-0.510 1.700          
ATOM   2590  N   ALA A 169      -9.640   3.309  14.766-0.470 1.850          
ATOM   2591  HN  ALA A 169     -10.133   2.818  14.025 0.310 0.225          
ATOM   2592  CA  ALA A 169      -9.938   3.038  16.166 0.070 2.275          
ATOM   2593  HA  ALA A 169     -10.246   3.965  16.654 0.090 1.320          
ATOM   2594  CB  ALA A 169     -11.059   2.009  16.265-0.270 2.060          
ATOM   2595  1HB ALA A 169     -11.323   1.820  17.307 0.090 1.320          
ATOM   2596  2HB ALA A 169     -11.959   2.357  15.756 0.090 1.320          
ATOM   2597  3HB ALA A 169     -10.779   1.052  15.822 0.090 1.320          
ATOM   2598  C   ALA A 169      -8.714   2.488  16.888 0.510 2.000          
ATOM   2599  O   ALA A 169      -8.473   2.818  18.055-0.510 1.700          
ATOM   2600  N   ILE A 170      -7.920   1.659  16.202-0.470 1.850          
ATOM   2601  HN  ILE A 170      -8.186   1.383  15.261 0.310 0.225          
ATOM   2602  CA  ILE A 170      -6.710   1.102  16.804 0.070 2.275          
ATOM   2603  HA  ILE A 170      -6.970   0.616  17.746 0.090 1.320          
ATOM   2604  CB  ILE A 170      -6.090   0.062  15.847-0.090 2.275          
ATOM   2605  HB  ILE A 170      -6.142   0.426  14.823 0.090 1.320          
ATOM   2606  CG2 ILE A 170      -4.584  -0.223  16.163-0.270 2.060          
ATOM   2607 1HG2 ILE A 170      -3.929   0.609  15.898 0.090 1.320          
ATOM   2608 2HG2 ILE A 170      -4.438  -0.452  17.219 0.090 1.320          
ATOM   2609 3HG2 ILE A 170      -4.216  -1.072  15.611 0.090 1.320          
ATOM   2610  CG1 ILE A 170      -6.957  -1.230  15.992-0.180 2.175          
ATOM   2611 1HG1 ILE A 170      -6.805  -1.703  16.963 0.090 1.320          
ATOM   2612 2HG1 ILE A 170      -8.019  -0.999  15.903 0.090 1.320          
ATOM   2613  CD1 ILE A 170      -6.585  -2.167  14.902-0.270 2.060          
ATOM   2614  HD1 ILE A 170      -6.685  -1.708  13.919 0.090 1.320          
ATOM   2615  HD2 ILE A 170      -5.573  -2.544  14.996 0.090 1.320          
ATOM   2616  HD3 ILE A 170      -7.243  -3.036  14.911 0.090 1.320          
ATOM   2617  C   ILE A 170      -5.725   2.208  17.143 0.510 2.000          
ATOM   2618  O   ILE A 170      -5.138   2.224  18.231-0.510 1.700          
ATOM   2619  N   PHE A 171      -5.522   3.146  16.217-0.470 1.850          
ATOM   2620  HN  PHE A 171      -5.977   3.047  15.312 0.310 0.225          
ATOM   2621  CA  PHE A 171      -4.608   4.251  16.477 0.070 2.275          
ATOM   2622  HA  PHE A 171      -3.615   3.862  16.714 0.090 1.320          
ATOM   2623  CB  PHE A 171      -4.571   5.337  15.275-0.180 2.175          
ATOM   2624  1HB PHE A 171      -5.555   5.514  14.839 0.090 1.320          
ATOM   2625  2HB PHE A 171      -4.163   6.281  15.631 0.090 1.320          
ATOM   2626  CG  PHE A 171      -3.581   4.746  14.246 0.000 1.992          
ATOM   2627  CD1 PHE A 171      -2.175   4.661  14.545-0.115 1.992          
ATOM   2628  HD1 PHE A 171      -1.812   4.906  15.533 0.115 1.358          
ATOM   2629  CE1 PHE A 171      -1.291   4.225  13.610-0.115 1.992          
ATOM   2630  HE1 PHE A 171      -0.244   4.128  13.858 0.115 1.358          
ATOM   2631  CZ  PHE A 171      -1.726   3.954  12.257-0.115 1.992          
ATOM   2632  HZ  PHE A 171      -1.024   3.616  11.507 0.115 1.358          
ATOM   2633  CD2 PHE A 171      -3.974   4.476  12.923-0.115 1.992          
ATOM   2634  HD2 PHE A 171      -5.027   4.514  12.685 0.115 1.358          
ATOM   2635  CE2 PHE A 171      -3.085   4.015  11.979-0.115 1.992          
ATOM   2636  HE2 PHE A 171      -3.438   3.740  10.994 0.115 1.358          
ATOM   2637  C   PHE A 171      -5.085   5.082  17.652 0.510 2.000          
ATOM   2638  O   PHE A 171      -4.311   5.399  18.562-0.510 1.700          
ATOM   2639  N   ALA A 172      -6.372   5.432  17.654-0.470 1.850          
ATOM   2640  HN  ALA A 172      -6.977   5.071  16.918 0.310 0.225          
ATOM   2641  CA  ALA A 172      -6.903   6.324  18.675 0.070 2.275          
ATOM   2642  HA  ALA A 172      -6.284   7.223  18.662 0.090 1.320          
ATOM   2643  CB  ALA A 172      -8.354   6.779  18.351-0.270 2.060          
ATOM   2644  1HB ALA A 172      -8.728   7.466  19.111 0.090 1.320          
ATOM   2645  2HB ALA A 172      -8.415   7.278  17.384 0.090 1.320          
ATOM   2646  3HB ALA A 172      -9.032   5.924  18.323 0.090 1.320          
ATOM   2647  C   ALA A 172      -6.739   5.739  20.069 0.510 2.000          
ATOM   2648  O   ALA A 172      -6.194   6.393  20.967-0.510 1.700          
ATOM   2649  N   ILE A 173      -7.161   4.489  20.257-0.470 1.850          
ATOM   2650  HN  ILE A 173      -7.564   3.961  19.487 0.310 0.225          
ATOM   2651  CA  ILE A 173      -7.071   3.861  21.572 0.070 2.275          
ATOM   2652  HA  ILE A 173      -7.541   4.545  22.283 0.090 1.320          
ATOM   2653  CB  ILE A 173      -7.838   2.532  21.672-0.090 2.275          
ATOM   2654  HB  ILE A 173      -8.860   2.745  21.355 0.090 1.320          
ATOM   2655  CG2 ILE A 173      -7.244   1.494  20.711-0.270 2.060          
ATOM   2656 1HG2 ILE A 173      -6.302   1.092  21.084 0.090 1.320          
ATOM   2657 2HG2 ILE A 173      -7.914   0.654  20.547 0.090 1.320          
ATOM   2658 3HG2 ILE A 173      -7.041   1.912  19.737 0.090 1.320          
ATOM   2659  CG1 ILE A 173      -7.883   1.946  23.062-0.180 2.175          
ATOM   2660 1HG1 ILE A 173      -6.904   1.598  23.403 0.090 1.320          
ATOM   2661 2HG1 ILE A 173      -8.188   2.710  23.780 0.090 1.320          
ATOM   2662  CD1 ILE A 173      -8.904   0.795  23.090-0.270 2.060          
ATOM   2663  HD1 ILE A 173      -9.054   0.465  24.119 0.090 1.320          
ATOM   2664  HD2 ILE A 173      -9.877   1.098  22.703 0.090 1.320          
ATOM   2665  HD3 ILE A 173      -8.565  -0.080  22.535 0.090 1.320          
ATOM   2666  C   ILE A 173      -5.622   3.741  22.011 0.510 2.000          
ATOM   2667  O   ILE A 173      -5.303   3.892  23.194-0.510 1.700          
ATOM   2668  N   THR A 174      -4.720   3.464  21.070-0.470 1.850          
ATOM   2669  HN  THR A 174      -5.014   3.315  20.114 0.310 0.225          
ATOM   2670  CA  THR A 174      -3.313   3.354  21.431 0.070 2.275          
ATOM   2671  HA  THR A 174      -3.259   2.706  22.311 0.090 1.320          
ATOM   2672  CB  THR A 174      -2.405   2.763  20.337 0.140 2.275          
ATOM   2673  HB  THR A 174      -2.243   3.438  19.493 0.090 1.320          
ATOM   2674  OG1 THR A 174      -2.919   1.528  19.896-0.660 1.770          
ATOM   2675  HG1 THR A 174      -3.687   1.694  19.348 0.430 0.225          
ATOM   2676  CG2 THR A 174      -1.077   2.335  21.020-0.270 2.060          
ATOM   2677 1HG2 THR A 174      -0.440   1.791  20.321 0.090 1.320          
ATOM   2678 2HG2 THR A 174      -0.503   3.198  21.347 0.090 1.320          
ATOM   2679 3HG2 THR A 174      -1.236   1.690  21.885 0.090 1.320          
ATOM   2680  C   THR A 174      -2.732   4.704  21.831 0.510 2.000          
ATOM   2681  O   THR A 174      -2.017   4.800  22.834-0.510 1.700          
ATOM   2682  N   ILE A 175      -3.048   5.762  21.080-0.470 1.850          
ATOM   2683  HN  ILE A 175      -3.651   5.638  20.270 0.310 0.225          
ATOM   2684  CA  ILE A 175      -2.578   7.097  21.445 0.070 2.275          
ATOM   2685  HA  ILE A 175      -1.491   7.070  21.565 0.090 1.320          
ATOM   2686  CB  ILE A 175      -2.985   8.074  20.332-0.090 2.275          
ATOM   2687  HB  ILE A 175      -3.977   7.846  19.937 0.090 1.320          
ATOM   2688  CG2 ILE A 175      -2.877   9.559  20.766-0.270 2.060          
ATOM   2689 1HG2 ILE A 175      -3.663   9.825  21.475 0.090 1.320          
ATOM   2690 2HG2 ILE A 175      -1.926   9.770  21.258 0.090 1.320          
ATOM   2691 3HG2 ILE A 175      -2.979  10.246  19.929 0.090 1.320          
ATOM   2692  CG1 ILE A 175      -1.862   7.898  19.285-0.180 2.175          
ATOM   2693 1HG1 ILE A 175      -0.918   8.325  19.630 0.090 1.320          
ATOM   2694 2HG1 ILE A 175      -1.667   6.835  19.137 0.090 1.320          
ATOM   2695  CD1 ILE A 175      -2.225   8.446  17.872-0.270 2.060          
ATOM   2696  HD1 ILE A 175      -2.353   9.526  17.875 0.090 1.320          
ATOM   2697  HD2 ILE A 175      -1.445   8.218  17.146 0.090 1.320          
ATOM   2698  HD3 ILE A 175      -3.147   7.991  17.509 0.090 1.320          
ATOM   2699  C   ILE A 175      -3.118   7.490  22.811 0.510 2.000          
ATOM   2700  O   ILE A 175      -2.393   8.034  23.652-0.510 1.700          
ATOM   2701  N   HIP A 176      -4.401   7.212  23.055-0.470 1.850          
ATOM   2702  HN  HIP A 176      -4.950   6.739  22.342 0.310 0.225          
ATOM   2703  CA  HIP A 176      -5.037   7.600  24.310 0.070 2.275          
ATOM   2704  HA  HIP A 176      -4.902   8.674  24.443 0.090 1.320          
ATOM   2705  CB  HIP A 176      -6.506   7.331  24.225-0.077 2.175          
ATOM   2706  1HB HIP A 176      -6.952   7.904  23.412 0.090 1.320          
ATOM   2707  2HB HIP A 176      -6.701   6.277  24.018 0.090 1.320          
ATOM   2708  CD2 HIP A 176      -7.862   8.816  25.883 0.080 1.800          
ATOM   2709  HD2 HIP A 176      -8.057   9.742  25.361 0.101 0.900          
ATOM   2710  CG  HIP A 176      -7.214   7.708  25.541 0.130 1.800          
ATOM   2711  NE2 HIP A 176      -8.170   8.650  27.216-0.495 1.850          
ATOM   2712  HE2 HIP A 176      -8.587   9.353  27.810 0.242 0.225          
ATOM   2713  ND1 HIP A 176      -7.310   6.867  26.584-0.558 1.850          
ATOM   2714  HD1 HIP A 176      -6.924   5.932  26.625 0.183 0.225          
ATOM   2715  CE1 HIP A 176      -7.912   7.464  27.594 0.263 1.800          
ATOM   2716  HE1 HIP A 176      -8.061   7.053  28.585 0.139 0.700          
ATOM   2717  C   HIP A 176      -4.383   6.909  25.500 0.510 2.000          
ATOM   2718  O   HIP A 176      -4.205   7.521  26.560-0.510 1.700          
ATOM   2719  N   ASP A 177      -4.027   5.631  25.347-0.470 1.850          
ATOM   2720  HN  ASP A 177      -4.282   5.123  24.507 0.310 0.225          
ATOM   2721  CA  ASP A 177      -3.394   4.894  26.439 0.070 2.275          
ATOM   2722  HA  ASP A 177      -4.044   4.912  27.318 0.090 1.320          
ATOM   2723  CB  ASP A 177      -3.129   3.441  25.992-0.280 2.175          
ATOM   2724  1HB ASP A 177      -3.082   3.353  24.908 0.090 1.320          
ATOM   2725  2HB ASP A 177      -2.168   3.084  26.363 0.090 1.320          
ATOM   2726  CG  ASP A 177      -4.170   2.405  26.545 0.620 2.000          
ATOM   2727  OD1 ASP A 177      -4.589   2.494  27.705-0.760 1.700          
ATOM   2728  OD2 ASP A 177      -4.466   1.450  25.808-0.760 1.700          
ATOM   2729  C   ASP A 177      -2.068   5.536  26.833 0.510 2.000          
ATOM   2730  O   ASP A 177      -1.844   5.866  28.005-0.510 1.700          
ATOM   2731  N   PHE A 178      -1.173   5.719  25.862-0.470 1.850          
ATOM   2732  HN  PHE A 178      -1.402   5.414  24.924 0.310 0.225          
ATOM   2733  CA  PHE A 178       0.117   6.329  26.156 0.070 2.275          
ATOM   2734  HA  PHE A 178       0.522   5.836  27.038 0.090 1.320          
ATOM   2735  CB  PHE A 178       0.993   6.176  24.980-0.180 2.175          
ATOM   2736  1HB PHE A 178       0.512   6.544  24.074 0.090 1.320          
ATOM   2737  2HB PHE A 178       1.923   6.731  25.107 0.090 1.320          
ATOM   2738  CG  PHE A 178       1.370   4.675  24.852 0.000 1.992          
ATOM   2739  CD1 PHE A 178       1.906   3.886  25.916-0.115 1.992          
ATOM   2740  HD1 PHE A 178       2.056   4.334  26.882 0.115 1.358          
ATOM   2741  CE1 PHE A 178       2.370   2.613  25.691-0.115 1.992          
ATOM   2742  HE1 PHE A 178       2.934   2.107  26.450 0.115 1.358          
ATOM   2743  CZ  PHE A 178       2.154   1.987  24.407-0.115 1.992          
ATOM   2744  HZ  PHE A 178       2.520   0.989  24.213 0.115 1.358          
ATOM   2745  CD2 PHE A 178       1.021   4.020  23.678-0.115 1.992          
ATOM   2746  HD2 PHE A 178       0.518   4.572  22.900 0.115 1.358          
ATOM   2747  CE2 PHE A 178       1.479   2.740  23.396-0.115 1.992          
ATOM   2748  HE2 PHE A 178       1.305   2.295  22.429 0.115 1.358          
ATOM   2749  C   PHE A 178      -0.037   7.792  26.531 0.510 2.000          
ATOM   2750  O   PHE A 178       0.817   8.345  27.229-0.510 1.700          
ATOM   2751  N   GLN A 179      -1.100   8.440  26.054-0.470 1.850          
ATOM   2752  HN  GLN A 179      -1.719   7.979  25.395 0.310 0.225          
ATOM   2753  CA  GLN A 179      -1.388   9.803  26.480 0.070 2.275          
ATOM   2754  HA  GLN A 179      -0.472  10.385  26.359 0.090 1.320          
ATOM   2755  CB  GLN A 179      -2.520  10.440  25.580-0.180 2.175          
ATOM   2756  1HB GLN A 179      -2.204  10.378  24.539 0.090 1.320          
ATOM   2757  2HB GLN A 179      -3.412   9.827  25.666 0.090 1.320          
ATOM   2758  CG  GLN A 179      -2.959  11.964  25.855-0.180 2.175          
ATOM   2759  1HG GLN A 179      -3.733  12.281  25.157 0.090 1.320          
ATOM   2760  2HG GLN A 179      -3.357  12.086  26.863 0.090 1.320          
ATOM   2761  CD  GLN A 179      -1.726  12.826  25.675 0.550 2.000          
ATOM   2762  OE1 GLN A 179      -1.450  13.249  24.564-0.550 1.700          
ATOM   2763  NE2 GLN A 179      -0.916  13.206  26.661-0.620 1.850          
ATOM   2764 1HE2 GLN A 179      -0.127  13.795  26.452 0.320 0.225          
ATOM   2765 2HE2 GLN A 179      -1.053  12.836  27.595 0.300 0.225          
ATOM   2766  C   GLN A 179      -1.742   9.840  27.961 0.510 2.000          
ATOM   2767  O   GLN A 179      -1.328  10.753  28.683-0.510 1.700          
ATOM   2768  N   THR A 180      -2.527   8.867  28.427-0.470 1.850          
ATOM   2769  HN  THR A 180      -2.866   8.145  27.800 0.310 0.225          
ATOM   2770  CA  THR A 180      -2.897   8.821  29.840 0.070 2.275          
ATOM   2771  HA  THR A 180      -3.241   9.819  30.123 0.090 1.320          
ATOM   2772  CB  THR A 180      -4.007   7.857  30.158 0.140 2.275          
ATOM   2773  HB  THR A 180      -3.705   6.835  29.912 0.090 1.320          
ATOM   2774  OG1 THR A 180      -5.164   8.162  29.422-0.660 1.770          
ATOM   2775  HG1 THR A 180      -4.987   7.986  28.501 0.430 0.225          
ATOM   2776  CG2 THR A 180      -4.428   7.927  31.680-0.270 2.060          
ATOM   2777 1HG2 THR A 180      -5.316   7.321  31.859 0.090 1.320          
ATOM   2778 2HG2 THR A 180      -3.656   7.549  32.351 0.090 1.320          
ATOM   2779 3HG2 THR A 180      -4.663   8.948  31.982 0.090 1.320          
ATOM   2780  C   THR A 180      -1.695   8.513  30.730 0.510 2.000          
ATOM   2781  O   THR A 180      -1.555   9.095  31.811-0.510 1.700          
ATOM   2782  N   ILE A 181      -0.811   7.618  30.293-0.470 1.850          
ATOM   2783  HN  ILE A 181      -0.957   7.187  29.387 0.310 0.225          
ATOM   2784  CA  ILE A 181       0.450   7.393  30.997 0.070 2.275          
ATOM   2785  HA  ILE A 181       0.230   7.299  32.063 0.090 1.320          
ATOM   2786  CB  ILE A 181       1.082   6.082  30.537-0.090 2.275          
ATOM   2787  HB  ILE A 181       1.305   6.129  29.473 0.090 1.320          
ATOM   2788  CG2 ILE A 181       2.397   5.894  31.372-0.270 2.060          
ATOM   2789 1HG2 ILE A 181       3.144   6.650  31.128 0.090 1.320          
ATOM   2790 2HG2 ILE A 181       2.209   5.932  32.445 0.090 1.320          
ATOM   2791 3HG2 ILE A 181       2.872   4.942  31.157 0.090 1.320          
ATOM   2792  CG1 ILE A 181       0.208   4.843  30.830-0.180 2.175          
ATOM   2793 1HG1 ILE A 181      -0.004   4.782  31.898 0.090 1.320          
ATOM   2794 2HG1 ILE A 181      -0.766   4.998  30.361 0.090 1.320          
ATOM   2795  CD1 ILE A 181       0.698   3.512  30.345-0.270 2.060          
ATOM   2796  HD1 ILE A 181      -0.071   2.749  30.466 0.090 1.320          
ATOM   2797  HD2 ILE A 181       0.949   3.553  29.284 0.090 1.320          
ATOM   2798  HD3 ILE A 181       1.582   3.167  30.880 0.090 1.320          
ATOM   2799  C   ILE A 181       1.313   8.636  30.788 0.510 2.000          
ATOM   2800  O   ILE A 181       1.889   8.828  29.716-0.510 1.700          
ATOM   2801  N   GLY A 182       1.419   9.473  31.812-0.470 1.850          
ATOM   2802  HN  GLY A 182       0.782   9.356  32.588 0.310 0.225          
ATOM   2803  CA  GLY A 182       2.136  10.726  31.668-0.020 2.175          
ATOM   2804  1HA GLY A 182       1.809  11.388  32.470 0.090 1.320          
ATOM   2805  2HA GLY A 182       1.832  11.223  30.743 0.090 1.320          
ATOM   2806  C   GLY A 182       3.650  10.686  31.694 0.510 2.000          
ATOM   2807  O   GLY A 182       4.274  11.706  32.001-0.510 1.700          
ATOM   2808  N   SER A 183       4.267   9.553  31.359-0.470 1.850          
ATOM   2809  HN  SER A 183       3.743   8.853  30.851 0.310 0.225          
ATOM   2810  CA  SER A 183       5.719   9.480  31.436 0.070 2.275          
ATOM   2811  HA  SER A 183       6.023  10.029  32.327 0.090 1.320          
ATOM   2812  CB  SER A 183       6.229   7.985  31.644 0.050 2.175          
ATOM   2813  1HB SER A 183       7.252   8.013  32.008 0.090 1.320          
ATOM   2814  2HB SER A 183       5.613   7.505  32.397 0.090 1.320          
ATOM   2815  OG  SER A 183       6.173   7.261  30.441-0.660 1.770          
ATOM   2816  HG1 SER A 183       6.234   6.317  30.641 0.430 0.225          
ATOM   2817  C   SER A 183       6.363  10.072  30.186 0.510 2.000          
ATOM   2818  O   SER A 183       5.750  10.109  29.117-0.510 1.700          
ATOM   2819  N   PRO A 184       7.604  10.561  30.304-0.290 1.850          
ATOM   2820  CD  PRO A 184       8.332  10.874  31.513 0.000 2.175          
ATOM   2821  1HD PRO A 184       7.704  11.370  32.256 0.090 1.320          
ATOM   2822  2HD PRO A 184       8.727   9.969  31.973 0.090 1.320          
ATOM   2823  CA  PRO A 184       8.289  11.111  29.121 0.020 2.275          
ATOM   2824  HA  PRO A 184       7.723  11.975  28.765 0.090 1.320          
ATOM   2825  CB  PRO A 184       9.613  11.542  29.665-0.180 2.175          
ATOM   2826  1HB PRO A 184       9.989  12.420  29.138 0.090 1.320          
ATOM   2827  2HB PRO A 184      10.360  10.764  29.517 0.090 1.320          
ATOM   2828  CG  PRO A 184       9.457  11.815  31.129-0.180 2.175          
ATOM   2829  1HG PRO A 184       9.144  12.849  31.285 0.090 1.320          
ATOM   2830  2HG PRO A 184      10.369  11.655  31.709 0.090 1.320          
ATOM   2831  C   PRO A 184       8.455  10.112  27.990 0.510 2.000          
ATOM   2832  O   PRO A 184       8.377  10.495  26.815-0.510 1.700          
ATOM   2833  N   MET A 185       8.705   8.840  28.307-0.470 1.850          
ATOM   2834  HN  MET A 185       8.813   8.566  29.283 0.310 0.225          
ATOM   2835  CA  MET A 185       8.780   7.834  27.256 0.070 2.275          
ATOM   2836  HA  MET A 185       9.500   8.161  26.503 0.090 1.320          
ATOM   2837  CB  MET A 185       9.282   6.420  27.851-0.180 2.175          
ATOM   2838  1HB MET A 185      10.195   6.588  28.407 0.090 1.320          
ATOM   2839  2HB MET A 185       8.559   6.088  28.597 0.090 1.320          
ATOM   2840  CG  MET A 185       9.532   5.262  26.888-0.140 2.175          
ATOM   2841  1HG MET A 185       8.629   5.081  26.304 0.090 1.320          
ATOM   2842  2HG MET A 185      10.301   5.526  26.165 0.090 1.320          
ATOM   2843  SD  MET A 185       9.969   3.628  27.677-0.090 2.000          
ATOM   2844  CE  MET A 185      11.792   3.934  27.639-0.220 2.060          
ATOM   2845  1HE MET A 185      12.142   4.111  26.622 0.090 1.320          
ATOM   2846  2HE MET A 185      12.069   4.793  28.243 0.090 1.320          
ATOM   2847  3HE MET A 185      12.332   3.066  28.014 0.090 1.320          
ATOM   2848  C   MET A 185       7.426   7.642  26.580 0.510 2.000          
ATOM   2849  O   MET A 185       7.348   7.563  25.348-0.510 1.700          
ATOM   2850  N   SER A 186       6.350   7.566  27.366-0.470 1.850          
ATOM   2851  HN  SER A 186       6.437   7.681  28.372 0.310 0.225          
ATOM   2852  CA  SER A 186       5.022   7.393  26.782 0.070 2.275          
ATOM   2853  HA  SER A 186       5.034   6.498  26.158 0.090 1.320          
ATOM   2854  CB  SER A 186       4.051   7.154  27.961 0.050 2.175          
ATOM   2855  1HB SER A 186       4.483   6.447  28.668 0.090 1.320          
ATOM   2856  2HB SER A 186       3.879   8.079  28.511 0.090 1.320          
ATOM   2857  OG  SER A 186       2.816   6.580  27.542-0.660 1.770          
ATOM   2858  HG1 SER A 186       2.174   7.300  27.512 0.430 0.225          
ATOM   2859  C   SER A 186       4.629   8.590  25.929 0.510 2.000          
ATOM   2860  O   SER A 186       4.006   8.428  24.874-0.510 1.700          
ATOM   2861  N   LEU A 187       4.986   9.800  26.364-0.470 1.850          
ATOM   2862  HN  LEU A 187       5.377   9.908  27.299 0.310 0.225          
ATOM   2863  CA  LEU A 187       4.655  10.978  25.572 0.070 2.275          
ATOM   2864  HA  LEU A 187       3.593  10.987  25.325 0.090 1.320          
ATOM   2865  CB  LEU A 187       5.058  12.216  26.374-0.180 2.175          
ATOM   2866  1HB LEU A 187       6.080  12.105  26.742 0.090 1.320          
ATOM   2867  2HB LEU A 187       5.091  13.073  25.696 0.090 1.320          
ATOM   2868  CG  LEU A 187       4.104  12.623  27.586-0.090 2.275          
ATOM   2869  HG  LEU A 187       4.125  11.843  28.349 0.090 1.320          
ATOM   2870  CD1 LEU A 187       4.627  13.905  28.208-0.270 2.060          
ATOM   2871 1HD1 LEU A 187       4.617  14.737  27.504 0.090 1.320          
ATOM   2872 2HD1 LEU A 187       4.023  14.194  29.070 0.090 1.320          
ATOM   2873 3HD1 LEU A 187       5.648  13.780  28.570 0.090 1.320          
ATOM   2874  CD2 LEU A 187       2.654  12.753  27.098-0.270 2.060          
ATOM   2875 1HD2 LEU A 187       2.025  13.174  27.883 0.090 1.320          
ATOM   2876 2HD2 LEU A 187       2.572  13.398  26.223 0.090 1.320          
ATOM   2877 3HD2 LEU A 187       2.218  11.782  26.858 0.090 1.320          
ATOM   2878  C   LEU A 187       5.434  10.997  24.263 0.510 2.000          
ATOM   2879  O   LEU A 187       4.892  11.386  23.222-0.510 1.700          
ATOM   2880  N   LYS A 188       6.703  10.570  24.291-0.470 1.850          
ATOM   2881  HN  LYS A 188       7.112  10.293  25.180 0.310 0.225          
ATOM   2882  CA  LYS A 188       7.447  10.430  23.042 0.070 2.275          
ATOM   2883  HA  LYS A 188       7.452  11.388  22.520 0.090 1.320          
ATOM   2884  CB  LYS A 188       8.858   9.907  23.345-0.180 2.175          
ATOM   2885  1HB LYS A 188       9.294  10.530  24.129 0.090 1.320          
ATOM   2886  2HB LYS A 188       8.799   8.925  23.815 0.090 1.320          
ATOM   2887  CG  LYS A 188       9.832   9.821  22.187-0.180 2.175          
ATOM   2888  1HG LYS A 188      10.780   9.440  22.573 0.090 1.320          
ATOM   2889  2HG LYS A 188       9.504   9.118  21.420 0.090 1.320          
ATOM   2890  CD  LYS A 188      10.012  11.227  21.615-0.180 2.175          
ATOM   2891  1HD LYS A 188       9.204  11.412  20.904 0.090 1.320          
ATOM   2892  2HD LYS A 188       9.865  11.952  22.420 0.090 1.320          
ATOM   2893  CE  LYS A 188      11.450  11.567  20.937 0.210 2.175          
ATOM   2894  1HE LYS A 188      12.255  11.382  21.651 0.050 1.320          
ATOM   2895  2HE LYS A 188      11.627  10.920  20.077 0.050 1.320          
ATOM   2896  NZ  LYS A 188      11.484  12.991  20.522-0.305 1.850          
ATOM   2897  1HZ LYS A 188      10.735  13.215  19.885 0.329 0.225          
ATOM   2898  2HZ LYS A 188      11.372  13.568  21.347 0.329 0.225          
ATOM   2899  3HZ LYS A 188      12.379  13.222  20.113 0.329 0.225          
ATOM   2900  C   LYS A 188       6.833   9.351  22.161 0.510 2.000          
ATOM   2901  O   LYS A 188       6.822   9.478  20.930-0.510 1.700          
ATOM   2902  N   VAL A 189       6.324   8.278  22.770-0.470 1.850          
ATOM   2903  HN  VAL A 189       6.418   8.164  23.777 0.310 0.225          
ATOM   2904  CA  VAL A 189       5.622   7.259  21.996 0.070 2.275          
ATOM   2905  HA  VAL A 189       6.286   6.914  21.201 0.090 1.320          
ATOM   2906  CB  VAL A 189       5.296   6.050  22.881-0.090 2.275          
ATOM   2907  HB  VAL A 189       4.938   6.424  23.837 0.090 1.320          
ATOM   2908  CG1 VAL A 189       4.201   5.145  22.383-0.270 2.060          
ATOM   2909 1HG1 VAL A 189       4.081   4.260  23.011 0.090 1.320          
ATOM   2910 2HG1 VAL A 189       3.231   5.645  22.397 0.090 1.320          
ATOM   2911 3HG1 VAL A 189       4.381   4.813  21.362 0.090 1.320          
ATOM   2912  CG2 VAL A 189       6.485   5.114  23.205-0.270 2.060          
ATOM   2913 1HG2 VAL A 189       7.331   5.668  23.612 0.090 1.320          
ATOM   2914 2HG2 VAL A 189       6.201   4.379  23.957 0.090 1.320          
ATOM   2915 3HG2 VAL A 189       6.841   4.577  22.325 0.090 1.320          
ATOM   2916  C   VAL A 189       4.410   7.865  21.299 0.510 2.000          
ATOM   2917  O   VAL A 189       4.102   7.527  20.149-0.510 1.700          
ATOM   2918  N   VAL A 190       3.694   8.759  21.988-0.470 1.850          
ATOM   2919  HN  VAL A 190       3.913   8.918  22.969 0.310 0.225          
ATOM   2920  CA  VAL A 190       2.526   9.406  21.396 0.070 2.275          
ATOM   2921  HA  VAL A 190       1.872   8.619  21.016 0.090 1.320          
ATOM   2922  CB  VAL A 190       1.729  10.232  22.404-0.090 2.275          
ATOM   2923  HB  VAL A 190       2.434  10.782  23.029 0.090 1.320          
ATOM   2924  CG1 VAL A 190       0.786  11.295  21.831-0.270 2.060          
ATOM   2925 1HG1 VAL A 190       0.112  11.664  22.608 0.090 1.320          
ATOM   2926 2HG1 VAL A 190       1.353  12.157  21.487 0.090 1.320          
ATOM   2927 3HG1 VAL A 190       0.176  10.909  21.015 0.090 1.320          
ATOM   2928  CG2 VAL A 190       1.029   9.202  23.335-0.270 2.060          
ATOM   2929 1HG2 VAL A 190       0.284   8.604  22.810 0.090 1.320          
ATOM   2930 2HG2 VAL A 190       1.747   8.531  23.796 0.090 1.320          
ATOM   2931 3HG2 VAL A 190       0.517   9.713  24.150 0.090 1.320          
ATOM   2932  C   VAL A 190       2.928  10.222  20.174 0.510 2.000          
ATOM   2933  O   VAL A 190       2.225  10.229  19.154-0.510 1.700          
ATOM   2934  N   GLU A 191       4.044  10.949  20.263-0.470 1.850          
ATOM   2935  HN  GLU A 191       4.521  11.014  21.158 0.310 0.225          
ATOM   2936  CA  GLU A 191       4.457  11.777  19.136 0.070 2.275          
ATOM   2937  HA  GLU A 191       3.631  12.429  18.849 0.090 1.320          
ATOM   2938  CB  GLU A 191       5.691  12.652  19.467-0.180 2.175          
ATOM   2939  1HB GLU A 191       6.538  12.018  19.726 0.090 1.320          
ATOM   2940  2HB GLU A 191       5.982  13.221  18.581 0.090 1.320          
ATOM   2941  CG  GLU A 191       5.439  13.657  20.632-0.280 2.175          
ATOM   2942  1HG GLU A 191       5.063  13.173  21.529 0.090 1.320          
ATOM   2943  2HG GLU A 191       6.357  14.172  20.910 0.090 1.320          
ATOM   2944  CD  GLU A 191       4.418  14.744  20.181 0.620 2.000          
ATOM   2945  OE1 GLU A 191       3.326  14.838  20.822-0.760 1.700          
ATOM   2946  OE2 GLU A 191       4.717  15.515  19.266-0.760 1.700          
ATOM   2947  C   GLU A 191       4.799  10.927  17.920 0.510 2.000          
ATOM   2948  O   GLU A 191       4.451  11.282  16.788-0.510 1.700          
ATOM   2949  N   ARG A 192       5.458   9.788  18.132-0.470 1.850          
ATOM   2950  HN  ARG A 192       5.661   9.509  19.088 0.310 0.225          
ATOM   2951  CA  ARG A 192       5.734   8.900  17.008 0.070 2.275          
ATOM   2952  HA  ARG A 192       6.197   9.487  16.212 0.090 1.320          
ATOM   2953  CB  ARG A 192       6.644   7.617  17.271-0.180 2.175          
ATOM   2954  1HB ARG A 192       6.108   6.919  17.920 0.090 1.320          
ATOM   2955  2HB ARG A 192       6.811   7.074  16.337 0.090 1.320          
ATOM   2956  CG  ARG A 192       8.056   7.929  17.964-0.180 2.175          
ATOM   2957  1HG ARG A 192       7.884   8.409  18.926 0.090 1.320          
ATOM   2958  2HG ARG A 192       8.531   6.975  18.194 0.090 1.320          
ATOM   2959  CD  ARG A 192       9.007   8.806  17.091 0.200 2.175          
ATOM   2960  1HD ARG A 192       9.024   8.437  16.063 0.090 1.320          
ATOM   2961  2HD ARG A 192       8.643   9.833  17.064 0.090 1.320          
ATOM   2962  NE  ARG A 192      10.411   8.692  17.675-0.700 1.850          
ATOM   2963  HE  ARG A 192      10.673   7.732  17.894 0.440 0.225          
ATOM   2964  CZ  ARG A 192      11.359   9.662  17.399 0.640 2.000          
ATOM   2965  NH1 ARG A 192      11.051  10.963  17.244-0.800 1.850          
ATOM   2966 1HH1 ARG A 192      11.670  11.617  16.780 0.460 0.225          
ATOM   2967 2HH1 ARG A 192      10.080  11.239  17.325 0.460 0.225          
ATOM   2968  NH2 ARG A 192      12.576   9.401  17.113-0.800 1.850          
ATOM   2969 1HH2 ARG A 192      13.275  10.077  16.835 0.460 0.225          
ATOM   2970 2HH2 ARG A 192      12.907   8.440  17.135 0.460 0.225          
ATOM   2971  C   ARG A 192       4.456   8.302  16.439 0.510 2.000          
ATOM   2972  O   ARG A 192       4.318   8.165  15.218-0.510 1.700          
ATOM   2973  N   LEU A 193       3.517   7.930  17.306-0.470 1.850          
ATOM   2974  HN  LEU A 193       3.692   7.991  18.307 0.310 0.225          
ATOM   2975  CA  LEU A 193       2.246   7.387  16.841 0.070 2.275          
ATOM   2976  HA  LEU A 193       2.436   6.519  16.210 0.090 1.320          
ATOM   2977  CB  LEU A 193       1.383   6.992  18.057-0.180 2.175          
ATOM   2978  1HB LEU A 193       1.440   7.767  18.820 0.090 1.320          
ATOM   2979  2HB LEU A 193       0.336   6.951  17.759 0.090 1.320          
ATOM   2980  CG  LEU A 193       1.737   5.608  18.662-0.090 2.275          
ATOM   2981  HG  LEU A 193       2.808   5.555  18.871 0.090 1.320          
ATOM   2982  CD1 LEU A 193       0.965   5.433  19.975-0.270 2.060          
ATOM   2983 1HD1 LEU A 193       1.278   4.517  20.477 0.090 1.320          
ATOM   2984 2HD1 LEU A 193       1.164   6.248  20.672 0.090 1.320          
ATOM   2985 3HD1 LEU A 193      -0.112   5.368  19.826 0.090 1.320          
ATOM   2986  CD2 LEU A 193       1.320   4.442  17.721-0.270 2.060          
ATOM   2987 1HD2 LEU A 193       1.872   4.444  16.782 0.090 1.320          
ATOM   2988 2HD2 LEU A 193       1.517   3.475  18.188 0.090 1.320          
ATOM   2989 3HD2 LEU A 193       0.257   4.469  17.478 0.090 1.320          
ATOM   2990  C   LEU A 193       1.486   8.399  16.001 0.510 2.000          
ATOM   2991  O   LEU A 193       0.889   8.045  14.979-0.510 1.700          
ATOM   2992  N   LYS A 194       1.460   9.659  16.437-0.470 1.850          
ATOM   2993  HN  LYS A 194       1.907   9.900  17.321 0.310 0.225          
ATOM   2994  CA  LYS A 194       0.741  10.659  15.657 0.070 2.275          
ATOM   2995  HA  LYS A 194      -0.284  10.311  15.510 0.090 1.320          
ATOM   2996  CB  LYS A 194       0.692  12.083  16.439-0.180 2.175          
ATOM   2997  1HB LYS A 194       1.721  12.386  16.645 0.090 1.320          
ATOM   2998  2HB LYS A 194       0.306  12.837  15.750 0.090 1.320          
ATOM   2999  CG  LYS A 194      -0.111  12.143  17.705-0.180 2.175          
ATOM   3000  1HG LYS A 194      -1.114  11.797  17.453 0.090 1.320          
ATOM   3001  2HG LYS A 194       0.248  11.388  18.402 0.090 1.320          
ATOM   3002  CD  LYS A 194      -0.273  13.468  18.441-0.180 2.175          
ATOM   3003  1HD LYS A 194      -0.674  14.234  17.775 0.090 1.320          
ATOM   3004  2HD LYS A 194      -1.003  13.327  19.241 0.090 1.320          
ATOM   3005  CE  LYS A 194       1.004  13.883  19.003 0.210 2.175          
ATOM   3006  1HE LYS A 194       1.489  13.054  19.514 0.050 1.320          
ATOM   3007  2HE LYS A 194       1.696  14.198  18.220 0.050 1.320          
ATOM   3008  NZ  LYS A 194       0.877  14.990  19.976-0.300 1.850          
ATOM   3009  1HZ LYS A 194       0.293  14.777  20.768 0.330 0.225          
ATOM   3010  2HZ LYS A 194       1.848  15.069  20.359 0.330 0.225          
ATOM   3011  3HZ LYS A 194       0.668  15.881  19.559 0.330 0.225          
ATOM   3012  C   LYS A 194       1.362  10.844  14.278 0.510 2.000          
ATOM   3013  O   LYS A 194       0.648  11.098  13.303-0.510 1.700          
ATOM   3014  N   LEU A 195       2.682  10.708  14.175-0.470 1.850          
ATOM   3015  HN  LEU A 195       3.227  10.539  15.013 0.310 0.225          
ATOM   3016  CA  LEU A 195       3.347  10.723  12.876 0.070 2.275          
ATOM   3017  HA  LEU A 195       2.980  11.576  12.300 0.090 1.320          
ATOM   3018  CB  LEU A 195       4.827  10.921  13.085-0.180 2.175          
ATOM   3019  1HB LEU A 195       4.980  11.858  13.624 0.090 1.320          
ATOM   3020  2HB LEU A 195       5.178  10.143  13.763 0.090 1.320          
ATOM   3021  CG  LEU A 195       5.814  10.913  11.801-0.090 2.275          
ATOM   3022  HG  LEU A 195       5.608  10.004  11.232 0.090 1.320          
ATOM   3023  CD1 LEU A 195       5.693  12.068  10.824-0.270 2.060          
ATOM   3024 1HD1 LEU A 195       5.923  13.025  11.294 0.090 1.320          
ATOM   3025 2HD1 LEU A 195       6.358  11.949   9.967 0.090 1.320          
ATOM   3026 3HD1 LEU A 195       4.679  12.135  10.426 0.090 1.320          
ATOM   3027  CD2 LEU A 195       7.290  10.833  12.210-0.270 2.060          
ATOM   3028 1HD2 LEU A 195       7.946  10.770  11.341 0.090 1.320          
ATOM   3029 2HD2 LEU A 195       7.590  11.710  12.784 0.090 1.320          
ATOM   3030 3HD2 LEU A 195       7.478   9.951  12.822 0.090 1.320          
ATOM   3031  C   LEU A 195       3.028   9.468  12.068 0.510 2.000          
ATOM   3032  O   LEU A 195       2.736   9.543  10.869-0.510 1.700          
ATOM   3033  N   MET A 196       3.110   8.299  12.706-0.470 1.850          
ATOM   3034  HN  MET A 196       3.430   8.273  13.673 0.310 0.225          
ATOM   3035  CA  MET A 196       2.786   7.050  12.025 0.070 2.275          
ATOM   3036  HA  MET A 196       3.400   6.991  11.123 0.090 1.320          
ATOM   3037  CB  MET A 196       3.040   5.784  12.884-0.180 2.175          
ATOM   3038  1HB MET A 196       2.728   5.937  13.917 0.090 1.320          
ATOM   3039  2HB MET A 196       2.446   4.947  12.511 0.090 1.320          
ATOM   3040  CG  MET A 196       4.518   5.380  12.804-0.140 2.175          
ATOM   3041  1HG MET A 196       4.800   5.299  11.752 0.090 1.320          
ATOM   3042  2HG MET A 196       5.145   6.169  13.221 0.090 1.320          
ATOM   3043  SD  MET A 196       5.034   3.761  13.559-0.090 2.000          
ATOM   3044  CE  MET A 196       5.171   4.097  15.374-0.220 2.060          
ATOM   3045  1HE MET A 196       5.603   3.218  15.846 0.090 1.320          
ATOM   3046  2HE MET A 196       5.828   4.945  15.560 0.090 1.320          
ATOM   3047  3HE MET A 196       4.192   4.299  15.809 0.090 1.320          
ATOM   3048  C   MET A 196       1.350   7.061  11.525 0.510 2.000          
ATOM   3049  O   MET A 196       1.056   6.553  10.437-0.510 1.700          
ATOM   3050  N   ARG A 197       0.439   7.644  12.307-0.470 1.850          
ATOM   3051  HN  ARG A 197       0.706   7.930  13.248 0.310 0.225          
ATOM   3052  CA  ARG A 197      -0.948   7.749  11.870 0.070 2.275          
ATOM   3053  HA  ARG A 197      -1.302   6.744  11.627 0.090 1.320          
ATOM   3054  CB  ARG A 197      -1.949   8.401  12.882-0.180 2.175          
ATOM   3055  1HB ARG A 197      -1.936   7.775  13.776 0.090 1.320          
ATOM   3056  2HB ARG A 197      -1.572   9.372  13.199 0.090 1.320          
ATOM   3057  CG  ARG A 197      -3.393   8.525  12.374-0.180 2.175          
ATOM   3058  1HG ARG A 197      -3.516   9.303  11.617 0.090 1.320          
ATOM   3059  2HG ARG A 197      -3.655   7.587  11.884 0.090 1.320          
ATOM   3060  CD  ARG A 197      -4.407   8.697  13.555 0.200 2.175          
ATOM   3061  1HD ARG A 197      -5.437   8.572  13.213 0.090 1.320          
ATOM   3062  2HD ARG A 197      -4.207   7.987  14.352 0.090 1.320          
ATOM   3063  NE  ARG A 197      -4.153  10.095  13.976-0.700 1.850          
ATOM   3064  HE  ARG A 197      -3.462  10.629  13.446 0.440 0.225          
ATOM   3065  CZ  ARG A 197      -4.419  10.432  15.237 0.640 2.000          
ATOM   3066  NH1 ARG A 197      -5.348   9.775  15.950-0.800 1.850          
ATOM   3067 1HH1 ARG A 197      -5.935   9.086  15.498 0.460 0.225          
ATOM   3068 2HH1 ARG A 197      -5.576   9.997  16.908 0.460 0.225          
ATOM   3069  NH2 ARG A 197      -3.853  11.430  15.859-0.800 1.850          
ATOM   3070 1HH2 ARG A 197      -4.104  11.776  16.772 0.460 0.225          
ATOM   3071 2HH2 ARG A 197      -3.106  11.908  15.342 0.460 0.225          
ATOM   3072  C   ARG A 197      -1.058   8.597  10.614 0.510 2.000          
ATOM   3073  O   ARG A 197      -1.768   8.234   9.669-0.510 1.700          
ATOM   3074  N   ILE A 198      -0.337   9.714  10.574-0.470 1.850          
ATOM   3075  HN  ILE A 198       0.311   9.925  11.321 0.310 0.225          
ATOM   3076  CA  ILE A 198      -0.383  10.576   9.402 0.070 2.275          
ATOM   3077  HA  ILE A 198      -1.436  10.725   9.147 0.090 1.320          
ATOM   3078  CB  ILE A 198       0.236  11.954   9.559-0.090 2.275          
ATOM   3079  HB  ILE A 198       1.283  11.826   9.843 0.090 1.320          
ATOM   3080  CG2 ILE A 198       0.205  12.719   8.270-0.270 2.060          
ATOM   3081 1HG2 ILE A 198      -0.805  12.790   7.864 0.090 1.320          
ATOM   3082 2HG2 ILE A 198       0.568  13.738   8.394 0.090 1.320          
ATOM   3083 3HG2 ILE A 198       0.847  12.298   7.495 0.090 1.320          
ATOM   3084  CG1 ILE A 198      -0.490  12.638  10.703-0.180 2.175          
ATOM   3085 1HG1 ILE A 198      -1.517  12.851  10.401 0.090 1.320          
ATOM   3086 2HG1 ILE A 198      -0.579  12.000  11.565 0.090 1.320          
ATOM   3087  CD1 ILE A 198       0.196  13.967  11.106-0.270 2.060          
ATOM   3088  HD1 ILE A 198       0.138  14.720  10.319 0.090 1.320          
ATOM   3089  HD2 ILE A 198      -0.276  14.401  11.987 0.090 1.320          
ATOM   3090  HD3 ILE A 198       1.250  13.814  11.344 0.090 1.320          
ATOM   3091  C   ILE A 198       0.227   9.864   8.201 0.510 2.000          
ATOM   3092  O   ILE A 198      -0.369   9.818   7.118-0.510 1.700          
ATOM   3093  N   VAL A 199       1.400   9.250   8.388-0.470 1.850          
ATOM   3094  HN  VAL A 199       1.867   9.306   9.290 0.310 0.225          
ATOM   3095  CA  VAL A 199       2.062   8.559   7.283 0.070 2.275          
ATOM   3096  HA  VAL A 199       2.121   9.260   6.446 0.090 1.320          
ATOM   3097  CB  VAL A 199       3.516   8.077   7.619-0.090 2.275          
ATOM   3098  HB  VAL A 199       3.502   7.425   8.495 0.090 1.320          
ATOM   3099  CG1 VAL A 199       4.127   7.343   6.460-0.270 2.060          
ATOM   3100 1HG1 VAL A 199       4.040   7.920   5.542 0.090 1.320          
ATOM   3101 2HG1 VAL A 199       5.185   7.147   6.617 0.090 1.320          
ATOM   3102 3HG1 VAL A 199       3.670   6.368   6.282 0.090 1.320          
ATOM   3103  CG2 VAL A 199       4.339   9.332   7.919-0.270 2.060          
ATOM   3104 1HG2 VAL A 199       3.938   9.924   8.738 0.090 1.320          
ATOM   3105 2HG2 VAL A 199       5.362   9.070   8.192 0.090 1.320          
ATOM   3106 3HG2 VAL A 199       4.397   9.989   7.049 0.090 1.320          
ATOM   3107  C   VAL A 199       1.213   7.397   6.792 0.510 2.000          
ATOM   3108  O   VAL A 199       1.148   7.114   5.589-0.510 1.700          
ATOM   3109  N   PHE A 200       0.544   6.708   7.717-0.470 1.850          
ATOM   3110  HN  PHE A 200       0.670   6.918   8.704 0.310 0.225          
ATOM   3111  CA  PHE A 200      -0.318   5.603   7.330 0.070 2.275          
ATOM   3112  HA  PHE A 200       0.266   4.903   6.728 0.090 1.320          
ATOM   3113  CB  PHE A 200      -0.887   4.823   8.543-0.180 2.175          
ATOM   3114  1HB PHE A 200      -0.050   4.485   9.137 0.090 1.320          
ATOM   3115  2HB PHE A 200      -1.430   5.507   9.198 0.090 1.320          
ATOM   3116  CG  PHE A 200      -1.748   3.674   8.279 0.000 1.992          
ATOM   3117  CD1 PHE A 200      -3.102   3.907   8.054-0.115 1.992          
ATOM   3118  HD1 PHE A 200      -3.528   4.896   8.019 0.115 1.358          
ATOM   3119  CE1 PHE A 200      -3.936   2.761   8.012-0.115 1.992          
ATOM   3120  HE1 PHE A 200      -5.006   2.873   7.906 0.115 1.358          
ATOM   3121  CZ  PHE A 200      -3.366   1.513   8.019-0.115 1.992          
ATOM   3122  HZ  PHE A 200      -4.020   0.664   7.914 0.115 1.358          
ATOM   3123  CD2 PHE A 200      -1.170   2.401   8.296-0.115 1.992          
ATOM   3124  HD2 PHE A 200      -0.108   2.259   8.429 0.115 1.358          
ATOM   3125  CE2 PHE A 200      -2.019   1.299   8.137-0.115 1.992          
ATOM   3126  HE2 PHE A 200      -1.615   0.297   8.109 0.115 1.358          
ATOM   3127  C   PHE A 200      -1.474   6.100   6.471 0.510 2.000          
ATOM   3128  O   PHE A 200      -1.698   5.602   5.361-0.510 1.700          
ATOM   3129  N   TYR A 201      -2.194   7.116   6.949-0.470 1.850          
ATOM   3130  HN  TYR A 201      -1.943   7.535   7.839 0.310 0.225          
ATOM   3131  CA  TYR A 201      -3.425   7.507   6.270 0.070 2.275          
ATOM   3132  HA  TYR A 201      -3.963   6.607   5.958 0.090 1.320          
ATOM   3133  CB  TYR A 201      -4.332   8.283   7.274-0.180 2.175          
ATOM   3134  1HB TYR A 201      -3.752   8.944   7.920 0.090 1.320          
ATOM   3135  2HB TYR A 201      -5.024   8.926   6.726 0.090 1.320          
ATOM   3136  CG  TYR A 201      -5.166   7.278   8.079 0.000 1.992          
ATOM   3137  CD1 TYR A 201      -6.378   6.772   7.589-0.115 1.992          
ATOM   3138  HD1 TYR A 201      -6.751   7.120   6.635 0.115 1.358          
ATOM   3139  CE1 TYR A 201      -7.096   5.748   8.266-0.115 1.992          
ATOM   3140  HE1 TYR A 201      -7.979   5.309   7.828 0.115 1.358          
ATOM   3141  CZ  TYR A 201      -6.504   5.252   9.426 0.110 1.992          
ATOM   3142  OH  TYR A 201      -7.085   4.082   9.936-0.540 1.770          
ATOM   3143  HH  TYR A 201      -7.955   3.845   9.622 0.430 0.225          
ATOM   3144  CD2 TYR A 201      -4.686   6.901   9.315-0.115 1.992          
ATOM   3145  HD2 TYR A 201      -3.792   7.306   9.726 0.115 1.358          
ATOM   3146  CE2 TYR A 201      -5.368   5.911  10.000-0.115 1.992          
ATOM   3147  HE2 TYR A 201      -4.965   5.563  10.923 0.115 1.358          
ATOM   3148  C   TYR A 201      -3.154   8.266   4.980 0.510 2.000          
ATOM   3149  O   TYR A 201      -3.869   8.077   3.991-0.510 1.700          
ATOM   3150  N   VAL A 202      -2.112   9.092   4.943-0.470 1.850          
ATOM   3151  HN  VAL A 202      -1.518   9.224   5.758 0.310 0.225          
ATOM   3152  CA  VAL A 202      -1.818   9.820   3.713 0.070 2.275          
ATOM   3153  HA  VAL A 202      -2.741  10.320   3.407 0.090 1.320          
ATOM   3154  CB  VAL A 202      -0.774  10.907   3.879-0.090 2.275          
ATOM   3155  HB  VAL A 202       0.145  10.442   4.243 0.090 1.320          
ATOM   3156  CG1 VAL A 202      -0.425  11.730   2.648-0.270 2.060          
ATOM   3157 1HG1 VAL A 202       0.036  11.117   1.871 0.090 1.320          
ATOM   3158 2HG1 VAL A 202      -1.311  12.192   2.210 0.090 1.320          
ATOM   3159 3HG1 VAL A 202       0.282  12.525   2.886 0.090 1.320          
ATOM   3160  CG2 VAL A 202      -1.320  11.885   5.006-0.270 2.060          
ATOM   3161 1HG2 VAL A 202      -0.541  12.581   5.317 0.090 1.320          
ATOM   3162 2HG2 VAL A 202      -2.148  12.483   4.624 0.090 1.320          
ATOM   3163 3HG2 VAL A 202      -1.692  11.397   5.902 0.090 1.320          
ATOM   3164  C   VAL A 202      -1.506   8.846   2.584 0.510 2.000          
ATOM   3165  O   VAL A 202      -2.057   8.948   1.480-0.510 1.700          
ATOM   3166  N   SER A 203      -0.673   7.843   2.862-0.470 1.850          
ATOM   3167  HN  SER A 203      -0.257   7.770   3.778 0.310 0.225          
ATOM   3168  CA  SER A 203      -0.265   6.926   1.805 0.070 2.275          
ATOM   3169  HA  SER A 203       0.046   7.483   0.917 0.090 1.320          
ATOM   3170  CB  SER A 203       0.815   6.000   2.236 0.050 2.175          
ATOM   3171  1HB SER A 203       0.459   5.110   2.744 0.090 1.320          
ATOM   3172  2HB SER A 203       1.346   5.632   1.355 0.090 1.320          
ATOM   3173  OG  SER A 203       1.746   6.550   3.118-0.660 1.770          
ATOM   3174  HG1 SER A 203       1.383   6.669   3.999 0.430 0.225          
ATOM   3175  C   SER A 203      -1.377   5.944   1.458 0.510 2.000          
ATOM   3176  O   SER A 203      -1.714   5.777   0.281-0.510 1.700          
ATOM   3177  N   TRP A 204      -1.969   5.297   2.463-0.470 1.850          
ATOM   3178  HN  TRP A 204      -1.730   5.502   3.430 0.310 0.225          
ATOM   3179  CA  TRP A 204      -2.992   4.292   2.185 0.070 2.275          
ATOM   3180  HA  TRP A 204      -2.554   3.533   1.535 0.090 1.320          
ATOM   3181  CB  TRP A 204      -3.404   3.587   3.452-0.180 2.175          
ATOM   3182  1HB TRP A 204      -3.603   4.319   4.234 0.090 1.320          
ATOM   3183  2HB TRP A 204      -4.376   3.119   3.291 0.090 1.320          
ATOM   3184  CG  TRP A 204      -2.497   2.534   4.038-0.030 1.992          
ATOM   3185  CD1 TRP A 204      -1.270   2.565   4.682 0.035 1.992          
ATOM   3186  HD1 TRP A 204      -0.728   3.467   4.909 0.115 1.358          
ATOM   3187  NE1 TRP A 204      -0.822   1.284   4.998-0.610 1.850          
ATOM   3188  HE1 TRP A 204       0.050   1.118   5.519 0.380 0.225          
ATOM   3189  CE2 TRP A 204      -1.729   0.390   4.580 0.130 1.800          
ATOM   3190  CD2 TRP A 204      -2.802   1.135   3.896-0.020 1.800          
ATOM   3191  CE3 TRP A 204      -3.760   0.432   3.137-0.115 1.992          
ATOM   3192  HE3 TRP A 204      -4.530   0.951   2.590 0.115 1.358          
ATOM   3193  CZ3 TRP A 204      -3.683  -0.981   3.116-0.115 1.992          
ATOM   3194  HZ3 TRP A 204      -4.410  -1.562   2.570 0.115 1.358          
ATOM   3195  CZ2 TRP A 204      -1.695  -0.977   4.594-0.115 1.992          
ATOM   3196  HZ2 TRP A 204      -0.921  -1.512   5.115 0.115 1.358          
ATOM   3197  CH2 TRP A 204      -2.644  -1.632   3.875-0.115 1.992          
ATOM   3198  HH2 TRP A 204      -2.617  -2.711   3.878 0.115 1.358          
ATOM   3199  C   TRP A 204      -4.161   4.894   1.422 0.510 2.000          
ATOM   3200  O   TRP A 204      -4.631   4.324   0.433-0.510 1.700          
ATOM   3201  N   MET A 205      -4.643   6.055   1.865-0.470 1.850          
ATOM   3202  HN  MET A 205      -4.198   6.551   2.631 0.310 0.225          
ATOM   3203  CA  MET A 205      -5.754   6.685   1.168 0.070 2.275          
ATOM   3204  HA  MET A 205      -6.495   5.916   0.959 0.090 1.320          
ATOM   3205  CB  MET A 205      -6.528   7.831   2.027-0.180 2.175          
ATOM   3206  1HB MET A 205      -5.834   8.612   2.340 0.090 1.320          
ATOM   3207  2HB MET A 205      -7.247   8.320   1.366 0.090 1.320          
ATOM   3208  CG  MET A 205      -7.301   7.239   3.259-0.140 2.175          
ATOM   3209  1HG MET A 205      -7.846   6.350   2.962 0.090 1.320          
ATOM   3210  2HG MET A 205      -6.610   6.941   4.049 0.090 1.320          
ATOM   3211  SD  MET A 205      -8.532   8.500   3.907-0.090 2.000          
ATOM   3212  CE  MET A 205      -9.791   7.254   4.352-0.220 2.060          
ATOM   3213  1HE MET A 205      -9.382   6.518   5.044 0.090 1.320          
ATOM   3214  2HE MET A 205     -10.643   7.740   4.828 0.090 1.320          
ATOM   3215  3HE MET A 205     -10.152   6.736   3.463 0.090 1.320          
ATOM   3216  C   MET A 205      -5.370   7.179  -0.217 0.510 2.000          
ATOM   3217  O   MET A 205      -6.252   7.365  -1.058-0.510 1.700          
ATOM   3218  N   ALA A 206      -4.081   7.375  -0.486-0.470 1.850          
ATOM   3219  HN  ALA A 206      -3.373   7.211   0.218 0.310 0.225          
ATOM   3220  CA  ALA A 206      -3.684   7.843  -1.809 0.070 2.275          
ATOM   3221  HA  ALA A 206      -4.281   8.723  -2.061 0.090 1.320          
ATOM   3222  CB  ALA A 206      -2.142   8.251  -1.910-0.270 2.060          
ATOM   3223  1HB ALA A 206      -1.485   7.401  -1.724 0.090 1.320          
ATOM   3224  2HB ALA A 206      -1.905   8.635  -2.903 0.090 1.320          
ATOM   3225  3HB ALA A 206      -1.896   9.030  -1.189 0.090 1.320          
ATOM   3226  C   ALA A 206      -3.938   6.782  -2.875 0.510 2.000          
ATOM   3227  O   ALA A 206      -4.313   7.115  -4.006-0.510 1.700          
ATOM   3228  N   TYR A 207      -3.757   5.499  -2.533-0.470 1.850          
ATOM   3229  HN  TYR A 207      -3.461   5.285  -1.589 0.310 0.225          
ATOM   3230  CA  TYR A 207      -3.867   4.439  -3.537 0.070 2.275          
ATOM   3231  HA  TYR A 207      -3.120   4.632  -4.310 0.090 1.320          
ATOM   3232  CB  TYR A 207      -3.626   2.999  -2.944-0.180 2.175          
ATOM   3233  1HB TYR A 207      -4.223   2.810  -2.056 0.090 1.320          
ATOM   3234  2HB TYR A 207      -3.896   2.227  -3.668 0.090 1.320          
ATOM   3235  CG  TYR A 207      -2.132   2.809  -2.551 0.000 1.992          
ATOM   3236  CD1 TYR A 207      -1.236   2.148  -3.401-0.115 1.992          
ATOM   3237  HD1 TYR A 207      -1.569   1.749  -4.342 0.115 1.358          
ATOM   3238  CE1 TYR A 207       0.114   1.991  -3.033-0.115 1.992          
ATOM   3239  HE1 TYR A 207       0.817   1.494  -3.686 0.115 1.358          
ATOM   3240  CZ  TYR A 207       0.469   2.293  -1.680 0.110 1.992          
ATOM   3241  OH  TYR A 207       1.764   1.916  -1.143-0.540 1.770          
ATOM   3242  HH  TYR A 207       2.186   1.226  -1.684 0.430 0.225          
ATOM   3243  CD2 TYR A 207      -1.704   3.214  -1.320-0.115 1.992          
ATOM   3244  HD2 TYR A 207      -2.423   3.684  -0.675 0.115 1.358          
ATOM   3245  CE2 TYR A 207      -0.500   2.913  -0.820-0.115 1.992          
ATOM   3246  HE2 TYR A 207      -0.250   3.161   0.200 0.115 1.358          
ATOM   3247  C   TYR A 207      -5.228   4.401  -4.223 0.510 2.000          
ATOM   3248  O   TYR A 207      -5.268   4.303  -5.462-0.510 1.700          
ATOM   3249  N   PRO A 208      -6.362   4.449  -3.513-0.290 1.850          
ATOM   3250  CD  PRO A 208      -6.468   4.121  -2.069 0.000 2.175          
ATOM   3251  1HD PRO A 208      -6.410   3.051  -1.892 0.090 1.320          
ATOM   3252  2HD PRO A 208      -5.768   4.665  -1.470 0.090 1.320          
ATOM   3253  CA  PRO A 208      -7.639   4.544  -4.236 0.020 2.275          
ATOM   3254  HA  PRO A 208      -7.801   3.690  -4.890 0.090 1.320          
ATOM   3255  CB  PRO A 208      -8.711   4.534  -3.050-0.180 2.175          
ATOM   3256  1HB PRO A 208      -9.223   3.578  -3.050 0.090 1.320          
ATOM   3257  2HB PRO A 208      -9.478   5.306  -3.148 0.090 1.320          
ATOM   3258  CG  PRO A 208      -7.896   4.693  -1.803-0.180 2.175          
ATOM   3259  1HG PRO A 208      -8.371   4.198  -0.960 0.090 1.320          
ATOM   3260  2HG PRO A 208      -7.866   5.749  -1.559 0.090 1.320          
ATOM   3261  C   PRO A 208      -7.745   5.812  -5.051 0.510 2.000          
ATOM   3262  O   PRO A 208      -8.246   5.779  -6.182-0.510 1.700          
ATOM   3263  N   ILE A 209      -7.271   6.939  -4.516-0.470 1.850          
ATOM   3264  HN  ILE A 209      -6.826   6.925  -3.607 0.310 0.225          
ATOM   3265  CA  ILE A 209      -7.274   8.166  -5.304 0.070 2.275          
ATOM   3266  HA  ILE A 209      -8.300   8.367  -5.622 0.090 1.320          
ATOM   3267  CB  ILE A 209      -6.753   9.449  -4.422-0.090 2.275          
ATOM   3268  HB  ILE A 209      -5.719   9.250  -4.139 0.090 1.320          
ATOM   3269  CG2 ILE A 209      -6.704  10.725  -5.254-0.270 2.060          
ATOM   3270 1HG2 ILE A 209      -6.075  10.623  -6.138 0.090 1.320          
ATOM   3271 2HG2 ILE A 209      -7.702  11.010  -5.589 0.090 1.320          
ATOM   3272 3HG2 ILE A 209      -6.290  11.560  -4.690 0.090 1.320          
ATOM   3273  CG1 ILE A 209      -7.541   9.628  -3.086-0.180 2.175          
ATOM   3274 1HG1 ILE A 209      -8.602   9.544  -3.327 0.090 1.320          
ATOM   3275 2HG1 ILE A 209      -7.364   8.787  -2.437 0.090 1.320          
ATOM   3276  CD1 ILE A 209      -7.382  10.923  -2.309-0.270 2.060          
ATOM   3277  HD1 ILE A 209      -7.943  10.882  -1.375 0.090 1.320          
ATOM   3278  HD2 ILE A 209      -6.337  11.101  -2.056 0.090 1.320          
ATOM   3279  HD3 ILE A 209      -7.750  11.782  -2.870 0.090 1.320          
ATOM   3280  C   ILE A 209      -6.438   7.977  -6.559 0.510 2.000          
ATOM   3281  O   ILE A 209      -6.884   8.280  -7.671-0.510 1.700          
ATOM   3282  N   LEU A 210      -5.232   7.420  -6.410-0.470 1.850          
ATOM   3283  HN  LEU A 210      -4.876   7.212  -5.472 0.310 0.225          
ATOM   3284  CA  LEU A 210      -4.401   7.208  -7.586 0.070 2.275          
ATOM   3285  HA  LEU A 210      -4.280   8.171  -8.083 0.090 1.320          
ATOM   3286  CB  LEU A 210      -2.959   6.622  -7.286-0.180 2.175          
ATOM   3287  1HB LEU A 210      -3.074   5.624  -6.861 0.090 1.320          
ATOM   3288  2HB LEU A 210      -2.441   6.479  -8.238 0.090 1.320          
ATOM   3289  CG  LEU A 210      -2.070   7.466  -6.322-0.090 2.275          
ATOM   3290  HG  LEU A 210      -2.437   7.436  -5.307 0.090 1.320          
ATOM   3291  CD1 LEU A 210      -0.759   6.821  -6.350-0.270 2.060          
ATOM   3292 1HD1 LEU A 210      -0.829   5.804  -5.974 0.090 1.320          
ATOM   3293 2HD1 LEU A 210      -0.317   6.775  -7.348 0.090 1.320          
ATOM   3294 3HD1 LEU A 210      -0.049   7.322  -5.691 0.090 1.320          
ATOM   3295  CD2 LEU A 210      -1.782   8.930  -6.699-0.270 2.060          
ATOM   3296 1HD2 LEU A 210      -1.121   9.413  -5.978 0.090 1.320          
ATOM   3297 2HD2 LEU A 210      -1.327   9.015  -7.687 0.090 1.320          
ATOM   3298 3HD2 LEU A 210      -2.705   9.511  -6.714 0.090 1.320          
ATOM   3299  C   LEU A 210      -5.076   6.264  -8.564 0.510 2.000          
ATOM   3300  O   LEU A 210      -5.104   6.523  -9.770-0.510 1.700          
ATOM   3301  N   TRP A 211      -5.646   5.174  -8.061-0.470 1.850          
ATOM   3302  HN  TRP A 211      -5.583   4.989  -7.058 0.310 0.225          
ATOM   3303  CA  TRP A 211      -6.263   4.192  -8.944 0.070 2.275          
ATOM   3304  HA  TRP A 211      -5.528   3.850  -9.675 0.090 1.320          
ATOM   3305  CB  TRP A 211      -6.752   2.947  -8.092-0.180 2.175          
ATOM   3306  1HB TRP A 211      -5.912   2.572  -7.513 0.090 1.320          
ATOM   3307  2HB TRP A 211      -7.480   3.285  -7.354 0.090 1.320          
ATOM   3308  CG  TRP A 211      -7.374   1.757  -8.812-0.030 1.992          
ATOM   3309  CD1 TRP A 211      -6.649   0.657  -9.238 0.035 1.992          
ATOM   3310  HD1 TRP A 211      -5.598   0.497  -9.049 0.115 1.358          
ATOM   3311  NE1 TRP A 211      -7.460  -0.108 -10.012-0.610 1.850          
ATOM   3312  HE1 TRP A 211      -7.222  -0.959 -10.526 0.380 0.225          
ATOM   3313  CE2 TRP A 211      -8.717   0.473 -10.034 0.130 1.800          
ATOM   3314  CD2 TRP A 211      -8.710   1.655  -9.353-0.020 1.800          
ATOM   3315  CE3 TRP A 211      -9.837   2.463  -9.271-0.115 1.992          
ATOM   3316  HE3 TRP A 211      -9.822   3.379  -8.700 0.115 1.358          
ATOM   3317  CZ3 TRP A 211     -10.968   2.137 -10.071-0.115 1.992          
ATOM   3318  HZ3 TRP A 211     -11.846   2.768 -10.098 0.115 1.358          
ATOM   3319  CZ2 TRP A 211      -9.864   0.102 -10.715-0.115 1.992          
ATOM   3320  HZ2 TRP A 211      -9.914  -0.809 -11.287 0.115 1.358          
ATOM   3321  CH2 TRP A 211     -10.954   0.888 -10.669-0.115 1.992          
ATOM   3322  HH2 TRP A 211     -11.832   0.571 -11.215 0.115 1.358          
ATOM   3323  C   TRP A 211      -7.418   4.792  -9.736 0.510 2.000          
ATOM   3324  O   TRP A 211      -7.551   4.530 -10.936-0.510 1.700          
ATOM   3325  N   SER A 212      -8.267   5.597  -9.083-0.470 1.850          
ATOM   3326  HN  SER A 212      -8.117   5.787  -8.097 0.310 0.225          
ATOM   3327  CA  SER A 212      -9.405   6.201  -9.774 0.070 2.275          
ATOM   3328  HA  SER A 212     -10.046   5.420 -10.188 0.090 1.320          
ATOM   3329  CB  SER A 212     -10.199   7.074  -8.782 0.050 2.175          
ATOM   3330  1HB SER A 212      -9.617   7.940  -8.454 0.090 1.320          
ATOM   3331  2HB SER A 212     -11.091   7.470  -9.272 0.090 1.320          
ATOM   3332  OG  SER A 212     -10.603   6.339  -7.637-0.660 1.770          
ATOM   3333  HG1 SER A 212      -9.837   6.144  -7.100 0.430 0.225          
ATOM   3334  C   SER A 212      -8.953   7.119 -10.901 0.510 2.000          
ATOM   3335  O   SER A 212      -9.596   7.182 -11.954-0.510 1.700          
ATOM   3336  N   PHE A 213      -7.864   7.855 -10.690-0.470 1.850          
ATOM   3337  HN  PHE A 213      -7.401   7.801  -9.789 0.310 0.225          
ATOM   3338  CA  PHE A 213      -7.379   8.804 -11.685 0.070 2.275          
ATOM   3339  HA  PHE A 213      -8.202   9.165 -12.304 0.090 1.320          
ATOM   3340  CB  PHE A 213      -6.693  10.019 -11.004-0.180 2.175          
ATOM   3341  1HB PHE A 213      -5.889   9.662 -10.358 0.090 1.320          
ATOM   3342  2HB PHE A 213      -6.219  10.656 -11.752 0.090 1.320          
ATOM   3343  CG  PHE A 213      -7.626  10.870 -10.263 0.000 1.992          
ATOM   3344  CD1 PHE A 213      -8.925  11.288 -10.708-0.115 1.992          
ATOM   3345  HD1 PHE A 213      -9.337  10.930 -11.640 0.115 1.358          
ATOM   3346  CE1 PHE A 213      -9.586  12.295 -10.039-0.115 1.992          
ATOM   3347  HE1 PHE A 213     -10.524  12.668 -10.425 0.115 1.358          
ATOM   3348  CZ  PHE A 213      -9.082  12.797  -8.864-0.115 1.992          
ATOM   3349  HZ  PHE A 213      -9.635  13.569  -8.349 0.115 1.358          
ATOM   3350  CD2 PHE A 213      -7.172  11.337  -9.006-0.115 1.992          
ATOM   3351  HD2 PHE A 213      -6.229  11.006  -8.597 0.115 1.358          
ATOM   3352  CE2 PHE A 213      -7.909  12.348  -8.321-0.115 1.992          
ATOM   3353  HE2 PHE A 213      -7.545  12.755  -7.389 0.115 1.358          
ATOM   3354  C   PHE A 213      -6.386   8.197 -12.661 0.510 2.000          
ATOM   3355  O   PHE A 213      -6.139   8.790 -13.715-0.510 1.700          
ATOM   3356  N   SER A 214      -5.809   7.045 -12.341-0.470 1.850          
ATOM   3357  HN  SER A 214      -6.062   6.593 -11.471 0.310 0.225          
ATOM   3358  CA  SER A 214      -4.789   6.451 -13.192 0.070 2.275          
ATOM   3359  HA  SER A 214      -4.161   7.235 -13.619 0.090 1.320          
ATOM   3360  CB  SER A 214      -3.892   5.422 -12.564 0.050 2.175          
ATOM   3361  1HB SER A 214      -4.438   4.511 -12.298 0.090 1.320          
ATOM   3362  2HB SER A 214      -3.074   5.137 -13.225 0.090 1.320          
ATOM   3363  OG  SER A 214      -3.224   5.898 -11.404-0.660 1.770          
ATOM   3364  HG1 SER A 214      -3.909   6.180 -10.784 0.430 0.225          
ATOM   3365  C   SER A 214      -5.451   5.705 -14.347 0.510 2.000          
ATOM   3366  O   SER A 214      -6.670   5.754 -14.535-0.510 1.700          
ATOM   3367  N   SER A 215      -4.640   4.968 -15.114-0.470 1.850          
ATOM   3368  HN  SER A 215      -3.667   4.843 -14.875 0.310 0.225          
ATOM   3369  CA  SER A 215      -5.106   4.302 -16.328 0.070 2.275          
ATOM   3370  HA  SER A 215      -5.584   5.040 -16.937 0.090 1.320          
ATOM   3371  CB  SER A 215      -4.006   3.583 -17.145 0.050 2.175          
ATOM   3372  1HB SER A 215      -4.466   3.119 -18.019 0.090 1.320          
ATOM   3373  2HB SER A 215      -3.290   4.312 -17.523 0.090 1.320          
ATOM   3374  OG  SER A 215      -3.357   2.611 -16.395-0.660 1.770          
ATOM   3375  HG1 SER A 215      -3.008   1.965 -17.001 0.430 0.225          
ATOM   3376  C   SER A 215      -6.186   3.256 -16.064 0.510 2.000          
ATOM   3377  O   SER A 215      -6.909   2.887 -16.996-0.510 1.700          
ATOM   3378  N   THR A 216      -6.300   2.756 -14.831-0.470 1.850          
ATOM   3379  HN  THR A 216      -5.688   3.051 -14.087 0.310 0.225          
ATOM   3380  CA  THR A 216      -7.277   1.713 -14.527 0.070 2.275          
ATOM   3381  HA  THR A 216      -7.240   0.965 -15.323 0.090 1.320          
ATOM   3382  CB  THR A 216      -6.907   1.002 -13.205 0.140 2.275          
ATOM   3383  HB  THR A 216      -7.736   0.353 -12.909 0.090 1.320          
ATOM   3384  OG1 THR A 216      -6.656   1.905 -12.140-0.660 1.770          
ATOM   3385  HG1 THR A 216      -7.478   2.133 -11.716 0.430 0.225          
ATOM   3386  CG2 THR A 216      -5.644   0.097 -13.418-0.270 2.060          
ATOM   3387 1HG2 THR A 216      -5.416  -0.465 -12.513 0.090 1.320          
ATOM   3388 2HG2 THR A 216      -5.805  -0.623 -14.222 0.090 1.320          
ATOM   3389 3HG2 THR A 216      -4.766   0.690 -13.676 0.090 1.320          
ATOM   3390  C   THR A 216      -8.698   2.255 -14.558 0.510 2.000          
ATOM   3391  O   THR A 216      -9.571   1.694 -15.229-0.510 1.700          
ATOM   3392  N   GLY A 217      -8.956   3.337 -13.826-0.470 1.850          
ATOM   3393  HN  GLY A 217      -8.202   3.805 -13.340 0.310 0.225          
ATOM   3394  CA  GLY A 217     -10.304   3.855 -13.723-0.020 2.175          
ATOM   3395  1HA GLY A 217     -10.418   4.274 -12.723 0.090 1.320          
ATOM   3396  2HA GLY A 217     -11.050   3.059 -13.781 0.090 1.320          
ATOM   3397  C   GLY A 217     -10.680   4.947 -14.705 0.510 2.000          
ATOM   3398  O   GLY A 217     -11.672   4.799 -15.425-0.510 1.700          
ATOM   3399  N   ALA A 218      -9.899   6.031 -14.778-0.470 1.850          
ATOM   3400  HN  ALA A 218      -9.122   6.123 -14.139 0.310 0.225          
ATOM   3401  CA  ALA A 218     -10.258   7.169 -15.627 0.070 2.275          
ATOM   3402  HA  ALA A 218     -11.062   6.912 -16.321 0.090 1.320          
ATOM   3403  CB  ALA A 218     -10.762   8.330 -14.735-0.270 2.060          
ATOM   3404  1HB ALA A 218      -9.976   8.706 -14.081 0.090 1.320          
ATOM   3405  2HB ALA A 218     -11.113   9.165 -15.344 0.090 1.320          
ATOM   3406  3HB ALA A 218     -11.596   8.010 -14.111 0.090 1.320          
ATOM   3407  C   ALA A 218      -9.144   7.692 -16.519 0.510 2.000          
ATOM   3408  O   ALA A 218      -9.426   8.528 -17.386-0.510 1.700          
ATOM   3409  N   CYX A 219      -7.897   7.269 -16.314-0.470 1.850          
ATOM   3410  HN  CYX A 219      -7.816   6.460 -15.734 0.310 0.225          
ATOM   3411  CA  CYX A 219      -6.710   7.789 -16.993 0.070 2.275          
ATOM   3412  HA  CYX A 219      -5.840   7.556 -16.394 0.090 1.320          
ATOM   3413  CB  CYX A 219      -6.376   7.086 -18.336-0.100 2.175          
ATOM   3414  1HB CYX A 219      -6.483   7.632 -19.298 0.090 1.320          
ATOM   3415  2HB CYX A 219      -5.405   6.554 -18.247 0.090 1.320          
ATOM   3416  SG  CYX A 219      -7.441   5.710 -18.710-0.080 1.975          
ATOM   3417  C   CYX A 219      -6.772   9.294 -17.242 0.510 2.000          
ATOM   3418  O   CYX A 219      -6.747   9.746 -18.389-0.510 1.700          
ATOM   3419  N   ILE A 220      -6.807  10.081 -16.167-0.470 1.850          
ATOM   3420  HN  ILE A 220      -6.858   9.659 -15.244 0.310 0.225          
ATOM   3421  CA  ILE A 220      -6.569  11.513 -16.297 0.070 2.275          
ATOM   3422  HA  ILE A 220      -6.729  11.823 -17.332 0.090 1.320          
ATOM   3423  CB  ILE A 220      -7.472  12.449 -15.515-0.090 2.275          
ATOM   3424  HB  ILE A 220      -7.282  13.456 -15.894 0.090 1.320          
ATOM   3425  CG2 ILE A 220      -8.888  12.076 -15.884-0.270 2.060          
ATOM   3426 1HG2 ILE A 220      -9.030  12.015 -16.965 0.090 1.320          
ATOM   3427 2HG2 ILE A 220      -9.182  11.110 -15.472 0.090 1.320          
ATOM   3428 3HG2 ILE A 220      -9.605  12.811 -15.520 0.090 1.320          
ATOM   3429  CG1 ILE A 220      -7.267  12.497 -13.974-0.180 2.175          
ATOM   3430 1HG1 ILE A 220      -7.605  11.561 -13.529 0.090 1.320          
ATOM   3431 2HG1 ILE A 220      -6.207  12.576 -13.731 0.090 1.320          
ATOM   3432  CD1 ILE A 220      -7.968  13.671 -13.308-0.270 2.060          
ATOM   3433  HD1 ILE A 220      -7.752  13.694 -12.239 0.090 1.320          
ATOM   3434  HD2 ILE A 220      -7.644  14.623 -13.730 0.090 1.320          
ATOM   3435  HD3 ILE A 220      -9.051  13.609 -13.413 0.090 1.320          
ATOM   3436  C   ILE A 220      -5.093  11.806 -16.077 0.510 2.000          
ATOM   3437  O   ILE A 220      -4.634  12.918 -16.373-0.510 1.700          
ATOM   3438  N   MET A 221      -4.331  10.824 -15.588-0.470 1.850          
ATOM   3439  HN  MET A 221      -4.773   9.942 -15.360 0.310 0.225          
ATOM   3440  CA  MET A 221      -2.891  10.915 -15.406 0.070 2.275          
ATOM   3441  HA  MET A 221      -2.521  11.743 -16.014 0.090 1.320          
ATOM   3442  CB  MET A 221      -2.386  11.172 -13.979-0.180 2.175          
ATOM   3443  1HB MET A 221      -1.298  11.086 -13.972 0.090 1.320          
ATOM   3444  2HB MET A 221      -2.587  12.211 -13.712 0.090 1.320          
ATOM   3445  CG  MET A 221      -2.952  10.280 -12.883-0.140 2.175          
ATOM   3446  1HG MET A 221      -3.945  10.625 -12.592 0.090 1.320          
ATOM   3447  2HG MET A 221      -3.083   9.270 -13.269 0.090 1.320          
ATOM   3448  SD  MET A 221      -1.884  10.143 -11.401-0.090 2.000          
ATOM   3449  CE  MET A 221      -2.828   8.952 -10.507-0.220 2.060          
ATOM   3450  1HE MET A 221      -3.499   9.464  -9.819 0.090 1.320          
ATOM   3451  2HE MET A 221      -3.435   8.352 -11.178 0.090 1.320          
ATOM   3452  3HE MET A 221      -2.173   8.295  -9.934 0.090 1.320          
ATOM   3453  C   MET A 221      -2.240   9.654 -15.965 0.510 2.000          
ATOM   3454  O   MET A 221      -2.787   8.553 -15.840-0.510 1.700          
ATOM   3455  N   SER A 222      -1.098   9.827 -16.629-0.470 1.850          
ATOM   3456  HN  SER A 222      -0.650  10.728 -16.585 0.310 0.225          
ATOM   3457  CA  SER A 222      -0.395   8.714 -17.250 0.070 2.275          
ATOM   3458  HA  SER A 222      -1.155   8.084 -17.704 0.090 1.320          
ATOM   3459  CB  SER A 222       0.605   9.146 -18.320 0.050 2.175          
ATOM   3460  1HB SER A 222       0.767   8.310 -19.005 0.090 1.320          
ATOM   3461  2HB SER A 222       0.208   9.957 -18.933 0.090 1.320          
ATOM   3462  OG  SER A 222       1.914   9.508 -17.770-0.660 1.770          
ATOM   3463  HG1 SER A 222       1.825  10.321 -17.284 0.430 0.225          
ATOM   3464  C   SER A 222       0.286   7.845 -16.200 0.510 2.000          
ATOM   3465  O   SER A 222       0.486   8.245 -15.049-0.510 1.700          
ATOM   3466  N   GLU A 223       0.658   6.635 -16.622-0.470 1.850          
ATOM   3467  HN  GLU A 223       0.404   6.275 -17.542 0.310 0.225          
ATOM   3468  CA  GLU A 223       1.379   5.729 -15.737 0.070 2.275          
ATOM   3469  HA  GLU A 223       0.805   5.582 -14.831 0.090 1.320          
ATOM   3470  CB  GLU A 223       1.599   4.367 -16.370-0.180 2.175          
ATOM   3471  1HB GLU A 223       0.616   3.974 -16.627 0.090 1.320          
ATOM   3472  2HB GLU A 223       2.119   4.481 -17.319 0.090 1.320          
ATOM   3473  CG  GLU A 223       2.310   3.258 -15.537-0.280 2.175          
ATOM   3474  1HG GLU A 223       2.457   2.408 -16.203 0.090 1.320          
ATOM   3475  2HG GLU A 223       3.316   3.530 -15.229 0.090 1.320          
ATOM   3476  CD  GLU A 223       1.544   2.660 -14.323 0.620 2.000          
ATOM   3477  OE1 GLU A 223       2.227   1.829 -13.632-0.760 1.700          
ATOM   3478  OE2 GLU A 223       0.324   2.836 -14.118-0.760 1.700          
ATOM   3479  C   GLU A 223       2.776   6.235 -15.415 0.510 2.000          
ATOM   3480  O   GLU A 223       3.350   5.827 -14.401-0.510 1.700          
ATOM   3481  N   ASN A 224       3.335   7.116 -16.245-0.470 1.850          
ATOM   3482  HN  ASN A 224       2.828   7.397 -17.073 0.310 0.225          
ATOM   3483  CA  ASN A 224       4.598   7.748 -15.886 0.070 2.275          
ATOM   3484  HA  ASN A 224       5.343   6.964 -15.761 0.090 1.320          
ATOM   3485  CB  ASN A 224       5.096   8.782 -16.967-0.180 2.175          
ATOM   3486  1HB ASN A 224       4.411   9.624 -17.053 0.090 1.320          
ATOM   3487  2HB ASN A 224       6.042   9.221 -16.678 0.090 1.320          
ATOM   3488  CG  ASN A 224       5.235   8.039 -18.297 0.550 2.000          
ATOM   3489  OD1 ASN A 224       5.852   6.984 -18.477-0.550 1.700          
ATOM   3490  ND2 ASN A 224       4.400   8.549 -19.240-0.620 1.850          
ATOM   3491 1HD2 ASN A 224       4.310   8.070 -20.124 0.320 0.225          
ATOM   3492 2HD2 ASN A 224       3.771   9.307 -19.013 0.300 0.225          
ATOM   3493  C   ASN A 224       4.459   8.516 -14.582 0.510 2.000          
ATOM   3494  O   ASN A 224       5.283   8.376 -13.673-0.510 1.700          
ATOM   3495  N   THR A 225       3.406   9.324 -14.470-0.470 1.850          
ATOM   3496  HN  THR A 225       2.708   9.359 -15.196 0.310 0.225          
ATOM   3497  CA  THR A 225       3.162  10.037 -13.223 0.070 2.275          
ATOM   3498  HA  THR A 225       4.081  10.514 -12.873 0.090 1.320          
ATOM   3499  CB  THR A 225       2.020  11.054 -13.376 0.140 2.275          
ATOM   3500  HB  THR A 225       1.038  10.597 -13.524 0.090 1.320          
ATOM   3501  OG1 THR A 225       2.329  11.944 -14.511-0.660 1.770          
ATOM   3502  HG1 THR A 225       3.110  12.441 -14.306 0.430 0.225          
ATOM   3503  CG2 THR A 225       2.020  12.018 -12.199-0.270 2.060          
ATOM   3504 1HG2 THR A 225       1.312  12.833 -12.359 0.090 1.320          
ATOM   3505 2HG2 THR A 225       1.704  11.533 -11.274 0.090 1.320          
ATOM   3506 3HG2 THR A 225       2.998  12.462 -12.009 0.090 1.320          
ATOM   3507  C   THR A 225       2.635   9.097 -12.152 0.510 2.000          
ATOM   3508  O   THR A 225       3.022   9.191 -10.984-0.510 1.700          
ATOM   3509  N   SER A 226       1.734   8.196 -12.532-0.470 1.850          
ATOM   3510  HN  SER A 226       1.400   8.168 -13.493 0.310 0.225          
ATOM   3511  CA  SER A 226       1.112   7.316 -11.551 0.070 2.275          
ATOM   3512  HA  SER A 226       0.697   7.951 -10.763 0.090 1.320          
ATOM   3513  CB  SER A 226       0.002   6.561 -12.139 0.050 2.175          
ATOM   3514  1HB SER A 226      -0.730   7.216 -12.615 0.090 1.320          
ATOM   3515  2HB SER A 226       0.341   5.828 -12.863 0.090 1.320          
ATOM   3516  OG  SER A 226      -0.617   5.835 -11.083-0.660 1.770          
ATOM   3517  HG1 SER A 226      -1.567   5.789 -11.252 0.430 0.225          
ATOM   3518  C   SER A 226       2.131   6.395 -10.885 0.510 2.000          
ATOM   3519  O   SER A 226       2.057   6.157  -9.673-0.510 1.700          
ATOM   3520  N   SER A 227       3.080   5.857 -11.658-0.470 1.850          
ATOM   3521  HN  SER A 227       3.090   6.013 -12.664 0.310 0.225          
ATOM   3522  CA  SER A 227       4.047   4.913 -11.098 0.070 2.275          
ATOM   3523  HA  SER A 227       3.441   4.171 -10.572 0.090 1.320          
ATOM   3524  CB  SER A 227       4.855   4.080 -12.142 0.050 2.175          
ATOM   3525  1HB SER A 227       5.159   3.149 -11.659 0.090 1.320          
ATOM   3526  2HB SER A 227       4.216   3.767 -12.969 0.090 1.320          
ATOM   3527  OG  SER A 227       6.064   4.657 -12.649-0.660 1.770          
ATOM   3528  HG1 SER A 227       5.819   5.286 -13.316 0.430 0.225          
ATOM   3529  C   SER A 227       4.912   5.563 -10.024 0.510 2.000          
ATOM   3530  O   SER A 227       5.172   4.953  -8.980-0.510 1.700          
ATOM   3531  N   VAL A 228       5.393   6.787 -10.268-0.470 1.850          
ATOM   3532  HN  VAL A 228       5.181   7.250 -11.140 0.310 0.225          
ATOM   3533  CA  VAL A 228       6.192   7.479  -9.257 0.070 2.275          
ATOM   3534  HA  VAL A 228       6.916   6.763  -8.865 0.090 1.320          
ATOM   3535  CB  VAL A 228       7.014   8.665  -9.760-0.090 2.275          
ATOM   3536  HB  VAL A 228       7.525   9.141  -8.919 0.090 1.320          
ATOM   3537  CG1 VAL A 228       8.083   8.027 -10.723-0.270 2.060          
ATOM   3538 1HG1 VAL A 228       8.746   8.791 -11.129 0.090 1.320          
ATOM   3539 2HG1 VAL A 228       8.717   7.305 -10.205 0.090 1.320          
ATOM   3540 3HG1 VAL A 228       7.622   7.513 -11.567 0.090 1.320          
ATOM   3541  CG2 VAL A 228       6.168   9.684 -10.478-0.270 2.060          
ATOM   3542 1HG2 VAL A 228       6.783  10.509 -10.838 0.090 1.320          
ATOM   3543 2HG2 VAL A 228       5.667   9.261 -11.345 0.090 1.320          
ATOM   3544 3HG2 VAL A 228       5.405  10.116  -9.829 0.090 1.320          
ATOM   3545  C   VAL A 228       5.329   7.834  -8.055 0.510 2.000          
ATOM   3546  O   VAL A 228       5.809   7.858  -6.914-0.510 1.700          
ATOM   3547  N   LEU A 229       4.057   8.166  -8.295-0.470 1.850          
ATOM   3548  HN  LEU A 229       3.711   8.201  -9.247 0.310 0.225          
ATOM   3549  CA  LEU A 229       3.148   8.445  -7.189 0.070 2.275          
ATOM   3550  HA  LEU A 229       3.669   9.080  -6.472 0.090 1.320          
ATOM   3551  CB  LEU A 229       1.827   9.126  -7.547-0.180 2.175          
ATOM   3552  1HB LEU A 229       1.287   8.522  -8.279 0.090 1.320          
ATOM   3553  2HB LEU A 229       1.195   9.149  -6.658 0.090 1.320          
ATOM   3554  CG  LEU A 229       1.971  10.620  -8.083-0.090 2.275          
ATOM   3555  HG  LEU A 229       2.463  10.605  -9.054 0.090 1.320          
ATOM   3556  CD1 LEU A 229       0.654  11.292  -8.237-0.270 2.060          
ATOM   3557 1HD1 LEU A 229       0.014  10.740  -8.926 0.090 1.320          
ATOM   3558 2HD1 LEU A 229       0.125  11.370  -7.286 0.090 1.320          
ATOM   3559 3HD1 LEU A 229       0.762  12.300  -8.640 0.090 1.320          
ATOM   3560  CD2 LEU A 229       2.860  11.451  -7.119-0.270 2.060          
ATOM   3561 1HD2 LEU A 229       2.521  11.374  -6.085 0.090 1.320          
ATOM   3562 2HD2 LEU A 229       3.905  11.143  -7.160 0.090 1.320          
ATOM   3563 3HD2 LEU A 229       2.851  12.508  -7.387 0.090 1.320          
ATOM   3564  C   LEU A 229       2.834   7.179  -6.389 0.510 2.000          
ATOM   3565  O   LEU A 229       2.810   7.213  -5.153-0.510 1.700          
ATOM   3566  N   TYR A 230       2.605   6.047  -7.068-0.470 1.850          
ATOM   3567  HN  TYR A 230       2.509   6.071  -8.086 0.310 0.225          
ATOM   3568  CA  TYR A 230       2.477   4.782  -6.343 0.070 2.275          
ATOM   3569  HA  TYR A 230       1.725   4.929  -5.564 0.090 1.320          
ATOM   3570  CB  TYR A 230       2.022   3.589  -7.202-0.180 2.175          
ATOM   3571  1HB TYR A 230       2.548   3.595  -8.158 0.090 1.320          
ATOM   3572  2HB TYR A 230       2.308   2.656  -6.712 0.090 1.320          
ATOM   3573  CG  TYR A 230       0.516   3.533  -7.420 0.000 1.992          
ATOM   3574  CD1 TYR A 230      -0.352   3.290  -6.393-0.115 1.992          
ATOM   3575  HD1 TYR A 230       0.020   3.245  -5.383 0.115 1.358          
ATOM   3576  CE1 TYR A 230      -1.710   3.084  -6.676-0.115 1.992          
ATOM   3577  HE1 TYR A 230      -2.411   2.873  -5.884 0.115 1.358          
ATOM   3578  CZ  TYR A 230      -2.191   3.185  -7.962 0.110 1.992          
ATOM   3579  OH  TYR A 230      -3.495   2.764  -8.160-0.540 1.770          
ATOM   3580  HH  TYR A 230      -3.882   3.188  -8.914 0.430 0.225          
ATOM   3581  CD2 TYR A 230      -0.015   3.536  -8.761-0.115 1.992          
ATOM   3582  HD2 TYR A 230       0.658   3.693  -9.593 0.115 1.358          
ATOM   3583  CE2 TYR A 230      -1.381   3.412  -9.049-0.115 1.992          
ATOM   3584  HE2 TYR A 230      -1.740   3.433 -10.069 0.115 1.358          
ATOM   3585  C   TYR A 230       3.756   4.470  -5.587 0.510 2.000          
ATOM   3586  O   TYR A 230       3.717   4.028  -4.433-0.510 1.700          
ATOM   3587  N   LEU A 231       4.901   4.717  -6.223-0.470 1.850          
ATOM   3588  HN  LEU A 231       4.878   5.020  -7.193 0.310 0.225          
ATOM   3589  CA  LEU A 231       6.190   4.519  -5.574 0.070 2.275          
ATOM   3590  HA  LEU A 231       6.279   3.468  -5.294 0.090 1.320          
ATOM   3591  CB  LEU A 231       7.366   4.952  -6.602-0.180 2.175          
ATOM   3592  1HB LEU A 231       6.985   4.904  -7.607 0.090 1.320          
ATOM   3593  2HB LEU A 231       7.604   6.006  -6.443 0.090 1.320          
ATOM   3594  CG  LEU A 231       8.611   4.160  -6.611-0.090 2.275          
ATOM   3595  HG  LEU A 231       9.107   4.209  -5.640 0.090 1.320          
ATOM   3596  CD1 LEU A 231       8.412   2.762  -7.075-0.270 2.060          
ATOM   3597 1HD1 LEU A 231       7.892   2.709  -8.031 0.090 1.320          
ATOM   3598 2HD1 LEU A 231       9.358   2.235  -7.202 0.090 1.320          
ATOM   3599 3HD1 LEU A 231       7.828   2.176  -6.364 0.090 1.320          
ATOM   3600  CD2 LEU A 231       9.452   4.801  -7.680-0.270 2.060          
ATOM   3601 1HD2 LEU A 231      10.431   4.324  -7.744 0.090 1.320          
ATOM   3602 2HD2 LEU A 231       9.006   4.746  -8.674 0.090 1.320          
ATOM   3603 3HD2 LEU A 231       9.636   5.853  -7.461 0.090 1.320          
ATOM   3604  C   LEU A 231       6.312   5.380  -4.326 0.510 2.000          
ATOM   3605  O   LEU A 231       6.847   4.929  -3.306-0.510 1.700          
ATOM   3606  N   LEU A 232       5.824   6.625  -4.385-0.470 1.850          
ATOM   3607  HN  LEU A 232       5.498   6.989  -5.275 0.310 0.225          
ATOM   3608  CA  LEU A 232       5.873   7.488  -3.208 0.070 2.275          
ATOM   3609  HA  LEU A 232       6.904   7.563  -2.859 0.090 1.320          
ATOM   3610  CB  LEU A 232       5.374   8.797  -3.590-0.180 2.175          
ATOM   3611  1HB LEU A 232       6.012   9.138  -4.408 0.090 1.320          
ATOM   3612  2HB LEU A 232       4.383   8.717  -4.033 0.090 1.320          
ATOM   3613  CG  LEU A 232       5.314   9.932  -2.552-0.090 2.275          
ATOM   3614  HG  LEU A 232       4.413   9.790  -1.950 0.090 1.320          
ATOM   3615  CD1 LEU A 232       6.537  10.046  -1.547-0.270 2.060          
ATOM   3616 1HD1 LEU A 232       7.479  10.186  -2.079 0.090 1.320          
ATOM   3617 2HD1 LEU A 232       6.413  10.886  -0.863 0.090 1.320          
ATOM   3618 3HD1 LEU A 232       6.643   9.156  -0.929 0.090 1.320          
ATOM   3619  CD2 LEU A 232       5.217  11.265  -3.247-0.270 2.060          
ATOM   3620 1HD2 LEU A 232       5.078  12.079  -2.534 0.090 1.320          
ATOM   3621 2HD2 LEU A 232       6.112  11.486  -3.830 0.090 1.320          
ATOM   3622 3HD2 LEU A 232       4.367  11.291  -3.930 0.090 1.320          
ATOM   3623  C   LEU A 232       5.003   6.942  -2.094 0.510 2.000          
ATOM   3624  O   LEU A 232       5.418   6.924  -0.930-0.510 1.700          
ATOM   3625  N   GLY A 233       3.799   6.479  -2.428-0.470 1.850          
ATOM   3626  HN  GLY A 233       3.501   6.508  -3.399 0.310 0.225          
ATOM   3627  CA  GLY A 233       2.963   5.870  -1.413-0.020 2.175          
ATOM   3628  1HA GLY A 233       2.033   5.527  -1.867 0.090 1.320          
ATOM   3629  2HA GLY A 233       2.703   6.605  -0.650 0.090 1.320          
ATOM   3630  C   GLY A 233       3.653   4.685  -0.770 0.510 2.000          
ATOM   3631  O   GLY A 233       3.691   4.570   0.458-0.510 1.700          
ATOM   3632  N   GLU A 234       4.265   3.824  -1.587-0.470 1.850          
ATOM   3633  HN  GLU A 234       4.186   3.931  -2.596 0.310 0.225          
ATOM   3634  CA  GLU A 234       5.039   2.717  -1.040 0.070 2.275          
ATOM   3635  HA  GLU A 234       4.395   2.084  -0.428 0.090 1.320          
ATOM   3636  CB  GLU A 234       5.687   1.859  -2.219-0.180 2.175          
ATOM   3637  1HB GLU A 234       6.358   2.487  -2.800 0.090 1.320          
ATOM   3638  2HB GLU A 234       6.330   1.092  -1.782 0.090 1.320          
ATOM   3639  CG  GLU A 234       4.710   1.142  -3.236-0.280 2.175          
ATOM   3640  1HG GLU A 234       3.958   1.843  -3.576 0.090 1.320          
ATOM   3641  2HG GLU A 234       5.281   0.900  -4.125 0.090 1.320          
ATOM   3642  CD  GLU A 234       3.963  -0.034  -2.775 0.620 2.000          
ATOM   3643  OE1 GLU A 234       2.776  -0.021  -2.486-0.760 1.700          
ATOM   3644  OE2 GLU A 234       4.625  -1.087  -2.640-0.760 1.700          
ATOM   3645  C   GLU A 234       6.190   3.230  -0.193 0.510 2.000          
ATOM   3646  O   GLU A 234       6.454   2.698   0.889-0.510 1.700          
ATOM   3647  N   ALA A 235       6.875   4.279  -0.657-0.470 1.850          
ATOM   3648  HN  ALA A 235       6.681   4.631  -1.594 0.310 0.225          
ATOM   3649  CA  ALA A 235       7.946   4.873   0.140 0.070 2.275          
ATOM   3650  HA  ALA A 235       8.716   4.122   0.312 0.090 1.320          
ATOM   3651  CB  ALA A 235       8.586   6.098  -0.614-0.270 2.060          
ATOM   3652  1HB ALA A 235       8.906   5.813  -1.617 0.090 1.320          
ATOM   3653  2HB ALA A 235       7.898   6.935  -0.703 0.090 1.320          
ATOM   3654  3HB ALA A 235       9.465   6.458  -0.080 0.090 1.320          
ATOM   3655  C   ALA A 235       7.440   5.314   1.508 0.510 2.000          
ATOM   3656  O   ALA A 235       8.159   5.207   2.509-0.510 1.700          
ATOM   3657  N   LEU A 236       6.210   5.827   1.572-0.470 1.850          
ATOM   3658  HN  LEU A 236       5.688   5.954   0.707 0.310 0.225          
ATOM   3659  CA  LEU A 236       5.660   6.269   2.850 0.070 2.275          
ATOM   3660  HA  LEU A 236       6.414   6.792   3.425 0.090 1.320          
ATOM   3661  CB  LEU A 236       4.525   7.216   2.525-0.180 2.175          
ATOM   3662  1HB LEU A 236       3.865   6.781   1.775 0.090 1.320          
ATOM   3663  2HB LEU A 236       3.942   7.335   3.432 0.090 1.320          
ATOM   3664  CG  LEU A 236       4.908   8.658   2.096-0.090 2.275          
ATOM   3665  HG  LEU A 236       5.485   8.615   1.170 0.090 1.320          
ATOM   3666  CD1 LEU A 236       3.578   9.468   1.823-0.270 2.060          
ATOM   3667 1HD1 LEU A 236       2.949   9.524   2.712 0.090 1.320          
ATOM   3668 2HD1 LEU A 236       3.793  10.485   1.494 0.090 1.320          
ATOM   3669 3HD1 LEU A 236       2.991   8.991   1.037 0.090 1.320          
ATOM   3670  CD2 LEU A 236       5.745   9.339   3.180-0.270 2.060          
ATOM   3671 1HD2 LEU A 236       5.890  10.392   2.939 0.090 1.320          
ATOM   3672 2HD2 LEU A 236       5.270   9.295   4.159 0.090 1.320          
ATOM   3673 3HD2 LEU A 236       6.745   8.913   3.262 0.090 1.320          
ATOM   3674  C   LEU A 236       5.134   5.100   3.685 0.510 2.000          
ATOM   3675  O   LEU A 236       5.599   4.866   4.804-0.510 1.700          
ATOM   3676  N   CYS A 237       4.174   4.348   3.159-0.470 1.850          
ATOM   3677  HN  CYS A 237       3.887   4.516   2.193 0.310 0.225          
ATOM   3678  CA  CYS A 237       3.515   3.320   3.970 0.070 2.275          
ATOM   3679  HA  CYS A 237       3.393   3.732   4.974 0.090 1.320          
ATOM   3680  CB  CYS A 237       2.103   2.813   3.593-0.110 2.175          
ATOM   3681  1HB CYS A 237       1.760   2.012   4.230 0.090 1.320          
ATOM   3682  2HB CYS A 237       1.379   3.601   3.738 0.090 1.320          
ATOM   3683  SG  CYS A 237       2.005   2.121   1.877-0.230 2.000          
ATOM   3684  HG1 CYS A 237       2.527   3.166   1.215 0.160 0.450          
ATOM   3685  C   CYS A 237       4.335   2.041   4.142 0.510 2.000          
ATOM   3686  O   CYS A 237       4.116   1.291   5.092-0.510 1.700          
ATOM   3687  N   LYS A 238       5.265   1.776   3.229-0.447 1.850          
ATOM   3688  HN  LYS A 238       5.446   2.400   2.445 0.310 0.225          
ATOM   3689  CA  LYS A 238       6.075   0.585   3.351 0.000 2.275          
ATOM   3690  HA  LYS A 238       5.598  -0.146   4.009 0.113 1.320          
ATOM   3691  CB  LYS A 238       6.110  -0.098   1.961-0.180 2.175          
ATOM   3692  1HB LYS A 238       5.356   0.409   1.348 0.090 1.320          
ATOM   3693  2HB LYS A 238       7.063   0.106   1.479 0.090 1.320          
ATOM   3694  CG  LYS A 238       5.727  -1.590   1.936-0.180 2.175          
ATOM   3695  1HG LYS A 238       6.526  -2.202   2.370 0.090 1.320          
ATOM   3696  2HG LYS A 238       4.840  -1.760   2.561 0.090 1.320          
ATOM   3697  CD  LYS A 238       5.418  -2.083   0.494-0.180 2.175          
ATOM   3698  1HD LYS A 238       5.620  -1.293  -0.235 0.090 1.320          
ATOM   3699  2HD LYS A 238       6.100  -2.904   0.253 0.090 1.320          
ATOM   3700  CE  LYS A 238       4.018  -2.674   0.230 0.270 2.175          
ATOM   3701  1HE LYS A 238       4.132  -3.485  -0.493 0.090 1.320          
ATOM   3702  2HE LYS A 238       3.600  -3.087   1.147 0.090 1.320          
ATOM   3703  NZ  LYS A 238       2.994  -1.808  -0.367-0.400 1.850          
ATOM   3704  1HZ LYS A 238       3.265  -1.356  -1.270 0.380 0.225          
ATOM   3705  C   LYS A 238       7.397   0.917   4.077 0.533 2.000          
ATOM   3706  O   LYS A 238       7.562   0.525   5.264-0.510 1.700          
ATOM   3707  N   ASN A 239       8.308   1.624   3.410-0.470 1.850          
ATOM   3708  HN  ASN A 239       8.129   1.871   2.438 0.310 0.225          
ATOM   3709  CA  ASN A 239       9.633   1.884   3.970 0.070 2.275          
ATOM   3710  HA  ASN A 239      10.055   0.930   4.289 0.090 1.320          
ATOM   3711  CB  ASN A 239      10.561   2.504   2.870-0.180 2.175          
ATOM   3712  1HB ASN A 239      10.213   3.484   2.542 0.090 1.320          
ATOM   3713  2HB ASN A 239      11.573   2.637   3.254 0.090 1.320          
ATOM   3714  CG  ASN A 239      10.610   1.539   1.642 0.550 2.000          
ATOM   3715  OD1 ASN A 239       9.684   1.786   0.870-0.550 1.700          
ATOM   3716  ND2 ASN A 239      11.382   0.463   1.559-0.620 1.850          
ATOM   3717 1HD2 ASN A 239      11.312  -0.119   0.734 0.320 0.225          
ATOM   3718 2HD2 ASN A 239      11.993   0.224   2.332 0.300 0.225          
ATOM   3719  C   ASN A 239       9.575   2.805   5.174 0.510 2.000          
ATOM   3720  O   ASN A 239      10.073   2.467   6.251-0.510 1.700          
ATOM   3721  N   THR A 240       8.979   3.986   4.981-0.470 1.850          
ATOM   3722  HN  THR A 240       8.594   4.228   4.068 0.310 0.225          
ATOM   3723  CA  THR A 240       8.963   4.979   6.049 0.070 2.275          
ATOM   3724  HA  THR A 240       9.997   5.117   6.365 0.090 1.320          
ATOM   3725  CB  THR A 240       8.448   6.376   5.681 0.140 2.275          
ATOM   3726  HB  THR A 240       7.553   6.272   5.085 0.090 1.320          
ATOM   3727  OG1 THR A 240       9.432   7.093   4.895-0.660 1.770          
ATOM   3728  HG1 THR A 240       9.464   6.692   4.032 0.430 0.225          
ATOM   3729  CG2 THR A 240       8.105   7.271   6.848-0.270 2.060          
ATOM   3730 1HG2 THR A 240       8.957   7.392   7.518 0.090 1.320          
ATOM   3731 2HG2 THR A 240       7.827   8.265   6.495 0.090 1.320          
ATOM   3732 3HG2 THR A 240       7.263   6.910   7.436 0.090 1.320          
ATOM   3733  C   THR A 240       8.220   4.453   7.264 0.510 2.000          
ATOM   3734  O   THR A 240       8.669   4.634   8.400-0.510 1.700          
ATOM   3735  N   TYR A 241       7.091   3.780   7.046-0.470 1.850          
ATOM   3736  HN  TYR A 241       6.704   3.745   6.107 0.310 0.225          
ATOM   3737  CA  TYR A 241       6.372   3.202   8.173 0.070 2.275          
ATOM   3738  HA  TYR A 241       6.240   3.996   8.912 0.090 1.320          
ATOM   3739  CB  TYR A 241       4.916   2.743   7.754-0.180 2.175          
ATOM   3740  1HB TYR A 241       4.455   3.473   7.089 0.090 1.320          
ATOM   3741  2HB TYR A 241       5.013   1.813   7.201 0.090 1.320          
ATOM   3742  CG  TYR A 241       3.985   2.471   8.961 0.000 1.992          
ATOM   3743  CD1 TYR A 241       3.024   3.449   9.309-0.115 1.992          
ATOM   3744  HD1 TYR A 241       2.932   4.356   8.728 0.115 1.358          
ATOM   3745  CE1 TYR A 241       2.057   3.171  10.305-0.115 1.992          
ATOM   3746  HE1 TYR A 241       1.283   3.873  10.563 0.115 1.358          
ATOM   3747  CZ  TYR A 241       2.266   2.051  11.096 0.110 1.992          
ATOM   3748  OH  TYR A 241       1.411   1.727  12.152-0.540 1.770          
ATOM   3749  HH  TYR A 241       1.515   0.838  12.460 0.430 0.225          
ATOM   3750  CD2 TYR A 241       4.195   1.390   9.694-0.115 1.992          
ATOM   3751  HD2 TYR A 241       4.958   0.663   9.458 0.115 1.358          
ATOM   3752  CE2 TYR A 241       3.316   1.170  10.746-0.115 1.992          
ATOM   3753  HE2 TYR A 241       3.444   0.274  11.329 0.115 1.358          
ATOM   3754  C   TYR A 241       7.197   2.113   8.844 0.510 2.000          
ATOM   3755  O   TYR A 241       7.205   2.003  10.074-0.510 1.700          
ATOM   3756  N   GLY A 242       7.896   1.298   8.050-0.470 1.850          
ATOM   3757  HN  GLY A 242       7.824   1.374   7.037 0.310 0.225          
ATOM   3758  CA  GLY A 242       8.695   0.223   8.616-0.020 2.175          
ATOM   3759  1HA GLY A 242       9.096  -0.377   7.799 0.090 1.320          
ATOM   3760  2HA GLY A 242       8.058  -0.439   9.205 0.090 1.320          
ATOM   3761  C   GLY A 242       9.843   0.714   9.476 0.510 2.000          
ATOM   3762  O   GLY A 242      10.128   0.140  10.529-0.510 1.700          
ATOM   3763  N   ILE A 243      10.531   1.769   9.035-0.470 1.850          
ATOM   3764  HN  ILE A 243      10.281   2.197   8.145 0.310 0.225          
ATOM   3765  CA  ILE A 243      11.645   2.299   9.818 0.070 2.275          
ATOM   3766  HA  ILE A 243      12.196   1.427  10.173 0.090 1.320          
ATOM   3767  CB  ILE A 243      12.693   3.111   8.971-0.090 2.275          
ATOM   3768  HB  ILE A 243      12.928   2.558   8.059 0.090 1.320          
ATOM   3769  CG2 ILE A 243      12.061   4.436   8.574-0.270 2.060          
ATOM   3770 1HG2 ILE A 243      11.119   4.273   8.061 0.090 1.320          
ATOM   3771 2HG2 ILE A 243      11.885   5.106   9.415 0.090 1.320          
ATOM   3772 3HG2 ILE A 243      12.700   4.972   7.871 0.090 1.320          
ATOM   3773  CG1 ILE A 243      14.043   3.456   9.763-0.180 2.175          
ATOM   3774 1HG1 ILE A 243      14.626   4.198   9.215 0.090 1.320          
ATOM   3775 2HG1 ILE A 243      13.859   3.860  10.759 0.090 1.320          
ATOM   3776  CD1 ILE A 243      14.843   2.117   9.819-0.270 2.060          
ATOM   3777  HD1 ILE A 243      15.848   2.294  10.205 0.090 1.320          
ATOM   3778  HD2 ILE A 243      14.384   1.385  10.481 0.090 1.320          
ATOM   3779  HD3 ILE A 243      14.961   1.667   8.832 0.090 1.320          
ATOM   3780  C   ILE A 243      11.137   2.976  11.086 0.510 2.000          
ATOM   3781  O   ILE A 243      11.689   2.778  12.176-0.510 1.700          
ATOM   3782  N   LEU A 244      10.080   3.787  10.964-0.470 1.850          
ATOM   3783  HN  LEU A 244       9.656   3.928  10.050 0.310 0.225          
ATOM   3784  CA  LEU A 244       9.485   4.415  12.139 0.070 2.275          
ATOM   3785  HA  LEU A 244      10.290   4.934  12.659 0.090 1.320          
ATOM   3786  CB  LEU A 244       8.313   5.416  11.890-0.180 2.175          
ATOM   3787  1HB LEU A 244       7.664   4.993  11.119 0.090 1.320          
ATOM   3788  2HB LEU A 244       7.678   5.523  12.773 0.090 1.320          
ATOM   3789  CG  LEU A 244       8.831   6.814  11.445-0.090 2.275          
ATOM   3790  HG  LEU A 244       9.636   6.693  10.716 0.090 1.320          
ATOM   3791  CD1 LEU A 244       7.683   7.639  10.777-0.270 2.060          
ATOM   3792 1HD1 LEU A 244       6.853   7.818  11.461 0.090 1.320          
ATOM   3793 2HD1 LEU A 244       8.043   8.601  10.413 0.090 1.320          
ATOM   3794 3HD1 LEU A 244       7.283   7.108   9.911 0.090 1.320          
ATOM   3795  CD2 LEU A 244       9.335   7.558  12.693-0.270 2.060          
ATOM   3796 1HD2 LEU A 244       9.664   8.563  12.426 0.090 1.320          
ATOM   3797 2HD2 LEU A 244       8.551   7.656  13.445 0.090 1.320          
ATOM   3798 3HD2 LEU A 244      10.187   7.063  13.156 0.090 1.320          
ATOM   3799  C   LEU A 244       8.974   3.371  13.125 0.510 2.000          
ATOM   3800  O   LEU A 244       9.133   3.531  14.340-0.510 1.700          
ATOM   3801  N   LEU A 245       8.336   2.308  12.627-0.470 1.850          
ATOM   3802  HN  LEU A 245       8.128   2.240  11.630 0.310 0.225          
ATOM   3803  CA  LEU A 245       7.878   1.253  13.525 0.070 2.275          
ATOM   3804  HA  LEU A 245       7.214   1.684  14.274 0.090 1.320          
ATOM   3805  CB  LEU A 245       7.192   0.175  12.710-0.180 2.175          
ATOM   3806  1HB LEU A 245       6.428   0.676  12.113 0.090 1.320          
ATOM   3807  2HB LEU A 245       7.874  -0.263  11.978 0.090 1.320          
ATOM   3808  CG  LEU A 245       6.484  -0.951  13.493-0.090 2.275          
ATOM   3809  HG  LEU A 245       7.221  -1.624  13.937 0.090 1.320          
ATOM   3810  CD1 LEU A 245       5.579  -0.384  14.623-0.270 2.060          
ATOM   3811 1HD1 LEU A 245       6.165   0.056  15.429 0.090 1.320          
ATOM   3812 2HD1 LEU A 245       4.886   0.371  14.247 0.090 1.320          
ATOM   3813 3HD1 LEU A 245       4.987  -1.178  15.081 0.090 1.320          
ATOM   3814  CD2 LEU A 245       5.639  -1.736  12.524-0.270 2.060          
ATOM   3815 1HD2 LEU A 245       4.877  -1.130  12.043 0.090 1.320          
ATOM   3816 2HD2 LEU A 245       6.258  -2.173  11.740 0.090 1.320          
ATOM   3817 3HD2 LEU A 245       5.132  -2.563  13.023 0.090 1.320          
ATOM   3818  C   LEU A 245       9.056   0.549  14.187 0.510 2.000          
ATOM   3819  O   LEU A 245       9.005   0.228  15.380-0.510 1.700          
ATOM   3820  N   TRP A 246      10.130   0.298  13.434-0.470 1.850          
ATOM   3821  HN  TRP A 246      10.118   0.495  12.436 0.310 0.225          
ATOM   3822  CA  TRP A 246      11.287  -0.350  14.042 0.070 2.275          
ATOM   3823  HA  TRP A 246      10.944  -1.244  14.568 0.090 1.320          
ATOM   3824  CB  TRP A 246      12.307  -0.809  12.984-0.180 2.175          
ATOM   3825  1HB TRP A 246      11.831  -1.503  12.290 0.090 1.320          
ATOM   3826  2HB TRP A 246      12.649   0.037  12.388 0.090 1.320          
ATOM   3827  CG  TRP A 246      13.503  -1.488  13.575-0.030 1.992          
ATOM   3828  CD1 TRP A 246      13.629  -2.813  13.921 0.035 1.992          
ATOM   3829  HD1 TRP A 246      12.854  -3.531  13.729 0.115 1.358          
ATOM   3830  NE1 TRP A 246      14.763  -3.060  14.601-0.610 1.850          
ATOM   3831  HE1 TRP A 246      15.021  -3.974  15.002 0.380 0.225          
ATOM   3832  CE2 TRP A 246      15.467  -1.907  14.727 0.130 1.800          
ATOM   3833  CD2 TRP A 246      14.764  -0.880  14.032-0.020 1.800          
ATOM   3834  CE3 TRP A 246      15.312   0.467  14.027-0.115 1.992          
ATOM   3835  HE3 TRP A 246      14.790   1.268  13.525 0.115 1.358          
ATOM   3836  CZ3 TRP A 246      16.463   0.725  14.819-0.115 1.992          
ATOM   3837  HZ3 TRP A 246      16.843   1.735  14.873 0.115 1.358          
ATOM   3838  CZ2 TRP A 246      16.615  -1.599  15.462-0.115 1.992          
ATOM   3839  HZ2 TRP A 246      17.107  -2.380  16.023 0.115 1.358          
ATOM   3840  CH2 TRP A 246      17.143  -0.280  15.460-0.115 1.992          
ATOM   3841  HH2 TRP A 246      18.028  -0.054  16.036 0.115 1.358          
ATOM   3842  C   TRP A 246      11.959   0.552  15.076 0.510 2.000          
ATOM   3843  O   TRP A 246      12.329   0.089  16.163-0.510 1.700          
ATOM   3844  N   ALA A 247      12.113   1.843  14.765-0.470 1.850          
ATOM   3845  HN  ALA A 247      11.840   2.160  13.834 0.310 0.225          
ATOM   3846  CA  ALA A 247      12.793   2.754  15.682 0.070 2.275          
ATOM   3847  HA  ALA A 247      13.707   2.263  16.028 0.090 1.320          
ATOM   3848  CB  ALA A 247      13.228   4.028  14.914-0.270 2.060          
ATOM   3849  1HB ALA A 247      13.885   3.778  14.080 0.090 1.320          
ATOM   3850  2HB ALA A 247      12.365   4.559  14.510 0.090 1.320          
ATOM   3851  3HB ALA A 247      13.770   4.708  15.572 0.090 1.320          
ATOM   3852  C   ALA A 247      11.962   3.025  16.925 0.510 2.000          
ATOM   3853  O   ALA A 247      12.516   3.288  17.999-0.510 1.700          
ATOM   3854  N   THR A 248      10.640   2.956  16.806-0.470 1.850          
ATOM   3855  HN  THR A 248      10.232   2.737  15.906 0.310 0.225          
ATOM   3856  CA  THR A 248       9.784   3.195  17.957 0.070 2.275          
ATOM   3857  HA  THR A 248      10.217   3.991  18.567 0.090 1.320          
ATOM   3858  CB  THR A 248       8.350   3.670  17.511 0.140 2.275          
ATOM   3859  HB  THR A 248       7.811   2.890  16.967 0.090 1.320          
ATOM   3860  OG1 THR A 248       8.591   4.778  16.686-0.660 1.770          
ATOM   3861  HG1 THR A 248       8.854   4.427  15.830 0.430 0.225          
ATOM   3862  CG2 THR A 248       7.555   4.141  18.752-0.270 2.060          
ATOM   3863 1HG2 THR A 248       8.110   4.870  19.343 0.090 1.320          
ATOM   3864 2HG2 THR A 248       6.610   4.599  18.466 0.090 1.320          
ATOM   3865 3HG2 THR A 248       7.320   3.307  19.416 0.090 1.320          
ATOM   3866  C   THR A 248       9.706   1.967  18.847 0.510 2.000          
ATOM   3867  O   THR A 248       9.865   2.068  20.068-0.510 1.700          
ATOM   3868  N   THR A 249       9.511   0.796  18.244-0.470 1.850          
ATOM   3869  HN  THR A 249       9.442   0.731  17.236 0.310 0.225          
ATOM   3870  CA  THR A 249       9.298  -0.415  19.027 0.070 2.275          
ATOM   3871  HA  THR A 249       8.561  -0.217  19.811 0.090 1.320          
ATOM   3872  CB  THR A 249       8.859  -1.645  18.227 0.140 2.275          
ATOM   3873  HB  THR A 249       9.596  -1.928  17.472 0.090 1.320          
ATOM   3874  OG1 THR A 249       7.653  -1.335  17.516-0.660 1.770          
ATOM   3875  HG1 THR A 249       7.885  -0.799  16.766 0.430 0.225          
ATOM   3876  CG2 THR A 249       8.611  -2.902  19.191-0.270 2.060          
ATOM   3877 1HG2 THR A 249       8.021  -2.632  20.067 0.090 1.320          
ATOM   3878 2HG2 THR A 249       8.068  -3.665  18.635 0.090 1.320          
ATOM   3879 3HG2 THR A 249       9.550  -3.342  19.527 0.090 1.320          
ATOM   3880  C   THR A 249      10.586  -0.885  19.695 0.510 2.000          
ATOM   3881  O   THR A 249      10.648  -1.014  20.920-0.510 1.700          
ATOM   3882  N   TRP A 250      11.635  -1.126  18.911-0.470 1.850          
ATOM   3883  HN  TRP A 250      11.601  -0.915  17.923 0.310 0.225          
ATOM   3884  CA  TRP A 250      12.855  -1.694  19.474 0.070 2.275          
ATOM   3885  HA  TRP A 250      12.618  -2.303  20.352 0.090 1.320          
ATOM   3886  CB  TRP A 250      13.568  -2.679  18.402-0.180 2.175          
ATOM   3887  1HB TRP A 250      13.818  -2.124  17.496 0.090 1.320          
ATOM   3888  2HB TRP A 250      14.513  -3.053  18.796 0.090 1.320          
ATOM   3889  CG  TRP A 250      12.678  -3.857  18.023-0.030 1.992          
ATOM   3890  CD1 TRP A 250      11.847  -3.899  16.914 0.035 1.992          
ATOM   3891  HD1 TRP A 250      11.709  -3.078  16.225 0.115 1.358          
ATOM   3892  NE1 TRP A 250      11.223  -5.075  16.895-0.610 1.850          
ATOM   3893  HE1 TRP A 250      10.504  -5.352  16.242 0.380 0.225          
ATOM   3894  CE2 TRP A 250      11.829  -5.894  17.834 0.130 1.800          
ATOM   3895  CD2 TRP A 250      12.627  -5.070  18.654-0.020 1.800          
ATOM   3896  CE3 TRP A 250      13.324  -5.566  19.777-0.115 1.992          
ATOM   3897  HE3 TRP A 250      13.949  -4.917  20.372 0.115 1.358          
ATOM   3898  CZ3 TRP A 250      13.239  -6.931  20.010-0.115 1.992          
ATOM   3899  HZ3 TRP A 250      13.769  -7.392  20.828 0.115 1.358          
ATOM   3900  CZ2 TRP A 250      11.658  -7.180  18.109-0.115 1.992          
ATOM   3901  HZ2 TRP A 250      11.013  -7.805  17.507 0.115 1.358          
ATOM   3902  CH2 TRP A 250      12.370  -7.706  19.196-0.115 1.992          
ATOM   3903  HH2 TRP A 250      12.266  -8.763  19.399 0.115 1.358          
ATOM   3904  C   TRP A 250      13.852  -0.644  19.948 0.510 2.000          
ATOM   3905  O   TRP A 250      14.541  -0.853  20.957-0.510 1.700          
ATOM   3906  N   GLY A 251      13.970   0.466  19.230-0.470 1.850          
ATOM   3907  HN  GLY A 251      13.378   0.592  18.423 0.310 0.225          
ATOM   3908  CA  GLY A 251      14.867   1.517  19.655-0.020 2.175          
ATOM   3909  1HA GLY A 251      14.920   2.293  18.893 0.090 1.320          
ATOM   3910  2HA GLY A 251      15.877   1.124  19.785 0.090 1.320          
ATOM   3911  C   GLY A 251      14.412   2.132  20.959 0.510 2.000          
ATOM   3912  O   GLY A 251      15.157   2.157  21.944-0.510 1.700          
ATOM   3913  N   LEU A 252      13.168   2.611  20.977-0.470 1.850          
ATOM   3914  HN  LEU A 252      12.584   2.504  20.161 0.310 0.225          
ATOM   3915  CA  LEU A 252      12.662   3.335  22.134 0.070 2.275          
ATOM   3916  HA  LEU A 252      13.485   3.910  22.566 0.090 1.320          
ATOM   3917  CB  LEU A 252      11.509   4.373  21.751-0.180 2.175          
ATOM   3918  1HB LEU A 252      11.907   5.022  20.972 0.090 1.320          
ATOM   3919  2HB LEU A 252      10.672   3.850  21.309 0.090 1.320          
ATOM   3920  CG  LEU A 252      10.943   5.238  22.891-0.090 2.275          
ATOM   3921  HG  LEU A 252      10.297   4.595  23.495 0.090 1.320          
ATOM   3922  CD1 LEU A 252      11.943   5.836  23.832-0.270 2.060          
ATOM   3923 1HD1 LEU A 252      12.451   5.090  24.443 0.090 1.320          
ATOM   3924 2HD1 LEU A 252      12.723   6.373  23.293 0.090 1.320          
ATOM   3925 3HD1 LEU A 252      11.480   6.529  24.533 0.090 1.320          
ATOM   3926  CD2 LEU A 252      10.064   6.364  22.316-0.270 2.060          
ATOM   3927 1HD2 LEU A 252       9.281   5.958  21.674 0.090 1.320          
ATOM   3928 2HD2 LEU A 252       9.562   6.907  23.117 0.090 1.320          
ATOM   3929 3HD2 LEU A 252      10.655   7.066  21.732 0.090 1.320          
ATOM   3930  C   LEU A 252      12.182   2.393  23.238 0.510 2.000          
ATOM   3931  O   LEU A 252      12.457   2.629  24.422-0.510 1.700          
ATOM   3932  N   LEU A 253      11.500   1.311  22.873-0.470 1.850          
ATOM   3933  HN  LEU A 253      11.444   1.053  21.899 0.310 0.225          
ATOM   3934  CA  LEU A 253      10.898   0.384  23.826 0.070 2.275          
ATOM   3935  HA  LEU A 253      11.003   0.742  24.851 0.090 1.320          
ATOM   3936  CB  LEU A 253       9.330   0.142  23.506-0.180 2.175          
ATOM   3937  1HB LEU A 253       9.185  -0.395  22.576 0.090 1.320          
ATOM   3938  2HB LEU A 253       8.910  -0.529  24.254 0.090 1.320          
ATOM   3939  CG  LEU A 253       8.421   1.381  23.479-0.090 2.275          
ATOM   3940  HG  LEU A 253       8.814   2.018  22.683 0.090 1.320          
ATOM   3941  CD1 LEU A 253       6.955   1.088  23.092-0.270 2.060          
ATOM   3942 1HD1 LEU A 253       6.906   0.547  22.145 0.090 1.320          
ATOM   3943 2HD1 LEU A 253       6.465   0.471  23.846 0.090 1.320          
ATOM   3944 3HD1 LEU A 253       6.376   2.004  22.977 0.090 1.320          
ATOM   3945  CD2 LEU A 253       8.479   2.202  24.753-0.270 2.060          
ATOM   3946 1HD2 LEU A 253       7.799   3.049  24.737 0.090 1.320          
ATOM   3947 2HD2 LEU A 253       8.240   1.576  25.611 0.090 1.320          
ATOM   3948 3HD2 LEU A 253       9.481   2.603  24.912 0.090 1.320          
ATOM   3949  C   LEU A 253      11.602  -0.969  23.749 0.510 2.000          
ATOM   3950  O   LEU A 253      12.641  -1.119  23.102-0.510 1.700          
ATOM   3951  N   ASN A 254      11.052  -1.945  24.465-0.470 1.850          
ATOM   3952  HN  ASN A 254      10.142  -1.740  24.841 0.310 0.225          
ATOM   3953  CA  ASN A 254      11.389  -3.343  24.243 0.070 2.275          
ATOM   3954  HA  ASN A 254      12.441  -3.408  23.961 0.090 1.320          
ATOM   3955  CB  ASN A 254      11.204  -4.249  25.538-0.180 2.175          
ATOM   3956  1HB ASN A 254      11.529  -5.270  25.344 0.090 1.320          
ATOM   3957  2HB ASN A 254      11.865  -3.878  26.322 0.090 1.320          
ATOM   3958  CG  ASN A 254       9.782  -4.312  26.083 0.550 2.000          
ATOM   3959  OD1 ASN A 254       8.876  -4.982  25.615-0.550 1.700          
ATOM   3960  ND2 ASN A 254       9.472  -3.651  27.220-0.620 1.850          
ATOM   3961 1HD2 ASN A 254       8.542  -3.783  27.594 0.320 0.225          
ATOM   3962 2HD2 ASN A 254      10.136  -3.062  27.702 0.300 0.225          
ATOM   3963  C   ASN A 254      10.597  -3.840  23.036 0.510 2.000          
ATOM   3964  O   ASN A 254       9.937  -3.070  22.338-0.510 1.700          
ATOM   3965  N   GLY A 255      10.653  -5.139  22.777-0.470 1.850          
ATOM   3966  HN  GLY A 255      11.122  -5.737  23.433 0.310 0.225          
ATOM   3967  CA  GLY A 255      10.071  -5.758  21.596-0.020 2.175          
ATOM   3968  1HA GLY A 255      10.090  -6.840  21.715 0.090 1.320          
ATOM   3969  2HA GLY A 255      10.725  -5.535  20.754 0.090 1.320          
ATOM   3970  C   GLY A 255       8.671  -5.374  21.138 0.510 2.000          
ATOM   3971  O   GLY A 255       8.301  -5.645  19.992-0.510 1.700          
ATOM   3972  N   LYS A 256       7.856  -4.809  22.026-0.470 1.850          
ATOM   3973  HN  LYS A 256       8.249  -4.328  22.826 0.310 0.225          
ATOM   3974  CA  LYS A 256       6.430  -4.690  21.768 0.070 2.275          
ATOM   3975  HA  LYS A 256       6.262  -4.614  20.690 0.090 1.320          
ATOM   3976  CB  LYS A 256       5.580  -5.870  22.304-0.180 2.175          
ATOM   3977  1HB LYS A 256       4.585  -5.807  21.863 0.090 1.320          
ATOM   3978  2HB LYS A 256       6.001  -6.780  21.872 0.090 1.320          
ATOM   3979  CG  LYS A 256       5.425  -6.081  23.836-0.180 2.175          
ATOM   3980  1HG LYS A 256       6.420  -6.218  24.268 0.090 1.320          
ATOM   3981  2HG LYS A 256       5.021  -5.181  24.297 0.090 1.320          
ATOM   3982  CD  LYS A 256       4.522  -7.291  24.189-0.180 2.175          
ATOM   3983  1HD LYS A 256       3.488  -7.083  23.905 0.090 1.320          
ATOM   3984  2HD LYS A 256       4.823  -8.111  23.532 0.090 1.320          
ATOM   3985  CE  LYS A 256       4.606  -7.863  25.639 0.210 2.175          
ATOM   3986  1HE LYS A 256       4.052  -8.800  25.712 0.050 1.320          
ATOM   3987  2HE LYS A 256       5.633  -8.049  25.958 0.050 1.320          
ATOM   3988  NZ  LYS A 256       3.993  -6.881  26.466-0.300 1.850          
ATOM   3989  1HZ LYS A 256       3.588  -7.305  27.287 0.330 0.225          
ATOM   3990  2HZ LYS A 256       4.729  -6.270  26.877 0.330 0.225          
ATOM   3991  3HZ LYS A 256       3.321  -6.310  25.988 0.330 0.225          
ATOM   3992  C   LYS A 256       5.903  -3.370  22.320 0.510 2.000          
ATOM   3993  O   LYS A 256       6.643  -2.576  22.907-0.510 1.700          
ATOM   3994  N   TRP A 257       4.606  -3.131  22.110-0.470 1.850          
ATOM   3995  HN  TRP A 257       4.065  -3.794  21.580 0.310 0.225          
ATOM   3996  CA  TRP A 257       3.936  -1.948  22.648 0.070 2.275          
ATOM   3997  HA  TRP A 257       4.631  -1.105  22.664 0.090 1.320          
ATOM   3998  CB  TRP A 257       2.722  -1.518  21.807-0.180 2.175          
ATOM   3999  1HB TRP A 257       1.959  -2.297  21.839 0.090 1.320          
ATOM   4000  2HB TRP A 257       2.254  -0.634  22.243 0.090 1.320          
ATOM   4001  CG  TRP A 257       2.995  -1.243  20.340-0.030 1.992          
ATOM   4002  CD1 TRP A 257       2.834  -1.955  19.159 0.035 1.992          
ATOM   4003  HD1 TRP A 257       2.395  -2.943  19.128 0.115 1.358          
ATOM   4004  NE1 TRP A 257       3.325  -1.303  18.081-0.610 1.850          
ATOM   4005  HE1 TRP A 257       3.328  -1.686  17.145 0.380 0.225          
ATOM   4006  CE2 TRP A 257       3.798  -0.074  18.473 0.130 1.800          
ATOM   4007  CD2 TRP A 257       3.651  -0.054  19.876-0.020 1.800          
ATOM   4008  CE3 TRP A 257       4.044   1.064  20.600-0.115 1.992          
ATOM   4009  HE3 TRP A 257       3.954   1.118  21.675 0.115 1.358          
ATOM   4010  CZ3 TRP A 257       4.699   2.097  19.843-0.115 1.992          
ATOM   4011  HZ3 TRP A 257       5.090   2.956  20.365 0.115 1.358          
ATOM   4012  CZ2 TRP A 257       4.278   0.977  17.689-0.115 1.992          
ATOM   4013  HZ2 TRP A 257       4.315   0.935  16.613 0.115 1.358          
ATOM   4014  CH2 TRP A 257       4.683   2.090  18.409-0.115 1.992          
ATOM   4015  HH2 TRP A 257       5.074   2.948  17.893 0.115 1.358          
ATOM   4016  C   TRP A 257       3.544  -2.282  24.083 0.510 2.000          
ATOM   4017  O   TRP A 257       2.391  -2.593  24.396-0.510 1.700          
ATOM   4018  N   ASP A 258       4.518  -2.200  24.979-0.470 1.850          
ATOM   4019  HN  ASP A 258       5.449  -1.938  24.672 0.310 0.225          
ATOM   4020  CA  ASP A 258       4.314  -2.641  26.352 0.070 2.275          
ATOM   4021  HA  ASP A 258       3.529  -3.397  26.405 0.090 1.320          
ATOM   4022  CB  ASP A 258       5.662  -3.368  26.756-0.280 2.175          
ATOM   4023  1HB ASP A 258       6.014  -4.029  25.965 0.090 1.320          
ATOM   4024  2HB ASP A 258       6.463  -2.652  26.892 0.090 1.320          
ATOM   4025  CG  ASP A 258       5.454  -4.163  27.989 0.620 2.000          
ATOM   4026  OD1 ASP A 258       4.932  -3.682  29.037-0.760 1.700          
ATOM   4027  OD2 ASP A 258       5.687  -5.408  27.848-0.760 1.700          
ATOM   4028  C   ASP A 258       3.863  -1.424  27.145 0.510 2.000          
ATOM   4029  O   ASP A 258       4.665  -0.536  27.439-0.510 1.700          
ATOM   4030  N   ARG A 259       2.579  -1.381  27.494-0.470 1.850          
ATOM   4031  HN  ARG A 259       1.983  -2.162  27.286 0.310 0.225          
ATOM   4032  CA  ARG A 259       2.061  -0.223  28.212 0.070 2.275          
ATOM   4033  HA  ARG A 259       2.404   0.685  27.738 0.090 1.320          
ATOM   4034  CB  ARG A 259       0.482  -0.189  28.292-0.180 2.175          
ATOM   4035  1HB ARG A 259       0.114  -1.010  28.912 0.090 1.320          
ATOM   4036  2HB ARG A 259       0.139   0.741  28.753 0.090 1.320          
ATOM   4037  CG  ARG A 259      -0.012  -0.307  26.846-0.180 2.175          
ATOM   4038  1HG ARG A 259       0.214   0.611  26.300 0.090 1.320          
ATOM   4039  2HG ARG A 259       0.472  -1.114  26.313 0.090 1.320          
ATOM   4040  CD  ARG A 259      -1.533  -0.511  26.942 0.200 2.175          
ATOM   4041  1HD ARG A 259      -1.793  -1.452  27.429 0.090 1.320          
ATOM   4042  2HD ARG A 259      -2.003   0.286  27.526 0.090 1.320          
ATOM   4043  NE  ARG A 259      -2.132  -0.474  25.566-0.700 1.850          
ATOM   4044  HE  ARG A 259      -2.933   0.190  25.510 0.440 0.225          
ATOM   4045  CZ  ARG A 259      -1.696  -1.233  24.522 0.640 2.000          
ATOM   4046  NH1 ARG A 259      -0.875  -2.289  24.672-0.800 1.850          
ATOM   4047 1HH1 ARG A 259      -0.521  -2.799  23.873 0.460 0.225          
ATOM   4048 2HH1 ARG A 259      -0.523  -2.533  25.582 0.460 0.225          
ATOM   4049  NH2 ARG A 259      -2.230  -0.955  23.327-0.800 1.850          
ATOM   4050 1HH2 ARG A 259      -1.984  -1.459  22.465 0.460 0.225          
ATOM   4051 2HH2 ARG A 259      -2.878  -0.182  23.234 0.460 0.225          
ATOM   4052  C   ARG A 259       2.572  -0.183  29.643 0.510 2.000          
ATOM   4053  O   ARG A 259       2.860   0.895  30.174-0.510 1.700          
ATOM   4054  N   ASP A 260       2.681  -1.345  30.287-0.470 1.850          
ATOM   4055  HN  ASP A 260       2.501  -2.223  29.823 0.310 0.225          
ATOM   4056  CA  ASP A 260       3.265  -1.395  31.621 0.070 2.275          
ATOM   4057  HA  ASP A 260       2.725  -0.717  32.280 0.090 1.320          
ATOM   4058  CB  ASP A 260       3.119  -2.851  32.168-0.280 2.175          
ATOM   4059  1HB ASP A 260       3.499  -3.580  31.451 0.090 1.320          
ATOM   4060  2HB ASP A 260       3.732  -2.970  33.062 0.090 1.320          
ATOM   4061  CG  ASP A 260       1.692  -3.245  32.572 0.620 2.000          
ATOM   4062  OD1 ASP A 260       1.088  -4.211  32.102-0.760 1.700          
ATOM   4063  OD2 ASP A 260       1.113  -2.458  33.357-0.760 1.700          
ATOM   4064  C   ASP A 260       4.722  -0.941  31.601 0.510 2.000          
ATOM   4065  O   ASP A 260       5.194  -0.296  32.544-0.510 1.700          
ATOM   4066  N   TYR A 261       5.442  -1.256  30.518-0.470 1.850          
ATOM   4067  HN  TYR A 261       5.058  -1.957  29.880 0.310 0.225          
ATOM   4068  CA  TYR A 261       6.873  -0.959  30.440 0.070 2.275          
ATOM   4069  HA  TYR A 261       7.295  -1.330  31.377 0.090 1.320          
ATOM   4070  CB  TYR A 261       7.560  -1.746  29.345-0.180 2.175          
ATOM   4071  1HB TYR A 261       7.362  -2.811  29.462 0.090 1.320          
ATOM   4072  2HB TYR A 261       7.155  -1.416  28.393 0.090 1.320          
ATOM   4073  CG  TYR A 261       9.092  -1.516  29.389 0.000 1.992          
ATOM   4074  CD1 TYR A 261       9.606  -0.731  28.397-0.115 1.992          
ATOM   4075  HD1 TYR A 261       8.934  -0.213  27.726 0.115 1.358          
ATOM   4076  CE1 TYR A 261      10.954  -0.491  28.250-0.115 1.992          
ATOM   4077  HE1 TYR A 261      11.311   0.175  27.475 0.115 1.358          
ATOM   4078  CZ  TYR A 261      11.870  -1.170  29.077 0.110 1.992          
ATOM   4079  OH  TYR A 261      13.284  -1.137  28.840-0.540 1.770          
ATOM   4080  HH  TYR A 261      13.801  -1.716  29.378 0.430 0.225          
ATOM   4081  CD2 TYR A 261       9.976  -2.246  30.149-0.115 1.992          
ATOM   4082  HD2 TYR A 261       9.573  -2.958  30.856 0.115 1.358          
ATOM   4083  CE2 TYR A 261      11.393  -2.153  30.017-0.115 1.992          
ATOM   4084  HE2 TYR A 261      12.055  -2.766  30.611 0.115 1.358          
ATOM   4085  C   TYR A 261       7.153   0.534  30.455 0.510 2.000          
ATOM   4086  O   TYR A 261       8.179   0.973  30.984-0.510 1.700          
ATOM   4087  N   VAL A 262       6.246   1.335  29.898-0.470 1.850          
ATOM   4088  HN  VAL A 262       5.402   0.933  29.508 0.310 0.225          
ATOM   4089  CA  VAL A 262       6.497   2.758  29.759 0.070 2.275          
ATOM   4090  HA  VAL A 262       7.568   2.936  29.631 0.090 1.320          
ATOM   4091  CB  VAL A 262       5.762   3.427  28.523-0.090 2.275          
ATOM   4092  HB  VAL A 262       6.114   4.459  28.447 0.090 1.320          
ATOM   4093  CG1 VAL A 262       6.266   2.691  27.279-0.270 2.060          
ATOM   4094 1HG1 VAL A 262       7.351   2.693  27.257 0.090 1.320          
ATOM   4095 2HG1 VAL A 262       5.935   1.654  27.243 0.090 1.320          
ATOM   4096 3HG1 VAL A 262       5.915   3.176  26.368 0.090 1.320          
ATOM   4097  CG2 VAL A 262       4.237   3.481  28.575-0.270 2.060          
ATOM   4098 1HG2 VAL A 262       3.853   3.961  29.470 0.090 1.320          
ATOM   4099 2HG2 VAL A 262       3.899   4.077  27.736 0.090 1.320          
ATOM   4100 3HG2 VAL A 262       3.795   2.492  28.505 0.090 1.320          
ATOM   4101  C   VAL A 262       6.088   3.539  30.993 0.510 2.000          
ATOM   4102  O   VAL A 262       6.231   4.769  31.021-0.510 1.700          
ATOM   4103  N   LYS A 263       5.603   2.861  32.024-0.470 1.850          
ATOM   4104  HN  LYS A 263       5.585   1.847  31.996 0.310 0.225          
ATOM   4105  CA  LYS A 263       5.044   3.550  33.178 0.070 2.275          
ATOM   4106  HA  LYS A 263       4.326   4.298  32.841 0.090 1.320          
ATOM   4107  CB  LYS A 263       4.378   2.586  34.164-0.180 2.175          
ATOM   4108  1HB LYS A 263       4.993   1.695  34.314 0.090 1.320          
ATOM   4109  2HB LYS A 263       4.259   3.047  35.147 0.090 1.320          
ATOM   4110  CG  LYS A 263       3.020   2.246  33.600-0.180 2.175          
ATOM   4111  1HG LYS A 263       2.435   3.156  33.454 0.090 1.320          
ATOM   4112  2HG LYS A 263       3.140   1.799  32.611 0.090 1.320          
ATOM   4113  CD  LYS A 263       2.220   1.261  34.516-0.180 2.175          
ATOM   4114  1HD LYS A 263       2.794   0.333  34.592 0.090 1.320          
ATOM   4115  2HD LYS A 263       2.146   1.665  35.527 0.090 1.320          
ATOM   4116  CE  LYS A 263       0.878   0.976  33.972 0.210 2.175          
ATOM   4117  1HE LYS A 263       0.250   1.863  34.068 0.050 1.320          
ATOM   4118  2HE LYS A 263       0.938   0.756  32.904 0.050 1.320          
ATOM   4119  NZ  LYS A 263       0.168  -0.207  34.641-0.300 1.850          
ATOM   4120  1HZ LYS A 263       0.584  -1.079  34.257 0.330 0.225          
ATOM   4121  2HZ LYS A 263       0.271  -0.220  35.641 0.330 0.225          
ATOM   4122  3HZ LYS A 263      -0.802  -0.251  34.375 0.330 0.225          
ATOM   4123  C   LYS A 263       6.155   4.256  33.949 0.510 2.000          
ATOM   4124  O   LYS A 263       7.078   3.607  34.451-0.510 1.700          
ATOM   4125  N   GLY A 264       6.076   5.584  34.023-0.470 1.850          
ATOM   4126  HN  GLY A 264       5.290   6.043  33.594 0.310 0.225          
ATOM   4127  CA  GLY A 264       7.033   6.377  34.771-0.020 2.175          
ATOM   4128  1HA GLY A 264       7.072   6.007  35.798 0.090 1.320          
ATOM   4129  2HA GLY A 264       6.679   7.405  34.840 0.090 1.320          
ATOM   4130  C   GLY A 264       8.451   6.407  34.249 0.510 2.000          
ATOM   4131  O   GLY A 264       9.373   6.697  35.019-0.510 1.700          
ATOM   4132  N   ARG A 265       8.662   6.124  32.968-0.470 1.850          
ATOM   4133  HN  ARG A 265       7.882   5.843  32.395 0.310 0.225          
ATOM   4134  CA  ARG A 265       9.999   6.036  32.398 0.070 2.275          
ATOM   4135  HA  ARG A 265      10.745   5.876  33.179 0.090 1.320          
ATOM   4136  CB  ARG A 265      10.138   4.928  31.367-0.180 2.175          
ATOM   4137  1HB ARG A 265       9.331   4.966  30.634 0.090 1.320          
ATOM   4138  2HB ARG A 265      11.055   5.093  30.794 0.090 1.320          
ATOM   4139  CG  ARG A 265      10.228   3.539  31.991-0.180 2.175          
ATOM   4140  1HG ARG A 265      10.782   3.581  32.931 0.090 1.320          
ATOM   4141  2HG ARG A 265       9.233   3.161  32.233 0.090 1.320          
ATOM   4142  CD  ARG A 265      11.006   2.595  30.984 0.200 2.175          
ATOM   4143  1HD ARG A 265      10.456   2.545  30.050 0.090 1.320          
ATOM   4144  2HD ARG A 265      11.995   2.986  30.748 0.090 1.320          
ATOM   4145  NE  ARG A 265      11.014   1.215  31.506-0.700 1.850          
ATOM   4146  HE  ARG A 265      10.072   0.810  31.529 0.440 0.225          
ATOM   4147  CZ  ARG A 265      12.101   0.700  32.095 0.640 2.000          
ATOM   4148  NH1 ARG A 265      13.318   1.170  31.863-0.800 1.850          
ATOM   4149 1HH1 ARG A 265      14.122   0.931  32.425 0.460 0.225          
ATOM   4150 2HH1 ARG A 265      13.473   1.817  31.101 0.460 0.225          
ATOM   4151  NH2 ARG A 265      11.873  -0.194  33.080-0.800 1.850          
ATOM   4152 1HH2 ARG A 265      12.608  -0.544  33.677 0.460 0.225          
ATOM   4153 2HH2 ARG A 265      10.923  -0.424  33.342 0.460 0.225          
ATOM   4154  C   ARG A 265      10.370   7.309  31.648 0.510 2.000          
ATOM   4155  O   ARG A 265       9.551   7.875  30.917-0.510 1.700          
ATOM   4156  N   ASN A 266      11.617   7.743  31.827-0.470 1.850          
ATOM   4157  HN  ASN A 266      12.277   7.140  32.316 0.310 0.225          
ATOM   4158  CA  ASN A 266      12.204   8.749  30.956 0.070 2.275          
ATOM   4159  HA  ASN A 266      11.520   9.588  30.861 0.090 1.320          
ATOM   4160  CB  ASN A 266      13.606   9.278  31.393-0.180 2.175          
ATOM   4161  1HB ASN A 266      14.327   8.469  31.361 0.090 1.320          
ATOM   4162  2HB ASN A 266      13.983  10.048  30.721 0.090 1.320          
ATOM   4163  CG  ASN A 266      13.687   9.923  32.825 0.550 2.000          
ATOM   4164  OD1 ASN A 266      13.386  11.076  33.019-0.550 1.700          
ATOM   4165  ND2 ASN A 266      14.231   9.109  33.757-0.620 1.850          
ATOM   4166 1HD2 ASN A 266      14.416   9.459  34.688 0.320 0.225          
ATOM   4167 2HD2 ASN A 266      14.560   8.187  33.507 0.300 0.225          
ATOM   4168  C   ASN A 266      12.503   8.105  29.607 0.510 2.000          
ATOM   4169  O   ASN A 266      12.303   6.903  29.410-0.510 1.700          
ATOM   4170  N   VAL A 267      12.995   8.904  28.656-0.470 1.850          
ATOM   4171  HN  VAL A 267      13.198   9.873  28.840 0.310 0.225          
ATOM   4172  CA  VAL A 267      13.334   8.309  27.369 0.070 2.275          
ATOM   4173  HA  VAL A 267      12.465   7.744  27.021 0.090 1.320          
ATOM   4174  CB  VAL A 267      13.638   9.350  26.329-0.090 2.275          
ATOM   4175  HB  VAL A 267      14.525   9.912  26.632 0.090 1.320          
ATOM   4176  CG1 VAL A 267      13.857   8.811  24.911-0.270 2.060          
ATOM   4177 1HG1 VAL A 267      14.116   9.608  24.215 0.090 1.320          
ATOM   4178 2HG1 VAL A 267      14.681   8.095  24.879 0.090 1.320          
ATOM   4179 3HG1 VAL A 267      12.972   8.303  24.536 0.090 1.320          
ATOM   4180  CG2 VAL A 267      12.421  10.301  26.182-0.270 2.060          
ATOM   4181 1HG2 VAL A 267      11.508   9.758  25.929 0.090 1.320          
ATOM   4182 2HG2 VAL A 267      12.219  10.852  27.101 0.090 1.320          
ATOM   4183 3HG2 VAL A 267      12.591  11.052  25.411 0.090 1.320          
ATOM   4184  C   VAL A 267      14.431   7.267  27.557 0.510 2.000          
ATOM   4185  O   VAL A 267      14.517   6.294  26.798-0.510 1.700          
ATOM   4186  N   ASP A 268      15.271   7.444  28.577-0.470 1.850          
ATOM   4187  HN  ASP A 268      15.158   8.220  29.207 0.310 0.225          
ATOM   4188  CA  ASP A 268      16.233   6.434  29.005 0.070 2.275          
ATOM   4189  HA  ASP A 268      15.989   5.461  28.571 0.090 1.320          
ATOM   4190  CB  ASP A 268      17.569   6.863  28.504-0.280 2.175          
ATOM   4191  1HB ASP A 268      17.530   7.061  27.434 0.090 1.320          
ATOM   4192  2HB ASP A 268      17.890   7.787  28.986 0.090 1.320          
ATOM   4193  CG  ASP A 268      18.646   5.860  28.686 0.620 2.000          
ATOM   4194  OD1 ASP A 268      19.750   6.211  29.202-0.760 1.700          
ATOM   4195  OD2 ASP A 268      18.371   4.713  28.247-0.760 1.700          
ATOM   4196  C   ASP A 268      16.175   6.322  30.524 0.510 2.000          
ATOM   4197  O   ASP A 268      16.383   7.317  31.228-0.510 1.700          
ATOM   4198  N   GLY A 269      15.917   5.115  31.031-0.470 1.850          
ATOM   4199  HN  GLY A 269      15.944   4.345  30.381 0.310 0.225          
ATOM   4200  CA  GLY A 269      15.896   4.885  32.465-0.020 2.175          
ATOM   4201  1HA GLY A 269      16.768   5.363  32.920 0.090 1.320          
ATOM   4202  2HA GLY A 269      15.999   3.817  32.648 0.090 1.320          
ATOM   4203  C   GLY A 269      14.637   5.399  33.151 0.510 2.000          
ATOM   4204  O   GLY A 269      13.773   6.040  32.554-0.510 1.700          
ATOM   4205  N   THR A 270      14.574   5.151  34.460-0.470 1.850          
ATOM   4206  HN  THR A 270      15.374   4.782  34.950 0.310 0.225          
ATOM   4207  CA  THR A 270      13.398   5.439  35.280 0.070 2.275          
ATOM   4208  HA  THR A 270      12.541   5.492  34.608 0.090 1.320          
ATOM   4209  CB  THR A 270      13.096   4.245  36.185 0.140 2.275          
ATOM   4210  HB  THR A 270      13.870   4.196  36.957 0.090 1.320          
ATOM   4211  OG1 THR A 270      13.026   2.996  35.530-0.660 1.770          
ATOM   4212  HG1 THR A 270      12.969   2.348  36.219 0.430 0.225          
ATOM   4213  CG2 THR A 270      11.724   4.348  36.888-0.270 2.060          
ATOM   4214 1HG2 THR A 270      11.694   5.213  37.555 0.090 1.320          
ATOM   4215 2HG2 THR A 270      10.897   4.441  36.183 0.090 1.320          
ATOM   4216 3HG2 THR A 270      11.528   3.490  37.532 0.090 1.320          
ATOM   4217  C   THR A 270      13.487   6.819  35.926 0.510 2.000          
ATOM   4218  O   THR A 270      14.567   7.264  36.323-0.510 1.700          
ATOM   4219  N   LEU A 271      12.329   7.487  36.028-0.470 1.850          
ATOM   4220  HN  LEU A 271      11.460   7.043  35.765 0.310 0.225          
ATOM   4221  CA  LEU A 271      12.264   8.862  36.526 0.070 2.275          
ATOM   4222  HA  LEU A 271      12.925   9.473  35.920 0.090 1.320          
ATOM   4223  CB  LEU A 271      10.804   9.437  36.461-0.180 2.175          
ATOM   4224  1HB LEU A 271      10.405   9.299  35.456 0.090 1.320          
ATOM   4225  2HB LEU A 271      10.162   8.847  37.118 0.090 1.320          
ATOM   4226  CG  LEU A 271      10.685  10.960  36.863-0.090 2.275          
ATOM   4227  HG  LEU A 271      11.211  11.109  37.808 0.090 1.320          
ATOM   4228  CD1 LEU A 271      11.449  11.801  35.819-0.270 2.060          
ATOM   4229 1HD1 LEU A 271      12.523  11.613  35.839 0.090 1.320          
ATOM   4230 2HD1 LEU A 271      11.099  11.616  34.803 0.090 1.320          
ATOM   4231 3HD1 LEU A 271      11.333  12.867  36.018 0.090 1.320          
ATOM   4232  CD2 LEU A 271       9.288  11.481  37.154-0.270 2.060          
ATOM   4233 1HD2 LEU A 271       8.814  10.903  37.948 0.090 1.320          
ATOM   4234 2HD2 LEU A 271       9.316  12.520  37.486 0.090 1.320          
ATOM   4235 3HD2 LEU A 271       8.650  11.427  36.272 0.090 1.320          
ATOM   4236  C   LEU A 271      12.757   8.979  37.968 0.510 2.000          
ATOM   4237  O   LEU A 271      13.647   9.784  38.265-0.510 1.700          
ATOM   4238  N   MET A 272      12.204   8.185  38.878-0.470 1.850          
ATOM   4239  HN  MET A 272      11.752   7.321  38.630 0.310 0.225          
ATOM   4240  CA  MET A 272      12.601   8.280  40.283 0.070 2.275          
ATOM   4241  HA  MET A 272      13.467   8.929  40.429 0.090 1.320          
ATOM   4242  CB  MET A 272      11.473   8.814  41.223-0.180 2.175          
ATOM   4243  1HB MET A 272      10.685   8.064  41.295 0.090 1.320          
ATOM   4244  2HB MET A 272      11.901   8.888  42.224 0.090 1.320          
ATOM   4245  CG  MET A 272      10.891  10.146  40.828-0.140 2.175          
ATOM   4246  1HG MET A 272      11.700  10.832  40.574 0.090 1.320          
ATOM   4247  2HG MET A 272      10.313  10.015  39.914 0.090 1.320          
ATOM   4248  SD  MET A 272       9.843  10.965  42.031-0.090 2.000          
ATOM   4249  CE  MET A 272       9.047   9.685  43.069-0.220 2.060          
ATOM   4250  1HE MET A 272       8.476   8.994  42.450 0.090 1.320          
ATOM   4251  2HE MET A 272       9.802   9.117  43.613 0.090 1.320          
ATOM   4252  3HE MET A 272       8.376  10.147  43.793 0.090 1.320          
ATOM   4253  C   MET A 272      13.102   6.905  40.774 0.340 2.000          
ATOM   4254  O   MET A 272      13.821   6.811  41.743-0.670 1.700          
ATOM   4255  OXT MET A 272      12.731   5.873  40.176-0.670 1.700          
ATOM   4256  C1  RET r 401      -7.933  -0.115  -5.030 0.000 2.275          
ATOM   4257  C2  RET r 401      -8.932   0.168  -6.180-0.180 2.175          
ATOM   4258  H21 RET r 401      -8.616  -0.397  -7.065 0.090 1.320          
ATOM   4259  H22 RET r 401      -8.852   1.229  -6.446 0.090 1.320          
ATOM   4260  C3  RET r 401     -10.388  -0.100  -5.845-0.180 2.175          
ATOM   4261  H31 RET r 401     -10.545  -1.150  -5.584 0.090 1.320          
ATOM   4262  H32 RET r 401     -11.019   0.111  -6.718 0.090 1.320          
ATOM   4263  C4  RET r 401     -10.775   0.791  -4.672-0.180 2.175          
ATOM   4264  H41 RET r 401     -11.761   0.525  -4.275 0.090 1.320          
ATOM   4265  H42 RET r 401     -10.878   1.834  -5.016 0.090 1.320          
ATOM   4266  C5  RET r 401      -9.775   0.774  -3.534 0.000 2.090          
ATOM   4267  C6  RET r 401      -8.474   0.371  -3.670 0.000 2.090          
ATOM   4268  C7  RET r 401      -7.559   0.399  -2.529-0.150 2.090          
ATOM   4269  H71 RET r 401      -7.940   0.892  -1.641 0.150 1.250          
ATOM   4270  C8  RET r 401      -6.288  -0.095  -2.470-0.150 2.090          
ATOM   4271  H81 RET r 401      -5.896  -0.634  -3.319 0.150 1.250          
ATOM   4272  C9  RET r 401      -5.306   0.042  -1.422 0.000 2.090          
ATOM   4273  C10 RET r 401      -4.023  -0.370  -1.684-0.150 2.090          
ATOM   4274 H101 RET r 401      -3.809  -0.764  -2.675 0.150 1.250          
ATOM   4275  C11 RET r 401      -2.924  -0.316  -0.779-0.150 2.090          
ATOM   4276 H111 RET r 401      -3.129  -0.058   0.254 0.150 1.250          
ATOM   4277  C12 RET r 401      -1.645  -0.624  -1.151-0.150 2.090          
ATOM   4278 H121 RET r 401      -1.457  -0.828  -2.201 0.150 1.250          
ATOM   4279  C13 RET r 401      -0.537  -0.811  -0.265 0.000 2.090          
ATOM   4280  C14 RET r 401       0.663  -1.218  -0.800-0.150 2.090          
ATOM   4281 H141 RET r 401       0.784  -1.148  -1.869 0.150 1.250          
ATOM   4282  C15 RET r 401       1.733  -1.734  -0.028 0.370 2.090          
ATOM   4283  H15 RET r 401       1.466  -2.207   0.898 0.200 0.900          
ATOM   4284  C16 RET r 401      -6.660   0.662  -5.434-0.270 2.060          
ATOM   4285 H161 RET r 401      -5.801   0.523  -4.783 0.090 1.320          
ATOM   4286 H162 RET r 401      -6.863   1.732  -5.451 0.090 1.320          
ATOM   4287 H163 RET r 401      -6.370   0.367  -6.447 0.090 1.320          
ATOM   4288  C17 RET r 401      -7.662  -1.638  -4.963-0.270 2.060          
ATOM   4289 H171 RET r 401      -7.290  -1.996  -5.932 0.090 1.320          
ATOM   4290 H172 RET r 401      -8.582  -2.174  -4.705 0.090 1.320          
ATOM   4291 H173 RET r 401      -6.928  -1.920  -4.208 0.090 1.320          
ATOM   4292  C18 RET r 401     -10.424   1.222  -2.253-0.270 2.060          
ATOM   4293 H181 RET r 401     -11.110   2.056  -2.445 0.090 1.320          
ATOM   4294 H182 RET r 401      -9.734   1.527  -1.467 0.090 1.320          
ATOM   4295 H183 RET r 401     -11.045   0.401  -1.873 0.090 1.320          
ATOM   4296  C19 RET r 401      -5.671   0.692  -0.119-0.270 2.060          
ATOM   4297 H191 RET r 401      -6.534   1.331  -0.275 0.090 1.320          
ATOM   4298 H192 RET r 401      -4.864   1.322   0.259 0.090 1.320          
ATOM   4299 H193 RET r 401      -5.928  -0.043   0.654 0.090 1.320          
ATOM   4300  C20 RET r 401      -0.680  -0.594   1.211-0.270 2.060          
ATOM   4301 H201 RET r 401       0.232  -0.168   1.619 0.090 1.320          
ATOM   4302 H202 RET r 401      -0.884  -1.535   1.732 0.090 1.320          
ATOM   4303 H203 RET r 401      -1.486   0.100   1.441 0.090 1.320          
ATOM   4304  O   HOH o 501      43.492  50.350  30.440-0.834 1.768          
ATOM   4305  H1  HOH o 501      44.328  50.170  30.958 0.417 0.225          
ATOM   4306  H2  HOH o 501      43.393  51.335  30.299 0.417 0.225          
ATOM   4307  O   HOH o 502      -2.481   2.760 -13.788-0.834 1.768          
ATOM   4308  H1  HOH o 502      -2.874   2.596 -14.703 0.417 0.225          
ATOM   4309  H2  HOH o 502      -1.476   2.840 -13.885 0.417 0.225          
ATOM   4310  O   HOH o 503      -6.824 -15.296  14.539-0.834 1.768          
ATOM   4311  H1  HOH o 503      -5.836 -15.290  14.382 0.417 0.225          
ATOM   4312  H2  HOH o 503      -7.181 -16.213  14.358 0.417 0.225          
ATOM   4313  O   HOH o 504      -1.903  11.970  13.800-0.834 1.768          
ATOM   4314  H1  HOH o 504      -0.978  11.611  13.605 0.417 0.225          
ATOM   4315  H2  HOH o 504      -2.036  12.804  13.256 0.417 0.225          
ATOM   4316  O   HOH o 505      -3.977 -10.914   0.391-0.834 1.768          
ATOM   4317  H1  HOH o 505      -3.879 -11.908   0.463 0.417 0.225          
ATOM   4318  H2  HOH o 505      -3.057 -10.502   0.330 0.417 0.225          
ATOM   4319  O   HOH o 506      -2.461  -0.152  -9.620-0.834 1.768          
ATOM   4320  H1  HOH o 506      -2.861   0.612  -9.105 0.417 0.225          
ATOM   4321  H2  HOH o 506      -3.182  -0.815  -9.834 0.417 0.225          
ATOM   4322  O   HOH o 507       5.438   1.896  -9.085-0.834 1.768          
ATOM   4323  H1  HOH o 507       6.297   1.678  -9.562 0.417 0.225          
ATOM   4324  H2  HOH o 507       5.498   2.833  -8.732 0.417 0.225          
ATOM   4325  O   HOH o 508     -44.637  25.683 -39.822-0.834 1.768          
ATOM   4326  H1  HOH o 508     -44.677  25.047 -40.592 0.417 0.225          
ATOM   4327  H2  HOH o 508     -45.404  25.508 -39.205 0.417 0.225          
ATOM   4328  O   HOH o 509      -5.662  -2.967   0.926-0.834 1.768          
ATOM   4329  H1  HOH o 509      -6.398  -2.681   0.310 0.417 0.225          
ATOM   4330  H2  HOH o 509      -4.819  -3.086   0.396 0.417 0.225          
ATOM   4331  O   HOH o 510      10.290   1.842 -45.691-0.834 1.768          
ATOM   4332  H1  HOH o 510       9.763   2.679 -45.839 0.417 0.225          
ATOM   4333  H2  HOH o 510      10.890   1.683 -46.475 0.417 0.225          
ATOM   4334  O   HOH o 511       1.564   1.180   6.423-0.834 1.768          
ATOM   4335  H1  HOH o 511       2.453   1.134   5.951 0.417 0.225          
ATOM   4336  H2  HOH o 511       1.717   1.096   7.409 0.417 0.225          
ATOM   4337  O   HOH o 512     -49.247  53.041 -19.655-0.834 1.768          
ATOM   4338  H1  HOH o 512     -50.241  53.103 -19.745 0.417 0.225          
ATOM   4339  H2  HOH o 512     -48.813  53.627 -20.339 0.417 0.225          
ATOM   4340  O   HOH o 513     -38.099  33.882 -42.897-0.834 1.768          
ATOM   4341  H1  HOH o 513     -38.169  32.951 -42.539 0.417 0.225          
ATOM   4342  H2  HOH o 513     -38.924  34.102 -43.417 0.417 0.225          
END
model02
ATOM      1  N   CYS A   6      -9.241 -11.692 -36.771-0.584 1.850          
ATOM      2  HT1 CYS A   6      -9.935 -10.961 -36.719 0.283 0.225          
ATOM      3  HT2 CYS A   6      -9.678 -12.593 -36.924 0.283 0.225          
ATOM      4  HT3 CYS A   6      -8.589 -11.510 -37.518 0.283 0.225          
ATOM      5  CA  CYS A   6      -8.541 -11.747 -35.486 0.210 2.275          
ATOM      6  HA  CYS A   6      -7.870 -12.609 -35.484 0.100 1.320          
ATOM      7  CB  CYS A   6      -7.745 -10.450 -35.189-0.119 2.175          
ATOM      8  1HB CYS A   6      -7.046 -10.649 -34.373 0.090 1.320          
ATOM      9  2HB CYS A   6      -7.145 -10.136 -36.043 0.090 1.320          
ATOM     10  SG  CYS A   6      -8.854  -9.075 -34.634-0.273 2.000          
ATOM     11  HG1 CYS A   6      -7.871  -8.227 -34.322 0.150 0.450          
ATOM     12  C   CYS A   6      -9.557 -11.944 -34.379 0.510 2.000          
ATOM     13  O   CYS A   6      -9.216 -11.930 -33.195-0.510 1.700          
ATOM     14  N   ASP A   7     -10.817 -12.100 -34.787-0.470 1.850          
ATOM     15  HN  ASP A   7     -10.981 -12.394 -35.732 0.310 0.225          
ATOM     16  CA  ASP A   7     -11.972 -12.246 -33.909 0.070 2.275          
ATOM     17  HA  ASP A   7     -12.857 -12.390 -34.529 0.090 1.320          
ATOM     18  CB  ASP A   7     -11.933 -13.436 -32.931-0.280 2.175          
ATOM     19  1HB ASP A   7     -11.018 -13.484 -32.344 0.090 1.320          
ATOM     20  2HB ASP A   7     -12.756 -13.393 -32.216 0.090 1.320          
ATOM     21  CG  ASP A   7     -12.100 -14.755 -33.697 0.620 2.000          
ATOM     22  OD1 ASP A   7     -13.066 -15.508 -33.523-0.760 1.700          
ATOM     23  OD2 ASP A   7     -11.154 -15.096 -34.454-0.760 1.700          
ATOM     24  C   ASP A   7     -12.143 -10.970 -33.091 0.510 2.000          
ATOM     25  O   ASP A   7     -11.919 -10.967 -31.873-0.510 1.700          
ATOM     26  N   PRO A   8     -12.564  -9.871 -33.727-0.290 1.850          
ATOM     27  CD  PRO A   8     -13.061  -9.791 -35.106 0.000 2.175          
ATOM     28  1HD PRO A   8     -12.272 -10.077 -35.801 0.090 1.320          
ATOM     29  2HD PRO A   8     -13.906 -10.464 -35.266 0.090 1.320          
ATOM     30  CA  PRO A   8     -12.703  -8.603 -32.998 0.020 2.275          
ATOM     31  HA  PRO A   8     -11.803  -8.367 -32.427 0.090 1.320          
ATOM     32  CB  PRO A   8     -12.902  -7.645 -34.134-0.180 2.175          
ATOM     33  1HB PRO A   8     -11.927  -7.234 -34.397 0.090 1.320          
ATOM     34  2HB PRO A   8     -13.517  -6.784 -33.861 0.090 1.320          
ATOM     35  CG  PRO A   8     -13.463  -8.366 -35.357-0.180 2.175          
ATOM     36  1HG PRO A   8     -13.088  -7.968 -36.301 0.090 1.320          
ATOM     37  2HG PRO A   8     -14.552  -8.282 -35.368 0.090 1.320          
ATOM     38  C   PRO A   8     -13.896  -8.558 -32.067 0.510 2.000          
ATOM     39  O   PRO A   8     -13.969  -7.649 -31.233-0.510 1.700          
ATOM     40  N   ALA A   9     -14.847  -9.483 -32.195-0.470 1.850          
ATOM     41  HN  ALA A   9     -14.762 -10.209 -32.886 0.310 0.225          
ATOM     42  CA  ALA A   9     -15.970  -9.494 -31.271 0.070 2.275          
ATOM     43  HA  ALA A   9     -16.401  -8.491 -31.199 0.090 1.320          
ATOM     44  CB  ALA A   9     -17.052 -10.445 -31.717-0.270 2.060          
ATOM     45  1HB ALA A   9     -17.446 -10.171 -32.695 0.090 1.320          
ATOM     46  2HB ALA A   9     -16.701 -11.477 -31.763 0.090 1.320          
ATOM     47  3HB ALA A   9     -17.893 -10.421 -31.020 0.090 1.320          
ATOM     48  C   ALA A   9     -15.540  -9.896 -29.870 0.510 2.000          
ATOM     49  O   ALA A   9     -16.267  -9.621 -28.910-0.510 1.700          
ATOM     50  N   ILE A  10     -14.365 -10.509 -29.730-0.470 1.850          
ATOM     51  HN  ILE A  10     -13.816 -10.707 -30.551 0.310 0.225          
ATOM     52  CA  ILE A  10     -13.877 -10.961 -28.440 0.070 2.275          
ATOM     53  HA  ILE A  10     -14.653 -10.865 -27.676 0.090 1.320          
ATOM     54  CB  ILE A  10     -13.537 -12.479 -28.558-0.090 2.275          
ATOM     55  HB  ILE A  10     -12.591 -12.536 -29.103 0.090 1.320          
ATOM     56  CG2 ILE A  10     -13.232 -13.088 -27.148-0.270 2.060          
ATOM     57 1HG2 ILE A  10     -12.507 -12.504 -26.583 0.090 1.320          
ATOM     58 2HG2 ILE A  10     -14.140 -13.149 -26.548 0.090 1.320          
ATOM     59 3HG2 ILE A  10     -12.804 -14.087 -27.213 0.090 1.320          
ATOM     60  CG1 ILE A  10     -14.529 -13.284 -29.409-0.180 2.175          
ATOM     61 1HG1 ILE A  10     -15.554 -13.102 -29.079 0.090 1.320          
ATOM     62 2HG1 ILE A  10     -14.478 -12.990 -30.458 0.090 1.320          
ATOM     63  CD1 ILE A  10     -14.207 -14.771 -29.300-0.270 2.060          
ATOM     64  HD1 ILE A  10     -13.159 -14.978 -29.522 0.090 1.320          
ATOM     65  HD2 ILE A  10     -14.452 -15.182 -28.321 0.090 1.320          
ATOM     66  HD3 ILE A  10     -14.793 -15.334 -30.028 0.090 1.320          
ATOM     67  C   ILE A  10     -12.689 -10.143 -27.941 0.510 2.000          
ATOM     68  O   ILE A  10     -12.552  -9.952 -26.726-0.510 1.700          
ATOM     69  N   TYR A  11     -11.860  -9.609 -28.834-0.470 1.850          
ATOM     70  HN  TYR A  11     -12.064  -9.744 -29.813 0.310 0.225          
ATOM     71  CA  TYR A  11     -10.645  -8.907 -28.449 0.070 2.275          
ATOM     72  HA  TYR A  11     -10.416  -9.165 -27.427 0.090 1.320          
ATOM     73  CB  TYR A  11      -9.464  -9.359 -29.375-0.180 2.175          
ATOM     74  1HB TYR A  11      -9.741  -9.283 -30.428 0.090 1.320          
ATOM     75  2HB TYR A  11      -8.581  -8.737 -29.229 0.090 1.320          
ATOM     76  CG  TYR A  11      -9.106 -10.784 -29.059 0.000 1.992          
ATOM     77  CD1 TYR A  11      -8.454 -10.967 -27.810-0.115 1.992          
ATOM     78  HD1 TYR A  11      -8.201 -10.112 -27.202 0.115 1.358          
ATOM     79  CE1 TYR A  11      -8.147 -12.225 -27.335-0.115 1.992          
ATOM     80  HE1 TYR A  11      -7.659 -12.360 -26.381 0.115 1.358          
ATOM     81  CZ  TYR A  11      -8.576 -13.330 -28.086 0.110 1.992          
ATOM     82  OH  TYR A  11      -8.320 -14.614 -27.531-0.540 1.770          
ATOM     83  HH  TYR A  11      -8.697 -15.313 -28.047 0.430 0.225          
ATOM     84  CD2 TYR A  11      -9.384 -11.919 -29.821-0.115 1.992          
ATOM     85  HD2 TYR A  11      -9.868 -11.822 -30.780 0.115 1.358          
ATOM     86  CE2 TYR A  11      -9.194 -13.126 -29.322-0.115 1.992          
ATOM     87  HE2 TYR A  11      -9.505 -13.974 -29.916 0.115 1.358          
ATOM     88  C   TYR A  11     -10.771  -7.400 -28.643 0.510 2.000          
ATOM     89  O   TYR A  11     -11.375  -6.934 -29.616-0.510 1.700          
ATOM     90  N   GLY A  12     -10.207  -6.652 -27.695-0.470 1.850          
ATOM     91  HN  GLY A  12      -9.794  -7.155 -26.905 0.310 0.225          
ATOM     92  CA  GLY A  12      -9.980  -5.226 -27.860-0.020 2.175          
ATOM     93  1HA GLY A  12      -9.372  -5.090 -28.755 0.090 1.320          
ATOM     94  2HA GLY A  12      -9.362  -4.835 -27.059 0.090 1.320          
ATOM     95  C   GLY A  12     -11.198  -4.347 -28.025 0.510 2.000          
ATOM     96  O   GLY A  12     -11.101  -3.304 -28.677-0.510 1.700          
ATOM     97  N   GLU A  13     -12.345  -4.719 -27.449-0.470 1.850          
ATOM     98  HN  GLU A  13     -12.474  -5.640 -27.058 0.310 0.225          
ATOM     99  CA  GLU A  13     -13.481  -3.801 -27.493 0.070 2.275          
ATOM    100  HA  GLU A  13     -13.643  -3.545 -28.543 0.090 1.320          
ATOM    101  CB  GLU A  13     -14.720  -4.407 -27.055-0.180 2.175          
ATOM    102  1HB GLU A  13     -14.862  -5.363 -27.565 0.090 1.320          
ATOM    103  2HB GLU A  13     -14.692  -4.643 -25.990 0.090 1.320          
ATOM    104  CG  GLU A  13     -15.976  -3.564 -27.322-0.279 2.175          
ATOM    105  1HG GLU A  13     -15.953  -2.618 -26.780 0.090 1.320          
ATOM    106  2HG GLU A  13     -16.067  -3.314 -28.378 0.090 1.320          
ATOM    107  CD  GLU A  13     -17.259  -4.218 -26.935 0.621 2.000          
ATOM    108  OE1 GLU A  13     -17.359  -5.433 -27.133-0.757 1.700          
ATOM    109  OE2 GLU A  13     -18.338  -3.539 -26.732-0.757 1.700          
ATOM    110  C   GLU A  13     -13.151  -2.490 -26.800 0.510 2.000          
ATOM    111  O   GLU A  13     -13.615  -1.426 -27.221-0.510 1.700          
ATOM    112  N   TRP A  14     -12.326  -2.548 -25.760-0.470 1.850          
ATOM    113  HN  TRP A  14     -11.960  -3.443 -25.480 0.310 0.225          
ATOM    114  CA  TRP A  14     -11.992  -1.367 -24.979 0.070 2.275          
ATOM    115  HA  TRP A  14     -12.857  -0.695 -24.992 0.090 1.320          
ATOM    116  CB  TRP A  14     -11.655  -1.584 -23.407-0.180 2.175          
ATOM    117  1HB TRP A  14     -12.529  -2.032 -22.941 0.090 1.320          
ATOM    118  2HB TRP A  14     -10.857  -2.311 -23.283 0.090 1.320          
ATOM    119  CG  TRP A  14     -11.297  -0.382 -22.571-0.030 1.992          
ATOM    120  CD1 TRP A  14     -12.101   0.461 -21.830 0.035 1.992          
ATOM    121  HD1 TRP A  14     -13.177   0.371 -21.740 0.115 1.358          
ATOM    122  NE1 TRP A  14     -11.314   1.436 -21.303-0.610 1.850          
ATOM    123  HE1 TRP A  14     -11.692   2.257 -20.842 0.380 0.225          
ATOM    124  CE2 TRP A  14     -10.008   1.269 -21.677 0.130 1.800          
ATOM    125  CD2 TRP A  14      -9.971   0.119 -22.538-0.020 1.800          
ATOM    126  CE3 TRP A  14      -8.781  -0.281 -23.157-0.115 1.992          
ATOM    127  HE3 TRP A  14      -8.737  -1.148 -23.793 0.115 1.358          
ATOM    128  CZ3 TRP A  14      -7.584   0.424 -22.817-0.115 1.992          
ATOM    129  HZ3 TRP A  14      -6.636   0.111 -23.227 0.115 1.358          
ATOM    130  CZ2 TRP A  14      -8.839   1.950 -21.412-0.115 1.992          
ATOM    131  HZ2 TRP A  14      -8.845   2.805 -20.752 0.115 1.358          
ATOM    132  CH2 TRP A  14      -7.652   1.436 -21.916-0.115 1.992          
ATOM    133  HH2 TRP A  14      -6.732   1.932 -21.642 0.115 1.358          
ATOM    134  C   TRP A  14     -10.848  -0.586 -25.607 0.510 2.000          
ATOM    135  O   TRP A  14     -10.885   0.648 -25.641-0.510 1.700          
ATOM    136  N   SER A  15      -9.817  -1.285 -26.092-0.470 1.850          
ATOM    137  HN  SER A  15      -9.832  -2.292 -26.009 0.310 0.225          
ATOM    138  CA  SER A  15      -8.660  -0.602 -26.667 0.070 2.275          
ATOM    139  HA  SER A  15      -8.333   0.152 -25.944 0.090 1.320          
ATOM    140  CB  SER A  15      -7.425  -1.565 -26.914 0.050 2.175          
ATOM    141  1HB SER A  15      -6.603  -0.966 -27.313 0.090 1.320          
ATOM    142  2HB SER A  15      -7.061  -1.957 -25.968 0.090 1.320          
ATOM    143  OG  SER A  15      -7.723  -2.601 -27.851-0.660 1.770          
ATOM    144  HG1 SER A  15      -8.189  -2.213 -28.582 0.430 0.225          
ATOM    145  C   SER A  15      -9.028   0.188 -27.920 0.510 2.000          
ATOM    146  O   SER A  15      -8.378   1.194 -28.227-0.510 1.700          
ATOM    147  N   ARG A  16     -10.061  -0.233 -28.651-0.470 1.850          
ATOM    148  HN  ARG A  16     -10.638  -1.000 -28.324 0.310 0.225          
ATOM    149  CA  ARG A  16     -10.462   0.512 -29.839 0.070 2.275          
ATOM    150  HA  ARG A  16      -9.582   0.748 -30.442 0.090 1.320          
ATOM    151  CB  ARG A  16     -11.517  -0.249 -30.756-0.180 2.175          
ATOM    152  1HB ARG A  16     -12.322  -0.650 -30.134 0.090 1.320          
ATOM    153  2HB ARG A  16     -11.993   0.452 -31.447 0.090 1.320          
ATOM    154  CG  ARG A  16     -10.843  -1.332 -31.537-0.180 2.175          
ATOM    155  1HG ARG A  16     -10.116  -0.887 -32.218 0.090 1.320          
ATOM    156  2HG ARG A  16     -10.288  -1.971 -30.849 0.090 1.320          
ATOM    157  CD  ARG A  16     -11.859  -2.186 -32.316 0.200 2.175          
ATOM    158  1HD ARG A  16     -12.655  -2.544 -31.661 0.090 1.320          
ATOM    159  2HD ARG A  16     -12.342  -1.594 -33.096 0.090 1.320          
ATOM    160  NE  ARG A  16     -11.060  -3.320 -32.943-0.700 1.850          
ATOM    161  HE  ARG A  16     -10.540  -3.065 -33.773 0.440 0.225          
ATOM    162  CZ  ARG A  16     -10.764  -4.426 -32.189 0.640 2.000          
ATOM    163  NH1 ARG A  16     -11.710  -4.887 -31.399-0.800 1.850          
ATOM    164 1HH1 ARG A  16     -11.619  -5.699 -30.764 0.460 0.225          
ATOM    165 2HH1 ARG A  16     -12.652  -4.517 -31.409 0.460 0.225          
ATOM    166  NH2 ARG A  16      -9.525  -4.932 -32.231-0.800 1.850          
ATOM    167 1HH2 ARG A  16      -9.316  -5.760 -31.690 0.460 0.225          
ATOM    168 2HH2 ARG A  16      -8.802  -4.533 -32.809 0.460 0.225          
ATOM    169  C   ARG A  16     -11.092   1.847 -29.473 0.510 2.000          
ATOM    170  O   ARG A  16     -10.770   2.881 -30.070-0.510 1.700          
ATOM    171  N   GLU A  17     -11.998   1.849 -28.495-0.470 1.850          
ATOM    172  HN  GLU A  17     -12.271   1.001 -28.019 0.310 0.225          
ATOM    173  CA  GLU A  17     -12.723   3.072 -28.190 0.070 2.275          
ATOM    174  HA  GLU A  17     -13.029   3.611 -29.090 0.090 1.320          
ATOM    175  CB  GLU A  17     -13.960   2.633 -27.376-0.180 2.175          
ATOM    176  1HB GLU A  17     -14.435   1.781 -27.868 0.090 1.320          
ATOM    177  2HB GLU A  17     -13.660   2.254 -26.396 0.090 1.320          
ATOM    178  CG  GLU A  17     -15.101   3.691 -27.160-0.279 2.175          
ATOM    179  1HG GLU A  17     -14.731   4.605 -26.696 0.090 1.320          
ATOM    180  2HG GLU A  17     -15.568   3.970 -28.103 0.090 1.320          
ATOM    181  CD  GLU A  17     -16.148   3.084 -26.269 0.621 2.000          
ATOM    182  OE1 GLU A  17     -17.269   2.717 -26.650-0.756 1.700          
ATOM    183  OE2 GLU A  17     -15.911   3.305 -25.049-0.756 1.700          
ATOM    184  C   GLU A  17     -11.922   3.977 -27.264 0.510 2.000          
ATOM    185  O   GLU A  17     -12.165   5.186 -27.230-0.510 1.700          
ATOM    186  N   ASN A  18     -10.948   3.427 -26.545-0.470 1.850          
ATOM    187  HN  ASN A  18     -10.845   2.419 -26.568 0.310 0.225          
ATOM    188  CA  ASN A  18     -10.028   4.212 -25.729 0.070 2.275          
ATOM    189  HA  ASN A  18     -10.244   5.284 -25.730 0.090 1.320          
ATOM    190  CB  ASN A  18     -10.022   3.607 -24.284-0.180 2.175          
ATOM    191  1HB ASN A  18     -10.021   2.520 -24.269 0.090 1.320          
ATOM    192  2HB ASN A  18      -9.166   3.942 -23.710 0.090 1.320          
ATOM    193  CG  ASN A  18     -11.239   4.184 -23.654 0.550 2.000          
ATOM    194  OD1 ASN A  18     -11.176   5.387 -23.390-0.550 1.700          
ATOM    195  ND2 ASN A  18     -12.298   3.366 -23.361-0.620 1.850          
ATOM    196 1HD2 ASN A  18     -13.182   3.794 -23.114 0.320 0.225          
ATOM    197 2HD2 ASN A  18     -12.285   2.401 -23.653 0.300 0.225          
ATOM    198  C   ASN A  18      -8.626   3.991 -26.277 0.510 2.000          
ATOM    199  O   ASN A  18      -7.882   3.137 -25.791-0.510 1.700          
ATOM    200  N   GLN A  19      -8.260   4.771 -27.289-0.470 1.850          
ATOM    201  HN  GLN A  19      -8.964   5.328 -27.754 0.310 0.225          
ATOM    202  CA  GLN A  19      -6.899   4.707 -27.799 0.070 2.275          
ATOM    203  HA  GLN A  19      -6.488   3.697 -27.715 0.090 1.320          
ATOM    204  CB  GLN A  19      -6.853   5.088 -29.224-0.180 2.175          
ATOM    205  1HB GLN A  19      -7.225   6.108 -29.342 0.090 1.320          
ATOM    206  2HB GLN A  19      -5.810   5.147 -29.551 0.090 1.320          
ATOM    207  CG  GLN A  19      -7.604   4.194 -30.255-0.180 2.175          
ATOM    208  1HG GLN A  19      -8.485   3.756 -29.792 0.090 1.320          
ATOM    209  2HG GLN A  19      -7.994   4.833 -31.049 0.090 1.320          
ATOM    210  CD  GLN A  19      -6.801   3.076 -30.957 0.550 2.000          
ATOM    211  OE1 GLN A  19      -6.202   3.454 -31.998-0.550 1.700          
ATOM    212  NE2 GLN A  19      -6.754   1.883 -30.440-0.620 1.850          
ATOM    213 1HE2 GLN A  19      -6.185   1.191 -30.892 0.320 0.225          
ATOM    214 2HE2 GLN A  19      -7.282   1.692 -29.589 0.300 0.225          
ATOM    215  C   GLN A  19      -5.982   5.653 -27.044 0.510 2.000          
ATOM    216  O   GLN A  19      -4.786   5.375 -26.912-0.510 1.700          
ATOM    217  N   PHE A  20      -6.516   6.775 -26.553-0.470 1.850          
ATOM    218  HN  PHE A  20      -7.480   6.985 -26.756 0.310 0.225          
ATOM    219  CA  PHE A  20      -5.711   7.694 -25.759 0.070 2.275          
ATOM    220  HA  PHE A  20      -4.800   7.916 -26.326 0.090 1.320          
ATOM    221  CB  PHE A  20      -6.538   9.015 -25.628-0.180 2.175          
ATOM    222  1HB PHE A  20      -7.075   9.184 -26.563 0.090 1.320          
ATOM    223  2HB PHE A  20      -7.325   8.879 -24.884 0.090 1.320          
ATOM    224  CG  PHE A  20      -5.839  10.247 -25.411 0.000 1.992          
ATOM    225  CD1 PHE A  20      -6.027  10.895 -24.204-0.115 1.992          
ATOM    226  HD1 PHE A  20      -6.669  10.465 -23.448 0.115 1.358          
ATOM    227  CE1 PHE A  20      -5.480  12.116 -23.998-0.115 1.992          
ATOM    228  HE1 PHE A  20      -5.711  12.654 -23.093 0.115 1.358          
ATOM    229  CZ  PHE A  20      -4.623  12.706 -24.977-0.115 1.992          
ATOM    230  HZ  PHE A  20      -4.183  13.675 -24.792 0.115 1.358          
ATOM    231  CD2 PHE A  20      -5.027  10.902 -26.447-0.115 1.992          
ATOM    232  HD2 PHE A  20      -4.882  10.405 -27.397 0.115 1.358          
ATOM    233  CE2 PHE A  20      -4.361  12.082 -26.220-0.115 1.992          
ATOM    234  HE2 PHE A  20      -3.722  12.523 -26.973 0.115 1.358          
ATOM    235  C   PHE A  20      -5.288   7.065 -24.436 0.510 2.000          
ATOM    236  O   PHE A  20      -4.235   7.413 -23.893-0.510 1.700          
ATOM    237  N   CYX A  21      -6.083   6.127 -23.918-0.470 1.850          
ATOM    238  HN  CYX A  21      -6.939   5.997 -24.413 0.310 0.225          
ATOM    239  CA  CYX A  21      -5.831   5.509 -22.621 0.070 2.275          
ATOM    240  HA  CYX A  21      -5.308   6.191 -21.967 0.090 1.320          
ATOM    241  CB  CYX A  21      -7.094   5.152 -21.774-0.100 2.175          
ATOM    242  1HB CYX A  21      -7.770   6.031 -21.839 0.090 1.320          
ATOM    243  2HB CYX A  21      -7.585   4.364 -22.384 0.090 1.320          
ATOM    244  SG  CYX A  21      -6.742   4.627 -20.117-0.080 1.975          
ATOM    245  C   CYX A  21      -4.883   4.321 -22.711 0.510 2.000          
ATOM    246  O   CYX A  21      -4.169   4.034 -21.745-0.510 1.700          
ATOM    247  N   VAL A  22      -4.862   3.619 -23.848-0.470 1.850          
ATOM    248  HN  VAL A  22      -5.443   3.891 -24.630 0.310 0.225          
ATOM    249  CA  VAL A  22      -3.967   2.477 -23.990 0.070 2.275          
ATOM    250  HA  VAL A  22      -4.067   1.927 -23.051 0.090 1.320          
ATOM    251  CB  VAL A  22      -4.300   1.519 -25.108-0.090 2.275          
ATOM    252  HB  VAL A  22      -5.388   1.529 -25.216 0.090 1.320          
ATOM    253  CG1 VAL A  22      -3.704   1.796 -26.564-0.270 2.060          
ATOM    254 1HG1 VAL A  22      -3.939   2.810 -26.895 0.090 1.320          
ATOM    255 2HG1 VAL A  22      -2.619   1.691 -26.596 0.090 1.320          
ATOM    256 3HG1 VAL A  22      -4.126   1.116 -27.303 0.090 1.320          
ATOM    257  CG2 VAL A  22      -3.933   0.128 -24.651-0.270 2.060          
ATOM    258 1HG2 VAL A  22      -4.251  -0.613 -25.384 0.090 1.320          
ATOM    259 2HG2 VAL A  22      -2.856   0.014 -24.520 0.090 1.320          
ATOM    260 3HG2 VAL A  22      -4.413  -0.146 -23.711 0.090 1.320          
ATOM    261  C   VAL A  22      -2.505   2.907 -24.050 0.510 2.000          
ATOM    262  O   VAL A  22      -1.618   2.131 -23.680-0.510 1.700          
ATOM    263  N   GLU A  23      -2.234   4.138 -24.472-0.470 1.850          
ATOM    264  HN  GLU A  23      -2.973   4.703 -24.871 0.310 0.225          
ATOM    265  CA  GLU A  23      -0.869   4.637 -24.570 0.070 2.275          
ATOM    266  HA  GLU A  23      -0.204   3.816 -24.849 0.090 1.320          
ATOM    267  CB  GLU A  23      -0.744   5.703 -25.726-0.180 2.175          
ATOM    268  1HB GLU A  23       0.266   6.117 -25.728 0.090 1.320          
ATOM    269  2HB GLU A  23      -0.829   5.191 -26.686 0.090 1.320          
ATOM    270  CG  GLU A  23      -1.761   6.907 -25.758-0.280 2.175          
ATOM    271  1HG GLU A  23      -2.773   6.526 -25.846 0.090 1.320          
ATOM    272  2HG GLU A  23      -1.708   7.486 -24.838 0.090 1.320          
ATOM    273  CD  GLU A  23      -1.589   7.851 -26.903 0.621 2.000          
ATOM    274  OE1 GLU A  23      -1.247   9.081 -26.678-0.758 1.700          
ATOM    275  OE2 GLU A  23      -1.740   7.440 -28.106-0.758 1.700          
ATOM    276  C   GLU A  23      -0.345   5.171 -23.244 0.510 2.000          
ATOM    277  O   GLU A  23       0.854   5.054 -22.968-0.510 1.700          
ATOM    278  N   LYS A  24      -1.214   5.752 -22.418-0.470 1.850          
ATOM    279  HN  LYS A  24      -2.162   5.875 -22.746 0.310 0.225          
ATOM    280  CA  LYS A  24      -0.817   6.205 -21.093 0.070 2.275          
ATOM    281  HA  LYS A  24       0.167   6.677 -21.148 0.090 1.320          
ATOM    282  CB  LYS A  24      -1.857   7.245 -20.639-0.180 2.175          
ATOM    283  1HB LYS A  24      -2.853   6.797 -20.601 0.090 1.320          
ATOM    284  2HB LYS A  24      -1.632   7.538 -19.622 0.090 1.320          
ATOM    285  CG  LYS A  24      -1.866   8.499 -21.561-0.180 2.175          
ATOM    286  1HG LYS A  24      -0.857   8.703 -21.926 0.090 1.320          
ATOM    287  2HG LYS A  24      -2.443   8.279 -22.459 0.090 1.320          
ATOM    288  CD  LYS A  24      -2.400   9.750 -20.874-0.180 2.175          
ATOM    289  1HD LYS A  24      -3.335   9.457 -20.390 0.090 1.320          
ATOM    290  2HD LYS A  24      -1.731  10.065 -20.075 0.090 1.320          
ATOM    291  CE  LYS A  24      -2.677  10.903 -21.828 0.210 2.175          
ATOM    292  1HE LYS A  24      -1.750  11.382 -22.146 0.050 1.320          
ATOM    293  2HE LYS A  24      -3.167  10.537 -22.734 0.050 1.320          
ATOM    294  NZ  LYS A  24      -3.560  11.864 -21.198-0.315 1.850          
ATOM    295  1HZ LYS A  24      -3.764  12.587 -21.875 0.328 0.225          
ATOM    296  2HZ LYS A  24      -4.431  11.410 -20.953 0.328 0.225          
ATOM    297  3HZ LYS A  24      -3.145  12.277 -20.378 0.328 0.225          
ATOM    298  C   LYS A  24      -0.703   5.066 -20.088 0.510 2.000          
ATOM    299  O   LYS A  24      -0.202   5.291 -18.982-0.510 1.700          
ATOM    300  N   SER A  25      -1.140   3.857 -20.446-0.470 1.850          
ATOM    301  HN  SER A  25      -1.483   3.713 -21.386 0.310 0.225          
ATOM    302  CA  SER A  25      -1.228   2.777 -19.468 0.070 2.275          
ATOM    303  HA  SER A  25      -1.775   3.107 -18.591 0.090 1.320          
ATOM    304  CB  SER A  25      -1.903   1.592 -20.101 0.050 2.175          
ATOM    305  1HB SER A  25      -1.426   1.304 -21.041 0.090 1.320          
ATOM    306  2HB SER A  25      -1.857   0.722 -19.443 0.090 1.320          
ATOM    307  OG  SER A  25      -3.283   1.920 -20.322-0.660 1.770          
ATOM    308  HG1 SER A  25      -3.389   2.701 -20.868 0.430 0.225          
ATOM    309  C   SER A  25       0.138   2.306 -18.982 0.510 2.000          
ATOM    310  O   SER A  25       0.239   1.772 -17.870-0.510 1.700          
ATOM    311  N   LEU A  26       1.187   2.468 -19.781-0.470 1.850          
ATOM    312  HN  LEU A  26       1.116   3.039 -20.612 0.310 0.225          
ATOM    313  CA  LEU A  26       2.487   1.913 -19.434 0.070 2.275          
ATOM    314  HA  LEU A  26       2.467   1.427 -18.461 0.090 1.320          
ATOM    315  CB  LEU A  26       3.107   0.882 -20.410-0.180 2.175          
ATOM    316  1HB LEU A  26       3.309   1.363 -21.370 0.090 1.320          
ATOM    317  2HB LEU A  26       4.062   0.494 -20.050 0.090 1.320          
ATOM    318  CG  LEU A  26       2.100  -0.263 -20.586-0.090 2.275          
ATOM    319  HG  LEU A  26       1.152   0.106 -20.982 0.090 1.320          
ATOM    320  CD1 LEU A  26       2.714  -1.208 -21.614-0.270 2.060          
ATOM    321 1HD1 LEU A  26       3.665  -1.621 -21.274 0.090 1.320          
ATOM    322 2HD1 LEU A  26       2.047  -2.045 -21.822 0.090 1.320          
ATOM    323 3HD1 LEU A  26       2.893  -0.701 -22.563 0.090 1.320          
ATOM    324  CD2 LEU A  26       1.863  -0.995 -19.294-0.270 2.060          
ATOM    325 1HD2 LEU A  26       2.798  -1.277 -18.808 0.090 1.320          
ATOM    326 2HD2 LEU A  26       1.278  -0.425 -18.576 0.090 1.320          
ATOM    327 3HD2 LEU A  26       1.301  -1.912 -19.467 0.090 1.320          
ATOM    328  C   LEU A  26       3.524   3.015 -19.260 0.510 2.000          
ATOM    329  O   LEU A  26       3.313   4.168 -19.644-0.510 1.700          
ATOM    330  N   ILE A  27       4.664   2.633 -18.687-0.470 1.850          
ATOM    331  HN  ILE A  27       4.809   1.664 -18.452 0.310 0.225          
ATOM    332  CA  ILE A  27       5.769   3.562 -18.464 0.070 2.275          
ATOM    333  HA  ILE A  27       5.350   4.523 -18.156 0.090 1.320          
ATOM    334  CB  ILE A  27       6.748   3.108 -17.388-0.090 2.275          
ATOM    335  HB  ILE A  27       7.348   2.277 -17.768 0.090 1.320          
ATOM    336  CG2 ILE A  27       7.714   4.290 -16.979-0.270 2.060          
ATOM    337 1HG2 ILE A  27       7.158   5.128 -16.559 0.090 1.320          
ATOM    338 2HG2 ILE A  27       8.450   3.963 -16.248 0.090 1.320          
ATOM    339 3HG2 ILE A  27       8.287   4.669 -17.826 0.090 1.320          
ATOM    340  CG1 ILE A  27       5.991   2.611 -16.153-0.180 2.175          
ATOM    341 1HG1 ILE A  27       5.512   3.453 -15.656 0.090 1.320          
ATOM    342 2HG1 ILE A  27       5.205   1.894 -16.392 0.090 1.320          
ATOM    343  CD1 ILE A  27       6.930   1.902 -15.109-0.270 2.060          
ATOM    344  HD1 ILE A  27       7.482   1.074 -15.556 0.090 1.320          
ATOM    345  HD2 ILE A  27       7.648   2.589 -14.662 0.090 1.320          
ATOM    346  HD3 ILE A  27       6.339   1.489 -14.290 0.090 1.320          
ATOM    347  C   ILE A  27       6.549   3.727 -19.765 0.510 2.000          
ATOM    348  O   ILE A  27       7.089   2.758 -20.309-0.510 1.700          
ATOM    349  N   THR A  28       6.589   4.958 -20.277-0.470 1.850          
ATOM    350  HN  THR A  28       6.166   5.710 -19.745 0.310 0.225          
ATOM    351  CA  THR A  28       7.311   5.293 -21.498 0.070 2.275          
ATOM    352  HA  THR A  28       7.618   4.351 -21.959 0.090 1.320          
ATOM    353  CB  THR A  28       6.459   5.920 -22.577 0.140 2.275          
ATOM    354  HB  THR A  28       5.515   5.372 -22.629 0.090 1.320          
ATOM    355  OG1 THR A  28       7.037   5.829 -23.796-0.660 1.770          
ATOM    356  HG1 THR A  28       6.402   6.024 -24.471 0.430 0.225          
ATOM    357  CG2 THR A  28       6.179   7.419 -22.227-0.270 2.060          
ATOM    358 1HG2 THR A  28       5.423   7.838 -22.891 0.090 1.320          
ATOM    359 2HG2 THR A  28       5.821   7.526 -21.209 0.090 1.320          
ATOM    360 3HG2 THR A  28       7.074   8.033 -22.336 0.090 1.320          
ATOM    361  C   THR A  28       8.656   5.966 -21.249 0.510 2.000          
ATOM    362  O   THR A  28       9.597   5.740 -22.016-0.510 1.700          
ATOM    363  N   LEU A  29       8.769   6.788 -20.208-0.470 1.850          
ATOM    364  HN  LEU A  29       7.993   6.875 -19.567 0.310 0.225          
ATOM    365  CA  LEU A  29       9.967   7.587 -19.989 0.070 2.275          
ATOM    366  HA  LEU A  29      10.359   7.881 -20.965 0.090 1.320          
ATOM    367  CB  LEU A  29       9.593   8.911 -19.224-0.180 2.175          
ATOM    368  1HB LEU A  29       9.202   8.619 -18.251 0.090 1.320          
ATOM    369  2HB LEU A  29      10.490   9.500 -19.028 0.090 1.320          
ATOM    370  CG  LEU A  29       8.518   9.772 -19.979-0.090 2.275          
ATOM    371  HG  LEU A  29       7.682   9.141 -20.282 0.090 1.320          
ATOM    372  CD1 LEU A  29       7.967  10.797 -19.042-0.270 2.060          
ATOM    373 1HD1 LEU A  29       8.742  11.484 -18.699 0.090 1.320          
ATOM    374 2HD1 LEU A  29       7.192  11.394 -19.525 0.090 1.320          
ATOM    375 3HD1 LEU A  29       7.521  10.337 -18.161 0.090 1.320          
ATOM    376  CD2 LEU A  29       9.135  10.387 -21.224-0.270 2.060          
ATOM    377 1HD2 LEU A  29      10.025  10.974 -20.995 0.090 1.320          
ATOM    378 2HD2 LEU A  29       9.411   9.634 -21.962 0.090 1.320          
ATOM    379 3HD2 LEU A  29       8.429  11.053 -21.722 0.090 1.320          
ATOM    380  C   LEU A  29      11.054   6.767 -19.307 0.510 2.000          
ATOM    381  O   LEU A  29      10.801   6.096 -18.302-0.510 1.700          
ATOM    382  N   ASP A  30      12.273   6.849 -19.842-0.470 1.850          
ATOM    383  HN  ASP A  30      12.408   7.328 -20.719 0.310 0.225          
ATOM    384  CA  ASP A  30      13.382   6.072 -19.295 0.070 2.275          
ATOM    385  HA  ASP A  30      13.095   5.021 -19.236 0.090 1.320          
ATOM    386  CB  ASP A  30      14.547   6.198 -20.347-0.280 2.175          
ATOM    387  1HB ASP A  30      14.230   5.875 -21.338 0.090 1.320          
ATOM    388  2HB ASP A  30      14.907   7.223 -20.434 0.090 1.320          
ATOM    389  CG  ASP A  30      15.701   5.315 -19.931 0.620 2.000          
ATOM    390  OD1 ASP A  30      16.646   5.920 -19.415-0.760 1.700          
ATOM    391  OD2 ASP A  30      15.636   4.107 -20.247-0.760 1.700          
ATOM    392  C   ASP A  30      13.740   6.530 -17.888 0.510 2.000          
ATOM    393  O   ASP A  30      14.115   5.713 -17.039-0.510 1.700          
ATOM    394  N   GLY A  31      13.654   7.835 -17.628-0.470 1.850          
ATOM    395  HN  GLY A  31      13.494   8.467 -18.395 0.310 0.225          
ATOM    396  CA  GLY A  31      13.904   8.326 -16.284-0.020 2.175          
ATOM    397  1HA GLY A  31      13.839   9.413 -16.270 0.090 1.320          
ATOM    398  2HA GLY A  31      14.926   8.070 -15.992 0.090 1.320          
ATOM    399  C   GLY A  31      12.938   7.757 -15.261 0.510 2.000          
ATOM    400  O   GLY A  31      13.332   7.427 -14.142-0.510 1.700          
ATOM    401  N   ILE A  32      11.665   7.609 -15.639-0.470 1.850          
ATOM    402  HN  ILE A  32      11.414   7.749 -16.605 0.310 0.225          
ATOM    403  CA  ILE A  32      10.697   7.002 -14.730 0.070 2.275          
ATOM    404  HA  ILE A  32      10.739   7.536 -13.779 0.090 1.320          
ATOM    405  CB  ILE A  32       9.300   7.180 -15.353-0.090 2.275          
ATOM    406  HB  ILE A  32       9.251   6.726 -16.344 0.090 1.320          
ATOM    407  CG2 ILE A  32       8.384   6.370 -14.379-0.270 2.060          
ATOM    408 1HG2 ILE A  32       8.492   5.288 -14.439 0.090 1.320          
ATOM    409 2HG2 ILE A  32       8.522   6.654 -13.336 0.090 1.320          
ATOM    410 3HG2 ILE A  32       7.339   6.572 -14.605 0.090 1.320          
ATOM    411  CG1 ILE A  32       8.917   8.657 -15.434-0.180 2.175          
ATOM    412 1HG1 ILE A  32       9.605   9.176 -16.101 0.090 1.320          
ATOM    413 2HG1 ILE A  32       7.952   8.711 -15.932 0.090 1.320          
ATOM    414  CD1 ILE A  32       8.820   9.507 -14.107-0.270 2.060          
ATOM    415  HD1 ILE A  32       8.076   9.089 -13.428 0.090 1.320          
ATOM    416  HD2 ILE A  32       9.771   9.559 -13.578 0.090 1.320          
ATOM    417  HD3 ILE A  32       8.515  10.530 -14.325 0.090 1.320          
ATOM    418  C   ILE A  32      11.106   5.575 -14.411 0.510 2.000          
ATOM    419  O   ILE A  32      10.974   5.115 -13.272-0.510 1.700          
ATOM    420  N   LYS A  33      11.618   4.854 -15.409-0.470 1.850          
ATOM    421  HN  LYS A  33      11.735   5.265 -16.327 0.310 0.225          
ATOM    422  CA  LYS A  33      12.072   3.494 -15.158 0.070 2.275          
ATOM    423  HA  LYS A  33      11.256   2.897 -14.749 0.090 1.320          
ATOM    424  CB  LYS A  33      12.528   2.892 -16.507-0.180 2.175          
ATOM    425  1HB LYS A  33      13.190   3.544 -17.069 0.090 1.320          
ATOM    426  2HB LYS A  33      13.097   1.982 -16.309 0.090 1.320          
ATOM    427  CG  LYS A  33      11.270   2.544 -17.295-0.180 2.175          
ATOM    428  1HG LYS A  33      10.725   1.748 -16.781 0.090 1.320          
ATOM    429  2HG LYS A  33      10.591   3.398 -17.322 0.090 1.320          
ATOM    430  CD  LYS A  33      11.528   2.123 -18.775-0.180 2.175          
ATOM    431  1HD LYS A  33      10.576   1.873 -19.248 0.090 1.320          
ATOM    432  2HD LYS A  33      11.928   2.980 -19.320 0.090 1.320          
ATOM    433  CE  LYS A  33      12.545   0.894 -18.852 0.210 2.175          
ATOM    434  1HE LYS A  33      13.484   1.118 -18.345 0.050 1.320          
ATOM    435  2HE LYS A  33      12.114   0.019 -18.364 0.050 1.320          
ATOM    436  NZ  LYS A  33      12.882   0.549 -20.319-0.300 1.850          
ATOM    437  1HZ LYS A  33      13.487  -0.259 -20.333 0.330 0.225          
ATOM    438  2HZ LYS A  33      12.041   0.364 -20.844 0.330 0.225          
ATOM    439  3HZ LYS A  33      13.383   1.333 -20.723 0.330 0.225          
ATOM    440  C   LYS A  33      13.222   3.472 -14.165 0.510 2.000          
ATOM    441  O   LYS A  33      13.268   2.606 -13.285-0.510 1.700          
ATOM    442  N   TYR A  34      14.150   4.430 -14.273-0.470 1.850          
ATOM    443  HN  TYR A  34      14.108   5.082 -15.052 0.310 0.225          
ATOM    444  CA  TYR A  34      15.296   4.443 -13.365 0.070 2.275          
ATOM    445  HA  TYR A  34      15.720   3.436 -13.400 0.090 1.320          
ATOM    446  CB  TYR A  34      16.463   5.482 -13.799-0.180 2.175          
ATOM    447  1HB TYR A  34      16.586   5.483 -14.884 0.090 1.320          
ATOM    448  2HB TYR A  34      16.216   6.505 -13.512 0.090 1.320          
ATOM    449  CG  TYR A  34      17.764   4.989 -13.168 0.000 1.992          
ATOM    450  CD1 TYR A  34      18.425   3.886 -13.662-0.115 1.992          
ATOM    451  HD1 TYR A  34      18.036   3.325 -14.500 0.115 1.358          
ATOM    452  CE1 TYR A  34      19.725   3.588 -13.112-0.115 1.992          
ATOM    453  HE1 TYR A  34      20.301   2.783 -13.543 0.115 1.358          
ATOM    454  CZ  TYR A  34      20.195   4.275 -12.028 0.110 1.992          
ATOM    455  OH  TYR A  34      21.584   4.119 -11.620-0.540 1.770          
ATOM    456  HH  TYR A  34      22.059   3.485 -12.135 0.430 0.225          
ATOM    457  CD2 TYR A  34      18.254   5.733 -12.153-0.115 1.992          
ATOM    458  HD2 TYR A  34      17.732   6.607 -11.793 0.115 1.358          
ATOM    459  CE2 TYR A  34      19.472   5.421 -11.642-0.115 1.992          
ATOM    460  HE2 TYR A  34      19.893   6.062 -10.882 0.115 1.358          
ATOM    461  C   TYR A  34      14.867   4.691 -11.923 0.510 2.000          
ATOM    462  O   TYR A  34      15.441   4.109 -10.997-0.510 1.700          
ATOM    463  N   VAL A  35      13.867   5.554 -11.708-0.470 1.850          
ATOM    464  HN  VAL A  35      13.463   6.051 -12.496 0.310 0.225          
ATOM    465  CA  VAL A  35      13.374   5.783 -10.351 0.070 2.275          
ATOM    466  HA  VAL A  35      14.247   6.082  -9.766 0.090 1.320          
ATOM    467  CB  VAL A  35      12.382   6.886 -10.206-0.090 2.275          
ATOM    468  HB  VAL A  35      11.458   6.533 -10.670 0.090 1.320          
ATOM    469  CG1 VAL A  35      12.002   7.325  -8.751-0.270 2.060          
ATOM    470 1HG1 VAL A  35      11.192   8.055  -8.740 0.090 1.320          
ATOM    471 2HG1 VAL A  35      11.674   6.482  -8.147 0.090 1.320          
ATOM    472 3HG1 VAL A  35      12.856   7.766  -8.236 0.090 1.320          
ATOM    473  CG2 VAL A  35      12.744   8.169 -10.909-0.270 2.060          
ATOM    474 1HG2 VAL A  35      12.744   8.047 -11.982 0.090 1.320          
ATOM    475 2HG2 VAL A  35      12.030   8.968 -10.707 0.090 1.320          
ATOM    476 3HG2 VAL A  35      13.733   8.525 -10.616 0.090 1.320          
ATOM    477  C   VAL A  35      12.896   4.482  -9.726 0.510 2.000          
ATOM    478  O   VAL A  35      13.039   4.279  -8.515-0.510 1.700          
ATOM    479  N   GLN A  36      12.334   3.578 -10.529-0.470 1.850          
ATOM    480  HN  GLN A  36      12.319   3.741 -11.528 0.310 0.225          
ATOM    481  CA  GLN A  36      11.962   2.274  -9.998 0.070 2.275          
ATOM    482  HA  GLN A  36      11.264   2.400  -9.169 0.090 1.320          
ATOM    483  CB  GLN A  36      11.352   1.368 -11.032-0.180 2.175          
ATOM    484  1HB GLN A  36      12.099   0.951 -11.709 0.090 1.320          
ATOM    485  2HB GLN A  36      10.923   0.504 -10.523 0.090 1.320          
ATOM    486  CG  GLN A  36      10.214   2.034 -11.953-0.180 2.175          
ATOM    487  1HG GLN A  36      10.676   2.744 -12.628 0.090 1.320          
ATOM    488  2HG GLN A  36       9.794   1.270 -12.606 0.090 1.320          
ATOM    489  CD  GLN A  36       9.003   2.733 -11.212 0.550 2.000          
ATOM    490  OE1 GLN A  36       8.043   2.156 -10.721-0.550 1.700          
ATOM    491  NE2 GLN A  36       9.146   4.029 -11.169-0.620 1.850          
ATOM    492 1HE2 GLN A  36       8.407   4.583 -10.768 0.320 0.225          
ATOM    493 2HE2 GLN A  36       9.905   4.468 -11.679 0.300 0.225          
ATOM    494  C   GLN A  36      13.192   1.528  -9.504 0.510 2.000          
ATOM    495  O   GLN A  36      13.205   1.022  -8.375-0.510 1.700          
ATOM    496  N   LEU A  37      14.263   1.517 -10.303-0.470 1.850          
ATOM    497  HN  LEU A  37      14.234   2.020 -11.181 0.310 0.225          
ATOM    498  CA  LEU A  37      15.489   0.838  -9.890 0.070 2.275          
ATOM    499  HA  LEU A  37      15.244  -0.214  -9.734 0.090 1.320          
ATOM    500  CB  LEU A  37      16.549   0.976 -10.937-0.180 2.175          
ATOM    501  1HB LEU A  37      16.113   0.677 -11.891 0.090 1.320          
ATOM    502  2HB LEU A  37      16.837   2.019 -11.077 0.090 1.320          
ATOM    503  CG  LEU A  37      17.839   0.122 -10.735-0.090 2.275          
ATOM    504  HG  LEU A  37      18.255   0.037 -11.742 0.090 1.320          
ATOM    505  CD1 LEU A  37      18.975   0.805  -9.924-0.270 2.060          
ATOM    506 1HD1 LEU A  37      19.327   1.697 -10.446 0.090 1.320          
ATOM    507 2HD1 LEU A  37      18.669   1.139  -8.941 0.090 1.320          
ATOM    508 3HD1 LEU A  37      19.836   0.148  -9.803 0.090 1.320          
ATOM    509  CD2 LEU A  37      17.622  -1.293 -10.305-0.270 2.060          
ATOM    510 1HD2 LEU A  37      16.863  -1.781 -10.918 0.090 1.320          
ATOM    511 2HD2 LEU A  37      18.536  -1.879 -10.403 0.090 1.320          
ATOM    512 3HD2 LEU A  37      17.308  -1.362  -9.263 0.090 1.320          
ATOM    513  C   LEU A  37      16.021   1.414  -8.585 0.510 2.000          
ATOM    514  O   LEU A  37      16.548   0.679  -7.743-0.510 1.700          
ATOM    515  N   VAL A  38      15.886   2.726  -8.393-0.470 1.850          
ATOM    516  HN  VAL A  38      15.520   3.299  -9.147 0.310 0.225          
ATOM    517  CA  VAL A  38      16.302   3.329  -7.132 0.070 2.275          
ATOM    518  HA  VAL A  38      17.353   3.079  -6.964 0.090 1.320          
ATOM    519  CB  VAL A  38      16.133   4.897  -7.136-0.090 2.275          
ATOM    520  HB  VAL A  38      15.106   5.176  -7.374 0.090 1.320          
ATOM    521  CG1 VAL A  38      16.472   5.407  -5.739-0.270 2.060          
ATOM    522 1HG1 VAL A  38      16.567   6.493  -5.744 0.090 1.320          
ATOM    523 2HG1 VAL A  38      15.700   5.187  -5.000 0.090 1.320          
ATOM    524 3HG1 VAL A  38      17.420   5.008  -5.375 0.090 1.320          
ATOM    525  CG2 VAL A  38      17.080   5.529  -8.168-0.270 2.060          
ATOM    526 1HG2 VAL A  38      16.983   6.615  -8.186 0.090 1.320          
ATOM    527 2HG2 VAL A  38      18.123   5.292  -7.956 0.090 1.320          
ATOM    528 3HG2 VAL A  38      16.873   5.176  -9.178 0.090 1.320          
ATOM    529  C   VAL A  38      15.499   2.750  -5.978 0.510 2.000          
ATOM    530  O   VAL A  38      16.058   2.346  -4.951-0.510 1.700          
ATOM    531  N   MET A  39      14.174   2.679  -6.141-0.470 1.850          
ATOM    532  HN  MET A  39      13.764   2.980  -7.021 0.310 0.225          
ATOM    533  CA  MET A  39      13.335   2.169  -5.065 0.070 2.275          
ATOM    534  HA  MET A  39      13.510   2.778  -4.176 0.090 1.320          
ATOM    535  CB  MET A  39      11.855   2.229  -5.415-0.180 2.175          
ATOM    536  1HB MET A  39      11.611   3.272  -5.616 0.090 1.320          
ATOM    537  2HB MET A  39      11.695   1.726  -6.370 0.090 1.320          
ATOM    538  CG  MET A  39      10.787   1.681  -4.430-0.140 2.175          
ATOM    539  1HG MET A  39       9.783   1.934  -4.769 0.090 1.320          
ATOM    540  2HG MET A  39      10.824   0.592  -4.444 0.090 1.320          
ATOM    541  SD  MET A  39      10.965   2.170  -2.655-0.090 2.000          
ATOM    542  CE  MET A  39      10.697   3.926  -2.884-0.220 2.060          
ATOM    543  1HE MET A  39       9.705   4.110  -3.298 0.090 1.320          
ATOM    544  2HE MET A  39      10.761   4.423  -1.917 0.090 1.320          
ATOM    545  3HE MET A  39      11.447   4.364  -3.541 0.090 1.320          
ATOM    546  C   MET A  39      13.691   0.729  -4.722 0.510 2.000          
ATOM    547  O   MET A  39      13.613   0.331  -3.555-0.510 1.700          
ATOM    548  N   ALA A  40      14.103  -0.055  -5.722-0.470 1.850          
ATOM    549  HN  ALA A  40      14.118   0.332  -6.662 0.310 0.225          
ATOM    550  CA  ALA A  40      14.613  -1.400  -5.471 0.070 2.275          
ATOM    551  HA  ALA A  40      13.894  -1.896  -4.814 0.090 1.320          
ATOM    552  CB  ALA A  40      14.592  -2.218  -6.800-0.270 2.060          
ATOM    553  1HB ALA A  40      15.257  -1.781  -7.546 0.090 1.320          
ATOM    554  2HB ALA A  40      14.917  -3.245  -6.630 0.090 1.320          
ATOM    555  3HB ALA A  40      13.590  -2.255  -7.224 0.090 1.320          
ATOM    556  C   ALA A  40      15.917  -1.360  -4.687 0.510 2.000          
ATOM    557  O   ALA A  40      16.104  -2.122  -3.729-0.510 1.700          
ATOM    558  N   VAL A  41      16.845  -0.489  -5.092-0.470 1.850          
ATOM    559  HN  VAL A  41      16.678   0.083  -5.917 0.310 0.225          
ATOM    560  CA  VAL A  41      18.120  -0.384  -4.390 0.070 2.275          
ATOM    561  HA  VAL A  41      18.541  -1.389  -4.313 0.090 1.320          
ATOM    562  CB  VAL A  41      19.155   0.505  -5.161-0.090 2.275          
ATOM    563  HB  VAL A  41      18.747   1.516  -5.225 0.090 1.320          
ATOM    564  CG1 VAL A  41      20.527   0.564  -4.414-0.270 2.060          
ATOM    565 1HG1 VAL A  41      20.942  -0.432  -4.254 0.090 1.320          
ATOM    566 2HG1 VAL A  41      21.261   1.140  -4.979 0.090 1.320          
ATOM    567 3HG1 VAL A  41      20.446   1.045  -3.439 0.090 1.320          
ATOM    568  CG2 VAL A  41      19.503   0.048  -6.597-0.270 2.060          
ATOM    569 1HG2 VAL A  41      18.630  -0.257  -7.163 0.090 1.320          
ATOM    570 2HG2 VAL A  41      20.021   0.833  -7.147 0.090 1.320          
ATOM    571 3HG2 VAL A  41      20.155  -0.826  -6.586 0.090 1.320          
ATOM    572  C   VAL A  41      17.898   0.116  -2.971 0.510 2.000          
ATOM    573  O   VAL A  41      18.483  -0.402  -2.013-0.510 1.700          
ATOM    574  N   VAL A  42      17.021   1.106  -2.806-0.470 1.850          
ATOM    575  HN  VAL A  42      16.588   1.536  -3.628 0.310 0.225          
ATOM    576  CA  VAL A  42      16.766   1.641  -1.473 0.070 2.275          
ATOM    577  HA  VAL A  42      17.718   1.922  -1.017 0.090 1.320          
ATOM    578  CB  VAL A  42      15.861   2.870  -1.555-0.090 2.275          
ATOM    579  HB  VAL A  42      14.971   2.646  -2.147 0.090 1.320          
ATOM    580  CG1 VAL A  42      15.431   3.316  -0.136-0.270 2.060          
ATOM    581 1HG1 VAL A  42      16.282   3.402   0.541 0.090 1.320          
ATOM    582 2HG1 VAL A  42      14.946   4.292  -0.173 0.090 1.320          
ATOM    583 3HG1 VAL A  42      14.702   2.642   0.317 0.090 1.320          
ATOM    584  CG2 VAL A  42      16.659   4.070  -2.229-0.270 2.060          
ATOM    585 1HG2 VAL A  42      16.012   4.934  -2.385 0.090 1.320          
ATOM    586 2HG2 VAL A  42      17.496   4.390  -1.609 0.090 1.320          
ATOM    587 3HG2 VAL A  42      17.072   3.799  -3.199 0.090 1.320          
ATOM    588  C   VAL A  42      16.129   0.577  -0.585 0.510 2.000          
ATOM    589  O   VAL A  42      16.541   0.384   0.565-0.510 1.700          
ATOM    590  N   SER A  43      15.157  -0.169  -1.117-0.470 1.850          
ATOM    591  HN  SER A  43      14.840   0.007  -2.066 0.310 0.225          
ATOM    592  CA  SER A  43      14.512  -1.208  -0.317 0.070 2.275          
ATOM    593  HA  SER A  43      14.147  -0.787   0.623 0.090 1.320          
ATOM    594  CB  SER A  43      13.359  -1.795  -1.100 0.050 2.175          
ATOM    595  1HB SER A  43      13.653  -2.145  -2.092 0.090 1.320          
ATOM    596  2HB SER A  43      12.937  -2.649  -0.568 0.090 1.320          
ATOM    597  OG  SER A  43      12.349  -0.761  -1.190-0.660 1.770          
ATOM    598  HG1 SER A  43      12.587  -0.174  -1.907 0.430 0.225          
ATOM    599  C   SER A  43      15.483  -2.330   0.016 0.510 2.000          
ATOM    600  O   SER A  43      15.433  -2.894   1.116-0.510 1.700          
ATOM    601  N   ALA A  44      16.378  -2.667  -0.918-0.470 1.850          
ATOM    602  HN  ALA A  44      16.362  -2.221  -1.833 0.310 0.225          
ATOM    603  CA  ALA A  44      17.380  -3.692  -0.643 0.070 2.275          
ATOM    604  HA  ALA A  44      16.911  -4.660  -0.455 0.090 1.320          
ATOM    605  CB  ALA A  44      18.412  -3.764  -1.842-0.270 2.060          
ATOM    606  1HB ALA A  44      17.901  -3.973  -2.782 0.090 1.320          
ATOM    607  2HB ALA A  44      18.982  -2.847  -1.982 0.090 1.320          
ATOM    608  3HB ALA A  44      19.132  -4.569  -1.684 0.090 1.320          
ATOM    609  C   ALA A  44      18.268  -3.285   0.526 0.510 2.000          
ATOM    610  O   ALA A  44      18.662  -4.127   1.340-0.510 1.700          
ATOM    611  N   CYS A  45      18.594  -1.997   0.624-0.470 1.850          
ATOM    612  HN  CYS A  45      18.278  -1.354  -0.095 0.310 0.225          
ATOM    613  CA  CYS A  45      19.343  -1.505   1.775 0.070 2.275          
ATOM    614  HA  CYS A  45      20.231  -2.134   1.876 0.090 1.320          
ATOM    615  CB  CYS A  45      19.852  -0.047   1.579-0.110 2.175          
ATOM    616  1HB CYS A  45      19.021   0.631   1.384 0.090 1.320          
ATOM    617  2HB CYS A  45      20.328   0.302   2.496 0.090 1.320          
ATOM    618  SG  CYS A  45      21.023   0.100   0.283-0.230 2.000          
ATOM    619  HG1 CYS A  45      20.187  -0.235  -0.712 0.160 0.450          
ATOM    620  C   CYS A  45      18.560  -1.685   3.069 0.510 2.000          
ATOM    621  O   CYS A  45      19.125  -2.094   4.091-0.510 1.700          
ATOM    622  N   GLN A  46      17.258  -1.374   3.048-0.470 1.850          
ATOM    623  HN  GLN A  46      16.843  -1.048   2.180 0.310 0.225          
ATOM    624  CA  GLN A  46      16.442  -1.552   4.244 0.070 2.275          
ATOM    625  HA  GLN A  46      16.933  -1.002   5.048 0.090 1.320          
ATOM    626  CB  GLN A  46      15.018  -0.985   4.056-0.180 2.175          
ATOM    627  1HB GLN A  46      15.134   0.001   3.600 0.090 1.320          
ATOM    628  2HB GLN A  46      14.450  -1.589   3.344 0.090 1.320          
ATOM    629  CG  GLN A  46      14.300  -0.890   5.363-0.180 2.175          
ATOM    630  1HG GLN A  46      14.008  -1.874   5.733 0.090 1.320          
ATOM    631  2HG GLN A  46      14.925  -0.417   6.121 0.090 1.320          
ATOM    632  CD  GLN A  46      13.060  -0.037   5.140 0.550 2.000          
ATOM    633  OE1 GLN A  46      12.787   0.376   4.046-0.550 1.700          
ATOM    634  NE2 GLN A  46      12.352   0.252   6.290-0.620 1.850          
ATOM    635 1HE2 GLN A  46      11.546   0.861   6.220 0.320 0.225          
ATOM    636 2HE2 GLN A  46      12.632  -0.139   7.174 0.300 0.225          
ATOM    637  C   GLN A  46      16.371  -3.013   4.650 0.510 2.000          
ATOM    638  O   GLN A  46      16.385  -3.333   5.843-0.510 1.700          
ATOM    639  N   VAL A  47      16.274  -3.916   3.677-0.470 1.850          
ATOM    640  HN  VAL A  47      16.183  -3.618   2.709 0.310 0.225          
ATOM    641  CA  VAL A  47      16.372  -5.335   3.991 0.070 2.275          
ATOM    642  HA  VAL A  47      15.587  -5.582   4.711 0.090 1.320          
ATOM    643  CB  VAL A  47      16.285  -6.324   2.779-0.090 2.275          
ATOM    644  HB  VAL A  47      17.105  -6.162   2.077 0.090 1.320          
ATOM    645  CG1 VAL A  47      16.343  -7.791   3.299-0.270 2.060          
ATOM    646 1HG1 VAL A  47      15.556  -7.975   4.026 0.090 1.320          
ATOM    647 2HG1 VAL A  47      16.178  -8.497   2.483 0.090 1.320          
ATOM    648 3HG1 VAL A  47      17.297  -8.077   3.742 0.090 1.320          
ATOM    649  CG2 VAL A  47      14.972  -6.199   2.017-0.270 2.060          
ATOM    650 1HG2 VAL A  47      14.116  -6.285   2.687 0.090 1.320          
ATOM    651 2HG2 VAL A  47      14.890  -5.255   1.487 0.090 1.320          
ATOM    652 3HG2 VAL A  47      14.882  -6.986   1.272 0.090 1.320          
ATOM    653  C   VAL A  47      17.717  -5.638   4.627 0.510 2.000          
ATOM    654  O   VAL A  47      17.799  -6.275   5.683-0.510 1.700          
ATOM    655  N   PHE A  48      18.795  -5.177   3.997-0.470 1.850          
ATOM    656  HN  PHE A  48      18.699  -4.706   3.099 0.310 0.225          
ATOM    657  CA  PHE A  48      20.112  -5.413   4.569 0.070 2.275          
ATOM    658  HA  PHE A  48      20.253  -6.495   4.613 0.090 1.320          
ATOM    659  CB  PHE A  48      21.217  -4.716   3.647-0.180 2.175          
ATOM    660  1HB PHE A  48      21.013  -4.948   2.600 0.090 1.320          
ATOM    661  2HB PHE A  48      21.189  -3.630   3.736 0.090 1.320          
ATOM    662  CG  PHE A  48      22.598  -5.200   3.957 0.000 1.992          
ATOM    663  CD1 PHE A  48      23.614  -4.626   3.162-0.115 1.992          
ATOM    664  HD1 PHE A  48      23.364  -3.922   2.380 0.115 1.358          
ATOM    665  CE1 PHE A  48      24.947  -5.031   3.316-0.115 1.992          
ATOM    666  HE1 PHE A  48      25.721  -4.633   2.675 0.115 1.358          
ATOM    667  CZ  PHE A  48      25.267  -5.895   4.364-0.115 1.992          
ATOM    668  HZ  PHE A  48      26.295  -6.188   4.521 0.115 1.358          
ATOM    669  CD2 PHE A  48      22.905  -6.097   4.987-0.115 1.992          
ATOM    670  HD2 PHE A  48      22.183  -6.632   5.574 0.115 1.358          
ATOM    671  CE2 PHE A  48      24.230  -6.447   5.202-0.115 1.992          
ATOM    672  HE2 PHE A  48      24.483  -7.156   5.977 0.115 1.358          
ATOM    673  C   PHE A  48      20.222  -4.791   5.952 0.510 2.000          
ATOM    674  O   PHE A  48      20.781  -5.402   6.870-0.510 1.700          
ATOM    675  N   PHE A  49      19.711  -3.572   6.119-0.470 1.850          
ATOM    676  HN  PHE A  49      19.349  -3.070   5.303 0.310 0.225          
ATOM    677  CA  PHE A  49      19.787  -2.922   7.423 0.070 2.275          
ATOM    678  HA  PHE A  49      20.834  -2.859   7.722 0.090 1.320          
ATOM    679  CB  PHE A  49      19.194  -1.499   7.239-0.180 2.175          
ATOM    680  1HB PHE A  49      19.670  -1.023   6.381 0.090 1.320          
ATOM    681  2HB PHE A  49      18.138  -1.576   6.981 0.090 1.320          
ATOM    682  CG  PHE A  49      19.337  -0.501   8.397 0.000 1.992          
ATOM    683  CD1 PHE A  49      20.660  -0.199   8.877-0.115 1.992          
ATOM    684  HD1 PHE A  49      21.532  -0.661   8.436 0.115 1.358          
ATOM    685  CE1 PHE A  49      20.771   0.581  10.023-0.115 1.992          
ATOM    686  HE1 PHE A  49      21.745   0.758  10.452 0.115 1.358          
ATOM    687  CZ  PHE A  49      19.630   1.275  10.539-0.115 1.992          
ATOM    688  HZ  PHE A  49      19.748   1.960  11.365 0.115 1.358          
ATOM    689  CD2 PHE A  49      18.272   0.161   8.979-0.115 1.992          
ATOM    690  HD2 PHE A  49      17.280  -0.034   8.596 0.115 1.358          
ATOM    691  CE2 PHE A  49      18.398   1.091   9.985-0.115 1.992          
ATOM    692  HE2 PHE A  49      17.532   1.609  10.363 0.115 1.358          
ATOM    693  C   PHE A  49      19.011  -3.707   8.468 0.510 2.000          
ATOM    694  O   PHE A  49      19.497  -3.930   9.580-0.510 1.700          
ATOM    695  N   MET A  50      17.796  -4.139   8.123-0.470 1.850          
ATOM    696  HN  MET A  50      17.424  -3.964   7.190 0.310 0.225          
ATOM    697  CA  MET A  50      16.983  -4.867   9.089 0.070 2.275          
ATOM    698  HA  MET A  50      16.992  -4.304  10.025 0.090 1.320          
ATOM    699  CB  MET A  50      15.543  -4.898   8.638-0.180 2.175          
ATOM    700  1HB MET A  50      15.497  -5.420   7.680 0.090 1.320          
ATOM    701  2HB MET A  50      14.925  -5.492   9.311 0.090 1.320          
ATOM    702  CG  MET A  50      14.955  -3.495   8.456-0.140 2.175          
ATOM    703  1HG MET A  50      15.660  -2.786   8.033 0.090 1.320          
ATOM    704  2HG MET A  50      14.113  -3.550   7.766 0.090 1.320          
ATOM    705  SD  MET A  50      14.356  -2.764  10.032-0.090 2.000          
ATOM    706  CE  MET A  50      13.773  -1.096   9.374-0.220 2.060          
ATOM    707  1HE MET A  50      13.613  -0.409  10.202 0.090 1.320          
ATOM    708  2HE MET A  50      14.529  -0.683   8.709 0.090 1.320          
ATOM    709  3HE MET A  50      12.838  -1.220   8.829 0.090 1.320          
ATOM    710  C   MET A  50      17.609  -6.212   9.438 0.510 2.000          
ATOM    711  O   MET A  50      17.596  -6.622  10.604-0.510 1.700          
ATOM    712  N   VAL A  51      18.214  -6.887   8.458-0.470 1.850          
ATOM    713  HN  VAL A  51      18.158  -6.551   7.498 0.310 0.225          
ATOM    714  CA  VAL A  51      18.814  -8.194   8.718 0.070 2.275          
ATOM    715  HA  VAL A  51      18.076  -8.881   9.141 0.090 1.320          
ATOM    716  CB  VAL A  51      19.450  -8.746   7.441-0.090 2.275          
ATOM    717  HB  VAL A  51      19.923  -7.924   6.900 0.090 1.320          
ATOM    718  CG1 VAL A  51      20.502  -9.872   7.538-0.270 2.060          
ATOM    719 1HG1 VAL A  51      20.740 -10.274   6.552 0.090 1.320          
ATOM    720 2HG1 VAL A  51      21.446  -9.530   7.965 0.090 1.320          
ATOM    721 3HG1 VAL A  51      20.142 -10.701   8.151 0.090 1.320          
ATOM    722  CG2 VAL A  51      18.282  -9.238   6.610-0.270 2.060          
ATOM    723 1HG2 VAL A  51      17.870 -10.164   7.013 0.090 1.320          
ATOM    724 2HG2 VAL A  51      17.456  -8.532   6.558 0.090 1.320          
ATOM    725 3HG2 VAL A  51      18.589  -9.441   5.583 0.090 1.320          
ATOM    726  C   VAL A  51      19.971  -8.075   9.705 0.510 2.000          
ATOM    727  O   VAL A  51      20.145  -8.930  10.583-0.510 1.700          
ATOM    728  N   THR A  52      20.770  -7.009   9.595-0.470 1.850          
ATOM    729  HN  THR A  52      20.616  -6.373   8.822 0.310 0.225          
ATOM    730  CA  THR A  52      21.901  -6.840  10.506 0.070 2.275          
ATOM    731  HA  THR A  52      22.444  -7.789  10.513 0.090 1.320          
ATOM    732  CB  THR A  52      22.938  -5.746  10.175 0.140 2.275          
ATOM    733  HB  THR A  52      23.735  -5.732  10.924 0.090 1.320          
ATOM    734  OG1 THR A  52      22.342  -4.462  10.090-0.660 1.770          
ATOM    735  HG1 THR A  52      21.590  -4.538   9.504 0.430 0.225          
ATOM    736  CG2 THR A  52      23.546  -5.966   8.787-0.270 2.060          
ATOM    737 1HG2 THR A  52      24.248  -5.175   8.521 0.090 1.320          
ATOM    738 2HG2 THR A  52      24.102  -6.904   8.759 0.090 1.320          
ATOM    739 3HG2 THR A  52      22.805  -6.026   7.997 0.090 1.320          
ATOM    740  C   THR A  52      21.454  -6.619  11.945 0.510 2.000          
ATOM    741  O   THR A  52      22.195  -6.954  12.876-0.510 1.700          
ATOM    742  N   ARG A  53      20.287  -6.016  12.155-0.470 1.850          
ATOM    743  HN  ARG A  53      19.633  -5.983  11.378 0.310 0.225          
ATOM    744  CA  ARG A  53      19.734  -5.961  13.504 0.070 2.275          
ATOM    745  HA  ARG A  53      20.515  -5.799  14.249 0.090 1.320          
ATOM    746  CB  ARG A  53      18.667  -4.883  13.679-0.180 2.175          
ATOM    747  1HB ARG A  53      17.957  -4.914  12.848 0.090 1.320          
ATOM    748  2HB ARG A  53      18.069  -5.119  14.563 0.090 1.320          
ATOM    749  CG  ARG A  53      19.251  -3.472  13.856-0.180 2.175          
ATOM    750  1HG ARG A  53      18.446  -2.863  14.261 0.090 1.320          
ATOM    751  2HG ARG A  53      20.006  -3.525  14.643 0.090 1.320          
ATOM    752  CD  ARG A  53      19.795  -2.819  12.604 0.200 2.175          
ATOM    753  1HD ARG A  53      20.388  -3.507  12.008 0.090 1.320          
ATOM    754  2HD ARG A  53      19.010  -2.417  11.960 0.090 1.320          
ATOM    755  NE  ARG A  53      20.677  -1.746  13.174-0.700 1.850          
ATOM    756  HE  ARG A  53      20.227  -1.214  13.902 0.440 0.225          
ATOM    757  CZ  ARG A  53      21.882  -1.360  12.689 0.640 2.000          
ATOM    758  NH1 ARG A  53      22.476  -0.326  13.271-0.800 1.850          
ATOM    759 1HH1 ARG A  53      23.397  -0.022  12.984 0.460 0.225          
ATOM    760 2HH1 ARG A  53      22.063   0.173  14.045 0.460 0.225          
ATOM    761  NH2 ARG A  53      22.531  -2.038  11.682-0.800 1.850          
ATOM    762 1HH2 ARG A  53      23.441  -1.791  11.322 0.460 0.225          
ATOM    763 2HH2 ARG A  53      22.156  -2.895  11.254 0.460 0.225          
ATOM    764  C   ARG A  53      19.130  -7.341  13.720 0.510 2.000          
ATOM    765  O   ARG A  53      18.002  -7.609  13.298-0.510 1.700          
ATOM    766  N   ALA A  54      19.868  -8.223  14.392-0.470 1.850          
ATOM    767  HN  ALA A  54      20.827  -7.950  14.548 0.310 0.225          
ATOM    768  CA  ALA A  54      19.625  -9.643  14.168 0.070 2.275          
ATOM    769  HA  ALA A  54      19.360  -9.746  13.109 0.090 1.320          
ATOM    770  CB  ALA A  54      20.872 -10.511  14.271-0.270 2.060          
ATOM    771  1HB ALA A  54      21.531 -10.321  13.422 0.090 1.320          
ATOM    772  2HB ALA A  54      21.450 -10.326  15.173 0.090 1.320          
ATOM    773  3HB ALA A  54      20.615 -11.571  14.237 0.090 1.320          
ATOM    774  C   ALA A  54      18.380 -10.167  14.878 0.510 2.000          
ATOM    775  O   ALA A  54      17.443 -10.588  14.191-0.510 1.700          
ATOM    776  N   PRO A  55      18.277 -10.141  16.226-0.290 1.850          
ATOM    777  CD  PRO A  55      19.348 -10.050  17.262 0.000 2.175          
ATOM    778  1HD PRO A  55      20.200 -10.651  16.947 0.090 1.320          
ATOM    779  2HD PRO A  55      19.694  -9.021  17.362 0.090 1.320          
ATOM    780  CA  PRO A  55      17.001 -10.553  16.816 0.020 2.275          
ATOM    781  HA  PRO A  55      16.468 -11.325  16.253 0.090 1.320          
ATOM    782  CB  PRO A  55      17.438 -11.132  18.243-0.180 2.175          
ATOM    783  1HB PRO A  55      17.478 -12.220  18.159 0.090 1.320          
ATOM    784  2HB PRO A  55      16.716 -10.922  19.035 0.090 1.320          
ATOM    785  CG  PRO A  55      18.827 -10.607  18.549-0.180 2.175          
ATOM    786  1HG PRO A  55      19.472 -11.395  18.944 0.090 1.320          
ATOM    787  2HG PRO A  55      18.772  -9.823  19.302 0.090 1.320          
ATOM    788  C   PRO A  55      16.052  -9.391  17.085 0.510 2.000          
ATOM    789  O   PRO A  55      14.836  -9.591  17.151-0.510 1.700          
ATOM    790  N   LYS A  56      16.569  -8.167  17.204-0.470 1.850          
ATOM    791  HN  LYS A  56      17.501  -8.027  16.850 0.310 0.225          
ATOM    792  CA  LYS A  56      15.725  -7.026  17.556 0.070 2.275          
ATOM    793  HA  LYS A  56      14.906  -7.338  18.192 0.090 1.320          
ATOM    794  CB  LYS A  56      16.611  -5.949  18.249-0.180 2.175          
ATOM    795  1HB LYS A  56      17.339  -5.549  17.539 0.090 1.320          
ATOM    796  2HB LYS A  56      15.985  -5.104  18.544 0.090 1.320          
ATOM    797  CG  LYS A  56      17.397  -6.546  19.519-0.180 2.175          
ATOM    798  1HG LYS A  56      16.656  -6.916  20.230 0.090 1.320          
ATOM    799  2HG LYS A  56      18.000  -7.397  19.199 0.090 1.320          
ATOM    800  CD  LYS A  56      18.283  -5.482  20.110-0.180 2.175          
ATOM    801  1HD LYS A  56      18.860  -4.988  19.324 0.090 1.320          
ATOM    802  2HD LYS A  56      17.680  -4.697  20.574 0.090 1.320          
ATOM    803  CE  LYS A  56      19.280  -6.125  21.136 0.210 2.175          
ATOM    804  1HE LYS A  56      19.991  -6.774  20.620 0.050 1.320          
ATOM    805  2HE LYS A  56      19.863  -5.348  21.635 0.050 1.320          
ATOM    806  NZ  LYS A  56      18.582  -6.873  22.086-0.301 1.850          
ATOM    807  1HZ LYS A  56      18.052  -7.602  21.632 0.330 0.225          
ATOM    808  2HZ LYS A  56      19.232  -7.289  22.740 0.330 0.225          
ATOM    809  3HZ LYS A  56      17.952  -6.269  22.596 0.330 0.225          
ATOM    810  C   LYS A  56      15.170  -6.404  16.279 0.510 2.000          
ATOM    811  O   LYS A  56      15.551  -5.312  15.854-0.510 1.700          
ATOM    812  N   VAL A  57      14.222  -7.123  15.686-0.470 1.850          
ATOM    813  HN  VAL A  57      13.976  -8.051  16.028 0.310 0.225          
ATOM    814  CA  VAL A  57      13.534  -6.673  14.480 0.070 2.275          
ATOM    815  HA  VAL A  57      13.243  -5.644  14.687 0.090 1.320          
ATOM    816  CB  VAL A  57      14.492  -6.739  13.279-0.090 2.275          
ATOM    817  HB  VAL A  57      15.519  -6.585  13.611 0.090 1.320          
ATOM    818  CG1 VAL A  57      14.511  -8.048  12.554-0.270 2.060          
ATOM    819 1HG1 VAL A  57      15.331  -8.067  11.833 0.090 1.320          
ATOM    820 2HG1 VAL A  57      14.691  -8.881  13.237 0.090 1.320          
ATOM    821 3HG1 VAL A  57      13.595  -8.252  11.998 0.090 1.320          
ATOM    822  CG2 VAL A  57      14.193  -5.551  12.343-0.270 2.060          
ATOM    823 1HG2 VAL A  57      13.214  -5.641  11.877 0.090 1.320          
ATOM    824 2HG2 VAL A  57      14.258  -4.600  12.858 0.090 1.320          
ATOM    825 3HG2 VAL A  57      14.936  -5.522  11.547 0.090 1.320          
ATOM    826  C   VAL A  57      12.285  -7.531  14.290 0.510 2.000          
ATOM    827  O   VAL A  57      12.259  -8.692  14.724-0.510 1.700          
ATOM    828  N   PRO A  58      11.240  -7.024  13.643-0.290 1.850          
ATOM    829  CD  PRO A  58      10.806  -5.638  13.808 0.000 2.175          
ATOM    830  1HD PRO A  58      10.579  -5.426  14.844 0.090 1.320          
ATOM    831  2HD PRO A  58      11.541  -4.918  13.448 0.090 1.320          
ATOM    832  CA  PRO A  58      10.112  -7.884  13.281 0.020 2.275          
ATOM    833  HA  PRO A  58       9.939  -8.675  14.015 0.090 1.320          
ATOM    834  CB  PRO A  58       8.939  -6.926  13.336-0.180 2.175          
ATOM    835  1HB PRO A  58       8.484  -6.920  14.327 0.090 1.320          
ATOM    836  2HB PRO A  58       8.160  -7.127  12.622 0.090 1.320          
ATOM    837  CG  PRO A  58       9.558  -5.572  12.978-0.180 2.175          
ATOM    838  1HG PRO A  58       8.914  -4.729  13.226 0.090 1.320          
ATOM    839  2HG PRO A  58       9.770  -5.550  11.916 0.090 1.320          
ATOM    840  C   PRO A  58      10.363  -8.522  11.922 0.510 2.000          
ATOM    841  O   PRO A  58      10.983  -7.935  11.028-0.510 1.700          
ATOM    842  N   TRP A  59       9.885  -9.764  11.773-0.470 1.850          
ATOM    843  HN  TRP A  59       9.241 -10.136  12.457 0.310 0.225          
ATOM    844  CA  TRP A  59      10.059 -10.453  10.495 0.070 2.275          
ATOM    845  HA  TRP A  59      11.132 -10.503  10.297 0.090 1.320          
ATOM    846  CB  TRP A  59       9.496 -11.865  10.504-0.180 2.175          
ATOM    847  1HB TRP A  59       9.814 -12.399  11.399 0.090 1.320          
ATOM    848  2HB TRP A  59       8.404 -11.841  10.532 0.090 1.320          
ATOM    849  CG  TRP A  59       9.942 -12.683   9.307-0.030 1.992          
ATOM    850  CD1 TRP A  59       9.291 -12.900   8.113 0.035 1.992          
ATOM    851  HD1 TRP A  59       8.266 -12.600   7.945 0.115 1.358          
ATOM    852  NE1 TRP A  59      10.139 -13.442   7.133-0.610 1.850
[truncated: 2,943,503 more chars]
