# Supplementary material for: Proton transfer pathway in anion channelrhodopsin-1
Source: eLife. 2021 Dec 21;10:e72264. doi: 10.7554/eLife.72264 (PMC8691836; doi:10.7554/eLife.72264)
Supplement: Source data 1. [file elife-72264-supp2.zip › SI_coordinates/D234N_deprotonated_E68.txt]

model01
ATOM      1  N   CYS A   6      -9.241 -11.691 -36.771-0.475 1.850          
ATOM      2  HT1 CYS A   6      -9.709 -12.574 -36.925 0.301 0.225          
ATOM      3  HT2 CYS A   6      -8.580 -11.504 -37.507 0.301 0.225          
ATOM      4  HT3 CYS A   6      -9.891 -10.921 -36.689 0.301 0.225          
ATOM      5  CA  CYS A   6      -8.541 -11.747 -35.486 0.210 2.275          
ATOM      6  HA  CYS A   6      -7.868 -12.607 -35.469 0.100 1.320          
ATOM      7  CB  CYS A   6      -7.735 -10.407 -35.143-0.174 2.175          
ATOM      8  1HB CYS A   6      -7.273 -10.480 -34.155 0.090 1.320          
ATOM      9  2HB CYS A   6      -6.922 -10.251 -35.853 0.090 1.320          
ATOM     10  SG  CYS A   6      -8.865  -8.953 -35.174-0.549 2.000          
ATOM     11  HG1 CYS A   6      -7.928  -8.042 -34.891 0.087 0.450          
ATOM     12  C   CYS A   6      -9.557 -11.944 -34.379 0.510 2.000          
ATOM     13  O   CYS A   6      -9.216 -11.930 -33.195-0.510 1.700          
ATOM     14  N   ASP A   7     -10.817 -12.100 -34.788-0.470 1.850          
ATOM     15  HN  ASP A   7     -10.982 -12.442 -35.716 0.310 0.225          
ATOM     16  CA  ASP A   7     -11.972 -12.246 -33.909 0.070 2.275          
ATOM     17  HA  ASP A   7     -12.849 -12.314 -34.554 0.090 1.320          
ATOM     18  CB  ASP A   7     -11.993 -13.588 -33.070-0.280 2.175          
ATOM     19  1HB ASP A   7     -11.112 -13.694 -32.438 0.090 1.320          
ATOM     20  2HB ASP A   7     -12.871 -13.652 -32.428 0.090 1.320          
ATOM     21  CG  ASP A   7     -12.025 -14.708 -34.096 0.620 2.000          
ATOM     22  OD1 ASP A   7     -11.043 -15.036 -34.829-0.760 1.700          
ATOM     23  OD2 ASP A   7     -13.128 -15.308 -34.221-0.760 1.700          
ATOM     24  C   ASP A   7     -12.143 -10.970 -33.091 0.510 2.000          
ATOM     25  O   ASP A   7     -11.919 -10.967 -31.873-0.510 1.700          
ATOM     26  N   PRO A   8     -12.564  -9.871 -33.727-0.290 1.850          
ATOM     27  CD  PRO A   8     -12.722  -9.664 -35.210 0.000 2.175          
ATOM     28  1HD PRO A   8     -11.744  -9.612 -35.689 0.090 1.320          
ATOM     29  2HD PRO A   8     -13.325 -10.431 -35.697 0.090 1.320          
ATOM     30  CA  PRO A   8     -12.703  -8.603 -32.998 0.020 2.275          
ATOM     31  HA  PRO A   8     -11.815  -8.429 -32.386 0.090 1.320          
ATOM     32  CB  PRO A   8     -12.777  -7.544 -34.062-0.180 2.175          
ATOM     33  1HB PRO A   8     -11.773  -7.219 -34.336 0.090 1.320          
ATOM     34  2HB PRO A   8     -13.343  -6.659 -33.762 0.090 1.320          
ATOM     35  CG  PRO A   8     -13.427  -8.294 -35.228-0.180 2.175          
ATOM     36  1HG PRO A   8     -13.304  -7.776 -36.180 0.090 1.320          
ATOM     37  2HG PRO A   8     -14.500  -8.410 -35.057 0.090 1.320          
ATOM     38  C   PRO A   8     -13.896  -8.558 -32.067 0.510 2.000          
ATOM     39  O   PRO A   8     -13.969  -7.648 -31.233-0.510 1.700          
ATOM     40  N   ALA A   9     -14.847  -9.483 -32.195-0.470 1.850          
ATOM     41  HN  ALA A   9     -14.765 -10.197 -32.900 0.310 0.225          
ATOM     42  CA  ALA A   9     -15.970  -9.494 -31.271 0.070 2.275          
ATOM     43  HA  ALA A   9     -16.412  -8.495 -31.208 0.090 1.320          
ATOM     44  CB  ALA A   9     -17.044 -10.482 -31.767-0.270 2.060          
ATOM     45  1HB ALA A   9     -17.898 -10.489 -31.086 0.090 1.320          
ATOM     46  2HB ALA A   9     -17.422 -10.201 -32.750 0.090 1.320          
ATOM     47  3HB ALA A   9     -16.667 -11.504 -31.822 0.090 1.320          
ATOM     48  C   ALA A   9     -15.540  -9.896 -29.870 0.510 2.000          
ATOM     49  O   ALA A   9     -16.267  -9.621 -28.910-0.510 1.700          
ATOM     50  N   ILE A  10     -14.365 -10.509 -29.730-0.470 1.850          
ATOM     51  HN  ILE A  10     -13.816 -10.710 -30.553 0.310 0.225          
ATOM     52  CA  ILE A  10     -13.877 -10.961 -28.440 0.070 2.275          
ATOM     53  HA  ILE A  10     -14.652 -10.794 -27.689 0.090 1.320          
ATOM     54  CB  ILE A  10     -13.572 -12.464 -28.447-0.090 2.275          
ATOM     55  HB  ILE A  10     -12.539 -12.614 -28.765 0.090 1.320          
ATOM     56  CG2 ILE A  10     -13.685 -12.915 -26.971-0.270 2.060          
ATOM     57 1HG2 ILE A  10     -14.699 -12.793 -26.588 0.090 1.320          
ATOM     58 2HG2 ILE A  10     -13.434 -13.971 -26.879 0.090 1.320          
ATOM     59 3HG2 ILE A  10     -13.004 -12.387 -26.305 0.090 1.320          
ATOM     60  CG1 ILE A  10     -14.482 -13.253 -29.493-0.180 2.175          
ATOM     61 1HG1 ILE A  10     -15.538 -13.053 -29.305 0.090 1.320          
ATOM     62 2HG1 ILE A  10     -14.274 -12.924 -30.512 0.090 1.320          
ATOM     63  CD1 ILE A  10     -14.218 -14.847 -29.444-0.270 2.060          
ATOM     64  HD1 ILE A  10     -14.525 -15.281 -28.493 0.090 1.320          
ATOM     65  HD2 ILE A  10     -14.777 -15.354 -30.232 0.090 1.320          
ATOM     66  HD3 ILE A  10     -13.163 -15.076 -29.600 0.090 1.320          
ATOM     67  C   ILE A  10     -12.689 -10.143 -27.941 0.510 2.000          
ATOM     68  O   ILE A  10     -12.552  -9.952 -26.726-0.510 1.700          
ATOM     69  N   TYR A  11     -11.860  -9.609 -28.834-0.470 1.850          
ATOM     70  HN  TYR A  11     -12.038  -9.780 -29.814 0.310 0.225          
ATOM     71  CA  TYR A  11     -10.645  -8.907 -28.449 0.070 2.275          
ATOM     72  HA  TYR A  11     -10.508  -9.088 -27.397 0.090 1.320          
ATOM     73  CB  TYR A  11      -9.429  -9.455 -29.133-0.180 2.175          
ATOM     74  1HB TYR A  11      -9.499  -9.355 -30.218 0.090 1.320          
ATOM     75  2HB TYR A  11      -8.519  -8.951 -28.809 0.090 1.320          
ATOM     76  CG  TYR A  11      -9.376 -10.962 -28.711 0.000 1.992          
ATOM     77  CD1 TYR A  11      -8.993 -11.311 -27.432-0.115 1.992          
ATOM     78  HD1 TYR A  11      -8.695 -10.554 -26.727 0.115 1.358          
ATOM     79  CE1 TYR A  11      -9.146 -12.638 -27.018-0.115 1.992          
ATOM     80  HE1 TYR A  11      -8.896 -12.910 -26.004 0.115 1.358          
ATOM     81  CZ  TYR A  11      -9.490 -13.590 -27.926 0.110 1.992          
ATOM     82  OH  TYR A  11      -9.493 -14.930 -27.554-0.540 1.770          
ATOM     83  HH  TYR A  11      -9.316 -15.091 -26.642 0.430 0.225          
ATOM     84  CD2 TYR A  11      -9.655 -11.872 -29.641-0.115 1.992          
ATOM     85  HD2 TYR A  11      -9.875 -11.599 -30.663 0.115 1.358          
ATOM     86  CE2 TYR A  11      -9.855 -13.212 -29.225-0.115 1.992          
ATOM     87  HE2 TYR A  11     -10.158 -13.957 -29.949 0.115 1.358          
ATOM     88  C   TYR A  11     -10.771  -7.400 -28.643 0.510 2.000          
ATOM     89  O   TYR A  11     -11.375  -6.934 -29.616-0.510 1.700          
ATOM     90  N   GLY A  12     -10.207  -6.652 -27.695-0.470 1.850          
ATOM     91  HN  GLY A  12      -9.789  -7.156 -26.909 0.310 0.225          
ATOM     92  CA  GLY A  12      -9.980  -5.226 -27.860-0.020 2.175          
ATOM     93  1HA GLY A  12      -9.369  -5.088 -28.753 0.090 1.320          
ATOM     94  2HA GLY A  12      -9.375  -4.850 -27.046 0.090 1.320          
ATOM     95  C   GLY A  12     -11.198  -4.347 -28.025 0.510 2.000          
ATOM     96  O   GLY A  12     -11.101  -3.304 -28.677-0.510 1.700          
ATOM     97  N   GLU A  13     -12.345  -4.719 -27.449-0.470 1.850          
ATOM     98  HN  GLU A  13     -12.474  -5.647 -27.081 0.310 0.225          
ATOM     99  CA  GLU A  13     -13.481  -3.800 -27.493 0.070 2.275          
ATOM    100  HA  GLU A  13     -13.692  -3.539 -28.534 0.090 1.320          
ATOM    101  CB  GLU A  13     -14.678  -4.531 -26.988-0.180 2.175          
ATOM    102  1HB GLU A  13     -14.930  -5.326 -27.694 0.090 1.320          
ATOM    103  2HB GLU A  13     -14.407  -5.053 -26.073 0.090 1.320          
ATOM    104  CG  GLU A  13     -15.982  -3.773 -26.631-0.280 2.175          
ATOM    105  1HG GLU A  13     -16.732  -4.455 -26.236 0.090 1.320          
ATOM    106  2HG GLU A  13     -15.829  -2.980 -25.898 0.090 1.320          
ATOM    107  CD  GLU A  13     -16.568  -3.178 -27.869 0.621 2.000          
ATOM    108  OE1 GLU A  13     -16.291  -3.741 -28.965-0.757 1.700          
ATOM    109  OE2 GLU A  13     -17.204  -2.109 -27.800-0.757 1.700          
ATOM    110  C   GLU A  13     -13.151  -2.490 -26.800 0.510 2.000          
ATOM    111  O   GLU A  13     -13.615  -1.426 -27.221-0.510 1.700          
ATOM    112  N   TRP A  14     -12.326  -2.548 -25.760-0.470 1.850          
ATOM    113  HN  TRP A  14     -11.945  -3.441 -25.496 0.310 0.225          
ATOM    114  CA  TRP A  14     -11.992  -1.366 -24.979 0.070 2.275          
ATOM    115  HA  TRP A  14     -12.857  -0.694 -24.992 0.090 1.320          
ATOM    116  CB  TRP A  14     -11.729  -1.672 -23.474-0.180 2.175          
ATOM    117  1HB TRP A  14     -12.611  -2.148 -23.056 0.090 1.320          
ATOM    118  2HB TRP A  14     -10.923  -2.386 -23.354 0.090 1.320          
ATOM    119  CG  TRP A  14     -11.406  -0.490 -22.581-0.030 1.992          
ATOM    120  CD1 TRP A  14     -12.208   0.255 -21.740 0.035 1.992          
ATOM    121  HD1 TRP A  14     -13.286   0.155 -21.684 0.115 1.358          
ATOM    122  NE1 TRP A  14     -11.440   1.126 -21.024-0.610 1.850          
ATOM    123  HE1 TRP A  14     -11.853   1.926 -20.553 0.380 0.225          
ATOM    124  CE2 TRP A  14     -10.174   0.996 -21.357 0.130 1.800          
ATOM    125  CD2 TRP A  14     -10.025  -0.030 -22.307-0.020 1.800          
ATOM    126  CE3 TRP A  14      -8.775  -0.384 -22.828-0.115 1.992          
ATOM    127  HE3 TRP A  14      -8.665  -1.184 -23.543 0.115 1.358          
ATOM    128  CZ3 TRP A  14      -7.658   0.361 -22.362-0.115 1.992          
ATOM    129  HZ3 TRP A  14      -6.672   0.110 -22.726 0.115 1.358          
ATOM    130  CZ2 TRP A  14      -9.071   1.807 -21.008-0.115 1.992          
ATOM    131  HZ2 TRP A  14      -9.188   2.646 -20.336 0.115 1.358          
ATOM    132  CH2 TRP A  14      -7.819   1.460 -21.490-0.115 1.992          
ATOM    133  HH2 TRP A  14      -6.940   2.004 -21.189 0.115 1.358          
ATOM    134  C   TRP A  14     -10.848  -0.586 -25.607 0.510 2.000          
ATOM    135  O   TRP A  14     -10.885   0.648 -25.640-0.510 1.700          
ATOM    136  N   SER A  15      -9.817  -1.285 -26.092-0.470 1.850          
ATOM    137  HN  SER A  15      -9.833  -2.293 -26.022 0.310 0.225          
ATOM    138  CA  SER A  15      -8.660  -0.602 -26.667 0.070 2.275          
ATOM    139  HA  SER A  15      -8.287   0.129 -25.944 0.090 1.320          
ATOM    140  CB  SER A  15      -7.563  -1.659 -26.913 0.050 2.175          
ATOM    141  1HB SER A  15      -6.749  -1.179 -27.460 0.090 1.320          
ATOM    142  2HB SER A  15      -7.132  -1.967 -25.964 0.090 1.320          
ATOM    143  OG  SER A  15      -8.045  -2.772 -27.683-0.660 1.770          
ATOM    144  HG1 SER A  15      -8.643  -2.439 -28.348 0.430 0.225          
ATOM    145  C   SER A  15      -9.028   0.189 -27.920 0.510 2.000          
ATOM    146  O   SER A  15      -8.378   1.194 -28.227-0.510 1.700          
ATOM    147  N   ARG A  16     -10.061  -0.233 -28.651-0.470 1.850          
ATOM    148  HN  ARG A  16     -10.652  -0.990 -28.327 0.310 0.225          
ATOM    149  CA  ARG A  16     -10.462   0.512 -29.839 0.070 2.275          
ATOM    150  HA  ARG A  16      -9.591   0.734 -30.460 0.090 1.320          
ATOM    151  CB  ARG A  16     -11.465  -0.383 -30.647-0.180 2.175          
ATOM    152  1HB ARG A  16     -12.230  -0.802 -29.987 0.090 1.320          
ATOM    153  2HB ARG A  16     -12.012   0.256 -31.344 0.090 1.320          
ATOM    154  CG  ARG A  16     -10.761  -1.512 -31.468-0.180 2.175          
ATOM    155  1HG ARG A  16      -9.954  -1.071 -32.055 0.090 1.320          
ATOM    156  2HG ARG A  16     -10.295  -2.221 -30.786 0.090 1.320          
ATOM    157  CD  ARG A  16     -11.763  -2.232 -32.442 0.200 2.175          
ATOM    158  1HD ARG A  16     -12.762  -2.276 -32.001 0.090 1.320          
ATOM    159  2HD ARG A  16     -11.859  -1.694 -33.387 0.090 1.320          
ATOM    160  NE  ARG A  16     -11.277  -3.601 -32.651-0.700 1.850          
ATOM    161  HE  ARG A  16     -10.545  -3.646 -33.345 0.440 0.225          
ATOM    162  CZ  ARG A  16     -11.518  -4.688 -31.888 0.640 2.000          
ATOM    163  NH1 ARG A  16     -12.661  -4.919 -31.228-0.800 1.850          
ATOM    164 1HH1 ARG A  16     -12.875  -5.799 -30.748 0.460 0.225          
ATOM    165 2HH1 ARG A  16     -13.438  -4.263 -31.215 0.460 0.225          
ATOM    166  NH2 ARG A  16     -10.605  -5.584 -31.707-0.800 1.850          
ATOM    167 1HH2 ARG A  16     -10.815  -6.298 -30.993 0.460 0.225          
ATOM    168 2HH2 ARG A  16      -9.730  -5.627 -32.203 0.460 0.225          
ATOM    169  C   ARG A  16     -11.092   1.848 -29.473 0.510 2.000          
ATOM    170  O   ARG A  16     -10.770   2.881 -30.070-0.510 1.700          
ATOM    171  N   GLU A  17     -11.998   1.849 -28.495-0.470 1.850          
ATOM    172  HN  GLU A  17     -12.315   0.990 -28.067 0.310 0.225          
ATOM    173  CA  GLU A  17     -12.723   3.072 -28.190 0.070 2.275          
ATOM    174  HA  GLU A  17     -12.982   3.622 -29.098 0.090 1.320          
ATOM    175  CB  GLU A  17     -14.046   2.656 -27.460-0.180 2.175          
ATOM    176  1HB GLU A  17     -14.579   1.922 -28.068 0.090 1.320          
ATOM    177  2HB GLU A  17     -13.844   2.147 -26.517 0.090 1.320          
ATOM    178  CG  GLU A  17     -15.050   3.811 -27.182-0.279 2.175          
ATOM    179  1HG GLU A  17     -14.706   4.429 -26.354 0.090 1.320          
ATOM    180  2HG GLU A  17     -15.102   4.468 -28.050 0.090 1.320          
ATOM    181  CD  GLU A  17     -16.497   3.396 -26.862 0.621 2.000          
ATOM    182  OE1 GLU A  17     -16.822   2.749 -25.842-0.757 1.700          
ATOM    183  OE2 GLU A  17     -17.405   3.814 -27.652-0.757 1.700          
ATOM    184  C   GLU A  17     -11.922   3.977 -27.264 0.510 2.000          
ATOM    185  O   GLU A  17     -12.165   5.186 -27.230-0.510 1.700          
ATOM    186  N   ASN A  18     -10.948   3.428 -26.545-0.470 1.850          
ATOM    187  HN  ASN A  18     -10.821   2.425 -26.611 0.310 0.225          
ATOM    188  CA  ASN A  18     -10.028   4.212 -25.729 0.070 2.275          
ATOM    189  HA  ASN A  18     -10.275   5.276 -25.726 0.090 1.320          
ATOM    190  CB  ASN A  18     -10.101   3.691 -24.303-0.180 2.175          
ATOM    191  1HB ASN A  18      -9.652   2.703 -24.184 0.090 1.320          
ATOM    192  2HB ASN A  18      -9.586   4.363 -23.619 0.090 1.320          
ATOM    193  CG  ASN A  18     -11.587   3.564 -23.853 0.550 2.000          
ATOM    194  OD1 ASN A  18     -12.104   4.604 -23.285-0.550 1.700          
ATOM    195  ND2 ASN A  18     -12.248   2.427 -24.119-0.620 1.850          
ATOM    196 1HD2 ASN A  18     -13.249   2.411 -23.966 0.320 0.225          
ATOM    197 2HD2 ASN A  18     -11.795   1.690 -24.652 0.300 0.225          
ATOM    198  C   ASN A  18      -8.626   3.991 -26.277 0.510 2.000          
ATOM    199  O   ASN A  18      -7.882   3.137 -25.791-0.510 1.700          
ATOM    200  N   GLN A  19      -8.260   4.771 -27.289-0.470 1.850          
ATOM    201  HN  GLN A  19      -8.962   5.333 -27.752 0.310 0.225          
ATOM    202  CA  GLN A  19      -6.899   4.707 -27.799 0.070 2.275          
ATOM    203  HA  GLN A  19      -6.509   3.693 -27.698 0.090 1.320          
ATOM    204  CB  GLN A  19      -6.776   5.060 -29.345-0.180 2.175          
ATOM    205  1HB GLN A  19      -7.053   6.098 -29.539 0.090 1.320          
ATOM    206  2HB GLN A  19      -5.744   4.942 -29.684 0.090 1.320          
ATOM    207  CG  GLN A  19      -7.685   4.120 -30.080-0.180 2.175          
ATOM    208  1HG GLN A  19      -7.344   3.088 -29.988 0.090 1.320          
ATOM    209  2HG GLN A  19      -8.696   4.155 -29.683 0.090 1.320          
ATOM    210  CD  GLN A  19      -7.756   4.497 -31.586 0.550 2.000          
ATOM    211  OE1 GLN A  19      -6.633   4.688 -32.124-0.550 1.700          
ATOM    212  NE2 GLN A  19      -8.941   4.425 -32.183-0.620 1.850          
ATOM    213 1HE2 GLN A  19      -9.006   4.621 -33.169 0.320 0.225          
ATOM    214 2HE2 GLN A  19      -9.761   4.167 -31.644 0.300 0.225          
ATOM    215  C   GLN A  19      -5.982   5.653 -27.044 0.510 2.000          
ATOM    216  O   GLN A  19      -4.786   5.375 -26.912-0.510 1.700          
ATOM    217  N   PHE A  20      -6.516   6.775 -26.553-0.470 1.850          
ATOM    218  HN  PHE A  20      -7.468   7.011 -26.788 0.310 0.225          
ATOM    219  CA  PHE A  20      -5.710   7.694 -25.759 0.070 2.275          
ATOM    220  HA  PHE A  20      -4.775   7.833 -26.311 0.090 1.320          
ATOM    221  CB  PHE A  20      -6.287   9.163 -25.522-0.180 2.175          
ATOM    222  1HB PHE A  20      -7.108   9.102 -24.805 0.090 1.320          
ATOM    223  2HB PHE A  20      -5.521   9.785 -25.059 0.090 1.320          
ATOM    224  CG  PHE A  20      -6.712   9.818 -26.746 0.000 1.992          
ATOM    225  CD1 PHE A  20      -7.913  10.570 -26.604-0.115 1.992          
ATOM    226  HD1 PHE A  20      -8.471  10.603 -25.679 0.115 1.358          
ATOM    227  CE1 PHE A  20      -8.370  11.301 -27.695-0.115 1.992          
ATOM    228  HE1 PHE A  20      -9.278  11.881 -27.612 0.115 1.358          
ATOM    229  CZ  PHE A  20      -7.741  11.195 -28.909-0.115 1.992          
ATOM    230  HZ  PHE A  20      -8.164  11.704 -29.764 0.115 1.358          
ATOM    231  CD2 PHE A  20      -5.948   9.897 -27.926-0.115 1.992          
ATOM    232  HD2 PHE A  20      -4.993   9.398 -28.014 0.115 1.358          
ATOM    233  CE2 PHE A  20      -6.532  10.485 -29.071-0.115 1.992          
ATOM    234  HE2 PHE A  20      -6.027  10.460 -30.027 0.115 1.358          
ATOM    235  C   PHE A  20      -5.288   7.065 -24.436 0.510 2.000          
ATOM    236  O   PHE A  20      -4.235   7.413 -23.893-0.510 1.700          
ATOM    237  N   CYX A  21      -6.083   6.127 -23.918-0.470 1.850          
ATOM    238  HN  CYX A  21      -6.971   5.957 -24.339 0.310 0.225          
ATOM    239  CA  CYX A  21      -5.831   5.510 -22.621 0.070 2.275          
ATOM    240  HA  CYX A  21      -5.341   6.239 -21.994 0.090 1.320          
ATOM    241  CB  CYX A  21      -7.049   5.034 -21.883-0.100 2.175          
ATOM    242  1HB CYX A  21      -7.757   5.883 -21.777 0.090 1.320          
ATOM    243  2HB CYX A  21      -7.525   4.169 -22.392 0.090 1.320          
ATOM    244  SG  CYX A  21      -6.726   4.441 -20.183-0.080 1.975          
ATOM    245  C   CYX A  21      -4.883   4.321 -22.711 0.510 2.000          
ATOM    246  O   CYX A  21      -4.169   4.034 -21.745-0.510 1.700          
ATOM    247  N   VAL A  22      -4.862   3.619 -23.848-0.470 1.850          
ATOM    248  HN  VAL A  22      -5.452   3.879 -24.628 0.310 0.225          
ATOM    249  CA  VAL A  22      -3.967   2.478 -23.990 0.070 2.275          
ATOM    250  HA  VAL A  22      -4.062   1.902 -23.066 0.090 1.320          
ATOM    251  CB  VAL A  22      -4.379   1.518 -25.127-0.090 2.275          
ATOM    252  HB  VAL A  22      -5.454   1.344 -25.031 0.090 1.320          
ATOM    253  CG1 VAL A  22      -4.147   2.148 -26.501-0.270 2.060          
ATOM    254 1HG1 VAL A  22      -4.727   3.051 -26.599 0.090 1.320          
ATOM    255 2HG1 VAL A  22      -3.103   2.393 -26.702 0.090 1.320          
ATOM    256 3HG1 VAL A  22      -4.483   1.486 -27.299 0.090 1.320          
ATOM    257  CG2 VAL A  22      -3.683   0.132 -24.911-0.270 2.060          
ATOM    258 1HG2 VAL A  22      -2.611   0.199 -25.094 0.090 1.320          
ATOM    259 2HG2 VAL A  22      -3.846  -0.247 -23.901 0.090 1.320          
ATOM    260 3HG2 VAL A  22      -4.094  -0.604 -25.599 0.090 1.320          
ATOM    261  C   VAL A  22      -2.505   2.907 -24.050 0.510 2.000          
ATOM    262  O   VAL A  22      -1.618   2.131 -23.680-0.510 1.700          
ATOM    263  N   GLU A  23      -2.234   4.138 -24.472-0.470 1.850          
ATOM    264  HN  GLU A  23      -2.978   4.692 -24.873 0.310 0.225          
ATOM    265  CA  GLU A  23      -0.869   4.637 -24.570 0.070 2.275          
ATOM    266  HA  GLU A  23      -0.204   3.855 -24.946 0.090 1.320          
ATOM    267  CB  GLU A  23      -0.811   5.856 -25.483-0.180 2.175          
ATOM    268  1HB GLU A  23      -1.349   5.659 -26.412 0.090 1.320          
ATOM    269  2HB GLU A  23      -1.277   6.747 -25.058 0.090 1.320          
ATOM    270  CG  GLU A  23       0.646   6.160 -25.870-0.280 2.175          
ATOM    271  1HG GLU A  23       1.274   6.382 -25.010 0.090 1.320          
ATOM    272  2HG GLU A  23       1.094   5.291 -26.351 0.090 1.320          
ATOM    273  CD  GLU A  23       0.883   7.301 -26.799 0.620 2.000          
ATOM    274  OE1 GLU A  23       1.396   8.393 -26.393-0.760 1.700          
ATOM    275  OE2 GLU A  23       0.540   7.208 -28.013-0.760 1.700          
ATOM    276  C   GLU A  23      -0.345   5.171 -23.244 0.510 2.000          
ATOM    277  O   GLU A  23       0.854   5.054 -22.968-0.510 1.700          
ATOM    278  N   LYS A  24      -1.214   5.752 -22.418-0.470 1.850          
ATOM    279  HN  LYS A  24      -2.170   5.838 -22.729 0.310 0.225          
ATOM    280  CA  LYS A  24      -0.817   6.205 -21.093 0.070 2.275          
ATOM    281  HA  LYS A  24       0.139   6.734 -21.140 0.090 1.320          
ATOM    282  CB  LYS A  24      -1.954   7.143 -20.543-0.180 2.175          
ATOM    283  1HB LYS A  24      -2.874   6.553 -20.512 0.090 1.320          
ATOM    284  2HB LYS A  24      -1.772   7.398 -19.513 0.090 1.320          
ATOM    285  CG  LYS A  24      -2.240   8.420 -21.354-0.180 2.175          
ATOM    286  1HG LYS A  24      -1.397   9.094 -21.205 0.090 1.320          
ATOM    287  2HG LYS A  24      -2.211   8.163 -22.416 0.090 1.320          
ATOM    288  CD  LYS A  24      -3.610   9.116 -21.063-0.180 2.175          
ATOM    289  1HD LYS A  24      -4.407   8.384 -21.213 0.090 1.320          
ATOM    290  2HD LYS A  24      -3.697   9.421 -20.017 0.090 1.320          
ATOM    291  CE  LYS A  24      -3.839  10.211 -21.980 0.210 2.175          
ATOM    292  1HE LYS A  24      -3.723   9.905 -23.022 0.050 1.320          
ATOM    293  2HE LYS A  24      -4.854  10.598 -21.867 0.050 1.320          
ATOM    294  NZ  LYS A  24      -2.876  11.260 -21.643-0.301 1.850          
ATOM    295  1HZ LYS A  24      -3.008  11.564 -20.690 0.330 0.225          
ATOM    296  2HZ LYS A  24      -1.941  10.911 -21.791 0.330 0.225          
ATOM    297  3HZ LYS A  24      -3.025  12.043 -22.266 0.330 0.225          
ATOM    298  C   LYS A  24      -0.703   5.066 -20.088 0.510 2.000          
ATOM    299  O   LYS A  24      -0.202   5.291 -18.982-0.510 1.700          
ATOM    300  N   SER A  25      -1.140   3.857 -20.446-0.470 1.850          
ATOM    301  HN  SER A  25      -1.478   3.713 -21.388 0.310 0.225          
ATOM    302  CA  SER A  25      -1.228   2.777 -19.468 0.070 2.275          
ATOM    303  HA  SER A  25      -1.696   3.187 -18.579 0.090 1.320          
ATOM    304  CB  SER A  25      -2.091   1.539 -19.951 0.050 2.175          
ATOM    305  1HB SER A  25      -1.703   1.183 -20.908 0.090 1.320          
ATOM    306  2HB SER A  25      -1.938   0.719 -19.248 0.090 1.320          
ATOM    307  OG  SER A  25      -3.552   1.753 -20.077-0.660 1.770          
ATOM    308  HG1 SER A  25      -3.717   2.493 -20.663 0.430 0.225          
ATOM    309  C   SER A  25       0.138   2.306 -18.982 0.510 2.000          
ATOM    310  O   SER A  25       0.240   1.772 -17.870-0.510 1.700          
ATOM    311  N   LEU A  26       1.187   2.468 -19.781-0.470 1.850          
ATOM    312  HN  LEU A  26       1.121   3.051 -20.604 0.310 0.225          
ATOM    313  CA  LEU A  26       2.488   1.913 -19.434 0.070 2.275          
ATOM    314  HA  LEU A  26       2.482   1.327 -18.515 0.090 1.320          
ATOM    315  CB  LEU A  26       2.942   1.022 -20.609-0.180 2.175          
ATOM    316  1HB LEU A  26       3.070   1.632 -21.508 0.090 1.320          
ATOM    317  2HB LEU A  26       3.924   0.595 -20.393 0.090 1.320          
ATOM    318  CG  LEU A  26       1.893  -0.110 -20.867-0.090 2.275          
ATOM    319  HG  LEU A  26       0.933   0.282 -21.208 0.090 1.320          
ATOM    320  CD1 LEU A  26       2.540  -0.921 -21.983-0.270 2.060          
ATOM    321 1HD1 LEU A  26       2.688  -0.319 -22.881 0.090 1.320          
ATOM    322 2HD1 LEU A  26       3.511  -1.328 -21.695 0.090 1.320          
ATOM    323 3HD1 LEU A  26       1.912  -1.765 -22.266 0.090 1.320          
ATOM    324  CD2 LEU A  26       1.724  -0.958 -19.674-0.270 2.060          
ATOM    325 1HD2 LEU A  26       2.679  -1.279 -19.255 0.090 1.320          
ATOM    326 2HD2 LEU A  26       1.167  -0.462 -18.880 0.090 1.320          
ATOM    327 3HD2 LEU A  26       1.161  -1.860 -19.913 0.090 1.320          
ATOM    328  C   LEU A  26       3.524   3.015 -19.260 0.510 2.000          
ATOM    329  O   LEU A  26       3.313   4.169 -19.644-0.510 1.700          
ATOM    330  N   ILE A  27       4.664   2.633 -18.687-0.470 1.850          
ATOM    331  HN  ILE A  27       4.791   1.667 -18.436 0.310 0.225          
ATOM    332  CA  ILE A  27       5.769   3.562 -18.464 0.070 2.275          
ATOM    333  HA  ILE A  27       5.380   4.529 -18.133 0.090 1.320          
ATOM    334  CB  ILE A  27       6.710   2.990 -17.376-0.090 2.275          
ATOM    335  HB  ILE A  27       7.037   2.001 -17.688 0.090 1.320          
ATOM    336  CG2 ILE A  27       7.969   3.941 -17.228-0.270 2.060          
ATOM    337 1HG2 ILE A  27       8.628   3.631 -16.420 0.090 1.320          
ATOM    338 2HG2 ILE A  27       8.594   3.993 -18.119 0.090 1.320          
ATOM    339 3HG2 ILE A  27       7.654   4.963 -17.018 0.090 1.320          
ATOM    340  CG1 ILE A  27       5.995   2.851 -15.975-0.180 2.175          
ATOM    341 1HG1 ILE A  27       5.716   3.828 -15.577 0.090 1.320          
ATOM    342 2HG1 ILE A  27       5.073   2.284 -16.100 0.090 1.320          
ATOM    343  CD1 ILE A  27       6.835   2.075 -14.952-0.270 2.060          
ATOM    344  HD1 ILE A  27       7.724   2.623 -14.642 0.090 1.320          
ATOM    345  HD2 ILE A  27       6.252   1.892 -14.048 0.090 1.320          
ATOM    346  HD3 ILE A  27       7.145   1.101 -15.332 0.090 1.320          
ATOM    347  C   ILE A  27       6.549   3.727 -19.765 0.510 2.000          
ATOM    348  O   ILE A  27       7.089   2.758 -20.309-0.510 1.700          
ATOM    349  N   THR A  28       6.589   4.958 -20.277-0.470 1.850          
ATOM    350  HN  THR A  28       6.120   5.718 -19.796 0.310 0.225          
ATOM    351  CA  THR A  28       7.311   5.293 -21.498 0.070 2.275          
ATOM    352  HA  THR A  28       7.535   4.383 -22.060 0.090 1.320          
ATOM    353  CB  THR A  28       6.469   6.225 -22.480 0.140 2.275          
ATOM    354  HB  THR A  28       7.046   6.410 -23.391 0.090 1.320          
ATOM    355  OG1 THR A  28       6.267   7.514 -21.785-0.660 1.770          
ATOM    356  HG1 THR A  28       7.045   8.038 -21.931 0.430 0.225          
ATOM    357  CG2 THR A  28       5.127   5.549 -22.883-0.270 2.060          
ATOM    358 1HG2 THR A  28       5.299   4.594 -23.379 0.090 1.320          
ATOM    359 2HG2 THR A  28       4.487   5.362 -22.020 0.090 1.320          
ATOM    360 3HG2 THR A  28       4.563   6.176 -23.576 0.090 1.320          
ATOM    361  C   THR A  28       8.656   5.966 -21.249 0.510 2.000          
ATOM    362  O   THR A  28       9.597   5.740 -22.016-0.510 1.700          
ATOM    363  N   LEU A  29       8.769   6.788 -20.208-0.470 1.850          
ATOM    364  HN  LEU A  29       7.985   6.877 -19.573 0.310 0.225          
ATOM    365  CA  LEU A  29       9.967   7.587 -19.989 0.070 2.275          
ATOM    366  HA  LEU A  29      10.345   7.924 -20.958 0.090 1.320          
ATOM    367  CB  LEU A  29       9.832   8.843 -19.039-0.180 2.175          
ATOM    368  1HB LEU A  29       9.575   8.474 -18.054 0.090 1.320          
ATOM    369  2HB LEU A  29      10.788   9.362 -18.948 0.090 1.320          
ATOM    370  CG  LEU A  29       8.717   9.850 -19.492-0.090 2.275          
ATOM    371  HG  LEU A  29       7.780   9.298 -19.580 0.090 1.320          
ATOM    372  CD1 LEU A  29       8.487  10.982 -18.517-0.270 2.060          
ATOM    373 1HD1 LEU A  29       9.384  11.590 -18.388 0.090 1.320          
ATOM    374 2HD1 LEU A  29       7.686  11.644 -18.850 0.090 1.320          
ATOM    375 3HD1 LEU A  29       8.202  10.605 -17.535 0.090 1.320          
ATOM    376  CD2 LEU A  29       9.017  10.462 -20.832-0.270 2.060          
ATOM    377 1HD2 LEU A  29       9.963  11.006 -20.828 0.090 1.320          
ATOM    378 2HD2 LEU A  29       9.080   9.711 -21.620 0.090 1.320          
ATOM    379 3HD2 LEU A  29       8.239  11.163 -21.141 0.090 1.320          
ATOM    380  C   LEU A  29      11.054   6.767 -19.307 0.510 2.000          
ATOM    381  O   LEU A  29      10.801   6.096 -18.302-0.510 1.700          
ATOM    382  N   ASP A  30      12.273   6.849 -19.842-0.470 1.850          
ATOM    383  HN  ASP A  30      12.387   7.192 -20.791 0.310 0.225          
ATOM    384  CA  ASP A  30      13.382   6.072 -19.295 0.070 2.275          
ATOM    385  HA  ASP A  30      13.117   5.012 -19.270 0.090 1.320          
ATOM    386  CB  ASP A  30      14.635   6.272 -20.146-0.280 2.175          
ATOM    387  1HB ASP A  30      14.908   7.321 -20.256 0.090 1.320          
ATOM    388  2HB ASP A  30      15.492   5.762 -19.705 0.090 1.320          
ATOM    389  CG  ASP A  30      14.446   5.680 -21.516 0.620 2.000          
ATOM    390  OD1 ASP A  30      14.138   4.458 -21.559-0.760 1.700          
ATOM    391  OD2 ASP A  30      14.395   6.309 -22.564-0.760 1.700          
ATOM    392  C   ASP A  30      13.740   6.530 -17.887 0.510 2.000          
ATOM    393  O   ASP A  30      14.115   5.713 -17.039-0.510 1.700          
ATOM    394  N   GLY A  31      13.654   7.835 -17.628-0.470 1.850          
ATOM    395  HN  GLY A  31      13.434   8.458 -18.390 0.310 0.225          
ATOM    396  CA  GLY A  31      13.904   8.326 -16.284-0.020 2.175          
ATOM    397  1HA GLY A  31      13.831   9.413 -16.272 0.090 1.320          
ATOM    398  2HA GLY A  31      14.926   8.078 -15.988 0.090 1.320          
ATOM    399  C   GLY A  31      12.938   7.757 -15.261 0.510 2.000          
ATOM    400  O   GLY A  31      13.332   7.427 -14.142-0.510 1.700          
ATOM    401  N   ILE A  32      11.666   7.609 -15.639-0.470 1.850          
ATOM    402  HN  ILE A  32      11.413   7.754 -16.605 0.310 0.225          
ATOM    403  CA  ILE A  32      10.697   7.002 -14.730 0.070 2.275          
ATOM    404  HA  ILE A  32      10.713   7.544 -13.782 0.090 1.320          
ATOM    405  CB  ILE A  32       9.306   7.079 -15.324-0.090 2.275          
ATOM    406  HB  ILE A  32       9.363   6.670 -16.333 0.090 1.320          
ATOM    407  CG2 ILE A  32       8.248   6.193 -14.603-0.270 2.060          
ATOM    408 1HG2 ILE A  32       7.267   6.288 -15.058 0.090 1.320          
ATOM    409 2HG2 ILE A  32       8.480   5.129 -14.631 0.090 1.320          
ATOM    410 3HG2 ILE A  32       8.139   6.468 -13.555 0.090 1.320          
ATOM    411  CG1 ILE A  32       8.721   8.459 -15.452-0.180 2.175          
ATOM    412 1HG1 ILE A  32       9.377   9.057 -16.079 0.090 1.320          
ATOM    413 2HG1 ILE A  32       7.785   8.383 -15.996 0.090 1.320          
ATOM    414  CD1 ILE A  32       8.532   9.302 -14.193-0.270 2.060          
ATOM    415  HD1 ILE A  32       8.085  10.266 -14.434 0.090 1.320          
ATOM    416  HD2 ILE A  32       7.871   8.813 -13.478 0.090 1.320          
ATOM    417  HD3 ILE A  32       9.478   9.500 -13.689 0.090 1.320          
ATOM    418  C   ILE A  32      11.106   5.575 -14.411 0.510 2.000          
ATOM    419  O   ILE A  32      10.974   5.115 -13.272-0.510 1.700          
ATOM    420  N   LYS A  33      11.618   4.854 -15.409-0.470 1.850          
ATOM    421  HN  LYS A  33      11.730   5.262 -16.330 0.310 0.225          
ATOM    422  CA  LYS A  33      12.072   3.494 -15.158 0.070 2.275          
ATOM    423  HA  LYS A  33      11.248   2.915 -14.740 0.090 1.320          
ATOM    424  CB  LYS A  33      12.542   2.776 -16.512-0.180 2.175          
ATOM    425  1HB LYS A  33      13.376   3.337 -16.936 0.090 1.320          
ATOM    426  2HB LYS A  33      12.976   1.803 -16.271 0.090 1.320          
ATOM    427  CG  LYS A  33      11.485   2.596 -17.609-0.180 2.175          
ATOM    428  1HG LYS A  33      10.929   3.523 -17.755 0.090 1.320          
ATOM    429  2HG LYS A  33      12.015   2.429 -18.549 0.090 1.320          
ATOM    430  CD  LYS A  33      10.548   1.427 -17.339-0.180 2.175          
ATOM    431  1HD LYS A  33      11.110   0.543 -17.026 0.090 1.320          
ATOM    432  2HD LYS A  33       9.949   1.681 -16.462 0.090 1.320          
ATOM    433  CE  LYS A  33       9.603   1.096 -18.466 0.210 2.175          
ATOM    434  1HE LYS A  33       8.711   0.619 -18.060 0.050 1.320          
ATOM    435  2HE LYS A  33       9.286   1.987 -19.008 0.050 1.320          
ATOM    436  NZ  LYS A  33      10.186   0.172 -19.353-0.300 1.850          
ATOM    437  1HZ LYS A  33      11.003   0.596 -19.774 0.330 0.225          
ATOM    438  2HZ LYS A  33      10.473  -0.664 -18.862 0.330 0.225          
ATOM    439  3HZ LYS A  33       9.533  -0.060 -20.088 0.330 0.225          
ATOM    440  C   LYS A  33      13.222   3.472 -14.165 0.510 2.000          
ATOM    441  O   LYS A  33      13.268   2.606 -13.285-0.510 1.700          
ATOM    442  N   TYR A  34      14.150   4.430 -14.273-0.470 1.850          
ATOM    443  HN  TYR A  34      14.092   5.092 -15.041 0.310 0.225          
ATOM    444  CA  TYR A  34      15.296   4.443 -13.365 0.070 2.275          
ATOM    445  HA  TYR A  34      15.813   3.482 -13.423 0.090 1.320          
ATOM    446  CB  TYR A  34      16.240   5.563 -13.808-0.180 2.175          
ATOM    447  1HB TYR A  34      16.422   5.484 -14.881 0.090 1.320          
ATOM    448  2HB TYR A  34      15.775   6.540 -13.664 0.090 1.320          
ATOM    449  CG  TYR A  34      17.570   5.581 -13.125 0.000 1.992          
ATOM    450  CD1 TYR A  34      18.696   4.871 -13.662-0.115 1.992          
ATOM    451  HD1 TYR A  34      18.609   4.410 -14.636 0.115 1.358          
ATOM    452  CE1 TYR A  34      19.834   4.635 -12.932-0.115 1.992          
ATOM    453  HE1 TYR A  34      20.619   4.040 -13.374 0.115 1.358          
ATOM    454  CZ  TYR A  34      20.001   5.178 -11.650 0.110 1.992          
ATOM    455  OH  TYR A  34      21.200   5.091 -10.949-0.540 1.770          
ATOM    456  HH  TYR A  34      21.865   4.591 -11.398 0.430 0.225          
ATOM    457  CD2 TYR A  34      17.782   6.172 -11.813-0.115 1.992          
ATOM    458  HD2 TYR A  34      16.990   6.737 -11.344 0.115 1.358          
ATOM    459  CE2 TYR A  34      19.004   6.050 -11.163-0.115 1.992          
ATOM    460  HE2 TYR A  34      19.150   6.540 -10.212 0.115 1.358          
ATOM    461  C   TYR A  34      14.867   4.691 -11.923 0.510 2.000          
ATOM    462  O   TYR A  34      15.441   4.109 -10.996-0.510 1.700          
ATOM    463  N   VAL A  35      13.867   5.554 -11.708-0.470 1.850          
ATOM    464  HN  VAL A  35      13.451   6.042 -12.495 0.310 0.225          
ATOM    465  CA  VAL A  35      13.374   5.783 -10.351 0.070 2.275          
ATOM    466  HA  VAL A  35      14.230   6.096  -9.748 0.090 1.320          
ATOM    467  CB  VAL A  35      12.325   6.938 -10.301-0.090 2.275          
ATOM    468  HB  VAL A  35      11.503   6.696 -10.979 0.090 1.320          
ATOM    469  CG1 VAL A  35      11.731   7.061  -8.837-0.270 2.060          
ATOM    470 1HG1 VAL A  35      12.520   7.175  -8.093 0.090 1.320          
ATOM    471 2HG1 VAL A  35      11.076   7.928  -8.753 0.090 1.320          
ATOM    472 3HG1 VAL A  35      11.138   6.197  -8.555 0.090 1.320          
ATOM    473  CG2 VAL A  35      12.978   8.261 -10.773-0.270 2.060          
ATOM    474 1HG2 VAL A  35      12.252   9.074 -10.777 0.090 1.320          
ATOM    475 2HG2 VAL A  35      13.798   8.555 -10.117 0.090 1.320          
ATOM    476 3HG2 VAL A  35      13.382   8.191 -11.781 0.090 1.320          
ATOM    477  C   VAL A  35      12.896   4.482  -9.726 0.510 2.000          
ATOM    478  O   VAL A  35      13.039   4.279  -8.515-0.510 1.700          
ATOM    479  N   GLN A  36      12.334   3.578 -10.529-0.470 1.850          
ATOM    480  HN  GLN A  36      12.293   3.753 -11.524 0.310 0.225          
ATOM    481  CA  GLN A  36      11.962   2.274  -9.998 0.070 2.275          
ATOM    482  HA  GLN A  36      11.314   2.447  -9.137 0.090 1.320          
ATOM    483  CB  GLN A  36      11.136   1.420 -11.051-0.180 2.175          
ATOM    484  1HB GLN A  36      11.832   0.832 -11.650 0.090 1.320          
ATOM    485  2HB GLN A  36      10.546   0.684 -10.508 0.090 1.320          
ATOM    486  CG  GLN A  36      10.261   2.196 -12.018-0.180 2.175          
ATOM    487  1HG GLN A  36      10.844   2.948 -12.516 0.090 1.320          
ATOM    488  2HG GLN A  36       9.955   1.514 -12.812 0.090 1.320          
ATOM    489  CD  GLN A  36       8.958   2.755 -11.443 0.550 2.000          
ATOM    490  OE1 GLN A  36       8.163   2.129 -10.698-0.550 1.700          
ATOM    491  NE2 GLN A  36       8.713   4.066 -11.863-0.620 1.850          
ATOM    492 1HE2 GLN A  36       7.830   4.506 -11.646 0.320 0.225          
ATOM    493 2HE2 GLN A  36       9.408   4.547 -12.427 0.300 0.225          
ATOM    494  C   GLN A  36      13.192   1.528  -9.504 0.510 2.000          
ATOM    495  O   GLN A  36      13.205   1.022  -8.375-0.510 1.700          
ATOM    496  N   LEU A  37      14.263   1.517 -10.303-0.470 1.850          
ATOM    497  HN  LEU A  37      14.230   2.012 -11.186 0.310 0.225          
ATOM    498  CA  LEU A  37      15.489   0.838  -9.890 0.070 2.275          
ATOM    499  HA  LEU A  37      15.259  -0.217  -9.728 0.090 1.320          
ATOM    500  CB  LEU A  37      16.555   0.964 -10.955-0.180 2.175          
ATOM    501  1HB LEU A  37      16.197   0.535 -11.889 0.090 1.320          
ATOM    502  2HB LEU A  37      16.717   2.019 -11.170 0.090 1.320          
ATOM    503  CG  LEU A  37      17.916   0.355 -10.618-0.090 2.275          
ATOM    504  HG  LEU A  37      18.197   0.628  -9.603 0.090 1.320          
ATOM    505  CD1 LEU A  37      17.962  -1.228 -10.632-0.270 2.060          
ATOM    506 1HD1 LEU A  37      17.935  -1.627 -11.639 0.090 1.320          
ATOM    507 2HD1 LEU A  37      18.880  -1.594 -10.171 0.090 1.320          
ATOM    508 3HD1 LEU A  37      17.131  -1.660 -10.074 0.090 1.320          
ATOM    509  CD2 LEU A  37      19.079   0.908 -11.382-0.270 2.060          
ATOM    510 1HD2 LEU A  37      19.149   1.991 -11.267 0.090 1.320          
ATOM    511 2HD2 LEU A  37      20.025   0.484 -11.042 0.090 1.320          
ATOM    512 3HD2 LEU A  37      18.984   0.697 -12.448 0.090 1.320          
ATOM    513  C   LEU A  37      16.021   1.414  -8.585 0.510 2.000          
ATOM    514  O   LEU A  37      16.548   0.679  -7.743-0.510 1.700          
ATOM    515  N   VAL A  38      15.886   2.726  -8.393-0.470 1.850          
ATOM    516  HN  VAL A  38      15.512   3.298  -9.143 0.310 0.225          
ATOM    517  CA  VAL A  38      16.302   3.329  -7.132 0.070 2.275          
ATOM    518  HA  VAL A  38      17.351   3.070  -6.968 0.090 1.320          
ATOM    519  CB  VAL A  38      16.173   4.862  -7.140-0.090 2.275          
ATOM    520  HB  VAL A  38      15.125   5.123  -7.298 0.090 1.320          
ATOM    521  CG1 VAL A  38      16.570   5.396  -5.719-0.270 2.060          
ATOM    522 1HG1 VAL A  38      17.542   5.015  -5.401 0.090 1.320          
ATOM    523 2HG1 VAL A  38      16.641   6.484  -5.726 0.090 1.320          
ATOM    524 3HG1 VAL A  38      15.840   5.155  -4.946 0.090 1.320          
ATOM    525  CG2 VAL A  38      16.969   5.577  -8.225-0.270 2.060          
ATOM    526 1HG2 VAL A  38      16.807   6.655  -8.198 0.090 1.320          
ATOM    527 2HG2 VAL A  38      18.039   5.397  -8.113 0.090 1.320          
ATOM    528 3HG2 VAL A  38      16.694   5.237  -9.219 0.090 1.320          
ATOM    529  C   VAL A  38      15.499   2.750  -5.978 0.510 2.000          
ATOM    530  O   VAL A  38      16.058   2.346  -4.951-0.510 1.700          
ATOM    531  N   MET A  39      14.174   2.679  -6.141-0.470 1.850          
ATOM    532  HN  MET A  39      13.760   2.984  -7.017 0.310 0.225          
ATOM    533  CA  MET A  39      13.335   2.169  -5.065 0.070 2.275          
ATOM    534  HA  MET A  39      13.453   2.794  -4.178 0.090 1.320          
ATOM    535  CB  MET A  39      11.895   2.239  -5.602-0.180 2.175          
ATOM    536  1HB MET A  39      11.656   3.270  -5.855 0.090 1.320          
ATOM    537  2HB MET A  39      11.787   1.660  -6.516 0.090 1.320          
ATOM    538  CG  MET A  39      10.890   1.730  -4.626-0.140 2.175          
ATOM    539  1HG MET A  39       9.930   1.658  -5.137 0.090 1.320          
ATOM    540  2HG MET A  39      11.085   0.720  -4.266 0.090 1.320          
ATOM    541  SD  MET A  39      10.660   2.865  -3.234-0.090 2.000          
ATOM    542  CE  MET A  39       9.308   1.963  -2.488-0.220 2.060          
ATOM    543  1HE MET A  39       9.644   1.006  -2.085 0.090 1.320          
ATOM    544  2HE MET A  39       8.876   2.542  -1.676 0.090 1.320          
ATOM    545  3HE MET A  39       8.518   1.763  -3.212 0.090 1.320          
ATOM    546  C   MET A  39      13.691   0.729  -4.722 0.510 2.000          
ATOM    547  O   MET A  39      13.613   0.331  -3.555-0.510 1.700          
ATOM    548  N   ALA A  40      14.103  -0.055  -5.722-0.470 1.850          
ATOM    549  HN  ALA A  40      14.108   0.330  -6.662 0.310 0.225          
ATOM    550  CA  ALA A  40      14.613  -1.400  -5.471 0.070 2.275          
ATOM    551  HA  ALA A  40      13.874  -1.951  -4.885 0.090 1.320          
ATOM    552  CB  ALA A  40      14.813  -2.131  -6.849-0.270 2.060          
ATOM    553  1HB ALA A  40      15.106  -3.170  -6.694 0.090 1.320          
ATOM    554  2HB ALA A  40      13.891  -2.136  -7.430 0.090 1.320          
ATOM    555  3HB ALA A  40      15.588  -1.665  -7.457 0.090 1.320          
ATOM    556  C   ALA A  40      15.917  -1.360  -4.686 0.510 2.000          
ATOM    557  O   ALA A  40      16.104  -2.122  -3.729-0.510 1.700          
ATOM    558  N   VAL A  41      16.845  -0.489  -5.092-0.470 1.850          
ATOM    559  HN  VAL A  41      16.671   0.087  -5.912 0.310 0.225          
ATOM    560  CA  VAL A  41      18.120  -0.384  -4.390 0.070 2.275          
ATOM    561  HA  VAL A  41      18.522  -1.394  -4.273 0.090 1.320          
ATOM    562  CB  VAL A  41      19.192   0.481  -5.137-0.090 2.275          
ATOM    563  HB  VAL A  41      18.697   1.364  -5.548 0.090 1.320          
ATOM    564  CG1 VAL A  41      20.346   1.005  -4.187-0.270 2.060          
ATOM    565 1HG1 VAL A  41      20.809   0.190  -3.628 0.090 1.320          
ATOM    566 2HG1 VAL A  41      21.132   1.483  -4.772 0.090 1.320          
ATOM    567 3HG1 VAL A  41      19.996   1.752  -3.473 0.090 1.320          
ATOM    568  CG2 VAL A  41      19.645  -0.389  -6.302-0.270 2.060          
ATOM    569 1HG2 VAL A  41      18.813  -0.679  -6.946 0.090 1.320          
ATOM    570 2HG2 VAL A  41      20.352   0.151  -6.932 0.090 1.320          
ATOM    571 3HG2 VAL A  41      20.141  -1.300  -5.965 0.090 1.320          
ATOM    572  C   VAL A  41      17.898   0.116  -2.971 0.510 2.000          
ATOM    573  O   VAL A  41      18.483  -0.402  -2.013-0.510 1.700          
ATOM    574  N   VAL A  42      17.021   1.106  -2.806-0.470 1.850          
ATOM    575  HN  VAL A  42      16.586   1.534  -3.628 0.310 0.225          
ATOM    576  CA  VAL A  42      16.766   1.641  -1.473 0.070 2.275          
ATOM    577  HA  VAL A  42      17.736   1.853  -1.014 0.090 1.320          
ATOM    578  CB  VAL A  42      15.972   2.911  -1.489-0.090 2.275          
ATOM    579  HB  VAL A  42      15.056   2.782  -2.071 0.090 1.320          
ATOM    580  CG1 VAL A  42      15.624   3.367  -0.086-0.270 2.060          
ATOM    581 1HG1 VAL A  42      14.858   2.745   0.380 0.090 1.320          
ATOM    582 2HG1 VAL A  42      16.496   3.379   0.570 0.090 1.320          
ATOM    583 3HG1 VAL A  42      15.219   4.379  -0.105 0.090 1.320          
ATOM    584  CG2 VAL A  42      16.917   3.941  -2.202-0.270 2.060          
ATOM    585 1HG2 VAL A  42      16.415   4.902  -2.316 0.090 1.320          
ATOM    586 2HG2 VAL A  42      17.827   4.122  -1.628 0.090 1.320          
ATOM    587 3HG2 VAL A  42      17.227   3.639  -3.200 0.090 1.320          
ATOM    588  C   VAL A  42      16.129   0.577  -0.585 0.510 2.000          
ATOM    589  O   VAL A  42      16.541   0.384   0.565-0.510 1.700          
ATOM    590  N   SER A  43      15.157  -0.169  -1.117-0.470 1.850          
ATOM    591  HN  SER A  43      14.841   0.004  -2.067 0.310 0.225          
ATOM    592  CA  SER A  43      14.512  -1.208  -0.317 0.070 2.275          
ATOM    593  HA  SER A  43      14.257  -0.755   0.644 0.090 1.320          
ATOM    594  CB  SER A  43      13.155  -1.746  -0.891 0.050 2.175          
ATOM    595  1HB SER A  43      13.300  -2.272  -1.837 0.090 1.320          
ATOM    596  2HB SER A  43      12.708  -2.454  -0.192 0.090 1.320          
ATOM    597  OG  SER A  43      12.270  -0.611  -1.079-0.660 1.770          
ATOM    598  HG1 SER A  43      12.530  -0.163  -1.884 0.430 0.225          
ATOM    599  C   SER A  43      15.483  -2.330   0.016 0.510 2.000          
ATOM    600  O   SER A  43      15.433  -2.894   1.116-0.510 1.700          
ATOM    601  N   ALA A  44      16.378  -2.667  -0.918-0.470 1.850          
ATOM    602  HN  ALA A  44      16.356  -2.228  -1.837 0.310 0.225          
ATOM    603  CA  ALA A  44      17.380  -3.692  -0.643 0.070 2.275          
ATOM    604  HA  ALA A  44      16.897  -4.645  -0.421 0.090 1.320          
ATOM    605  CB  ALA A  44      18.287  -3.798  -1.934-0.270 2.060          
ATOM    606  1HB ALA A  44      17.697  -4.040  -2.818 0.090 1.320          
ATOM    607  2HB ALA A  44      18.838  -2.882  -2.140 0.090 1.320          
ATOM    608  3HB ALA A  44      19.024  -4.594  -1.815 0.090 1.320          
ATOM    609  C   ALA A  44      18.268  -3.285   0.526 0.510 2.000          
ATOM    610  O   ALA A  44      18.662  -4.127   1.340-0.510 1.700          
ATOM    611  N   CYS A  45      18.594  -1.997   0.624-0.470 1.850          
ATOM    612  HN  CYS A  45      18.282  -1.356  -0.098 0.310 0.225          
ATOM    613  CA  CYS A  45      19.343  -1.505   1.775 0.070 2.275          
ATOM    614  HA  CYS A  45      20.242  -2.121   1.868 0.090 1.320          
ATOM    615  CB  CYS A  45      19.803  -0.070   1.586-0.110 2.175          
ATOM    616  1HB CYS A  45      18.951   0.608   1.520 0.090 1.320          
ATOM    617  2HB CYS A  45      20.387   0.249   2.451 0.090 1.320          
ATOM    618  SG  CYS A  45      20.815   0.145   0.125-0.230 2.000          
ATOM    619  HG1 CYS A  45      19.872  -0.174  -0.779 0.160 0.450          
ATOM    620  C   CYS A  45      18.560  -1.685   3.069 0.510 2.000          
ATOM    621  O   CYS A  45      19.125  -2.094   4.091-0.510 1.700          
ATOM    622  N   GLN A  46      17.258  -1.374   3.048-0.470 1.850          
ATOM    623  HN  GLN A  46      16.846  -1.050   2.179 0.310 0.225          
ATOM    624  CA  GLN A  46      16.442  -1.552   4.244 0.070 2.275          
ATOM    625  HA  GLN A  46      16.928  -0.997   5.047 0.090 1.320          
ATOM    626  CB  GLN A  46      14.989  -0.958   4.007-0.180 2.175          
ATOM    627  1HB GLN A  46      15.054  -0.056   3.396 0.090 1.320          
ATOM    628  2HB GLN A  46      14.365  -1.656   3.448 0.090 1.320          
ATOM    629  CG  GLN A  46      14.331  -0.598   5.350-0.180 2.175          
ATOM    630  1HG GLN A  46      14.189  -1.512   5.929 0.090 1.320          
ATOM    631  2HG GLN A  46      15.011   0.030   5.925 0.090 1.320          
ATOM    632  CD  GLN A  46      13.012   0.134   5.292 0.550 2.000          
ATOM    633  OE1 GLN A  46      12.497   0.533   4.258-0.550 1.700          
ATOM    634  NE2 GLN A  46      12.288   0.173   6.417-0.620 1.850          
ATOM    635 1HE2 GLN A  46      11.397   0.652   6.380 0.320 0.225          
ATOM    636 2HE2 GLN A  46      12.629  -0.238   7.269 0.300 0.225          
ATOM    637  C   GLN A  46      16.371  -3.013   4.650 0.510 2.000          
ATOM    638  O   GLN A  46      16.385  -3.333   5.843-0.510 1.700          
ATOM    639  N   VAL A  47      16.274  -3.916   3.677-0.470 1.850          
ATOM    640  HN  VAL A  47      16.195  -3.618   2.708 0.310 0.225          
ATOM    641  CA  VAL A  47      16.372  -5.335   3.992 0.070 2.275          
ATOM    642  HA  VAL A  47      15.595  -5.563   4.726 0.090 1.320          
ATOM    643  CB  VAL A  47      16.205  -6.297   2.781-0.090 2.275          
ATOM    644  HB  VAL A  47      17.054  -6.205   2.099 0.090 1.320          
ATOM    645  CG1 VAL A  47      16.120  -7.751   3.328-0.270 2.060          
ATOM    646 1HG1 VAL A  47      15.286  -7.868   4.018 0.090 1.320          
ATOM    647 2HG1 VAL A  47      15.951  -8.454   2.510 0.090 1.320          
ATOM    648 3HG1 VAL A  47      17.028  -8.089   3.827 0.090 1.320          
ATOM    649  CG2 VAL A  47      14.904  -6.020   1.985-0.270 2.060          
ATOM    650 1HG2 VAL A  47      14.043  -6.347   2.563 0.090 1.320          
ATOM    651 2HG2 VAL A  47      14.753  -4.988   1.721 0.090 1.320          
ATOM    652 3HG2 VAL A  47      14.900  -6.582   1.060 0.090 1.320          
ATOM    653  C   VAL A  47      17.717  -5.638   4.627 0.510 2.000          
ATOM    654  O   VAL A  47      17.799  -6.275   5.683-0.510 1.700          
ATOM    655  N   PHE A  48      18.795  -5.177   3.997-0.470 1.850          
ATOM    656  HN  PHE A  48      18.701  -4.699   3.103 0.310 0.225          
ATOM    657  CA  PHE A  48      20.112  -5.413   4.569 0.070 2.275          
ATOM    658  HA  PHE A  48      20.174  -6.495   4.717 0.090 1.320          
ATOM    659  CB  PHE A  48      21.280  -4.986   3.599-0.180 2.175          
ATOM    660  1HB PHE A  48      20.933  -4.910   2.568 0.090 1.320          
ATOM    661  2HB PHE A  48      21.686  -4.008   3.861 0.090 1.320          
ATOM    662  CG  PHE A  48      22.349  -6.050   3.684 0.000 1.992          
ATOM    663  CD1 PHE A  48      23.478  -5.915   4.523-0.115 1.992          
ATOM    664  HD1 PHE A  48      23.571  -5.053   5.167 0.115 1.358          
ATOM    665  CE1 PHE A  48      24.470  -6.951   4.582-0.115 1.992          
ATOM    666  HE1 PHE A  48      25.324  -6.865   5.238 0.115 1.358          
ATOM    667  CZ  PHE A  48      24.366  -8.018   3.662-0.115 1.992          
ATOM    668  HZ  PHE A  48      25.130  -8.782   3.635 0.115 1.358          
ATOM    669  CD2 PHE A  48      22.207  -7.156   2.843-0.115 1.992          
ATOM    670  HD2 PHE A  48      21.348  -7.257   2.195 0.115 1.358          
ATOM    671  CE2 PHE A  48      23.197  -8.163   2.870-0.115 1.992          
ATOM    672  HE2 PHE A  48      23.096  -9.023   2.223 0.115 1.358          
ATOM    673  C   PHE A  48      20.222  -4.791   5.952 0.510 2.000          
ATOM    674  O   PHE A  48      20.781  -5.402   6.870-0.510 1.700          
ATOM    675  N   PHE A  49      19.711  -3.572   6.119-0.470 1.850          
ATOM    676  HN  PHE A  49      19.355  -3.066   5.303 0.310 0.225          
ATOM    677  CA  PHE A  49      19.787  -2.922   7.423 0.070 2.275          
ATOM    678  HA  PHE A  49      20.836  -2.884   7.720 0.090 1.320          
ATOM    679  CB  PHE A  49      19.182  -1.494   7.361-0.180 2.175          
ATOM    680  1HB PHE A  49      19.764  -0.870   6.681 0.090 1.320          
ATOM    681  2HB PHE A  49      18.172  -1.535   6.955 0.090 1.320          
ATOM    682  CG  PHE A  49      19.133  -0.825   8.726 0.000 1.992          
ATOM    683  CD1 PHE A  49      20.297  -0.776   9.488-0.115 1.992          
ATOM    684  HD1 PHE A  49      21.213  -1.179   9.081 0.115 1.358          
ATOM    685  CE1 PHE A  49      20.344  -0.258  10.790-0.115 1.992          
ATOM    686  HE1 PHE A  49      21.276  -0.246  11.332 0.115 1.358          
ATOM    687  CZ  PHE A  49      19.180   0.286  11.325-0.115 1.992          
ATOM    688  HZ  PHE A  49      19.187   0.707  12.318 0.115 1.358          
ATOM    689  CD2 PHE A  49      17.976  -0.234   9.280-0.115 1.992          
ATOM    690  HD2 PHE A  49      17.056  -0.240   8.716 0.115 1.358          
ATOM    691  CE2 PHE A  49      17.979   0.258  10.586-0.115 1.992          
ATOM    692  HE2 PHE A  49      17.068   0.646  11.010 0.115 1.358          
ATOM    693  C   PHE A  49      19.011  -3.707   8.468 0.510 2.000          
ATOM    694  O   PHE A  49      19.497  -3.930   9.581-0.510 1.700          
ATOM    695  N   MET A  50      17.796  -4.139   8.123-0.470 1.850          
ATOM    696  HN  MET A  50      17.427  -3.958   7.191 0.310 0.225          
ATOM    697  CA  MET A  50      16.983  -4.867   9.089 0.070 2.275          
ATOM    698  HA  MET A  50      16.982  -4.305  10.025 0.090 1.320          
ATOM    699  CB  MET A  50      15.515  -5.012   8.629-0.180 2.175          
ATOM    700  1HB MET A  50      15.490  -5.401   7.609 0.090 1.320          
ATOM    701  2HB MET A  50      14.995  -5.756   9.231 0.090 1.320          
ATOM    702  CG  MET A  50      14.735  -3.676   8.696-0.140 2.175          
ATOM    703  1HG MET A  50      15.261  -2.949   8.079 0.090 1.320          
ATOM    704  2HG MET A  50      13.762  -3.804   8.230 0.090 1.320          
ATOM    705  SD  MET A  50      14.475  -2.937  10.336-0.090 2.000          
ATOM    706  CE  MET A  50      13.939  -1.319   9.647-0.220 2.060          
ATOM    707  1HE MET A  50      13.634  -0.674  10.463 0.090 1.320          
ATOM    708  2HE MET A  50      14.750  -0.840   9.100 0.090 1.320          
ATOM    709  3HE MET A  50      13.085  -1.455   8.984 0.090 1.320          
ATOM    710  C   MET A  50      17.609  -6.212   9.438 0.510 2.000          
ATOM    711  O   MET A  50      17.596  -6.622  10.604-0.510 1.700          
ATOM    712  N   VAL A  51      18.214  -6.887   8.458-0.470 1.850          
ATOM    713  HN  VAL A  51      18.180  -6.541   7.501 0.310 0.225          
ATOM    714  CA  VAL A  51      18.814  -8.194   8.718 0.070 2.275          
ATOM    715  HA  VAL A  51      18.069  -8.836   9.195 0.090 1.320          
ATOM    716  CB  VAL A  51      19.314  -8.888   7.307-0.090 2.275          
ATOM    717  HB  VAL A  51      19.854  -8.157   6.702 0.090 1.320          
ATOM    718  CG1 VAL A  51      20.206 -10.172   7.503-0.270 2.060          
ATOM    719 1HG1 VAL A  51      19.726 -10.892   8.167 0.090 1.320          
ATOM    720 2HG1 VAL A  51      20.392 -10.668   6.550 0.090 1.320          
ATOM    721 3HG1 VAL A  51      21.178  -9.925   7.931 0.090 1.320          
ATOM    722  CG2 VAL A  51      17.940  -9.271   6.615-0.270 2.060          
ATOM    723 1HG2 VAL A  51      17.446 -10.084   7.148 0.090 1.320          
ATOM    724 2HG2 VAL A  51      17.233  -8.447   6.580 0.090 1.320          
ATOM    725 3HG2 VAL A  51      18.102  -9.604   5.590 0.090 1.320          
ATOM    726  C   VAL A  51      19.971  -8.075   9.705 0.510 2.000          
ATOM    727  O   VAL A  51      20.145  -8.930  10.583-0.510 1.700          
ATOM    728  N   THR A  52      20.770  -7.009   9.595-0.470 1.850          
ATOM    729  HN  THR A  52      20.622  -6.361   8.830 0.310 0.225          
ATOM    730  CA  THR A  52      21.901  -6.840  10.506 0.070 2.275          
ATOM    731  HA  THR A  52      22.420  -7.802  10.522 0.090 1.320          
ATOM    732  CB  THR A  52      22.979  -5.804  10.081 0.140 2.275          
ATOM    733  HB  THR A  52      23.832  -5.895  10.757 0.090 1.320          
ATOM    734  OG1 THR A  52      22.515  -4.462  10.199-0.660 1.770          
ATOM    735  HG1 THR A  52      21.690  -4.391   9.728 0.430 0.225          
ATOM    736  CG2 THR A  52      23.466  -6.103   8.659-0.270 2.060          
ATOM    737 1HG2 THR A  52      24.160  -5.338   8.310 0.090 1.320          
ATOM    738 2HG2 THR A  52      24.001  -7.053   8.634 0.090 1.320          
ATOM    739 3HG2 THR A  52      22.677  -6.191   7.926 0.090 1.320          
ATOM    740  C   THR A  52      21.454  -6.619  11.945 0.510 2.000          
ATOM    741  O   THR A  52      22.195  -6.954  12.876-0.510 1.700          
ATOM    742  N   ARG A  53      20.287  -6.016  12.155-0.470 1.850          
ATOM    743  HN  ARG A  53      19.648  -5.936  11.370 0.310 0.225          
ATOM    744  CA  ARG A  53      19.734  -5.961  13.504 0.070 2.275          
ATOM    745  HA  ARG A  53      20.501  -5.757  14.252 0.090 1.320          
ATOM    746  CB  ARG A  53      18.652  -4.850  13.530-0.180 2.175          
ATOM    747  1HB ARG A  53      17.803  -5.156  12.912 0.090 1.320          
ATOM    748  2HB ARG A  53      18.239  -4.796  14.537 0.090 1.320          
ATOM    749  CG  ARG A  53      19.068  -3.393  13.041-0.180 2.175          
ATOM    750  1HG ARG A  53      19.117  -3.427  11.953 0.090 1.320          
ATOM    751  2HG ARG A  53      18.257  -2.691  13.233 0.090 1.320          
ATOM    752  CD  ARG A  53      20.432  -2.850  13.532 0.200 2.175          
ATOM    753  1HD ARG A  53      21.218  -3.608  13.504 0.090 1.320          
ATOM    754  2HD ARG A  53      20.748  -2.048  12.868 0.090 1.320          
ATOM    755  NE  ARG A  53      20.178  -2.342  14.917-0.700 1.850          
ATOM    756  HE  ARG A  53      19.633  -2.988  15.471 0.440 0.225          
ATOM    757  CZ  ARG A  53      20.494  -1.094  15.285 0.640 2.000          
ATOM    758  NH1 ARG A  53      19.999  -0.733  16.440-0.800 1.850          
ATOM    759 1HH1 ARG A  53      20.242   0.148  16.874 0.460 0.225          
ATOM    760 2HH1 ARG A  53      19.319  -1.297  16.927 0.460 0.225          
ATOM    761  NH2 ARG A  53      21.379  -0.298  14.714-0.800 1.850          
ATOM    762 1HH2 ARG A  53      21.644   0.614  15.061 0.460 0.225          
ATOM    763 2HH2 ARG A  53      21.883  -0.620  13.895 0.460 0.225          
ATOM    764  C   ARG A  53      19.130  -7.341  13.720 0.510 2.000          
ATOM    765  O   ARG A  53      18.002  -7.609  13.298-0.510 1.700          
ATOM    766  N   ALA A  54      19.868  -8.223  14.392-0.470 1.850          
ATOM    767  HN  ALA A  54      20.831  -7.953  14.527 0.310 0.225          
ATOM    768  CA  ALA A  54      19.625  -9.643  14.168 0.070 2.275          
ATOM    769  HA  ALA A  54      19.390  -9.772  13.105 0.090 1.320          
ATOM    770  CB  ALA A  54      20.974 -10.394  14.342-0.270 2.060          
ATOM    771  1HB ALA A  54      20.816 -11.473  14.314 0.090 1.320          
ATOM    772  2HB ALA A  54      21.648 -10.154  13.517 0.090 1.320          
ATOM    773  3HB ALA A  54      21.490 -10.148  15.267 0.090 1.320          
ATOM    774  C   ALA A  54      18.380 -10.167  14.878 0.510 2.000          
ATOM    775  O   ALA A  54      17.443 -10.589  14.191-0.510 1.700          
ATOM    776  N   PRO A  55      18.277 -10.141  16.226-0.290 1.850          
ATOM    777  CD  PRO A  55      19.425 -10.006  17.222 0.000 2.175          
ATOM    778  1HD PRO A  55      20.191 -10.745  16.984 0.090 1.320          
ATOM    779  2HD PRO A  55      19.878  -9.015  17.203 0.090 1.320          
ATOM    780  CA  PRO A  55      17.001 -10.553  16.816 0.020 2.275          
ATOM    781  HA  PRO A  55      16.470 -11.331  16.260 0.090 1.320          
ATOM    782  CB  PRO A  55      17.548 -11.135  18.142-0.180 2.175          
ATOM    783  1HB PRO A  55      17.825 -12.176  17.964 0.090 1.320          
ATOM    784  2HB PRO A  55      16.784 -11.161  18.922 0.090 1.320          
ATOM    785  CG  PRO A  55      18.789 -10.356  18.575-0.180 2.175          
ATOM    786  1HG PRO A  55      19.451 -10.936  19.220 0.090 1.320          
ATOM    787  2HG PRO A  55      18.495  -9.453  19.108 0.090 1.320          
ATOM    788  C   PRO A  55      16.051  -9.392  17.085 0.510 2.000          
ATOM    789  O   PRO A  55      14.836  -9.591  17.151-0.510 1.700          
ATOM    790  N   LYS A  56      16.569  -8.167  17.204-0.470 1.850          
ATOM    791  HN  LYS A  56      17.518  -8.040  16.894 0.310 0.225          
ATOM    792  CA  LYS A  56      15.725  -7.026  17.556 0.070 2.275          
ATOM    793  HA  LYS A  56      14.878  -7.350  18.158 0.090 1.320          
ATOM    794  CB  LYS A  56      16.588  -6.016  18.399-0.180 2.175          
ATOM    795  1HB LYS A  56      17.392  -5.638  17.766 0.090 1.320          
ATOM    796  2HB LYS A  56      15.951  -5.149  18.574 0.090 1.320          
ATOM    797  CG  LYS A  56      17.176  -6.523  19.712-0.180 2.175          
ATOM    798  1HG LYS A  56      16.468  -7.189  20.211 0.090 1.320          
ATOM    799  2HG LYS A  56      18.071  -7.112  19.504 0.090 1.320          
ATOM    800  CD  LYS A  56      17.459  -5.321  20.556-0.180 2.175          
ATOM    801  1HD LYS A  56      17.975  -4.575  19.948 0.090 1.320          
ATOM    802  2HD LYS A  56      16.520  -4.868  20.886 0.090 1.320          
ATOM    803  CE  LYS A  56      18.323  -5.709  21.738 0.210 2.175          
ATOM    804  1HE LYS A  56      17.779  -6.354  22.431 0.050 1.320          
ATOM    805  2HE LYS A  56      19.223  -6.241  21.423 0.050 1.320          
ATOM    806  NZ  LYS A  56      18.717  -4.425  22.416-0.301 1.850          
ATOM    807  1HZ LYS A  56      17.895  -3.911  22.707 0.330 0.225          
ATOM    808  2HZ LYS A  56      19.267  -4.632  23.240 0.330 0.225          
ATOM    809  3HZ LYS A  56      19.268  -3.844  21.802 0.330 0.225          
ATOM    810  C   LYS A  56      15.170  -6.404  16.279 0.510 2.000          
ATOM    811  O   LYS A  56      15.551  -5.312  15.854-0.510 1.700          
ATOM    812  N   VAL A  57      14.222  -7.124  15.686-0.470 1.850          
ATOM    813  HN  VAL A  57      13.987  -8.059  16.018 0.310 0.225          
ATOM    814  CA  VAL A  57      13.534  -6.673  14.480 0.070 2.275          
ATOM    815  HA  VAL A  57      13.289  -5.626  14.625 0.090 1.320          
ATOM    816  CB  VAL A  57      14.520  -6.843  13.271-0.090 2.275          
ATOM    817  HB  VAL A  57      15.486  -6.462  13.602 0.090 1.320          
ATOM    818  CG1 VAL A  57      14.837  -8.279  12.900-0.270 2.060          
ATOM    819 1HG1 VAL A  57      13.999  -8.779  12.414 0.090 1.320          
ATOM    820 2HG1 VAL A  57      15.686  -8.318  12.215 0.090 1.320          
ATOM    821 3HG1 VAL A  57      15.122  -8.874  13.769 0.090 1.320          
ATOM    822  CG2 VAL A  57      14.249  -5.952  12.073-0.270 2.060          
ATOM    823 1HG2 VAL A  57      13.432  -6.349  11.473 0.090 1.320          
ATOM    824 2HG2 VAL A  57      14.008  -4.935  12.374 0.090 1.320          
ATOM    825 3HG2 VAL A  57      15.134  -5.908  11.441 0.090 1.320          
ATOM    826  C   VAL A  57      12.284  -7.531  14.290 0.510 2.000          
ATOM    827  O   VAL A  57      12.259  -8.692  14.724-0.510 1.700          
ATOM    828  N   PRO A  58      11.240  -7.024  13.643-0.290 1.850          
ATOM    829  CD  PRO A  58      10.916  -5.585  13.478 0.000 2.175          
ATOM    830  1HD PRO A  58      11.329  -4.963  14.268 0.090 1.320          
ATOM    831  2HD PRO A  58      11.333  -5.237  12.538 0.090 1.320          
ATOM    832  CA  PRO A  58      10.112  -7.884  13.281 0.020 2.275          
ATOM    833  HA  PRO A  58       9.901  -8.641  14.040 0.090 1.320          
ATOM    834  CB  PRO A  58       8.910  -6.895  13.166-0.180 2.175          
ATOM    835  1HB PRO A  58       8.085  -7.220  13.803 0.090 1.320          
ATOM    836  2HB PRO A  58       8.487  -6.896  12.159 0.090 1.320          
ATOM    837  CG  PRO A  58       9.360  -5.446  13.517-0.180 2.175          
ATOM    838  1HG PRO A  58       9.017  -5.186  14.519 0.090 1.320          
ATOM    839  2HG PRO A  58       8.976  -4.702  12.818 0.090 1.320          
ATOM    840  C   PRO A  58      10.363  -8.522  11.922 0.510 2.000          
ATOM    841  O   PRO A  58      10.983  -7.935  11.028-0.510 1.700          
ATOM    842  N   TRP A  59       9.885  -9.764  11.773-0.470 1.850          
ATOM    843  HN  TRP A  59       9.257 -10.147  12.464 0.310 0.225          
ATOM    844  CA  TRP A  59      10.059 -10.453  10.495 0.070 2.275          
ATOM    845  HA  TRP A  59      11.132 -10.443  10.292 0.090 1.320          
ATOM    846  CB  TRP A  59       9.625 -12.003  10.453-0.180 2.175          
ATOM    847  1HB TRP A  59       9.990 -12.472   9.538 0.090 1.320          
ATOM    848  2HB TRP A  59      10.083 -12.543  11.281 0.090 1.320          
ATOM    849  CG  TRP A  59       8.138 -12.165  10.511-0.030 1.992          
ATOM    850  CD1 TRP A  59       7.370 -12.320  11.609 0.035 1.992          
ATOM    851  HD1 TRP A  59       7.753 -12.272  12.618 0.115 1.358          
ATOM    852  NE1 TRP A  59       6.045 -12.342  11.272-0.610 1.850          
ATOM    853  HE1 TRP A  59       5.296 -12.189  11.934 0.380 0.225          
ATOM    854  CE2 TRP A  59       5.913 -12.492   9.903 0.130 1.800          
ATOM    855  CD2 TRP A  59       7.242 -12.341   9.352-0.020 1.800          
ATOM    856  CE3 TRP A  59       7.480 -12.274   7.955-0.115 1.992          
ATOM    857  HE3 TRP A  59       8.463 -12.156   7.528 0.115 1.358          
ATOM    858  CZ3 TRP A  59       6.294 -12.395   7.197-0.115 1.992          
ATOM    859  HZ3 TRP A  59       6.396 -12.371   6.122 0.115 1.358          
ATOM    860  CZ2 TRP A  59       4.779 -12.562   9.116-0.115 1.992          
ATOM    861  HZ2 TRP A  59       3.788 -12.614   9.540 0.115 1.358          
ATOM    862  CH2 TRP A  59       4.998 -12.496   7.708-0.115 1.992          
ATOM    863  HH2 TRP A  59       4.158 -12.543   7.031 0.115 1.358          
ATOM    864  C   TRP A  59       9.415  -9.680   9.348 0.510 2.000          
ATOM    865  O   TRP A  59       9.846  -9.803   8.196-0.510 1.700          
ATOM    866  N   GLU A  60       8.379  -8.888   9.644-0.470 1.850          
ATOM    867  HN  GLU A  60       7.927  -8.923  10.566 0.310 0.225          
ATOM    868  CA  GLU A  60       7.736  -8.071   8.619 0.070 2.275          
ATOM    869  HA  GLU A  60       7.458  -8.726   7.792 0.090 1.320          
ATOM    870  CB  GLU A  60       6.447  -7.357   9.119-0.180 2.175          
ATOM    871  1HB GLU A  60       6.722  -6.588   9.841 0.090 1.320          
ATOM    872  2HB GLU A  60       5.999  -6.821   8.282 0.090 1.320          
ATOM    873  CG  GLU A  60       5.350  -8.220   9.761-0.280 2.175          
ATOM    874  1HG GLU A  60       4.397  -7.698   9.670 0.090 1.320          
ATOM    875  2HG GLU A  60       5.233  -9.153   9.211 0.090 1.320          
ATOM    876  CD  GLU A  60       5.507  -8.584  11.254 0.620 2.000          
ATOM    877  OE1 GLU A  60       6.604  -8.623  11.833-0.759 1.700          
ATOM    878  OE2 GLU A  60       4.404  -8.692  11.850-0.759 1.700          
ATOM    879  C   GLU A  60       8.677  -6.992   8.104 0.510 2.000          
ATOM    880  O   GLU A  60       8.654  -6.659   6.914-0.510 1.700          
ATOM    881  N   ALA A  61       9.497  -6.424   8.994-0.470 1.850          
ATOM    882  HN  ALA A  61       9.569  -6.850   9.912 0.310 0.225          
ATOM    883  CA  ALA A  61      10.431  -5.372   8.609 0.070 2.275          
ATOM    884  HA  ALA A  61       9.877  -4.582   8.098 0.090 1.320          
ATOM    885  CB  ALA A  61      11.073  -4.792   9.893-0.270 2.060          
ATOM    886  1HB ALA A  61      11.705  -3.937   9.653 0.090 1.320          
ATOM    887  2HB ALA A  61      10.315  -4.458  10.600 0.090 1.320          
ATOM    888  3HB ALA A  61      11.705  -5.537  10.370 0.090 1.320          
ATOM    889  C   ALA A  61      11.498  -5.881   7.647 0.510 2.000          
ATOM    890  O   ALA A  61      12.125  -5.082   6.944-0.510 1.700          
ATOM    891  N   ILE A  62      11.784  -7.183   7.665-0.470 1.850          
ATOM    892  HN  ILE A  62      11.304  -7.787   8.318 0.310 0.225          
ATOM    893  CA  ILE A  62      12.636  -7.767   6.635 0.070 2.275          
ATOM    894  HA  ILE A  62      13.400  -7.055   6.311 0.090 1.320          
ATOM    895  CB  ILE A  62      13.379  -9.017   7.348-0.090 2.275          
ATOM    896  HB  ILE A  62      12.642  -9.775   7.624 0.090 1.320          
ATOM    897  CG2 ILE A  62      14.317  -9.555   6.331-0.270 2.060          
ATOM    898 1HG2 ILE A  62      14.894 -10.394   6.716 0.090 1.320          
ATOM    899 2HG2 ILE A  62      13.814  -9.940   5.443 0.090 1.320          
ATOM    900 3HG2 ILE A  62      15.033  -8.803   6.006 0.090 1.320          
ATOM    901  CG1 ILE A  62      14.190  -8.582   8.568-0.180 2.175          
ATOM    902 1HG1 ILE A  62      15.098  -8.053   8.272 0.090 1.320          
ATOM    903 2HG1 ILE A  62      13.635  -7.885   9.197 0.090 1.320          
ATOM    904  CD1 ILE A  62      14.535  -9.767   9.441-0.270 2.060          
ATOM    905  HD1 ILE A  62      15.141  -9.450  10.289 0.090 1.320          
ATOM    906  HD2 ILE A  62      13.642 -10.246   9.842 0.090 1.320          
ATOM    907  HD3 ILE A  62      15.117 -10.523   8.916 0.090 1.320          
ATOM    908  C   ILE A  62      11.815  -8.155   5.413 0.510 2.000          
ATOM    909  O   ILE A  62      12.248  -7.957   4.273-0.510 1.700          
ATOM    910  N   TYR A  63      10.630  -8.724   5.631-0.470 1.850          
ATOM    911  HN  TYR A  63      10.345  -8.933   6.584 0.310 0.225          
ATOM    912  CA  TYR A  63       9.836  -9.253   4.527 0.070 2.275          
ATOM    913  HA  TYR A  63      10.461  -9.908   3.917 0.090 1.320          
ATOM    914  CB  TYR A  63       8.621 -10.070   5.122-0.180 2.175          
ATOM    915  1HB TYR A  63       9.009 -10.800   5.831 0.090 1.320          
ATOM    916  2HB TYR A  63       7.967  -9.419   5.702 0.090 1.320          
ATOM    917  CG  TYR A  63       7.818 -10.821   4.138 0.000 1.992          
ATOM    918  CD1 TYR A  63       8.351 -11.839   3.416-0.115 1.992          
ATOM    919  HD1 TYR A  63       9.385 -12.100   3.589 0.115 1.358          
ATOM    920  CE1 TYR A  63       7.623 -12.679   2.539-0.115 1.992          
ATOM    921  HE1 TYR A  63       8.097 -13.510   2.038 0.115 1.358          
ATOM    922  CZ  TYR A  63       6.303 -12.307   2.229 0.110 1.992          
ATOM    923  OH  TYR A  63       5.547 -13.063   1.261-0.540 1.770          
ATOM    924  HH  TYR A  63       4.674 -12.731   1.122 0.430 0.225          
ATOM    925  CD2 TYR A  63       6.458 -10.442   3.889-0.115 1.992          
ATOM    926  HD2 TYR A  63       5.993  -9.620   4.413 0.115 1.358          
ATOM    927  CE2 TYR A  63       5.701 -11.238   2.957-0.115 1.992          
ATOM    928  HE2 TYR A  63       4.670 -10.973   2.769 0.115 1.358          
ATOM    929  C   TYR A  63       9.283  -8.137   3.655 0.510 2.000          
ATOM    930  O   TYR A  63       9.403  -8.184   2.426-0.510 1.700          
ATOM    931  N   LEU A  64       8.641  -7.141   4.271-0.470 1.850          
ATOM    932  HN  LEU A  64       8.634  -7.086   5.291 0.310 0.225          
ATOM    933  CA  LEU A  64       7.991  -6.088   3.491 0.070 2.275          
ATOM    934  HA  LEU A  64       7.292  -6.612   2.835 0.090 1.320          
ATOM    935  CB  LEU A  64       7.103  -5.088   4.333-0.180 2.175          
ATOM    936  1HB LEU A  64       7.722  -4.572   5.058 0.090 1.320          
ATOM    937  2HB LEU A  64       6.710  -4.311   3.676 0.090 1.320          
ATOM    938  CG  LEU A  64       5.910  -5.785   5.160-0.090 2.275          
ATOM    939  HG  LEU A  64       6.264  -6.659   5.710 0.090 1.320          
ATOM    940  CD1 LEU A  64       5.428  -4.727   6.145-0.270 2.060          
ATOM    941 1HD1 LEU A  64       5.177  -3.791   5.646 0.090 1.320          
ATOM    942 2HD1 LEU A  64       4.545  -5.069   6.687 0.090 1.320          
ATOM    943 3HD1 LEU A  64       6.194  -4.509   6.890 0.090 1.320          
ATOM    944  CD2 LEU A  64       4.817  -6.206   4.137-0.270 2.060          
ATOM    945 1HD2 LEU A  64       3.904  -6.513   4.644 0.090 1.320          
ATOM    946 2HD2 LEU A  64       4.569  -5.370   3.487 0.090 1.320          
ATOM    947 3HD2 LEU A  64       5.140  -7.042   3.516 0.090 1.320          
ATOM    948  C   LEU A  64       8.951  -5.403   2.530 0.510 2.000          
ATOM    949  O   LEU A  64       8.638  -5.338   1.328-0.510 1.700          
ATOM    950  N   PRO A  65      10.118  -4.904   2.955-0.290 1.850          
ATOM    951  CD  PRO A  65      10.489  -4.498   4.238 0.000 2.175          
ATOM    952  1HD PRO A  65       9.683  -4.087   4.834 0.090 1.320          
ATOM    953  2HD PRO A  65      10.868  -5.375   4.761 0.090 1.320          
ATOM    954  CA  PRO A  65      11.037  -4.314   1.973 0.020 2.275          
ATOM    955  HA  PRO A  65      10.537  -3.488   1.461 0.090 1.320          
ATOM    956  CB  PRO A  65      12.212  -3.775   2.825-0.180 2.175          
ATOM    957  1HB PRO A  65      12.718  -2.935   2.348 0.090 1.320          
ATOM    958  2HB PRO A  65      12.955  -4.543   3.015 0.090 1.320          
ATOM    959  CG  PRO A  65      11.590  -3.430   4.111-0.180 2.175          
ATOM    960  1HG PRO A  65      11.146  -2.434   4.053 0.090 1.320          
ATOM    961  2HG PRO A  65      12.295  -3.437   4.943 0.090 1.320          
ATOM    962  C   PRO A  65      11.525  -5.315   0.943 0.510 2.000          
ATOM    963  O   PRO A  65      11.744  -4.938  -0.215-0.510 1.700          
ATOM    964  N   THR A  66      11.682  -6.587   1.322-0.470 1.850          
ATOM    965  HN  THR A  66      11.478  -6.867   2.272 0.310 0.225          
ATOM    966  CA  THR A  66      12.077  -7.603   0.351 0.070 2.275          
ATOM    967  HA  THR A  66      13.020  -7.298  -0.096 0.090 1.320          
ATOM    968  CB  THR A  66      12.228  -8.935   0.986 0.140 2.275          
ATOM    969  HB  THR A  66      11.336  -9.203   1.544 0.090 1.320          
ATOM    970  OG1 THR A  66      13.313  -8.906   1.923-0.660 1.770          
ATOM    971  HG1 THR A  66      13.018  -8.488   2.733 0.430 0.225          
ATOM    972  CG2 THR A  66      12.476 -10.107   0.033-0.270 2.060          
ATOM    973 1HG2 THR A  66      13.338  -9.926  -0.607 0.090 1.320          
ATOM    974 2HG2 THR A  66      12.677 -11.021   0.592 0.090 1.320          
ATOM    975 3HG2 THR A  66      11.621 -10.321  -0.609 0.090 1.320          
ATOM    976  C   THR A  66      11.072  -7.678  -0.787 0.510 2.000          
ATOM    977  O   THR A  66      11.445  -7.856  -1.952-0.510 1.700          
ATOM    978  N   THR A  67       9.791  -7.503  -0.468-0.470 1.850          
ATOM    979  HN  THR A  67       9.539  -7.313   0.495 0.310 0.225          
ATOM    980  CA  THR A  67       8.769  -7.500  -1.498 0.070 2.275          
ATOM    981  HA  THR A  67       8.897  -8.414  -2.083 0.090 1.320          
ATOM    982  CB  THR A  67       7.343  -7.556  -0.895 0.140 2.275          
ATOM    983  HB  THR A  67       7.196  -6.657  -0.294 0.090 1.320          
ATOM    984  OG1 THR A  67       7.140  -8.672   0.001-0.660 1.770          
ATOM    985  HG1 THR A  67       7.816  -8.667   0.670 0.430 0.225          
ATOM    986  CG2 THR A  67       6.204  -7.586  -1.911-0.270 2.060          
ATOM    987 1HG2 THR A  67       5.275  -7.937  -1.473 0.090 1.320          
ATOM    988 2HG2 THR A  67       6.031  -6.602  -2.351 0.090 1.320          
ATOM    989 3HG2 THR A  67       6.432  -8.276  -2.724 0.090 1.320          
ATOM    990  C   THR A  67       8.980  -6.352  -2.467 0.510 2.000          
ATOM    991  O   THR A  67       8.811  -6.504  -3.682-0.510 1.700          
ATOM    992  N   GLU A  68       9.394  -5.202  -1.952-0.470 1.850          
ATOM    993  HN  GLU A  68       9.561  -5.111  -0.959 0.310 0.225          
ATOM    994  CA  GLU A  68       9.574  -4.048  -2.815 0.070 2.275          
ATOM    995  HA  GLU A  68       8.686  -3.902  -3.433 0.090 1.320          
ATOM    996  CB  GLU A  68       9.836  -2.821  -1.893-0.180 2.175          
ATOM    997  1HB GLU A  68      10.623  -2.983  -1.166 0.090 1.320          
ATOM    998  2HB GLU A  68      10.130  -1.955  -2.491 0.090 1.320          
ATOM    999  CG  GLU A  68       8.473  -2.506  -1.206-0.280 2.175          
ATOM   1000  1HG GLU A  68       8.136  -3.342  -0.596 0.090 1.320          
ATOM   1001  2HG GLU A  68       8.624  -1.675  -0.518 0.090 1.320          
ATOM   1002  CD  GLU A  68       7.299  -2.070  -2.172 0.620 2.000          
ATOM   1003  OE1 GLU A  68       6.357  -2.909  -2.396-0.760 1.700          
ATOM   1004  OE2 GLU A  68       7.325  -0.959  -2.701-0.760 1.700          
ATOM   1005  C   GLU A  68      10.732  -4.232  -3.783 0.510 2.000          
ATOM   1006  O   GLU A  68      10.689  -3.695  -4.895-0.510 1.700          
ATOM   1007  N   MET A  69      11.769  -4.976  -3.388-0.470 1.850          
ATOM   1008  HN  MET A  69      11.760  -5.373  -2.456 0.310 0.225          
ATOM   1009  CA  MET A  69      12.811  -5.337  -4.343 0.070 2.275          
ATOM   1010  HA  MET A  69      13.300  -4.422  -4.683 0.090 1.320          
ATOM   1011  CB  MET A  69      13.892  -6.308  -3.760-0.180 2.175          
ATOM   1012  1HB MET A  69      13.424  -7.241  -3.450 0.090 1.320          
ATOM   1013  2HB MET A  69      14.565  -6.583  -4.576 0.090 1.320          
ATOM   1014  CG  MET A  69      14.743  -5.761  -2.639-0.140 2.175          
ATOM   1015  1HG MET A  69      15.080  -4.756  -2.901 0.090 1.320          
ATOM   1016  2HG MET A  69      14.168  -5.661  -1.717 0.090 1.320          
ATOM   1017  SD  MET A  69      16.239  -6.759  -2.345-0.090 2.000          
ATOM   1018  CE  MET A  69      15.435  -8.144  -1.552-0.220 2.060          
ATOM   1019  1HE MET A  69      15.034  -7.882  -0.582 0.090 1.320          
ATOM   1020  2HE MET A  69      14.641  -8.564  -2.167 0.090 1.320          
ATOM   1021  3HE MET A  69      16.168  -8.933  -1.386 0.090 1.320          
ATOM   1022  C   MET A  69      12.213  -6.021  -5.559 0.510 2.000          
ATOM   1023  O   MET A  69      12.486  -5.639  -6.703-0.510 1.700          
ATOM   1024  N   ILE A  70      11.382  -7.038  -5.326-0.470 1.850          
ATOM   1025  HN  ILE A  70      11.158  -7.291  -4.372 0.310 0.225          
ATOM   1026  CA  ILE A  70      10.852  -7.821  -6.434 0.070 2.275          
ATOM   1027  HA  ILE A  70      11.696  -8.162  -7.038 0.090 1.320          
ATOM   1028  CB  ILE A  70      10.066  -9.101  -5.907-0.090 2.275          
ATOM   1029  HB  ILE A  70       9.161  -8.762  -5.397 0.090 1.320          
ATOM   1030  CG2 ILE A  70       9.641 -10.040  -7.048-0.270 2.060          
ATOM   1031 1HG2 ILE A  70       8.925  -9.557  -7.713 0.090 1.320          
ATOM   1032 2HG2 ILE A  70      10.489 -10.344  -7.661 0.090 1.320          
ATOM   1033 3HG2 ILE A  70       9.160 -10.943  -6.670 0.090 1.320          
ATOM   1034  CG1 ILE A  70      10.872  -9.960  -4.899-0.180 2.175          
ATOM   1035 1HG1 ILE A  70      11.065  -9.363  -4.007 0.090 1.320          
ATOM   1036 2HG1 ILE A  70      10.235 -10.770  -4.540 0.090 1.320          
ATOM   1037  CD1 ILE A  70      12.162 -10.546  -5.343-0.270 2.060          
ATOM   1038  HD1 ILE A  70      12.033 -11.247  -6.168 0.090 1.320          
ATOM   1039  HD2 ILE A  70      12.865  -9.776  -5.662 0.090 1.320          
ATOM   1040  HD3 ILE A  70      12.635 -11.095  -4.528 0.090 1.320          
ATOM   1041  C   ILE A  70       9.991  -6.944  -7.327 0.510 2.000          
ATOM   1042  O   ILE A  70      10.175  -6.901  -8.548-0.510 1.700          
ATOM   1043  N   THR A  71       9.065  -6.196  -6.727-0.470 1.850          
ATOM   1044  HN  THR A  71       8.973  -6.229  -5.718 0.310 0.225          
ATOM   1045  CA  THR A  71       8.123  -5.445  -7.543 0.070 2.275          
ATOM   1046  HA  THR A  71       7.686  -6.134  -8.269 0.090 1.320          
ATOM   1047  CB  THR A  71       6.970  -4.870  -6.670 0.140 2.275          
ATOM   1048  HB  THR A  71       7.347  -4.006  -6.116 0.090 1.320          
ATOM   1049  OG1 THR A  71       6.446  -5.759  -5.672-0.660 1.770          
ATOM   1050  HG1 THR A  71       7.081  -5.846  -4.967 0.430 0.225          
ATOM   1051  CG2 THR A  71       5.805  -4.384  -7.540-0.270 2.060          
ATOM   1052 1HG2 THR A  71       5.029  -3.938  -6.918 0.090 1.320          
ATOM   1053 2HG2 THR A  71       6.111  -3.625  -8.261 0.090 1.320          
ATOM   1054 3HG2 THR A  71       5.351  -5.209  -8.087 0.090 1.320          
ATOM   1055  C   THR A  71       8.815  -4.325  -8.314 0.510 2.000          
ATOM   1056  O   THR A  71       8.597  -4.179  -9.521-0.510 1.700          
ATOM   1057  N   TYR A  72       9.704  -3.570  -7.662-0.470 1.850          
ATOM   1058  HN  TYR A  72       9.940  -3.749  -6.688 0.310 0.225          
ATOM   1059  CA  TYR A  72      10.302  -2.417  -8.329 0.070 2.275          
ATOM   1060  HA  TYR A  72       9.564  -1.992  -9.012 0.090 1.320          
ATOM   1061  CB  TYR A  72      10.637  -1.273  -7.349-0.180 2.175          
ATOM   1062  1HB TYR A  72      11.143  -1.632  -6.452 0.090 1.320          
ATOM   1063  2HB TYR A  72      11.309  -0.553  -7.815 0.090 1.320          
ATOM   1064  CG  TYR A  72       9.298  -0.576  -6.993 0.000 1.992          
ATOM   1065  CD1 TYR A  72       8.969   0.581  -7.618-0.115 1.992          
ATOM   1066  HD1 TYR A  72       9.657   1.033  -8.314 0.115 1.358          
ATOM   1067  CE1 TYR A  72       7.669   1.138  -7.499-0.115 1.992          
ATOM   1068  HE1 TYR A  72       7.381   2.011  -8.065 0.115 1.358          
ATOM   1069  CZ  TYR A  72       6.783   0.521  -6.667 0.110 1.992          
ATOM   1070  OH  TYR A  72       5.439   1.025  -6.373-0.540 1.770          
ATOM   1071  HH  TYR A  72       5.152   0.733  -5.517 0.430 0.225          
ATOM   1072  CD2 TYR A  72       8.445  -1.130  -6.056-0.115 1.992          
ATOM   1073  HD2 TYR A  72       8.726  -2.000  -5.481 0.115 1.358          
ATOM   1074  CE2 TYR A  72       7.176  -0.600  -5.926-0.115 1.992          
ATOM   1075  HE2 TYR A  72       6.506  -1.067  -5.220 0.115 1.358          
ATOM   1076  C   TYR A  72      11.447  -2.796  -9.247 0.510 2.000          
ATOM   1077  O   TYR A  72      11.748  -2.043 -10.178-0.510 1.700          
ATOM   1078  N   SER A  73      12.078  -3.946  -9.024-0.470 1.850          
ATOM   1079  HN  SER A  73      11.874  -4.504  -8.199 0.310 0.225          
ATOM   1080  CA  SER A  73      12.942  -4.499 -10.057 0.070 2.275          
ATOM   1081  HA  SER A  73      13.676  -3.736 -10.331 0.090 1.320          
ATOM   1082  CB  SER A  73      13.706  -5.758  -9.670 0.050 2.175          
ATOM   1083  1HB SER A  73      14.315  -5.563  -8.786 0.090 1.320          
ATOM   1084  2HB SER A  73      13.014  -6.556  -9.389 0.090 1.320          
ATOM   1085  OG  SER A  73      14.561  -6.226 -10.700-0.660 1.770          
ATOM   1086  HG1 SER A  73      14.078  -6.283 -11.515 0.430 0.225          
ATOM   1087  C   SER A  73      12.123  -4.838 -11.296 0.510 2.000          
ATOM   1088  O   SER A  73      12.553  -4.590 -12.429-0.510 1.700          
ATOM   1089  N   LEU A  74      10.918  -5.373 -11.092-0.470 1.850          
ATOM   1090  HN  LEU A  74      10.608  -5.584 -10.149 0.310 0.225          
ATOM   1091  CA  LEU A  74      10.044  -5.710 -12.207 0.070 2.275          
ATOM   1092  HA  LEU A  74      10.613  -6.300 -12.922 0.090 1.320          
ATOM   1093  CB  LEU A  74       8.815  -6.537 -11.745-0.180 2.175          
ATOM   1094  1HB LEU A  74       8.424  -6.128 -10.821 0.090 1.320          
ATOM   1095  2HB LEU A  74       7.997  -6.411 -12.458 0.090 1.320          
ATOM   1096  CG  LEU A  74       9.053  -8.044 -11.544-0.090 2.275          
ATOM   1097  HG  LEU A  74      10.021  -8.179 -11.054 0.090 1.320          
ATOM   1098  CD1 LEU A  74       7.983  -8.675 -10.639-0.270 2.060          
ATOM   1099 1HD1 LEU A  74       7.980  -8.205  -9.655 0.090 1.320          
ATOM   1100 2HD1 LEU A  74       6.982  -8.570 -11.058 0.090 1.320          
ATOM   1101 3HD1 LEU A  74       8.173  -9.737 -10.481 0.090 1.320          
ATOM   1102  CD2 LEU A  74       9.060  -8.768 -12.890-0.270 2.060          
ATOM   1103 1HD2 LEU A  74       8.098  -8.684 -13.395 0.090 1.320          
ATOM   1104 2HD2 LEU A  74       9.831  -8.375 -13.552 0.090 1.320          
ATOM   1105 3HD2 LEU A  74       9.269  -9.830 -12.757 0.090 1.320          
ATOM   1106  C   LEU A  74       9.565  -4.463 -12.935 0.510 2.000          
ATOM   1107  O   LEU A  74       9.440  -4.467 -14.164-0.510 1.700          
ATOM   1108  N   ALA A  75       9.255  -3.397 -12.191-0.470 1.850          
ATOM   1109  HN  ALA A  75       9.243  -3.502 -11.180 0.310 0.225          
ATOM   1110  CA  ALA A  75       8.852  -2.141 -12.819 0.070 2.275          
ATOM   1111  HA  ALA A  75       8.029  -2.336 -13.511 0.090 1.320          
ATOM   1112  CB  ALA A  75       8.354  -1.142 -11.715-0.270 2.060          
ATOM   1113  1HB ALA A  75       7.504  -1.547 -11.167 0.090 1.320          
ATOM   1114  2HB ALA A  75       9.135  -0.916 -10.994 0.090 1.320          
ATOM   1115  3HB ALA A  75       8.033  -0.199 -12.160 0.090 1.320          
ATOM   1116  C   ALA A  75       9.999  -1.526 -13.610 0.510 2.000          
ATOM   1117  O   ALA A  75       9.779  -0.903 -14.655-0.510 1.700          
ATOM   1118  N   PHE A  76      11.230  -1.682 -13.123-0.470 1.850          
ATOM   1119  HN  PHE A  76      11.364  -2.142 -12.230 0.310 0.225          
ATOM   1120  CA  PHE A  76      12.388  -1.220 -13.877 0.070 2.275          
ATOM   1121  HA  PHE A  76      12.275  -0.152 -14.071 0.090 1.320          
ATOM   1122  CB  PHE A  76      13.629  -1.498 -12.929-0.180 2.175          
ATOM   1123  1HB PHE A  76      13.588  -0.866 -12.041 0.090 1.320          
ATOM   1124  2HB PHE A  76      13.660  -2.523 -12.583 0.090 1.320          
ATOM   1125  CG  PHE A  76      14.870  -1.212 -13.657 0.000 1.992          
ATOM   1126  CD1 PHE A  76      15.053  -0.043 -14.413-0.115 1.992          
ATOM   1127  HD1 PHE A  76      14.242   0.653 -14.541 0.115 1.358          
ATOM   1128  CE1 PHE A  76      16.306   0.278 -15.057-0.115 1.992          
ATOM   1129  HE1 PHE A  76      16.393   1.180 -15.646 0.115 1.358          
ATOM   1130  CZ  PHE A  76      17.402  -0.573 -14.920-0.115 1.992          
ATOM   1131  HZ  PHE A  76      18.349  -0.364 -15.397 0.115 1.358          
ATOM   1132  CD2 PHE A  76      15.998  -2.023 -13.467-0.115 1.992          
ATOM   1133  HD2 PHE A  76      15.940  -2.909 -12.850 0.115 1.358          
ATOM   1134  CE2 PHE A  76      17.206  -1.717 -14.134-0.115 1.992          
ATOM   1135  HE2 PHE A  76      18.041  -2.390 -14.004 0.115 1.358          
ATOM   1136  C   PHE A  76      12.509  -1.958 -15.203 0.510 2.000          
ATOM   1137  O   PHE A  76      12.841  -1.357 -16.233-0.510 1.700          
ATOM   1138  N   THR A  77      12.228  -3.261 -15.196-0.470 1.850          
ATOM   1139  HN  THR A  77      12.004  -3.734 -14.328 0.310 0.225          
ATOM   1140  CA  THR A  77      12.264  -4.080 -16.399 0.070 2.275          
ATOM   1141  HA  THR A  77      13.107  -3.739 -17.007 0.090 1.320          
ATOM   1142  CB  THR A  77      12.476  -5.547 -16.126 0.140 2.275          
ATOM   1143  HB  THR A  77      12.539  -6.120 -17.055 0.090 1.320          
ATOM   1144  OG1 THR A  77      11.516  -6.106 -15.246-0.660 1.770          
ATOM   1145  HG1 THR A  77      11.763  -7.003 -15.086 0.430 0.225          
ATOM   1146  CG2 THR A  77      13.829  -5.486 -15.387-0.270 2.060          
ATOM   1147 1HG2 THR A  77      13.829  -4.969 -14.432 0.090 1.320          
ATOM   1148 2HG2 THR A  77      14.182  -6.495 -15.175 0.090 1.320          
ATOM   1149 3HG2 THR A  77      14.610  -5.027 -15.997 0.090 1.320          
ATOM   1150  C   THR A  77      11.077  -3.826 -17.315 0.510 2.000          
ATOM   1151  O   THR A  77      11.115  -4.232 -18.481-0.510 1.700          
ATOM   1152  N   GLY A  78      10.040  -3.153 -16.824-0.470 1.850          
ATOM   1153  HN  GLY A  78      10.050  -2.915 -15.840 0.310 0.225          
ATOM   1154  CA  GLY A  78       8.839  -2.966 -17.608-0.020 2.175          
ATOM   1155  1HA GLY A  78       9.078  -2.679 -18.632 0.090 1.320          
ATOM   1156  2HA GLY A  78       8.260  -2.155 -17.168 0.090 1.320          
ATOM   1157  C   GLY A  78       7.951  -4.188 -17.659 0.510 2.000          
ATOM   1158  O   GLY A  78       7.202  -4.362 -18.626-0.510 1.700          
ATOM   1159  N   ASN A  79       8.004  -5.039 -16.638-0.470 1.850          
ATOM   1160  HN  ASN A  79       8.606  -4.814 -15.849 0.310 0.225          
ATOM   1161  CA  ASN A  79       7.202  -6.247 -16.576 0.070 2.275          
ATOM   1162  HA  ASN A  79       6.781  -6.504 -17.552 0.090 1.320          
ATOM   1163  CB  ASN A  79       8.101  -7.424 -16.071-0.180 2.175          
ATOM   1164  1HB ASN A  79       8.649  -7.112 -15.182 0.090 1.320          
ATOM   1165  2HB ASN A  79       7.526  -8.312 -15.816 0.090 1.320          
ATOM   1166  CG  ASN A  79       9.138  -7.848 -17.186 0.550 2.000          
ATOM   1167  OD1 ASN A  79       9.149  -7.255 -18.264-0.550 1.700          
ATOM   1168  ND2 ASN A  79       9.975  -8.880 -16.989-0.620 1.850          
ATOM   1169 1HD2 ASN A  79      10.598  -9.110 -17.750 0.320 0.225          
ATOM   1170 2HD2 ASN A  79       9.979  -9.407 -16.132 0.300 0.225          
ATOM   1171  C   ASN A  79       6.036  -6.035 -15.612 0.510 2.000          
ATOM   1172  O   ASN A  79       5.799  -4.930 -15.114-0.510 1.700          
ATOM   1173  N   GLY A  80       5.299  -7.109 -15.338-0.470 1.850          
ATOM   1174  HN  GLY A  80       5.513  -7.980 -15.797 0.310 0.225          
ATOM   1175  CA  GLY A  80       4.196  -7.044 -14.402-0.020 2.175          
ATOM   1176  1HA GLY A  80       4.541  -6.490 -13.535 0.090 1.320          
ATOM   1177  2HA GLY A  80       3.930  -8.046 -14.066 0.090 1.320          
ATOM   1178  C   GLY A  80       2.958  -6.340 -14.899 0.510 2.000          
ATOM   1179  O   GLY A  80       2.155  -5.875 -14.086-0.510 1.700          
ATOM   1180  N   TYR A  81       2.766  -6.268 -16.212-0.470 1.850          
ATOM   1181  HN  TYR A  81       3.442  -6.670 -16.844 0.310 0.225          
ATOM   1182  CA  TYR A  81       1.557  -5.716 -16.805 0.070 2.275          
ATOM   1183  HA  TYR A  81       0.861  -5.358 -16.049 0.090 1.320          
ATOM   1184  CB  TYR A  81       1.847  -4.567 -17.754-0.180 2.175          
ATOM   1185  1HB TYR A  81       2.548  -4.859 -18.540 0.090 1.320          
ATOM   1186  2HB TYR A  81       0.936  -4.243 -18.259 0.090 1.320          
ATOM   1187  CG  TYR A  81       2.407  -3.372 -16.990 0.000 1.992          
ATOM   1188  CD1 TYR A  81       1.674  -2.320 -16.370-0.115 1.992          
ATOM   1189  HD1 TYR A  81       0.607  -2.296 -16.533 0.115 1.358          
ATOM   1190  CE1 TYR A  81       2.206  -1.303 -15.603-0.115 1.992          
ATOM   1191  HE1 TYR A  81       1.570  -0.517 -15.218 0.115 1.358          
ATOM   1192  CZ  TYR A  81       3.499  -1.336 -15.298 0.110 1.992          
ATOM   1193  OH  TYR A  81       4.156  -0.299 -14.560-0.540 1.770          
ATOM   1194  HH  TYR A  81       3.594   0.465 -14.377 0.430 0.225          
ATOM   1195  CD2 TYR A  81       3.780  -3.325 -16.730-0.115 1.992          
ATOM   1196  HD2 TYR A  81       4.448  -4.064 -17.147 0.115 1.358          
ATOM   1197  CE2 TYR A  81       4.316  -2.287 -15.880-0.115 1.992          
ATOM   1198  HE2 TYR A  81       5.378  -2.275 -15.680 0.115 1.358          
ATOM   1199  C   TYR A  81       0.908  -6.812 -17.633 0.510 2.000          
ATOM   1200  O   TYR A  81       1.550  -7.386 -18.519-0.510 1.700          
ATOM   1201  N   ILE A  82      -0.348  -7.119 -17.326-0.470 1.850          
ATOM   1202  HN  ILE A  82      -0.844  -6.552 -16.641 0.310 0.225          
ATOM   1203  CA  ILE A  82      -1.105  -8.143 -18.033 0.070 2.275          
ATOM   1204  HA  ILE A  82      -0.456  -8.654 -18.749 0.090 1.320          
ATOM   1205  CB  ILE A  82      -1.592  -9.212 -17.078-0.090 2.275          
ATOM   1206  HB  ILE A  82      -1.809  -8.740 -16.117 0.090 1.320          
ATOM   1207  CG2 ILE A  82      -2.926  -9.853 -17.563-0.270 2.060          
ATOM   1208 1HG2 ILE A  82      -3.245 -10.653 -16.895 0.090 1.320          
ATOM   1209 2HG2 ILE A  82      -3.753  -9.141 -17.577 0.090 1.320          
ATOM   1210 3HG2 ILE A  82      -2.836 -10.289 -18.559 0.090 1.320          
ATOM   1211  CG1 ILE A  82      -0.505 -10.243 -16.878-0.180 2.175          
ATOM   1212 1HG1 ILE A  82      -0.359 -10.827 -17.789 0.090 1.320          
ATOM   1213 2HG1 ILE A  82       0.446  -9.737 -16.699 0.090 1.320          
ATOM   1214  CD1 ILE A  82      -0.747 -11.195 -15.696-0.270 2.060          
ATOM   1215  HD1 ILE A  82      -0.937 -10.654 -14.770 0.090 1.320          
ATOM   1216  HD2 ILE A  82      -1.596 -11.855 -15.873 0.090 1.320          
ATOM   1217  HD3 ILE A  82       0.121 -11.834 -15.528 0.090 1.320          
ATOM   1218  C   ILE A  82      -2.140  -7.442 -18.897 0.510 2.000          
ATOM   1219  O   ILE A  82      -2.902  -6.598 -18.408-0.510 1.700          
ATOM   1220  N   ARG A  83      -2.160  -7.778 -20.180-0.470 1.850          
ATOM   1221  HN  ARG A  83      -1.592  -8.548 -20.499 0.310 0.225          
ATOM   1222  CA  ARG A  83      -3.139  -7.224 -21.101 0.070 2.275          
ATOM   1223  HA  ARG A  83      -3.403  -6.234 -20.753 0.090 1.320          
ATOM   1224  CB  ARG A  83      -2.555  -7.034 -22.544-0.180 2.175          
ATOM   1225  1HB ARG A  83      -1.651  -6.431 -22.456 0.090 1.320          
ATOM   1226  2HB ARG A  83      -2.228  -8.001 -22.931 0.090 1.320          
ATOM   1227  CG  ARG A  83      -3.475  -6.364 -23.596-0.180 2.175          
ATOM   1228  1HG ARG A  83      -4.294  -7.051 -23.814 0.090 1.320          
ATOM   1229  2HG ARG A  83      -3.947  -5.503 -23.116 0.090 1.320          
ATOM   1230  CD  ARG A  83      -2.844  -5.870 -24.924 0.200 2.175          
ATOM   1231  1HD ARG A  83      -2.149  -5.054 -24.725 0.090 1.320          
ATOM   1232  2HD ARG A  83      -2.256  -6.669 -25.380 0.090 1.320          
ATOM   1233  NE  ARG A  83      -3.967  -5.500 -25.870-0.700 1.850          
ATOM   1234  HE  ARG A  83      -4.600  -6.266 -26.069 0.440 0.225          
ATOM   1235  CZ  ARG A  83      -3.982  -4.396 -26.548 0.640 2.000          
ATOM   1236  NH1 ARG A  83      -3.222  -3.372 -26.296-0.800 1.850          
ATOM   1237 1HH1 ARG A  83      -3.228  -2.525 -26.848 0.460 0.225          
ATOM   1238 2HH1 ARG A  83      -2.576  -3.389 -25.516 0.460 0.225          
ATOM   1239  NH2 ARG A  83      -4.889  -4.317 -27.514-0.800 1.850          
ATOM   1240 1HH2 ARG A  83      -5.043  -3.471 -28.048 0.460 0.225          
ATOM   1241 2HH2 ARG A  83      -5.516  -5.077 -27.740 0.460 0.225          
ATOM   1242  C   ARG A  83      -4.354  -8.144 -21.149 0.510 2.000          
ATOM   1243  O   ARG A  83      -4.223  -9.345 -21.400-0.510 1.700          
ATOM   1244  N   VAL A  84      -5.533  -7.575 -20.897-0.470 1.850          
ATOM   1245  HN  VAL A  84      -5.564  -6.562 -20.767 0.310 0.225          
ATOM   1246  CA  VAL A  84      -6.773  -8.345 -20.919 0.070 2.275          
ATOM   1247  HA  VAL A  84      -6.572  -9.359 -20.564 0.090 1.320          
ATOM   1248  CB  VAL A  84      -7.831  -7.707 -20.017-0.090 2.275          
ATOM   1249  HB  VAL A  84      -8.078  -6.706 -20.377 0.090 1.320          
ATOM   1250  CG1 VAL A  84      -9.163  -8.523 -19.854-0.270 2.060          
ATOM   1251 1HG1 VAL A  84      -9.788  -8.083 -19.074 0.090 1.320          
ATOM   1252 2HG1 VAL A  84      -9.778  -8.515 -20.752 0.090 1.320          
ATOM   1253 3HG1 VAL A  84      -8.976  -9.559 -19.567 0.090 1.320          
ATOM   1254  CG2 VAL A  84      -7.149  -7.595 -18.679-0.270 2.060          
ATOM   1255 1HG2 VAL A  84      -6.786  -8.555 -18.309 0.090 1.320          
ATOM   1256 2HG2 VAL A  84      -6.315  -6.891 -18.662 0.090 1.320          
ATOM   1257 3HG2 VAL A  84      -7.842  -7.207 -17.937 0.090 1.320          
ATOM   1258  C   VAL A  84      -7.281  -8.449 -22.357 0.510 2.000          
ATOM   1259  O   VAL A  84      -6.855  -7.718 -23.252-0.510 1.700          
ATOM   1260  N   ALA A  85      -8.172  -9.417 -22.597-0.470 1.850          
ATOM   1261  HN  ALA A  85      -8.450 -10.038 -21.852 0.310 0.225          
ATOM   1262  CA  ALA A  85      -8.651  -9.647 -23.954 0.070 2.275          
ATOM   1263  HA  ALA A  85      -7.822  -9.936 -24.605 0.090 1.320          
ATOM   1264  CB  ALA A  85      -9.778 -10.781 -23.932-0.270 2.060          
ATOM   1265  1HB ALA A  85     -10.248 -10.901 -24.911 0.090 1.320          
ATOM   1266  2HB ALA A  85      -9.364 -11.750 -23.655 0.090 1.320          
ATOM   1267  3HB ALA A  85     -10.584 -10.548 -23.235 0.090 1.320          
ATOM   1268  C   ALA A  85      -9.349  -8.423 -24.522 0.510 2.000          
ATOM   1269  O   ALA A  85      -9.297  -8.195 -25.734-0.510 1.700          
ATOM   1270  N   ASN A  86      -9.964  -7.599 -23.675-0.470 1.850          
ATOM   1271  HN  ASN A  86      -9.940  -7.791 -22.686 0.310 0.225          
ATOM   1272  CA  ASN A  86     -10.614  -6.393 -24.178 0.070 2.275          
ATOM   1273  HA  ASN A  86     -11.062  -6.605 -25.150 0.090 1.320          
ATOM   1274  CB  ASN A  86     -11.852  -6.006 -23.286-0.180 2.175          
ATOM   1275  1HB ASN A  86     -12.303  -5.075 -23.634 0.090 1.320          
ATOM   1276  2HB ASN A  86     -12.625  -6.772 -23.365 0.090 1.320          
ATOM   1277  CG  ASN A  86     -11.412  -5.820 -21.790 0.550 2.000          
ATOM   1278  OD1 ASN A  86     -10.328  -5.261 -21.522-0.550 1.700          
ATOM   1279  ND2 ASN A  86     -12.271  -6.283 -20.849-0.620 1.850          
ATOM   1280 1HD2 ASN A  86     -12.026  -6.209 -19.865 0.320 0.225          
ATOM   1281 2HD2 ASN A  86     -13.147  -6.706 -21.117 0.300 0.225          
ATOM   1282  C   ASN A  86      -9.620  -5.272 -24.434 0.510 2.000          
ATOM   1283  O   ASN A  86     -10.032  -4.138 -24.690-0.510 1.700          
ATOM   1284  N   GLY A  87      -8.327  -5.584 -24.410-0.470 1.850          
ATOM   1285  HN  GLY A  87      -8.045  -6.523 -24.144 0.310 0.225          
ATOM   1286  CA  GLY A  87      -7.290  -4.600 -24.604-0.020 2.175          
ATOM   1287  1HA GLY A  87      -7.525  -4.000 -25.476 0.090 1.320          
ATOM   1288  2HA GLY A  87      -6.370  -5.132 -24.828 0.090 1.320          
ATOM   1289  C   GLY A  87      -7.009  -3.721 -23.419 0.510 2.000          
ATOM   1290  O   GLY A  87      -6.371  -2.681 -23.578-0.510 1.700          
ATOM   1291  N   LYS A  88      -7.403  -4.128 -22.222-0.470 1.850          
ATOM   1292  HN  LYS A  88      -7.985  -4.947 -22.126 0.310 0.225          
ATOM   1293  CA  LYS A  88      -7.070  -3.347 -21.046 0.070 2.275          
ATOM   1294  HA  LYS A  88      -6.947  -2.294 -21.310 0.090 1.320          
ATOM   1295  CB  LYS A  88      -8.225  -3.356 -19.947-0.180 2.175          
ATOM   1296  1HB LYS A  88      -8.511  -4.390 -19.748 0.090 1.320          
ATOM   1297  2HB LYS A  88      -7.837  -2.969 -19.003 0.090 1.320          
ATOM   1298  CG  LYS A  88      -9.474  -2.506 -20.412-0.180 2.175          
ATOM   1299  1HG LYS A  88      -9.232  -1.449 -20.328 0.090 1.320          
ATOM   1300  2HG LYS A  88      -9.676  -2.719 -21.461 0.090 1.320          
ATOM   1301  CD  LYS A  88     -10.708  -2.853 -19.598-0.180 2.175          
ATOM   1302  1HD LYS A  88     -11.614  -2.532 -20.118 0.090 1.320          
ATOM   1303  2HD LYS A  88     -10.802  -3.935 -19.514 0.090 1.320          
ATOM   1304  CE  LYS A  88     -10.646  -2.279 -18.163 0.210 2.175          
ATOM   1305  1HE LYS A  88     -11.226  -2.895 -17.476 0.050 1.320          
ATOM   1306  2HE LYS A  88      -9.627  -2.257 -17.779 0.050 1.320          
ATOM   1307  NZ  LYS A  88     -11.202  -0.939 -18.146-0.300 1.850          
ATOM   1308  1HZ LYS A  88     -10.834  -0.378 -18.904 0.330 0.225          
ATOM   1309  2HZ LYS A  88     -12.208  -0.999 -18.246 0.330 0.225          
ATOM   1310  3HZ LYS A  88     -11.002  -0.482 -17.266 0.330 0.225          
ATOM   1311  C   LYS A  88      -5.725  -3.807 -20.506 0.510 2.000          
ATOM   1312  O   LYS A  88      -5.306  -4.947 -20.718-0.510 1.700          
ATOM   1313  N   TYR A  89      -5.045  -2.908 -19.802-0.470 1.850          
ATOM   1314  HN  TYR A  89      -5.465  -2.017 -19.578 0.310 0.225          
ATOM   1315  CA  TYR A  89      -3.784  -3.228 -19.153 0.070 2.275          
ATOM   1316  HA  TYR A  89      -3.422  -4.207 -19.469 0.090 1.320          
ATOM   1317  CB  TYR A  89      -2.609  -2.256 -19.355-0.180 2.175          
ATOM   1318  1HB TYR A  89      -2.977  -1.231 -19.325 0.090 1.320          
ATOM   1319  2HB TYR A  89      -1.871  -2.338 -18.553 0.090 1.320          
ATOM   1320  CG  TYR A  89      -1.862  -2.536 -20.713 0.000 1.992          
ATOM   1321  CD1 TYR A  89      -0.961  -3.584 -20.778-0.115 1.992          
ATOM   1322  HD1 TYR A  89      -0.759  -4.198 -19.913 0.115 1.358          
ATOM   1323  CE1 TYR A  89      -0.264  -3.786 -21.948-0.115 1.992          
ATOM   1324  HE1 TYR A  89       0.493  -4.557 -21.982 0.115 1.358          
ATOM   1325  CZ  TYR A  89      -0.547  -3.053 -23.084 0.110 1.992          
ATOM   1326  OH  TYR A  89       0.264  -3.301 -24.189-0.540 1.770          
ATOM   1327  HH  TYR A  89       0.762  -2.541 -24.464 0.430 0.225          
ATOM   1328  CD2 TYR A  89      -2.127  -1.737 -21.842-0.115 1.992          
ATOM   1329  HD2 TYR A  89      -2.831  -0.919 -21.784 0.115 1.358          
ATOM   1330  CE2 TYR A  89      -1.476  -2.030 -23.052-0.115 1.992          
ATOM   1331  HE2 TYR A  89      -1.643  -1.412 -23.919 0.115 1.358          
ATOM   1332  C   TYR A  89      -4.033  -3.318 -17.659 0.510 2.000          
ATOM   1333  O   TYR A  89      -4.609  -2.399 -17.067-0.510 1.700          
ATOM   1334  N   LEU A  90      -3.631  -4.432 -17.061-0.470 1.850          
ATOM   1335  HN  LEU A  90      -3.247  -5.207 -17.607 0.310 0.225          
ATOM   1336  CA  LEU A  90      -3.743  -4.593 -15.619 0.070 2.275          
ATOM   1337  HA  LEU A  90      -4.431  -3.872 -15.182 0.090 1.320          
ATOM   1338  CB  LEU A  90      -4.373  -6.048 -15.337-0.180 2.175          
ATOM   1339  1HB LEU A  90      -5.424  -6.035 -15.620 0.090 1.320          
ATOM   1340  2HB LEU A  90      -3.901  -6.770 -16.005 0.090 1.320          
ATOM   1341  CG  LEU A  90      -4.211  -6.598 -13.867-0.090 2.275          
ATOM   1342  HG  LEU A  90      -3.158  -6.661 -13.591 0.090 1.320          
ATOM   1343  CD1 LEU A  90      -4.951  -5.741 -12.824-0.270 2.060          
ATOM   1344 1HD1 LEU A  90      -4.472  -4.794 -12.655 0.090 1.320          
ATOM   1345 2HD1 LEU A  90      -5.992  -5.578 -13.096 0.090 1.320          
ATOM   1346 3HD1 LEU A  90      -4.928  -6.216 -11.844 0.090 1.320          
ATOM   1347  CD2 LEU A  90      -4.776  -8.025 -13.734-0.270 2.060          
ATOM   1348 1HD2 LEU A  90      -4.661  -8.413 -12.723 0.090 1.320          
ATOM   1349 2HD2 LEU A  90      -5.837  -8.062 -13.969 0.090 1.320          
ATOM   1350 3HD2 LEU A  90      -4.267  -8.716 -14.407 0.090 1.320          
ATOM   1351  C   LEU A  90      -2.360  -4.554 -14.992 0.510 2.000          
ATOM   1352  O   LEU A  90      -1.487  -5.350 -15.372-0.510 1.700          
ATOM   1353  N   PRO A  91      -2.132  -3.689 -14.013-0.290 1.850          
ATOM   1354  CD  PRO A  91      -3.068  -2.637 -13.514 0.000 2.175          
ATOM   1355  1HD PRO A  91      -3.246  -1.951 -14.346 0.090 1.320          
ATOM   1356  2HD PRO A  91      -4.054  -2.935 -13.180 0.090 1.320          
ATOM   1357  CA  PRO A  91      -0.813  -3.648 -13.376 0.020 2.275          
ATOM   1358  HA  PRO A  91       0.001  -3.726 -14.103 0.090 1.320          
ATOM   1359  CB  PRO A  91      -0.790  -2.242 -12.778-0.180 2.175          
ATOM   1360  1HB PRO A  91      -0.425  -1.545 -13.535 0.090 1.320          
ATOM   1361  2HB PRO A  91      -0.112  -2.156 -11.930 0.090 1.320          
ATOM   1362  CG  PRO A  91      -2.312  -1.862 -12.394-0.180 2.175          
ATOM   1363  1HG PRO A  91      -2.511  -0.791 -12.436 0.090 1.320          
ATOM   1364  2HG PRO A  91      -2.583  -2.241 -11.419 0.090 1.320          
ATOM   1365  C   PRO A  91      -0.702  -4.793 -12.393 0.510 2.000          
ATOM   1366  O   PRO A  91      -0.916  -4.633 -11.183-0.510 1.700          
ATOM   1367  N   TRP A  92      -0.347  -5.960 -12.921-0.470 1.850          
ATOM   1368  HN  TRP A  92      -0.163  -6.007 -13.915 0.310 0.225          
ATOM   1369  CA  TRP A  92      -0.450  -7.168 -12.126 0.070 2.275          
ATOM   1370  HA  TRP A  92      -1.426  -7.192 -11.633 0.090 1.320          
ATOM   1371  CB  TRP A  92      -0.327  -8.390 -12.943-0.180 2.175          
ATOM   1372  1HB TRP A  92      -1.225  -8.515 -13.549 0.090 1.320          
ATOM   1373  2HB TRP A  92       0.488  -8.264 -13.657 0.090 1.320          
ATOM   1374  CG  TRP A  92      -0.067  -9.685 -12.243-0.030 1.992          
ATOM   1375  CD1 TRP A  92       1.081 -10.344 -12.047 0.035 1.992          
ATOM   1376  HD1 TRP A  92       2.023 -10.003 -12.451 0.115 1.358          
ATOM   1377  NE1 TRP A  92       0.947 -11.434 -11.212-0.610 1.850          
ATOM   1378  HE1 TRP A  92       1.703 -12.041 -10.926 0.380 0.225          
ATOM   1379  CE2 TRP A  92      -0.389 -11.518 -10.830 0.130 1.800          
ATOM   1380  CD2 TRP A  92      -1.070 -10.479 -11.486-0.020 1.800          
ATOM   1381  CE3 TRP A  92      -2.440 -10.320 -11.263-0.115 1.992          
ATOM   1382  HE3 TRP A  92      -2.981  -9.520 -11.742 0.115 1.358          
ATOM   1383  CZ3 TRP A  92      -3.089 -11.221 -10.419-0.115 1.992          
ATOM   1384  HZ3 TRP A  92      -4.151 -11.110 -10.250 0.115 1.358          
ATOM   1385  CZ2 TRP A  92      -1.022 -12.390  -9.987-0.115 1.992          
ATOM   1386  HZ2 TRP A  92      -0.471 -13.178  -9.495 0.115 1.358          
ATOM   1387  CH2 TRP A  92      -2.391 -12.212  -9.722-0.115 1.992          
ATOM   1388  HH2 TRP A  92      -2.908 -12.875  -9.044 0.115 1.358          
ATOM   1389  C   TRP A  92       0.599  -7.179 -11.028 0.510 2.000          
ATOM   1390  O   TRP A  92       0.282  -7.437  -9.863-0.510 1.700          
ATOM   1391  N   ALA A  93       1.852  -6.876 -11.374-0.470 1.850          
ATOM   1392  HN  ALA A  93       2.027  -6.559 -12.324 0.310 0.225          
ATOM   1393  CA  ALA A  93       2.906  -6.894 -10.369 0.070 2.275          
ATOM   1394  HA  ALA A  93       2.926  -7.897  -9.935 0.090 1.320          
ATOM   1395  CB  ALA A  93       4.312  -6.612 -10.938-0.270 2.060          
ATOM   1396  1HB ALA A  93       4.645  -7.425 -11.580 0.090 1.320          
ATOM   1397  2HB ALA A  93       4.354  -5.666 -11.479 0.090 1.320          
ATOM   1398  3HB ALA A  93       5.045  -6.547 -10.132 0.090 1.320          
ATOM   1399  C   ALA A  93       2.581  -5.946  -9.225 0.510 2.000          
ATOM   1400  O   ALA A  93       2.687  -6.316  -8.051-0.510 1.700          
ATOM   1401  N   ARG A  94       2.157  -4.723  -9.544-0.470 1.850          
ATOM   1402  HN  ARG A  94       2.029  -4.479 -10.513 0.310 0.225          
ATOM   1403  CA  ARG A  94       1.829  -3.786  -8.476 0.070 2.275          
ATOM   1404  HA  ARG A  94       2.686  -3.690  -7.805 0.090 1.320          
ATOM   1405  CB  ARG A  94       1.557  -2.447  -9.201-0.180 2.175          
ATOM   1406  1HB ARG A  94       2.373  -2.257  -9.901 0.090 1.320          
ATOM   1407  2HB ARG A  94       0.649  -2.501  -9.803 0.090 1.320          
ATOM   1408  CG  ARG A  94       1.481  -1.255  -8.256-0.180 2.175          
ATOM   1409  1HG ARG A  94       0.490  -1.212  -7.801 0.090 1.320          
ATOM   1410  2HG ARG A  94       2.161  -1.428  -7.419 0.090 1.320          
ATOM   1411  CD  ARG A  94       1.866   0.154  -8.850 0.200 2.175          
ATOM   1412  1HD ARG A  94       1.636   0.947  -8.144 0.090 1.320          
ATOM   1413  2HD ARG A  94       2.934   0.194  -9.067 0.090 1.320          
ATOM   1414  NE  ARG A  94       1.050   0.273 -10.079-0.700 1.850          
ATOM   1415  HE  ARG A  94       0.076  -0.011  -9.970 0.440 0.225          
ATOM   1416  CZ  ARG A  94       1.340   0.980 -11.183 0.640 2.000          
ATOM   1417  NH1 ARG A  94       2.583   1.460 -11.344-0.800 1.850          
ATOM   1418 1HH1 ARG A  94       2.777   1.748 -12.333 0.460 0.225          
ATOM   1419 2HH1 ARG A  94       3.362   1.278 -10.736 0.460 0.225          
ATOM   1420  NH2 ARG A  94       0.437   1.100 -12.136-0.800 1.850          
ATOM   1421 1HH2 ARG A  94       0.641   1.645 -13.012 0.460 0.225          
ATOM   1422 2HH2 ARG A  94      -0.523   0.813 -12.026 0.460 0.225          
ATOM   1423  C   ARG A  94       0.608  -4.243  -7.688 0.510 2.000          
ATOM   1424  O   ARG A  94       0.650  -4.311  -6.452-0.510 1.700          
ATOM   1425  N   MET A  95      -0.482  -4.571  -8.374-0.470 1.850          
ATOM   1426  HN  MET A  95      -0.493  -4.567  -9.392 0.310 0.225          
ATOM   1427  CA  MET A  95      -1.679  -4.980  -7.650 0.070 2.275          
ATOM   1428  HA  MET A  95      -1.884  -4.254  -6.860 0.090 1.320          
ATOM   1429  CB  MET A  95      -2.865  -5.036  -8.581-0.180 2.175          
ATOM   1430  1HB MET A  95      -2.659  -5.632  -9.471 0.090 1.320          
ATOM   1431  2HB MET A  95      -3.665  -5.556  -8.053 0.090 1.320          
ATOM   1432  CG  MET A  95      -3.393  -3.672  -8.938-0.140 2.175          
ATOM   1433  1HG MET A  95      -3.341  -3.004  -8.080 0.090 1.320          
ATOM   1434  2HG MET A  95      -2.702  -3.242  -9.652 0.090 1.320          
ATOM   1435  SD  MET A  95      -5.107  -3.667  -9.648-0.090 2.000          
ATOM   1436  CE  MET A  95      -5.796  -3.007  -8.123-0.220 2.060          
ATOM   1437  1HE MET A  95      -6.877  -2.943  -8.215 0.090 1.320          
ATOM   1438  2HE MET A  95      -5.554  -3.634  -7.264 0.090 1.320          
ATOM   1439  3HE MET A  95      -5.437  -1.991  -7.972 0.090 1.320          
ATOM   1440  C   MET A  95      -1.483  -6.322  -6.945 0.510 2.000          
ATOM   1441  O   MET A  95      -1.993  -6.521  -5.836-0.510 1.700          
ATOM   1442  N   ALA A  96      -0.723  -7.244  -7.546-0.470 1.850          
ATOM   1443  HN  ALA A  96      -0.331  -7.109  -8.483 0.310 0.225          
ATOM   1444  CA  ALA A  96      -0.398  -8.476  -6.830 0.070 2.275          
ATOM   1445  HA  ALA A  96      -1.323  -8.898  -6.433 0.090 1.320          
ATOM   1446  CB  ALA A  96       0.259  -9.542  -7.660-0.270 2.060          
ATOM   1447  1HB ALA A  96       0.432 -10.453  -7.085 0.090 1.320          
ATOM   1448  2HB ALA A  96      -0.370  -9.811  -8.508 0.090 1.320          
ATOM   1449  3HB ALA A  96       1.220  -9.214  -8.060 0.090 1.320          
ATOM   1450  C   ALA A  96       0.535  -8.218  -5.652 0.510 2.000          
ATOM   1451  O   ALA A  96       0.500  -8.962  -4.667-0.510 1.700          
ATOM   1452  N   SER A  97       1.391  -7.197  -5.741-0.470 1.850          
ATOM   1453  HN  SER A  97       1.517  -6.707  -6.623 0.310 0.225          
ATOM   1454  CA  SER A  97       2.233  -6.841  -4.602 0.070 2.275          
ATOM   1455  HA  SER A  97       2.745  -7.761  -4.308 0.090 1.320          
ATOM   1456  CB  SER A  97       3.359  -5.826  -4.862 0.050 2.175          
ATOM   1457  1HB SER A  97       4.070  -5.845  -4.033 0.090 1.320          
ATOM   1458  2HB SER A  97       3.922  -6.150  -5.738 0.090 1.320          
ATOM   1459  OG  SER A  97       2.933  -4.433  -5.073-0.660 1.770          
ATOM   1460  HG1 SER A  97       2.159  -4.433  -5.643 0.430 0.225          
ATOM   1461  C   SER A  97       1.387  -6.434  -3.407 0.510 2.000          
ATOM   1462  O   SER A  97       1.759  -6.687  -2.254-0.510 1.700          
ATOM   1463  N   TRP A  98       0.262  -5.768  -3.662-0.470 1.850          
ATOM   1464  HN  TRP A  98       0.025  -5.528  -4.618 0.310 0.225          
ATOM   1465  CA  TRP A  98      -0.612  -5.376  -2.567 0.070 2.275          
ATOM   1466  HA  TRP A  98       0.011  -4.855  -1.836 0.090 1.320          
ATOM   1467  CB  TRP A  98      -1.663  -4.334  -3.026-0.180 2.175          
ATOM   1468  1HB TRP A  98      -2.387  -4.858  -3.649 0.090 1.320          
ATOM   1469  2HB TRP A  98      -2.223  -3.923  -2.188 0.090 1.320          
ATOM   1470  CG  TRP A  98      -1.062  -3.198  -3.847-0.030 1.992          
ATOM   1471  CD1 TRP A  98       0.174  -2.589  -3.898 0.035 1.992          
ATOM   1472  HD1 TRP A  98       1.048  -2.938  -3.364 0.115 1.358          
ATOM   1473  NE1 TRP A  98       0.116  -1.528  -4.756-0.610 1.850          
ATOM   1474  HE1 TRP A  98       0.919  -0.945  -4.948 0.380 0.225          
ATOM   1475  CE2 TRP A  98      -1.141  -1.382  -5.245 0.130 1.800          
ATOM   1476  CD2 TRP A  98      -1.933  -2.429  -4.680-0.020 1.800          
ATOM   1477  CE3 TRP A  98      -3.264  -2.600  -4.968-0.115 1.992          
ATOM   1478  HE3 TRP A  98      -3.845  -3.397  -4.535 0.115 1.358          
ATOM   1479  CZ3 TRP A  98      -3.848  -1.616  -5.732-0.115 1.992          
ATOM   1480  HZ3 TRP A  98      -4.908  -1.680  -5.902 0.115 1.358          
ATOM   1481  CZ2 TRP A  98      -1.757  -0.427  -6.056-0.115 1.992          
ATOM   1482  HZ2 TRP A  98      -1.193   0.387  -6.484 0.115 1.358          
ATOM   1483  CH2 TRP A  98      -3.129  -0.572  -6.305-0.115 1.992          
ATOM   1484  HH2 TRP A  98      -3.638   0.160  -6.916 0.115 1.358          
ATOM   1485  C   TRP A  98      -1.158  -6.598  -1.853 0.510 2.000          
ATOM   1486  O   TRP A  98      -1.198  -6.635  -0.619-0.510 1.700          
ATOM   1487  N   LEU A  99      -1.539  -7.626  -2.616-0.470 1.850          
ATOM   1488  HN  LEU A  99      -1.461  -7.549  -3.622 0.310 0.225          
ATOM   1489  CA  LEU A  99      -2.072  -8.846  -2.021 0.070 2.275          
ATOM   1490  HA  LEU A  99      -2.937  -8.551  -1.426 0.090 1.320          
ATOM   1491  CB  LEU A  99      -2.500  -9.948  -3.007-0.180 2.175          
ATOM   1492  1HB LEU A  99      -1.605 -10.262  -3.550 0.090 1.320          
ATOM   1493  2HB LEU A  99      -2.814 -10.834  -2.451 0.090 1.320          
ATOM   1494  CG  LEU A  99      -3.582  -9.569  -4.018-0.090 2.275          
ATOM   1495  HG  LEU A  99      -3.344  -8.615  -4.494 0.090 1.320          
ATOM   1496  CD1 LEU A  99      -3.633 -10.629  -5.043-0.270 2.060          
ATOM   1497 1HD1 LEU A  99      -4.405 -10.419  -5.784 0.090 1.320          
ATOM   1498 2HD1 LEU A  99      -2.691 -10.712  -5.587 0.090 1.320          
ATOM   1499 3HD1 LEU A  99      -3.851 -11.609  -4.615 0.090 1.320          
ATOM   1500  CD2 LEU A  99      -4.905  -9.472  -3.269-0.270 2.060          
ATOM   1501 1HD2 LEU A  99      -5.206 -10.435  -2.853 0.090 1.320          
ATOM   1502 2HD2 LEU A  99      -4.851  -8.778  -2.434 0.090 1.320          
ATOM   1503 3HD2 LEU A  99      -5.705  -9.151  -3.937 0.090 1.320          
ATOM   1504  C   LEU A  99      -1.090  -9.458  -1.033 0.510 2.000          
ATOM   1505  O   LEU A  99      -1.487  -9.966   0.021-0.510 1.700          
ATOM   1506  N   CYS A 100       0.198  -9.432  -1.369-0.470 1.850          
ATOM   1507  HN  CYS A 100       0.462  -9.025  -2.257 0.310 0.225          
ATOM   1508  CA  CYS A 100       1.215 -10.024  -0.509 0.070 2.275          
ATOM   1509  HA  CYS A 100       0.872 -10.998  -0.152 0.090 1.320          
ATOM   1510  CB  CYS A 100       2.545 -10.257  -1.400-0.110 2.175          
ATOM   1511  1HB CYS A 100       2.890  -9.310  -1.818 0.090 1.320          
ATOM   1512  2HB CYS A 100       3.349 -10.601  -0.747 0.090 1.320          
ATOM   1513  SG  CYS A 100       2.395 -11.469  -2.750-0.230 2.000          
ATOM   1514  HG1 CYS A 100       1.528 -10.768  -3.493 0.160 0.450          
ATOM   1515  C   CYS A 100       1.484  -9.169   0.722 0.510 2.000          
ATOM   1516  O   CYS A 100       1.816  -9.695   1.790-0.510 1.700          
ATOM   1517  N   THR A 101       1.392  -7.853   0.582-0.470 1.850          
ATOM   1518  HN  THR A 101       1.113  -7.481  -0.316 0.310 0.225          
ATOM   1519  CA  THR A 101       1.816  -6.926   1.622 0.070 2.275          
ATOM   1520  HA  THR A 101       2.427  -7.476   2.342 0.090 1.320          
ATOM   1521  CB  THR A 101       2.759  -5.829   1.167 0.140 2.275          
ATOM   1522  HB  THR A 101       3.036  -5.187   2.000 0.090 1.320          
ATOM   1523  OG1 THR A 101       2.180  -5.035   0.126-0.660 1.770          
ATOM   1524  HG1 THR A 101       2.166  -5.546  -0.682 0.430 0.225          
ATOM   1525  CG2 THR A 101       4.003  -6.429   0.434-0.270 2.060          
ATOM   1526 1HG2 THR A 101       4.690  -5.649   0.101 0.090 1.320          
ATOM   1527 2HG2 THR A 101       4.567  -7.102   1.082 0.090 1.320          
ATOM   1528 3HG2 THR A 101       3.700  -7.000  -0.440 0.090 1.320          
ATOM   1529  C   THR A 101       0.687  -6.386   2.492 0.510 2.000          
ATOM   1530  O   THR A 101       0.849  -6.298   3.712-0.510 1.700          
ATOM   1531  N   CYS A 102      -0.446  -6.005   1.901-0.470 1.850          
ATOM   1532  HN  CYS A 102      -0.594  -6.193   0.909 0.310 0.225          
ATOM   1533  CA  CYS A 102      -1.467  -5.285   2.663 0.070 2.275          
ATOM   1534  HA  CYS A 102      -1.013  -4.356   3.016 0.090 1.320          
ATOM   1535  CB  CYS A 102      -2.704  -4.908   1.749-0.110 2.175          
ATOM   1536  1HB CYS A 102      -3.070  -5.778   1.203 0.090 1.320          
ATOM   1537  2HB CYS A 102      -3.540  -4.557   2.354 0.090 1.320          
ATOM   1538  SG  CYS A 102      -2.295  -3.664   0.618-0.230 2.000          
ATOM   1539  HG1 CYS A 102      -1.322  -4.355   0.013 0.160 0.450          
ATOM   1540  C   CYS A 102      -1.931  -6.024   3.910 0.510 2.000          
ATOM   1541  O   CYS A 102      -2.041  -5.381   4.968-0.510 1.700          
ATOM   1542  N   PRO A 103      -2.250  -7.323   3.873-0.290 1.850          
ATOM   1543  CD  PRO A 103      -2.578  -8.173   2.708 0.000 2.175          
ATOM   1544  1HD PRO A 103      -3.583  -7.934   2.353 0.090 1.320          
ATOM   1545  2HD PRO A 103      -1.890  -8.079   1.870 0.090 1.320          
ATOM   1546  CA  PRO A 103      -2.623  -7.995   5.125 0.020 2.275          
ATOM   1547  HA  PRO A 103      -3.456  -7.466   5.594 0.090 1.320          
ATOM   1548  CB  PRO A 103      -3.098  -9.374   4.679-0.180 2.175          
ATOM   1549  1HB PRO A 103      -4.189  -9.375   4.626 0.090 1.320          
ATOM   1550  2HB PRO A 103      -2.819 -10.170   5.372 0.090 1.320          
ATOM   1551  CG  PRO A 103      -2.529  -9.596   3.294-0.180 2.175          
ATOM   1552  1HG PRO A 103      -3.100 -10.322   2.717 0.090 1.320          
ATOM   1553  2HG PRO A 103      -1.497  -9.948   3.350 0.090 1.320          
ATOM   1554  C   PRO A 103      -1.480  -8.054   6.118 0.510 2.000          
ATOM   1555  O   PRO A 103      -1.720  -8.063   7.331-0.510 1.700          
ATOM   1556  N   ILE A 104      -0.235  -8.085   5.638-0.470 1.850          
ATOM   1557  HN  ILE A 104      -0.075  -8.009   4.644 0.310 0.225          
ATOM   1558  CA  ILE A 104       0.907  -8.107   6.547 0.070 2.275          
ATOM   1559  HA  ILE A 104       0.666  -8.764   7.383 0.090 1.320          
ATOM   1560  CB  ILE A 104       2.124  -8.713   5.814-0.090 2.275          
ATOM   1561  HB  ILE A 104       2.353  -8.143   4.914 0.090 1.320          
ATOM   1562  CG2 ILE A 104       3.263  -8.621   6.768-0.270 2.060          
ATOM   1563 1HG2 ILE A 104       4.116  -9.210   6.429 0.090 1.320          
ATOM   1564 2HG2 ILE A 104       3.634  -7.600   6.870 0.090 1.320          
ATOM   1565 3HG2 ILE A 104       3.021  -8.965   7.775 0.090 1.320          
ATOM   1566  CG1 ILE A 104       1.934 -10.217   5.421-0.180 2.175          
ATOM   1567 1HG1 ILE A 104       1.157 -10.310   4.660 0.090 1.320          
ATOM   1568 2HG1 ILE A 104       2.844 -10.597   4.954 0.090 1.320          
ATOM   1569  CD1 ILE A 104       1.563 -11.105   6.670-0.270 2.060          
ATOM   1570  HD1 ILE A 104       1.553 -12.156   6.380 0.090 1.320          
ATOM   1571  HD2 ILE A 104       2.275 -11.020   7.490 0.090 1.320          
ATOM   1572  HD3 ILE A 104       0.566 -10.891   7.054 0.090 1.320          
ATOM   1573  C   ILE A 104       1.068  -6.753   7.224 0.510 2.000          
ATOM   1574  O   ILE A 104       1.322  -6.672   8.431-0.510 1.700          
ATOM   1575  N   MET A 105       0.919  -5.668   6.456-0.470 1.850          
ATOM   1576  HN  MET A 105       0.747  -5.803   5.461 0.310 0.225          
ATOM   1577  CA  MET A 105       1.023  -4.325   7.020 0.070 2.275          
ATOM   1578  HA  MET A 105       1.970  -4.195   7.549 0.090 1.320          
ATOM   1579  CB  MET A 105       0.877  -3.367   5.890-0.180 2.175          
ATOM   1580  1HB MET A 105      -0.046  -3.552   5.336 0.090 1.320          
ATOM   1581  2HB MET A 105       0.817  -2.341   6.259 0.090 1.320          
ATOM   1582  CG  MET A 105       2.077  -3.509   4.956-0.140 2.175          
ATOM   1583  1HG MET A 105       2.992  -3.190   5.452 0.090 1.320          
ATOM   1584  2HG MET A 105       2.262  -4.537   4.657 0.090 1.320          
ATOM   1585  SD  MET A 105       1.783  -2.583   3.438-0.090 2.000          
ATOM   1586  CE  MET A 105       2.501  -1.137   4.110-0.220 2.060          
ATOM   1587  1HE MET A 105       2.446  -0.326   3.390 0.090 1.320          
ATOM   1588  2HE MET A 105       1.993  -0.804   5.014 0.090 1.320          
ATOM   1589  3HE MET A 105       3.554  -1.292   4.343 0.090 1.320          
ATOM   1590  C   MET A 105      -0.135  -4.016   7.959 0.510 2.000          
ATOM   1591  O   MET A 105       0.057  -3.374   8.996-0.510 1.700          
ATOM   1592  N   LEU A 106      -1.343  -4.450   7.606-0.470 1.850          
ATOM   1593  HN  LEU A 106      -1.476  -4.929   6.717 0.310 0.225          
ATOM   1594  CA  LEU A 106      -2.475  -4.259   8.502 0.070 2.275          
ATOM   1595  HA  LEU A 106      -2.489  -3.217   8.811 0.090 1.320          
ATOM   1596  CB  LEU A 106      -3.825  -4.672   7.890-0.180 2.175          
ATOM   1597  1HB LEU A 106      -3.698  -5.605   7.337 0.090 1.320          
ATOM   1598  2HB LEU A 106      -4.549  -4.896   8.675 0.090 1.320          
ATOM   1599  CG  LEU A 106      -4.436  -3.604   7.010-0.090 2.275          
ATOM   1600  HG  LEU A 106      -3.680  -3.387   6.251 0.090 1.320          
ATOM   1601  CD1 LEU A 106      -5.647  -4.069   6.232-0.270 2.060          
ATOM   1602 1HD1 LEU A 106      -5.852  -3.384   5.413 0.090 1.320          
ATOM   1603 2HD1 LEU A 106      -5.413  -5.054   5.832 0.090 1.320          
ATOM   1604 3HD1 LEU A 106      -6.537  -4.163   6.854 0.090 1.320          
ATOM   1605  CD2 LEU A 106      -4.715  -2.251   7.739-0.270 2.060          
ATOM   1606 1HD2 LEU A 106      -5.387  -2.381   8.588 0.090 1.320          
ATOM   1607 2HD2 LEU A 106      -3.803  -1.788   8.098 0.090 1.320          
ATOM   1608 3HD2 LEU A 106      -5.178  -1.532   7.061 0.090 1.320          
ATOM   1609  C   LEU A 106      -2.287  -5.028   9.799 0.510 2.000          
ATOM   1610  O   LEU A 106      -2.719  -4.566  10.860-0.510 1.700          
ATOM   1611  N   GLY A 107      -1.635  -6.193   9.741-0.470 1.850          
ATOM   1612  HN  GLY A 107      -1.344  -6.582   8.848 0.310 0.225          
ATOM   1613  CA  GLY A 107      -1.291  -6.896  10.964-0.020 2.175          
ATOM   1614  1HA GLY A 107      -0.779  -7.822  10.700 0.090 1.320          
ATOM   1615  2HA GLY A 107      -2.192  -7.175  11.504 0.090 1.320          
ATOM   1616  C   GLY A 107      -0.379  -6.090  11.867 0.510 2.000          
ATOM   1617  O   GLY A 107      -0.497  -6.157  13.093-0.510 1.700          
ATOM   1618  N   LEU A 108       0.523  -5.299  11.277-0.470 1.850          
ATOM   1619  HN  LEU A 108       0.641  -5.346  10.271 0.310 0.225          
ATOM   1620  CA  LEU A 108       1.404  -4.433  12.055 0.070 2.275          
ATOM   1621  HA  LEU A 108       1.907  -5.044  12.807 0.090 1.320          
ATOM   1622  CB  LEU A 108       2.489  -3.670  11.228-0.180 2.175          
ATOM   1623  1HB LEU A 108       2.017  -3.171  10.386 0.090 1.320          
ATOM   1624  2HB LEU A 108       2.892  -2.855  11.831 0.090 1.320          
ATOM   1625  CG  LEU A 108       3.729  -4.487  10.711-0.090 2.275          
ATOM   1626  HG  LEU A 108       3.347  -5.370  10.190 0.090 1.320          
ATOM   1627  CD1 LEU A 108       4.587  -3.720   9.734-0.270 2.060          
ATOM   1628 1HD1 LEU A 108       5.080  -2.863  10.181 0.090 1.320          
ATOM   1629 2HD1 LEU A 108       5.366  -4.363   9.321 0.090 1.320          
ATOM   1630 3HD1 LEU A 108       3.995  -3.362   8.891 0.090 1.320          
ATOM   1631  CD2 LEU A 108       4.668  -4.985  11.855-0.270 2.060          
ATOM   1632 1HD2 LEU A 108       5.063  -4.171  12.458 0.090 1.320          
ATOM   1633 2HD2 LEU A 108       4.146  -5.676  12.520 0.090 1.320          
ATOM   1634 3HD2 LEU A 108       5.515  -5.549  11.466 0.090 1.320          
ATOM   1635  C   LEU A 108       0.624  -3.362  12.801 0.510 2.000          
ATOM   1636  O   LEU A 108       1.088  -2.854  13.828-0.510 1.700          
ATOM   1637  N   VAL A 109      -0.541  -2.980  12.280-0.470 1.850          
ATOM   1638  HN  VAL A 109      -0.847  -3.410  11.416 0.310 0.225          
ATOM   1639  CA  VAL A 109      -1.421  -2.063  12.994 0.070 2.275          
ATOM   1640  HA  VAL A 109      -0.824  -1.306  13.506 0.090 1.320          
ATOM   1641  CB  VAL A 109      -2.398  -1.357  12.056-0.090 2.275          
ATOM   1642  HB  VAL A 109      -2.890  -2.094  11.420 0.090 1.320          
ATOM   1643  CG1 VAL A 109      -3.541  -0.549  12.752-0.270 2.060          
ATOM   1644 1HG1 VAL A 109      -4.216  -1.181  13.328 0.090 1.320          
ATOM   1645 2HG1 VAL A 109      -3.154   0.222  13.415 0.090 1.320          
ATOM   1646 3HG1 VAL A 109      -4.156  -0.045  12.009 0.090 1.320          
ATOM   1647  CG2 VAL A 109      -1.545  -0.463  11.169-0.270 2.060          
ATOM   1648 1HG2 VAL A 109      -0.925  -1.031  10.473 0.090 1.320          
ATOM   1649 2HG2 VAL A 109      -2.211   0.172  10.598 0.090 1.320          
ATOM   1650 3HG2 VAL A 109      -0.901   0.205  11.741 0.090 1.320          
ATOM   1651  C   VAL A 109      -2.179  -2.805  14.081 0.510 2.000          
ATOM   1652  O   VAL A 109      -2.275  -2.340  15.221-0.510 1.700          
ATOM   1653  N   SER A 110      -2.727  -3.974  13.735-0.470 1.850          
ATOM   1654  HN  SER A 110      -2.627  -4.292  12.774 0.310 0.225          
ATOM   1655  CA  SER A 110      -3.449  -4.790  14.703 0.070 2.275          
ATOM   1656  HA  SER A 110      -4.374  -4.333  15.011 0.090 1.320          
ATOM   1657  CB  SER A 110      -3.709  -6.095  13.917 0.050 2.175          
ATOM   1658  1HB SER A 110      -4.189  -5.879  12.962 0.090 1.320          
ATOM   1659  2HB SER A 110      -2.787  -6.621  13.682 0.090 1.320          
ATOM   1660  OG  SER A 110      -4.526  -6.999  14.602-0.660 1.770          
ATOM   1661  HG1 SER A 110      -4.000  -7.401  15.285 0.430 0.225          
ATOM   1662  C   SER A 110      -2.593  -5.174  15.902 0.510 2.000          
ATOM   1663  O   SER A 110      -3.144  -5.460  16.971-0.510 1.700          
ATOM   1664  N   ASN A 111      -1.265  -5.202  15.751-0.470 1.850          
ATOM   1665  HN  ASN A 111      -0.866  -5.083  14.826 0.310 0.225          
ATOM   1666  CA  ASN A 111      -0.407  -5.524  16.886 0.070 2.275          
ATOM   1667  HA  ASN A 111      -0.666  -6.507  17.283 0.090 1.320          
ATOM   1668  CB  ASN A 111       1.069  -5.577  16.229-0.180 2.175          
ATOM   1669  1HB ASN A 111       1.029  -6.152  15.303 0.090 1.320          
ATOM   1670  2HB ASN A 111       1.369  -4.569  15.939 0.090 1.320          
ATOM   1671  CG  ASN A 111       2.222  -6.150  17.081 0.550 2.000          
ATOM   1672  OD1 ASN A 111       2.456  -5.784  18.238-0.550 1.700          
ATOM   1673  ND2 ASN A 111       3.019  -7.103  16.464-0.620 1.850          
ATOM   1674 1HD2 ASN A 111       3.797  -7.487  16.977 0.320 0.225          
ATOM   1675 2HD2 ASN A 111       2.861  -7.388  15.507 0.300 0.225          
ATOM   1676  C   ASN A 111      -0.548  -4.494  18.001 0.510 2.000          
ATOM   1677  O   ASN A 111      -0.326  -4.819  19.173-0.510 1.700          
ATOM   1678  N   MET A 112      -0.916  -3.257  17.663-0.470 1.850          
ATOM   1679  HN  MET A 112      -1.169  -3.056  16.701 0.310 0.225          
ATOM   1680  CA  MET A 112      -0.910  -2.170  18.641 0.070 2.275          
ATOM   1681  HA  MET A 112       0.071  -2.155  19.117 0.090 1.320          
ATOM   1682  CB  MET A 112      -1.186  -0.763  18.088-0.180 2.175          
ATOM   1683  1HB MET A 112      -2.110  -0.773  17.512 0.090 1.320          
ATOM   1684  2HB MET A 112      -1.374  -0.097  18.930 0.090 1.320          
ATOM   1685  CG  MET A 112      -0.053  -0.040  17.230-0.140 2.175          
ATOM   1686  1HG MET A 112       0.856   0.012  17.831 0.090 1.320          
ATOM   1687  2HG MET A 112       0.205  -0.628  16.347 0.090 1.320          
ATOM   1688  SD  MET A 112      -0.501   1.653  16.786-0.090 2.000          
ATOM   1689  CE  MET A 112      -1.190   1.164  15.164-0.220 2.060          
ATOM   1690  1HE MET A 112      -1.843   0.300  15.276 0.090 1.320          
ATOM   1691  2HE MET A 112      -1.775   1.974  14.734 0.090 1.320          
ATOM   1692  3HE MET A 112      -0.392   0.909  14.468 0.090 1.320          
ATOM   1693  C   MET A 112      -1.930  -2.396  19.753 0.510 2.000          
ATOM   1694  O   MET A 112      -1.586  -2.365  20.941-0.510 1.700          
ATOM   1695  N   ALA A 113      -3.200  -2.583  19.392-0.470 1.850          
ATOM   1696  HN  ALA A 113      -3.433  -2.749  18.420 0.310 0.225          
ATOM   1697  CA  ALA A 113      -4.251  -2.737  20.390 0.070 2.275          
ATOM   1698  HA  ALA A 113      -3.891  -3.174  21.324 0.090 1.320          
ATOM   1699  CB  ALA A 113      -4.946  -1.379  20.595-0.270 2.060          
ATOM   1700  1HB ALA A 113      -5.404  -0.996  19.680 0.090 1.320          
ATOM   1701  2HB ALA A 113      -5.726  -1.427  21.357 0.090 1.320          
ATOM   1702  3HB ALA A 113      -4.234  -0.623  20.922 0.090 1.320          
ATOM   1703  C   ALA A 113      -5.395  -3.562  19.817 0.510 2.000          
ATOM   1704  O   ALA A 113      -5.581  -3.640  18.601-0.510 1.700          
ATOM   1705  N   LEU A 114      -6.171  -4.167  20.714-0.470 1.850          
ATOM   1706  HN  LEU A 114      -6.030  -3.973  21.693 0.310 0.225          
ATOM   1707  CA  LEU A 114      -7.322  -4.984  20.343 0.070 2.275          
ATOM   1708  HA  LEU A 114      -7.230  -5.295  19.301 0.090 1.320          
ATOM   1709  CB  LEU A 114      -7.525  -6.257  21.147-0.180 2.175          
ATOM   1710  1HB LEU A 114      -6.572  -6.788  21.107 0.090 1.320          
ATOM   1711  2HB LEU A 114      -7.631  -5.974  22.196 0.090 1.320          
ATOM   1712  CG  LEU A 114      -8.654  -7.327  20.814-0.090 2.275          
ATOM   1713  HG  LEU A 114      -9.628  -6.863  20.983 0.090 1.320          
ATOM   1714  CD1 LEU A 114      -8.639  -7.835  19.369-0.270 2.060          
ATOM   1715 1HD1 LEU A 114      -7.619  -8.016  19.026 0.090 1.320          
ATOM   1716 2HD1 LEU A 114      -9.173  -8.776  19.273 0.090 1.320          
ATOM   1717 3HD1 LEU A 114      -9.096  -7.112  18.692 0.090 1.320          
ATOM   1718  CD2 LEU A 114      -8.502  -8.496  21.859-0.270 2.060          
ATOM   1719 1HD2 LEU A 114      -9.287  -9.243  21.737 0.090 1.320          
ATOM   1720 2HD2 LEU A 114      -7.546  -9.011  21.741 0.090 1.320          
ATOM   1721 3HD2 LEU A 114      -8.551  -8.130  22.885 0.090 1.320          
ATOM   1722  C   LEU A 114      -8.595  -4.156  20.496 0.510 2.000          
ATOM   1723  O   LEU A 114      -8.888  -3.657  21.589-0.510 1.700          
ATOM   1724  N   VAL A 115      -9.347  -4.015  19.403-0.470 1.850          
ATOM   1725  HN  VAL A 115      -9.079  -4.478  18.537 0.310 0.225          
ATOM   1726  CA  VAL A 115     -10.562  -3.205  19.356 0.070 2.275          
ATOM   1727  HA  VAL A 115     -10.712  -2.778  20.350 0.090 1.320          
ATOM   1728  CB  VAL A 115     -10.632  -2.015  18.438-0.090 2.275          
ATOM   1729  HB  VAL A 115     -11.661  -1.652  18.387 0.090 1.320          
ATOM   1730  CG1 VAL A 115      -9.771  -0.849  18.934-0.270 2.060          
ATOM   1731 1HG1 VAL A 115      -8.719  -1.132  19.000 0.090 1.320          
ATOM   1732 2HG1 VAL A 115      -9.835   0.012  18.268 0.090 1.320          
ATOM   1733 3HG1 VAL A 115     -10.077  -0.511  19.925 0.090 1.320          
ATOM   1734  CG2 VAL A 115     -10.203  -2.367  17.058-0.270 2.060          
ATOM   1735 1HG2 VAL A 115     -10.266  -1.507  16.391 0.090 1.320          
ATOM   1736 2HG2 VAL A 115      -9.177  -2.731  17.028 0.090 1.320          
ATOM   1737 3HG2 VAL A 115     -10.823  -3.152  16.627 0.090 1.320          
ATOM   1738  C   VAL A 115     -11.756  -4.132  19.191 0.510 2.000          
ATOM   1739  O   VAL A 115     -11.664  -5.171  18.526-0.510 1.700          
ATOM   1740  N   LYS A 116     -12.874  -3.767  19.816-0.470 1.850          
ATOM   1741  HN  LYS A 116     -12.959  -2.833  20.193 0.310 0.225          
ATOM   1742  CA  LYS A 116     -14.063  -4.602  19.821 0.070 2.275          
ATOM   1743  HA  LYS A 116     -13.962  -5.332  19.019 0.090 1.320          
ATOM   1744  CB  LYS A 116     -14.327  -5.422  21.114-0.180 2.175          
ATOM   1745  1HB LYS A 116     -14.461  -4.712  21.929 0.090 1.320          
ATOM   1746  2HB LYS A 116     -15.271  -5.962  21.022 0.090 1.320          
ATOM   1747  CG  LYS A 116     -13.213  -6.431  21.448-0.180 2.175          
ATOM   1748  1HG LYS A 116     -13.213  -7.202  20.679 0.090 1.320          
ATOM   1749  2HG LYS A 116     -12.239  -5.946  21.362 0.090 1.320          
ATOM   1750  CD  LYS A 116     -13.286  -7.134  22.832-0.180 2.175          
ATOM   1751  1HD LYS A 116     -14.236  -7.664  22.920 0.090 1.320          
ATOM   1752  2HD LYS A 116     -12.504  -7.896  22.859 0.090 1.320          
ATOM   1753  CE  LYS A 116     -13.089  -6.104  24.023 0.210 2.175          
ATOM   1754  1HE LYS A 116     -12.166  -5.536  23.892 0.050 1.320          
ATOM   1755  2HE LYS A 116     -13.910  -5.388  24.069 0.050 1.320          
ATOM   1756  NZ  LYS A 116     -13.024  -6.862  25.307-0.301 1.850          
ATOM   1757  1HZ LYS A 116     -13.879  -7.376  25.468 0.330 0.225          
ATOM   1758  2HZ LYS A 116     -12.244  -7.505  25.295 0.330 0.225          
ATOM   1759  3HZ LYS A 116     -12.887  -6.216  26.074 0.330 0.225          
ATOM   1760  C   LYS A 116     -15.288  -3.803  19.387 0.510 2.000          
ATOM   1761  O   LYS A 116     -15.317  -2.571  19.459-0.510 1.700          
ATOM   1762  N   TYR A 117     -16.305  -4.529  18.919-0.470 1.850          
ATOM   1763  HN  TYR A 117     -16.156  -5.510  18.695 0.310 0.225          
ATOM   1764  CA  TYR A 117     -17.642  -3.977  18.684 0.070 2.275          
ATOM   1765  HA  TYR A 117     -17.748  -3.035  19.226 0.090 1.320          
ATOM   1766  CB  TYR A 117     -17.952  -3.683  17.206-0.180 2.175          
ATOM   1767  1HB TYR A 117     -17.164  -3.061  16.790 0.090 1.320          
ATOM   1768  2HB TYR A 117     -17.932  -4.611  16.633 0.090 1.320          
ATOM   1769  CG  TYR A 117     -19.240  -2.962  16.918 0.000 1.992          
ATOM   1770  CD1 TYR A 117     -19.432  -1.628  17.228-0.115 1.992          
ATOM   1771  HD1 TYR A 117     -18.607  -1.031  17.590 0.115 1.358          
ATOM   1772  CE1 TYR A 117     -20.718  -1.015  17.014-0.115 1.992          
ATOM   1773  HE1 TYR A 117     -20.829   0.044  17.199 0.115 1.358          
ATOM   1774  CZ  TYR A 117     -21.822  -1.783  16.619 0.109 1.992          
ATOM   1775  OH  TYR A 117     -23.073  -1.197  16.378-0.541 1.770          
ATOM   1776  HH  TYR A 117     -23.007  -0.296  16.090 0.429 0.225          
ATOM   1777  CD2 TYR A 117     -20.378  -3.678  16.452-0.115 1.992          
ATOM   1778  HD2 TYR A 117     -20.271  -4.730  16.225 0.115 1.358          
ATOM   1779  CE2 TYR A 117     -21.635  -3.135  16.392-0.115 1.992          
ATOM   1780  HE2 TYR A 117     -22.460  -3.747  16.058 0.115 1.358          
ATOM   1781  C   TYR A 117     -18.639  -4.976  19.263 0.510 2.000          
ATOM   1782  O   TYR A 117     -18.893  -6.021  18.658-0.510 1.700          
ATOM   1783  N   LYS A 118     -19.195  -4.650  20.432-0.470 1.850          
ATOM   1784  HN  LYS A 118     -18.963  -3.759  20.841 0.310 0.225          
ATOM   1785  CA  LYS A 118     -20.176  -5.498  21.109 0.070 2.275          
ATOM   1786  HA  LYS A 118     -20.342  -5.085  22.105 0.090 1.320          
ATOM   1787  CB  LYS A 118     -21.488  -5.511  20.386-0.180 2.175          
ATOM   1788  1HB LYS A 118     -21.377  -5.999  19.414 0.090 1.320          
ATOM   1789  2HB LYS A 118     -22.165  -6.157  20.951 0.090 1.320          
ATOM   1790  CG  LYS A 118     -22.123  -4.120  20.208-0.180 2.175          
ATOM   1791  1HG LYS A 118     -22.207  -3.646  21.188 0.090 1.320          
ATOM   1792  2HG LYS A 118     -21.499  -3.470  19.589 0.090 1.320          
ATOM   1793  CD  LYS A 118     -23.458  -4.314  19.574-0.180 2.175          
ATOM   1794  1HD LYS A 118     -23.337  -4.393  18.491 0.090 1.320          
ATOM   1795  2HD LYS A 118     -23.904  -5.257  19.898 0.090 1.320          
ATOM   1796  CE  LYS A 118     -24.401  -3.193  19.945 0.210 2.175          
ATOM   1797  1HE LYS A 118     -24.473  -3.104  21.031 0.050 1.320          
ATOM   1798  2HE LYS A 118     -24.007  -2.243  19.578 0.050 1.320          
ATOM   1799  NZ  LYS A 118     -25.789  -3.369  19.413-0.300 1.850          
ATOM   1800  1HZ LYS A 118     -26.369  -2.594  19.703 0.330 0.225          
ATOM   1801  2HZ LYS A 118     -25.766  -3.392  18.402 0.330 0.225          
ATOM   1802  3HZ LYS A 118     -26.195  -4.228  19.756 0.330 0.225          
ATOM   1803  C   LYS A 118     -19.628  -6.910  21.320 0.510 2.000          
ATOM   1804  O   LYS A 118     -20.252  -7.907  20.943-0.510 1.700          
ATOM   1805  N   SER A 119     -18.434  -6.988  21.919-0.470 1.850          
ATOM   1806  HN  SER A 119     -18.024  -6.135  22.253 0.310 0.225          
ATOM   1807  CA  SER A 119     -17.803  -8.260  22.290 0.070 2.275          
ATOM   1808  HA  SER A 119     -16.855  -8.002  22.758 0.090 1.320          
ATOM   1809  CB  SER A 119     -18.602  -9.111  23.343 0.050 2.175          
ATOM   1810  1HB SER A 119     -19.528  -9.472  22.888 0.090 1.320          
ATOM   1811  2HB SER A 119     -18.041 -10.015  23.590 0.090 1.320          
ATOM   1812  OG  SER A 119     -18.931  -8.447  24.571-0.660 1.770          
ATOM   1813  HG1 SER A 119     -19.555  -8.987  25.042 0.430 0.225          
ATOM   1814  C   SER A 119     -17.429  -9.092  21.061 0.510 2.000          
ATOM   1815  O   SER A 119     -17.518 -10.320  21.082-0.510 1.700          
ATOM   1816  N   ILE A 120     -16.977  -8.426  19.997-0.470 1.850          
ATOM   1817  HN  ILE A 120     -17.133  -7.434  19.935 0.310 0.225          
ATOM   1818  CA  ILE A 120     -16.480  -9.097  18.801 0.070 2.275          
ATOM   1819  HA  ILE A 120     -16.288 -10.147  19.009 0.090 1.320          
ATOM   1820  CB  ILE A 120     -17.279  -9.009  17.569-0.090 2.275          
ATOM   1821  HB  ILE A 120     -17.496  -7.951  17.396 0.090 1.320          
ATOM   1822  CG2 ILE A 120     -16.526  -9.461  16.254-0.270 2.060          
ATOM   1823 1HG2 ILE A 120     -15.792  -8.741  15.888 0.090 1.320          
ATOM   1824 2HG2 ILE A 120     -16.028 -10.424  16.373 0.090 1.320          
ATOM   1825 3HG2 ILE A 120     -17.240  -9.579  15.438 0.090 1.320          
ATOM   1826  CG1 ILE A 120     -18.673  -9.594  17.786-0.180 2.175          
ATOM   1827 1HG1 ILE A 120     -19.172  -9.158  18.654 0.090 1.320          
ATOM   1828 2HG1 ILE A 120     -19.307  -9.352  16.932 0.090 1.320          
ATOM   1829  CD1 ILE A 120     -18.574 -11.131  17.929-0.270 2.060          
ATOM   1830  HD1 ILE A 120     -19.574 -11.562  17.984 0.090 1.320          
ATOM   1831  HD2 ILE A 120     -18.079 -11.594  17.076 0.090 1.320          
ATOM   1832  HD3 ILE A 120     -18.060 -11.447  18.835 0.090 1.320          
ATOM   1833  C   ILE A 120     -15.163  -8.419  18.417 0.510 2.000          
ATOM   1834  O   ILE A 120     -15.167  -7.230  18.087-0.510 1.700          
ATOM   1835  N   PRO A 121     -14.036  -9.120  18.452-0.290 1.850          
ATOM   1836  CD  PRO A 121     -13.804 -10.598  18.795 0.000 2.175          
ATOM   1837  1HD PRO A 121     -13.998 -10.758  19.857 0.090 1.320          
ATOM   1838  2HD PRO A 121     -14.475 -11.250  18.232 0.090 1.320          
ATOM   1839  CA  PRO A 121     -12.773  -8.478  18.067 0.020 2.275          
ATOM   1840  HA  PRO A 121     -12.626  -7.531  18.583 0.090 1.320          
ATOM   1841  CB  PRO A 121     -11.699  -9.499  18.513-0.180 2.175          
ATOM   1842  1HB PRO A 121     -11.397  -9.281  19.537 0.090 1.320          
ATOM   1843  2HB PRO A 121     -10.808  -9.475  17.884 0.090 1.320          
ATOM   1844  CG  PRO A 121     -12.401 -10.894  18.459-0.180 2.175          
ATOM   1845  1HG PRO A 121     -11.948 -11.635  19.119 0.090 1.320          
ATOM   1846  2HG PRO A 121     -12.347 -11.287  17.441 0.090 1.320          
ATOM   1847  C   PRO A 121     -12.731  -8.254  16.561 0.510 2.000          
ATOM   1848  O   PRO A 121     -12.958  -9.175  15.770-0.510 1.700          
ATOM   1849  N   LEU A 122     -12.436  -7.014  16.164-0.470 1.850          
ATOM   1850  HN  LEU A 122     -12.260  -6.292  16.856 0.310 0.225          
ATOM   1851  CA  LEU A 122     -12.485  -6.647  14.756 0.070 2.275          
ATOM   1852  HA  LEU A 122     -13.224  -7.231  14.205 0.090 1.320          
ATOM   1853  CB  LEU A 122     -12.910  -5.099  14.732-0.180 2.175          
ATOM   1854  1HB LEU A 122     -12.106  -4.532  15.205 0.090 1.320          
ATOM   1855  2HB LEU A 122     -12.936  -4.745  13.699 0.090 1.320          
ATOM   1856  CG  LEU A 122     -14.260  -4.816  15.406-0.090 2.275          
ATOM   1857  HG  LEU A 122     -14.346  -5.374  16.339 0.090 1.320          
ATOM   1858  CD1 LEU A 122     -14.187  -3.358  15.797-0.270 2.060          
ATOM   1859 1HD1 LEU A 122     -14.078  -2.710  14.927 0.090 1.320          
ATOM   1860 2HD1 LEU A 122     -15.083  -3.040  16.321 0.090 1.320          
ATOM   1861 3HD1 LEU A 122     -13.355  -3.153  16.473 0.090 1.320          
ATOM   1862  CD2 LEU A 122     -15.460  -5.211  14.534-0.270 2.060          
ATOM   1863 1HD2 LEU A 122     -16.404  -4.962  15.014 0.090 1.320          
ATOM   1864 2HD2 LEU A 122     -15.440  -4.703  13.569 0.090 1.320          
ATOM   1865 3HD2 LEU A 122     -15.474  -6.285  14.341 0.090 1.320          
ATOM   1866  C   LEU A 122     -11.135  -6.748  14.062 0.510 2.000          
ATOM   1867  O   LEU A 122     -11.084  -6.636  12.832-0.510 1.700          
ATOM   1868  N   ASN A 123     -10.057  -6.992  14.807-0.470 1.850          
ATOM   1869  HN  ASN A 123     -10.156  -6.947  15.810 0.310 0.225          
ATOM   1870  CA  ASN A 123      -8.725  -6.997  14.208 0.070 2.275          
ATOM   1871  HA  ASN A 123      -8.550  -6.027  13.735 0.090 1.320          
ATOM   1872  CB  ASN A 123      -7.745  -7.146  15.439-0.180 2.175          
ATOM   1873  1HB ASN A 123      -8.047  -7.961  16.095 0.090 1.320          
ATOM   1874  2HB ASN A 123      -6.773  -7.432  15.065 0.090 1.320          
ATOM   1875  CG  ASN A 123      -7.676  -5.899  16.268 0.550 2.000          
ATOM   1876  OD1 ASN A 123      -8.652  -5.355  16.770-0.550 1.700          
ATOM   1877  ND2 ASN A 123      -6.397  -5.511  16.614-0.620 1.850          
ATOM   1878 1HD2 ASN A 123      -6.231  -4.731  17.250 0.320 0.225          
ATOM   1879 2HD2 ASN A 123      -5.596  -5.985  16.215 0.300 0.225          
ATOM   1880  C   ASN A 123      -8.557  -8.054  13.120 0.510 2.000          
ATOM   1881  O   ASN A 123      -8.096  -7.699  12.020-0.510 1.700          
ATOM   1882  N   PRO A 124      -8.914  -9.331  13.323-0.290 1.850          
ATOM   1883  CD  PRO A 124      -9.272  -9.967  14.627 0.000 2.175          
ATOM   1884  1HD PRO A 124      -8.367 -10.117  15.218 0.090 1.320          
ATOM   1885  2HD PRO A 124     -10.002  -9.430  15.228 0.090 1.320          
ATOM   1886  CA  PRO A 124      -8.749 -10.293  12.220 0.020 2.275          
ATOM   1887  HA  PRO A 124      -7.708 -10.316  11.888 0.090 1.320          
ATOM   1888  CB  PRO A 124      -9.142 -11.621  12.792-0.180 2.175          
ATOM   1889  1HB PRO A 124      -8.239 -12.207  12.970 0.090 1.320          
ATOM   1890  2HB PRO A 124      -9.771 -12.229  12.136 0.090 1.320          
ATOM   1891  CG  PRO A 124      -9.855 -11.310  14.191-0.180 2.175          
ATOM   1892  1HG PRO A 124      -9.705 -12.100  14.929 0.090 1.320          
ATOM   1893  2HG PRO A 124     -10.931 -11.209  14.037 0.090 1.320          
ATOM   1894  C   PRO A 124      -9.621  -9.968  11.026 0.510 2.000          
ATOM   1895  O   PRO A 124      -9.197 -10.137   9.877-0.510 1.700          
ATOM   1896  N   MET A 125     -10.835  -9.483  11.271-0.470 1.850          
ATOM   1897  HN  MET A 125     -11.122  -9.314  12.222 0.310 0.225          
ATOM   1898  CA  MET A 125     -11.711  -9.123  10.168 0.070 2.275          
ATOM   1899  HA  MET A 125     -11.882  -9.989   9.525 0.090 1.320          
ATOM   1900  CB  MET A 125     -13.045  -8.544  10.672-0.180 2.175          
ATOM   1901  1HB MET A 125     -12.949  -7.508  11.005 0.090 1.320          
ATOM   1902  2HB MET A 125     -13.720  -8.501   9.820 0.090 1.320          
ATOM   1903  CG  MET A 125     -13.675  -9.347  11.875-0.140 2.175          
ATOM   1904  1HG MET A 125     -13.434 -10.406  11.774 0.090 1.320          
ATOM   1905  2HG MET A 125     -13.227  -9.037  12.818 0.090 1.320          
ATOM   1906  SD  MET A 125     -15.492  -9.244  12.035-0.090 2.000          
ATOM   1907  CE  MET A 125     -15.819  -9.989  10.428-0.220 2.060          
ATOM   1908  1HE MET A 125     -15.179 -10.851  10.239 0.090 1.320          
ATOM   1909  2HE MET A 125     -16.852 -10.337  10.403 0.090 1.320          
ATOM   1910  3HE MET A 125     -15.712  -9.272   9.616 0.090 1.320          
ATOM   1911  C   MET A 125     -11.141  -7.965   9.357 0.510 2.000          
ATOM   1912  O   MET A 125     -11.321  -7.918   8.133-0.510 1.700          
ATOM   1913  N   MET A 126     -10.434  -7.036  10.008-0.470 1.850          
ATOM   1914  HN  MET A 126     -10.358  -7.076  11.019 0.310 0.225          
ATOM   1915  CA  MET A 126      -9.777  -5.966   9.263 0.070 2.275          
ATOM   1916  HA  MET A 126     -10.506  -5.400   8.678 0.090 1.320          
ATOM   1917  CB  MET A 126      -9.068  -5.066  10.258-0.180 2.175          
ATOM   1918  1HB MET A 126      -9.825  -4.530  10.832 0.090 1.320          
ATOM   1919  2HB MET A 126      -8.534  -5.660  10.987 0.090 1.320          
ATOM   1920  CG  MET A 126      -8.071  -4.059   9.722-0.140 2.175          
ATOM   1921  1HG MET A 126      -7.265  -4.495   9.131 0.090 1.320          
ATOM   1922  2HG MET A 126      -8.586  -3.340   9.092 0.090 1.320          
ATOM   1923  SD  MET A 126      -7.278  -3.109  11.091-0.090 2.000          
ATOM   1924  CE  MET A 126      -6.093  -4.236  11.719-0.220 2.060          
ATOM   1925  1HE MET A 126      -6.574  -5.105  12.167 0.090 1.320          
ATOM   1926  2HE MET A 126      -5.434  -4.579  10.922 0.090 1.320          
ATOM   1927  3HE MET A 126      -5.479  -3.751  12.477 0.090 1.320          
ATOM   1928  C   MET A 126      -8.702  -6.520   8.334 0.510 2.000          
ATOM   1929  O   MET A 126      -8.616  -6.124   7.165-0.510 1.700          
ATOM   1930  N   ILE A 127      -7.876  -7.441   8.836-0.470 1.850          
ATOM   1931  HN  ILE A 127      -7.992  -7.743   9.796 0.310 0.225          
ATOM   1932  CA  ILE A 127      -6.843  -8.059   8.007 0.070 2.275          
ATOM   1933  HA  ILE A 127      -6.275  -7.262   7.521 0.090 1.320          
ATOM   1934  CB  ILE A 127      -5.883  -8.854   8.879-0.090 2.275          
ATOM   1935  HB  ILE A 127      -6.460  -9.648   9.358 0.090 1.320          
ATOM   1936  CG2 ILE A 127      -4.765  -9.558   8.043-0.270 2.060          
ATOM   1937 1HG2 ILE A 127      -4.163  -8.825   7.511 0.090 1.320          
ATOM   1938 2HG2 ILE A 127      -4.090 -10.147   8.662 0.090 1.320          
ATOM   1939 3HG2 ILE A 127      -5.165 -10.250   7.302 0.090 1.320          
ATOM   1940  CG1 ILE A 127      -5.324  -7.927  10.001-0.180 2.175          
ATOM   1941 1HG1 ILE A 127      -4.730  -7.122   9.567 0.090 1.320          
ATOM   1942 2HG1 ILE A 127      -6.106  -7.445  10.581 0.090 1.320          
ATOM   1943  CD1 ILE A 127      -4.471  -8.730  10.950-0.270 2.060          
ATOM   1944  HD1 ILE A 127      -4.977  -9.639  11.276 0.090 1.320          
ATOM   1945  HD2 ILE A 127      -3.518  -9.014  10.503 0.090 1.320          
ATOM   1946  HD3 ILE A 127      -4.251  -8.153  11.847 0.090 1.320          
ATOM   1947  C   ILE A 127      -7.477  -8.881   6.895 0.510 2.000          
ATOM   1948  O   ILE A 127      -7.003  -8.891   5.752-0.510 1.700          
ATOM   1949  N   ALA A 128      -8.557  -9.592   7.215-0.470 1.850          
ATOM   1950  HN  ALA A 128      -8.860  -9.640   8.186 0.310 0.225          
ATOM   1951  CA  ALA A 128      -9.246 -10.371   6.200 0.070 2.275          
ATOM   1952  HA  ALA A 128      -8.527 -11.041   5.721 0.090 1.320          
ATOM   1953  CB  ALA A 128     -10.387 -11.225   6.817-0.270 2.060          
ATOM   1954  1HB ALA A 128     -10.004 -11.897   7.585 0.090 1.320          
ATOM   1955  2HB ALA A 128     -11.158 -10.600   7.267 0.090 1.320          
ATOM   1956  3HB ALA A 128     -10.866 -11.839   6.052 0.090 1.320          
ATOM   1957  C   ALA A 128      -9.828  -9.469   5.124 0.510 2.000          
ATOM   1958  O   ALA A 128      -9.840  -9.827   3.937-0.510 1.700          
ATOM   1959  N   ALA A 129     -10.302  -8.286   5.519-0.470 1.850          
ATOM   1960  HN  ALA A 129     -10.342  -8.078   6.513 0.310 0.225          
ATOM   1961  CA  ALA A 129     -10.991  -7.418   4.575 0.070 2.275          
ATOM   1962  HA  ALA A 129     -11.808  -7.966   4.112 0.090 1.320          
ATOM   1963  CB  ALA A 129     -11.513  -6.130   5.169-0.270 2.060          
ATOM   1964  1HB ALA A 129     -12.254  -6.349   5.936 0.090 1.320          
ATOM   1965  2HB ALA A 129     -10.724  -5.550   5.645 0.090 1.320          
ATOM   1966  3HB ALA A 129     -11.994  -5.487   4.431 0.090 1.320          
ATOM   1967  C   ALA A 129     -10.064  -6.888   3.488 0.510 2.000          
ATOM   1968  O   ALA A 129     -10.509  -6.687   2.353-0.510 1.700          
ATOM   1969  N   SER A 130      -8.782  -6.667   3.796-0.470 1.850          
ATOM   1970  HN  SER A 130      -8.465  -6.861   4.736 0.310 0.225          
ATOM   1971  CA  SER A 130      -7.898  -6.066   2.801 0.070 2.275          
ATOM   1972  HA  SER A 130      -8.303  -5.120   2.460 0.090 1.320          
ATOM   1973  CB  SER A 130      -6.552  -5.833   3.413 0.050 2.175          
ATOM   1974  1HB SER A 130      -5.896  -5.303   2.720 0.090 1.320          
ATOM   1975  2HB SER A 130      -6.706  -5.201   4.270 0.090 1.320          
ATOM   1976  OG  SER A 130      -5.955  -7.107   3.799-0.660 1.770          
ATOM   1977  HG1 SER A 130      -6.460  -7.564   4.470 0.430 0.225          
ATOM   1978  C   SER A 130      -7.785  -6.950   1.571 0.510 2.000          
ATOM   1979  O   SER A 130      -7.784  -6.456   0.438-0.510 1.700          
ATOM   1980  N   SER A 131      -7.731  -8.267   1.774-0.470 1.850          
ATOM   1981  HN  SER A 131      -7.675  -8.651   2.708 0.310 0.225          
ATOM   1982  CA  SER A 131      -7.675  -9.174   0.636 0.070 2.275          
ATOM   1983  HA  SER A 131      -6.789  -8.942   0.040 0.090 1.320          
ATOM   1984  CB  SER A 131      -7.611 -10.673   1.091 0.050 2.175          
ATOM   1985  1HB SER A 131      -8.514 -10.950   1.640 0.090 1.320          
ATOM   1986  2HB SER A 131      -7.568 -11.325   0.216 0.090 1.320          
ATOM   1987  OG  SER A 131      -6.495 -10.946   1.909-0.660 1.770          
ATOM   1988  HG1 SER A 131      -5.698 -10.668   1.451 0.430 0.225          
ATOM   1989  C   SER A 131      -8.905  -9.004  -0.242 0.510 2.000          
ATOM   1990  O   SER A 131      -8.794  -8.957  -1.472-0.510 1.700          
ATOM   1991  N   ILE A 132     -10.080  -8.858   0.372-0.470 1.850          
ATOM   1992  HN  ILE A 132     -10.115  -8.815   1.382 0.310 0.225          
ATOM   1993  CA  ILE A 132     -11.300  -8.623  -0.400 0.070 2.275          
ATOM   1994  HA  ILE A 132     -11.434  -9.445  -1.107 0.090 1.320          
ATOM   1995  CB  ILE A 132     -12.464  -8.580   0.579-0.090 2.275          
ATOM   1996  HB  ILE A 132     -12.425  -7.627   1.109 0.090 1.320          
ATOM   1997  CG2 ILE A 132     -13.807  -8.532  -0.162-0.270 2.060          
ATOM   1998 1HG2 ILE A 132     -13.954  -9.417  -0.781 0.090 1.320          
ATOM   1999 2HG2 ILE A 132     -14.645  -8.477   0.531 0.090 1.320          
ATOM   2000 3HG2 ILE A 132     -13.900  -7.655  -0.803 0.090 1.320          
ATOM   2001  CG1 ILE A 132     -12.334  -9.655   1.688-0.180 2.175          
ATOM   2002 1HG1 ILE A 132     -12.276 -10.654   1.252 0.090 1.320          
ATOM   2003 2HG1 ILE A 132     -11.433  -9.518   2.265 0.090 1.320          
ATOM   2004  CD1 ILE A 132     -13.531  -9.591   2.734-0.270 2.060          
ATOM   2005  HD1 ILE A 132     -14.468  -9.930   2.291 0.090 1.320          
ATOM   2006  HD2 ILE A 132     -13.327 -10.234   3.590 0.090 1.320          
ATOM   2007  HD3 ILE A 132     -13.686  -8.581   3.104 0.090 1.320          
ATOM   2008  C   ILE A 132     -11.206  -7.314  -1.174 0.510 2.000          
ATOM   2009  O   ILE A 132     -11.631  -7.225  -2.332-0.510 1.700          
ATOM   2010  N   CYS A 133     -10.647  -6.278  -0.544-0.470 1.850          
ATOM   2011  HN  CYS A 133     -10.350  -6.403   0.420 0.310 0.225          
ATOM   2012  CA  CYS A 133     -10.570  -4.965  -1.175 0.070 2.275          
ATOM   2013  HA  CYS A 133     -11.567  -4.614  -1.447 0.090 1.320          
ATOM   2014  CB  CYS A 133      -9.992  -4.103  -0.012-0.110 2.175          
ATOM   2015  1HB CYS A 133     -10.748  -3.943   0.758 0.090 1.320          
ATOM   2016  2HB CYS A 133      -9.136  -4.544   0.476 0.090 1.320          
ATOM   2017  SG  CYS A 133      -9.418  -2.477  -0.610-0.230 2.000          
ATOM   2018  HG1 CYS A 133     -10.505  -2.179  -1.341 0.160 0.450          
ATOM   2019  C   CYS A 133      -9.692  -5.005  -2.419 0.510 2.000          
ATOM   2020  O   CYS A 133     -10.054  -4.457  -3.467-0.510 1.700          
ATOM   2021  N   THR A 134      -8.531  -5.658  -2.322-0.470 1.850          
ATOM   2022  HN  THR A 134      -8.294  -6.095  -1.437 0.310 0.225          
ATOM   2023  CA  THR A 134      -7.631  -5.742  -3.467 0.070 2.275          
ATOM   2024  HA  THR A 134      -7.532  -4.728  -3.862 0.090 1.320          
ATOM   2025  CB  THR A 134      -6.208  -6.224  -3.115 0.140 2.275          
ATOM   2026  HB  THR A 134      -6.262  -7.261  -2.801 0.090 1.320          
ATOM   2027  OG1 THR A 134      -5.707  -5.446  -2.019-0.660 1.770          
ATOM   2028  HG1 THR A 134      -6.198  -5.690  -1.239 0.430 0.225          
ATOM   2029  CG2 THR A 134      -5.245  -6.026  -4.300-0.270 2.060          
ATOM   2030 1HG2 THR A 134      -5.478  -6.695  -5.129 0.090 1.320          
ATOM   2031 2HG2 THR A 134      -5.284  -5.010  -4.687 0.090 1.320          
ATOM   2032 3HG2 THR A 134      -4.217  -6.244  -4.011 0.090 1.320          
ATOM   2033  C   THR A 134      -8.232  -6.580  -4.582 0.510 2.000          
ATOM   2034  O   THR A 134      -8.167  -6.201  -5.758-0.510 1.700          
ATOM   2035  N   VAL A 135      -8.812  -7.728  -4.230-0.470 1.850          
ATOM   2036  HN  VAL A 135      -8.863  -8.012  -3.255 0.310 0.225          
ATOM   2037  CA  VAL A 135      -9.373  -8.609  -5.246 0.070 2.275          
ATOM   2038  HA  VAL A 135      -8.580  -8.892  -5.943 0.090 1.320          
ATOM   2039  CB  VAL A 135      -9.967  -9.812  -4.635-0.090 2.275          
ATOM   2040  HB  VAL A 135     -10.568  -9.548  -3.762 0.090 1.320          
ATOM   2041  CG1 VAL A 135     -10.832 -10.664  -5.602-0.270 2.060          
ATOM   2042 1HG1 VAL A 135     -11.090 -11.624  -5.154 0.090 1.320          
ATOM   2043 2HG1 VAL A 135     -11.783 -10.187  -5.847 0.090 1.320          
ATOM   2044 3HG1 VAL A 135     -10.316 -10.874  -6.540 0.090 1.320          
ATOM   2045  CG2 VAL A 135      -8.774 -10.700  -4.211-0.270 2.060          
ATOM   2046 1HG2 VAL A 135      -9.121 -11.576  -3.662 0.090 1.320          
ATOM   2047 2HG2 VAL A 135      -8.208 -11.063  -5.070 0.090 1.320          
ATOM   2048 3HG2 VAL A 135      -8.071 -10.186  -3.557 0.090 1.320          
ATOM   2049  C   VAL A 135     -10.417  -7.870  -6.073 0.510 2.000          
ATOM   2050  O   VAL A 135     -10.432  -7.961  -7.307-0.510 1.700          
ATOM   2051  N   PHE A 136     -11.285  -7.100  -5.418-0.470 1.850          
ATOM   2052  HN  PHE A 136     -11.285  -7.081  -4.403 0.310 0.225          
ATOM   2053  CA  PHE A 136     -12.293  -6.372  -6.175 0.070 2.275          
ATOM   2054  HA  PHE A 136     -12.754  -7.048  -6.898 0.090 1.320          
ATOM   2055  CB  PHE A 136     -13.379  -5.935  -5.194-0.180 2.175          
ATOM   2056  1HB PHE A 136     -12.982  -5.717  -4.201 0.090 1.320          
ATOM   2057  2HB PHE A 136     -13.831  -5.003  -5.538 0.090 1.320          
ATOM   2058  CG  PHE A 136     -14.534  -6.956  -5.115 0.000 1.992          
ATOM   2059  CD1 PHE A 136     -15.522  -7.158  -6.075-0.115 1.992          
ATOM   2060  HD1 PHE A 136     -15.434  -6.598  -6.993 0.115 1.358          
ATOM   2061  CE1 PHE A 136     -16.590  -8.043  -5.946-0.115 1.992          
ATOM   2062  HE1 PHE A 136     -17.330  -8.159  -6.725 0.115 1.358          
ATOM   2063  CZ  PHE A 136     -16.698  -8.720  -4.765-0.115 1.992          
ATOM   2064  HZ  PHE A 136     -17.542  -9.386  -4.651 0.115 1.358          
ATOM   2065  CD2 PHE A 136     -14.746  -7.756  -3.935-0.115 1.992          
ATOM   2066  HD2 PHE A 136     -14.032  -7.656  -3.132 0.115 1.358          
ATOM   2067  CE2 PHE A 136     -15.752  -8.729  -3.779-0.115 1.992          
ATOM   2068  HE2 PHE A 136     -15.845  -9.332  -2.887 0.115 1.358          
ATOM   2069  C   PHE A 136     -11.679  -5.239  -6.983 0.510 2.000          
ATOM   2070  O   PHE A 136     -12.142  -4.952  -8.095-0.510 1.700          
ATOM   2071  N   GLY A 137     -10.630  -4.596  -6.463-0.470 1.850          
ATOM   2072  HN  GLY A 137     -10.265  -4.867  -5.557 0.310 0.225          
ATOM   2073  CA  GLY A 137      -9.947  -3.583  -7.254-0.020 2.175          
ATOM   2074  1HA GLY A 137      -9.154  -3.146  -6.664 0.090 1.320          
ATOM   2075  2HA GLY A 137     -10.634  -2.779  -7.524 0.090 1.320          
ATOM   2076  C   GLY A 137      -9.325  -4.164  -8.510 0.510 2.000          
ATOM   2077  O   GLY A 137      -9.492  -3.626  -9.609-0.510 1.700          
ATOM   2078  N   ILE A 138      -8.635  -5.299  -8.369-0.470 1.850          
ATOM   2079  HN  ILE A 138      -8.520  -5.717  -7.446 0.310 0.225          
ATOM   2080  CA  ILE A 138      -8.113  -5.989  -9.544 0.070 2.275          
ATOM   2081  HA  ILE A 138      -7.438  -5.319 -10.079 0.090 1.320          
ATOM   2082  CB  ILE A 138      -7.356  -7.329  -9.190-0.090 2.275          
ATOM   2083  HB  ILE A 138      -8.012  -7.951  -8.577 0.090 1.320          
ATOM   2084  CG2 ILE A 138      -6.996  -8.103 -10.525-0.270 2.060          
ATOM   2085 1HG2 ILE A 138      -6.238  -8.870 -10.384 0.090 1.320          
ATOM   2086 2HG2 ILE A 138      -7.865  -8.622 -10.933 0.090 1.320          
ATOM   2087 3HG2 ILE A 138      -6.638  -7.433 -11.302 0.090 1.320          
ATOM   2088  CG1 ILE A 138      -6.053  -7.021  -8.444-0.180 2.175          
ATOM   2089 1HG1 ILE A 138      -5.275  -6.709  -9.141 0.090 1.320          
ATOM   2090 2HG1 ILE A 138      -6.187  -6.210  -7.726 0.090 1.320          
ATOM   2091  CD1 ILE A 138      -5.667  -8.263  -7.711-0.270 2.060          
ATOM   2092  HD1 ILE A 138      -6.422  -8.551  -6.979 0.090 1.320          
ATOM   2093  HD2 ILE A 138      -5.489  -9.117  -8.363 0.090 1.320          
ATOM   2094  HD3 ILE A 138      -4.741  -8.098  -7.158 0.090 1.320          
ATOM   2095  C   ILE A 138      -9.252  -6.335 -10.489 0.510 2.000          
ATOM   2096  O   ILE A 138      -9.143  -6.158 -11.707-0.510 1.700          
ATOM   2097  N   THR A 139     -10.375  -6.798  -9.937-0.470 1.850          
ATOM   2098  HN  THR A 139     -10.414  -6.964  -8.938 0.310 0.225          
ATOM   2099  CA  THR A 139     -11.525  -7.123 -10.771 0.070 2.275          
ATOM   2100  HA  THR A 139     -11.200  -7.828 -11.539 0.090 1.320          
ATOM   2101  CB  THR A 139     -12.687  -7.805  -9.922 0.140 2.275          
ATOM   2102  HB  THR A 139     -13.065  -7.152  -9.137 0.090 1.320          
ATOM   2103  OG1 THR A 139     -12.115  -8.975  -9.386-0.660 1.770          
ATOM   2104  HG1 THR A 139     -11.478  -8.736  -8.716 0.430 0.225          
ATOM   2105  CG2 THR A 139     -13.834  -8.266 -10.818-0.270 2.060          
ATOM   2106 1HG2 THR A 139     -14.566  -8.838 -10.247 0.090 1.320          
ATOM   2107 2HG2 THR A 139     -14.372  -7.429 -11.263 0.090 1.320          
ATOM   2108 3HG2 THR A 139     -13.482  -8.904 -11.630 0.090 1.320          
ATOM   2109  C   THR A 139     -12.057  -5.886 -11.478 0.510 2.000          
ATOM   2110  O   THR A 139     -12.406  -5.941 -12.661-0.510 1.700          
ATOM   2111  N   ALA A 140     -12.143  -4.762 -10.764-0.470 1.850          
ATOM   2112  HN  ALA A 140     -11.929  -4.777  -9.766 0.310 0.225          
ATOM   2113  CA  ALA A 140     -12.630  -3.534 -11.377 0.070 2.275          
ATOM   2114  HA  ALA A 140     -13.600  -3.705 -11.849 0.090 1.320          
ATOM   2115  CB  ALA A 140     -12.756  -2.452 -10.282-0.270 2.060          
ATOM   2116  1HB ALA A 140     -13.246  -1.558 -10.673 0.090 1.320          
ATOM   2117  2HB ALA A 140     -13.341  -2.794  -9.432 0.090 1.320          
ATOM   2118  3HB ALA A 140     -11.784  -2.153  -9.890 0.090 1.320          
ATOM   2119  C   ALA A 140     -11.659  -2.974 -12.409 0.510 2.000          
ATOM   2120  O   ALA A 140     -12.029  -2.059 -13.155-0.510 1.700          
ATOM   2121  N   SER A 141     -10.438  -3.500 -12.474-0.470 1.850          
ATOM   2122  HN  SER A 141     -10.197  -4.251 -11.838 0.310 0.225          
ATOM   2123  CA  SER A 141      -9.443  -3.032 -13.425 0.070 2.275          
ATOM   2124  HA  SER A 141      -9.600  -1.978 -13.668 0.090 1.320          
ATOM   2125  CB  SER A 141      -7.961  -3.208 -12.896 0.050 2.175          
ATOM   2126  1HB SER A 141      -7.736  -4.262 -12.738 0.090 1.320          
ATOM   2127  2HB SER A 141      -7.235  -2.833 -13.620 0.090 1.320          
ATOM   2128  OG  SER A 141      -7.789  -2.545 -11.723-0.660 1.770          
ATOM   2129  HG1 SER A 141      -8.426  -2.887 -11.093 0.430 0.225          
ATOM   2130  C   SER A 141      -9.439  -3.823 -14.731 0.510 2.000          
ATOM   2131  O   SER A 141      -8.700  -3.463 -15.653-0.510 1.700          
ATOM   2132  N   VAL A 142     -10.257  -4.866 -14.846-0.470 1.850          
ATOM   2133  HN  VAL A 142     -10.806  -5.152 -14.043 0.310 0.225          
ATOM   2134  CA  VAL A 142     -10.265  -5.721 -16.028 0.070 2.275          
ATOM   2135  HA  VAL A 142      -9.623  -5.312 -16.812 0.090 1.320          
ATOM   2136  CB  VAL A 142      -9.667  -7.113 -15.655-0.090 2.275          
ATOM   2137  HB  VAL A 142      -9.559  -7.658 -16.594 0.090 1.320          
ATOM   2138  CG1 VAL A 142      -8.282  -7.002 -15.036-0.270 2.060          
ATOM   2139 1HG1 VAL A 142      -8.307  -6.598 -14.026 0.090 1.320          
ATOM   2140 2HG1 VAL A 142      -7.811  -7.983 -14.987 0.090 1.320          
ATOM   2141 3HG1 VAL A 142      -7.642  -6.354 -15.633 0.090 1.320          
ATOM   2142  CG2 VAL A 142     -10.561  -7.959 -14.810-0.270 2.060          
ATOM   2143 1HG2 VAL A 142     -11.537  -8.135 -15.265 0.090 1.320          
ATOM   2144 2HG2 VAL A 142     -10.121  -8.941 -14.632 0.090 1.320          
ATOM   2145 3HG2 VAL A 142     -10.727  -7.506 -13.835 0.090 1.320          
ATOM   2146  C   VAL A 142     -11.624  -5.803 -16.695 0.510 2.000          
ATOM   2147  O   VAL A 142     -11.718  -6.360 -17.800-0.510 1.700          
ATOM   2148  N   VAL A 143     -12.659  -5.279 -16.089-0.470 1.850          
ATOM   2149  HN  VAL A 143     -12.534  -4.799 -15.211 0.310 0.225          
ATOM   2150  CA  VAL A 143     -14.017  -5.415 -16.597 0.070 2.275          
ATOM   2151  HA  VAL A 143     -14.044  -6.346 -17.168 0.090 1.320          
ATOM   2152  CB  VAL A 143     -15.005  -5.640 -15.424-0.090 2.275          
ATOM   2153  HB  VAL A 143     -14.571  -6.315 -14.683 0.090 1.320          
ATOM   2154  CG1 VAL A 143     -15.488  -4.319 -14.740-0.270 2.060          
ATOM   2155 1HG1 VAL A 143     -16.053  -3.678 -15.420 0.090 1.320          
ATOM   2156 2HG1 VAL A 143     -16.125  -4.522 -13.881 0.090 1.320          
ATOM   2157 3HG1 VAL A 143     -14.643  -3.733 -14.377 0.090 1.320          
ATOM   2158  CG2 VAL A 143     -16.251  -6.241 -15.982-0.270 2.060          
ATOM   2159 1HG2 VAL A 143     -16.771  -5.585 -16.682 0.090 1.320          
ATOM   2160 2HG2 VAL A 143     -16.061  -7.189 -16.488 0.090 1.320          
ATOM   2161 3HG2 VAL A 143     -16.968  -6.464 -15.190 0.090 1.320          
ATOM   2162  C   VAL A 143     -14.301  -4.297 -17.593 0.510 2.000          
ATOM   2163  O   VAL A 143     -13.859  -3.154 -17.418-0.510 1.700          
ATOM   2164  N   LEU A 144     -15.009  -4.649 -18.674-0.470 1.850          
ATOM   2165  HN  LEU A 144     -15.396  -5.576 -18.731 0.310 0.225          
ATOM   2166  CA  LEU A 144     -15.306  -3.694 -19.740 0.070 2.275          
ATOM   2167  HA  LEU A 144     -14.419  -3.083 -19.918 0.090 1.320          
ATOM   2168  CB  LEU A 144     -15.670  -4.375 -21.101-0.180 2.175          
ATOM   2169  1HB LEU A 144     -14.752  -4.761 -21.545 0.090 1.320          
ATOM   2170  2HB LEU A 144     -16.257  -5.262 -20.857 0.090 1.320          
ATOM   2171  CG  LEU A 144     -16.462  -3.665 -22.162-0.090 2.275          
ATOM   2172  HG  LEU A 144     -17.404  -3.275 -21.768 0.090 1.320          
ATOM   2173  CD1 LEU A 144     -15.552  -2.493 -22.574-0.270 2.060          
ATOM   2174 1HD1 LEU A 144     -15.247  -1.830 -21.769 0.090 1.320          
ATOM   2175 2HD1 LEU A 144     -14.665  -2.846 -23.094 0.090 1.320          
ATOM   2176 3HD1 LEU A 144     -16.083  -1.858 -23.289 0.090 1.320          
ATOM   2177  CD2 LEU A 144     -16.790  -4.533 -23.319-0.270 2.060          
ATOM   2178 1HD2 LEU A 144     -15.905  -4.917 -23.826 0.090 1.320          
ATOM   2179 2HD2 LEU A 144     -17.412  -5.380 -23.028 0.090 1.320          
ATOM   2180 3HD2 LEU A 144     -17.368  -3.969 -24.055 0.090 1.320          
ATOM   2181  C   LEU A 144     -16.405  -2.717 -19.334 0.510 2.000          
ATOM   2182  O   LEU A 144     -16.276  -1.504 -19.541-0.510 1.700          
ATOM   2183  N   ASP A 145     -17.495  -3.225 -18.771-0.470 1.850          
ATOM   2184  HN  ASP A 145     -17.572  -4.215 -18.636 0.310 0.225          
ATOM   2185  CA  ASP A 145     -18.680  -2.417 -18.489 0.070 2.275          
ATOM   2186  HA  ASP A 145     -18.926  -1.966 -19.453 0.090 1.320          
ATOM   2187  CB  ASP A 145     -19.951  -3.297 -18.090-0.280 2.175          
ATOM   2188  1HB ASP A 145     -19.970  -4.233 -18.646 0.090 1.320          
ATOM   2189  2HB ASP A 145     -19.940  -3.549 -17.033 0.090 1.320          
ATOM   2190  CG  ASP A 145     -21.226  -2.578 -18.415 0.620 2.000          
ATOM   2191  OD1 ASP A 145     -21.596  -1.766 -17.528-0.760 1.700          
ATOM   2192  OD2 ASP A 145     -21.782  -2.771 -19.579-0.760 1.700          
ATOM   2193  C   ASP A 145     -18.374  -1.298 -17.494 0.510 2.000          
ATOM   2194  O   ASP A 145     -17.945  -1.589 -16.368-0.510 1.700          
ATOM   2195  N   PRO A 146     -18.582  -0.023 -17.851-0.290 1.850          
ATOM   2196  CD  PRO A 146     -19.504   0.488 -18.884 0.000 2.175          
ATOM   2197  1HD PRO A 146     -18.988   0.440 -19.845 0.090 1.320          
ATOM   2198  2HD PRO A 146     -20.413  -0.100 -19.000 0.090 1.320          
ATOM   2199  CA  PRO A 146     -18.380   1.046 -16.854 0.020 2.275          
ATOM   2200  HA  PRO A 146     -17.345   1.042 -16.510 0.090 1.320          
ATOM   2201  CB  PRO A 146     -18.638   2.323 -17.742-0.180 2.175          
ATOM   2202  1HB PRO A 146     -17.781   2.522 -18.387 0.090 1.320          
ATOM   2203  2HB PRO A 146     -18.829   3.216 -17.145 0.090 1.320          
ATOM   2204  CG  PRO A 146     -19.848   1.898 -18.565-0.180 2.175          
ATOM   2205  1HG PRO A 146     -19.990   2.502 -19.463 0.090 1.320          
ATOM   2206  2HG PRO A 146     -20.769   1.951 -17.982 0.090 1.320          
ATOM   2207  C   PRO A 146     -19.288   0.916 -15.644 0.510 2.000          
ATOM   2208  O   PRO A 146     -18.928   1.390 -14.559-0.510 1.700          
ATOM   2209  N   LEU A 147     -20.457   0.285 -15.795-0.470 1.850          
ATOM   2210  HN  LEU A 147     -20.708  -0.173 -16.675 0.310 0.225          
ATOM   2211  CA  LEU A 147     -21.322   0.024 -14.648 0.070 2.275          
ATOM   2212  HA  LEU A 147     -21.460   0.983 -14.145 0.090 1.320          
ATOM   2213  CB  LEU A 147     -22.758  -0.524 -14.981-0.180 2.175          
ATOM   2214  1HB LEU A 147     -23.211   0.115 -15.740 0.090 1.320          
ATOM   2215  2HB LEU A 147     -22.697  -1.512 -15.436 0.090 1.320          
ATOM   2216  CG  LEU A 147     -23.634  -0.603 -13.733-0.090 2.275          
ATOM   2217  HG  LEU A 147     -23.181  -0.070 -12.896 0.090 1.320          
ATOM   2218  CD1 LEU A 147     -25.050   0.035 -13.959-0.270 2.060          
ATOM   2219 1HD1 LEU A 147     -25.664   0.022 -13.058 0.090 1.320          
ATOM   2220 2HD1 LEU A 147     -24.955   1.079 -14.260 0.090 1.320          
ATOM   2221 3HD1 LEU A 147     -25.601  -0.474 -14.752 0.090 1.320          
ATOM   2222  CD2 LEU A 147     -24.027  -2.003 -13.293-0.270 2.060          
ATOM   2223 1HD2 LEU A 147     -24.734  -2.001 -12.462 0.090 1.320          
ATOM   2224 2HD2 LEU A 147     -24.461  -2.582 -14.110 0.090 1.320          
ATOM   2225 3HD2 LEU A 147     -23.145  -2.531 -12.942 0.090 1.320          
ATOM   2226  C   LEU A 147     -20.647  -0.911 -13.652 0.510 2.000          
ATOM   2227  O   LEU A 147     -20.666  -0.669 -12.439-0.510 1.700          
ATOM   2228  N   HIP A 148     -20.051  -1.995 -14.150-0.470 1.850          
ATOM   2229  HN  HIP A 148     -20.078  -2.138 -15.156 0.310 0.225          
ATOM   2230  CA  HIP A 148     -19.412  -2.955 -13.261 0.070 2.275          
ATOM   2231  HA  HIP A 148     -20.079  -3.183 -12.427 0.090 1.320          
ATOM   2232  CB  HIP A 148     -19.069  -4.276 -14.009-0.081 2.175          
ATOM   2233  1HB HIP A 148     -18.404  -4.079 -14.851 0.090 1.320          
ATOM   2234  2HB HIP A 148     -18.586  -4.973 -13.352 0.090 1.320          
ATOM   2235  CD2 HIP A 148     -21.650  -4.877 -14.115-0.013 1.800          
ATOM   2236  HD2 HIP A 148     -22.132  -4.359 -13.303 0.092 0.900          
ATOM   2237  CG  HIP A 148     -20.333  -4.910 -14.517 0.185 1.800          
ATOM   2238  NE2 HIP A 148     -22.366  -5.641 -14.968-0.405 1.850          
ATOM   2239  HE2 HIP A 148     -23.370  -5.749 -15.005 0.280 0.225          
ATOM   2240  ND1 HIP A 148     -20.210  -5.776 -15.604-0.654 1.850          
ATOM   2241  HD1 HIP A 148     -19.379  -6.002 -16.132 0.046 0.225          
ATOM   2242  CE1 HIP A 148     -21.462  -6.160 -15.846 0.251 1.800          
ATOM   2243  HE1 HIP A 148     -21.740  -6.783 -16.686 0.131 0.700          
ATOM   2244  C   HIP A 148     -18.111  -2.415 -12.679 0.510 2.000          
ATOM   2245  O   HIP A 148     -17.726  -2.804 -11.571-0.510 1.700          
ATOM   2246  N   VAL A 149     -17.415  -1.533 -13.401-0.470 1.850          
ATOM   2247  HN  VAL A 149     -17.727  -1.282 -14.336 0.310 0.225          
ATOM   2248  CA  VAL A 149     -16.216  -0.917 -12.837 0.070 2.275          
ATOM   2249  HA  VAL A 149     -15.468  -1.673 -12.588 0.090 1.320          
ATOM   2250  CB  VAL A 149     -15.659   0.118 -13.834-0.090 2.275          
ATOM   2251  HB  VAL A 149     -16.477   0.747 -14.190 0.090 1.320          
ATOM   2252  CG1 VAL A 149     -14.627   1.063 -13.233-0.270 2.060          
ATOM   2253 1HG1 VAL A 149     -13.847   0.521 -12.697 0.090 1.320          
ATOM   2254 2HG1 VAL A 149     -14.135   1.634 -14.022 0.090 1.320          
ATOM   2255 3HG1 VAL A 149     -15.057   1.810 -12.564 0.090 1.320          
ATOM   2256  CG2 VAL A 149     -15.122  -0.656 -15.055-0.270 2.060          
ATOM   2257 1HG2 VAL A 149     -14.189  -1.165 -14.814 0.090 1.320          
ATOM   2258 2HG2 VAL A 149     -15.794  -1.416 -15.432 0.090 1.320          
ATOM   2259 3HG2 VAL A 149     -14.921   0.021 -15.885 0.090 1.320          
ATOM   2260  C   VAL A 149     -16.567  -0.116 -11.590 0.510 2.000          
ATOM   2261  O   VAL A 149     -15.865  -0.188 -10.574-0.510 1.700          
ATOM   2262  N   TRP A 150     -17.665   0.647 -11.638-0.470 1.850          
ATOM   2263  HN  TRP A 150     -18.183   0.732 -12.508 0.310 0.225          
ATOM   2264  CA  TRP A 150     -18.107   1.386 -10.458 0.070 2.275          
ATOM   2265  HA  TRP A 150     -17.249   1.938 -10.078 0.090 1.320          
ATOM   2266  CB  TRP A 150     -19.256   2.444 -10.826-0.180 2.175          
ATOM   2267  1HB TRP A 150     -20.139   1.917 -11.192 0.090 1.320          
ATOM   2268  2HB TRP A 150     -19.568   2.968  -9.922 0.090 1.320          
ATOM   2269  CG  TRP A 150     -18.853   3.511 -11.867-0.030 1.992          
ATOM   2270  CD1 TRP A 150     -19.530   3.810 -12.979 0.035 1.992          
ATOM   2271  HD1 TRP A 150     -20.420   3.281 -13.292 0.115 1.358          
ATOM   2272  NE1 TRP A 150     -18.876   4.855 -13.748-0.610 1.850          
ATOM   2273  HE1 TRP A 150     -19.176   5.209 -14.645 0.380 0.225          
ATOM   2274  CE2 TRP A 150     -17.837   5.210 -12.993 0.130 1.800          
ATOM   2275  CD2 TRP A 150     -17.836   4.433 -11.810-0.020 1.800          
ATOM   2276  CE3 TRP A 150     -16.916   4.662 -10.788-0.115 1.992          
ATOM   2277  HE3 TRP A 150     -16.926   4.081  -9.880 0.115 1.358          
ATOM   2278  CZ3 TRP A 150     -16.019   5.755 -10.929-0.115 1.992          
ATOM   2279  HZ3 TRP A 150     -15.322   5.981 -10.135 0.115 1.358          
ATOM   2280  CZ2 TRP A 150     -16.934   6.257 -13.166-0.115 1.992          
ATOM   2281  HZ2 TRP A 150     -16.956   6.864 -14.059 0.115 1.358          
ATOM   2282  CH2 TRP A 150     -16.018   6.550 -12.109-0.115 1.992          
ATOM   2283  HH2 TRP A 150     -15.325   7.372 -12.211 0.115 1.358          
ATOM   2284  C   TRP A 150     -18.546   0.446  -9.346 0.510 2.000          
ATOM   2285  O   TRP A 150     -18.229   0.676  -8.173-0.510 1.700          
ATOM   2286  N   LEU A 151     -19.271  -0.618  -9.691-0.470 1.850          
ATOM   2287  HN  LEU A 151     -19.557  -0.727 -10.660 0.310 0.225          
ATOM   2288  CA  LEU A 151     -19.752  -1.538  -8.671 0.070 2.275          
ATOM   2289  HA  LEU A 151     -20.378  -0.976  -7.977 0.090 1.320          
ATOM   2290  CB  LEU A 151     -20.541  -2.780  -9.230-0.180 2.175          
ATOM   2291  1HB LEU A 151     -21.187  -2.445 -10.044 0.090 1.320          
ATOM   2292  2HB LEU A 151     -19.873  -3.496  -9.714 0.090 1.320          
ATOM   2293  CG  LEU A 151     -21.413  -3.492  -8.184-0.090 2.275          
ATOM   2294  HG  LEU A 151     -20.893  -3.430  -7.227 0.090 1.320          
ATOM   2295  CD1 LEU A 151     -22.737  -2.721  -7.965-0.270 2.060          
ATOM   2296 1HD1 LEU A 151     -22.569  -1.679  -7.693 0.090 1.320          
ATOM   2297 2HD1 LEU A 151     -23.353  -2.729  -8.865 0.090 1.320          
ATOM   2298 3HD1 LEU A 151     -23.326  -3.172  -7.165 0.090 1.320          
ATOM   2299  CD2 LEU A 151     -21.548  -4.992  -8.410-0.270 2.060          
ATOM   2300 1HD2 LEU A 151     -20.573  -5.479  -8.441 0.090 1.320          
ATOM   2301 2HD2 LEU A 151     -22.124  -5.464  -7.613 0.090 1.320          
ATOM   2302 3HD2 LEU A 151     -22.053  -5.206  -9.353 0.090 1.320          
ATOM   2303  C   LEU A 151     -18.587  -2.157  -7.911 0.510 2.000          
ATOM   2304  O   LEU A 151     -18.490  -2.033  -6.685-0.510 1.700          
ATOM   2305  N   TYR A 152     -17.667  -2.795  -8.637-0.470 1.850          
ATOM   2306  HN  TYR A 152     -17.760  -2.828  -9.652 0.310 0.225          
ATOM   2307  CA  TYR A 152     -16.523  -3.430  -7.993 0.070 2.275          
ATOM   2308  HA  TYR A 152     -16.893  -4.081  -7.201 0.090 1.320          
ATOM   2309  CB  TYR A 152     -15.735  -4.251  -9.016-0.180 2.175          
ATOM   2310  1HB TYR A 152     -15.402  -3.582  -9.811 0.090 1.320          
ATOM   2311  2HB TYR A 152     -14.829  -4.648  -8.555 0.090 1.320          
ATOM   2312  CG  TYR A 152     -16.497  -5.397  -9.572 0.000 1.992          
ATOM   2313  CD1 TYR A 152     -17.390  -6.149  -8.814-0.115 1.992          
ATOM   2314  HD1 TYR A 152     -17.467  -6.063  -7.743 0.115 1.358          
ATOM   2315  CE1 TYR A 152     -18.280  -6.945  -9.487-0.115 1.992          
ATOM   2316  HE1 TYR A 152     -18.980  -7.527  -8.906 0.115 1.358          
ATOM   2317  CZ  TYR A 152     -18.314  -7.099 -10.897 0.110 1.992          
ATOM   2318  OH  TYR A 152     -19.162  -8.069 -11.537-0.540 1.770          
ATOM   2319  HH  TYR A 152     -19.195  -8.001 -12.481 0.430 0.225          
ATOM   2320  CD2 TYR A 152     -16.516  -5.436 -10.959-0.115 1.992          
ATOM   2321  HD2 TYR A 152     -15.854  -4.820 -11.550 0.115 1.358          
ATOM   2322  CE2 TYR A 152     -17.402  -6.309 -11.617-0.115 1.992          
ATOM   2323  HE2 TYR A 152     -17.319  -6.427 -12.686 0.115 1.358          
ATOM   2324  C   TYR A 152     -15.663  -2.406  -7.270 0.510 2.000          
ATOM   2325  O   TYR A 152     -15.137  -2.680  -6.185-0.510 1.700          
ATOM   2326  N   CYS A 153     -15.514  -1.215  -7.852-0.470 1.850          
ATOM   2327  HN  CYS A 153     -15.931  -1.023  -8.759 0.310 0.225          
ATOM   2328  CA  CYS A 153     -14.809  -0.152  -7.150 0.070 2.275          
ATOM   2329  HA  CYS A 153     -13.810  -0.498  -6.877 0.090 1.320          
ATOM   2330  CB  CYS A 153     -14.683   1.064  -8.058-0.110 2.175          
ATOM   2331  1HB CYS A 153     -14.128   0.792  -8.957 0.090 1.320          
ATOM   2332  2HB CYS A 153     -15.667   1.393  -8.392 0.090 1.320          
ATOM   2333  SG  CYS A 153     -13.846   2.521  -7.340-0.230 2.000          
ATOM   2334  HG1 CYS A 153     -13.993   3.323  -8.401 0.160 0.450          
ATOM   2335  C   CYS A 153     -15.553   0.235  -5.881 0.510 2.000          
ATOM   2336  O   CYS A 153     -14.942   0.447  -4.827-0.510 1.700          
ATOM   2337  N   PHE A 154     -16.880   0.300  -5.964-0.470 1.850          
ATOM   2338  HN  PHE A 154     -17.347   0.202  -6.868 0.310 0.225          
ATOM   2339  CA  PHE A 154     -17.692   0.645  -4.802 0.070 2.275          
ATOM   2340  HA  PHE A 154     -17.257   1.540  -4.352 0.090 1.320          
ATOM   2341  CB  PHE A 154     -19.111   1.048  -5.302-0.180 2.175          
ATOM   2342  1HB PHE A 154     -19.054   1.891  -5.991 0.090 1.320          
ATOM   2343  2HB PHE A 154     -19.591   0.229  -5.838 0.090 1.320          
ATOM   2344  CG  PHE A 154     -19.957   1.490  -4.046 0.000 1.992          
ATOM   2345  CD1 PHE A 154     -19.878   2.691  -3.323-0.115 1.992          
ATOM   2346  HD1 PHE A 154     -19.126   3.408  -3.619 0.115 1.358          
ATOM   2347  CE1 PHE A 154     -20.768   3.060  -2.294-0.115 1.992          
ATOM   2348  HE1 PHE A 154     -20.686   4.015  -1.796 0.115 1.358          
ATOM   2349  CZ  PHE A 154     -21.672   2.092  -1.864-0.115 1.992          
ATOM   2350  HZ  PHE A 154     -22.329   2.291  -1.030 0.115 1.358          
ATOM   2351  CD2 PHE A 154     -20.964   0.615  -3.716-0.115 1.992          
ATOM   2352  HD2 PHE A 154     -21.094  -0.309  -4.262 0.115 1.358          
ATOM   2353  CE2 PHE A 154     -21.788   0.866  -2.597-0.115 1.992          
ATOM   2354  HE2 PHE A 154     -22.533   0.139  -2.310 0.115 1.358          
ATOM   2355  C   PHE A 154     -17.630  -0.440  -3.735 0.510 2.000          
ATOM   2356  O   PHE A 154     -17.496  -0.143  -2.541-0.510 1.700          
ATOM   2357  N   ILE A 155     -17.763  -1.705  -4.143-0.470 1.850          
ATOM   2358  HN  ILE A 155     -17.963  -1.884  -5.130 0.310 0.225          
ATOM   2359  CA  ILE A 155     -17.657  -2.806  -3.192 0.070 2.275          
ATOM   2360  HA  ILE A 155     -18.388  -2.633  -2.399 0.090 1.320          
ATOM   2361  CB  ILE A 155     -17.963  -4.142  -3.866-0.090 2.275          
ATOM   2362  HB  ILE A 155     -17.249  -4.276  -4.682 0.090 1.320          
ATOM   2363  CG2 ILE A 155     -17.728  -5.265  -2.889-0.270 2.060          
ATOM   2364 1HG2 ILE A 155     -18.095  -6.207  -3.299 0.090 1.320          
ATOM   2365 2HG2 ILE A 155     -16.672  -5.433  -2.675 0.090 1.320          
ATOM   2366 3HG2 ILE A 155     -18.244  -5.101  -1.942 0.090 1.320          
ATOM   2367  CG1 ILE A 155     -19.355  -4.150  -4.500-0.180 2.175          
ATOM   2368 1HG1 ILE A 155     -19.534  -3.288  -5.122 0.090 1.320          
ATOM   2369 2HG1 ILE A 155     -19.418  -5.002  -5.179 0.090 1.320          
ATOM   2370  CD1 ILE A 155     -20.521  -4.199  -3.584-0.270 2.060          
ATOM   2371  HD1 ILE A 155     -20.509  -5.091  -2.958 0.090 1.320          
ATOM   2372  HD2 ILE A 155     -20.558  -3.328  -2.930 0.090 1.320          
ATOM   2373  HD3 ILE A 155     -21.454  -4.216  -4.150 0.090 1.320          
ATOM   2374  C   ILE A 155     -16.288  -2.796  -2.531 0.510 2.000          
ATOM   2375  O   ILE A 155     -16.165  -2.952  -1.310-0.510 1.700          
ATOM   2376  N   SER A 156     -15.241  -2.587  -3.327-0.470 1.850          
ATOM   2377  HN  SER A 156     -15.378  -2.480  -4.330 0.310 0.225          
ATOM   2378  CA  SER A 156     -13.899  -2.534  -2.769 0.070 2.275          
ATOM   2379  HA  SER A 156     -13.692  -3.479  -2.263 0.090 1.320          
ATOM   2380  CB  SER A 156     -12.786  -2.223  -3.758 0.050 2.175          
ATOM   2381  1HB SER A 156     -12.838  -2.935  -4.582 0.090 1.320          
ATOM   2382  2HB SER A 156     -12.947  -1.255  -4.231 0.090 1.320          
ATOM   2383  OG  SER A 156     -11.432  -2.291  -3.225-0.660 1.770          
ATOM   2384  HG1 SER A 156     -11.039  -3.151  -3.406 0.430 0.225          
ATOM   2385  C   SER A 156     -13.776  -1.392  -1.774 0.510 2.000          
ATOM   2386  O   SER A 156     -13.226  -1.570  -0.680-0.510 1.700          
ATOM   2387  N   SER A 157     -14.355  -0.234  -2.110-0.470 1.850          
ATOM   2388  HN  SER A 157     -14.805  -0.138  -3.016 0.310 0.225          
ATOM   2389  CA  SER A 157     -14.291   0.920  -1.223 0.070 2.275          
ATOM   2390  HA  SER A 157     -13.251   1.201  -1.058 0.090 1.320          
ATOM   2391  CB  SER A 157     -15.088   2.161  -1.796 0.050 2.175          
ATOM   2392  1HB SER A 157     -16.108   1.923  -2.099 0.090 1.320          
ATOM   2393  2HB SER A 157     -15.135   2.974  -1.068 0.090 1.320          
ATOM   2394  OG  SER A 157     -14.289   2.568  -2.900-0.660 1.770          
ATOM   2395  HG1 SER A 157     -14.422   1.956  -3.622 0.430 0.225          
ATOM   2396  C   SER A 157     -14.934   0.612   0.119 0.510 2.000          
ATOM   2397  O   SER A 157     -14.462   1.079   1.161-0.510 1.700          
ATOM   2398  N   ILE A 158     -16.001  -0.189   0.117-0.470 1.850          
ATOM   2399  HN  ILE A 158     -16.380  -0.534  -0.760 0.310 0.225          
ATOM   2400  CA  ILE A 158     -16.651  -0.543   1.375 0.070 2.275          
ATOM   2401  HA  ILE A 158     -16.990   0.354   1.897 0.090 1.320          
ATOM   2402  CB  ILE A 158     -17.740  -1.492   1.170-0.090 2.275          
ATOM   2403  HB  ILE A 158     -17.461  -2.342   0.554 0.090 1.320          
ATOM   2404  CG2 ILE A 158     -18.345  -2.040   2.494-0.270 2.060          
ATOM   2405 1HG2 ILE A 158     -18.631  -1.237   3.174 0.090 1.320          
ATOM   2406 2HG2 ILE A 158     -19.231  -2.645   2.312 0.090 1.320          
ATOM   2407 3HG2 ILE A 158     -17.688  -2.721   3.037 0.090 1.320          
ATOM   2408  CG1 ILE A 158     -18.996  -0.721   0.485-0.180 2.175          
ATOM   2409 1HG1 ILE A 158     -19.303   0.114   1.117 0.090 1.320          
ATOM   2410 2HG1 ILE A 158     -18.660  -0.249  -0.435 0.090 1.320          
ATOM   2411  CD1 ILE A 158     -20.222  -1.531   0.142-0.270 2.060          
ATOM   2412  HD1 ILE A 158     -20.892  -0.952  -0.494 0.090 1.320          
ATOM   2413  HD2 ILE A 158     -19.956  -2.435  -0.406 0.090 1.320          
ATOM   2414  HD3 ILE A 158     -20.796  -1.819   1.022 0.090 1.320          
ATOM   2415  C   ILE A 158     -15.688  -1.312   2.271 0.510 2.000          
ATOM   2416  O   ILE A 158     -15.478  -0.960   3.439-0.510 1.700          
ATOM   2417  N   PHE A 159     -15.072  -2.368   1.736-0.470 1.850          
ATOM   2418  HN  PHE A 159     -15.249  -2.610   0.767 0.310 0.225          
ATOM   2419  CA  PHE A 159     -14.136  -3.134   2.548 0.070 2.275          
ATOM   2420  HA  PHE A 159     -14.628  -3.423   3.480 0.090 1.320          
ATOM   2421  CB  PHE A 159     -13.599  -4.375   1.836-0.180 2.175          
ATOM   2422  1HB PHE A 159     -13.266  -4.146   0.822 0.090 1.320          
ATOM   2423  2HB PHE A 159     -12.753  -4.829   2.355 0.090 1.320          
ATOM   2424  CG  PHE A 159     -14.769  -5.344   1.799 0.000 1.992          
ATOM   2425  CD1 PHE A 159     -14.982  -6.117   2.993-0.115 1.992          
ATOM   2426  HD1 PHE A 159     -14.312  -5.966   3.826 0.115 1.358          
ATOM   2427  CE1 PHE A 159     -15.992  -7.039   3.162-0.115 1.992          
ATOM   2428  HE1 PHE A 159     -16.081  -7.604   4.079 0.115 1.358          
ATOM   2429  CZ  PHE A 159     -16.787  -7.322   2.078-0.115 1.992          
ATOM   2430  HZ  PHE A 159     -17.536  -8.096   2.170 0.115 1.358          
ATOM   2431  CD2 PHE A 159     -15.721  -5.565   0.797-0.115 1.992          
ATOM   2432  HD2 PHE A 159     -15.652  -5.003  -0.120 0.115 1.358          
ATOM   2433  CE2 PHE A 159     -16.803  -6.512   0.942-0.115 1.992          
ATOM   2434  HE2 PHE A 159     -17.513  -6.673   0.143 0.115 1.358          
ATOM   2435  C   PHE A 159     -12.928  -2.302   2.927 0.510 2.000          
ATOM   2436  O   PHE A 159     -12.407  -2.450   4.036-0.510 1.700          
ATOM   2437  N   PHE A 160     -12.488  -1.408   2.041-0.470 1.850          
ATOM   2438  HN  PHE A 160     -12.918  -1.366   1.118 0.310 0.225          
ATOM   2439  CA  PHE A 160     -11.395  -0.507   2.390 0.070 2.275          
ATOM   2440  HA  PHE A 160     -10.513  -1.069   2.680 0.090 1.320          
ATOM   2441  CB  PHE A 160     -11.032   0.314   1.125-0.180 2.175          
ATOM   2442  1HB PHE A 160     -10.494  -0.327   0.442 0.090 1.320          
ATOM   2443  2HB PHE A 160     -11.946   0.558   0.591 0.090 1.320          
ATOM   2444  CG  PHE A 160     -10.231   1.537   1.256 0.000 1.992          
ATOM   2445  CD1 PHE A 160      -8.821   1.578   1.422-0.115 1.992          
ATOM   2446  HD1 PHE A 160      -8.271   0.649   1.454 0.115 1.358          
ATOM   2447  CE1 PHE A 160      -8.158   2.761   1.605-0.115 1.992          
ATOM   2448  HE1 PHE A 160      -7.086   2.751   1.734 0.115 1.358          
ATOM   2449  CZ  PHE A 160      -8.833   3.950   1.551-0.115 1.992          
ATOM   2450  HZ  PHE A 160      -8.322   4.891   1.673 0.115 1.358          
ATOM   2451  CD2 PHE A 160     -10.891   2.707   1.190-0.115 1.992          
ATOM   2452  HD2 PHE A 160     -11.961   2.732   1.037 0.115 1.358          
ATOM   2453  CE2 PHE A 160     -10.204   3.926   1.362-0.115 1.992          
ATOM   2454  HE2 PHE A 160     -10.755   4.855   1.322 0.115 1.358          
ATOM   2455  C   PHE A 160     -11.790   0.438   3.522 0.510 2.000          
ATOM   2456  O   PHE A 160     -11.041   0.613   4.489-0.510 1.700          
ATOM   2457  N   ILE A 161     -12.964   1.062   3.422-0.470 1.850          
ATOM   2458  HN  ILE A 161     -13.559   0.930   2.602 0.310 0.225          
ATOM   2459  CA  ILE A 161     -13.408   1.938   4.501 0.070 2.275          
ATOM   2460  HA  ILE A 161     -12.630   2.692   4.630 0.090 1.320          
ATOM   2461  CB  ILE A 161     -14.692   2.690   4.235-0.090 2.275          
ATOM   2462  HB  ILE A 161     -15.431   1.923   3.990 0.090 1.320          
ATOM   2463  CG2 ILE A 161     -15.241   3.447   5.491-0.270 2.060          
ATOM   2464 1HG2 ILE A 161     -15.574   2.774   6.282 0.090 1.320          
ATOM   2465 2HG2 ILE A 161     -14.491   4.118   5.910 0.090 1.320          
ATOM   2466 3HG2 ILE A 161     -16.108   4.055   5.232 0.090 1.320          
ATOM   2467  CG1 ILE A 161     -14.573   3.606   3.026-0.180 2.175          
ATOM   2468 1HG1 ILE A 161     -14.190   4.582   3.325 0.090 1.320          
ATOM   2469 2HG1 ILE A 161     -13.851   3.228   2.304 0.090 1.320          
ATOM   2470  CD1 ILE A 161     -15.911   3.758   2.314-0.270 2.060          
ATOM   2471  HD1 ILE A 161     -16.665   4.214   2.955 0.090 1.320          
ATOM   2472  HD2 ILE A 161     -15.808   4.393   1.433 0.090 1.320          
ATOM   2473  HD3 ILE A 161     -16.301   2.799   1.974 0.090 1.320          
ATOM   2474  C   ILE A 161     -13.486   1.172   5.812 0.510 2.000          
ATOM   2475  O   ILE A 161     -13.051   1.666   6.860-0.510 1.700          
ATOM   2476  N   PHE A 162     -13.993  -0.062   5.773-0.470 1.850          
ATOM   2477  HN  PHE A 162     -14.363  -0.424   4.896 0.310 0.225          
ATOM   2478  CA  PHE A 162     -14.110  -0.828   7.008 0.070 2.275          
ATOM   2479  HA  PHE A 162     -14.694  -0.236   7.716 0.090 1.320          
ATOM   2480  CB  PHE A 162     -14.910  -2.173   6.758-0.180 2.175          
ATOM   2481  1HB PHE A 162     -15.953  -1.934   6.547 0.090 1.320          
ATOM   2482  2HB PHE A 162     -14.538  -2.629   5.840 0.090 1.320          
ATOM   2483  CG  PHE A 162     -14.881  -3.197   7.817 0.000 1.992          
ATOM   2484  CD1 PHE A 162     -15.519  -3.014   9.033-0.115 1.992          
ATOM   2485  HD1 PHE A 162     -16.053  -2.101   9.251 0.115 1.358          
ATOM   2486  CE1 PHE A 162     -15.407  -4.024   9.989-0.115 1.992          
ATOM   2487  HE1 PHE A 162     -15.884  -3.849  10.942 0.115 1.358          
ATOM   2488  CZ  PHE A 162     -14.772  -5.227   9.825-0.115 1.992          
ATOM   2489  HZ  PHE A 162     -14.750  -5.971  10.609 0.115 1.358          
ATOM   2490  CD2 PHE A 162     -14.206  -4.456   7.596-0.115 1.992          
ATOM   2491  HD2 PHE A 162     -13.719  -4.633   6.648 0.115 1.358          
ATOM   2492  CE2 PHE A 162     -14.171  -5.453   8.555-0.115 1.992          
ATOM   2493  HE2 PHE A 162     -13.662  -6.383   8.347 0.115 1.358          
ATOM   2494  C   PHE A 162     -12.743  -1.036   7.654 0.510 2.000          
ATOM   2495  O   PHE A 162     -12.554  -0.733   8.838-0.510 1.700          
ATOM   2496  N   GLU A 163     -11.764  -1.526   6.884-0.470 1.850          
ATOM   2497  HN  GLU A 163     -11.953  -1.739   5.908 0.310 0.225          
ATOM   2498  CA  GLU A 163     -10.435  -1.728   7.455 0.070 2.275          
ATOM   2499  HA  GLU A 163     -10.564  -2.302   8.376 0.090 1.320          
ATOM   2500  CB  GLU A 163      -9.512  -2.557   6.535-0.180 2.175          
ATOM   2501  1HB GLU A 163      -8.542  -2.705   7.010 0.090 1.320          
ATOM   2502  2HB GLU A 163      -9.938  -3.553   6.416 0.090 1.320          
ATOM   2503  CG  GLU A 163      -9.267  -1.928   5.181-0.210 2.175          
ATOM   2504  1HG GLU A 163     -10.206  -1.557   4.809 0.090 1.320          
ATOM   2505  2HG GLU A 163      -8.588  -1.077   5.241 0.090 1.320          
ATOM   2506  CD  GLU A 163      -8.780  -2.901   4.106 0.750 2.000          
ATOM   2507  OE1 GLU A 163      -7.621  -2.950   3.753-0.360 1.700          
ATOM   2508  OE2 GLU A 163      -9.813  -3.410   3.313-0.360 1.700          
ATOM   2509  C   GLU A 163      -9.792  -0.409   7.864 0.510 2.000          
ATOM   2510  O   GLU A 163      -9.018  -0.371   8.825-0.510 1.700          
ATOM   2511  N   MET A 164     -10.089   0.679   7.151-0.470 1.850          
ATOM   2512  HN  MET A 164     -10.669   0.607   6.317 0.310 0.225          
ATOM   2513  CA  MET A 164      -9.575   1.976   7.573 0.070 2.275          
ATOM   2514  HA  MET A 164      -8.501   1.907   7.750 0.090 1.320          
ATOM   2515  CB  MET A 164      -9.900   2.992   6.460-0.180 2.175          
ATOM   2516  1HB MET A 164     -10.930   2.890   6.127 0.090 1.320          
ATOM   2517  2HB MET A 164      -9.816   4.013   6.836 0.090 1.320          
ATOM   2518  CG  MET A 164      -8.933   2.829   5.257-0.140 2.175          
ATOM   2519  1HG MET A 164      -8.923   1.804   4.889 0.090 1.320          
ATOM   2520  2HG MET A 164      -9.283   3.435   4.422 0.090 1.320          
ATOM   2521  SD  MET A 164      -7.207   3.245   5.767-0.090 2.000          
ATOM   2522  CE  MET A 164      -7.029   4.463   4.448-0.220 2.060          
ATOM   2523  1HE MET A 164      -6.888   3.979   3.492 0.090 1.320          
ATOM   2524  2HE MET A 164      -7.871   5.154   4.398 0.090 1.320          
ATOM   2525  3HE MET A 164      -6.132   5.055   4.632 0.090 1.320          
ATOM   2526  C   MET A 164     -10.220   2.424   8.873 0.510 2.000          
ATOM   2527  O   MET A 164      -9.543   2.962   9.756-0.510 1.700          
ATOM   2528  N   VAL A 165     -11.534   2.228   8.996-0.470 1.850          
ATOM   2529  HN  VAL A 165     -12.065   1.840   8.212 0.310 0.225          
ATOM   2530  CA  VAL A 165     -12.247   2.627  10.205 0.070 2.275          
ATOM   2531  HA  VAL A 165     -12.029   3.681  10.396 0.090 1.320          
ATOM   2532  CB  VAL A 165     -13.721   2.428  10.131-0.090 2.275          
ATOM   2533  HB  VAL A 165     -13.949   1.461   9.676 0.090 1.320          
ATOM   2534  CG1 VAL A 165     -14.501   2.560  11.477-0.270 2.060          
ATOM   2535 1HG1 VAL A 165     -15.580   2.568  11.313 0.090 1.320          
ATOM   2536 2HG1 VAL A 165     -14.308   1.722  12.148 0.090 1.320          
ATOM   2537 3HG1 VAL A 165     -14.242   3.477  12.010 0.090 1.320          
ATOM   2538  CG2 VAL A 165     -14.276   3.533   9.287-0.270 2.060          
ATOM   2539 1HG2 VAL A 165     -15.337   3.384   9.085 0.090 1.320          
ATOM   2540 2HG2 VAL A 165     -14.166   4.512   9.755 0.090 1.320          
ATOM   2541 3HG2 VAL A 165     -13.788   3.593   8.315 0.090 1.320          
ATOM   2542  C   VAL A 165     -11.712   1.866  11.410 0.510 2.000          
ATOM   2543  O   VAL A 165     -11.451   2.447  12.471-0.510 1.700          
ATOM   2544  N   VAL A 166     -11.534   0.553  11.266-0.470 1.850          
ATOM   2545  HN  VAL A 166     -11.792   0.103  10.389 0.310 0.225          
ATOM   2546  CA  VAL A 166     -11.012  -0.236  12.376 0.070 2.275          
ATOM   2547  HA  VAL A 166     -11.624  -0.045  13.261 0.090 1.320          
ATOM   2548  CB  VAL A 166     -11.037  -1.665  12.057-0.090 2.275          
ATOM   2549  HB  VAL A 166     -10.481  -1.881  11.141 0.090 1.320          
ATOM   2550  CG1 VAL A 166     -10.421  -2.465  13.271-0.270 2.060          
ATOM   2551 1HG1 VAL A 166     -10.569  -3.538  13.139 0.090 1.320          
ATOM   2552 2HG1 VAL A 166      -9.342  -2.341  13.375 0.090 1.320          
ATOM   2553 3HG1 VAL A 166     -10.886  -2.192  14.218 0.090 1.320          
ATOM   2554  CG2 VAL A 166     -12.494  -2.207  11.942-0.270 2.060          
ATOM   2555 1HG2 VAL A 166     -12.503  -3.271  11.703 0.090 1.320          
ATOM   2556 2HG2 VAL A 166     -13.059  -2.064  12.862 0.090 1.320          
ATOM   2557 3HG2 VAL A 166     -13.049  -1.712  11.145 0.090 1.320          
ATOM   2558  C   VAL A 166      -9.585   0.187  12.701 0.510 2.000          
ATOM   2559  O   VAL A 166      -9.221   0.337  13.872-0.510 1.700          
ATOM   2560  N   ALA A 167      -8.764   0.418  11.671-0.470 1.850          
ATOM   2561  HN  ALA A 167      -9.074   0.247  10.718 0.310 0.225          
ATOM   2562  CA  ALA A 167      -7.398   0.881  11.908 0.070 2.275          
ATOM   2563  HA  ALA A 167      -6.951   0.183  12.620 0.090 1.320          
ATOM   2564  CB  ALA A 167      -6.562   0.817  10.730-0.270 2.060          
ATOM   2565  1HB ALA A 167      -7.048   1.270   9.867 0.090 1.320          
ATOM   2566  2HB ALA A 167      -5.613   1.337  10.873 0.090 1.320          
ATOM   2567  3HB ALA A 167      -6.337  -0.215  10.459 0.090 1.320          
ATOM   2568  C   ALA A 167      -7.389   2.229  12.619 0.510 2.000          
ATOM   2569  O   ALA A 167      -6.543   2.473  13.484-0.510 1.700          
ATOM   2570  N   PHE A 168      -8.325   3.118  12.269-0.470 1.850          
ATOM   2571  HN  PHE A 168      -8.962   2.894  11.509 0.310 0.225          
ATOM   2572  CA  PHE A 168      -8.420   4.399  12.964 0.070 2.275          
ATOM   2573  HA  PHE A 168      -7.471   4.927  12.851 0.090 1.320          
ATOM   2574  CB  PHE A 168      -9.592   5.256  12.276-0.180 2.175          
ATOM   2575  1HB PHE A 168      -9.398   5.358  11.207 0.090 1.320          
ATOM   2576  2HB PHE A 168     -10.550   4.745  12.354 0.090 1.320          
ATOM   2577  CG  PHE A 168      -9.733   6.552  12.882 0.000 1.992          
ATOM   2578  CD1 PHE A 168      -9.313   7.698  12.215-0.115 1.992          
ATOM   2579  HD1 PHE A 168      -8.793   7.603  11.272 0.115 1.358          
ATOM   2580  CE1 PHE A 168      -9.875   8.973  12.552-0.115 1.992          
ATOM   2581  HE1 PHE A 168      -9.716   9.831  11.914 0.115 1.358          
ATOM   2582  CZ  PHE A 168     -10.523   9.120  13.813-0.115 1.992          
ATOM   2583  HZ  PHE A 168     -10.883  10.088  14.131 0.115 1.358          
ATOM   2584  CD2 PHE A 168     -10.352   6.687  14.150-0.115 1.992          
ATOM   2585  HD2 PHE A 168     -10.683   5.835  14.723 0.115 1.358          
ATOM   2586  CE2 PHE A 168     -10.689   7.993  14.638-0.115 1.992          
ATOM   2587  HE2 PHE A 168     -11.192   8.095  15.589 0.115 1.358          
ATOM   2588  C   PHE A 168      -8.695   4.191  14.442 0.510 2.000          
ATOM   2589  O   PHE A 168      -8.034   4.797  15.294-0.510 1.700          
ATOM   2590  N   ALA A 169      -9.640   3.309  14.766-0.470 1.850          
ATOM   2591  HN  ALA A 169     -10.136   2.821  14.024 0.310 0.225          
ATOM   2592  CA  ALA A 169      -9.938   3.038  16.166 0.070 2.275          
ATOM   2593  HA  ALA A 169     -10.228   3.971  16.653 0.090 1.320          
ATOM   2594  CB  ALA A 169     -11.144   2.069  16.173-0.270 2.060          
ATOM   2595  1HB ALA A 169     -11.997   2.486  15.636 0.090 1.320          
ATOM   2596  2HB ALA A 169     -10.896   1.111  15.715 0.090 1.320          
ATOM   2597  3HB ALA A 169     -11.465   1.865  17.195 0.090 1.320          
ATOM   2598  C   ALA A 169      -8.714   2.488  16.889 0.510 2.000          
ATOM   2599  O   ALA A 169      -8.473   2.818  18.055-0.510 1.700          
ATOM   2600  N   ILE A 170      -7.920   1.659  16.202-0.470 1.850          
ATOM   2601  HN  ILE A 170      -8.190   1.379  15.263 0.310 0.225          
ATOM   2602  CA  ILE A 170      -6.710   1.102  16.804 0.070 2.275          
ATOM   2603  HA  ILE A 170      -6.997   0.661  17.761 0.090 1.320          
ATOM   2604  CB  ILE A 170      -6.109  -0.084  15.916-0.090 2.275          
ATOM   2605  HB  ILE A 170      -6.042   0.246  14.879 0.090 1.320          
ATOM   2606  CG2 ILE A 170      -4.679  -0.415  16.407-0.270 2.060          
ATOM   2607 1HG2 ILE A 170      -3.973   0.395  16.225 0.090 1.320          
ATOM   2608 2HG2 ILE A 170      -4.657  -0.655  17.469 0.090 1.320          
ATOM   2609 3HG2 ILE A 170      -4.286  -1.273  15.879 0.090 1.320          
ATOM   2610  CG1 ILE A 170      -7.034  -1.314  16.005-0.180 2.175          
ATOM   2611 1HG1 ILE A 170      -7.089  -1.682  17.031 0.090 1.320          
ATOM   2612 2HG1 ILE A 170      -8.044  -1.025  15.720 0.090 1.320          
ATOM   2613  CD1 ILE A 170      -6.558  -2.467  15.047-0.270 2.060          
ATOM   2614  HD1 ILE A 170      -5.676  -2.911  15.481 0.090 1.320          
ATOM   2615  HD2 ILE A 170      -7.318  -3.243  14.960 0.090 1.320          
ATOM   2616  HD3 ILE A 170      -6.333  -2.101  14.045 0.090 1.320          
ATOM   2617  C   ILE A 170      -5.725   2.208  17.143 0.510 2.000          
ATOM   2618  O   ILE A 170      -5.138   2.224  18.232-0.510 1.700          
ATOM   2619  N   PHE A 171      -5.522   3.146  16.217-0.470 1.850          
ATOM   2620  HN  PHE A 171      -5.986   3.050  15.316 0.310 0.225          
ATOM   2621  CA  PHE A 171      -4.608   4.251  16.477 0.070 2.275          
ATOM   2622  HA  PHE A 171      -3.644   3.827  16.772 0.090 1.320          
ATOM   2623  CB  PHE A 171      -4.395   5.155  15.292-0.180 2.175          
ATOM   2624  1HB PHE A 171      -5.333   5.346  14.768 0.090 1.320          
ATOM   2625  2HB PHE A 171      -4.029   6.115  15.651 0.090 1.320          
ATOM   2626  CG  PHE A 171      -3.356   4.672  14.359 0.000 1.992          
ATOM   2627  CD1 PHE A 171      -1.982   4.793  14.601-0.115 1.992          
ATOM   2628  HD1 PHE A 171      -1.643   5.233  15.528 0.115 1.358          
ATOM   2629  CE1 PHE A 171      -1.021   4.460  13.644-0.115 1.992          
ATOM   2630  HE1 PHE A 171       0.036   4.599  13.823 0.115 1.358          
ATOM   2631  CZ  PHE A 171      -1.490   3.886  12.454-0.115 1.992          
ATOM   2632  HZ  PHE A 171      -0.782   3.595  11.690 0.115 1.358          
ATOM   2633  CD2 PHE A 171      -3.744   3.999  13.201-0.115 1.992          
ATOM   2634  HD2 PHE A 171      -4.784   3.860  12.972 0.115 1.358          
ATOM   2635  CE2 PHE A 171      -2.826   3.685  12.232-0.115 1.992          
ATOM   2636  HE2 PHE A 171      -3.152   3.232  11.304 0.115 1.358          
ATOM   2637  C   PHE A 171      -5.085   5.082  17.652 0.510 2.000          
ATOM   2638  O   PHE A 171      -4.311   5.399  18.562-0.510 1.700          
ATOM   2639  N   ALA A 172      -6.372   5.432  17.654-0.470 1.850          
ATOM   2640  HN  ALA A 172      -6.979   5.070  16.919 0.310 0.225          
ATOM   2641  CA  ALA A 172      -6.903   6.325  18.675 0.070 2.275          
ATOM   2642  HA  ALA A 172      -6.371   7.276  18.642 0.090 1.320          
ATOM   2643  CB  ALA A 172      -8.392   6.539  18.318-0.270 2.060          
ATOM   2644  1HB ALA A 172      -8.950   5.601  18.333 0.090 1.320          
ATOM   2645  2HB ALA A 172      -8.871   7.207  19.035 0.090 1.320          
ATOM   2646  3HB ALA A 172      -8.515   6.975  17.326 0.090 1.320          
ATOM   2647  C   ALA A 172      -6.739   5.739  20.069 0.510 2.000          
ATOM   2648  O   ALA A 172      -6.194   6.393  20.967-0.510 1.700          
ATOM   2649  N   ILE A 173      -7.161   4.489  20.257-0.470 1.850          
ATOM   2650  HN  ILE A 173      -7.566   3.962  19.488 0.310 0.225          
ATOM   2651  CA  ILE A 173      -7.071   3.861  21.572 0.070 2.275          
ATOM   2652  HA  ILE A 173      -7.556   4.531  22.286 0.090 1.320          
ATOM   2653  CB  ILE A 173      -7.833   2.512  21.621-0.090 2.275          
ATOM   2654  HB  ILE A 173      -8.835   2.655  21.213 0.090 1.320          
ATOM   2655  CG2 ILE A 173      -7.076   1.489  20.767-0.270 2.060          
ATOM   2656 1HG2 ILE A 173      -7.667   0.583  20.637 0.090 1.320          
ATOM   2657 2HG2 ILE A 173      -6.907   1.866  19.770 0.090 1.320          
ATOM   2658 3HG2 ILE A 173      -6.124   1.182  21.199 0.090 1.320          
ATOM   2659  CG1 ILE A 173      -7.960   1.970  23.119-0.180 2.175          
ATOM   2660 1HG1 ILE A 173      -6.980   1.880  23.596 0.090 1.320          
ATOM   2661 2HG1 ILE A 173      -8.501   2.701  23.723 0.090 1.320          
ATOM   2662  CD1 ILE A 173      -8.661   0.627  23.218-0.270 2.060          
ATOM   2663  HD1 ILE A 173      -9.637   0.648  22.734 0.090 1.320          
ATOM   2664  HD2 ILE A 173      -8.073  -0.175  22.772 0.090 1.320          
ATOM   2665  HD3 ILE A 173      -8.813   0.361  24.265 0.090 1.320          
ATOM   2666  C   ILE A 173      -5.622   3.741  22.011 0.510 2.000          
ATOM   2667  O   ILE A 173      -5.303   3.892  23.194-0.510 1.700          
ATOM   2668  N   THR A 174      -4.720   3.464  21.070-0.470 1.850          
ATOM   2669  HN  THR A 174      -5.014   3.312  20.115 0.310 0.225          
ATOM   2670  CA  THR A 174      -3.313   3.354  21.432 0.070 2.275          
ATOM   2671  HA  THR A 174      -3.210   2.667  22.276 0.090 1.320          
ATOM   2672  CB  THR A 174      -2.493   2.849  20.241 0.140 2.275          
ATOM   2673  HB  THR A 174      -2.512   3.558  19.410 0.090 1.320          
ATOM   2674  OG1 THR A 174      -3.015   1.581  19.778-0.660 1.770          
ATOM   2675  HG1 THR A 174      -3.796   1.747  19.244 0.430 0.225          
ATOM   2676  CG2 THR A 174      -1.067   2.587  20.647-0.270 2.060          
ATOM   2677 1HG2 THR A 174      -0.566   3.455  21.056 0.090 1.320          
ATOM   2678 2HG2 THR A 174      -1.011   1.807  21.407 0.090 1.320          
ATOM   2679 3HG2 THR A 174      -0.476   2.248  19.796 0.090 1.320          
ATOM   2680  C   THR A 174      -2.732   4.704  21.831 0.510 2.000          
ATOM   2681  O   THR A 174      -2.017   4.800  22.834-0.510 1.700          
ATOM   2682  N   ILE A 175      -3.048   5.762  21.080-0.470 1.850          
ATOM   2683  HN  ILE A 175      -3.659   5.639  20.276 0.310 0.225          
ATOM   2684  CA  ILE A 175      -2.578   7.097  21.446 0.070 2.275          
ATOM   2685  HA  ILE A 175      -1.496   7.029  21.591 0.090 1.320          
ATOM   2686  CB  ILE A 175      -2.856   8.240  20.430-0.090 2.275          
ATOM   2687  HB  ILE A 175      -3.759   7.944  19.893 0.090 1.320          
ATOM   2688  CG2 ILE A 175      -3.182   9.628  21.055-0.270 2.060          
ATOM   2689 1HG2 ILE A 175      -3.322  10.393  20.295 0.090 1.320          
ATOM   2690 2HG2 ILE A 175      -4.111   9.626  21.629 0.090 1.320          
ATOM   2691 3HG2 ILE A 175      -2.382   9.974  21.712 0.090 1.320          
ATOM   2692  CG1 ILE A 175      -1.742   8.325  19.423-0.180 2.175          
ATOM   2693 1HG1 ILE A 175      -0.831   8.671  19.915 0.090 1.320          
ATOM   2694 2HG1 ILE A 175      -1.514   7.309  19.092 0.090 1.320          
ATOM   2695  CD1 ILE A 175      -1.980   9.145  18.198-0.270 2.060          
ATOM   2696  HD1 ILE A 175      -1.125   9.075  17.526 0.090 1.320          
ATOM   2697  HD2 ILE A 175      -2.847   8.775  17.652 0.090 1.320          
ATOM   2698  HD3 ILE A 175      -2.140  10.195  18.430 0.090 1.320          
ATOM   2699  C   ILE A 175      -3.118   7.490  22.811 0.510 2.000          
ATOM   2700  O   ILE A 175      -2.393   8.034  23.652-0.510 1.700          
ATOM   2701  N   HIP A 176      -4.401   7.212  23.055-0.470 1.850          
ATOM   2702  HN  HIP A 176      -4.954   6.740  22.344 0.310 0.225          
ATOM   2703  CA  HIP A 176      -5.037   7.600  24.310 0.070 2.275          
ATOM   2704  HA  HIP A 176      -4.927   8.677  24.446 0.090 1.320          
ATOM   2705  CB  HIP A 176      -6.564   7.267  24.298-0.075 2.175          
ATOM   2706  1HB HIP A 176      -7.049   7.761  23.457 0.090 1.320          
ATOM   2707  2HB HIP A 176      -6.689   6.195  24.132 0.090 1.320          
ATOM   2708  CD2 HIP A 176      -7.575   7.026  26.821 0.056 1.800          
ATOM   2709  HD2 HIP A 176      -7.353   6.029  27.178 0.101 0.900          
ATOM   2710  CG  HIP A 176      -7.363   7.600  25.576 0.165 1.800          
ATOM   2711  NE2 HIP A 176      -7.901   7.993  27.683-0.456 1.850          
ATOM   2712  HE2 HIP A 176      -7.959   7.887  28.687 0.292 0.225          
ATOM   2713  ND1 HIP A 176      -7.619   8.916  25.810-0.594 1.850          
ATOM   2714  HD1 HIP A 176      -7.476   9.659  25.141 0.162 0.225          
ATOM   2715  CE1 HIP A 176      -7.945   9.135  27.047 0.267 1.800          
ATOM   2716  HE1 HIP A 176      -8.098  10.107  27.499 0.142 0.700          
ATOM   2717  C   HIP A 176      -4.383   6.909  25.500 0.510 2.000          
ATOM   2718  O   HIP A 176      -4.205   7.521  26.560-0.510 1.700          
ATOM   2719  N   ASP A 177      -4.027   5.631  25.347-0.470 1.850          
ATOM   2720  HN  ASP A 177      -4.331   5.107  24.534 0.310 0.225          
ATOM   2721  CA  ASP A 177      -3.394   4.894  26.439 0.070 2.275          
ATOM   2722  HA  ASP A 177      -4.011   4.905  27.341 0.090 1.320          
ATOM   2723  CB  ASP A 177      -3.120   3.431  25.825-0.280 2.175          
ATOM   2724  1HB ASP A 177      -2.973   3.427  24.748 0.090 1.320          
ATOM   2725  2HB ASP A 177      -2.240   2.978  26.281 0.090 1.320          
ATOM   2726  CG  ASP A 177      -4.299   2.577  26.186 0.620 2.000          
ATOM   2727  OD1 ASP A 177      -5.331   3.131  26.675-0.760 1.700          
ATOM   2728  OD2 ASP A 177      -4.222   1.350  26.040-0.760 1.700          
ATOM   2729  C   ASP A 177      -2.068   5.536  26.833 0.510 2.000          
ATOM   2730  O   ASP A 177      -1.844   5.866  28.005-0.510 1.700          
ATOM   2731  N   PHE A 178      -1.173   5.719  25.862-0.470 1.850          
ATOM   2732  HN  PHE A 178      -1.407   5.425  24.921 0.310 0.225          
ATOM   2733  CA  PHE A 178       0.117   6.329  26.156 0.070 2.275          
ATOM   2734  HA  PHE A 178       0.537   5.814  27.021 0.090 1.320          
ATOM   2735  CB  PHE A 178       1.109   6.163  24.927-0.180 2.175          
ATOM   2736  1HB PHE A 178       0.683   6.651  24.051 0.090 1.320          
ATOM   2737  2HB PHE A 178       2.040   6.688  25.142 0.090 1.320          
ATOM   2738  CG  PHE A 178       1.472   4.740  24.555 0.000 1.992          
ATOM   2739  CD1 PHE A 178       2.205   3.998  25.565-0.115 1.992          
ATOM   2740  HD1 PHE A 178       2.456   4.455  26.508 0.115 1.358          
ATOM   2741  CE1 PHE A 178       2.595   2.686  25.283-0.115 1.992          
ATOM   2742  HE1 PHE A 178       3.161   2.131  26.018 0.115 1.358          
ATOM   2743  CZ  PHE A 178       2.294   2.107  24.083-0.115 1.992          
ATOM   2744  HZ  PHE A 178       2.624   1.093  23.908 0.115 1.358          
ATOM   2745  CD2 PHE A 178       1.159   4.091  23.349-0.115 1.992          
ATOM   2746  HD2 PHE A 178       0.599   4.627  22.600 0.115 1.358          
ATOM   2747  CE2 PHE A 178       1.575   2.743  23.101-0.115 1.992          
ATOM   2748  HE2 PHE A 178       1.347   2.247  22.169 0.115 1.358          
ATOM   2749  C   PHE A 178      -0.037   7.792  26.531 0.510 2.000          
ATOM   2750  O   PHE A 178       0.817   8.345  27.229-0.510 1.700          
ATOM   2751  N   GLN A 179      -1.100   8.440  26.054-0.470 1.850          
ATOM   2752  HN  GLN A 179      -1.728   7.975  25.407 0.310 0.225          
ATOM   2753  CA  GLN A 179      -1.388   9.803  26.480 0.070 2.275          
ATOM   2754  HA  GLN A 179      -0.499  10.420  26.332 0.090 1.320          
ATOM   2755  CB  GLN A 179      -2.567  10.401  25.686-0.180 2.175          
ATOM   2756  1HB GLN A 179      -2.352  10.325  24.622 0.090 1.320          
ATOM   2757  2HB GLN A 179      -3.448   9.785  25.857 0.090 1.320          
ATOM   2758  CG  GLN A 179      -2.964  11.876  25.972-0.180 2.175          
ATOM   2759  1HG GLN A 179      -2.962  12.073  27.045 0.090 1.320          
ATOM   2760  2HG GLN A 179      -2.237  12.571  25.551 0.090 1.320          
ATOM   2761  CD  GLN A 179      -4.435  12.184  25.513 0.550 2.000          
ATOM   2762  OE1 GLN A 179      -5.430  12.010  26.123-0.550 1.700          
ATOM   2763  NE2 GLN A 179      -4.369  12.744  24.285-0.620 1.850          
ATOM   2764 1HE2 GLN A 179      -5.235  13.062  23.879 0.320 0.225          
ATOM   2765 2HE2 GLN A 179      -3.479  12.905  23.847 0.300 0.225          
ATOM   2766  C   GLN A 179      -1.742   9.840  27.961 0.510 2.000          
ATOM   2767  O   GLN A 179      -1.328  10.753  28.683-0.510 1.700          
ATOM   2768  N   THR A 180      -2.527   8.867  28.427-0.470 1.850          
ATOM   2769  HN  THR A 180      -2.872   8.152  27.796 0.310 0.225          
ATOM   2770  CA  THR A 180      -2.897   8.821  29.840 0.070 2.275          
ATOM   2771  HA  THR A 180      -3.204   9.835  30.111 0.090 1.320          
ATOM   2772  CB  THR A 180      -4.096   7.916  30.164 0.140 2.275          
ATOM   2773  HB  THR A 180      -3.838   6.864  30.019 0.090 1.320          
ATOM   2774  OG1 THR A 180      -5.148   8.248  29.334-0.660 1.770          
ATOM   2775  HG1 THR A 180      -4.894   8.079  28.429 0.430 0.225          
ATOM   2776  CG2 THR A 180      -4.656   8.162  31.622-0.270 2.060          
ATOM   2777 1HG2 THR A 180      -5.553   7.569  31.801 0.090 1.320          
ATOM   2778 2HG2 THR A 180      -3.930   7.887  32.387 0.090 1.320          
ATOM   2779 3HG2 THR A 180      -4.916   9.210  31.777 0.090 1.320          
ATOM   2780  C   THR A 180      -1.695   8.513  30.730 0.510 2.000          
ATOM   2781  O   THR A 180      -1.555   9.095  31.811-0.510 1.700          
ATOM   2782  N   ILE A 181      -0.811   7.618  30.293-0.470 1.850          
ATOM   2783  HN  ILE A 181      -0.955   7.196  29.383 0.310 0.225          
ATOM   2784  CA  ILE A 181       0.450   7.393  30.997 0.070 2.275          
ATOM   2785  HA  ILE A 181       0.241   7.264  32.061 0.090 1.320          
ATOM   2786  CB  ILE A 181       1.119   6.088  30.462-0.090 2.275          
ATOM   2787  HB  ILE A 181       1.329   6.284  29.423 0.090 1.320          
ATOM   2788  CG2 ILE A 181       2.439   5.923  31.173-0.270 2.060          
ATOM   2789 1HG2 ILE A 181       2.297   5.741  32.238 0.090 1.320          
ATOM   2790 2HG2 ILE A 181       3.003   5.087  30.764 0.090 1.320          
ATOM   2791 3HG2 ILE A 181       3.112   6.771  31.056 0.090 1.320          
ATOM   2792  CG1 ILE A 181       0.186   4.808  30.398-0.180 2.175          
ATOM   2793 1HG1 ILE A 181      -0.262   4.639  31.377 0.090 1.320          
ATOM   2794 2HG1 ILE A 181      -0.646   4.944  29.725 0.090 1.320          
ATOM   2795  CD1 ILE A 181       0.992   3.553  29.980-0.270 2.060          
ATOM   2796  HD1 ILE A 181       0.324   2.705  29.846 0.090 1.320          
ATOM   2797  HD2 ILE A 181       1.499   3.717  29.030 0.090 1.320          
ATOM   2798  HD3 ILE A 181       1.726   3.263  30.730 0.090 1.320          
ATOM   2799  C   ILE A 181       1.313   8.636  30.789 0.510 2.000          
ATOM   2800  O   ILE A 181       1.889   8.828  29.716-0.510 1.700          
ATOM   2801  N   GLY A 182       1.419   9.473  31.812-0.470 1.850          
ATOM   2802  HN  GLY A 182       0.775   9.361  32.583 0.310 0.225          
ATOM   2803  CA  GLY A 182       2.136  10.726  31.668-0.020 2.175          
ATOM   2804  1HA GLY A 182       1.809  11.388  32.471 0.090 1.320          
ATOM   2805  2HA GLY A 182       1.829  11.223  30.745 0.090 1.320          
ATOM   2806  C   GLY A 182       3.650  10.686  31.694 0.510 2.000          
ATOM   2807  O   GLY A 182       4.274  11.706  32.001-0.510 1.700          
ATOM   2808  N   SER A 183       4.267   9.552  31.360-0.470 1.850          
ATOM   2809  HN  SER A 183       3.744   8.847  30.859 0.310 0.225          
ATOM   2810  CA  SER A 183       5.719   9.480  31.436 0.070 2.275          
ATOM   2811  HA  SER A 183       6.005  10.044  32.322 0.090 1.320          
ATOM   2812  CB  SER A 183       6.204   8.059  31.694 0.050 2.175          
ATOM   2813  1HB SER A 183       7.246   8.071  32.003 0.090 1.320          
ATOM   2814  2HB SER A 183       5.617   7.616  32.493 0.090 1.320          
ATOM   2815  OG  SER A 183       6.053   7.300  30.468-0.660 1.770          
ATOM   2816  HG1 SER A 183       6.145   6.360  30.669 0.430 0.225          
ATOM   2817  C   SER A 183       6.363  10.072  30.186 0.510 2.000          
ATOM   2818  O   SER A 183       5.750  10.109  29.117-0.510 1.700          
ATOM   2819  N   PRO A 184       7.603  10.561  30.305-0.290 1.850          
ATOM   2820  CD  PRO A 184       8.354  10.786  31.560 0.000 2.175          
ATOM   2821  1HD PRO A 184       7.741  11.190  32.366 0.090 1.320          
ATOM   2822  2HD PRO A 184       8.828   9.886  31.938 0.090 1.320          
ATOM   2823  CA  PRO A 184       8.289  11.111  29.121 0.020 2.275          
ATOM   2824  HA  PRO A 184       7.678  11.938  28.752 0.090 1.320          
ATOM   2825  CB  PRO A 184       9.616  11.694  29.720-0.180 2.175          
ATOM   2826  1HB PRO A 184       9.885  12.649  29.268 0.090 1.320          
ATOM   2827  2HB PRO A 184      10.441  11.010  29.531 0.090 1.320          
ATOM   2828  CG  PRO A 184       9.376  11.823  31.213-0.180 2.175          
ATOM   2829  1HG PRO A 184       8.955  12.809  31.417 0.090 1.320          
ATOM   2830  2HG PRO A 184      10.282  11.757  31.807 0.090 1.320          
ATOM   2831  C   PRO A 184       8.455  10.112  27.990 0.510 2.000          
ATOM   2832  O   PRO A 184       8.377  10.495  26.815-0.510 1.700          
ATOM   2833  N   MET A 185       8.705   8.839  28.307-0.470 1.850          
ATOM   2834  HN  MET A 185       8.821   8.568  29.283 0.310 0.225          
ATOM   2835  CA  MET A 185       8.780   7.834  27.256 0.070 2.275          
ATOM   2836  HA  MET A 185       9.545   8.092  26.524 0.090 1.320          
ATOM   2837  CB  MET A 185       9.073   6.452  27.908-0.180 2.175          
ATOM   2838  1HB MET A 185       9.938   6.574  28.557 0.090 1.320          
ATOM   2839  2HB MET A 185       8.270   6.142  28.580 0.090 1.320          
ATOM   2840  CG  MET A 185       9.407   5.314  26.961-0.140 2.175          
ATOM   2841  1HG MET A 185       8.519   5.080  26.375 0.090 1.320          
ATOM   2842  2HG MET A 185      10.129   5.654  26.219 0.090 1.320          
ATOM   2843  SD  MET A 185       9.969   3.708  27.686-0.090 2.000          
ATOM   2844  CE  MET A 185      11.687   4.173  27.425-0.220 2.060          
ATOM   2845  1HE MET A 185      11.926   5.130  27.874 0.090 1.320          
ATOM   2846  2HE MET A 185      12.352   3.423  27.849 0.090 1.320          
ATOM   2847  3HE MET A 185      11.921   4.238  26.363 0.090 1.320          
ATOM   2848  C   MET A 185       7.426   7.642  26.580 0.510 2.000          
ATOM   2849  O   MET A 185       7.348   7.563  25.348-0.510 1.700          
ATOM   2850  N   SER A 186       6.350   7.566  27.366-0.470 1.850          
ATOM   2851  HN  SER A 186       6.433   7.686  28.372 0.310 0.225          
ATOM   2852  CA  SER A 186       5.022   7.393  26.782 0.070 2.275          
ATOM   2853  HA  SER A 186       5.018   6.492  26.166 0.090 1.320          
ATOM   2854  CB  SER A 186       4.091   7.186  27.985 0.050 2.175          
ATOM   2855  1HB SER A 186       4.540   6.472  28.672 0.090 1.320          
ATOM   2856  2HB SER A 186       3.965   8.113  28.545 0.090 1.320          
ATOM   2857  OG  SER A 186       2.834   6.623  27.705-0.660 1.770          
ATOM   2858  HG1 SER A 186       2.197   7.348  27.667 0.430 0.225          
ATOM   2859  C   SER A 186       4.629   8.590  25.929 0.510 2.000          
ATOM   2860  O   SER A 186       4.006   8.428  24.874-0.510 1.700          
ATOM   2861  N   LEU A 187       4.986   9.800  26.364-0.470 1.850          
ATOM   2862  HN  LEU A 187       5.374   9.901  27.302 0.310 0.225          
ATOM   2863  CA  LEU A 187       4.655  10.978  25.572 0.070 2.275          
ATOM   2864  HA  LEU A 187       3.591  10.926  25.336 0.090 1.320          
ATOM   2865  CB  LEU A 187       4.920  12.244  26.412-0.180 2.175          
ATOM   2866  1HB LEU A 187       4.442  12.137  27.389 0.090 1.320          
ATOM   2867  2HB LEU A 187       5.989  12.316  26.618 0.090 1.320          
ATOM   2868  CG  LEU A 187       4.406  13.568  25.727-0.090 2.275          
ATOM   2869  HG  LEU A 187       4.786  13.651  24.708 0.090 1.320          
ATOM   2870  CD1 LEU A 187       2.832  13.578  25.672-0.270 2.060          
ATOM   2871 1HD1 LEU A 187       2.440  12.812  25.004 0.090 1.320          
ATOM   2872 2HD1 LEU A 187       2.393  13.416  26.658 0.090 1.320          
ATOM   2873 3HD1 LEU A 187       2.461  14.535  25.303 0.090 1.320          
ATOM   2874  CD2 LEU A 187       4.947  14.737  26.510-0.270 2.060          
ATOM   2875 1HD2 LEU A 187       6.036  14.742  26.536 0.090 1.320          
ATOM   2876 2HD2 LEU A 187       4.625  15.684  26.076 0.090 1.320          
ATOM   2877 3HD2 LEU A 187       4.594  14.720  27.543 0.090 1.320          
ATOM   2878  C   LEU A 187       5.434  10.997  24.264 0.510 2.000          
ATOM   2879  O   LEU A 187       4.892  11.386  23.222-0.510 1.700          
ATOM   2880  N   LYS A 188       6.703  10.570  24.291-0.470 1.850          
ATOM   2881  HN  LYS A 188       7.096  10.250  25.173 0.310 0.225          
ATOM   2882  CA  LYS A 188       7.447  10.430  23.042 0.070 2.275          
ATOM   2883  HA  LYS A 188       7.278  11.363  22.500 0.090 1.320          
ATOM   2884  CB  LYS A 188       8.957  10.292  23.243-0.180 2.175          
ATOM   2885  1HB LYS A 188       9.251  10.661  24.227 0.090 1.320          
ATOM   2886  2HB LYS A 188       9.232   9.234  23.253 0.090 1.320          
ATOM   2887  CG  LYS A 188       9.737  11.047  22.124-0.180 2.175          
ATOM   2888  1HG LYS A 188      10.780  10.755  22.268 0.090 1.320          
ATOM   2889  2HG LYS A 188       9.464  10.607  21.163 0.090 1.320          
ATOM   2890  CD  LYS A 188       9.736  12.555  21.974-0.180 2.175          
ATOM   2891  1HD LYS A 188      10.624  12.861  21.416 0.090 1.320          
ATOM   2892  2HD LYS A 188       8.877  12.832  21.357 0.090 1.320          
ATOM   2893  CE  LYS A 188       9.643  13.280  23.321 0.210 2.175          
ATOM   2894  1HE LYS A 188       8.720  13.027  23.847 0.050 1.320          
ATOM   2895  2HE LYS A 188      10.477  13.009  23.971 0.050 1.320          
ATOM   2896  NZ  LYS A 188       9.664  14.722  23.065-0.301 1.850          
ATOM   2897  1HZ LYS A 188       9.594  15.215  23.946 0.330 0.225          
ATOM   2898  2HZ LYS A 188      10.523  14.999  22.612 0.330 0.225          
ATOM   2899  3HZ LYS A 188       8.875  14.992  22.493 0.330 0.225          
ATOM   2900  C   LYS A 188       6.833   9.351  22.161 0.510 2.000          
ATOM   2901  O   LYS A 188       6.822   9.478  20.931-0.510 1.700          
ATOM   2902  N   VAL A 189       6.324   8.278  22.770-0.470 1.850          
ATOM   2903  HN  VAL A 189       6.416   8.159  23.777 0.310 0.225          
ATOM   2904  CA  VAL A 189       5.622   7.259  21.996 0.070 2.275          
ATOM   2905  HA  VAL A 189       6.291   6.927  21.199 0.090 1.320          
ATOM   2906  CB  VAL A 189       5.260   6.006  22.844-0.090 2.275          
ATOM   2907  HB  VAL A 189       4.723   6.327  23.736 0.090 1.320          
ATOM   2908  CG1 VAL A 189       4.354   5.056  22.106-0.270 2.060          
ATOM   2909 1HG1 VAL A 189       4.734   4.829  21.112 0.090 1.320          
ATOM   2910 2HG1 VAL A 189       4.252   4.116  22.650 0.090 1.320          
ATOM   2911 3HG1 VAL A 189       3.344   5.452  21.994 0.090 1.320          
ATOM   2912  CG2 VAL A 189       6.598   5.303  23.312-0.270 2.060          
ATOM   2913 1HG2 VAL A 189       7.391   5.992  23.578 0.090 1.320          
ATOM   2914 2HG2 VAL A 189       6.392   4.688  24.187 0.090 1.320          
ATOM   2915 3HG2 VAL A 189       7.000   4.651  22.536 0.090 1.320          
ATOM   2916  C   VAL A 189       4.410   7.865  21.299 0.510 2.000          
ATOM   2917  O   VAL A 189       4.102   7.527  20.149-0.510 1.700          
ATOM   2918  N   VAL A 190       3.694   8.759  21.988-0.470 1.850          
ATOM   2919  HN  VAL A 190       3.907   8.914  22.971 0.310 0.225          
ATOM   2920  CA  VAL A 190       2.526   9.406  21.396 0.070 2.275          
ATOM   2921  HA  VAL A 190       1.832   8.629  21.068 0.090 1.320          
ATOM   2922  CB  VAL A 190       1.839  10.295  22.392-0.090 2.275          
ATOM   2923  HB  VAL A 190       2.549  11.027  22.773 0.090 1.320          
ATOM   2924  CG1 VAL A 190       0.643  11.083  21.829-0.270 2.060          
ATOM   2925 1HG1 VAL A 190       0.062  11.540  22.632 0.090 1.320          
ATOM   2926 2HG1 VAL A 190       0.987  11.900  21.201 0.090 1.320          
ATOM   2927 3HG1 VAL A 190      -0.027  10.451  21.248 0.090 1.320          
ATOM   2928  CG2 VAL A 190       1.320   9.504  23.583-0.270 2.060          
ATOM   2929 1HG2 VAL A 190       1.936   8.656  23.846 0.090 1.320          
ATOM   2930 2HG2 VAL A 190       1.233  10.128  24.474 0.090 1.320          
ATOM   2931 3HG2 VAL A 190       0.332   9.084  23.389 0.090 1.320          
ATOM   2932  C   VAL A 190       2.928  10.222  20.174 0.510 2.000          
ATOM   2933  O   VAL A 190       2.225  10.229  19.154-0.510 1.700          
ATOM   2934  N   GLU A 191       4.044  10.949  20.263-0.470 1.850          
ATOM   2935  HN  GLU A 191       4.535  10.994  21.150 0.310 0.225          
ATOM   2936  CA  GLU A 191       4.457  11.777  19.136 0.070 2.275          
ATOM   2937  HA  GLU A 191       3.675  12.463  18.834 0.090 1.320          
ATOM   2938  CB  GLU A 191       5.742  12.620  19.485-0.180 2.175          
ATOM   2939  1HB GLU A 191       6.565  11.970  19.779 0.090 1.320          
ATOM   2940  2HB GLU A 191       6.074  13.181  18.607 0.090 1.320          
ATOM   2941  CG  GLU A 191       5.398  13.641  20.657-0.280 2.175          
ATOM   2942  1HG GLU A 191       4.940  13.157  21.515 0.090 1.320          
ATOM   2943  2HG GLU A 191       6.302  14.129  21.011 0.090 1.320          
ATOM   2944  CD  GLU A 191       4.449  14.753  20.164 0.620 2.000          
ATOM   2945  OE1 GLU A 191       3.301  14.943  20.661-0.760 1.700          
ATOM   2946  OE2 GLU A 191       4.768  15.498  19.246-0.760 1.700          
ATOM   2947  C   GLU A 191       4.799  10.927  17.920 0.510 2.000          
ATOM   2948  O   GLU A 191       4.451  11.282  16.788-0.510 1.700          
ATOM   2949  N   ARG A 192       5.458   9.788  18.132-0.470 1.850          
ATOM   2950  HN  ARG A 192       5.680   9.517  19.084 0.310 0.225          
ATOM   2951  CA  ARG A 192       5.734   8.900  17.008 0.070 2.275          
ATOM   2952  HA  ARG A 192       6.139   9.512  16.198 0.090 1.320          
ATOM   2953  CB  ARG A 192       6.866   7.877  17.359-0.180 2.175          
ATOM   2954  1HB ARG A 192       6.512   7.242  18.174 0.090 1.320          
ATOM   2955  2HB ARG A 192       7.027   7.204  16.513 0.090 1.320          
ATOM   2956  CG  ARG A 192       8.193   8.561  17.754-0.180 2.175          
ATOM   2957  1HG ARG A 192       8.630   9.022  16.866 0.090 1.320          
ATOM   2958  2HG ARG A 192       7.995   9.370  18.459 0.090 1.320          
ATOM   2959  CD  ARG A 192       9.144   7.599  18.384 0.200 2.175          
ATOM   2960  1HD ARG A 192       8.766   7.245  19.346 0.090 1.320          
ATOM   2961  2HD ARG A 192       9.252   6.725  17.743 0.090 1.320          
ATOM   2962  NE  ARG A 192      10.441   8.298  18.575-0.700 1.850          
ATOM   2963  HE  ARG A 192      10.346   9.230  18.953 0.440 0.225          
ATOM   2964  CZ  ARG A 192      11.641   7.686  18.502 0.640 2.000          
ATOM   2965  NH1 ARG A 192      11.821   6.516  17.900-0.800 1.850          
ATOM   2966 1HH1 ARG A 192      12.689   5.993  17.942 0.460 0.225          
ATOM   2967 2HH1 ARG A 192      11.047   6.037  17.458 0.460 0.225          
ATOM   2968  NH2 ARG A 192      12.681   8.387  18.977-0.800 1.850          
ATOM   2969 1HH2 ARG A 192      13.624   8.015  18.955 0.460 0.225          
ATOM   2970 2HH2 ARG A 192      12.586   9.289  19.419 0.460 0.225          
ATOM   2971  C   ARG A 192       4.456   8.302  16.439 0.510 2.000          
ATOM   2972  O   ARG A 192       4.318   8.165  15.218-0.510 1.700          
ATOM   2973  N   LEU A 193       3.517   7.930  17.306-0.470 1.850          
ATOM   2974  HN  LEU A 193       3.697   7.984  18.306 0.310 0.225          
ATOM   2975  CA  LEU A 193       2.246   7.387  16.841 0.070 2.275          
ATOM   2976  HA  LEU A 193       2.477   6.570  16.161 0.090 1.320          
ATOM   2977  CB  LEU A 193       1.392   6.843  17.994-0.180 2.175          
ATOM   2978  1HB LEU A 193       1.370   7.587  18.792 0.090 1.320          
ATOM   2979  2HB LEU A 193       0.357   6.747  17.660 0.090 1.320          
ATOM   2980  CG  LEU A 193       1.856   5.484  18.553-0.090 2.275          
ATOM   2981  HG  LEU A 193       2.909   5.517  18.841 0.090 1.320          
ATOM   2982  CD1 LEU A 193       1.001   5.192  19.777-0.270 2.060          
ATOM   2983 1HD1 LEU A 193       1.321   4.252  20.227 0.090 1.320          
ATOM   2984 2HD1 LEU A 193       1.119   5.962  20.541 0.090 1.320          
ATOM   2985 3HD1 LEU A 193      -0.059   5.118  19.530 0.090 1.320          
ATOM   2986  CD2 LEU A 193       1.629   4.411  17.475-0.270 2.060          
ATOM   2987 1HD2 LEU A 193       1.778   3.414  17.894 0.090 1.320          
ATOM   2988 2HD2 LEU A 193       0.619   4.438  17.065 0.090 1.320          
ATOM   2989 3HD2 LEU A 193       2.333   4.485  16.647 0.090 1.320          
ATOM   2990  C   LEU A 193       1.486   8.399  16.001 0.510 2.000          
ATOM   2991  O   LEU A 193       0.889   8.045  14.979-0.510 1.700          
ATOM   2992  N   LYS A 194       1.460   9.659  16.437-0.470 1.850          
ATOM   2993  HN  LYS A 194       1.920   9.903  17.314 0.310 0.225          
ATOM   2994  CA  LYS A 194       0.741  10.659  15.657 0.070 2.275          
ATOM   2995  HA  LYS A 194      -0.290  10.330  15.516 0.090 1.320          
ATOM   2996  CB  LYS A 194       0.750  11.967  16.397-0.180 2.175          
ATOM   2997  1HB LYS A 194       1.804  12.231  16.522 0.090 1.320          
ATOM   2998  2HB LYS A 194       0.318  12.748  15.768 0.090 1.320          
ATOM   2999  CG  LYS A 194       0.048  11.947  17.788-0.180 2.175          
ATOM   3000  1HG LYS A 194      -1.014  12.158  17.666 0.090 1.320          
ATOM   3001  2HG LYS A 194       0.108  10.976  18.275 0.090 1.320          
ATOM   3002  CD  LYS A 194       0.714  13.008  18.685-0.180 2.175          
ATOM   3003  1HD LYS A 194       0.080  13.125  19.565 0.090 1.320          
ATOM   3004  2HD LYS A 194       1.664  12.662  19.067 0.090 1.320          
ATOM   3005  CE  LYS A 194       0.878  14.357  17.993 0.210 2.175          
ATOM   3006  1HE LYS A 194       1.672  14.346  17.245 0.050 1.320          
ATOM   3007  2HE LYS A 194      -0.044  14.684  17.511 0.050 1.320          
ATOM   3008  NZ  LYS A 194       1.270  15.362  19.074-0.300 1.850          
ATOM   3009  1HZ LYS A 194       2.128  15.079  19.597 0.330 0.225          
ATOM   3010  2HZ LYS A 194       1.545  16.246  18.674 0.330 0.225          
ATOM   3011  3HZ LYS A 194       0.567  15.508  19.777 0.330 0.225          
ATOM   3012  C   LYS A 194       1.362  10.844  14.278 0.510 2.000          
ATOM   3013  O   LYS A 194       0.648  11.098  13.303-0.510 1.700          
ATOM   3014  N   LEU A 195       2.682  10.708  14.176-0.470 1.850          
ATOM   3015  HN  LEU A 195       3.231  10.530  15.009 0.310 0.225          
ATOM   3016  CA  LEU A 195       3.347  10.723  12.876 0.070 2.275          
ATOM   3017  HA  LEU A 195       2.992  11.586  12.311 0.090 1.320          
ATOM   3018  CB  LEU A 195       4.922  10.867  13.112-0.180 2.175          
ATOM   3019  1HB LEU A 195       5.143  11.828  13.579 0.090 1.320          
ATOM   3020  2HB LEU A 195       5.261  10.102  13.810 0.090 1.320          
ATOM   3021  CG  LEU A 195       5.671  10.715  11.810-0.090 2.275          
ATOM   3022  HG  LEU A 195       5.487   9.754  11.326 0.090 1.320          
ATOM   3023  CD1 LEU A 195       5.376  11.827  10.855-0.270 2.060          
ATOM   3024 1HD1 LEU A 195       4.351  11.794  10.485 0.090 1.320          
ATOM   3025 2HD1 LEU A 195       5.537  12.809  11.302 0.090 1.320          
ATOM   3026 3HD1 LEU A 195       6.013  11.765   9.971 0.090 1.320          
ATOM   3027  CD2 LEU A 195       7.219  10.762  12.110-0.270 2.060          
ATOM   3028 1HD2 LEU A 195       7.803  10.606  11.201 0.090 1.320          
ATOM   3029 2HD2 LEU A 195       7.521  11.720  12.535 0.090 1.320          
ATOM   3030 3HD2 LEU A 195       7.507   9.983  12.816 0.090 1.320          
ATOM   3031  C   LEU A 195       3.028   9.468  12.068 0.510 2.000          
ATOM   3032  O   LEU A 195       2.736   9.543  10.870-0.510 1.700          
ATOM   3033  N   MET A 196       3.110   8.299  12.706-0.470 1.850          
ATOM   3034  HN  MET A 196       3.443   8.274  13.669 0.310 0.225          
ATOM   3035  CA  MET A 196       2.786   7.050  12.025 0.070 2.275          
ATOM   3036  HA  MET A 196       3.445   6.907  11.165 0.090 1.320          
ATOM   3037  CB  MET A 196       2.930   5.901  13.006-0.180 2.175          
ATOM   3038  1HB MET A 196       2.490   6.162  13.966 0.090 1.320          
ATOM   3039  2HB MET A 196       2.363   5.034  12.661 0.090 1.320          
ATOM   3040  CG  MET A 196       4.362   5.449  13.189-0.140 2.175          
ATOM   3041  1HG MET A 196       4.732   4.996  12.267 0.090 1.320          
ATOM   3042  2HG MET A 196       5.007   6.305  13.393 0.090 1.320          
ATOM   3043  SD  MET A 196       4.598   4.244  14.564-0.090 2.000          
ATOM   3044  CE  MET A 196       3.460   2.783  14.193-0.220 2.060          
ATOM   3045  1HE MET A 196       3.734   2.331  13.240 0.090 1.320          
ATOM   3046  2HE MET A 196       3.546   2.026  14.970 0.090 1.320          
ATOM   3047  3HE MET A 196       2.422   3.112  14.155 0.090 1.320          
ATOM   3048  C   MET A 196       1.350   7.061  11.525 0.510 2.000          
ATOM   3049  O   MET A 196       1.056   6.553  10.437-0.510 1.700          
ATOM   3050  N   ARG A 197       0.439   7.644  12.307-0.470 1.850          
ATOM   3051  HN  ARG A 197       0.712   7.947  13.241 0.310 0.225          
ATOM   3052  CA  ARG A 197      -0.948   7.749  11.870 0.070 2.275          
ATOM   3053  HA  ARG A 197      -1.298   6.745  11.617 0.090 1.320          
ATOM   3054  CB  ARG A 197      -1.879   8.329  13.045-0.180 2.175          
ATOM   3055  1HB ARG A 197      -1.797   7.663  13.905 0.090 1.320          
ATOM   3056  2HB ARG A 197      -1.488   9.295  13.363 0.090 1.320          
ATOM   3057  CG  ARG A 197      -3.364   8.442  12.609-0.180 2.175          
ATOM   3058  1HG ARG A 197      -3.498   9.206  11.840 0.090 1.320          
ATOM   3059  2HG ARG A 197      -3.665   7.502  12.139 0.090 1.320          
ATOM   3060  CD  ARG A 197      -4.312   8.707  13.803 0.200 2.175          
ATOM   3061  1HD ARG A 197      -5.335   8.855  13.451 0.090 1.320          
ATOM   3062  2HD ARG A 197      -4.322   7.848  14.464 0.090 1.320          
ATOM   3063  NE  ARG A 197      -3.842   9.907  14.540-0.700 1.850          
ATOM   3064  HE  ARG A 197      -3.164  10.433  14.001 0.440 0.225          
ATOM   3065  CZ  ARG A 197      -4.301  10.375  15.715 0.640 2.000          
ATOM   3066  NH1 ARG A 197      -5.185   9.673  16.426-0.800 1.850          
ATOM   3067 1HH1 ARG A 197      -5.583   9.997  17.298 0.460 0.225          
ATOM   3068 2HH1 ARG A 197      -5.515   8.776  16.096 0.460 0.225          
ATOM   3069  NH2 ARG A 197      -3.929  11.572  16.111-0.800 1.850          
ATOM   3070 1HH2 ARG A 197      -4.300  11.998  16.950 0.460 0.225          
ATOM   3071 2HH2 ARG A 197      -3.333  12.155  15.538 0.460 0.225          
ATOM   3072  C   ARG A 197      -1.058   8.597  10.614 0.510 2.000          
ATOM   3073  O   ARG A 197      -1.768   8.234   9.669-0.510 1.700          
ATOM   3074  N   ILE A 198      -0.337   9.714  10.574-0.470 1.850          
ATOM   3075  HN  ILE A 198       0.287   9.949  11.336 0.310 0.225          
ATOM   3076  CA  ILE A 198      -0.383  10.576   9.402 0.070 2.275          
ATOM   3077  HA  ILE A 198      -1.438  10.727   9.159 0.090 1.320          
ATOM   3078  CB  ILE A 198       0.235  11.998   9.573-0.090 2.275          
ATOM   3079  HB  ILE A 198       1.312  11.872   9.711 0.090 1.320          
ATOM   3080  CG2 ILE A 198      -0.018  12.827   8.260-0.270 2.060          
ATOM   3081 1HG2 ILE A 198       0.512  12.417   7.399 0.090 1.320          
ATOM   3082 2HG2 ILE A 198      -1.077  12.869   8.000 0.090 1.320          
ATOM   3083 3HG2 ILE A 198       0.333  13.855   8.352 0.090 1.320          
ATOM   3084  CG1 ILE A 198      -0.304  12.885  10.718-0.180 2.175          
ATOM   3085 1HG1 ILE A 198      -1.229  13.380  10.415 0.090 1.320          
ATOM   3086 2HG1 ILE A 198      -0.591  12.257  11.557 0.090 1.320          
ATOM   3087  CD1 ILE A 198       0.691  13.905  11.200-0.270 2.060          
ATOM   3088  HD1 ILE A 198       1.597  13.428  11.576 0.090 1.320          
ATOM   3089  HD2 ILE A 198       0.985  14.597  10.410 0.090 1.320          
ATOM   3090  HD3 ILE A 198       0.275  14.501  12.012 0.090 1.320          
ATOM   3091  C   ILE A 198       0.227   9.864   8.201 0.510 2.000          
ATOM   3092  O   ILE A 198      -0.369   9.818   7.118-0.510 1.700          
ATOM   3093  N   VAL A 199       1.400   9.250   8.389-0.470 1.850          
ATOM   3094  HN  VAL A 199       1.866   9.312   9.292 0.310 0.225          
ATOM   3095  CA  VAL A 199       2.062   8.559   7.283 0.070 2.275          
ATOM   3096  HA  VAL A 199       2.191   9.244   6.441 0.090 1.320          
ATOM   3097  CB  VAL A 199       3.420   8.001   7.748-0.090 2.275          
ATOM   3098  HB  VAL A 199       3.350   7.645   8.778 0.090 1.320          
ATOM   3099  CG1 VAL A 199       3.945   6.862   6.888-0.270 2.060          
ATOM   3100 1HG1 VAL A 199       3.963   7.127   5.831 0.090 1.320          
ATOM   3101 2HG1 VAL A 199       4.971   6.607   7.160 0.090 1.320          
ATOM   3102 3HG1 VAL A 199       3.384   5.933   6.991 0.090 1.320          
ATOM   3103  CG2 VAL A 199       4.473   9.165   7.657-0.270 2.060          
ATOM   3104 1HG2 VAL A 199       4.595   9.526   6.635 0.090 1.320          
ATOM   3105 2HG2 VAL A 199       4.175  10.014   8.274 0.090 1.320          
ATOM   3106 3HG2 VAL A 199       5.453   8.843   8.010 0.090 1.320          
ATOM   3107  C   VAL A 199       1.213   7.397   6.792 0.510 2.000          
ATOM   3108  O   VAL A 199       1.148   7.114   5.589-0.510 1.700          
ATOM   3109  N   PHE A 200       0.544   6.708   7.717-0.470 1.850          
ATOM   3110  HN  PHE A 200       0.671   6.918   8.704 0.310 0.225          
ATOM   3111  CA  PHE A 200      -0.318   5.603   7.330 0.070 2.275          
ATOM   3112  HA  PHE A 200       0.265   4.914   6.713 0.090 1.320          
ATOM   3113  CB  PHE A 200      -0.790   4.817   8.575-0.180 2.175          
ATOM   3114  1HB PHE A 200       0.078   4.546   9.164 0.090 1.320          
ATOM   3115  2HB PHE A 200      -1.372   5.477   9.219 0.090 1.320          
ATOM   3116  CG  PHE A 200      -1.619   3.597   8.345 0.000 1.992          
ATOM   3117  CD1 PHE A 200      -3.015   3.546   8.090-0.115 1.992          
ATOM   3118  HD1 PHE A 200      -3.554   4.468   7.945 0.115 1.358          
ATOM   3119  CE1 PHE A 200      -3.730   2.363   8.097-0.115 1.992          
ATOM   3120  HE1 PHE A 200      -4.803   2.359   7.960 0.115 1.358          
ATOM   3121  CZ  PHE A 200      -3.020   1.185   8.282-0.115 1.992          
ATOM   3122  HZ  PHE A 200      -3.574   0.264   8.280 0.115 1.358          
ATOM   3123  CD2 PHE A 200      -0.896   2.390   8.434-0.115 1.992          
ATOM   3124  HD2 PHE A 200       0.176   2.367   8.567 0.115 1.358          
ATOM   3125  CE2 PHE A 200      -1.643   1.149   8.372-0.115 1.992          
ATOM   3126  HE2 PHE A 200      -1.125   0.203   8.435 0.115 1.358          
ATOM   3127  C   PHE A 200      -1.474   6.100   6.471 0.510 2.000          
ATOM   3128  O   PHE A 200      -1.698   5.602   5.361-0.510 1.700          
ATOM   3129  N   TYR A 201      -2.194   7.116   6.949-0.470 1.850          
ATOM   3130  HN  TYR A 201      -1.944   7.534   7.840 0.310 0.225          
ATOM   3131  CA  TYR A 201      -3.425   7.507   6.270 0.070 2.275          
ATOM   3132  HA  TYR A 201      -3.917   6.593   5.923 0.090 1.320          
ATOM   3133  CB  TYR A 201      -4.451   8.257   7.141-0.180 2.175          
ATOM   3134  1HB TYR A 201      -3.966   8.982   7.796 0.090 1.320          
ATOM   3135  2HB TYR A 201      -5.175   8.803   6.534 0.090 1.320          
ATOM   3136  CG  TYR A 201      -5.176   7.172   7.943 0.000 1.992          
ATOM   3137  CD1 TYR A 201      -6.351   6.583   7.402-0.115 1.992          
ATOM   3138  HD1 TYR A 201      -6.780   6.937   6.476 0.115 1.358          
ATOM   3139  CE1 TYR A 201      -7.021   5.657   8.181-0.115 1.992          
ATOM   3140  HE1 TYR A 201      -7.956   5.255   7.821 0.115 1.358          
ATOM   3141  CZ  TYR A 201      -6.321   5.012   9.201 0.110 1.992          
ATOM   3142  OH  TYR A 201      -6.871   3.817   9.701-0.540 1.770          
ATOM   3143  HH  TYR A 201      -7.787   3.655   9.491 0.430 0.225          
ATOM   3144  CD2 TYR A 201      -4.648   6.719   9.158-0.115 1.992          
ATOM   3145  HD2 TYR A 201      -3.762   7.146   9.579 0.115 1.358          
ATOM   3146  CE2 TYR A 201      -5.170   5.531   9.720-0.115 1.992          
ATOM   3147  HE2 TYR A 201      -4.684   5.055  10.558 0.115 1.358          
ATOM   3148  C   TYR A 201      -3.154   8.266   4.980 0.510 2.000          
ATOM   3149  O   TYR A 201      -3.869   8.077   3.991-0.510 1.700          
ATOM   3150  N   VAL A 202      -2.112   9.092   4.943-0.470 1.850          
ATOM   3151  HN  VAL A 202      -1.524   9.228   5.762 0.310 0.225          
ATOM   3152  CA  VAL A 202      -1.818   9.820   3.713 0.070 2.275          
ATOM   3153  HA  VAL A 202      -2.690  10.401   3.401 0.090 1.320          
ATOM   3154  CB  VAL A 202      -0.618  10.742   4.009-0.090 2.275          
ATOM   3155  HB  VAL A 202       0.100  10.220   4.645 0.090 1.320          
ATOM   3156  CG1 VAL A 202       0.182  11.264   2.792-0.270 2.060          
ATOM   3157 1HG1 VAL A 202       0.680  10.462   2.248 0.090 1.320          
ATOM   3158 2HG1 VAL A 202      -0.466  11.781   2.082 0.090 1.320          
ATOM   3159 3HG1 VAL A 202       0.961  11.964   3.097 0.090 1.320          
ATOM   3160  CG2 VAL A 202      -1.180  11.956   4.752-0.270 2.060          
ATOM   3161 1HG2 VAL A 202      -1.710  11.669   5.660 0.090 1.320          
ATOM   3162 2HG2 VAL A 202      -0.382  12.635   5.053 0.090 1.320          
ATOM   3163 3HG2 VAL A 202      -1.874  12.525   4.132 0.090 1.320          
ATOM   3164  C   VAL A 202      -1.506   8.846   2.584 0.510 2.000          
ATOM   3165  O   VAL A 202      -2.057   8.949   1.480-0.510 1.700          
ATOM   3166  N   SER A 203      -0.673   7.843   2.862-0.470 1.850          
ATOM   3167  HN  SER A 203      -0.350   7.694   3.806 0.310 0.225          
ATOM   3168  CA  SER A 203      -0.265   6.926   1.805 0.070 2.275          
ATOM   3169  HA  SER A 203      -0.004   7.480   0.899 0.090 1.320          
ATOM   3170  CB  SER A 203       0.992   6.256   2.355 0.050 2.175          
ATOM   3171  1HB SER A 203       1.384   5.525   1.645 0.090 1.320          
ATOM   3172  2HB SER A 203       1.750   7.012   2.522 0.090 1.320          
ATOM   3173  OG  SER A 203       0.688   5.645   3.548-0.660 1.770          
ATOM   3174  HG1 SER A 203       0.863   6.239   4.288 0.430 0.225          
ATOM   3175  C   SER A 203      -1.377   5.944   1.458 0.510 2.000          
ATOM   3176  O   SER A 203      -1.714   5.777   0.281-0.510 1.700          
ATOM   3177  N   TRP A 204      -1.969   5.297   2.463-0.470 1.850          
ATOM   3178  HN  TRP A 204      -1.626   5.431   3.412 0.310 0.225          
ATOM   3179  CA  TRP A 204      -2.992   4.293   2.185 0.070 2.275          
ATOM   3180  HA  TRP A 204      -2.557   3.525   1.541 0.090 1.320          
ATOM   3181  CB  TRP A 204      -3.578   3.608   3.438-0.180 2.175          
ATOM   3182  1HB TRP A 204      -3.681   4.317   4.259 0.090 1.320          
ATOM   3183  2HB TRP A 204      -4.582   3.231   3.255 0.090 1.320          
ATOM   3184  CG  TRP A 204      -2.683   2.451   3.895-0.030 1.992          
ATOM   3185  CD1 TRP A 204      -1.360   2.366   4.274 0.035 1.992          
ATOM   3186  HD1 TRP A 204      -0.706   3.220   4.381 0.115 1.358          
ATOM   3187  NE1 TRP A 204      -1.045   1.039   4.510-0.610 1.850          
ATOM   3188  HE1 TRP A 204      -0.135   0.735   4.822 0.380 0.225          
ATOM   3189  CE2 TRP A 204      -2.093   0.247   4.217 0.130 1.800          
ATOM   3190  CD2 TRP A 204      -3.159   1.103   3.807-0.020 1.800          
ATOM   3191  CE3 TRP A 204      -4.339   0.543   3.246-0.115 1.992          
ATOM   3192  HE3 TRP A 204      -5.132   1.173   2.876 0.115 1.358          
ATOM   3193  CZ3 TRP A 204      -4.502  -0.858   3.220-0.115 1.992          
ATOM   3194  HZ3 TRP A 204      -5.401  -1.315   2.830 0.115 1.358          
ATOM   3195  CZ2 TRP A 204      -2.244  -1.143   4.186-0.115 1.992          
ATOM   3196  HZ2 TRP A 204      -1.446  -1.800   4.497 0.115 1.358          
ATOM   3197  CH2 TRP A 204      -3.424  -1.653   3.683-0.115 1.992          
ATOM   3198  HH2 TRP A 204      -3.537  -2.726   3.655 0.115 1.358          
ATOM   3199  C   TRP A 204      -4.161   4.894   1.422 0.510 2.000          
ATOM   3200  O   TRP A 204      -4.630   4.324   0.433-0.510 1.700          
ATOM   3201  N   MET A 205      -4.643   6.055   1.865-0.470 1.850          
ATOM   3202  HN  MET A 205      -4.178   6.553   2.618 0.310 0.225          
ATOM   3203  CA  MET A 205      -5.754   6.685   1.168 0.070 2.275          
ATOM   3204  HA  MET A 205      -6.577   5.980   1.069 0.090 1.320          
ATOM   3205  CB  MET A 205      -6.184   7.934   2.046-0.180 2.175          
ATOM   3206  1HB MET A 205      -6.228   7.597   3.079 0.090 1.320          
ATOM   3207  2HB MET A 205      -5.421   8.715   2.001 0.090 1.320          
ATOM   3208  CG  MET A 205      -7.564   8.531   1.671-0.140 2.175          
ATOM   3209  1HG MET A 205      -7.557   8.963   0.669 0.090 1.320          
ATOM   3210  2HG MET A 205      -8.332   7.758   1.682 0.090 1.320          
ATOM   3211  SD  MET A 205      -8.022   9.856   2.903-0.090 2.000          
ATOM   3212  CE  MET A 205      -7.703   9.211   4.545-0.220 2.060          
ATOM   3213  1HE MET A 205      -6.631   9.103   4.707 0.090 1.320          
ATOM   3214  2HE MET A 205      -8.092   9.900   5.295 0.090 1.320          
ATOM   3215  3HE MET A 205      -8.187   8.243   4.676 0.090 1.320          
ATOM   3216  C   MET A 205      -5.370   7.179  -0.217 0.510 2.000          
ATOM   3217  O   MET A 205      -6.252   7.365  -1.058-0.510 1.700          
ATOM   3218  N   ALA A 206      -4.081   7.375  -0.486-0.470 1.850          
ATOM   3219  HN  ALA A 206      -3.373   7.209   0.218 0.310 0.225          
ATOM   3220  CA  ALA A 206      -3.684   7.843  -1.809 0.070 2.275          
ATOM   3221  HA  ALA A 206      -4.292   8.716  -2.058 0.090 1.320          
ATOM   3222  CB  ALA A 206      -2.259   8.222  -1.989-0.270 2.060          
ATOM   3223  1HB ALA A 206      -1.981   9.005  -1.284 0.090 1.320          
ATOM   3224  2HB ALA A 206      -1.583   7.382  -1.822 0.090 1.320          
ATOM   3225  3HB ALA A 206      -2.065   8.610  -2.991 0.090 1.320          
ATOM   3226  C   ALA A 206      -3.938   6.782  -2.874 0.510 2.000          
ATOM   3227  O   ALA A 206      -4.313   7.115  -4.006-0.510 1.700          
ATOM   3228  N   TYR A 207      -3.757   5.499  -2.533-0.470 1.850          
ATOM   3229  HN  TYR A 207      -3.476   5.285  -1.585 0.310 0.225          
ATOM   3230  CA  TYR A 207      -3.867   4.439  -3.537 0.070 2.275          
ATOM   3231  HA  TYR A 207      -3.121   4.639  -4.310 0.090 1.320          
ATOM   3232  CB  TYR A 207      -3.652   2.959  -3.007-0.180 2.175          
ATOM   3233  1HB TYR A 207      -4.274   2.764  -2.137 0.090 1.320          
ATOM   3234  2HB TYR A 207      -3.952   2.230  -3.763 0.090 1.320          
ATOM   3235  CG  TYR A 207      -2.197   2.630  -2.597 0.000 1.992          
ATOM   3236  CD1 TYR A 207      -1.302   1.926  -3.456-0.115 1.992          
ATOM   3237  HD1 TYR A 207      -1.638   1.522  -4.394 0.115 1.358          
ATOM   3238  CE1 TYR A 207      -0.015   1.687  -2.983-0.115 1.992          
ATOM   3239  HE1 TYR A 207       0.666   1.096  -3.577 0.115 1.358          
ATOM   3240  CZ  TYR A 207       0.423   2.247  -1.804 0.110 1.992          
ATOM   3241  OH  TYR A 207       1.738   2.052  -1.241-0.540 1.770          
ATOM   3242  HH  TYR A 207       2.348   1.794  -1.945 0.430 0.225          
ATOM   3243  CD2 TYR A 207      -1.731   3.189  -1.439-0.115 1.992          
ATOM   3244  HD2 TYR A 207      -2.406   3.752  -0.819 0.115 1.358          
ATOM   3245  CE2 TYR A 207      -0.436   2.989  -1.017-0.115 1.992          
ATOM   3246  HE2 TYR A 207      -0.100   3.411  -0.081 0.115 1.358          
ATOM   3247  C   TYR A 207      -5.228   4.401  -4.223 0.510 2.000          
ATOM   3248  O   TYR A 207      -5.268   4.303  -5.462-0.510 1.700          
ATOM   3249  N   PRO A 208      -6.362   4.449  -3.513-0.290 1.850          
ATOM   3250  CD  PRO A 208      -6.570   4.135  -2.089 0.000 2.175          
ATOM   3251  1HD PRO A 208      -6.442   3.070  -1.917 0.090 1.320          
ATOM   3252  2HD PRO A 208      -5.898   4.694  -1.459 0.090 1.320          
ATOM   3253  CA  PRO A 208      -7.639   4.544  -4.236 0.020 2.275          
ATOM   3254  HA  PRO A 208      -7.741   3.705  -4.924 0.090 1.320          
ATOM   3255  CB  PRO A 208      -8.765   4.444  -3.162-0.180 2.175          
ATOM   3256  1HB PRO A 208      -9.247   3.478  -3.247 0.090 1.320          
ATOM   3257  2HB PRO A 208      -9.548   5.195  -3.282 0.090 1.320          
ATOM   3258  CG  PRO A 208      -8.042   4.576  -1.807-0.180 2.175          
ATOM   3259  1HG PRO A 208      -8.515   3.966  -1.042 0.090 1.320          
ATOM   3260  2HG PRO A 208      -8.070   5.614  -1.476 0.090 1.320          
ATOM   3261  C   PRO A 208      -7.744   5.812  -5.051 0.510 2.000          
ATOM   3262  O   PRO A 208      -8.246   5.779  -6.182-0.510 1.700          
ATOM   3263  N   ILE A 209      -7.271   6.939  -4.516-0.470 1.850          
ATOM   3264  HN  ILE A 209      -6.825   6.926  -3.608 0.310 0.225          
ATOM   3265  CA  ILE A 209      -7.274   8.166  -5.304 0.070 2.275          
ATOM   3266  HA  ILE A 209      -8.301   8.344  -5.634 0.090 1.320          
ATOM   3267  CB  ILE A 209      -6.812   9.440  -4.492-0.090 2.275          
ATOM   3268  HB  ILE A 209      -5.784   9.260  -4.174 0.090 1.320          
ATOM   3269  CG2 ILE A 209      -6.764  10.663  -5.393-0.270 2.060          
ATOM   3270 1HG2 ILE A 209      -6.052  10.565  -6.212 0.090 1.320          
ATOM   3271 2HG2 ILE A 209      -7.744  10.865  -5.826 0.090 1.320          
ATOM   3272 3HG2 ILE A 209      -6.456  11.556  -4.852 0.090 1.320          
ATOM   3273  CG1 ILE A 209      -7.649   9.615  -3.194-0.180 2.175          
ATOM   3274 1HG1 ILE A 209      -8.693   9.811  -3.443 0.090 1.320          
ATOM   3275 2HG1 ILE A 209      -7.650   8.699  -2.606 0.090 1.320          
ATOM   3276  CD1 ILE A 209      -7.082  10.782  -2.316-0.270 2.060          
ATOM   3277  HD1 ILE A 209      -7.590  10.811  -1.352 0.090 1.320          
ATOM   3278  HD2 ILE A 209      -6.018  10.650  -2.116 0.090 1.320          
ATOM   3279  HD3 ILE A 209      -7.228  11.757  -2.779 0.090 1.320          
ATOM   3280  C   ILE A 209      -6.438   7.977  -6.559 0.510 2.000          
ATOM   3281  O   ILE A 209      -6.884   8.280  -7.671-0.510 1.700          
ATOM   3282  N   LEU A 210      -5.232   7.420  -6.410-0.470 1.850          
ATOM   3283  HN  LEU A 210      -4.877   7.213  -5.472 0.310 0.225          
ATOM   3284  CA  LEU A 210      -4.401   7.208  -7.586 0.070 2.275          
ATOM   3285  HA  LEU A 210      -4.264   8.164  -8.095 0.090 1.320          
ATOM   3286  CB  LEU A 210      -3.029   6.642  -7.222-0.180 2.175          
ATOM   3287  1HB LEU A 210      -3.162   5.667  -6.749 0.090 1.320          
ATOM   3288  2HB LEU A 210      -2.492   6.429  -8.150 0.090 1.320          
ATOM   3289  CG  LEU A 210      -2.035   7.510  -6.290-0.090 2.275          
ATOM   3290  HG  LEU A 210      -2.455   7.615  -5.300 0.090 1.320          
ATOM   3291  CD1 LEU A 210      -0.592   6.775  -6.101-0.270 2.060          
ATOM   3292 1HD1 LEU A 210      -0.101   6.616  -7.062 0.090 1.320          
ATOM   3293 2HD1 LEU A 210       0.069   7.360  -5.462 0.090 1.320          
ATOM   3294 3HD1 LEU A 210      -0.716   5.803  -5.626 0.090 1.320          
ATOM   3295  CD2 LEU A 210      -1.817   8.953  -6.825-0.270 2.060          
ATOM   3296 1HD2 LEU A 210      -1.131   9.513  -6.190 0.090 1.320          
ATOM   3297 2HD2 LEU A 210      -1.411   8.930  -7.836 0.090 1.320          
ATOM   3298 3HD2 LEU A 210      -2.753   9.512  -6.853 0.090 1.320          
ATOM   3299  C   LEU A 210      -5.076   6.264  -8.564 0.510 2.000          
ATOM   3300  O   LEU A 210      -5.104   6.523  -9.770-0.510 1.700          
ATOM   3301  N   TRP A 211      -5.646   5.174  -8.061-0.470 1.850          
ATOM   3302  HN  TRP A 211      -5.582   4.988  -7.060 0.310 0.225          
ATOM   3303  CA  TRP A 211      -6.263   4.192  -8.944 0.070 2.275          
ATOM   3304  HA  TRP A 211      -5.523   3.853  -9.669 0.090 1.320          
ATOM   3305  CB  TRP A 211      -6.768   2.961  -8.142-0.180 2.175          
ATOM   3306  1HB TRP A 211      -5.942   2.616  -7.522 0.090 1.320          
ATOM   3307  2HB TRP A 211      -7.566   3.245  -7.455 0.090 1.320          
ATOM   3308  CG  TRP A 211      -7.229   1.726  -8.989-0.030 1.992          
ATOM   3309  CD1 TRP A 211      -6.588   0.580  -9.297 0.035 1.992          
ATOM   3310  HD1 TRP A 211      -5.559   0.379  -9.037 0.115 1.358          
ATOM   3311  NE1 TRP A 211      -7.394  -0.218 -10.062-0.610 1.850          
ATOM   3312  HE1 TRP A 211      -7.128  -1.079 -10.540 0.380 0.225          
ATOM   3313  CE2 TRP A 211      -8.675   0.302 -10.029 0.130 1.800          
ATOM   3314  CD2 TRP A 211      -8.588   1.603  -9.473-0.020 1.800          
ATOM   3315  CE3 TRP A 211      -9.715   2.430  -9.314-0.115 1.992          
ATOM   3316  HE3 TRP A 211      -9.695   3.382  -8.808 0.115 1.358          
ATOM   3317  CZ3 TRP A 211     -10.847   1.960  -9.951-0.115 1.992          
ATOM   3318  HZ3 TRP A 211     -11.722   2.595  -9.922 0.115 1.358          
ATOM   3319  CZ2 TRP A 211      -9.855  -0.132 -10.618-0.115 1.992          
ATOM   3320  HZ2 TRP A 211      -9.924  -1.081 -11.124 0.115 1.358          
ATOM   3321  CH2 TRP A 211     -10.991   0.751 -10.520-0.115 1.992          
ATOM   3322  HH2 TRP A 211     -11.934   0.468 -10.965 0.115 1.358          
ATOM   3323  C   TRP A 211      -7.418   4.792  -9.736 0.510 2.000          
ATOM   3324  O   TRP A 211      -7.551   4.530 -10.936-0.510 1.700          
ATOM   3325  N   SER A 212      -8.267   5.597  -9.083-0.470 1.850          
ATOM   3326  HN  SER A 212      -8.113   5.795  -8.098 0.310 0.225          
ATOM   3327  CA  SER A 212      -9.405   6.202  -9.774 0.070 2.275          
ATOM   3328  HA  SER A 212      -9.955   5.391 -10.258 0.090 1.320          
ATOM   3329  CB  SER A 212     -10.373   6.951  -8.964 0.050 2.175          
ATOM   3330  1HB SER A 212      -9.903   7.809  -8.476 0.090 1.320          
ATOM   3331  2HB SER A 212     -11.179   7.346  -9.588 0.090 1.320          
ATOM   3332  OG  SER A 212     -10.948   6.109  -7.984-0.660 1.770          
ATOM   3333  HG1 SER A 212     -10.283   5.903  -7.336 0.430 0.225          
ATOM   3334  C   SER A 212      -8.953   7.119 -10.901 0.510 2.000          
ATOM   3335  O   SER A 212      -9.596   7.182 -11.954-0.510 1.700          
ATOM   3336  N   PHE A 213      -7.864   7.855 -10.690-0.470 1.850          
ATOM   3337  HN  PHE A 213      -7.403   7.805  -9.787 0.310 0.225          
ATOM   3338  CA  PHE A 213      -7.379   8.804 -11.685 0.070 2.275          
ATOM   3339  HA  PHE A 213      -8.206   9.186 -12.288 0.090 1.320          
ATOM   3340  CB  PHE A 213      -6.715  10.022 -10.930-0.180 2.175          
ATOM   3341  1HB PHE A 213      -5.877   9.631 -10.349 0.090 1.320          
ATOM   3342  2HB PHE A 213      -6.269  10.656 -11.687 0.090 1.320          
ATOM   3343  CG  PHE A 213      -7.485  10.918 -10.106 0.000 1.992          
ATOM   3344  CD1 PHE A 213      -8.809  11.360 -10.437-0.115 1.992          
ATOM   3345  HD1 PHE A 213      -9.328  10.933 -11.283 0.115 1.358          
ATOM   3346  CE1 PHE A 213      -9.397  12.439  -9.760-0.115 1.992          
ATOM   3347  HE1 PHE A 213     -10.364  12.823 -10.051 0.115 1.358          
ATOM   3348  CZ  PHE A 213      -8.714  12.940  -8.621-0.115 1.992          
ATOM   3349  HZ  PHE A 213      -9.178  13.715  -8.028 0.115 1.358          
ATOM   3350  CD2 PHE A 213      -6.785  11.563  -9.064-0.115 1.992          
ATOM   3351  HD2 PHE A 213      -5.776  11.276  -8.811 0.115 1.358          
ATOM   3352  CE2 PHE A 213      -7.474  12.410  -8.218-0.115 1.992          
ATOM   3353  HE2 PHE A 213      -6.984  12.812  -7.343 0.115 1.358          
ATOM   3354  C   PHE A 213      -6.386   8.197 -12.660 0.510 2.000          
ATOM   3355  O   PHE A 213      -6.139   8.790 -13.715-0.510 1.700          
ATOM   3356  N   SER A 214      -5.809   7.045 -12.340-0.470 1.850          
ATOM   3357  HN  SER A 214      -6.055   6.596 -11.465 0.310 0.225          
ATOM   3358  CA  SER A 214      -4.789   6.451 -13.192 0.070 2.275          
ATOM   3359  HA  SER A 214      -4.206   7.240 -13.677 0.090 1.320          
ATOM   3360  CB  SER A 214      -3.852   5.611 -12.422 0.050 2.175          
ATOM   3361  1HB SER A 214      -4.358   4.846 -11.830 0.090 1.320          
ATOM   3362  2HB SER A 214      -3.117   5.122 -13.054 0.090 1.320          
ATOM   3363  OG  SER A 214      -3.148   6.520 -11.636-0.660 1.770          
ATOM   3364  HG1 SER A 214      -3.784   6.861 -11.002 0.430 0.225          
ATOM   3365  C   SER A 214      -5.451   5.705 -14.347 0.510 2.000          
ATOM   3366  O   SER A 214      -6.670   5.754 -14.535-0.510 1.700          
ATOM   3367  N   SER A 215      -4.640   4.968 -15.114-0.470 1.850          
ATOM   3368  HN  SER A 215      -3.666   4.844 -14.867 0.310 0.225          
ATOM   3369  CA  SER A 215      -5.106   4.302 -16.328 0.070 2.275          
ATOM   3370  HA  SER A 215      -5.672   5.025 -16.881 0.090 1.320          
ATOM   3371  CB  SER A 215      -4.029   3.672 -17.259 0.050 2.175          
ATOM   3372  1HB SER A 215      -4.516   3.135 -18.077 0.090 1.320          
ATOM   3373  2HB SER A 215      -3.441   4.461 -17.728 0.090 1.320          
ATOM   3374  OG  SER A 215      -3.172   2.795 -16.571-0.660 1.770          
ATOM   3375  HG1 SER A 215      -2.926   2.096 -17.169 0.430 0.225          
ATOM   3376  C   SER A 215      -6.186   3.256 -16.064 0.510 2.000          
ATOM   3377  O   SER A 215      -6.909   2.887 -16.996-0.510 1.700          
ATOM   3378  N   THR A 216      -6.300   2.756 -14.831-0.470 1.850          
ATOM   3379  HN  THR A 216      -5.692   3.057 -14.085 0.310 0.225          
ATOM   3380  CA  THR A 216      -7.277   1.713 -14.527 0.070 2.275          
ATOM   3381  HA  THR A 216      -7.235   0.952 -15.311 0.090 1.320          
ATOM   3382  CB  THR A 216      -6.877   1.040 -13.187 0.140 2.275          
ATOM   3383  HB  THR A 216      -7.752   0.482 -12.842 0.090 1.320          
ATOM   3384  OG1 THR A 216      -6.521   1.926 -12.120-0.660 1.770          
ATOM   3385  HG1 THR A 216      -7.312   2.249 -11.698 0.430 0.225          
ATOM   3386  CG2 THR A 216      -5.774   0.038 -13.279-0.270 2.060          
ATOM   3387 1HG2 THR A 216      -4.832   0.512 -13.558 0.090 1.320          
ATOM   3388 2HG2 THR A 216      -5.627  -0.480 -12.331 0.090 1.320          
ATOM   3389 3HG2 THR A 216      -5.996  -0.719 -14.033 0.090 1.320          
ATOM   3390  C   THR A 216      -8.698   2.255 -14.558 0.510 2.000          
ATOM   3391  O   THR A 216      -9.571   1.694 -15.229-0.510 1.700          
ATOM   3392  N   GLY A 217      -8.956   3.337 -13.826-0.470 1.850          
ATOM   3393  HN  GLY A 217      -8.204   3.816 -13.350 0.310 0.225          
ATOM   3394  CA  GLY A 217     -10.304   3.855 -13.723-0.020 2.175          
ATOM   3395  1HA GLY A 217     -10.419   4.274 -12.723 0.090 1.320          
ATOM   3396  2HA GLY A 217     -11.051   3.060 -13.782 0.090 1.320          
ATOM   3397  C   GLY A 217     -10.680   4.947 -14.705 0.510 2.000          
ATOM   3398  O   GLY A 217     -11.672   4.799 -15.425-0.510 1.700          
ATOM   3399  N   ALA A 218      -9.899   6.031 -14.778-0.470 1.850          
ATOM   3400  HN  ALA A 218      -9.117   6.121 -14.146 0.310 0.225          
ATOM   3401  CA  ALA A 218     -10.258   7.169 -15.627 0.070 2.275          
ATOM   3402  HA  ALA A 218     -11.044   6.896 -16.336 0.090 1.320          
ATOM   3403  CB  ALA A 218     -10.818   8.294 -14.747-0.270 2.060          
ATOM   3404  1HB ALA A 218     -11.156   9.133 -15.358 0.090 1.320          
ATOM   3405  2HB ALA A 218     -11.675   7.949 -14.168 0.090 1.320          
ATOM   3406  3HB ALA A 218     -10.070   8.672 -14.052 0.090 1.320          
ATOM   3407  C   ALA A 218      -9.144   7.692 -16.519 0.510 2.000          
ATOM   3408  O   ALA A 218      -9.426   8.528 -17.386-0.510 1.700          
ATOM   3409  N   CYX A 219      -7.897   7.269 -16.314-0.470 1.850          
ATOM   3410  HN  CYX A 219      -7.655   6.572 -15.643 0.310 0.225          
ATOM   3411  CA  CYX A 219      -6.710   7.790 -16.993 0.070 2.275          
ATOM   3412  HA  CYX A 219      -5.882   7.586 -16.330 0.090 1.320          
ATOM   3413  CB  CYX A 219      -6.388   7.024 -18.374-0.100 2.175          
ATOM   3414  1HB CYX A 219      -6.234   7.661 -19.271 0.090 1.320          
ATOM   3415  2HB CYX A 219      -5.446   6.460 -18.203 0.090 1.320          
ATOM   3416  SG  CYX A 219      -7.583   5.739 -18.845-0.080 1.975          
ATOM   3417  C   CYX A 219      -6.772   9.294 -17.242 0.510 2.000          
ATOM   3418  O   CYX A 219      -6.747   9.746 -18.389-0.510 1.700          
ATOM   3419  N   ILE A 220      -6.807  10.081 -16.167-0.470 1.850          
ATOM   3420  HN  ILE A 220      -6.861   9.665 -15.242 0.310 0.225          
ATOM   3421  CA  ILE A 220      -6.568  11.513 -16.297 0.070 2.275          
ATOM   3422  HA  ILE A 220      -6.853  11.889 -17.283 0.090 1.320          
ATOM   3423  CB  ILE A 220      -7.424  12.257 -15.226-0.090 2.275          
ATOM   3424  HB  ILE A 220      -7.411  13.301 -15.547 0.090 1.320          
ATOM   3425  CG2 ILE A 220      -8.871  11.754 -15.368-0.270 2.060          
ATOM   3426 1HG2 ILE A 220      -9.013  10.741 -14.991 0.090 1.320          
ATOM   3427 2HG2 ILE A 220      -9.562  12.396 -14.820 0.090 1.320          
ATOM   3428 3HG2 ILE A 220      -9.197  11.755 -16.410 0.090 1.320          
ATOM   3429  CG1 ILE A 220      -7.028  12.264 -13.772-0.180 2.175          
ATOM   3430 1HG1 ILE A 220      -7.567  11.462 -13.269 0.090 1.320          
ATOM   3431 2HG1 ILE A 220      -5.979  12.005 -13.643 0.090 1.320          
ATOM   3432  CD1 ILE A 220      -7.250  13.589 -12.961-0.270 2.060          
ATOM   3433  HD1 ILE A 220      -6.666  14.411 -13.377 0.090 1.320          
ATOM   3434  HD2 ILE A 220      -8.300  13.885 -12.974 0.090 1.320          
ATOM   3435  HD3 ILE A 220      -6.958  13.465 -11.917 0.090 1.320          
ATOM   3436  C   ILE A 220      -5.093  11.806 -16.077 0.510 2.000          
ATOM   3437  O   ILE A 220      -4.633  12.918 -16.373-0.510 1.700          
ATOM   3438  N   MET A 221      -4.331  10.825 -15.588-0.470 1.850          
ATOM   3439  HN  MET A 221      -4.773   9.942 -15.365 0.310 0.225          
ATOM   3440  CA  MET A 221      -2.891  10.915 -15.406 0.070 2.275          
ATOM   3441  HA  MET A 221      -2.521  11.759 -15.993 0.090 1.320          
ATOM   3442  CB  MET A 221      -2.368  11.125 -13.927-0.180 2.175          
ATOM   3443  1HB MET A 221      -1.296  11.325 -13.945 0.090 1.320          
ATOM   3444  2HB MET A 221      -2.825  12.041 -13.553 0.090 1.320          
ATOM   3445  CG  MET A 221      -2.637   9.941 -12.928-0.140 2.175          
ATOM   3446  1HG MET A 221      -3.685   9.642 -12.956 0.090 1.320          
ATOM   3447  2HG MET A 221      -2.069   9.058 -13.224 0.090 1.320          
ATOM   3448  SD  MET A 221      -2.180  10.315 -11.261-0.090 2.000          
ATOM   3449  CE  MET A 221      -3.493  11.570 -11.010-0.220 2.060          
ATOM   3450  1HE MET A 221      -4.338  11.426 -11.672 0.090 1.320          
ATOM   3451  2HE MET A 221      -3.835  11.552  -9.977 0.090 1.320          
ATOM   3452  3HE MET A 221      -3.094  12.565 -11.207 0.090 1.320          
ATOM   3453  C   MET A 221      -2.240   9.654 -15.965 0.510 2.000          
ATOM   3454  O   MET A 221      -2.787   8.553 -15.840-0.510 1.700          
ATOM   3455  N   SER A 222      -1.098   9.827 -16.629-0.470 1.850          
ATOM   3456  HN  SER A 222      -0.651  10.727 -16.585 0.310 0.225          
ATOM   3457  CA  SER A 222      -0.395   8.714 -17.250 0.070 2.275          
ATOM   3458  HA  SER A 222      -1.112   8.098 -17.774 0.090 1.320          
ATOM   3459  CB  SER A 222       0.739   9.247 -18.172 0.050 2.175          
ATOM   3460  1HB SER A 222       1.119   8.412 -18.767 0.090 1.320          
ATOM   3461  2HB SER A 222       0.320   9.937 -18.905 0.090 1.320          
ATOM   3462  OG  SER A 222       1.882   9.872 -17.562-0.660 1.770          
ATOM   3463  HG1 SER A 222       1.633  10.682 -17.129 0.430 0.225          
ATOM   3464  C   SER A 222       0.286   7.845 -16.199 0.510 2.000          
ATOM   3465  O   SER A 222       0.486   8.245 -15.049-0.510 1.700          
ATOM   3466  N   GLU A 223       0.658   6.635 -16.622-0.470 1.850          
ATOM   3467  HN  GLU A 223       0.400   6.275 -17.541 0.310 0.225          
ATOM   3468  CA  GLU A 223       1.379   5.729 -15.737 0.070 2.275          
ATOM   3469  HA  GLU A 223       0.801   5.527 -14.843 0.090 1.320          
ATOM   3470  CB  GLU A 223       1.597   4.430 -16.490-0.180 2.175          
ATOM   3471  1HB GLU A 223       0.606   4.063 -16.752 0.090 1.320          
ATOM   3472  2HB GLU A 223       2.082   4.640 -17.441 0.090 1.320          
ATOM   3473  CG  GLU A 223       2.324   3.197 -15.841-0.280 2.175          
ATOM   3474  1HG GLU A 223       2.379   2.387 -16.561 0.090 1.320          
ATOM   3475  2HG GLU A 223       3.350   3.488 -15.644 0.090 1.320          
ATOM   3476  CD  GLU A 223       1.821   2.588 -14.602 0.620 2.000          
ATOM   3477  OE1 GLU A 223       0.612   2.599 -14.334-0.760 1.700          
ATOM   3478  OE2 GLU A 223       2.652   1.891 -13.919-0.760 1.700          
ATOM   3479  C   GLU A 223       2.776   6.235 -15.415 0.510 2.000          
ATOM   3480  O   GLU A 223       3.350   5.827 -14.401-0.510 1.700          
ATOM   3481  N   ASN A 224       3.335   7.116 -16.245-0.470 1.850          
ATOM   3482  HN  ASN A 224       2.839   7.390 -17.079 0.310 0.225          
ATOM   3483  CA  ASN A 224       4.598   7.748 -15.886 0.070 2.275          
ATOM   3484  HA  ASN A 224       5.350   6.970 -15.761 0.090 1.320          
ATOM   3485  CB  ASN A 224       5.084   8.770 -16.924-0.180 2.175          
ATOM   3486  1HB ASN A 224       4.352   9.561 -17.075 0.090 1.320          
ATOM   3487  2HB ASN A 224       5.983   9.283 -16.590 0.090 1.320          
ATOM   3488  CG  ASN A 224       5.398   8.064 -18.264 0.550 2.000          
ATOM   3489  OD1 ASN A 224       6.191   7.139 -18.380-0.550 1.700          
ATOM   3490  ND2 ASN A 224       4.729   8.542 -19.308-0.620 1.850          
ATOM   3491 1HD2 ASN A 224       4.932   8.146 -20.225 0.320 0.225          
ATOM   3492 2HD2 ASN A 224       4.070   9.299 -19.216 0.300 0.225          
ATOM   3493  C   ASN A 224       4.459   8.516 -14.582 0.510 2.000          
ATOM   3494  O   ASN A 224       5.283   8.376 -13.673-0.510 1.700          
ATOM   3495  N   THR A 225       3.406   9.324 -14.470-0.470 1.850          
ATOM   3496  HN  THR A 225       2.741   9.412 -15.225 0.310 0.225          
ATOM   3497  CA  THR A 225       3.162  10.037 -13.223 0.070 2.275          
ATOM   3498  HA  THR A 225       4.076  10.521 -12.870 0.090 1.320          
ATOM   3499  CB  THR A 225       2.052  11.045 -13.453 0.140 2.275          
ATOM   3500  HB  THR A 225       1.094  10.555 -13.645 0.090 1.320          
ATOM   3501  OG1 THR A 225       2.351  11.880 -14.599-0.660 1.770          
ATOM   3502  HG1 THR A 225       3.140  12.375 -14.419 0.430 0.225          
ATOM   3503  CG2 THR A 225       1.904  11.998 -12.254-0.270 2.060          
ATOM   3504 1HG2 THR A 225       1.152  12.763 -12.451 0.090 1.320          
ATOM   3505 2HG2 THR A 225       1.579  11.473 -11.359 0.090 1.320          
ATOM   3506 3HG2 THR A 225       2.838  12.505 -12.007 0.090 1.320          
ATOM   3507  C   THR A 225       2.635   9.097 -12.152 0.510 2.000          
ATOM   3508  O   THR A 225       3.022   9.191 -10.984-0.510 1.700          
ATOM   3509  N   SER A 226       1.734   8.196 -12.532-0.470 1.850          
ATOM   3510  HN  SER A 226       1.404   8.172 -13.495 0.310 0.225          
ATOM   3511  CA  SER A 226       1.112   7.316 -11.551 0.070 2.275          
ATOM   3512  HA  SER A 226       0.663   7.937 -10.773 0.090 1.320          
ATOM   3513  CB  SER A 226       0.000   6.424 -12.147 0.050 2.175          
ATOM   3514  1HB SER A 226      -0.706   7.025 -12.721 0.090 1.320          
ATOM   3515  2HB SER A 226       0.442   5.712 -12.837 0.090 1.320          
ATOM   3516  OG  SER A 226      -0.742   5.605 -11.201-0.660 1.770          
ATOM   3517  HG1 SER A 226      -1.659   5.901 -11.259 0.430 0.225          
ATOM   3518  C   SER A 226       2.131   6.395 -10.885 0.510 2.000          
ATOM   3519  O   SER A 226       2.057   6.157  -9.673-0.510 1.700          
ATOM   3520  N   SER A 227       3.080   5.857 -11.658-0.470 1.850          
ATOM   3521  HN  SER A 227       3.098   6.025 -12.661 0.310 0.225          
ATOM   3522  CA  SER A 227       4.047   4.913 -11.098 0.070 2.275          
ATOM   3523  HA  SER A 227       3.463   4.149 -10.582 0.090 1.320          
ATOM   3524  CB  SER A 227       4.877   4.151 -12.153 0.050 2.175          
ATOM   3525  1HB SER A 227       5.521   3.417 -11.663 0.090 1.320          
ATOM   3526  2HB SER A 227       4.232   3.598 -12.836 0.090 1.320          
ATOM   3527  OG  SER A 227       5.716   5.065 -12.925-0.660 1.770          
ATOM   3528  HG1 SER A 227       5.144   5.518 -13.539 0.430 0.225          
ATOM   3529  C   SER A 227       4.912   5.563 -10.024 0.510 2.000          
ATOM   3530  O   SER A 227       5.172   4.953  -8.980-0.510 1.700          
ATOM   3531  N   VAL A 228       5.393   6.787 -10.268-0.470 1.850          
ATOM   3532  HN  VAL A 228       5.220   7.227 -11.161 0.310 0.225          
ATOM   3533  CA  VAL A 228       6.192   7.479  -9.257 0.070 2.275          
ATOM   3534  HA  VAL A 228       6.883   6.733  -8.866 0.090 1.320          
ATOM   3535  CB  VAL A 228       7.099   8.581  -9.725-0.090 2.275          
ATOM   3536  HB  VAL A 228       7.490   9.125  -8.862 0.090 1.320          
ATOM   3537  CG1 VAL A 228       8.313   7.979 -10.529-0.270 2.060          
ATOM   3538 1HG1 VAL A 228       8.905   7.303  -9.911 0.090 1.320          
ATOM   3539 2HG1 VAL A 228       7.975   7.411 -11.396 0.090 1.320          
ATOM   3540 3HG1 VAL A 228       8.985   8.760 -10.885 0.090 1.320          
ATOM   3541  CG2 VAL A 228       6.359   9.530 -10.625-0.270 2.060          
ATOM   3542 1HG2 VAL A 228       7.005  10.347 -10.948 0.090 1.320          
ATOM   3543 2HG2 VAL A 228       5.992   9.044 -11.520 0.090 1.320          
ATOM   3544 3HG2 VAL A 228       5.504   9.982 -10.120 0.090 1.320          
ATOM   3545  C   VAL A 228       5.329   7.834  -8.055 0.510 2.000          
ATOM   3546  O   VAL A 228       5.809   7.858  -6.914-0.510 1.700          
ATOM   3547  N   LEU A 229       4.057   8.166  -8.295-0.470 1.850          
ATOM   3548  HN  LEU A 229       3.715   8.201  -9.249 0.310 0.225          
ATOM   3549  CA  LEU A 229       3.148   8.445  -7.189 0.070 2.275          
ATOM   3550  HA  LEU A 229       3.629   9.139  -6.498 0.090 1.320          
ATOM   3551  CB  LEU A 229       1.780   9.065  -7.670-0.180 2.175          
ATOM   3552  1HB LEU A 229       1.326   8.399  -8.405 0.090 1.320          
ATOM   3553  2HB LEU A 229       1.086   9.099  -6.830 0.090 1.320          
ATOM   3554  CG  LEU A 229       1.936  10.473  -8.246-0.090 2.275          
ATOM   3555  HG  LEU A 229       2.711  10.484  -9.008 0.090 1.320          
ATOM   3556  CD1 LEU A 229       0.558  10.848  -8.911-0.270 2.060          
ATOM   3557 1HD1 LEU A 229      -0.248  10.875  -8.180 0.090 1.320          
ATOM   3558 2HD1 LEU A 229       0.595  11.838  -9.366 0.090 1.320          
ATOM   3559 3HD1 LEU A 229       0.288  10.135  -9.690 0.090 1.320          
ATOM   3560  CD2 LEU A 229       2.315  11.527  -7.211-0.270 2.060          
ATOM   3561 1HD2 LEU A 229       1.608  11.549  -6.381 0.090 1.320          
ATOM   3562 2HD2 LEU A 229       3.308  11.352  -6.797 0.090 1.320          
ATOM   3563 3HD2 LEU A 229       2.333  12.523  -7.655 0.090 1.320          
ATOM   3564  C   LEU A 229       2.834   7.179  -6.389 0.510 2.000          
ATOM   3565  O   LEU A 229       2.810   7.213  -5.153-0.510 1.700          
ATOM   3566  N   TYR A 230       2.605   6.047  -7.068-0.470 1.850          
ATOM   3567  HN  TYR A 230       2.524   6.071  -8.087 0.310 0.225          
ATOM   3568  CA  TYR A 230       2.477   4.782  -6.343 0.070 2.275          
ATOM   3569  HA  TYR A 230       1.683   4.865  -5.600 0.090 1.320          
ATOM   3570  CB  TYR A 230       2.192   3.619  -7.359-0.180 2.175          
ATOM   3571  1HB TYR A 230       2.716   3.796  -8.299 0.090 1.320          
ATOM   3572  2HB TYR A 230       2.614   2.692  -6.967 0.090 1.320          
ATOM   3573  CG  TYR A 230       0.690   3.350  -7.554 0.000 1.992          
ATOM   3574  CD1 TYR A 230      -0.246   3.212  -6.498-0.115 1.992          
ATOM   3575  HD1 TYR A 230       0.049   3.252  -5.460 0.115 1.358          
ATOM   3576  CE1 TYR A 230      -1.557   3.021  -6.876-0.115 1.992          
ATOM   3577  HE1 TYR A 230      -2.308   2.920  -6.106 0.115 1.358          
ATOM   3578  CZ  TYR A 230      -1.978   2.974  -8.227 0.110 1.992          
ATOM   3579  OH  TYR A 230      -3.332   2.875  -8.569-0.540 1.770          
ATOM   3580  HH  TYR A 230      -3.538   3.364  -9.355 0.430 0.225          
ATOM   3581  CD2 TYR A 230       0.301   3.369  -8.875-0.115 1.992          
ATOM   3582  HD2 TYR A 230       1.004   3.549  -9.677 0.115 1.358          
ATOM   3583  CE2 TYR A 230      -1.034   3.236  -9.187-0.115 1.992          
ATOM   3584  HE2 TYR A 230      -1.318   3.294 -10.229 0.115 1.358          
ATOM   3585  C   TYR A 230       3.756   4.470  -5.587 0.510 2.000          
ATOM   3586  O   TYR A 230       3.717   4.028  -4.433-0.510 1.700          
ATOM   3587  N   LEU A 231       4.901   4.717  -6.223-0.470 1.850          
ATOM   3588  HN  LEU A 231       4.886   4.987  -7.204 0.310 0.225          
ATOM   3589  CA  LEU A 231       6.190   4.519  -5.574 0.070 2.275          
ATOM   3590  HA  LEU A 231       6.263   3.473  -5.269 0.090 1.320          
ATOM   3591  CB  LEU A 231       7.272   4.796  -6.625-0.180 2.175          
ATOM   3592  1HB LEU A 231       7.020   4.180  -7.488 0.090 1.320          
ATOM   3593  2HB LEU A 231       7.194   5.823  -6.960 0.090 1.320          
ATOM   3594  CG  LEU A 231       8.713   4.535  -6.273-0.090 2.275          
ATOM   3595  HG  LEU A 231       8.774   3.629  -5.668 0.090 1.320          
ATOM   3596  CD1 LEU A 231       9.455   4.270  -7.576-0.270 2.060          
ATOM   3597 1HD1 LEU A 231       9.151   3.342  -8.050 0.090 1.320          
ATOM   3598 2HD1 LEU A 231       9.265   5.059  -8.303 0.090 1.320          
ATOM   3599 3HD1 LEU A 231      10.532   4.212  -7.436 0.090 1.320          
ATOM   3600  CD2 LEU A 231       9.349   5.681  -5.491-0.270 2.060          
ATOM   3601 1HD2 LEU A 231       9.198   6.644  -5.980 0.090 1.320          
ATOM   3602 2HD2 LEU A 231       8.978   5.756  -4.471 0.090 1.320          
ATOM   3603 3HD2 LEU A 231      10.425   5.530  -5.398 0.090 1.320          
ATOM   3604  C   LEU A 231       6.312   5.380  -4.326 0.510 2.000          
ATOM   3605  O   LEU A 231       6.847   4.929  -3.306-0.510 1.700          
ATOM   3606  N   LEU A 232       5.824   6.625  -4.385-0.470 1.850          
ATOM   3607  HN  LEU A 232       5.518   6.993  -5.282 0.310 0.225          
ATOM   3608  CA  LEU A 232       5.873   7.488  -3.208 0.070 2.275          
ATOM   3609  HA  LEU A 232       6.901   7.586  -2.856 0.090 1.320          
ATOM   3610  CB  LEU A 232       5.293   8.828  -3.515-0.180 2.175          
ATOM   3611  1HB LEU A 232       6.005   9.339  -4.166 0.090 1.320          
ATOM   3612  2HB LEU A 232       4.409   8.701  -4.134 0.090 1.320          
ATOM   3613  CG  LEU A 232       4.909   9.755  -2.385-0.090 2.275          
ATOM   3614  HG  LEU A 232       4.104   9.348  -1.770 0.090 1.320          
ATOM   3615  CD1 LEU A 232       6.152  10.109  -1.452-0.270 2.060          
ATOM   3616 1HD1 LEU A 232       5.867  10.822  -0.678 0.090 1.320          
ATOM   3617 2HD1 LEU A 232       6.551   9.232  -0.943 0.090 1.320          
ATOM   3618 3HD1 LEU A 232       6.967  10.553  -2.025 0.090 1.320          
ATOM   3619  CD2 LEU A 232       4.341  11.052  -3.054-0.270 2.060          
ATOM   3620 1HD2 LEU A 232       3.469  10.835  -3.673 0.090 1.320          
ATOM   3621 2HD2 LEU A 232       4.028  11.775  -2.300 0.090 1.320          
ATOM   3622 3HD2 LEU A 232       5.083  11.541  -3.686 0.090 1.320          
ATOM   3623  C   LEU A 232       5.003   6.942  -2.094 0.510 2.000          
ATOM   3624  O   LEU A 232       5.418   6.925  -0.930-0.510 1.700          
ATOM   3625  N   GLY A 233       3.799   6.479  -2.428-0.470 1.850          
ATOM   3626  HN  GLY A 233       3.503   6.511  -3.401 0.310 0.225          
ATOM   3627  CA  GLY A 233       2.963   5.870  -1.412-0.020 2.175          
ATOM   3628  1HA GLY A 233       2.034   5.527  -1.869 0.090 1.320          
ATOM   3629  2HA GLY A 233       2.701   6.607  -0.652 0.090 1.320          
ATOM   3630  C   GLY A 233       3.653   4.685  -0.769 0.510 2.000          
ATOM   3631  O   GLY A 233       3.691   4.570   0.458-0.510 1.700          
ATOM   3632  N   ASN A 234       4.265   3.824  -1.587-0.470 1.850          
ATOM   3633  HN  ASN A 234       4.190   3.946  -2.597 0.310 0.225          
ATOM   3634  CA  ASN A 234       5.039   2.717  -1.040 0.070 2.275          
ATOM   3635  HA  ASN A 234       4.395   2.124  -0.388 0.090 1.320          
ATOM   3636  CB  ASN A 234       5.562   1.764  -2.240-0.180 2.175          
ATOM   3637  1HB ASN A 234       6.119   2.339  -2.980 0.090 1.320          
ATOM   3638  2HB ASN A 234       6.267   1.049  -1.816 0.090 1.320          
ATOM   3639  CG  ASN A 234       4.413   1.036  -2.932 0.550 2.000          
ATOM   3640  OD1 ASN A 234       3.251   1.388  -3.168-0.550 1.700          
ATOM   3641  ND2 ASN A 234       4.817  -0.218  -3.373-0.620 1.850          
ATOM   3642 1HD2 ASN A 234       4.162  -0.904  -3.716 0.320 0.225          
ATOM   3643 2HD2 ASN A 234       5.779  -0.535  -3.152 0.300 0.225          
ATOM   3644  C   ASN A 234       6.190   3.230  -0.193 0.510 2.000          
ATOM   3645  O   ASN A 234       6.454   2.698   0.889-0.510 1.700          
ATOM   3646  N   ALA A 235       6.876   4.279  -0.657-0.470 1.850          
ATOM   3647  HN  ALA A 235       6.703   4.619  -1.603 0.310 0.225          
ATOM   3648  CA  ALA A 235       7.946   4.873   0.140 0.070 2.275          
ATOM   3649  HA  ALA A 235       8.722   4.121   0.283 0.090 1.320          
ATOM   3650  CB  ALA A 235       8.527   6.016  -0.657-0.270 2.060          
ATOM   3651  1HB ALA A 235       8.818   5.697  -1.659 0.090 1.320          
ATOM   3652  2HB ALA A 235       7.849   6.860  -0.750 0.090 1.320          
ATOM   3653  3HB ALA A 235       9.428   6.392  -0.171 0.090 1.320          
ATOM   3654  C   ALA A 235       7.440   5.314   1.508 0.510 2.000          
ATOM   3655  O   ALA A 235       8.159   5.207   2.509-0.510 1.700          
ATOM   3656  N   LEU A 236       6.210   5.827   1.572-0.470 1.850          
ATOM   3657  HN  LEU A 236       5.702   5.967   0.701 0.310 0.225          
ATOM   3658  CA  LEU A 236       5.660   6.269   2.850 0.070 2.275          
ATOM   3659  HA  LEU A 236       6.397   6.802   3.447 0.090 1.320          
ATOM   3660  CB  LEU A 236       4.359   7.106   2.621-0.180 2.175          
ATOM   3661  1HB LEU A 236       3.761   6.650   1.835 0.090 1.320          
ATOM   3662  2HB LEU A 236       3.748   7.140   3.526 0.090 1.320          
ATOM   3663  CG  LEU A 236       4.676   8.535   2.222-0.090 2.275          
ATOM   3664  HG  LEU A 236       5.168   8.500   1.246 0.090 1.320          
ATOM   3665  CD1 LEU A 236       3.323   9.327   2.017-0.270 2.060          
ATOM   3666 1HD1 LEU A 236       2.695   8.849   1.264 0.090 1.320          
ATOM   3667 2HD1 LEU A 236       2.752   9.394   2.944 0.090 1.320          
ATOM   3668 3HD1 LEU A 236       3.510  10.343   1.667 0.090 1.320          
ATOM   3669  CD2 LEU A 236       5.576   9.268   3.120-0.270 2.060          
ATOM   3670 1HD2 LEU A 236       5.252   9.208   4.159 0.090 1.320          
ATOM   3671 2HD2 LEU A 236       6.605   8.910   3.062 0.090 1.320          
ATOM   3672 3HD2 LEU A 236       5.622  10.324   2.852 0.090 1.320          
ATOM   3673  C   LEU A 236       5.134   5.100   3.685 0.510 2.000          
ATOM   3674  O   LEU A 236       5.599   4.866   4.804-0.510 1.700          
ATOM   3675  N   CYS A 237       4.174   4.348   3.159-0.470 1.850          
ATOM   3676  HN  CYS A 237       3.915   4.478   2.180 0.310 0.225          
ATOM   3677  CA  CYS A 237       3.515   3.320   3.970 0.070 2.275          
ATOM   3678  HA  CYS A 237       3.309   3.727   4.962 0.090 1.320          
ATOM   3679  CB  CYS A 237       2.184   2.731   3.424-0.110 2.175          
ATOM   3680  1HB CYS A 237       1.797   1.992   4.128 0.090 1.320          
ATOM   3681  2HB CYS A 237       1.418   3.482   3.428 0.090 1.320          
ATOM   3682  SG  CYS A 237       2.081   1.972   1.775-0.230 2.000          
ATOM   3683  HG1 CYS A 237       2.488   3.034   1.063 0.160 0.450          
ATOM   3684  C   CYS A 237       4.335   2.041   4.142 0.510 2.000          
ATOM   3685  O   CYS A 237       4.116   1.291   5.092-0.510 1.700          
ATOM   3686  N   LYS A 238       5.265   1.776   3.229-0.447 1.850          
ATOM   3687  HN  LYS A 238       5.453   2.404   2.451 0.310 0.225          
ATOM   3688  CA  LYS A 238       6.075   0.585   3.351 0.000 2.275          
ATOM   3689  HA  LYS A 238       5.581  -0.158   3.980 0.113 1.320          
ATOM   3690  CB  LYS A 238       6.241  -0.095   1.970-0.180 2.175          
ATOM   3691  1HB LYS A 238       5.367   0.248   1.403 0.090 1.320          
ATOM   3692  2HB LYS A 238       7.107   0.289   1.425 0.090 1.320          
ATOM   3693  CG  LYS A 238       6.262  -1.641   1.909-0.180 2.175          
ATOM   3694  1HG LYS A 238       7.293  -2.009   1.883 0.090 1.320          
ATOM   3695  2HG LYS A 238       5.790  -2.115   2.782 0.090 1.320          
ATOM   3696  CD  LYS A 238       5.518  -2.075   0.628-0.180 2.175          
ATOM   3697  1HD LYS A 238       5.722  -1.334  -0.146 0.090 1.320          
ATOM   3698  2HD LYS A 238       5.852  -3.047   0.261 0.090 1.320          
ATOM   3699  CE  LYS A 238       4.023  -2.100   0.896 0.270 2.175          
ATOM   3700  1HE LYS A 238       3.741  -3.065   1.324 0.090 1.320          
ATOM   3701  2HE LYS A 238       3.786  -1.327   1.629 0.090 1.320          
ATOM   3702  NZ  LYS A 238       3.121  -1.837  -0.245-0.400 1.850          
ATOM   3703  1HZ LYS A 238       3.345  -2.250  -1.161 0.380 0.225          
ATOM   3704  C   LYS A 238       7.397   0.917   4.077 0.533 2.000          
ATOM   3705  O   LYS A 238       7.562   0.525   5.264-0.510 1.700          
ATOM   3706  N   ASN A 239       8.308   1.624   3.410-0.470 1.850          
ATOM   3707  HN  ASN A 239       8.111   1.880   2.444 0.310 0.225          
ATOM   3708  CA  ASN A 239       9.633   1.884   3.970 0.070 2.275          
ATOM   3709  HA  ASN A 239      10.100   0.936   4.234 0.090 1.320          
ATOM   3710  CB  ASN A 239      10.330   2.554   2.748-0.180 2.175          
ATOM   3711  1HB ASN A 239       9.865   3.492   2.463 0.090 1.320          
ATOM   3712  2HB ASN A 239      11.349   2.821   3.031 0.090 1.320          
ATOM   3713  CG  ASN A 239      10.401   1.676   1.500 0.550 2.000          
ATOM   3714  OD1 ASN A 239       9.492   1.766   0.656-0.550 1.700          
ATOM   3715  ND2 ASN A 239      11.468   0.956   1.296-0.620 1.850          
ATOM   3716 1HD2 ASN A 239      11.554   0.426   0.429 0.320 0.225          
ATOM   3717 2HD2 ASN A 239      12.170   0.875   2.019 0.300 0.225          
ATOM   3718  C   ASN A 239       9.575   2.805   5.174 0.510 2.000          
ATOM   3719  O   ASN A 239      10.073   2.467   6.251-0.510 1.700          
ATOM   3720  N   THR A 240       8.979   3.986   4.981-0.470 1.850          
ATOM   3721  HN  THR A 240       8.597   4.225   4.069 0.310 0.225          
ATOM   3722  CA  THR A 240       8.963   4.979   6.049 0.070 2.275          
ATOM   3723  HA  THR A 240       9.999   5.175   6.324 0.090 1.320          
ATOM   3724  CB  THR A 240       8.319   6.286   5.739 0.140 2.275          
ATOM   3725  HB  THR A 240       7.264   6.204   5.536 0.090 1.320          
ATOM   3726  OG1 THR A 240       8.918   6.827   4.585-0.660 1.770          
ATOM   3727  HG1 THR A 240       8.710   6.278   3.826 0.430 0.225          
ATOM   3728  CG2 THR A 240       8.437   7.295   6.909-0.270 2.060          
ATOM   3729 1HG2 THR A 240       8.176   8.298   6.570 0.090 1.320          
ATOM   3730 2HG2 THR A 240       7.747   7.059   7.710 0.090 1.320          
ATOM   3731 3HG2 THR A 240       9.449   7.341   7.314 0.090 1.320          
ATOM   3732  C   THR A 240       8.220   4.453   7.264 0.510 2.000          
ATOM   3733  O   THR A 240       8.669   4.634   8.400-0.510 1.700          
ATOM   3734  N   TYR A 241       7.091   3.780   7.046-0.470 1.850          
ATOM   3735  HN  TYR A 241       6.707   3.733   6.107 0.310 0.225          
ATOM   3736  CA  TYR A 241       6.372   3.202   8.173 0.070 2.275          
ATOM   3737  HA  TYR A 241       6.205   3.992   8.907 0.090 1.320          
ATOM   3738  CB  TYR A 241       4.955   2.675   7.724-0.180 2.175          
ATOM   3739  1HB TYR A 241       4.513   3.359   7.001 0.090 1.320          
ATOM   3740  2HB TYR A 241       5.101   1.728   7.208 0.090 1.320          
ATOM   3741  CG  TYR A 241       3.903   2.427   8.852 0.000 1.992          
ATOM   3742  CD1 TYR A 241       3.008   3.504   9.261-0.115 1.992          
ATOM   3743  HD1 TYR A 241       3.057   4.472   8.786 0.115 1.358          
ATOM   3744  CE1 TYR A 241       2.137   3.301  10.335-0.115 1.992          
ATOM   3745  HE1 TYR A 241       1.535   4.115  10.701 0.115 1.358          
ATOM   3746  CZ  TYR A 241       2.091   2.072  10.999 0.110 1.992          
ATOM   3747  OH  TYR A 241       1.298   1.909  12.176-0.540 1.770          
ATOM   3748  HH  TYR A 241       1.282   1.015  12.488 0.430 0.225          
ATOM   3749  CD2 TYR A 241       3.764   1.175   9.472-0.115 1.992          
ATOM   3750  HD2 TYR A 241       4.379   0.342   9.162 0.115 1.358          
ATOM   3751  CE2 TYR A 241       2.811   1.004  10.513-0.115 1.992          
ATOM   3752  HE2 TYR A 241       2.738   0.036  10.987 0.115 1.358          
ATOM   3753  C   TYR A 241       7.197   2.113   8.844 0.510 2.000          
ATOM   3754  O   TYR A 241       7.205   2.003  10.074-0.510 1.700          
ATOM   3755  N   GLY A 242       7.896   1.298   8.050-0.470 1.850          
ATOM   3756  HN  GLY A 242       7.815   1.367   7.038 0.310 0.225          
ATOM   3757  CA  GLY A 242       8.695   0.223   8.616-0.020 2.175          
ATOM   3758  1HA GLY A 242       9.097  -0.377   7.799 0.090 1.320          
ATOM   3759  2HA GLY A 242       8.058  -0.440   9.204 0.090 1.320          
ATOM   3760  C   GLY A 242       9.843   0.714   9.476 0.510 2.000          
ATOM   3761  O   GLY A 242      10.128   0.140  10.529-0.510 1.700          
ATOM   3762  N   ILE A 243      10.531   1.769   9.035-0.470 1.850          
ATOM   3763  HN  ILE A 243      10.269   2.206   8.153 0.310 0.225          
ATOM   3764  CA  ILE A 243      11.645   2.299   9.818 0.070 2.275          
ATOM   3765  HA  ILE A 243      12.185   1.415  10.148 0.090 1.320          
ATOM   3766  CB  ILE A 243      12.684   3.212   9.101-0.090 2.275          
ATOM   3767  HB  ILE A 243      13.004   2.647   8.223 0.090 1.320          
ATOM   3768  CG2 ILE A 243      12.146   4.545   8.528-0.270 2.060          
ATOM   3769 1HG2 ILE A 243      11.847   5.245   9.308 0.090 1.320          
ATOM   3770 2HG2 ILE A 243      12.890   5.042   7.904 0.090 1.320          
ATOM   3771 3HG2 ILE A 243      11.279   4.358   7.900 0.090 1.320          
ATOM   3772  CG1 ILE A 243      13.957   3.451   9.933-0.180 2.175          
ATOM   3773 1HG1 ILE A 243      14.617   4.131   9.390 0.090 1.320          
ATOM   3774 2HG1 ILE A 243      13.728   3.960  10.870 0.090 1.320          
ATOM   3775  CD1 ILE A 243      14.743   2.154  10.212-0.270 2.060          
ATOM   3776  HD1 ILE A 243      15.628   2.380  10.806 0.090 1.320          
ATOM   3777  HD2 ILE A 243      14.170   1.411  10.745 0.090 1.320          
ATOM   3778  HD3 ILE A 243      15.088   1.699   9.282 0.090 1.320          
ATOM   3779  C   ILE A 243      11.137   2.976  11.086 0.510 2.000          
ATOM   3780  O   ILE A 243      11.689   2.778  12.176-0.510 1.700          
ATOM   3781  N   LEU A 244      10.080   3.787  10.964-0.470 1.850          
ATOM   3782  HN  LEU A 244       9.659   3.936  10.050 0.310 0.225          
ATOM   3783  CA  LEU A 244       9.485   4.415  12.139 0.070 2.275          
ATOM   3784  HA  LEU A 244      10.224   5.044  12.638 0.090 1.320          
ATOM   3785  CB  LEU A 244       8.302   5.227  11.714-0.180 2.175          
ATOM   3786  1HB LEU A 244       7.626   4.585  11.142 0.090 1.320          
ATOM   3787  2HB LEU A 244       7.726   5.524  12.594 0.090 1.320          
ATOM   3788  CG  LEU A 244       8.588   6.526  10.880-0.090 2.275          
ATOM   3789  HG  LEU A 244       9.240   6.272  10.046 0.090 1.320          
ATOM   3790  CD1 LEU A 244       7.228   6.984  10.292-0.270 2.060          
ATOM   3791 1HD1 LEU A 244       7.332   7.904   9.717 0.090 1.320          
ATOM   3792 2HD1 LEU A 244       6.795   6.229   9.636 0.090 1.320          
ATOM   3793 3HD1 LEU A 244       6.501   7.187  11.079 0.090 1.320          
ATOM   3794  CD2 LEU A 244       9.273   7.675  11.582-0.270 2.060          
ATOM   3795 1HD2 LEU A 244       9.389   8.533  10.918 0.090 1.320          
ATOM   3796 2HD2 LEU A 244       8.709   7.998  12.456 0.090 1.320          
ATOM   3797 3HD2 LEU A 244      10.272   7.392  11.915 0.090 1.320          
ATOM   3798  C   LEU A 244       8.974   3.371  13.125 0.510 2.000          
ATOM   3799  O   LEU A 244       9.133   3.531  14.340-0.510 1.700          
ATOM   3800  N   LEU A 245       8.336   2.308  12.627-0.470 1.850          
ATOM   3801  HN  LEU A 245       8.138   2.235  11.629 0.310 0.225          
ATOM   3802  CA  LEU A 245       7.878   1.253  13.525 0.070 2.275          
ATOM   3803  HA  LEU A 245       7.244   1.686  14.302 0.090 1.320          
ATOM   3804  CB  LEU A 245       7.035   0.316  12.659-0.180 2.175          
ATOM   3805  1HB LEU A 245       6.233   0.911  12.218 0.090 1.320          
ATOM   3806  2HB LEU A 245       7.611  -0.066  11.813 0.090 1.320          
ATOM   3807  CG  LEU A 245       6.383  -0.863  13.430-0.090 2.275          
ATOM   3808  HG  LEU A 245       6.224  -0.561  14.468 0.090 1.320          
ATOM   3809  CD1 LEU A 245       5.034  -1.258  12.894-0.270 2.060          
ATOM   3810 1HD1 LEU A 245       4.327  -0.432  12.971 0.090 1.320          
ATOM   3811 2HD1 LEU A 245       5.089  -1.535  11.846 0.090 1.320          
ATOM   3812 3HD1 LEU A 245       4.602  -2.092  13.449 0.090 1.320          
ATOM   3813  CD2 LEU A 245       7.269  -2.112  13.431-0.270 2.060          
ATOM   3814 1HD2 LEU A 245       6.788  -2.932  13.968 0.090 1.320          
ATOM   3815 2HD2 LEU A 245       7.462  -2.467  12.417 0.090 1.320          
ATOM   3816 3HD2 LEU A 245       8.231  -1.968  13.916 0.090 1.320          
ATOM   3817  C   LEU A 245       9.056   0.549  14.187 0.510 2.000          
ATOM   3818  O   LEU A 245       9.005   0.228  15.380-0.510 1.700          
ATOM   3819  N   TRP A 246      10.130   0.298  13.434-0.470 1.850          
ATOM   3820  HN  TRP A 246      10.110   0.483  12.433 0.310 0.225          
ATOM   3821  CA  TRP A 246      11.287  -0.350  14.042 0.070 2.275          
ATOM   3822  HA  TRP A 246      10.946  -1.243  14.571 0.090 1.320          
ATOM   3823  CB  TRP A 246      12.257  -0.815  12.955-0.180 2.175          
ATOM   3824  1HB TRP A 246      11.777  -1.568  12.329 0.090 1.320          
ATOM   3825  2HB TRP A 246      12.500   0.013  12.291 0.090 1.320          
ATOM   3826  CG  TRP A 246      13.519  -1.415  13.508-0.030 1.992          
ATOM   3827  CD1 TRP A 246      13.733  -2.614  14.156 0.035 1.992          
ATOM   3828  HD1 TRP A 246      12.983  -3.383  14.246 0.115 1.358          
ATOM   3829  NE1 TRP A 246      14.942  -2.607  14.810-0.610 1.850          
ATOM   3830  HE1 TRP A 246      15.278  -3.435  15.306 0.380 0.225          
ATOM   3831  CE2 TRP A 246      15.643  -1.472  14.422 0.130 1.800          
ATOM   3832  CD2 TRP A 246      14.685  -0.643  13.717-0.020 1.800          
ATOM   3833  CE3 TRP A 246      15.049   0.642  13.271-0.115 1.992          
ATOM   3834  HE3 TRP A 246      14.332   1.267  12.770 0.115 1.358          
ATOM   3835  CZ3 TRP A 246      16.322   1.131  13.571-0.115 1.992          
ATOM   3836  HZ3 TRP A 246      16.629   2.116  13.249 0.115 1.358          
ATOM   3837  CZ2 TRP A 246      16.806  -0.948  14.831-0.115 1.992          
ATOM   3838  HZ2 TRP A 246      17.476  -1.509  15.458 0.115 1.358          
ATOM   3839  CH2 TRP A 246      17.135   0.344  14.316-0.115 1.992          
ATOM   3840  HH2 TRP A 246      18.101   0.748  14.576 0.115 1.358          
ATOM   3841  C   TRP A 246      11.959   0.552  15.076 0.510 2.000          
ATOM   3842  O   TRP A 246      12.329   0.089  16.163-0.510 1.700          
ATOM   3843  N   ALA A 247      12.113   1.843  14.766-0.470 1.850          
ATOM   3844  HN  ALA A 247      11.840   2.160  13.834 0.310 0.225          
ATOM   3845  CA  ALA A 247      12.793   2.754  15.682 0.070 2.275          
ATOM   3846  HA  ALA A 247      13.727   2.284  16.001 0.090 1.320          
ATOM   3847  CB  ALA A 247      13.139   4.106  15.019-0.270 2.060          
ATOM   3848  1HB ALA A 247      13.682   4.760  15.701 0.090 1.320          
ATOM   3849  2HB ALA A 247      13.772   3.952  14.144 0.090 1.320          
ATOM   3850  3HB ALA A 247      12.243   4.628  14.680 0.090 1.320          
ATOM   3851  C   ALA A 247      11.962   3.025  16.925 0.510 2.000          
ATOM   3852  O   ALA A 247      12.516   3.288  17.999-0.510 1.700          
ATOM   3853  N   THR A 248      10.640   2.956  16.806-0.470 1.850          
ATOM   3854  HN  THR A 248      10.228   2.746  15.903 0.310 0.225          
ATOM   3855  CA  THR A 248       9.784   3.195  17.957 0.070 2.275          
ATOM   3856  HA  THR A 248      10.159   4.029  18.553 0.090 1.320          
ATOM   3857  CB  THR A 248       8.290   3.483  17.534 0.140 2.275          
ATOM   3858  HB  THR A 248       7.834   2.600  17.076 0.090 1.320          
ATOM   3859  OG1 THR A 248       8.228   4.518  16.591-0.660 1.770          
ATOM   3860  HG1 THR A 248       8.495   4.165  15.734 0.430 0.225          
ATOM   3861  CG2 THR A 248       7.414   3.946  18.678-0.270 2.060          
ATOM   3862 1HG2 THR A 248       6.430   4.264  18.333 0.090 1.320          
ATOM   3863 2HG2 THR A 248       7.262   3.154  19.413 0.090 1.320          
ATOM   3864 3HG2 THR A 248       7.855   4.789  19.208 0.090 1.320          
ATOM   3865  C   THR A 248       9.706   1.967  18.847 0.510 2.000          
ATOM   3866  O   THR A 248       9.865   2.068  20.068-0.510 1.700          
ATOM   3867  N   THR A 249       9.511   0.796  18.244-0.470 1.850          
ATOM   3868  HN  THR A 249       9.419   0.732  17.238 0.310 0.225          
ATOM   3869  CA  THR A 249       9.298  -0.415  19.027 0.070 2.275          
ATOM   3870  HA  THR A 249       8.585  -0.181  19.823 0.090 1.320          
ATOM   3871  CB  THR A 249       8.769  -1.605  18.280 0.140 2.275          
ATOM   3872  HB  THR A 249       9.516  -1.987  17.582 0.090 1.320          
ATOM   3873  OG1 THR A 249       7.676  -1.246  17.485-0.660 1.770          
ATOM   3874  HG1 THR A 249       7.990  -0.774  16.720 0.430 0.225          
ATOM   3875  CG2 THR A 249       8.360  -2.750  19.185-0.270 2.060          
ATOM   3876 1HG2 THR A 249       9.227  -3.186  19.677 0.090 1.320          
ATOM   3877 2HG2 THR A 249       7.660  -2.429  19.957 0.090 1.320          
ATOM   3878 3HG2 THR A 249       7.881  -3.543  18.611 0.090 1.320          
ATOM   3879  C   THR A 249      10.586  -0.885  19.695 0.510 2.000          
ATOM   3880  O   THR A 249      10.648  -1.014  20.920-0.510 1.700          
ATOM   3881  N   TRP A 250      11.635  -1.126  18.911-0.470 1.850          
ATOM   3882  HN  TRP A 250      11.589  -0.932  17.920 0.310 0.225          
ATOM   3883  CA  TRP A 250      12.855  -1.694  19.474 0.070 2.275          
ATOM   3884  HA  TRP A 250      12.635  -2.348  20.323 0.090 1.320          
ATOM   3885  CB  TRP A 250      13.453  -2.548  18.297-0.180 2.175          
ATOM   3886  1HB TRP A 250      13.596  -1.927  17.411 0.090 1.320          
ATOM   3887  2HB TRP A 250      14.446  -2.922  18.544 0.090 1.320          
ATOM   3888  CG  TRP A 250      12.535  -3.693  17.923-0.030 1.992          
ATOM   3889  CD1 TRP A 250      11.547  -3.884  16.943 0.035 1.992          
ATOM   3890  HD1 TRP A 250      11.239  -3.151  16.212 0.115 1.358          
ATOM   3891  NE1 TRP A 250      11.054  -5.108  17.123-0.610 1.850          
ATOM   3892  HE1 TRP A 250      10.289  -5.502  16.588 0.380 0.225          
ATOM   3893  CE2 TRP A 250      11.786  -5.791  18.096 0.130 1.800          
ATOM   3894  CD2 TRP A 250      12.640  -4.873  18.706-0.020 1.800          
ATOM   3895  CE3 TRP A 250      13.508  -5.262  19.653-0.115 1.992          
ATOM   3896  HE3 TRP A 250      14.212  -4.555  20.062 0.115 1.358          
ATOM   3897  CZ3 TRP A 250      13.432  -6.519  20.179-0.115 1.992          
ATOM   3898  HZ3 TRP A 250      14.085  -6.795  20.993 0.115 1.358          
ATOM   3899  CZ2 TRP A 250      11.749  -7.099  18.517-0.115 1.992          
ATOM   3900  HZ2 TRP A 250      11.086  -7.812  18.047 0.115 1.358          
ATOM   3901  CH2 TRP A 250      12.530  -7.470  19.682-0.115 1.992          
ATOM   3902  HH2 TRP A 250      12.487  -8.475  20.077 0.115 1.358          
ATOM   3903  C   TRP A 250      13.852  -0.644  19.948 0.510 2.000          
ATOM   3904  O   TRP A 250      14.541  -0.853  20.957-0.510 1.700          
ATOM   3905  N   GLY A 251      13.970   0.466  19.230-0.470 1.850          
ATOM   3906  HN  GLY A 251      13.367   0.595  18.430 0.310 0.225          
ATOM   3907  CA  GLY A 251      14.867   1.517  19.655-0.020 2.175          
ATOM   3908  1HA GLY A 251      14.917   2.294  18.893 0.090 1.320          
ATOM   3909  2HA GLY A 251      15.878   1.127  19.784 0.090 1.320          
ATOM   3910  C   GLY A 251      14.412   2.132  20.959 0.510 2.000          
ATOM   3911  O   GLY A 251      15.157   2.157  21.944-0.510 1.700          
ATOM   3912  N   LEU A 252      13.168   2.611  20.977-0.470 1.850          
ATOM   3913  HN  LEU A 252      12.576   2.487  20.170 0.310 0.225          
ATOM   3914  CA  LEU A 252      12.662   3.335  22.134 0.070 2.275          
ATOM   3915  HA  LEU A 252      13.488   3.904  22.570 0.090 1.320          
ATOM   3916  CB  LEU A 252      11.607   4.335  21.705-0.180 2.175          
ATOM   3917  1HB LEU A 252      12.049   4.992  20.957 0.090 1.320          
ATOM   3918  2HB LEU A 252      10.795   3.820  21.215 0.090 1.320          
ATOM   3919  CG  LEU A 252      10.998   5.175  22.821-0.090 2.275          
ATOM   3920  HG  LEU A 252      10.436   4.515  23.487 0.090 1.320          
ATOM   3921  CD1 LEU A 252      11.970   5.942  23.681-0.270 2.060          
ATOM   3922 1HD1 LEU A 252      11.459   6.563  24.417 0.090 1.320          
ATOM   3923 2HD1 LEU A 252      12.624   5.279  24.252 0.090 1.320          
ATOM   3924 3HD1 LEU A 252      12.618   6.591  23.093 0.090 1.320          
ATOM   3925  CD2 LEU A 252       9.999   6.109  22.179-0.270 2.060          
ATOM   3926 1HD2 LEU A 252      10.475   6.796  21.480 0.090 1.320          
ATOM   3927 2HD2 LEU A 252       9.226   5.556  21.643 0.090 1.320          
ATOM   3928 3HD2 LEU A 252       9.492   6.709  22.936 0.090 1.320          
ATOM   3929  C   LEU A 252      12.182   2.393  23.238 0.510 2.000          
ATOM   3930  O   LEU A 252      12.457   2.629  24.422-0.510 1.700          
ATOM   3931  N   LEU A 253      11.500   1.311  22.874-0.470 1.850          
ATOM   3932  HN  LEU A 253      11.419   1.065  21.898 0.310 0.225          
ATOM   3933  CA  LEU A 253      10.898   0.384  23.826 0.070 2.275          
ATOM   3934  HA  LEU A 253      11.010   0.749  24.845 0.090 1.320          
ATOM   3935  CB  LEU A 253       9.389   0.249  23.517-0.180 2.175          
ATOM   3936  1HB LEU A 253       9.230  -0.313  22.603 0.090 1.320          
ATOM   3937  2HB LEU A 253       8.931  -0.381  24.279 0.090 1.320          
ATOM   3938  CG  LEU A 253       8.548   1.515  23.428-0.090 2.275          
ATOM   3939  HG  LEU A 253       8.980   2.154  22.655 0.090 1.320          
ATOM   3940  CD1 LEU A 253       7.095   1.218  23.004-0.270 2.060          
ATOM   3941 1HD1 LEU A 253       7.068   0.695  22.046 0.090 1.320          
ATOM   3942 2HD1 LEU A 253       6.586   0.585  23.732 0.090 1.320          
ATOM   3943 3HD1 LEU A 253       6.512   2.132  22.891 0.090 1.320          
ATOM   3944  CD2 LEU A 253       8.520   2.302  24.728-0.270 2.060          
ATOM   3945 1HD2 LEU A 253       9.523   2.636  24.997 0.090 1.320          
ATOM   3946 2HD2 LEU A 253       7.905   3.193  24.654 0.090 1.320          
ATOM   3947 3HD2 LEU A 253       8.142   1.698  25.552 0.090 1.320          
ATOM   3948  C   LEU A 253      11.602  -0.969  23.749 0.510 2.000          
ATOM   3949  O   LEU A 253      12.641  -1.119  23.102-0.510 1.700          
ATOM   3950  N   ASN A 254      11.052  -1.945  24.465-0.470 1.850          
ATOM   3951  HN  ASN A 254      10.133  -1.744  24.825 0.310 0.225          
ATOM   3952  CA  ASN A 254      11.389  -3.343  24.243 0.070 2.275          
ATOM   3953  HA  ASN A 254      12.444  -3.409  23.971 0.090 1.320          
ATOM   3954  CB  ASN A 254      11.176  -4.284  25.523-0.180 2.175          
ATOM   3955  1HB ASN A 254      11.614  -5.265  25.343 0.090 1.320          
ATOM   3956  2HB ASN A 254      11.746  -3.874  26.358 0.090 1.320          
ATOM   3957  CG  ASN A 254       9.763  -4.487  25.964 0.550 2.000          
ATOM   3958  OD1 ASN A 254       9.082  -5.353  25.436-0.550 1.700          
ATOM   3959  ND2 ASN A 254       9.251  -3.669  26.894-0.620 1.850          
ATOM   3960 1HD2 ASN A 254       8.324  -3.881  27.272 0.320 0.225          
ATOM   3961 2HD2 ASN A 254       9.803  -2.954  27.345 0.300 0.225          
ATOM   3962  C   ASN A 254      10.597  -3.840  23.036 0.510 2.000          
ATOM   3963  O   ASN A 254       9.937  -3.070  22.338-0.510 1.700          
ATOM   3964  N   GLY A 255      10.653  -5.139  22.777-0.470 1.850          
ATOM   3965  HN  GLY A 255      11.182  -5.724  23.399 0.310 0.225          
ATOM   3966  CA  GLY A 255      10.071  -5.758  21.596-0.020 2.175          
ATOM   3967  1HA GLY A 255      10.106  -6.842  21.696 0.090 1.320          
ATOM   3968  2HA GLY A 255      10.722  -5.511  20.759 0.090 1.320          
ATOM   3969  C   GLY A 255       8.671  -5.374  21.139 0.510 2.000          
ATOM   3970  O   GLY A 255       8.301  -5.645  19.992-0.510 1.700          
ATOM   3971  N   LYS A 256       7.856  -4.809  22.026-0.470 1.850          
ATOM   3972  HN  LYS A 256       8.261  -4.226  22.749 0.310 0.225          
ATOM   3973  CA  LYS A 256       6.430  -4.690  21.768 0.070 2.275          
ATOM   3974  HA  LYS A 256       6.226  -4.665  20.694 0.090 1.320          
ATOM   3975  CB  LYS A 256       5.731  -5.871  22.384-0.180 2.175          
ATOM   3976  1HB LYS A 256       4.702  -5.917  22.021 0.090 1.320          
ATOM   3977  2HB LYS A 256       6.196  -6.780  22.000 0.090 1.320          
ATOM   3978  CG  LYS A 256       5.726  -5.842  23.916-0.180 2.175          
ATOM   3979  1HG LYS A 256       6.662  -5.457  24.322 0.090 1.320          
ATOM   3980  2HG LYS A 256       4.949  -5.157  24.262 0.090 1.320          
ATOM   3981  CD  LYS A 256       5.428  -7.224  24.464-0.180 2.175          
ATOM   3982  1HD LYS A 256       4.996  -7.129  25.464 0.090 1.320          
ATOM   3983  2HD LYS A 256       4.652  -7.705  23.864 0.090 1.320          
ATOM   3984  CE  LYS A 256       6.719  -8.147  24.532 0.210 2.175          
ATOM   3985  1HE LYS A 256       6.409  -9.171  24.748 0.050 1.320          
ATOM   3986  2HE LYS A 256       7.234  -8.174  23.571 0.050 1.320          
ATOM   3987  NZ  LYS A 256       7.672  -7.728  25.595-0.300 1.850          
ATOM   3988  1HZ LYS A 256       7.185  -7.615  26.477 0.330 0.225          
ATOM   3989  2HZ LYS A 256       8.419  -8.392  25.710 0.330 0.225          
ATOM   3990  3HZ LYS A 256       8.077  -6.810  25.390 0.330 0.225          
ATOM   3991  C   LYS A 256       5.903  -3.370  22.320 0.510 2.000          
ATOM   3992  O   LYS A 256       6.643  -2.576  22.907-0.510 1.700          
ATOM   3993  N   TRP A 257       4.606  -3.131  22.110-0.470 1.850          
ATOM   3994  HN  TRP A 257       4.058  -3.797  21.587 0.310 0.225          
ATOM   3995  CA  TRP A 257       3.936  -1.948  22.648 0.070 2.275          
ATOM   3996  HA  TRP A 257       4.584  -1.068  22.626 0.090 1.320          
ATOM   3997  CB  TRP A 257       2.689  -1.727  21.739-0.180 2.175          
ATOM   3998  1HB TRP A 257       2.029  -2.597  21.740 0.090 1.320          
ATOM   3999  2HB TRP A 257       2.098  -0.887  22.105 0.090 1.320          
ATOM   4000  CG  TRP A 257       3.133  -1.419  20.307-0.030 1.992          
ATOM   4001  CD1 TRP A 257       2.850  -2.179  19.191 0.035 1.992          
ATOM   4002  HD1 TRP A 257       2.331  -3.129  19.226 0.115 1.358          
ATOM   4003  NE1 TRP A 257       3.300  -1.554  18.016-0.610 1.850          
ATOM   4004  HE1 TRP A 257       3.213  -1.957  17.093 0.380 0.225          
ATOM   4005  CE2 TRP A 257       3.900  -0.373  18.374 0.130 1.800          
ATOM   4006  CD2 TRP A 257       3.774  -0.219  19.775-0.020 1.800          
ATOM   4007  CE3 TRP A 257       4.210   0.965  20.368-0.115 1.992          
ATOM   4008  HE3 TRP A 257       4.123   1.101  21.435 0.115 1.358          
ATOM   4009  CZ3 TRP A 257       4.670   1.997  19.571-0.115 1.992          
ATOM   4010  HZ3 TRP A 257       4.972   2.925  20.027 0.115 1.358          
ATOM   4011  CZ2 TRP A 257       4.339   0.590  17.532-0.115 1.992          
ATOM   4012  HZ2 TRP A 257       4.370   0.435  16.465 0.115 1.358          
ATOM   4013  CH2 TRP A 257       4.823   1.808  18.140-0.115 1.992          
ATOM   4014  HH2 TRP A 257       5.199   2.599  17.510 0.115 1.358          
ATOM   4015  C   TRP A 257       3.544  -2.282  24.083 0.510 2.000          
ATOM   4016  O   TRP A 257       2.391  -2.593  24.396-0.510 1.700          
ATOM   4017  N   ASP A 258       4.518  -2.200  24.979-0.470 1.850          
ATOM   4018  HN  ASP A 258       5.447  -1.940  24.671 0.310 0.225          
ATOM   4019  CA  ASP A 258       4.314  -2.641  26.352 0.070 2.275          
ATOM   4020  HA  ASP A 258       3.593  -3.459  26.431 0.090 1.320          
ATOM   4021  CB  ASP A 258       5.705  -3.144  26.747-0.280 2.175          
ATOM   4022  1HB ASP A 258       6.071  -3.836  25.992 0.090 1.320          
ATOM   4023  2HB ASP A 258       6.440  -2.351  26.774 0.090 1.320          
ATOM   4024  CG  ASP A 258       5.678  -3.955  28.027 0.620 2.000          
ATOM   4025  OD1 ASP A 258       4.785  -3.729  28.878-0.760 1.700          
ATOM   4026  OD2 ASP A 258       6.609  -4.759  28.282-0.760 1.700          
ATOM   4027  C   ASP A 258       3.863  -1.424  27.145 0.510 2.000          
ATOM   4028  O   ASP A 258       4.665  -0.536  27.439-0.510 1.700          
ATOM   4029  N   ARG A 259       2.579  -1.381  27.494-0.470 1.850          
ATOM   4030  HN  ARG A 259       2.003  -2.187  27.313 0.310 0.225          
ATOM   4031  CA  ARG A 259       2.061  -0.223  28.212 0.070 2.275          
ATOM   4032  HA  ARG A 259       2.444   0.678  27.731 0.090 1.320          
ATOM   4033  CB  ARG A 259       0.569  -0.137  28.139-0.180 2.175          
ATOM   4034  1HB ARG A 259       0.158  -1.085  28.491 0.090 1.320          
ATOM   4035  2HB ARG A 259       0.202   0.613  28.842 0.090 1.320          
ATOM   4036  CG  ARG A 259       0.059   0.224  26.731-0.180 2.175          
ATOM   4037  1HG ARG A 259       0.157   1.298  26.555 0.090 1.320          
ATOM   4038  2HG ARG A 259       0.655  -0.266  25.960 0.090 1.320          
ATOM   4039  CD  ARG A 259      -1.355  -0.197  26.617 0.200 2.175          
ATOM   4040  1HD ARG A 259      -1.499  -1.209  26.997 0.090 1.320          
ATOM   4041  2HD ARG A 259      -1.976   0.441  27.251 0.090 1.320          
ATOM   4042  NE  ARG A 259      -1.967  -0.179  25.228-0.700 1.850          
ATOM   4043  HE  ARG A 259      -2.803   0.445  25.250 0.440 0.225          
ATOM   4044  CZ  ARG A 259      -1.752  -1.005  24.241 0.640 2.000          
ATOM   4045  NH1 ARG A 259      -0.925  -2.023  24.299-0.800 1.850          
ATOM   4046 1HH1 ARG A 259      -0.720  -2.589  23.484 0.460 0.225          
ATOM   4047 2HH1 ARG A 259      -0.376  -2.206  25.125 0.460 0.225          
ATOM   4048  NH2 ARG A 259      -2.278  -0.734  22.994-0.800 1.850          
ATOM   4049 1HH2 ARG A 259      -2.051  -1.308  22.169 0.460 0.225          
ATOM   4050 2HH2 ARG A 259      -2.873   0.071  22.853 0.460 0.225          
ATOM   4051  C   ARG A 259       2.572  -0.183  29.643 0.510 2.000          
ATOM   4052  O   ARG A 259       2.860   0.895  30.174-0.510 1.700          
ATOM   4053  N   ASP A 260       2.681  -1.345  30.287-0.470 1.850          
ATOM   4054  HN  ASP A 260       2.538  -2.227  29.811 0.310 0.225          
ATOM   4055  CA  ASP A 260       3.265  -1.395  31.621 0.070 2.275          
ATOM   4056  HA  ASP A 260       2.688  -0.735  32.247 0.090 1.320          
ATOM   4057  CB  ASP A 260       3.211  -2.801  32.167-0.280 2.175          
ATOM   4058  1HB ASP A 260       3.750  -3.488  31.510 0.090 1.320          
ATOM   4059  2HB ASP A 260       3.728  -2.851  33.126 0.090 1.320          
ATOM   4060  CG  ASP A 260       1.823  -3.383  32.402 0.620 2.000          
ATOM   4061  OD1 ASP A 260       1.501  -4.486  31.893-0.760 1.700          
ATOM   4062  OD2 ASP A 260       1.083  -2.627  33.090-0.760 1.700          
ATOM   4063  C   ASP A 260       4.722  -0.941  31.601 0.510 2.000          
ATOM   4064  O   ASP A 260       5.194  -0.296  32.544-0.510 1.700          
ATOM   4065  N   TYR A 261       5.442  -1.256  30.518-0.470 1.850          
ATOM   4066  HN  TYR A 261       5.050  -1.944  29.872 0.310 0.225          
ATOM   4067  CA  TYR A 261       6.873  -0.959  30.441 0.070 2.275          
ATOM   4068  HA  TYR A 261       7.335  -1.379  31.337 0.090 1.320          
ATOM   4069  CB  TYR A 261       7.532  -1.595  29.226-0.180 2.175          
ATOM   4070  1HB TYR A 261       7.424  -2.668  29.313 0.090 1.320          
ATOM   4071  2HB TYR A 261       7.049  -1.216  28.333 0.090 1.320          
ATOM   4072  CG  TYR A 261       9.054  -1.355  29.169 0.000 1.992          
ATOM   4073  CD1 TYR A 261       9.539  -0.624  28.043-0.115 1.992          
ATOM   4074  HD1 TYR A 261       8.838  -0.227  27.322 0.115 1.358          
ATOM   4075  CE1 TYR A 261      10.885  -0.409  27.841-0.115 1.992          
ATOM   4076  HE1 TYR A 261      11.203   0.158  26.979 0.115 1.358          
ATOM   4077  CZ  TYR A 261      11.820  -0.914  28.724 0.110 1.992          
ATOM   4078  OH  TYR A 261      13.169  -0.734  28.481-0.540 1.770          
ATOM   4079  HH  TYR A 261      13.350  -0.247  27.688 0.430 0.225          
ATOM   4080  CD2 TYR A 261      10.070  -1.791  30.105-0.115 1.992          
ATOM   4081  HD2 TYR A 261       9.740  -2.334  30.980 0.115 1.358          
ATOM   4082  CE2 TYR A 261      11.444  -1.640  29.909-0.115 1.992          
ATOM   4083  HE2 TYR A 261      12.171  -2.031  30.605 0.115 1.358          
ATOM   4084  C   TYR A 261       7.153   0.534  30.455 0.510 2.000          
ATOM   4085  O   TYR A 261       8.179   0.973  30.984-0.510 1.700          
ATOM   4086  N   VAL A 262       6.246   1.335  29.898-0.470 1.850          
ATOM   4087  HN  VAL A 262       5.401   0.930  29.514 0.310 0.225          
ATOM   4088  CA  VAL A 262       6.497   2.758  29.759 0.070 2.275          
ATOM   4089  HA  VAL A 262       7.557   2.958  29.587 0.090 1.320          
ATOM   4090  CB  VAL A 262       5.680   3.358  28.647-0.090 2.275          
ATOM   4091  HB  VAL A 262       5.740   4.448  28.680 0.090 1.320          
ATOM   4092  CG1 VAL A 262       6.287   3.006  27.300-0.270 2.060          
ATOM   4093 1HG1 VAL A 262       7.314   3.339  27.225 0.090 1.320          
ATOM   4094 2HG1 VAL A 262       6.272   1.928  27.128 0.090 1.320          
ATOM   4095 3HG1 VAL A 262       5.732   3.473  26.486 0.090 1.320          
ATOM   4096  CG2 VAL A 262       4.228   2.992  28.782-0.270 2.060          
ATOM   4097 1HG2 VAL A 262       4.074   1.982  28.418 0.090 1.320          
ATOM   4098 2HG2 VAL A 262       3.823   3.097  29.785 0.090 1.320          
ATOM   4099 3HG2 VAL A 262       3.632   3.643  28.148 0.090 1.320          
ATOM   4100  C   VAL A 262       6.088   3.539  30.993 0.510 2.000          
ATOM   4101  O   VAL A 262       6.231   4.769  31.021-0.510 1.700          
ATOM   4102  N   LYS A 263       5.603   2.861  32.024-0.470 1.850          
ATOM   4103  HN  LYS A 263       5.595   1.846  32.001 0.310 0.225          
ATOM   4104  CA  LYS A 263       5.044   3.550  33.178 0.070 2.275          
ATOM   4105  HA  LYS A 263       4.363   4.316  32.803 0.090 1.320          
ATOM   4106  CB  LYS A 263       4.163   2.589  34.159-0.180 2.175          
ATOM   4107  1HB LYS A 263       4.731   1.679  34.364 0.090 1.320          
ATOM   4108  2HB LYS A 263       4.002   3.070  35.125 0.090 1.320          
ATOM   4109  CG  LYS A 263       2.807   2.259  33.493-0.180 2.175          
ATOM   4110  1HG LYS A 263       2.187   3.157  33.490 0.090 1.320          
ATOM   4111  2HG LYS A 263       2.992   2.017  32.446 0.090 1.320          
ATOM   4112  CD  LYS A 263       2.049   1.062  34.138-0.180 2.175          
ATOM   4113  1HD LYS A 263       2.621   0.139  34.067 0.090 1.320          
ATOM   4114  2HD LYS A 263       1.947   1.243  35.210 0.090 1.320          
ATOM   4115  CE  LYS A 263       0.656   1.020  33.495 0.210 2.175          
ATOM   4116  1HE LYS A 263       0.060   1.881  33.801 0.050 1.320          
ATOM   4117  2HE LYS A 263       0.745   1.063  32.407 0.050 1.320          
ATOM   4118  NZ  LYS A 263      -0.058  -0.215  33.822-0.300 1.850          
ATOM   4119  1HZ LYS A 263       0.464  -1.052  33.497 0.330 0.225          
ATOM   4120  2HZ LYS A 263      -0.167  -0.337  34.815 0.330 0.225          
ATOM   4121  3HZ LYS A 263      -0.955  -0.263  33.368 0.330 0.225          
ATOM   4122  C   LYS A 263       6.155   4.256  33.949 0.510 2.000          
ATOM   4123  O   LYS A 263       7.078   3.607  34.452-0.510 1.700          
ATOM   4124  N   GLY A 264       6.076   5.584  34.023-0.470 1.850          
ATOM   4125  HN  GLY A 264       5.287   6.041  33.598 0.310 0.225          
ATOM   4126  CA  GLY A 264       7.033   6.377  34.771-0.020 2.175          
ATOM   4127  1HA GLY A 264       7.071   6.006  35.798 0.090 1.320          
ATOM   4128  2HA GLY A 264       6.679   7.405  34.842 0.090 1.320          
ATOM   4129  C   GLY A 264       8.451   6.407  34.249 0.510 2.000          
ATOM   4130  O   GLY A 264       9.372   6.697  35.019-0.510 1.700          
ATOM   4131  N   ARG A 265       8.662   6.124  32.968-0.470 1.850          
ATOM   4132  HN  ARG A 265       7.880   5.844  32.395 0.310 0.225          
ATOM   4133  CA  ARG A 265       9.999   6.036  32.398 0.070 2.275          
ATOM   4134  HA  ARG A 265      10.732   5.898  33.195 0.090 1.320          
ATOM   4135  CB  ARG A 265      10.220   4.841  31.386-0.180 2.175          
ATOM   4136  1HB ARG A 265       9.559   4.956  30.526 0.090 1.320          
ATOM   4137  2HB ARG A 265      11.229   4.941  30.983 0.090 1.320          
ATOM   4138  CG  ARG A 265      10.039   3.435  31.975-0.180 2.175          
ATOM   4139  1HG ARG A 265      10.402   3.430  33.004 0.090 1.320          
ATOM   4140  2HG ARG A 265       8.973   3.215  32.063 0.090 1.320          
ATOM   4141  CD  ARG A 265      10.755   2.292  31.199 0.200 2.175          
ATOM   4142  1HD ARG A 265      10.513   1.334  31.653 0.090 1.320          
ATOM   4143  2HD ARG A 265      10.366   2.232  30.182 0.090 1.320          
ATOM   4144  NE  ARG A 265      12.212   2.520  31.137-0.700 1.850          
ATOM   4145  HE  ARG A 265      12.481   3.346  30.611 0.440 0.225          
ATOM   4146  CZ  ARG A 265      13.069   1.677  31.631 0.640 2.000          
ATOM   4147  NH1 ARG A 265      12.759   0.640  32.453-0.800 1.850          
ATOM   4148 1HH1 ARG A 265      13.436   0.008  32.855 0.460 0.225          
ATOM   4149 2HH1 ARG A 265      11.802   0.520  32.762 0.460 0.225          
ATOM   4150  NH2 ARG A 265      14.294   1.772  31.328-0.800 1.850          
ATOM   4151 1HH2 ARG A 265      14.998   1.138  31.677 0.460 0.225          
ATOM   4152 2HH2 ARG A 265      14.597   2.450  30.645 0.460 0.225          
ATOM   4153  C   ARG A 265      10.370   7.309  31.648 0.510 2.000          
ATOM   4154  O   ARG A 265       9.551   7.875  30.918-0.510 1.700          
ATOM   4155  N   ASN A 266      11.617   7.742  31.827-0.470 1.850          
ATOM   4156  HN  ASN A 266      12.276   7.156  32.335 0.310 0.225          
ATOM   4157  CA  ASN A 266      12.204   8.749  30.956 0.070 2.275          
ATOM   4158  HA  ASN A 266      11.460   9.526  30.784 0.090 1.320          
ATOM   4159  CB  ASN A 266      13.436   9.392  31.518-0.180 2.175          
ATOM   4160  1HB ASN A 266      14.191   8.636  31.741 0.090 1.320          
ATOM   4161  2HB ASN A 266      13.889  10.103  30.828 0.090 1.320          
ATOM   4162  CG  ASN A 266      13.086  10.166  32.801 0.550 2.000          
ATOM   4163  OD1 ASN A 266      11.971  10.637  33.035-0.550 1.700          
ATOM   4164  ND2 ASN A 266      14.090  10.334  33.662-0.620 1.850          
ATOM   4165 1HD2 ASN A 266      13.917  10.823  34.529 0.320 0.225          
ATOM   4166 2HD2 ASN A 266      14.993   9.908  33.507 0.300 0.225          
ATOM   4167  C   ASN A 266      12.503   8.105  29.607 0.510 2.000          
ATOM   4168  O   ASN A 266      12.303   6.902  29.410-0.510 1.700          
ATOM   4169  N   VAL A 267      12.995   8.904  28.656-0.470 1.850          
ATOM   4170  HN  VAL A 267      13.212   9.870  28.834 0.310 0.225          
ATOM   4171  CA  VAL A 267      13.334   8.309  27.369 0.070 2.275          
ATOM   4172  HA  VAL A 267      12.479   7.684  27.096 0.090 1.320          
ATOM   4173  CB  VAL A 267      13.548   9.164  26.122-0.090 2.275          
ATOM   4174  HB  VAL A 267      13.752   8.490  25.284 0.090 1.320          
ATOM   4175  CG1 VAL A 267      12.184   9.906  25.862-0.270 2.060          
ATOM   4176 1HG1 VAL A 267      12.243  10.525  24.968 0.090 1.320          
ATOM   4177 2HG1 VAL A 267      11.372   9.196  25.707 0.090 1.320          
ATOM   4178 3HG1 VAL A 267      11.905  10.551  26.696 0.090 1.320          
ATOM   4179  CG2 VAL A 267      14.653  10.163  26.166-0.270 2.060          
ATOM   4180 1HG2 VAL A 267      14.737  10.720  25.234 0.090 1.320          
ATOM   4181 2HG2 VAL A 267      14.537  10.876  26.982 0.090 1.320          
ATOM   4182 3HG2 VAL A 267      15.615   9.660  26.312 0.090 1.320          
ATOM   4183  C   VAL A 267      14.431   7.267  27.557 0.510 2.000          
ATOM   4184  O   VAL A 267      14.517   6.294  26.798-0.510 1.700          
ATOM   4185  N   ASP A 268      15.271   7.444  28.577-0.470 1.850          
ATOM   4186  HN  ASP A 268      15.204   8.265  29.153 0.310 0.225          
ATOM   4187  CA  ASP A 268      16.233   6.434  29.006 0.070 2.275          
ATOM   4188  HA  ASP A 268      15.964   5.466  28.580 0.090 1.320          
ATOM   4189  CB  ASP A 268      17.767   6.697  28.594-0.280 2.175          
ATOM   4190  1HB ASP A 268      18.079   7.692  28.909 0.090 1.320          
ATOM   4191  2HB ASP A 268      18.427   5.998  29.107 0.090 1.320          
ATOM   4192  CG  ASP A 268      18.023   6.586  27.143 0.620 2.000          
ATOM   4193  OD1 ASP A 268      17.633   7.413  26.320-0.760 1.700          
ATOM   4194  OD2 ASP A 268      18.710   5.632  26.766-0.760 1.700          
ATOM   4195  C   ASP A 268      16.175   6.322  30.524 0.510 2.000          
ATOM   4196  O   ASP A 268      16.383   7.317  31.228-0.510 1.700          
ATOM   4197  N   GLY A 269      15.917   5.115  31.031-0.470 1.850          
ATOM   4198  HN  GLY A 269      15.866   4.358  30.376 0.310 0.225          
ATOM   4199  CA  GLY A 269      15.895   4.885  32.465-0.020 2.175          
ATOM   4200  1HA GLY A 269      16.758   5.372  32.927 0.090 1.320          
ATOM   4201  2HA GLY A 269      16.003   3.820  32.664 0.090 1.320          
ATOM   4202  C   GLY A 269      14.637   5.399  33.151 0.510 2.000          
ATOM   4203  O   GLY A 269      13.773   6.040  32.554-0.510 1.700          
ATOM   4204  N   THR A 270      14.574   5.151  34.460-0.470 1.850          
ATOM   4205  HN  THR A 270      15.348   4.764  34.984 0.310 0.225          
ATOM   4206  CA  THR A 270      13.398   5.438  35.280 0.070 2.275          
ATOM   4207  HA  THR A 270      12.508   5.458  34.649 0.090 1.320          
ATOM   4208  CB  THR A 270      13.229   4.342  36.372 0.140 2.275          
ATOM   4209  HB  THR A 270      12.561   4.686  37.168 0.090 1.320          
ATOM   4210  OG1 THR A 270      14.441   3.986  36.957-0.660 1.770          
ATOM   4211  HG1 THR A 270      14.668   4.640  37.621 0.430 0.225          
ATOM   4212  CG2 THR A 270      12.597   3.203  35.674-0.270 2.060          
ATOM   4213 1HG2 THR A 270      13.209   2.829  34.854 0.090 1.320          
ATOM   4214 2HG2 THR A 270      12.452   2.378  36.373 0.090 1.320          
ATOM   4215 3HG2 THR A 270      11.611   3.461  35.285 0.090 1.320          
ATOM   4216  C   THR A 270      13.487   6.819  35.926 0.510 2.000          
ATOM   4217  O   THR A 270      14.567   7.264  36.323-0.510 1.700          
ATOM   4218  N   LEU A 271      12.329   7.486  36.028-0.470 1.850          
ATOM   4219  HN  LEU A 271      11.461   7.057  35.739 0.310 0.225          
ATOM   4220  CA  LEU A 271      12.264   8.862  36.526 0.070 2.275          
ATOM   4221  HA  LEU A 271      12.891   9.490  35.897 0.090 1.320          
ATOM   4222  CB  LEU A 271      10.762   9.244  36.398-0.180 2.175          
ATOM   4223  1HB LEU A 271      10.404   8.832  35.458 0.090 1.320          
ATOM   4224  2HB LEU A 271      10.146   8.806  37.185 0.090 1.320          
ATOM   4225  CG  LEU A 271      10.555  10.780  36.298-0.090 2.275          
ATOM   4226  HG  LEU A 271      11.401  11.217  35.762 0.090 1.320          
ATOM   4227  CD1 LEU A 271       9.310  11.042  35.453-0.270 2.060          
ATOM   4228 1HD1 LEU A 271       8.419  10.602  35.901 0.090 1.320          
ATOM   4229 2HD1 LEU A 271       9.131  12.112  35.336 0.090 1.320          
ATOM   4230 3HD1 LEU A 271       9.426  10.633  34.449 0.090 1.320          
ATOM   4231  CD2 LEU A 271      10.378  11.554  37.615-0.270 2.060          
ATOM   4232 1HD2 LEU A 271      11.260  11.452  38.251 0.090 1.320          
ATOM   4233 2HD2 LEU A 271      10.239  12.622  37.444 0.090 1.320          
ATOM   4234 3HD2 LEU A 271       9.527  11.191  38.191 0.090 1.320          
ATOM   4235  C   LEU A 271      12.757   8.979  37.969 0.510 2.000          
ATOM   4236  O   LEU A 271      13.647   9.784  38.265-0.510 1.700          
ATOM   4237  N   MET A 272      12.204   8.185  38.878-0.470 1.850          
ATOM   4238  HN  MET A 272      11.625   7.415  38.605 0.310 0.225          
ATOM   4239  CA  MET A 272      12.601   8.280  40.283 0.070 2.275          
ATOM   4240  HA  MET A 272      12.960   9.295  40.469 0.090 1.320          
ATOM   4241  CB  MET A 272      11.492   8.123  41.378-0.180 2.175          
ATOM   4242  1HB MET A 272      11.102   7.108  41.310 0.090 1.320          
ATOM   4243  2HB MET A 272      11.931   8.202  42.375 0.090 1.320          
ATOM   4244  CG  MET A 272      10.323   9.166  41.205-0.140 2.175          
ATOM   4245  1HG MET A 272      10.136   9.390  40.155 0.090 1.320          
ATOM   4246  2HG MET A 272       9.418   8.696  41.587 0.090 1.320          
ATOM   4247  SD  MET A 272      10.574  10.749  42.150-0.090 2.000          
ATOM   4248  CE  MET A 272       8.860  11.129  42.376-0.220 2.060          
ATOM   4249  1HE MET A 272       8.372  10.360  42.975 0.090 1.320          
ATOM   4250  2HE MET A 272       8.761  12.081  42.897 0.090 1.320          
ATOM   4251  3HE MET A 272       8.355  11.207  41.414 0.090 1.320          
ATOM   4252  C   MET A 272      13.825   7.394  40.728 0.340 2.000          
ATOM   4253  O   MET A 272      13.840   6.119  40.801-0.669 1.700          
ATOM   4254  OXT MET A 272      14.899   7.969  41.023-0.669 1.700          
ATOM   4255  C1  RET r 401      -7.867  -0.159  -5.024 0.000 2.275          
ATOM   4256  C2  RET r 401      -8.872   0.106  -6.178-0.180 2.175          
ATOM   4257  H21 RET r 401      -8.577  -0.502  -7.041 0.090 1.320          
ATOM   4258  H22 RET r 401      -8.765   1.150  -6.497 0.090 1.320          
ATOM   4259  C3  RET r 401     -10.332  -0.109  -5.815-0.180 2.175          
ATOM   4260  H31 RET r 401     -10.516  -1.145  -5.512 0.090 1.320          
ATOM   4261  H32 RET r 401     -10.971   0.096  -6.682 0.090 1.320          
ATOM   4262  C4  RET r 401     -10.670   0.831  -4.666-0.180 2.175          
ATOM   4263  H41 RET r 401     -11.680   0.663  -4.281 0.090 1.320          
ATOM   4264  H42 RET r 401     -10.684   1.870  -5.036 0.090 1.320          
ATOM   4265  C5  RET r 401      -9.688   0.760  -3.518 0.000 2.090          
ATOM   4266  C6  RET r 401      -8.387   0.350  -3.662 0.000 2.090          
ATOM   4267  C7  RET r 401      -7.479   0.366  -2.520-0.150 2.090          
ATOM   4268  H71 RET r 401      -7.867   0.835  -1.622 0.150 1.250          
ATOM   4269  C8  RET r 401      -6.194  -0.100  -2.464-0.150 2.090          
ATOM   4270  H81 RET r 401      -5.787  -0.619  -3.318 0.150 1.250          
ATOM   4271  C9  RET r 401      -5.233   0.043  -1.403 0.000 2.090          
ATOM   4272  C10 RET r 401      -3.943  -0.390  -1.655-0.150 2.090          
ATOM   4273 H101 RET r 401      -3.742  -0.793  -2.646 0.150 1.250          
ATOM   4274  C11 RET r 401      -2.828  -0.332  -0.775-0.150 2.090          
ATOM   4275 H111 RET r 401      -3.000   0.004   0.243 0.150 1.250          
ATOM   4276  C12 RET r 401      -1.554  -0.692  -1.149-0.150 2.090          
ATOM   4277 H121 RET r 401      -1.396  -0.987  -2.181 0.150 1.250          
ATOM   4278  C13 RET r 401      -0.415  -0.708  -0.287 0.000 2.090          
ATOM   4279  C14 RET r 401       0.814  -1.133  -0.786-0.150 2.090          
ATOM   4280 H141 RET r 401       0.905  -1.336  -1.839 0.150 1.250          
ATOM   4281  C15 RET r 401       1.943  -1.310   0.022 0.370 2.090          
ATOM   4282  H15 RET r 401       1.854  -0.989   1.050 0.200 0.900          
ATOM   4283  C16 RET r 401      -6.584   0.584  -5.465-0.270 2.060          
ATOM   4284 H161 RET r 401      -5.713   0.431  -4.832 0.090 1.320          
ATOM   4285 H162 RET r 401      -6.767   1.660  -5.489 0.090 1.320          
ATOM   4286 H163 RET r 401      -6.321   0.270  -6.480 0.090 1.320          
ATOM   4287  C17 RET r 401      -7.639  -1.686  -4.907-0.270 2.060          
ATOM   4288 H171 RET r 401      -7.270  -2.087  -5.858 0.090 1.320          
ATOM   4289 H172 RET r 401      -8.576  -2.188  -4.648 0.090 1.320          
ATOM   4290 H173 RET r 401      -6.923  -1.961  -4.131 0.090 1.320          
ATOM   4291  C18 RET r 401     -10.335   1.167  -2.224-0.270 2.060          
ATOM   4292 H181 RET r 401     -11.037   1.994  -2.389 0.090 1.320          
ATOM   4293 H182 RET r 401      -9.640   1.464  -1.442 0.090 1.320          
ATOM   4294 H183 RET r 401     -10.935   0.323  -1.859 0.090 1.320          
ATOM   4295  C19 RET r 401      -5.626   0.660  -0.089-0.270 2.060          
ATOM   4296 H191 RET r 401      -6.051  -0.102   0.577 0.090 1.320          
ATOM   4297 H192 RET r 401      -6.386   1.429  -0.236 0.090 1.320          
ATOM   4298 H193 RET r 401      -4.779   1.133   0.409 0.090 1.320          
ATOM   4299  C20 RET r 401      -0.631  -0.287   1.140-0.270 2.060          
ATOM   4300 H201 RET r 401      -0.852   0.785   1.183 0.090 1.320          
ATOM   4301 H202 RET r 401       0.213  -0.471   1.799 0.090 1.320          
ATOM   4302 H203 RET r 401      -1.491  -0.815   1.553 0.090 1.320          
ATOM   4303  O   HOH o 501     -50.140 -34.148  47.773-0.834 1.768          
ATOM   4304  H1  HOH o 501     -50.029 -34.531  48.690 0.417 0.225          
ATOM   4305  H2  HOH o 501     -51.033 -34.411  47.408 0.417 0.225          
ATOM   4306  O   HOH o 502      -2.282   3.057 -14.008-0.834 1.768          
ATOM   4307  H1  HOH o 502      -2.643   2.871 -14.932 0.417 0.225          
ATOM   4308  H2  HOH o 502      -1.275   2.982 -14.042 0.417 0.225          
ATOM   4309  O   HOH o 503      32.516  26.512  25.643-0.834 1.768          
ATOM   4310  H1  HOH o 503      32.807  26.424  26.596 0.417 0.225          
ATOM   4311  H2  HOH o 503      33.072  27.208  25.188 0.417 0.225          
ATOM   4312  O   HOH o 504      -8.124  19.800  23.704-0.834 1.768          
ATOM   4313  H1  HOH o 504      -8.223  19.690  24.694 0.417 0.225          
ATOM   4314  H2  HOH o 504      -8.512  20.680  23.428 0.417 0.225          
ATOM   4315  O   HOH o 505      -4.207 -10.436   0.334-0.834 1.768          
ATOM   4316  H1  HOH o 505      -4.241 -11.375  -0.014 0.417 0.225          
ATOM   4317  H2  HOH o 505      -3.241 -10.155   0.406 0.417 0.225          
ATOM   4318  O   HOH o 506      -2.138   0.244 -10.080-0.834 1.768          
ATOM   4319  H1  HOH o 506      -3.005  -0.115 -10.433 0.417 0.225          
ATOM   4320  H2  HOH o 506      -2.333   1.020  -9.472 0.417 0.225          
ATOM   4321  O   HOH o 507       3.927  -3.145  -2.980-0.834 1.768          
ATOM   4322  H1  HOH o 507       3.748  -3.673  -3.823 0.417 0.225          
ATOM   4323  H2  HOH o 507       4.936  -3.105  -2.820 0.417 0.225          
ATOM   4324  O   HOH o 508     -41.038 -48.083 -38.002-0.834 1.768          
ATOM   4325  H1  HOH o 508     -41.670 -47.533 -38.548 0.417 0.225          
ATOM   4326  H2  HOH o 508     -40.880 -48.959 -38.457 0.417 0.225          
ATOM   4327  O   HOH o 509      -5.575  -3.039  -0.224-0.834 1.768          
ATOM   4328  H1  HOH o 509      -5.574  -3.732  -0.951 0.417 0.225          
ATOM   4329  H2  HOH o 509      -4.905  -2.330  -0.451 0.417 0.225          
ATOM   4330  O   HOH o 510      49.900 -37.772 -23.989-0.834 1.768          
ATOM   4331  H1  HOH o 510      50.521 -37.338 -24.642 0.417 0.225          
ATOM   4332  H2  HOH o 510      50.020 -38.764 -24.024 0.417 0.225          
ATOM   4333  O   HOH o 511      28.060  35.442  55.119-0.834 1.768          
ATOM   4334  H1  HOH o 511      28.277  36.408  55.261 0.417 0.225          
ATOM   4335  H2  HOH o 511      28.386  34.909  55.900 0.417 0.225          
ATOM   4336  O   HOH o 512       4.137  15.521  44.622-0.834 1.768          
ATOM   4337  H1  HOH o 512       5.134  15.445  44.601 0.417 0.225          
ATOM   4338  H2  HOH o 512       3.842  15.760  45.547 0.417 0.225          
ATOM   4339  O   HOH o 513      -1.521 -35.684  40.010-0.834 1.768          
ATOM   4340  H1  HOH o 513      -1.386 -36.603  39.640 0.417 0.225          
ATOM   4341  H2  HOH o 513      -1.565 -35.730  41.008 0.417 0.225          
END
model02
ATOM      1  N   CYS A   6      -9.241 -11.691 -36.771-0.469 1.850          
ATOM      2  HT1 CYS A   6      -8.560 -11.581 -37.504 0.302 0.225          
ATOM      3  HT2 CYS A   6      -9.817 -10.861 -36.727 0.302 0.225          
ATOM      4  HT3 CYS A   6      -9.773 -12.539 -36.902 0.302 0.225          
ATOM      5  CA  CYS A   6      -8.541 -11.747 -35.486 0.210 2.275          
ATOM      6  HA  CYS A   6      -7.926 -12.650 -35.472 0.100 1.320          
ATOM      7  CB  CYS A   6      -7.598 -10.522 -35.447-0.183 2.175          
ATOM      8  1HB CYS A   6      -7.002 -10.597 -34.534 0.090 1.320          
ATOM      9  2HB CYS A   6      -6.876 -10.560 -36.264 0.090 1.320          
ATOM     10  SG  CYS A   6      -8.341  -8.931 -35.420-0.594 2.000          
ATOM     11  HG1 CYS A   6      -7.200  -8.241 -35.324 0.077 0.450          
ATOM     12  C   CYS A   6      -9.557 -11.944 -34.379 0.510 2.000          
ATOM     13  O   CYS A   6      -9.216 -11.930 -33.195-0.510 1.700          
ATOM     14  N   ASP A   7     -10.817 -12.100 -34.788-0.470 1.850          
ATOM     15  HN  ASP A   7     -11.025 -12.260 -35.753 0.310 0.225          
ATOM     16  CA  ASP A   7     -11.972 -12.246 -33.909 0.070 2.275          
ATOM     17  HA  ASP A   7     -12.861 -12.372 -34.528 0.090 1.320          
ATOM     18  CB  ASP A   7     -11.905 -13.555 -32.925-0.280 2.175          
ATOM     19  1HB ASP A   7     -10.995 -13.588 -32.326 0.090 1.320          
ATOM     20  2HB ASP A   7     -12.747 -13.574 -32.234 0.090 1.320          
ATOM     21  CG  ASP A   7     -12.002 -14.758 -33.790 0.620 2.000          
ATOM     22  OD1 ASP A   7     -11.061 -15.526 -33.850-0.760 1.700          
ATOM     23  OD2 ASP A   7     -13.050 -14.965 -34.519-0.760 1.700          
ATOM     24  C   ASP A   7     -12.143 -10.970 -33.091 0.510 2.000          
ATOM     25  O   ASP A   7     -11.919 -10.967 -31.873-0.510 1.700          
ATOM     26  N   PRO A   8     -12.564  -9.871 -33.727-0.290 1.850          
ATOM     27  CD  PRO A   8     -12.835  -9.692 -35.186 0.000 2.175          
ATOM     28  1HD PRO A   8     -11.887  -9.747 -35.722 0.090 1.320          
ATOM     29  2HD PRO A   8     -13.495 -10.465 -35.584 0.090 1.320          
ATOM     30  CA  PRO A   8     -12.703  -8.603 -32.998 0.020 2.275          
ATOM     31  HA  PRO A   8     -11.797  -8.389 -32.430 0.090 1.320          
ATOM     32  CB  PRO A   8     -12.967  -7.510 -34.126-0.180 2.175          
ATOM     33  1HB PRO A   8     -12.028  -7.015 -34.369 0.090 1.320          
ATOM     34  2HB PRO A   8     -13.677  -6.729 -33.841 0.090 1.320          
ATOM     35  CG  PRO A   8     -13.439  -8.325 -35.371-0.180 2.175          
ATOM     36  1HG PRO A   8     -13.163  -7.858 -36.318 0.090 1.320          
ATOM     37  2HG PRO A   8     -14.528  -8.402 -35.352 0.090 1.320          
ATOM     38  C   PRO A   8     -13.896  -8.558 -32.067 0.510 2.000          
ATOM     39  O   PRO A   8     -13.969  -7.648 -31.233-0.510 1.700          
ATOM     40  N   ALA A   9     -14.847  -9.483 -32.195-0.470 1.850          
ATOM     41  HN  ALA A   9     -14.767 -10.200 -32.897 0.310 0.225          
ATOM     42  CA  ALA A   9     -15.970  -9.494 -31.271 0.070 2.275          
ATOM     43  HA  ALA A   9     -16.425  -8.501 -31.206 0.090 1.320          
ATOM     44  CB  ALA A   9     -17.003 -10.496 -31.900-0.270 2.060          
ATOM     45  1HB ALA A   9     -17.891 -10.552 -31.267 0.090 1.320          
ATOM     46  2HB ALA A   9     -17.334 -10.171 -32.886 0.090 1.320          
ATOM     47  3HB ALA A   9     -16.600 -11.507 -31.978 0.090 1.320          
ATOM     48  C   ALA A   9     -15.540  -9.896 -29.870 0.510 2.000          
ATOM     49  O   ALA A   9     -16.267  -9.621 -28.910-0.510 1.700          
ATOM     50  N   ILE A  10     -14.365 -10.509 -29.730-0.470 1.850          
ATOM     51  HN  ILE A  10     -13.821 -10.709 -30.555 0.310 0.225          
ATOM     52  CA  ILE A  10     -13.877 -10.961 -28.440 0.070 2.275          
ATOM     53  HA  ILE A  10     -14.643 -10.869 -27.666 0.090 1.320          
ATOM     54  CB  ILE A  10     -13.558 -12.511 -28.613-0.090 2.275          
ATOM     55  HB  ILE A  10     -12.868 -12.633 -29.451 0.090 1.320          
ATOM     56  CG2 ILE A  10     -12.847 -13.049 -27.345-0.270 2.060          
ATOM     57 1HG2 ILE A  10     -13.502 -12.997 -26.475 0.090 1.320          
ATOM     58 2HG2 ILE A  10     -12.529 -14.084 -27.463 0.090 1.320          
ATOM     59 3HG2 ILE A  10     -11.934 -12.511 -27.096 0.090 1.320          
ATOM     60  CG1 ILE A  10     -14.820 -13.370 -28.889-0.180 2.175          
ATOM     61 1HG1 ILE A  10     -15.573 -13.195 -28.119 0.090 1.320          
ATOM     62 2HG1 ILE A  10     -15.277 -13.051 -29.827 0.090 1.320          
ATOM     63  CD1 ILE A  10     -14.506 -14.908 -28.987-0.270 2.060          
ATOM     64  HD1 ILE A  10     -15.373 -15.448 -29.369 0.090 1.320          
ATOM     65  HD2 ILE A  10     -13.680 -15.103 -29.673 0.090 1.320          
ATOM     66  HD3 ILE A  10     -14.264 -15.347 -28.020 0.090 1.320          
ATOM     67  C   ILE A  10     -12.689 -10.143 -27.941 0.510 2.000          
ATOM     68  O   ILE A  10     -12.552  -9.952 -26.726-0.510 1.700          
ATOM     69  N   TYR A  11     -11.860  -9.609 -28.834-0.470 1.850          
ATOM     70  HN  TYR A  11     -12.054  -9.754 -29.814 0.310 0.225          
ATOM     71  CA  TYR A  11     -10.645  -8.907 -28.449 0.070 2.275          
ATOM     72  HA  TYR A  11     -10.461  -9.133 -27.411 0.090 1.320          
ATOM     73  CB  TYR A  11      -9.347  -9.408 -29.247-0.180 2.175          
ATOM     74  1HB TYR A  11      -9.527  -9.416 -30.324 0.090 1.320          
ATOM     75  2HB TYR A  11      -8.496  -8.750 -29.071 0.090 1.320          
ATOM     76  CG  TYR A  11      -9.010 -10.791 -28.784 0.000 1.992          
ATOM     77  CD1 TYR A  11      -8.024 -11.042 -27.839-0.115 1.992          
ATOM     78  HD1 TYR A  11      -7.409 -10.225 -27.496 0.115 1.358          
ATOM     79  CE1 TYR A  11      -7.785 -12.359 -27.293-0.115 1.992          
ATOM     80  HE1 TYR A  11      -6.997 -12.525 -26.575 0.115 1.358          
ATOM     81  CZ  TYR A  11      -8.651 -13.393 -27.694 0.110 1.992          
ATOM     82  OH  TYR A  11      -8.498 -14.684 -27.161-0.540 1.770          
ATOM     83  HH  TYR A  11      -7.651 -14.850 -26.781 0.430 0.225          
ATOM     84  CD2 TYR A  11      -9.823 -11.849 -29.176-0.115 1.992          
ATOM     85  HD2 TYR A  11     -10.603 -11.695 -29.905 0.115 1.358          
ATOM     86  CE2 TYR A  11      -9.702 -13.127 -28.608-0.115 1.992          
ATOM     87  HE2 TYR A  11     -10.370 -13.918 -28.919 0.115 1.358          
ATOM     88  C   TYR A  11     -10.771  -7.400 -28.643 0.510 2.000          
ATOM     89  O   TYR A  11     -11.375  -6.934 -29.616-0.510 1.700          
ATOM     90  N   GLY A  12     -10.207  -6.652 -27.695-0.470 1.850          
ATOM     91  HN  GLY A  12      -9.780  -7.160 -26.916 0.310 0.225          
ATOM     92  CA  GLY A  12      -9.980  -5.226 -27.860-0.020 2.175          
ATOM     93  1HA GLY A  12      -9.377  -5.095 -28.760 0.090 1.320          
ATOM     94  2HA GLY A  12      -9.361  -4.842 -27.058 0.090 1.320          
ATOM     95  C   GLY A  12     -11.198  -4.347 -28.025 0.510 2.000          
ATOM     96  O   GLY A  12     -11.101  -3.304 -28.677-0.510 1.700          
ATOM     97  N   GLU A  13     -12.345  -4.719 -27.449-0.470 1.850          
ATOM     98  HN  GLU A  13     -12.475  -5.658 -27.106 0.310 0.225          
ATOM     99  CA  GLU A  13     -13.481  -3.800 -27.493 0.070 2.275          
ATOM    100  HA  GLU A  13     -13.716  -3.585 -28.538 0.090 1.320          
ATOM    101  CB  GLU A  13     -14.742  -4.472 -26.848-0.180 2.175          
ATOM    102  1HB GLU A  13     -14.760  -5.531 -27.118 0.090 1.320          
ATOM    103  2HB GLU A  13     -14.661  -4.462 -25.762 0.090 1.320          
ATOM    104  CG  GLU A  13     -16.099  -3.926 -27.228-0.279 2.175          
ATOM    105  1HG GLU A  13     -16.694  -3.799 -26.325 0.090 1.320          
ATOM    106  2HG GLU A  13     -16.010  -2.921 -27.642 0.090 1.320          
ATOM    107  CD  GLU A  13     -16.995  -4.715 -28.159 0.621 2.000          
ATOM    108  OE1 GLU A  13     -17.448  -5.786 -27.714-0.756 1.700          
ATOM    109  OE2 GLU A  13     -17.156  -4.376 -29.331-0.756 1.700          
ATOM    110  C   GLU A  13     -13.151  -2.490 -26.800 0.510 2.000          
ATOM    111  O   GLU A  13     -13.615  -1.426 -27.221-0.510 1.700          
ATOM    112  N   TRP A  14     -12.326  -2.548 -25.760-0.470 1.850          
ATOM    113  HN  TRP A  14     -11.921  -3.438 -25.515 0.310 0.225          
ATOM    114  CA  TRP A  14     -11.992  -1.366 -24.979 0.070 2.275          
ATOM    115  HA  TRP A  14     -12.854  -0.693 -25.016 0.090 1.320          
ATOM    116  CB  TRP A  14     -11.673  -1.507 -23.418-0.180 2.175          
ATOM    117  1HB TRP A  14     -12.550  -1.926 -22.941 0.090 1.320          
ATOM    118  2HB TRP A  14     -10.902  -2.263 -23.287 0.090 1.320          
ATOM    119  CG  TRP A  14     -11.246  -0.311 -22.565-0.030 1.992          
ATOM    120  CD1 TRP A  14     -12.066   0.485 -21.777 0.035 1.992          
ATOM    121  HD1 TRP A  14     -13.146   0.406 -21.743 0.115 1.358          
ATOM    122  NE1 TRP A  14     -11.260   1.382 -21.030-0.610 1.850          
ATOM    123  HE1 TRP A  14     -11.633   2.240 -20.628 0.380 0.225          
ATOM    124  CE2 TRP A  14      -9.973   1.186 -21.461 0.130 1.800          
ATOM    125  CD2 TRP A  14      -9.891   0.087 -22.360-0.020 1.800          
ATOM    126  CE3 TRP A  14      -8.661  -0.311 -22.887-0.115 1.992          
ATOM    127  HE3 TRP A  14      -8.598  -1.137 -23.579 0.115 1.358          
ATOM    128  CZ3 TRP A  14      -7.519   0.461 -22.584-0.115 1.992          
ATOM    129  HZ3 TRP A  14      -6.564   0.195 -23.009 0.115 1.358          
ATOM    130  CZ2 TRP A  14      -8.833   1.932 -21.144-0.115 1.992          
ATOM    131  HZ2 TRP A  14      -8.891   2.771 -20.467 0.115 1.358          
ATOM    132  CH2 TRP A  14      -7.616   1.497 -21.662-0.115 1.992          
ATOM    133  HH2 TRP A  14      -6.716   2.034 -21.395 0.115 1.358          
ATOM    134  C   TRP A  14     -10.848  -0.586 -25.607 0.510 2.000          
ATOM    135  O   TRP A  14     -10.885   0.648 -25.640-0.510 1.700          
ATOM    136  N   SER A  15      -9.817  -1.285 -26.092-0.470 1.850          
ATOM    137  HN  SER A  15      -9.825  -2.294 -26.032 0.310 0.225          
ATOM    138  CA  SER A  15      -8.660  -0.602 -26.667 0.070 2.275          
ATOM    139  HA  SER A  15      -8.335   0.157 -25.949 0.090 1.320          
ATOM    140  CB  SER A  15      -7.420  -1.555 -26.907 0.050 2.175          
ATOM    141  1HB SER A  15      -6.659  -1.030 -27.489 0.090 1.320          
ATOM    142  2HB SER A  15      -6.962  -1.825 -25.957 0.090 1.320          
ATOM    143  OG  SER A  15      -7.882  -2.720 -27.620-0.660 1.770          
ATOM    144  HG1 SER A  15      -8.380  -2.431 -28.379 0.430 0.225          
ATOM    145  C   SER A  15      -9.028   0.189 -27.920 0.510 2.000          
ATOM    146  O   SER A  15      -8.378   1.194 -28.227-0.510 1.700          
ATOM    147  N   ARG A  16     -10.061  -0.233 -28.651-0.470 1.850          
ATOM    148  HN  ARG A  16     -10.620  -1.023 -28.354 0.310 0.225          
ATOM    149  CA  ARG A  16     -10.462   0.512 -29.839 0.070 2.275          
ATOM    150  HA  ARG A  16      -9.606   0.705 -30.491 0.090 1.320          
ATOM    151  CB  ARG A  16     -11.583  -0.277 -30.623-0.180 2.175          
ATOM    152  1HB ARG A  16     -12.410  -0.516 -29.948 0.090 1.320          
ATOM    153  2HB ARG A  16     -12.015   0.376 -31.386 0.090 1.320          
ATOM    154  CG  ARG A  16     -11.084  -1.590 -31.320-0.180 2.175          
ATOM    155  1HG ARG A  16     -10.340  -1.293 -32.060 0.090 1.320          
ATOM    156  2HG ARG A  16     -10.541  -2.228 -30.636 0.090 1.320          
ATOM    157  CD  ARG A  16     -12.202  -2.341 -32.036 0.200 2.175          
ATOM    158  1HD ARG A  16     -13.040  -2.491 -31.355 0.090 1.320          
ATOM    159  2HD ARG A  16     -12.592  -1.746 -32.865 0.090 1.320          
ATOM    160  NE  ARG A  16     -11.677  -3.615 -32.548-0.700 1.850          
ATOM    161  HE  ARG A  16     -11.002  -3.526 -33.295 0.440 0.225          
ATOM    162  CZ  ARG A  16     -11.916  -4.778 -31.985 0.640 2.000          
ATOM    163  NH1 ARG A  16     -13.005  -4.998 -31.155-0.800 1.850          
ATOM    164 1HH1 ARG A  16     -13.269  -5.941 -30.835 0.460 0.225          
ATOM    165 2HH1 ARG A  16     -13.736  -4.315 -30.990 0.460 0.225          
ATOM    166  NH2 ARG A  16     -11.105  -5.807 -32.103-0.800 1.850          
ATOM    167 1HH2 ARG A  16     -11.210  -6.530 -31.383 0.460 0.225          
ATOM    168 2HH2 ARG A  16     -10.291  -5.836 -32.697 0.460 0.225          
ATOM    169  C   ARG A  16     -11.092   1.848 -29.473 0.510 2.000          
ATOM    170  O   ARG A  16     -10.770   2.881 -30.070-0.510 1.700          
ATOM    171  N   GLU A  17     -11.998   1.849 -28.495-0.470 1.850          
ATOM    172  HN  GLU A  17     -12.296   0.988 -28.063 0.310 0.225          
ATOM    173  CA  GLU A  17     -12.723   3.072 -28.190 0.070 2.275          
ATOM    174  HA  GLU A  17     -12.968   3.629 -29.100 0.090 1.320          
ATOM    175  CB  GLU A  17     -14.048   2.644 -27.507-0.180 2.175          
ATOM    176  1HB GLU A  17     -14.589   1.955 -28.160 0.090 1.320          
ATOM    177  2HB GLU A  17     -13.850   2.103 -26.583 0.090 1.320          
ATOM    178  CG  GLU A  17     -15.028   3.853 -27.195-0.280 2.175          
ATOM    179  1HG GLU A  17     -15.838   3.486 -26.567 0.090 1.320          
ATOM    180  2HG GLU A  17     -14.552   4.642 -26.615 0.090 1.320          
ATOM    181  CD  GLU A  17     -15.725   4.466 -28.383 0.620 2.000          
ATOM    182  OE1 GLU A  17     -15.758   5.742 -28.390-0.759 1.700          
ATOM    183  OE2 GLU A  17     -16.379   3.744 -29.239-0.759 1.700          
ATOM    184  C   GLU A  17     -11.922   3.977 -27.264 0.510 2.000          
ATOM    185  O   GLU A  17     -12.165   5.186 -27.230-0.510 1.700          
ATOM    186  N   ASN A  18     -10.948   3.428 -26.545-0.470 1.850          
ATOM    187  HN  ASN A  18     -10.798   2.430 -26.641 0.310 0.225          
ATOM    188  CA  ASN A  18     -10.028   4.212 -25.729 0.070 2.275          
ATOM    189  HA  ASN A  18     -10.259   5.280 -25.750 0.090 1.320          
ATOM    190  CB  ASN A  18     -10.080   3.730 -24.271-0.180 2.175          
ATOM    191  1HB ASN A  18      -9.824   2.672 -24.184 0.090 1.320          
ATOM    192  2HB ASN A  18      -9.345   4.276 -23.691 0.090 1.320          
ATOM    193  CG  ASN A  18     -11.420   3.999 -23.599 0.550 2.000          
ATOM    194  OD1 ASN A  18     -11.790   5.029 -22.991-0.550 1.700          
ATOM    195  ND2 ASN A  18     -12.277   2.974 -23.656-0.620 1.850          
ATOM    196 1HD2 ASN A  18     -13.223   3.141 -23.348 0.320 0.225          
ATOM    197 2HD2 ASN A  18     -12.044   2.160 -24.208 0.300 0.225          
ATOM    198  C   ASN A  18      -8.626   3.991 -26.277 0.510 2.000          
ATOM    199  O   ASN A  18      -7.882   3.137 -25.791-0.510 1.700          
ATOM    200  N   GLN A  19      -8.260   4.771 -27.289-0.470 1.850          
ATOM    201  HN  GLN A  19      -8.974   5.296 -27.779 0.310 0.225          
ATOM    202  CA  GLN A  19      -6.899   4.707 -27.799 0.070 2.275          
ATOM    203  HA  GLN A  19      -6.493   3.704 -27.640 0.090 1.320          
ATOM    204  CB  GLN A  19      -6.823   4.892 -29.373-0.180 2.175          
ATOM    205  1HB GLN A  19      -6.985   5.949 -29.588 0.090 1.320          
ATOM    206  2HB GLN A  19      -5.783   4.713 -29.658 0.090 1.320          
ATOM    207  CG  GLN A  19      -7.719   4.079 -30.331-0.180 2.175          
ATOM    208  1HG GLN A  19      -7.700   3.023 -30.060 0.090 1.320          
ATOM    209  2HG GLN A  19      -8.758   4.396 -30.248 0.090 1.320          
ATOM    210  CD  GLN A  19      -7.273   4.222 -31.802 0.550 2.000          
ATOM    211  OE1 GLN A  19      -7.226   3.202 -32.465-0.550 1.700          
ATOM    212  NE2 GLN A  19      -7.122   5.495 -32.322-0.620 1.850          
ATOM    213 1HE2 GLN A  19      -6.921   5.582 -33.306 0.320 0.225          
ATOM    214 2HE2 GLN A  19      -7.274   6.308 -31.749 0.300 0.225          
ATOM    215  C   GLN A  19      -5.982   5.653 -27.044 0.510 2.000          
ATOM    216  O   GLN A  19      -4.786   5.375 -26.912-0.510 1.700          
ATOM    217  N   PHE A  20      -6.516   6.775 -26.553-0.470 1.850          
ATOM    218  HN  PHE A  20      -7.465   7.014 -26.798 0.310 0.225          
ATOM    219  CA  PHE A  20      -5.710   7.694 -25.759 0.070 2.275          
ATOM    220  HA  PHE A  20      -4.776   7.873 -26.301 0.090 1.320          
ATOM    221  CB  PHE A  20      -6.340   9.029 -25.337-0.180 2.175          
ATOM    222  1HB PHE A  20      -7.266   8.900 -24.772 0.090 1.320          
ATOM    223  2HB PHE A  20      -5.660   9.643 -24.745 0.090 1.320          
ATOM    224  CG  PHE A  20      -6.552   9.666 -26.663 0.000 1.992          
ATOM    225  CD1 PHE A  20      -7.857   9.929 -27.028-0.115 1.992          
ATOM    226  HD1 PHE A  20      -8.661   9.597 -26.386 0.115 1.358          
ATOM    227  CE1 PHE A  20      -8.223  10.616 -28.121-0.115 1.992          
ATOM    228  HE1 PHE A  20      -9.267  10.797 -28.339 0.115 1.358          
ATOM    229  CZ  PHE A  20      -7.225  11.052 -28.999-0.115 1.992          
ATOM    230  HZ  PHE A  20      -7.479  11.576 -29.910 0.115 1.358          
ATOM    231  CD2 PHE A  20      -5.521  10.143 -27.427-0.115 1.992          
ATOM    232  HD2 PHE A  20      -4.484   9.999 -27.157 0.115 1.358          
ATOM    233  CE2 PHE A  20      -5.863  10.791 -28.659-0.115 1.992          
ATOM    234  HE2 PHE A  20      -5.076  11.131 -29.317 0.115 1.358          
ATOM    235  C   PHE A  20      -5.288   7.065 -24.436 0.510 2.000          
ATOM    236  O   PHE A  20      -4.235   7.413 -23.893-0.510 1.700          
ATOM    237  N   CYX A  21      -6.083   6.127 -23.918-0.470 1.850          
ATOM    238  HN  CYX A  21      -6.939   6.067 -24.423 0.310 0.225          
ATOM    239  CA  CYX A  21      -5.831   5.510 -22.621 0.070 2.275          
ATOM    240  HA  CYX A  21      -5.395   6.300 -22.026 0.090 1.320          
ATOM    241  CB  CYX A  21      -7.140   5.089 -21.972-0.100 2.175          
ATOM    242  1HB CYX A  21      -7.871   5.871 -22.271 0.090 1.320          
ATOM    243  2HB CYX A  21      -7.544   4.206 -22.512 0.090 1.320          
ATOM    244  SG  CYX A  21      -7.011   4.780 -20.259-0.080 1.975          
ATOM    245  C   CYX A  21      -4.883   4.321 -22.711 0.510 2.000          
ATOM    246  O   CYX A  21      -4.169   4.034 -21.745-0.510 1.700          
ATOM    247  N   VAL A  22      -4.862   3.619 -23.848-0.470 1.850          
ATOM    248  HN  VAL A  22      -5.450   3.883 -24.628 0.310 0.225          
ATOM    249  CA  VAL A  22      -3.967   2.478 -23.990 0.070 2.275          
ATOM    250  HA  VAL A  22      -4.064   1.899 -23.068 0.090 1.320          
ATOM    251  CB  VAL A  22      -4.432   1.568 -25.126-0.090 2.275          
ATOM    252  HB  VAL A  22      -5.516   1.657 -25.234 0.090 1.320          
ATOM    253  CG1 VAL A  22      -3.775   2.024 -26.443-0.270 2.060          
ATOM    254 1HG1 VAL A  22      -3.896   3.091 -26.619 0.090 1.320          
ATOM    255 2HG1 VAL A  22      -2.709   1.798 -26.500 0.090 1.320          
ATOM    256 3HG1 VAL A  22      -4.245   1.529 -27.293 0.090 1.320          
ATOM    257  CG2 VAL A  22      -4.128   0.098 -24.827-0.270 2.060          
ATOM    258 1HG2 VAL A  22      -4.586  -0.236 -23.896 0.090 1.320          
ATOM    259 2HG2 VAL A  22      -4.509  -0.548 -25.617 0.090 1.320          
ATOM    260 3HG2 VAL A  22      -3.055  -0.073 -24.737 0.090 1.320          
ATOM    261  C   VAL A  22      -2.505   2.907 -24.050 0.510 2.000          
ATOM    262  O   VAL A  22      -1.618   2.131 -23.680-0.510 1.700          
ATOM    263  N   GLU A  23      -2.234   4.138 -24.472-0.470 1.850          
ATOM    264  HN  GLU A  23      -2.978   4.695 -24.869 0.310 0.225          
ATOM    265  CA  GLU A  23      -0.869   4.637 -24.570 0.070 2.275          
ATOM    266  HA  GLU A  23      -0.188   3.890 -24.984 0.090 1.320          
ATOM    267  CB  GLU A  23      -0.894   5.959 -25.492-0.180 2.175          
ATOM    268  1HB GLU A  23      -1.297   5.690 -26.471 0.090 1.320          
ATOM    269  2HB GLU A  23      -1.563   6.726 -25.101 0.090 1.320          
ATOM    270  CG  GLU A  23       0.537   6.570 -25.682-0.280 2.175          
ATOM    271  1HG GLU A  23       0.948   7.003 -24.772 0.090 1.320          
ATOM    272  2HG GLU A  23       1.242   5.821 -26.041 0.090 1.320          
ATOM    273  CD  GLU A  23       0.464   7.664 -26.727 0.620 2.000          
ATOM    274  OE1 GLU A  23       0.915   8.793 -26.442-0.760 1.700          
ATOM    275  OE2 GLU A  23      -0.071   7.375 -27.821-0.760 1.700          
ATOM    276  C   GLU A  23      -0.345   5.171 -23.244 0.510 2.000          
ATOM    277  O   GLU A  23       0.854   5.054 -22.968-0.510 1.700          
ATOM    278  N   LYS A  24      -1.214   5.752 -22.418-0.470 1.850          
ATOM    279  HN  LYS A  24      -2.169   5.847 -22.731 0.310 0.225          
ATOM    280  CA  LYS A  24      -0.817   6.205 -21.093 0.070 2.275          
ATOM    281  HA  LYS A  24       0.129   6.751 -21.133 0.090 1.320          
ATOM    282  CB  LYS A  24      -1.969   7.095 -20.603-0.180 2.175          
ATOM    283  1HB LYS A  24      -2.897   6.516 -20.599 0.090 1.320          
ATOM    284  2HB LYS A  24      -1.817   7.402 -19.573 0.090 1.320          
ATOM    285  CG  LYS A  24      -2.148   8.350 -21.510-0.180 2.175          
ATOM    286  1HG LYS A  24      -1.298   9.011 -21.339 0.090 1.320          
ATOM    287  2HG LYS A  24      -2.064   8.073 -22.563 0.090 1.320          
ATOM    288  CD  LYS A  24      -3.469   9.130 -21.374-0.180 2.175          
ATOM    289  1HD LYS A  24      -4.298   8.470 -21.631 0.090 1.320          
ATOM    290  2HD LYS A  24      -3.654   9.420 -20.338 0.090 1.320          
ATOM    291  CE  LYS A  24      -3.497  10.397 -22.344 0.210 2.175          
ATOM    292  1HE LYS A  24      -3.100  10.143 -23.330 0.050 1.320          
ATOM    293  2HE LYS A  24      -4.533  10.703 -22.500 0.050 1.320          
ATOM    294  NZ  LYS A  24      -2.747  11.575 -21.759-0.301 1.850          
ATOM    295  1HZ LYS A  24      -3.151  11.840 -20.873 0.330 0.225          
ATOM    296  2HZ LYS A  24      -1.772  11.337 -21.660 0.330 0.225          
ATOM    297  3HZ LYS A  24      -2.824  12.350 -22.404 0.330 0.225          
ATOM    298  C   LYS A  24      -0.703   5.066 -20.088 0.510 2.000          
ATOM    299  O   LYS A  24      -0.202   5.291 -18.982-0.510 1.700          
ATOM    300  N   SER A  25      -1.140   3.857 -20.446-0.470 1.850          
ATOM    301  HN  SER A  25      -1.465   3.707 -21.391 0.310 0.225          
ATOM    302  CA  SER A  25      -1.228   2.777 -19.468 0.070 2.275          
ATOM    303  HA  SER A  25      -1.689   3.182 -18.568 0.090 1.320          
ATOM    304  CB  SER A  25      -2.131   1.640 -19.948 0.050 2.175          
ATOM    305  1HB SER A  25      -1.750   1.228 -20.884 0.090 1.320          
ATOM    306  2HB SER A  25      -2.116   0.832 -19.215 0.090 1.320          
ATOM    307  OG  SER A  25      -3.456   2.078 -20.119-0.660 1.770          
ATOM    308  HG1 SER A  25      -3.512   2.804 -20.745 0.430 0.225          
ATOM    309  C   SER A  25       0.138   2.306 -18.982 0.510 2.000          
ATOM    310  O   SER A  25       0.240   1.772 -17.870-0.510 1.700          
ATOM    311  N   LEU A  26       1.187   2.468 -19.781-0.470 1.850          
ATOM    312  HN  LEU A  26       1.117   3.047 -20.606 0.310 0.225          
ATOM    313  CA  LEU A  26       2.488   1.913 -19.434 0.070 2.275          
ATOM    314  HA  LEU A  26       2.479   1.391 -18.477 0.090 1.320          
ATOM    315  CB  LEU A  26       2.869   0.860 -20.560-0.180 2.175          
ATOM    316  1HB LEU A  26       2.935   1.376 -21.520 0.090 1.320          
ATOM    317  2HB LEU A  26       3.876   0.489 -20.364 0.090 1.320          
ATOM    318  CG  LEU A  26       1.910  -0.312 -20.677-0.090 2.275          
ATOM    319  HG  LEU A  26       0.918   0.034 -20.974 0.090 1.320          
ATOM    320  CD1 LEU A  26       2.415  -1.309 -21.714-0.270 2.060          
ATOM    321 1HD1 LEU A  26       2.282  -0.924 -22.726 0.090 1.320          
ATOM    322 2HD1 LEU A  26       3.477  -1.521 -21.582 0.090 1.320          
ATOM    323 3HD1 LEU A  26       1.909  -2.265 -21.647 0.090 1.320          
ATOM    324  CD2 LEU A  26       1.797  -1.078 -19.362-0.270 2.060          
ATOM    325 1HD2 LEU A  26       1.182  -1.970 -19.474 0.090 1.320          
ATOM    326 2HD2 LEU A  26       2.773  -1.391 -18.990 0.090 1.320          
ATOM    327 3HD2 LEU A  26       1.318  -0.487 -18.583 0.090 1.320          
ATOM    328  C   LEU A  26       3.524   3.015 -19.260 0.510 2.000          
ATOM    329  O   LEU A  26       3.313   4.169 -19.644-0.510 1.700          
ATOM    330  N   ILE A  27       4.664   2.633 -18.687-0.470 1.850          
ATOM    331  HN  ILE A  27       4.786   1.668 -18.426 0.310 0.225          
ATOM    332  CA  ILE A  27       5.769   3.562 -18.464 0.070 2.275          
ATOM    333  HA  ILE A  27       5.361   4.526 -18.150 0.090 1.320          
ATOM    334  CB  ILE A  27       6.809   3.073 -17.366-0.090 2.275          
ATOM    335  HB  ILE A  27       7.187   2.100 -17.651 0.090 1.320          
ATOM    336  CG2 ILE A  27       7.937   4.179 -17.291-0.270 2.060          
ATOM    337 1HG2 ILE A  27       8.652   3.970 -16.497 0.090 1.320          
ATOM    338 2HG2 ILE A  27       8.543   4.276 -18.192 0.090 1.320          
ATOM    339 3HG2 ILE A  27       7.515   5.159 -17.075 0.090 1.320          
ATOM    340  CG1 ILE A  27       6.179   2.914 -16.036-0.180 2.175          
ATOM    341 1HG1 ILE A  27       5.832   3.879 -15.662 0.090 1.320          
ATOM    342 2HG1 ILE A  27       5.282   2.298 -16.122 0.090 1.320          
ATOM    343  CD1 ILE A  27       7.083   2.249 -14.980-0.270 2.060          
ATOM    344  HD1 ILE A  27       7.947   2.859 -14.719 0.090 1.320          
ATOM    345  HD2 ILE A  27       6.525   2.095 -14.056 0.090 1.320          
ATOM    346  HD3 ILE A  27       7.436   1.269 -15.303 0.090 1.320          
ATOM    347  C   ILE A  27       6.549   3.727 -19.765 0.510 2.000          
ATOM    348  O   ILE A  27       7.089   2.758 -20.309-0.510 1.700          
ATOM    349  N   THR A  28       6.589   4.958 -20.277-0.470 1.850          
ATOM    350  HN  THR A  28       6.146   5.719 -19.777 0.310 0.225          
ATOM    351  CA  THR A  28       7.311   5.293 -21.498 0.070 2.275          
ATOM    352  HA  THR A  28       7.568   4.384 -22.047 0.090 1.320          
ATOM    353  CB  THR A  28       6.426   6.156 -22.447 0.140 2.275          
ATOM    354  HB  THR A  28       7.003   6.472 -23.321 0.090 1.320          
ATOM    355  OG1 THR A  28       5.785   7.286 -21.838-0.660 1.770          
ATOM    356  HG1 THR A  28       5.429   7.813 -22.544 0.430 0.225          
ATOM    357  CG2 THR A  28       5.254   5.239 -22.871-0.270 2.060          
ATOM    358 1HG2 THR A  28       5.614   4.320 -23.336 0.090 1.320          
ATOM    359 2HG2 THR A  28       4.614   4.952 -22.035 0.090 1.320          
ATOM    360 3HG2 THR A  28       4.613   5.726 -23.607 0.090 1.320          
ATOM    361  C   THR A  28       8.656   5.966 -21.249 0.510 2.000          
ATOM    362  O   THR A  28       9.597   5.740 -22.016-0.510 1.700          
ATOM    363  N   LEU A  29       8.769   6.788 -20.208-0.470 1.850          
ATOM    364  HN  LEU A  29       7.980   6.895 -19.585 0.310 0.225          
ATOM    365  CA  LEU A  29       9.967   7.587 -19.989 0.070 2.275          
ATOM    366  HA  LEU A  29      10.359   7.929 -20.950 0.090 1.320          
ATOM    367  CB  LEU A  29       9.551   8.779 -19.165-0.180 2.175          
ATOM    368  1HB LEU A  29       9.075   8.387 -18.270 0.090 1.320          
ATOM    369  2HB LEU A  29      10.447   9.311 -18.839 0.090 1.320          
ATOM    370  CG  LEU A  29       8.571   9.789 -19.840-0.090 2.275          
ATOM    371  HG  LEU A  29       7.624   9.285 -20.046 0.090 1.320          
ATOM    372  CD1 LEU A  29       8.320  10.876 -18.793-0.270 2.060          
ATOM    373 1HD1 LEU A  29       7.607  11.612 -19.166 0.090 1.320          
ATOM    374 2HD1 LEU A  29       7.907  10.465 -17.872 0.090 1.320          
ATOM    375 3HD1 LEU A  29       9.235  11.414 -18.540 0.090 1.320          
ATOM    376  CD2 LEU A  29       9.111  10.341 -21.178-0.270 2.060          
ATOM    377 1HD2 LEU A  29       9.164   9.567 -21.945 0.090 1.320          
ATOM    378 2HD2 LEU A  29       8.459  11.121 -21.573 0.090 1.320          
ATOM    379 3HD2 LEU A  29      10.107  10.771 -21.069 0.090 1.320          
ATOM    380  C   LEU A  29      11.054   6.767 -19.307 0.510 2.000          
ATOM    381  O   LEU A  29      10.801   6.096 -18.302-0.510 1.700          
ATOM    382  N   ASP A  30      12.273   6.849 -19.842-0.470 1.850          
ATOM    383  HN  ASP A  30      12.389   7.203 -20.787 0.310 0.225          
ATOM    384  CA  ASP A  30      13.382   6.072 -19.295 0.070 2.275          
ATOM    385  HA  ASP A  30      13.173   4.999 -19.304 0.090 1.320          
ATOM    386  CB  ASP A  30      14.541   6.399 -20.144-0.280 2.175          
ATOM    387  1HB ASP A  30      14.625   7.462 -20.373 0.090 1.320          
ATOM    388  2HB ASP A  30      15.474   6.138 -19.638 0.090 1.320          
ATOM    389  CG  ASP A  30      14.610   5.654 -21.392 0.620 2.000          
ATOM    390  OD1 ASP A  30      15.070   4.464 -21.393-0.760 1.700          
ATOM    391  OD2 ASP A  30      14.214   6.107 -22.493-0.760 1.700          
ATOM    392  C   ASP A  30      13.740   6.530 -17.887 0.510 2.000          
ATOM    393  O   ASP A  30      14.115   5.713 -17.039-0.510 1.700          
ATOM    394  N   GLY A  31      13.654   7.835 -17.628-0.470 1.850          
ATOM    395  HN  GLY A  31      13.432   8.459 -18.389 0.310 0.225          
ATOM    396  CA  GLY A  31      13.904   8.326 -16.284-0.020 2.175          
ATOM    397  1HA GLY A  31      13.831   9.413 -16.272 0.090 1.320          
ATOM    398  2HA GLY A  31      14.926   8.078 -15.988 0.090 1.320          
ATOM    399  C   GLY A  31      12.938   7.757 -15.261 0.510 2.000          
ATOM    400  O   GLY A  31      13.332   7.427 -14.142-0.510 1.700          
ATOM    401  N   ILE A  32      11.666   7.609 -15.639-0.470 1.850          
ATOM    402  HN  ILE A  32      11.407   7.763 -16.601 0.310 0.225          
ATOM    403  CA  ILE A  32      10.697   7.002 -14.730 0.070 2.275          
ATOM    404  HA  ILE A  32      10.698   7.539 -13.780 0.090 1.320          
ATOM    405  CB  ILE A  32       9.336   7.057 -15.375-0.090 2.275          
ATOM    406  HB  ILE A  32       9.360   6.547 -16.338 0.090 1.320          
ATOM    407  CG2 ILE A  32       8.252   6.421 -14.568-0.270 2.060          
ATOM    408 1HG2 ILE A  32       7.275   6.582 -15.007 0.090 1.320          
ATOM    409 2HG2 ILE A  32       8.368   5.340 -14.489 0.090 1.320          
ATOM    410 3HG2 ILE A  32       8.219   6.803 -13.554 0.090 1.320          
ATOM    411  CG1 ILE A  32       8.891   8.565 -15.615-0.180 2.175          
ATOM    412 1HG1 ILE A  32       9.571   9.042 -16.318 0.090 1.320          
ATOM    413 2HG1 ILE A  32       7.912   8.581 -16.092 0.090 1.320          
ATOM    414  CD1 ILE A  32       8.874   9.458 -14.376-0.270 2.060          
ATOM    415  HD1 ILE A  32       8.195   9.080 -13.611 0.090 1.320          
ATOM    416  HD2 ILE A  32       9.861   9.579 -13.931 0.090 1.320          
ATOM    417  HD3 ILE A  32       8.525  10.457 -14.636 0.090 1.320          
ATOM    418  C   ILE A  32      11.106   5.575 -14.411 0.510 2.000          
ATOM    419  O   ILE A  32      10.974   5.115 -13.272-0.510 1.700          
ATOM    420  N   LYS A  33      11.618   4.854 -15.409-0.470 1.850          
ATOM    421  HN  LYS A  33      11.738   5.268 -16.326 0.310 0.225          
ATOM    422  CA  LYS A  33      12.072   3.494 -15.158 0.070 2.275          
ATOM    423  HA  LYS A  33      11.247   2.948 -14.696 0.090 1.320          
ATOM    424  CB  LYS A  33      12.478   2.692 -16.434-0.180 2.175          
ATOM    425  1HB LYS A  33      13.307   3.208 -16.923 0.090 1.320          
ATOM    426  2HB LYS A  33      12.873   1.710 -16.161 0.090 1.320          
ATOM    427  CG  LYS A  33      11.329   2.534 -17.431-0.180 2.175          
ATOM    428  1HG LYS A  33      10.793   3.476 -17.550 0.090 1.320          
ATOM    429  2HG LYS A  33      11.814   2.381 -18.395 0.090 1.320          
ATOM    430  CD  LYS A  33      10.313   1.348 -17.171-0.180 2.175          
ATOM    431  1HD LYS A  33      10.861   0.464 -16.835 0.090 1.320          
ATOM    432  2HD LYS A  33       9.674   1.614 -16.327 0.090 1.320          
ATOM    433  CE  LYS A  33       9.420   0.967 -18.388 0.210 2.175          
ATOM    434  1HE LYS A  33       8.679   0.212 -18.124 0.050 1.320          
ATOM    435  2HE LYS A  33       8.911   1.851 -18.760 0.050 1.320          
ATOM    436  NZ  LYS A  33      10.239   0.518 -19.479-0.300 1.850          
ATOM    437  1HZ LYS A  33      10.883   1.253 -19.740 0.330 0.225          
ATOM    438  2HZ LYS A  33      10.771  -0.299 -19.211 0.330 0.225          
ATOM    439  3HZ LYS A  33       9.660   0.308 -20.280 0.330 0.225          
ATOM    440  C   LYS A  33      13.222   3.472 -14.165 0.510 2.000          
ATOM    441  O   LYS A  33      13.268   2.606 -13.285-0.510 1.700          
ATOM    442  N   TYR A  34      14.150   4.430 -14.273-0.470 1.850          
ATOM    443  HN  TYR A  34      14.095   5.092 -15.042 0.310 0.225          
ATOM    444  CA  TYR A  34      15.296   4.443 -13.365 0.070 2.275          
ATOM    445  HA  TYR A  34      15.789   3.469 -13.408 0.090 1.320          
ATOM    446  CB  TYR A  34      16.312   5.543 -13.836-0.180 2.175          
ATOM    447  1HB TYR A  34      16.603   5.373 -14.874 0.090 1.320          
ATOM    448  2HB TYR A  34      15.862   6.536 -13.797 0.090 1.320          
ATOM    449  CG  TYR A  34      17.573   5.507 -12.953 0.000 1.992          
ATOM    450  CD1 TYR A  34      18.727   4.736 -13.272-0.115 1.992          
ATOM    451  HD1 TYR A  34      18.722   4.079 -14.130 0.115 1.358          
ATOM    452  CE1 TYR A  34      19.881   4.781 -12.411-0.115 1.992          
ATOM    453  HE1 TYR A  34      20.742   4.177 -12.656 0.115 1.358          
ATOM    454  CZ  TYR A  34      19.925   5.681 -11.349 0.110 1.992          
ATOM    455  OH  TYR A  34      21.088   5.933 -10.648-0.540 1.770          
ATOM    456  HH  TYR A  34      21.830   5.434 -10.954 0.430 0.225          
ATOM    457  CD2 TYR A  34      17.666   6.416 -11.865-0.115 1.992          
ATOM    458  HD2 TYR A  34      16.831   7.062 -11.638 0.115 1.358          
ATOM    459  CE2 TYR A  34      18.795   6.499 -11.078-0.115 1.992          
ATOM    460  HE2 TYR A  34      18.837   7.221 -10.276 0.115 1.358          
ATOM    461  C   TYR A  34      14.867   4.691 -11.923 0.510 2.000          
ATOM    462  O   TYR A  34      15.441   4.109 -10.996-0.510 1.700          
ATOM    463  N   VAL A  35      13.867   5.554 -11.708-0.470 1.850          
ATOM    464  HN  VAL A  35      13.454   6.044 -12.494 0.310 0.225          
ATOM    465  CA  VAL A  35      13.374   5.783 -10.351 0.070 2.275          
ATOM    466  HA  VAL A  35      14.243   6.090  -9.763 0.090 1.320          
ATOM    467  CB  VAL A  35      12.316   6.869 -10.223-0.090 2.275          
ATOM    468  HB  VAL A  35      11.400   6.598 -10.752 0.090 1.320          
ATOM    469  CG1 VAL A  35      12.038   7.110  -8.705-0.270 2.060          
ATOM    470 1HG1 VAL A  35      12.955   7.247  -8.130 0.090 1.320          
ATOM    471 2HG1 VAL A  35      11.427   8.000  -8.555 0.090 1.320          
ATOM    472 3HG1 VAL A  35      11.479   6.295  -8.245 0.090 1.320          
ATOM    473  CG2 VAL A  35      12.876   8.176 -10.755-0.270 2.060          
ATOM    474 1HG2 VAL A  35      13.093   8.126 -11.818 0.090 1.320          
ATOM    475 2HG2 VAL A  35      12.165   8.993 -10.626 0.090 1.320          
ATOM    476 3HG2 VAL A  35      13.800   8.461 -10.250 0.090 1.320          
ATOM    477  C   VAL A  35      12.896   4.482  -9.726 0.510 2.000          
ATOM    478  O   VAL A  35      13.039   4.279  -8.515-0.510 1.700          
ATOM    479  N   GLN A  36      12.334   3.578 -10.529-0.470 1.850          
ATOM    480  HN  GLN A  36      12.304   3.748 -11.526 0.310 0.225          
ATOM    481  CA  GLN A  36      11.962   2.274  -9.998 0.070 2.275          
ATOM    482  HA  GLN A  36      11.303   2.429  -9.141 0.090 1.320          
ATOM    483  CB  GLN A  36      11.244   1.349 -11.015-0.180 2.175          
ATOM    484  1HB GLN A  36      11.950   0.933 -11.733 0.090 1.320          
ATOM    485  2HB GLN A  36      10.825   0.493 -10.485 0.090 1.320          
ATOM    486  CG  GLN A  36      10.105   2.083 -11.818-0.180 2.175          
ATOM    487  1HG GLN A  36      10.544   2.805 -12.499 0.090 1.320          
ATOM    488  2HG GLN A  36       9.592   1.364 -12.456 0.090 1.320          
ATOM    489  CD  GLN A  36       9.054   2.756 -10.933 0.550 2.000          
ATOM    490  OE1 GLN A  36       8.231   2.157 -10.278-0.550 1.700          
ATOM    491  NE2 GLN A  36       9.020   4.080 -11.005-0.620 1.850          
ATOM    492 1HE2 GLN A  36       8.295   4.569 -10.505 0.320 0.225          
ATOM    493 2HE2 GLN A  36       9.658   4.570 -11.621 0.300 0.225          
ATOM    494  C   GLN A  36      13.192   1.528  -9.504 0.510 2.000          
ATOM    495  O   GLN A  36      13.205   1.022  -8.375-0.510 1.700          
ATOM    496  N   LEU A  37      14.263   1.517 -10.303-0.470 1.850          
ATOM    497  HN  LEU A  37      14.236   2.025 -11.178 0.310 0.225          
ATOM    498  CA  LEU A  37      15.489   0.838  -9.890 0.070 2.275          
ATOM    499  HA  LEU A  37      15.206  -0.193  -9.667 0.090 1.320          
ATOM    500  CB  LEU A  37      16.572   0.767 -10.968-0.180 2.175          
ATOM    501  1HB LEU A  37      16.167   0.299 -11.861 0.090 1.320          
ATOM    502  2HB LEU A  37      16.816   1.790 -11.261 0.090 1.320          
ATOM    503  CG  LEU A  37      17.869   0.052 -10.578-0.090 2.275          
ATOM    504  HG  LEU A  37      18.215   0.431  -9.617 0.090 1.320          
ATOM    505  CD1 LEU A  37      17.787  -1.515 -10.444-0.270 2.060          
ATOM    506 1HD1 LEU A  37      17.523  -1.987 -11.390 0.090 1.320          
ATOM    507 2HD1 LEU A  37      18.734  -1.942 -10.112 0.090 1.320          
ATOM    508 3HD1 LEU A  37      17.035  -1.805  -9.710 0.090 1.320          
ATOM    509  CD2 LEU A  37      19.012   0.329 -11.492-0.270 2.060          
ATOM    510 1HD2 LEU A  37      19.201   1.401 -11.571 0.090 1.320          
ATOM    511 2HD2 LEU A  37      19.936  -0.133 -11.142 0.090 1.320          
ATOM    512 3HD2 LEU A  37      18.817  -0.041 -12.499 0.090 1.320          
ATOM    513  C   LEU A  37      16.021   1.414  -8.585 0.510 2.000          
ATOM    514  O   LEU A  37      16.548   0.679  -7.743-0.510 1.700          
ATOM    515  N   VAL A  38      15.886   2.726  -8.393-0.470 1.850          
ATOM    516  HN  VAL A  38      15.512   3.299  -9.142 0.310 0.225          
ATOM    517  CA  VAL A  38      16.302   3.329  -7.132 0.070 2.275          
ATOM    518  HA  VAL A  38      17.315   2.957  -6.954 0.090 1.320          
ATOM    519  CB  VAL A  38      16.421   4.841  -7.125-0.090 2.275          
ATOM    520  HB  VAL A  38      15.459   5.305  -7.354 0.090 1.320          
ATOM    521  CG1 VAL A  38      16.960   5.352  -5.791-0.270 2.060          
ATOM    522 1HG1 VAL A  38      17.887   4.853  -5.503 0.090 1.320          
ATOM    523 2HG1 VAL A  38      17.164   6.423  -5.829 0.090 1.320          
ATOM    524 3HG1 VAL A  38      16.244   5.208  -4.981 0.090 1.320          
ATOM    525  CG2 VAL A  38      17.456   5.221  -8.155-0.270 2.060          
ATOM    526 1HG2 VAL A  38      18.430   4.767  -7.963 0.090 1.320          
ATOM    527 2HG2 VAL A  38      17.158   4.923  -9.161 0.090 1.320          
ATOM    528 3HG2 VAL A  38      17.603   6.301  -8.191 0.090 1.320          
ATOM    529  C   VAL A  38      15.499   2.750  -5.978 0.510 2.000          
ATOM    530  O   VAL A  38      16.058   2.346  -4.951-0.510 1.700          
ATOM    531  N   MET A  39      14.174   2.679  -6.141-0.470 1.850          
ATOM    532  HN  MET A  39      13.761   2.987  -7.016 0.310 0.225          
ATOM    533  CA  MET A  39      13.335   2.169  -5.065 0.070 2.275          
ATOM    534  HA  MET A  39      13.486   2.777  -4.171 0.090 1.320          
ATOM    535  CB  MET A  39      11.856   2.253  -5.499-0.180 2.175          
ATOM    536  1HB MET A  39      11.591   3.309  -5.554 0.090 1.320          
ATOM    537  2HB MET A  39      11.747   1.875  -6.515 0.090 1.320          
ATOM    538  CG  MET A  39      10.817   1.567  -4.668-0.140 2.175          
ATOM    539  1HG MET A  39       9.837   1.804  -5.085 0.090 1.320          
ATOM    540  2HG MET A  39      10.905   0.482  -4.746 0.090 1.320          
ATOM    541  SD  MET A  39      10.814   2.011  -2.867-0.090 2.000          
ATOM    542  CE  MET A  39       9.111   1.427  -2.563-0.220 2.060          
ATOM    543  1HE MET A  39       8.403   1.950  -3.203 0.090 1.320          
ATOM    544  2HE MET A  39       9.050   0.362  -2.776 0.090 1.320          
ATOM    545  3HE MET A  39       8.817   1.583  -1.528 0.090 1.320          
ATOM    546  C   MET A  39      13.691   0.729  -4.722 0.510 2.000          
ATOM    547  O   MET A  39      13.613   0.331  -3.555-0.510 1.700          
ATOM    548  N   ALA A  40      14.103  -0.055  -5.722-0.470 1.850          
ATOM    549  HN  ALA A  40      14.107   0.330  -6.662 0.310 0.225          
ATOM    550  CA  ALA A  40      14.613  -1.400  -5.471 0.070 2.275          
ATOM    551  HA  ALA A  40      13.887  -1.901  -4.826 0.090 1.320          
ATOM    552  CB  ALA A  40      14.707  -2.237  -6.725-0.270 2.060          
ATOM    553  1HB ALA A  40      15.050  -3.247  -6.498 0.090 1.320          
ATOM    554  2HB ALA A  40      13.737  -2.324  -7.213 0.090 1.320          
ATOM    555  3HB ALA A  40      15.405  -1.805  -7.443 0.090 1.320          
ATOM    556  C   ALA A  40      15.917  -1.360  -4.686 0.510 2.000          
ATOM    557  O   ALA A  40      16.104  -2.122  -3.729-0.510 1.700          
ATOM    558  N   VAL A  41      16.845  -0.489  -5.092-0.470 1.850          
ATOM    559  HN  VAL A  41      16.672   0.088  -5.912 0.310 0.225          
ATOM    560  CA  VAL A  41      18.120  -0.384  -4.390 0.070 2.275          
ATOM    561  HA  VAL A  41      18.465  -1.409  -4.227 0.090 1.320          
ATOM    562  CB  VAL A  41      19.171   0.243  -5.248-0.090 2.275          
ATOM    563  HB  VAL A  41      18.812   1.218  -5.586 0.090 1.320          
ATOM    564  CG1 VAL A  41      20.478   0.463  -4.499-0.270 2.060          
ATOM    565 1HG1 VAL A  41      20.853  -0.464  -4.063 0.090 1.320          
ATOM    566 2HG1 VAL A  41      21.249   0.845  -5.168 0.090 1.320          
ATOM    567 3HG1 VAL A  41      20.373   1.190  -3.693 0.090 1.320          
ATOM    568  CG2 VAL A  41      19.323  -0.680  -6.486-0.270 2.060          
ATOM    569 1HG2 VAL A  41      18.409  -0.813  -7.061 0.090 1.320          
ATOM    570 2HG2 VAL A  41      20.054  -0.265  -7.180 0.090 1.320          
ATOM    571 3HG2 VAL A  41      19.677  -1.674  -6.209 0.090 1.320          
ATOM    572  C   VAL A  41      17.898   0.116  -2.971 0.510 2.000          
ATOM    573  O   VAL A  41      18.483  -0.402  -2.013-0.510 1.700          
ATOM    574  N   VAL A  42      17.021   1.106  -2.806-0.470 1.850          
ATOM    575  HN  VAL A  42      16.583   1.531  -3.627 0.310 0.225          
ATOM    576  CA  VAL A  42      16.766   1.641  -1.473 0.070 2.275          
ATOM    577  HA  VAL A  42      17.737   1.845  -1.013 0.090 1.320          
ATOM    578  CB  VAL A  42      15.944   2.937  -1.448-0.090 2.275          
ATOM    579  HB  VAL A  42      15.045   2.838  -2.060 0.090 1.320          
ATOM    580  CG1 VAL A  42      15.570   3.316  -0.028-0.270 2.060          
ATOM    581 1HG1 VAL A  42      15.169   4.329   0.006 0.090 1.320          
ATOM    582 2HG1 VAL A  42      14.788   2.676   0.385 0.090 1.320          
ATOM    583 3HG1 VAL A  42      16.426   3.284   0.648 0.090 1.320          
ATOM    584  CG2 VAL A  42      16.864   3.979  -2.022-0.270 2.060          
ATOM    585 1HG2 VAL A  42      17.765   4.118  -1.423 0.090 1.320          
ATOM    586 2HG2 VAL A  42      17.182   3.739  -3.037 0.090 1.320          
ATOM    587 3HG2 VAL A  42      16.364   4.946  -2.081 0.090 1.320          
ATOM    588  C   VAL A  42      16.129   0.577  -0.585 0.510 2.000          
ATOM    589  O   VAL A  42      16.541   0.384   0.565-0.510 1.700          
ATOM    590  N   SER A  43      15.157  -0.169  -1.117-0.470 1.850          
ATOM    591  HN  SER A  43      14.836   0.007  -2.065 0.310 0.225          
ATOM    592  CA  SER A  43      14.512  -1.208  -0.317 0.070 2.275          
ATOM    593  HA  SER A  43      14.249  -0.768   0.649 0.090 1.320          
ATOM    594  CB  SER A  43      13.192  -1.750  -0.929 0.050 2.175          
ATOM    595  1HB SER A  43      13.318  -2.093  -1.958 0.090 1.320          
ATOM    596  2HB SER A  43      12.819  -2.590  -0.341 0.090 1.320          
ATOM    597  OG  SER A  43      12.278  -0.677  -0.848-0.660 1.770          
ATOM    598  HG1 SER A  43      12.418  -0.115  -1.608 0.430 0.225          
ATOM    599  C   SER A  43      15.483  -2.330   0.016 0.510 2.000          
ATOM    600  O   SER A  43      15.433  -2.894   1.116-0.510 1.700          
ATOM    601  N   ALA A  44      16.378  -2.667  -0.918-0.470 1.850          
ATOM    602  HN  ALA A  44      16.352  -2.231  -1.838 0.310 0.225          
ATOM    603  CA  ALA A  44      17.380  -3.692  -0.643 0.070 2.275          
ATOM    604  HA  ALA A  44      16.858  -4.610  -0.363 0.090 1.320          
ATOM    605  CB  ALA A  44      18.275  -4.003  -1.902-0.270 2.060          
ATOM    606  1HB ALA A  44      17.663  -4.262  -2.765 0.090 1.320          
ATOM    607  2HB ALA A  44      18.884  -3.142  -2.182 0.090 1.320          
ATOM    608  3HB ALA A  44      18.949  -4.838  -1.707 0.090 1.320          
ATOM    609  C   ALA A  44      18.268  -3.285   0.526 0.510 2.000          
ATOM    610  O   ALA A  44      18.662  -4.127   1.340-0.510 1.700          
ATOM    611  N   CYS A  45      18.594  -1.997   0.624-0.470 1.850          
ATOM    612  HN  CYS A  45      18.282  -1.355  -0.098 0.310 0.225          
ATOM    613  CA  CYS A  45      19.343  -1.505   1.775 0.070 2.275          
ATOM    614  HA  CYS A  45      20.273  -2.073   1.861 0.090 1.320          
ATOM    615  CB  CYS A  45      19.673  -0.015   1.674-0.110 2.175          
ATOM    616  1HB CYS A  45      18.785   0.604   1.564 0.090 1.320          
ATOM    617  2HB CYS A  45      20.178   0.324   2.581 0.090 1.320          
ATOM    618  SG  CYS A  45      20.807   0.298   0.266-0.230 2.000          
ATOM    619  HG1 CYS A  45      19.961  -0.087  -0.704 0.160 0.450          
ATOM    620  C   CYS A  45      18.560  -1.685   3.069 0.510 2.000          
ATOM    621  O   CYS A  45      19.125  -2.094   4.091-0.510 1.700          
ATOM    622  N   GLN A  46      17.258  -1.374   3.048-0.470 1.850          
ATOM    623  HN  GLN A  46      16.843  -1.054   2.178 0.310 0.225          
ATOM    624  CA  GLN A  46      16.442  -1.552   4.244 0.070 2.275          
ATOM    625  HA  GLN A  46      16.981  -1.048   5.046 0.090 1.320          
ATOM    626  CB  GLN A  46      15.071  -0.840   4.178-0.180 2.175          
ATOM    627  1HB GLN A  46      15.248   0.150   3.752 0.090 1.320          
ATOM    628  2HB GLN A  46      14.481  -1.365   3.422 0.090 1.320          
ATOM    629  CG  GLN A  46      14.224  -0.665   5.405-0.180 2.175          
ATOM    630  1HG GLN A  46      13.946  -1.638   5.814 0.090 1.320          
ATOM    631  2HG GLN A  46      14.788  -0.136   6.172 0.090 1.320          
ATOM    632  CD  GLN A  46      12.955   0.118   5.075 0.550 2.000          
ATOM    633  OE1 GLN A  46      12.621   0.316   3.925-0.550 1.700          
ATOM    634  NE2 GLN A  46      12.175   0.583   6.088-0.620 1.850          
ATOM    635 1HE2 GLN A  46      11.358   1.151   5.890 0.320 0.225          
ATOM    636 2HE2 GLN A  46      12.427   0.391   7.042 0.300 0.225          
ATOM    637  C   GLN A  46      16.371  -3.013   4.650 0.510 2.000          
ATOM    638  O   GLN A  46      16.385  -3.333   5.843-0.510 1.700          
ATOM    639  N   VAL A  47      16.274  -3.916   3.677-0.470 1.850          
ATOM    640  HN  VAL A  47      16.188  -3.617   2.709 0.310 0.225          
ATOM    641  CA  VAL A  47      16.372  -5.335   3.992 0.070 2.275          
ATOM    642  HA  VAL A  47      15.637  -5.497   4.785 0.090 1.320          
ATOM    643  CB  VAL A  47      16.060  -6.403   2.951-0.090 2.275          
ATOM    644  HB  VAL A  47      16.818  -6.390   2.164 0.090 1.320          
ATOM    645  CG1 VAL A  47      15.991  -7.811   3.592-0.270 2.060          
ATOM    646 1HG1 VAL A  47      15.710  -8.562   2.855 0.090 1.320          
ATOM    647 2HG1 VAL A  47      16.939  -8.145   4.011 0.090 1.320          
ATOM    648 3HG1 VAL A  47      15.242  -7.818   4.378 0.090 1.320          
ATOM    649  CG2 VAL A  47      14.647  -6.086   2.314-0.270 2.060          
ATOM    650 1HG2 VAL A  47      13.842  -6.211   3.037 0.090 1.320          
ATOM    651 2HG2 VAL A  47      14.607  -5.088   1.889 0.090 1.320          
ATOM    652 3HG2 VAL A  47      14.482  -6.761   1.481 0.090 1.320          
ATOM    653  C   VAL A  47      17.717  -5.638   4.627 0.510 2.000          
ATOM    654  O   VAL A  47      17.799  -6.275   5.683-0.510 1.700          
ATOM    655  N   PHE A  48      18.795  -5.177   3.997-0.470 1.850          
ATOM    656  HN  PHE A  48      18.699  -4.703   3.101 0.310 0.225          
ATOM    657  CA  PHE A  48      20.112  -5.413   4.569 0.070 2.275          
ATOM    658  HA  PHE A  48      20.271  -6.492   4.641 0.090 1.320          
ATOM    659  CB  PHE A  48      21.146  -4.806   3.639-0.180 2.175          
ATOM    660  1HB PHE A  48      20.754  -4.790   2.623 0.090 1.320          
ATOM    661  2HB PHE A  48      21.325  -3.755   3.873 0.090 1.320          
ATOM    662  CG  PHE A  48      22.538  -5.511   3.508 0.000 1.992          
ATOM    663  CD1 PHE A  48      23.304  -5.652   4.713-0.115 1.992          
ATOM    664  HD1 PHE A  48      23.020  -5.173   5.637 0.115 1.358          
ATOM    665  CE1 PHE A  48      24.285  -6.653   4.704-0.115 1.992          
ATOM    666  HE1 PHE A  48      24.806  -6.877   5.623 0.115 1.358          
ATOM    667  CZ  PHE A  48      24.715  -7.246   3.534-0.115 1.992          
ATOM    668  HZ  PHE A  48      25.539  -7.944   3.557 0.115 1.358          
ATOM    669  CD2 PHE A  48      22.959  -6.158   2.313-0.115 1.992          
ATOM    670  HD2 PHE A  48      22.393  -6.051   1.399 0.115 1.358          
ATOM    671  CE2 PHE A  48      24.034  -7.038   2.363-0.115 1.992          
ATOM    672  HE2 PHE A  48      24.341  -7.557   1.466 0.115 1.358          
ATOM    673  C   PHE A  48      20.222  -4.791   5.952 0.510 2.000          
ATOM    674  O   PHE A  48      20.781  -5.402   6.870-0.510 1.700          
ATOM    675  N   PHE A  49      19.711  -3.572   6.119-0.470 1.850          
ATOM    676  HN  PHE A  49      19.351  -3.067   5.304 0.310 0.225          
ATOM    677  CA  PHE A  49      19.787  -2.922   7.423 0.070 2.275          
ATOM    678  HA  PHE A  49      20.834  -2.889   7.732 0.090 1.320          
ATOM    679  CB  PHE A  49      19.219  -1.442   7.339-0.180 2.175          
ATOM    680  1HB PHE A  49      19.868  -0.825   6.717 0.090 1.320          
ATOM    681  2HB PHE A  49      18.246  -1.461   6.851 0.090 1.320          
ATOM    682  CG  PHE A  49      19.111  -0.837   8.687 0.000 1.992          
ATOM    683  CD1 PHE A  49      20.159  -0.707   9.573-0.115 1.992          
ATOM    684  HD1 PHE A  49      21.129  -1.094   9.294 0.115 1.358          
ATOM    685  CE1 PHE A  49      20.040  -0.033  10.757-0.115 1.992          
ATOM    686  HE1 PHE A  49      20.910   0.089  11.382 0.115 1.358          
ATOM    687  CZ  PHE A  49      18.760   0.490  11.183-0.115 1.992          
ATOM    688  HZ  PHE A  49      18.655   1.012  12.120 0.115 1.358          
ATOM    689  CD2 PHE A  49      17.817  -0.332   9.043-0.115 1.992          
ATOM    690  HD2 PHE A  49      16.976  -0.445   8.374 0.115 1.358          
ATOM    691  CE2 PHE A  49      17.627   0.320  10.285-0.115 1.992          
ATOM    692  HE2 PHE A  49      16.650   0.692  10.558 0.115 1.358          
ATOM    693  C   PHE A  49      19.011  -3.707   8.468 0.510 2.000          
ATOM    694  O   PHE A  49      19.497  -3.930   9.581-0.510 1.700          
ATOM    695  N   MET A  50      17.796  -4.139   8.123-0.470 1.850          
ATOM    696  HN  MET A  50      17.422  -3.952   7.194 0.310 0.225          
ATOM    697  CA  MET A  50      16.983  -4.867   9.089 0.070 2.275          
ATOM    698  HA  MET A  50      17.026  -4.311  10.027 0.090 1.320          
ATOM    699  CB  MET A  50      15.463  -4.955   8.715-0.180 2.175          
ATOM    700  1HB MET A  50      15.371  -5.464   7.754 0.090 1.320          
ATOM    701  2HB MET A  50      14.917  -5.575   9.410 0.090 1.320          
ATOM    702  CG  MET A  50      14.769  -3.552   8.592-0.140 2.175          
ATOM    703  1HG MET A  50      15.200  -2.962   7.795 0.090 1.320          
ATOM    704  2HG MET A  50      13.724  -3.695   8.330 0.090 1.320          
ATOM    705  SD  MET A  50      14.885  -2.505  10.141-0.090 2.000          
ATOM    706  CE  MET A  50      13.781  -1.204   9.462-0.220 2.060          
ATOM    707  1HE MET A  50      13.684  -0.400  10.189 0.090 1.320          
ATOM    708  2HE MET A  50      14.196  -0.793   8.543 0.090 1.320          
ATOM    709  3HE MET A  50      12.788  -1.607   9.258 0.090 1.320          
ATOM    710  C   MET A  50      17.609  -6.212   9.438 0.510 2.000          
ATOM    711  O   MET A  50      17.596  -6.622  10.604-0.510 1.700          
ATOM    712  N   VAL A  51      18.214  -6.887   8.458-0.470 1.850          
ATOM    713  HN  VAL A  51      18.173  -6.543   7.500 0.310 0.225          
ATOM    714  CA  VAL A  51      18.814  -8.194   8.718 0.070 2.275          
ATOM    715  HA  VAL A  51      18.069  -8.835   9.195 0.090 1.320          
ATOM    716  CB  VAL A  51      19.250  -8.833   7.372-0.090 2.275          
ATOM    717  HB  VAL A  51      19.814  -8.112   6.776 0.090 1.320          
ATOM    718  CG1 VAL A  51      20.003 -10.142   7.444-0.270 2.060          
ATOM    719 1HG1 VAL A  51      20.987 -10.000   7.893 0.090 1.320          
ATOM    720 2HG1 VAL A  51      19.486 -10.884   8.056 0.090 1.320          
ATOM    721 3HG1 VAL A  51      20.179 -10.576   6.458 0.090 1.320          
ATOM    722  CG2 VAL A  51      17.987  -9.310   6.605-0.270 2.060          
ATOM    723 1HG2 VAL A  51      18.225  -9.603   5.582 0.090 1.320          
ATOM    724 2HG2 VAL A  51      17.500 -10.158   7.087 0.090 1.320          
ATOM    725 3HG2 VAL A  51      17.231  -8.530   6.537 0.090 1.320          
ATOM    726  C   VAL A  51      19.971  -8.075   9.705 0.510 2.000          
ATOM    727  O   VAL A  51      20.145  -8.930  10.583-0.510 1.700          
ATOM    728  N   THR A  52      20.770  -7.009   9.595-0.470 1.850          
ATOM    729  HN  THR A  52      20.625  -6.367   8.824 0.310 0.225          
ATOM    730  CA  THR A  52      21.901  -6.840  10.506 0.070 2.275          
ATOM    731  HA  THR A  52      22.446  -7.788  10.522 0.090 1.320          
ATOM    732  CB  THR A  52      22.913  -5.739  10.053 0.140 2.275          
ATOM    733  HB  THR A  52      23.731  -5.689  10.776 0.090 1.320          
ATOM    734  OG1 THR A  52      22.322  -4.422   9.987-0.660 1.770          
ATOM    735  HG1 THR A  52      21.478  -4.475   9.546 0.430 0.225          
ATOM    736  CG2 THR A  52      23.497  -6.194   8.699-0.270 2.060          
ATOM    737 1HG2 THR A  52      24.200  -5.456   8.313 0.090 1.320          
ATOM    738 2HG2 THR A  52      24.043  -7.132   8.803 0.090 1.320          
ATOM    739 3HG2 THR A  52      22.743  -6.354   7.933 0.090 1.320          
ATOM    740  C   THR A  52      21.454  -6.619  11.945 0.510 2.000          
ATOM    741  O   THR A  52      22.195  -6.954  12.876-0.510 1.700          
ATOM    742  N   ARG A  53      20.287  -6.016  12.155-0.470 1.850          
ATOM    743  HN  ARG A  53      19.645  -5.942  11.371 0.310 0.225          
ATOM    744  CA  ARG A  53      19.734  -5.961  13.504 0.070 2.275          
ATOM    745  HA  ARG A  53      20.511  -5.773  14.246 0.090 1.320          
ATOM    746  CB  ARG A  53      18.564  -4.928  13.694-0.180 2.175          
ATOM    747  1HB ARG A  53      17.657  -5.233  13.164 0.090 1.320          
ATOM    748  2HB ARG A  53      18.285  -4.824  14.742 0.090 1.320          
ATOM    749  CG  ARG A  53      19.033  -3.594  13.059-0.180 2.175          
ATOM    750  1HG ARG A  53      19.124  -3.759  11.987 0.090 1.320          
ATOM    751  2HG ARG A  53      18.242  -2.857  13.073 0.090 1.320          
ATOM    752  CD  ARG A  53      20.419  -2.989  13.542 0.200 2.175          
ATOM    753  1HD ARG A  53      21.243  -3.691  13.401 0.090 1.320          
ATOM    754  2HD ARG A  53      20.645  -2.132  12.908 0.090 1.320          
ATOM    755  NE  ARG A  53      20.297  -2.578  15.004-0.700 1.850          
ATOM    756  HE  ARG A  53      19.862  -3.290  15.574 0.440 0.225          
ATOM    757  CZ  ARG A  53      20.626  -1.347  15.468 0.640 2.000          
ATOM    758  NH1 ARG A  53      20.169  -0.974  16.688-0.800 1.850          
ATOM    759 1HH1 ARG A  53      20.398  -0.082  17.106 0.460 0.225          
ATOM    760 2HH1 ARG A  53      19.547  -1.570  17.214 0.460 0.225          
ATOM    761  NH2 ARG A  53      21.330  -0.470  14.820-0.800 1.850          
ATOM    762 1HH2 ARG A  53      21.587   0.440  15.178 0.460 0.225          
ATOM    763 2HH2 ARG A  53      21.737  -0.725  13.927 0.460 0.225          
ATOM    764  C   ARG A  53      19.130  -7.341  13.720 0.510 2.000          
ATOM    765  O   ARG A  53      18.002  -7.609  13.298-0.510 1.700          
ATOM    766  N   ALA A  54      19.868  -8.223  14.392-0.470 1.850          
ATOM    767  HN  ALA A  54      20.830  -7.953  14.534 0.310 0.225          
ATOM    768  CA  ALA A  54      19.625  -9.643  14.168 0.070 2.275          
ATOM    769  HA  ALA A  54      19.451  -9.807  13.099 0.090 1.320          
ATOM    770  CB  ALA A  54      20.901 -10.384  14.526-0.270 2.060          
ATOM    771  1HB ALA A  54      21.649 -10.223  13.747 0.090 1.320          
ATOM    772  2HB ALA A  54      21.353 -10.069  15.464 0.090 1.320          
ATOM    773  3HB ALA A  54      20.730 -11.461  14.565 0.090 1.320          
ATOM    774  C   ALA A  54      18.380 -10.167  14.878 0.510 2.000          
ATOM    775  O   ALA A  54      17.443 -10.589  14.191-0.510 1.700          
ATOM    776  N   PRO A  55      18.277 -10.141  16.226-0.290 1.850          
ATOM    777  CD  PRO A  55      19.337 -10.282  17.214 0.000 2.175          
ATOM    778  1HD PRO A  55      19.949 -11.140  16.929 0.090 1.320          
ATOM    779  2HD PRO A  55      19.985  -9.405  17.217 0.090 1.320          
ATOM    780  CA  PRO A  55      17.001 -10.553  16.816 0.020 2.275          
ATOM    781  HA  PRO A  55      16.461 -11.309  16.239 0.090 1.320          
ATOM    782  CB  PRO A  55      17.485 -11.203  18.186-0.180 2.175          
ATOM    783  1HB PRO A  55      17.644 -12.271  18.024 0.090 1.320          
ATOM    784  2HB PRO A  55      16.737 -11.120  18.977 0.090 1.320          
ATOM    785  CG  PRO A  55      18.794 -10.544  18.548-0.180 2.175          
ATOM    786  1HG PRO A  55      19.439 -11.173  19.165 0.090 1.320          
ATOM    787  2HG PRO A  55      18.609  -9.610  19.079 0.090 1.320          
ATOM    788  C   PRO A  55      16.051  -9.392  17.085 0.510 2.000          
ATOM    789  O   PRO A  55      14.836  -9.591  17.151-0.510 1.700          
ATOM    790  N   LYS A  56      16.569  -8.167  17.204-0.470 1.850          
ATOM    791  HN  LYS A  56      17.523  -8.040  16.910 0.310 0.225          
ATOM    792  CA  LYS A  56      15.725  -7.026  17.556 0.070 2.275          
ATOM    793  HA  LYS A  56      14.875  -7.362  18.145 0.090 1.320          
ATOM    794  CB  LYS A  56      16.477  -5.925  18.374-0.180 2.175          
ATOM    795  1HB LYS A  56      17.279  -5.507  17.763 0.090 1.320          
ATOM    796  2HB LYS A  56      15.776  -5.103  18.524 0.090 1.320          
ATOM    797  CG  LYS A  56      17.058  -6.387  19.732-0.180 2.175          
ATOM    798  1HG LYS A  56      16.368  -7.085  20.211 0.090 1.320          
ATOM    799  2HG LYS A  56      17.985  -6.940  19.566 0.090 1.320          
ATOM    800  CD  LYS A  56      17.279  -5.182  20.624-0.180 2.175          
ATOM    801  1HD LYS A  56      17.789  -4.422  20.028 0.090 1.320          
ATOM    802  2HD LYS A  56      16.287  -4.770  20.820 0.090 1.320          
ATOM    803  CE  LYS A  56      18.022  -5.302  21.946 0.210 2.175          
ATOM    804  1HE LYS A  56      17.641  -6.148  22.521 0.050 1.320          
ATOM    805  2HE LYS A  56      19.089  -5.466  21.787 0.050 1.320          
ATOM    806  NZ  LYS A  56      17.786  -4.028  22.727-0.301 1.850          
ATOM    807  1HZ LYS A  56      18.244  -4.085  23.627 0.330 0.225          
ATOM    808  2HZ LYS A  56      18.150  -3.224  22.235 0.330 0.225          
ATOM    809  3HZ LYS A  56      16.797  -3.879  22.884 0.330 0.225          
ATOM    810  C   LYS A  56      15.170  -6.404  16.279 0.510 2.000          
ATOM    811  O   LYS A  56      15.551  -5.312  15.854-0.510 1.700          
ATOM    812  N   VAL A  57      14.222  -7.124  15.686-0.470 1.850          
ATOM    813  HN  VAL A  57      13.985  -8.057  16.020 0.310 0.225          
ATOM    814  CA  VAL A  57      13.534  -6.673  14.480 0.070 2.275          
ATOM    815  HA  VAL A  57      13.263  -5.632  14.637 0.090 1.320          
ATOM    816  CB  VAL A  57      14.536  -6.783  13.323-0.090 2.275          
ATOM    817  HB  VAL A  57      15.438  -6.202  13.512 0.090 1.320          
ATOM    818  CG1 VAL A  57      14.957  -8.224  12.967-0.270 2.060          
ATOM    819 1HG1 VAL A  57      14.128  -8.846  12.628 0.090 1.320          
ATOM    820 2HG1 VAL A  57      15.709  -8.231  12.176 0.090 1.320          
ATOM    821 3HG1 VAL A  57      15.415  -8.729  13.818 0.090 1.320          
ATOM    822  CG2 VAL A  57      13.881  -6.231  12.028-0.270 2.060          
ATOM    823 1HG2 VAL A  57      13.027  -6.805  11.688 0.090 1.320          
ATOM    824 2HG2 VAL A  57      13.644  -5.171  12.096 0.090 1.320          
ATOM    825 3HG2 VAL A  57      14.629  -6.332  11.252 0.090 1.320          
ATOM    826  C   VAL A  57      12.284  -7.531  14.290 0.510 2.000          
ATOM    827  O   VAL A  57      12.259  -8.692  14.724-0.510 1.700          
ATOM    828  N   PRO A  58      11.240  -7.024  13.643-0.290 1.850          
ATOM    829  CD  PRO A  58      10.961  -5.603  13.425 0.000 2.175          
ATOM    830  1HD PRO A  58      11.205  -5.007  14.299 0.090 1.320          
ATOM    831  2HD PRO A  58      11.532  -5.198  12.599 0.090 1.320          
ATOM    832  CA  PRO A  58      10.112  -7.884  13.281 0.020 2.275          
ATOM    833  HA  PRO A  58       9.914  -8.658  14.027 0.090 1.320          
ATOM    834  CB  PRO A  58       8.906  -6.880  13.241-0.180 2.175          
ATOM    835  1HB PRO A  58       8.327  -6.989  14.159 0.090 1.320          
ATOM    836  2HB PRO A  58       8.206  -7.107  12.434 0.090 1.320          
ATOM    837  CG  PRO A  58       9.439  -5.473  13.133-0.180 2.175          
ATOM    838  1HG PRO A  58       8.938  -4.805  13.836 0.090 1.320          
ATOM    839  2HG PRO A  58       9.244  -5.091  12.135 0.090 1.320          
ATOM    840  C   PRO A  58      10.363  -8.522  11.922 0.510 2.000          
ATOM    841  O   PRO A  58      10.983  -7.935  11.028-0.510 1.700          
ATOM    842  N   TRP A  59       9.885  -9.764  11.773-0.470 1.850          
ATOM    843  HN  TRP A  59       9.268 -10.156  12.469 0.310 0.225          
ATOM    844  CA  TRP A  59      10.059 -10.453  10.495 0.070 2.275          
ATOM    845  HA  TRP A  59      11.133 -10.439  10.293 0.090 1.320          
ATOM    846  CB  TRP A  59       9.650 -11.909  10.422-0.180 2.175          
ATOM    847  1HB TRP A  59      10.032 -12.349   9.500 0.090 1.320          
ATOM    848  2HB TRP A  59      10.147 -12.454  11.224 0.090 1.320          
ATOM    849  CG  TRP A  59       8.158 -12.240  10.499-0.030 1.992          
ATOM    850  CD1 TRP A  59       7.307 -12.375  11.561 0.035 1.992          
ATOM    851  HD1 TRP A  59       7.611 -12.352  12.597 0.115 1.358          
ATOM    852  NE1 TRP A  59       6.027 -12.366  11.109-0.610 1.850          
ATOM    853  HE1 TRP A  59       5.245 -12.249  11.742 0.380 0.225
[truncated: 2,942,733 more chars]
