# Supplementary material for: Proton transfer pathway in anion channelrhodopsin-1
Source: eLife. 2021 Dec 21;10:e72264. doi: 10.7554/eLife.72264 (PMC8691836; doi:10.7554/eLife.72264)
Supplement: Source data 1. [file elife-72264-supp2.zip › SI_coordinates/D234N_protonated_E68.txt]

model01
ATOM      1  N   CYS A   6      -9.241 -11.692 -36.771-0.436 1.850          
ATOM      2  HT1 CYS A   6      -9.838 -10.877 -36.712 0.308 0.225          
ATOM      3  HT2 CYS A   6      -9.748 -12.553 -36.915 0.308 0.225          
ATOM      4  HT3 CYS A   6      -8.565 -11.548 -37.503 0.308 0.225          
ATOM      5  CA  CYS A   6      -8.541 -11.747 -35.486 0.210 2.275          
ATOM      6  HA  CYS A   6      -7.870 -12.609 -35.459 0.100 1.320          
ATOM      7  CB  CYS A   6      -7.739 -10.438 -35.290-0.182 2.175          
ATOM      8  1HB CYS A   6      -7.304 -10.435 -34.287 0.090 1.320          
ATOM      9  2HB CYS A   6      -6.885 -10.427 -35.968 0.090 1.320          
ATOM     10  SG  CYS A   6      -8.635  -8.874 -35.502-0.588 2.000          
ATOM     11  HG1 CYS A   6      -7.588  -8.075 -35.271 0.078 0.450          
ATOM     12  C   CYS A   6      -9.557 -11.944 -34.379 0.510 2.000          
ATOM     13  O   CYS A   6      -9.216 -11.930 -33.195-0.510 1.700          
ATOM     14  N   ASP A   7     -10.817 -12.100 -34.787-0.470 1.850          
ATOM     15  HN  ASP A   7     -11.021 -12.267 -35.752 0.310 0.225          
ATOM     16  CA  ASP A   7     -11.972 -12.246 -33.909 0.070 2.275          
ATOM     17  HA  ASP A   7     -12.852 -12.368 -34.539 0.090 1.320          
ATOM     18  CB  ASP A   7     -11.956 -13.523 -33.027-0.280 2.175          
ATOM     19  1HB ASP A   7     -11.099 -13.534 -32.354 0.090 1.320          
ATOM     20  2HB ASP A   7     -12.835 -13.540 -32.385 0.090 1.320          
ATOM     21  CG  ASP A   7     -11.957 -14.788 -33.791 0.620 2.000          
ATOM     22  OD1 ASP A   7     -13.053 -15.379 -33.970-0.760 1.700          
ATOM     23  OD2 ASP A   7     -10.899 -15.333 -34.137-0.760 1.700          
ATOM     24  C   ASP A   7     -12.143 -10.970 -33.091 0.510 2.000          
ATOM     25  O   ASP A   7     -11.919 -10.967 -31.873-0.510 1.700          
ATOM     26  N   PRO A   8     -12.564  -9.871 -33.727-0.290 1.850          
ATOM     27  CD  PRO A   8     -12.886  -9.747 -35.178 0.000 2.175          
ATOM     28  1HD PRO A   8     -11.968  -9.682 -35.763 0.090 1.320          
ATOM     29  2HD PRO A   8     -13.516 -10.548 -35.569 0.090 1.320          
ATOM     30  CA  PRO A   8     -12.703  -8.603 -32.998 0.020 2.275          
ATOM     31  HA  PRO A   8     -11.803  -8.394 -32.417 0.090 1.320          
ATOM     32  CB  PRO A   8     -12.861  -7.583 -34.135-0.180 2.175          
ATOM     33  1HB PRO A   8     -11.884  -7.308 -34.536 0.090 1.320          
ATOM     34  2HB PRO A   8     -13.360  -6.664 -33.823 0.090 1.320          
ATOM     35  CG  PRO A   8     -13.675  -8.353 -35.176-0.180 2.175          
ATOM     36  1HG PRO A   8     -13.674  -7.871 -36.155 0.090 1.320          
ATOM     37  2HG PRO A   8     -14.715  -8.477 -34.866 0.090 1.320          
ATOM     38  C   PRO A   8     -13.896  -8.558 -32.067 0.510 2.000          
ATOM     39  O   PRO A   8     -13.969  -7.648 -31.233-0.510 1.700          
ATOM     40  N   ALA A   9     -14.846  -9.483 -32.195-0.470 1.850          
ATOM     41  HN  ALA A   9     -14.760 -10.208 -32.888 0.310 0.225          
ATOM     42  CA  ALA A   9     -15.970  -9.494 -31.271 0.070 2.275          
ATOM     43  HA  ALA A   9     -16.372  -8.481 -31.180 0.090 1.320          
ATOM     44  CB  ALA A   9     -17.126 -10.395 -31.859-0.270 2.060          
ATOM     45  1HB ALA A   9     -16.811 -11.432 -31.977 0.090 1.320          
ATOM     46  2HB ALA A   9     -17.980 -10.393 -31.178 0.090 1.320          
ATOM     47  3HB ALA A   9     -17.478 -10.023 -32.821 0.090 1.320          
ATOM     48  C   ALA A   9     -15.540  -9.896 -29.870 0.510 2.000          
ATOM     49  O   ALA A   9     -16.267  -9.621 -28.910-0.510 1.700          
ATOM     50  N   ILE A  10     -14.365 -10.509 -29.730-0.470 1.850          
ATOM     51  HN  ILE A  10     -13.822 -10.721 -30.552 0.310 0.225          
ATOM     52  CA  ILE A  10     -13.876 -10.961 -28.440 0.070 2.275          
ATOM     53  HA  ILE A  10     -14.604 -10.682 -27.675 0.090 1.320          
ATOM     54  CB  ILE A  10     -13.699 -12.485 -28.249-0.090 2.275          
ATOM     55  HB  ILE A  10     -13.170 -12.630 -27.304 0.090 1.320          
ATOM     56  CG2 ILE A  10     -15.109 -13.076 -28.072-0.270 2.060          
ATOM     57 1HG2 ILE A  10     -15.065 -14.151 -27.897 0.090 1.320          
ATOM     58 2HG2 ILE A  10     -15.636 -12.634 -27.225 0.090 1.320          
ATOM     59 3HG2 ILE A  10     -15.726 -12.915 -28.957 0.090 1.320          
ATOM     60  CG1 ILE A  10     -12.906 -13.191 -29.336-0.180 2.175          
ATOM     61 1HG1 ILE A  10     -13.558 -13.423 -30.179 0.090 1.320          
ATOM     62 2HG1 ILE A  10     -12.154 -12.511 -29.733 0.090 1.320          
ATOM     63  CD1 ILE A  10     -12.163 -14.482 -28.872-0.270 2.060          
ATOM     64  HD1 ILE A  10     -12.869 -15.230 -28.511 0.090 1.320          
ATOM     65  HD2 ILE A  10     -11.618 -14.929 -29.705 0.090 1.320          
ATOM     66  HD3 ILE A  10     -11.455 -14.271 -28.071 0.090 1.320          
ATOM     67  C   ILE A  10     -12.689 -10.143 -27.941 0.510 2.000          
ATOM     68  O   ILE A  10     -12.552  -9.952 -26.726-0.510 1.700          
ATOM     69  N   TYR A  11     -11.860  -9.609 -28.834-0.470 1.850          
ATOM     70  HN  TYR A  11     -12.056  -9.756 -29.813 0.310 0.225          
ATOM     71  CA  TYR A  11     -10.645  -8.907 -28.449 0.070 2.275          
ATOM     72  HA  TYR A  11     -10.419  -9.160 -27.425 0.090 1.320          
ATOM     73  CB  TYR A  11      -9.469  -9.394 -29.354-0.180 2.175          
ATOM     74  1HB TYR A  11      -9.768  -9.428 -30.404 0.090 1.320          
ATOM     75  2HB TYR A  11      -8.630  -8.699 -29.305 0.090 1.320          
ATOM     76  CG  TYR A  11      -8.975 -10.692 -28.918 0.000 1.992          
ATOM     77  CD1 TYR A  11      -8.187 -10.803 -27.744-0.115 1.992          
ATOM     78  HD1 TYR A  11      -7.865  -9.926 -27.204 0.115 1.358          
ATOM     79  CE1 TYR A  11      -7.884 -12.119 -27.249-0.115 1.992          
ATOM     80  HE1 TYR A  11      -7.325 -12.228 -26.332 0.115 1.358          
ATOM     81  CZ  TYR A  11      -8.355 -13.210 -27.875 0.110 1.992          
ATOM     82  OH  TYR A  11      -8.109 -14.439 -27.230-0.540 1.770          
ATOM     83  HH  TYR A  11      -8.486 -15.170 -27.699 0.430 0.225          
ATOM     84  CD2 TYR A  11      -9.418 -11.829 -29.616-0.115 1.992          
ATOM     85  HD2 TYR A  11     -10.007 -11.769 -30.519 0.115 1.358          
ATOM     86  CE2 TYR A  11      -9.069 -13.022 -29.103-0.115 1.992          
ATOM     87  HE2 TYR A  11      -9.418 -13.895 -29.636 0.115 1.358          
ATOM     88  C   TYR A  11     -10.771  -7.400 -28.643 0.510 2.000          
ATOM     89  O   TYR A  11     -11.375  -6.934 -29.616-0.510 1.700          
ATOM     90  N   GLY A  12     -10.207  -6.652 -27.695-0.470 1.850          
ATOM     91  HN  GLY A  12      -9.780  -7.156 -26.914 0.310 0.225          
ATOM     92  CA  GLY A  12      -9.980  -5.226 -27.860-0.020 2.175          
ATOM     93  1HA GLY A  12      -9.371  -5.093 -28.755 0.090 1.320          
ATOM     94  2HA GLY A  12      -9.365  -4.845 -27.054 0.090 1.320          
ATOM     95  C   GLY A  12     -11.198  -4.347 -28.025 0.510 2.000          
ATOM     96  O   GLY A  12     -11.101  -3.304 -28.677-0.510 1.700          
ATOM     97  N   GLU A  13     -12.345  -4.719 -27.449-0.470 1.850          
ATOM     98  HN  GLU A  13     -12.473  -5.650 -27.084 0.310 0.225          
ATOM     99  CA  GLU A  13     -13.481  -3.801 -27.493 0.070 2.275          
ATOM    100  HA  GLU A  13     -13.659  -3.558 -28.544 0.090 1.320          
ATOM    101  CB  GLU A  13     -14.791  -4.508 -26.975-0.180 2.175          
ATOM    102  1HB GLU A  13     -14.818  -5.542 -27.325 0.090 1.320          
ATOM    103  2HB GLU A  13     -14.806  -4.551 -25.888 0.090 1.320          
ATOM    104  CG  GLU A  13     -16.050  -3.813 -27.476-0.280 2.175          
ATOM    105  1HG GLU A  13     -16.093  -2.774 -27.148 0.090 1.320          
ATOM    106  2HG GLU A  13     -16.101  -3.809 -28.563 0.090 1.320          
ATOM    107  CD  GLU A  13     -17.268  -4.500 -26.984 0.621 2.000          
ATOM    108  OE1 GLU A  13     -17.307  -5.776 -27.121-0.758 1.700          
ATOM    109  OE2 GLU A  13     -18.259  -3.786 -26.580-0.758 1.700          
ATOM    110  C   GLU A  13     -13.151  -2.490 -26.800 0.510 2.000          
ATOM    111  O   GLU A  13     -13.615  -1.426 -27.221-0.510 1.700          
ATOM    112  N   TRP A  14     -12.326  -2.548 -25.760-0.470 1.850          
ATOM    113  HN  TRP A  14     -11.927  -3.439 -25.509 0.310 0.225          
ATOM    114  CA  TRP A  14     -11.992  -1.366 -24.979 0.070 2.275          
ATOM    115  HA  TRP A  14     -12.863  -0.703 -24.959 0.090 1.320          
ATOM    116  CB  TRP A  14     -11.632  -1.667 -23.515-0.180 2.175          
ATOM    117  1HB TRP A  14     -12.405  -2.273 -23.059 0.090 1.320          
ATOM    118  2HB TRP A  14     -10.734  -2.271 -23.450 0.090 1.320          
ATOM    119  CG  TRP A  14     -11.386  -0.456 -22.562-0.030 1.992          
ATOM    120  CD1 TRP A  14     -12.292   0.313 -21.950 0.035 1.992          
ATOM    121  HD1 TRP A  14     -13.365   0.184 -22.022 0.115 1.358          
ATOM    122  NE1 TRP A  14     -11.604   1.318 -21.230-0.610 1.850          
ATOM    123  HE1 TRP A  14     -12.067   2.119 -20.812 0.380 0.225          
ATOM    124  CE2 TRP A  14     -10.282   1.190 -21.444 0.130 1.800          
ATOM    125  CD2 TRP A  14     -10.103   0.126 -22.311-0.020 1.800          
ATOM    126  CE3 TRP A  14      -8.839  -0.293 -22.719-0.115 1.992          
ATOM    127  HE3 TRP A  14      -8.685  -1.134 -23.378 0.115 1.358          
ATOM    128  CZ3 TRP A  14      -7.750   0.466 -22.185-0.115 1.992          
ATOM    129  HZ3 TRP A  14      -6.745   0.184 -22.464 0.115 1.358          
ATOM    130  CZ2 TRP A  14      -9.210   1.886 -20.903-0.115 1.992          
ATOM    131  HZ2 TRP A  14      -9.366   2.696 -20.204 0.115 1.358          
ATOM    132  CH2 TRP A  14      -7.925   1.544 -21.329-0.115 1.992          
ATOM    133  HH2 TRP A  14      -7.054   2.046 -20.942 0.115 1.358          
ATOM    134  C   TRP A  14     -10.848  -0.586 -25.607 0.510 2.000          
ATOM    135  O   TRP A  14     -10.885   0.648 -25.640-0.510 1.700          
ATOM    136  N   SER A  15      -9.817  -1.285 -26.092-0.470 1.850          
ATOM    137  HN  SER A  15      -9.830  -2.294 -26.040 0.310 0.225          
ATOM    138  CA  SER A  15      -8.660  -0.602 -26.667 0.070 2.275          
ATOM    139  HA  SER A  15      -8.269   0.113 -25.938 0.090 1.320          
ATOM    140  CB  SER A  15      -7.596  -1.617 -27.024 0.050 2.175          
ATOM    141  1HB SER A  15      -6.797  -1.111 -27.572 0.090 1.320          
ATOM    142  2HB SER A  15      -7.119  -1.961 -26.108 0.090 1.320          
ATOM    143  OG  SER A  15      -8.021  -2.764 -27.830-0.660 1.770          
ATOM    144  HG1 SER A  15      -8.514  -2.441 -28.576 0.430 0.225          
ATOM    145  C   SER A  15      -9.028   0.189 -27.920 0.510 2.000          
ATOM    146  O   SER A  15      -8.378   1.194 -28.227-0.510 1.700          
ATOM    147  N   ARG A  16     -10.060  -0.233 -28.651-0.470 1.850          
ATOM    148  HN  ARG A  16     -10.633  -1.006 -28.335 0.310 0.225          
ATOM    149  CA  ARG A  16     -10.462   0.512 -29.839 0.070 2.275          
ATOM    150  HA  ARG A  16      -9.578   0.749 -30.436 0.090 1.320          
ATOM    151  CB  ARG A  16     -11.432  -0.192 -30.688-0.180 2.175          
ATOM    152  1HB ARG A  16     -12.324  -0.477 -30.123 0.090 1.320          
ATOM    153  2HB ARG A  16     -11.782   0.458 -31.496 0.090 1.320          
ATOM    154  CG  ARG A  16     -10.720  -1.497 -31.317-0.180 2.175          
ATOM    155  1HG ARG A  16      -9.816  -1.144 -31.816 0.090 1.320          
ATOM    156  2HG ARG A  16     -10.352  -2.133 -30.523 0.090 1.320          
ATOM    157  CD  ARG A  16     -11.513  -2.289 -32.358 0.200 2.175          
ATOM    158  1HD ARG A  16     -12.554  -2.382 -32.047 0.090 1.320          
ATOM    159  2HD ARG A  16     -11.504  -1.801 -33.335 0.090 1.320          
ATOM    160  NE  ARG A  16     -10.796  -3.586 -32.382-0.700 1.850          
ATOM    161  HE  ARG A  16      -9.846  -3.524 -32.716 0.440 0.225          
ATOM    162  CZ  ARG A  16     -11.311  -4.763 -31.997 0.640 2.000          
ATOM    163  NH1 ARG A  16     -12.587  -4.898 -31.720-0.800 1.850          
ATOM    164 1HH1 ARG A  16     -12.980  -5.777 -31.362 0.460 0.225          
ATOM    165 2HH1 ARG A  16     -13.229  -4.118 -31.699 0.460 0.225          
ATOM    166  NH2 ARG A  16     -10.477  -5.802 -31.972-0.800 1.850          
ATOM    167 1HH2 ARG A  16     -10.771  -6.583 -31.379 0.460 0.225          
ATOM    168 2HH2 ARG A  16      -9.535  -5.806 -32.327 0.460 0.225          
ATOM    169  C   ARG A  16     -11.092   1.847 -29.473 0.510 2.000          
ATOM    170  O   ARG A  16     -10.770   2.881 -30.070-0.510 1.700          
ATOM    171  N   GLU A  17     -11.998   1.849 -28.495-0.470 1.850          
ATOM    172  HN  GLU A  17     -12.339   0.985 -28.102 0.310 0.225          
ATOM    173  CA  GLU A  17     -12.723   3.072 -28.190 0.070 2.275          
ATOM    174  HA  GLU A  17     -13.007   3.627 -29.090 0.090 1.320          
ATOM    175  CB  GLU A  17     -14.002   2.634 -27.420-0.180 2.175          
ATOM    176  1HB GLU A  17     -13.754   1.975 -26.590 0.090 1.320          
ATOM    177  2HB GLU A  17     -14.458   3.519 -26.967 0.090 1.320          
ATOM    178  CG  GLU A  17     -15.131   1.969 -28.282-0.280 2.175          
ATOM    179  1HG GLU A  17     -14.736   1.141 -28.869 0.090 1.320          
ATOM    180  2HG GLU A  17     -15.877   1.530 -27.619 0.090 1.320          
ATOM    181  CD  GLU A  17     -15.876   2.862 -29.191 0.620 2.000          
ATOM    182  OE1 GLU A  17     -16.814   3.609 -28.683-0.759 1.700          
ATOM    183  OE2 GLU A  17     -15.546   2.947 -30.413-0.759 1.700          
ATOM    184  C   GLU A  17     -11.922   3.977 -27.264 0.510 2.000          
ATOM    185  O   GLU A  17     -12.165   5.186 -27.230-0.510 1.700          
ATOM    186  N   ASN A  18     -10.948   3.428 -26.545-0.470 1.850          
ATOM    187  HN  ASN A  18     -10.785   2.434 -26.658 0.310 0.225          
ATOM    188  CA  ASN A  18     -10.028   4.212 -25.729 0.070 2.275          
ATOM    189  HA  ASN A  18     -10.274   5.276 -25.711 0.090 1.320          
ATOM    190  CB  ASN A  18     -10.024   3.647 -24.262-0.180 2.175          
ATOM    191  1HB ASN A  18      -9.653   2.624 -24.177 0.090 1.320          
ATOM    192  2HB ASN A  18      -9.449   4.285 -23.602 0.090 1.320          
ATOM    193  CG  ASN A  18     -11.480   3.677 -23.792 0.550 2.000          
ATOM    194  OD1 ASN A  18     -11.926   4.572 -23.063-0.550 1.700          
ATOM    195  ND2 ASN A  18     -12.357   2.738 -24.244-0.620 1.850          
ATOM    196 1HD2 ASN A  18     -13.337   2.847 -24.034 0.320 0.225          
ATOM    197 2HD2 ASN A  18     -12.028   2.005 -24.861 0.300 0.225          
ATOM    198  C   ASN A  18      -8.626   3.991 -26.277 0.510 2.000          
ATOM    199  O   ASN A  18      -7.882   3.137 -25.791-0.510 1.700          
ATOM    200  N   GLN A  19      -8.260   4.771 -27.289-0.470 1.850          
ATOM    201  HN  GLN A  19      -8.971   5.305 -27.772 0.310 0.225          
ATOM    202  CA  GLN A  19      -6.899   4.707 -27.799 0.070 2.275          
ATOM    203  HA  GLN A  19      -6.497   3.695 -27.696 0.090 1.320          
ATOM    204  CB  GLN A  19      -6.916   5.021 -29.290-0.180 2.175          
ATOM    205  1HB GLN A  19      -7.632   4.360 -29.784 0.090 1.320          
ATOM    206  2HB GLN A  19      -7.278   6.036 -29.465 0.090 1.320          
ATOM    207  CG  GLN A  19      -5.525   4.865 -29.985-0.180 2.175          
ATOM    208  1HG GLN A  19      -4.795   5.531 -29.522 0.090 1.320          
ATOM    209  2HG GLN A  19      -5.133   3.860 -29.827 0.090 1.320          
ATOM    210  CD  GLN A  19      -5.441   5.186 -31.456 0.550 2.000          
ATOM    211  OE1 GLN A  19      -4.929   6.208 -32.010-0.550 1.700          
ATOM    212  NE2 GLN A  19      -6.150   4.300 -32.195-0.620 1.850          
ATOM    213 1HE2 GLN A  19      -6.228   4.480 -33.184 0.320 0.225          
ATOM    214 2HE2 GLN A  19      -6.652   3.546 -31.756 0.300 0.225          
ATOM    215  C   GLN A  19      -5.982   5.653 -27.044 0.510 2.000          
ATOM    216  O   GLN A  19      -4.786   5.375 -26.912-0.510 1.700          
ATOM    217  N   PHE A  20      -6.516   6.775 -26.553-0.470 1.850          
ATOM    218  HN  PHE A  20      -7.472   6.996 -26.783 0.310 0.225          
ATOM    219  CA  PHE A  20      -5.710   7.694 -25.759 0.070 2.275          
ATOM    220  HA  PHE A  20      -4.811   7.933 -26.334 0.090 1.320          
ATOM    221  CB  PHE A  20      -6.586   8.979 -25.524-0.180 2.175          
ATOM    222  1HB PHE A  20      -7.182   9.160 -26.421 0.090 1.320          
ATOM    223  2HB PHE A  20      -7.317   8.782 -24.737 0.090 1.320          
ATOM    224  CG  PHE A  20      -5.933  10.322 -25.264 0.000 1.992          
ATOM    225  CD1 PHE A  20      -4.801  10.703 -25.981-0.115 1.992          
ATOM    226  HD1 PHE A  20      -4.347  10.033 -26.700 0.115 1.358          
ATOM    227  CE1 PHE A  20      -4.146  11.905 -25.716-0.115 1.992          
ATOM    228  HE1 PHE A  20      -3.235  12.151 -26.247 0.115 1.358          
ATOM    229  CZ  PHE A  20      -4.766  12.801 -24.918-0.115 1.992          
ATOM    230  HZ  PHE A  20      -4.329  13.783 -24.806 0.115 1.358          
ATOM    231  CD2 PHE A  20      -6.543  11.222 -24.420-0.115 1.992          
ATOM    232  HD2 PHE A  20      -7.468  10.970 -23.920 0.115 1.358          
ATOM    233  CE2 PHE A  20      -5.998  12.524 -24.266-0.115 1.992          
ATOM    234  HE2 PHE A  20      -6.494  13.267 -23.657 0.115 1.358          
ATOM    235  C   PHE A  20      -5.288   7.065 -24.436 0.510 2.000          
ATOM    236  O   PHE A  20      -4.235   7.413 -23.893-0.510 1.700          
ATOM    237  N   CYX A  21      -6.083   6.127 -23.918-0.470 1.850          
ATOM    238  HN  CYX A  21      -6.937   6.000 -24.418 0.310 0.225          
ATOM    239  CA  CYX A  21      -5.831   5.509 -22.621 0.070 2.275          
ATOM    240  HA  CYX A  21      -5.537   6.283 -21.930 0.090 1.320          
ATOM    241  CB  CYX A  21      -7.190   5.158 -22.041-0.100 2.175          
ATOM    242  1HB CYX A  21      -7.960   5.951 -22.153 0.090 1.320          
ATOM    243  2HB CYX A  21      -7.584   4.285 -22.605 0.090 1.320          
ATOM    244  SG  CYX A  21      -7.058   4.610 -20.310-0.080 1.975          
ATOM    245  C   CYX A  21      -4.883   4.321 -22.711 0.510 2.000          
ATOM    246  O   CYX A  21      -4.169   4.034 -21.745-0.510 1.700          
ATOM    247  N   VAL A  22      -4.862   3.619 -23.848-0.470 1.850          
ATOM    248  HN  VAL A  22      -5.463   3.872 -24.621 0.310 0.225          
ATOM    249  CA  VAL A  22      -3.967   2.477 -23.990 0.070 2.275          
ATOM    250  HA  VAL A  22      -4.085   1.779 -23.157 0.090 1.320          
ATOM    251  CB  VAL A  22      -4.303   1.798 -25.367-0.090 2.275          
ATOM    252  HB  VAL A  22      -4.575   2.545 -26.118 0.090 1.320          
ATOM    253  CG1 VAL A  22      -3.257   0.964 -25.900-0.270 2.060          
ATOM    254 1HG1 VAL A  22      -2.418   1.539 -26.298 0.090 1.320          
ATOM    255 2HG1 VAL A  22      -2.876   0.254 -25.167 0.090 1.320          
ATOM    256 3HG1 VAL A  22      -3.626   0.386 -26.748 0.090 1.320          
ATOM    257  CG2 VAL A  22      -5.534   0.861 -25.053-0.270 2.060          
ATOM    258 1HG2 VAL A  22      -6.358   1.416 -24.603 0.090 1.320          
ATOM    259 2HG2 VAL A  22      -5.922   0.434 -25.975 0.090 1.320          
ATOM    260 3HG2 VAL A  22      -5.280   0.039 -24.382 0.090 1.320          
ATOM    261  C   VAL A  22      -2.505   2.907 -24.050 0.510 2.000          
ATOM    262  O   VAL A  22      -1.618   2.131 -23.680-0.510 1.700          
ATOM    263  N   GLU A  23      -2.234   4.138 -24.472-0.470 1.850          
ATOM    264  HN  GLU A  23      -2.973   4.700 -24.875 0.310 0.225          
ATOM    265  CA  GLU A  23      -0.869   4.637 -24.570 0.070 2.275          
ATOM    266  HA  GLU A  23      -0.208   3.804 -24.823 0.090 1.320          
ATOM    267  CB  GLU A  23      -0.662   5.678 -25.735-0.180 2.175          
ATOM    268  1HB GLU A  23       0.348   6.090 -25.680 0.090 1.320          
ATOM    269  2HB GLU A  23      -0.675   5.134 -26.682 0.090 1.320          
ATOM    270  CG  GLU A  23      -1.663   6.862 -25.883-0.280 2.175          
ATOM    271  1HG GLU A  23      -2.670   6.495 -26.059 0.090 1.320          
ATOM    272  2HG GLU A  23      -1.689   7.472 -24.983 0.090 1.320          
ATOM    273  CD  GLU A  23      -1.309   7.753 -27.069 0.620 2.000          
ATOM    274  OE1 GLU A  23      -1.129   9.004 -26.810-0.759 1.700          
ATOM    275  OE2 GLU A  23      -1.206   7.234 -28.240-0.759 1.700          
ATOM    276  C   GLU A  23      -0.345   5.171 -23.244 0.510 2.000          
ATOM    277  O   GLU A  23       0.854   5.054 -22.968-0.510 1.700          
ATOM    278  N   LYS A  24      -1.214   5.752 -22.418-0.470 1.850          
ATOM    279  HN  LYS A  24      -2.171   5.842 -22.731 0.310 0.225          
ATOM    280  CA  LYS A  24      -0.817   6.205 -21.093 0.070 2.275          
ATOM    281  HA  LYS A  24       0.156   6.698 -21.149 0.090 1.320          
ATOM    282  CB  LYS A  24      -1.869   7.193 -20.594-0.180 2.175          
ATOM    283  1HB LYS A  24      -2.814   6.658 -20.464 0.090 1.320          
ATOM    284  2HB LYS A  24      -1.607   7.557 -19.611 0.090 1.320          
ATOM    285  CG  LYS A  24      -2.095   8.350 -21.519-0.180 2.175          
ATOM    286  1HG LYS A  24      -1.184   8.947 -21.520 0.090 1.320          
ATOM    287  2HG LYS A  24      -2.190   8.005 -22.549 0.090 1.320          
ATOM    288  CD  LYS A  24      -3.312   9.240 -21.268-0.180 2.175          
ATOM    289  1HD LYS A  24      -4.204   8.610 -21.315 0.090 1.320          
ATOM    290  2HD LYS A  24      -3.293   9.617 -20.244 0.090 1.320          
ATOM    291  CE  LYS A  24      -3.532  10.405 -22.255 0.210 2.175          
ATOM    292  1HE LYS A  24      -3.673  10.019 -23.267 0.050 1.320          
ATOM    293  2HE LYS A  24      -4.439  10.955 -21.999 0.050 1.320          
ATOM    294  NZ  LYS A  24      -2.417  11.289 -22.248-0.300 1.850          
ATOM    295  1HZ LYS A  24      -2.273  11.691 -21.337 0.330 0.225          
ATOM    296  2HZ LYS A  24      -1.606  10.784 -22.578 0.330 0.225          
ATOM    297  3HZ LYS A  24      -2.615  12.018 -22.922 0.330 0.225          
ATOM    298  C   LYS A  24      -0.703   5.066 -20.088 0.510 2.000          
ATOM    299  O   LYS A  24      -0.202   5.291 -18.982-0.510 1.700          
ATOM    300  N   SER A  25      -1.140   3.857 -20.446-0.470 1.850          
ATOM    301  HN  SER A  25      -1.511   3.720 -21.376 0.310 0.225          
ATOM    302  CA  SER A  25      -1.228   2.777 -19.468 0.070 2.275          
ATOM    303  HA  SER A  25      -1.743   3.126 -18.577 0.090 1.320          
ATOM    304  CB  SER A  25      -2.069   1.631 -20.158 0.050 2.175          
ATOM    305  1HB SER A  25      -1.747   1.446 -21.183 0.090 1.320          
ATOM    306  2HB SER A  25      -1.914   0.704 -19.606 0.090 1.320          
ATOM    307  OG  SER A  25      -3.494   1.980 -20.087-0.660 1.770          
ATOM    308  HG1 SER A  25      -3.676   2.734 -20.654 0.430 0.225          
ATOM    309  C   SER A  25       0.138   2.306 -18.982 0.510 2.000          
ATOM    310  O   SER A  25       0.240   1.772 -17.870-0.510 1.700          
ATOM    311  N   LEU A  26       1.187   2.468 -19.781-0.470 1.850          
ATOM    312  HN  LEU A  26       1.114   3.048 -20.605 0.310 0.225          
ATOM    313  CA  LEU A  26       2.488   1.913 -19.434 0.070 2.275          
ATOM    314  HA  LEU A  26       2.468   1.388 -18.479 0.090 1.320          
ATOM    315  CB  LEU A  26       2.888   0.879 -20.492-0.180 2.175          
ATOM    316  1HB LEU A  26       3.025   1.400 -21.442 0.090 1.320          
ATOM    317  2HB LEU A  26       3.872   0.473 -20.251 0.090 1.320          
ATOM    318  CG  LEU A  26       1.918  -0.273 -20.708-0.090 2.275          
ATOM    319  HG  LEU A  26       0.924   0.107 -20.949 0.090 1.320          
ATOM    320  CD1 LEU A  26       2.365  -1.238 -21.867-0.270 2.060          
ATOM    321 1HD1 LEU A  26       1.735  -2.119 -21.932 0.090 1.320          
ATOM    322 2HD1 LEU A  26       2.328  -0.731 -22.832 0.090 1.320          
ATOM    323 3HD1 LEU A  26       3.388  -1.587 -21.720 0.090 1.320          
ATOM    324  CD2 LEU A  26       1.824  -1.206 -19.439-0.270 2.060          
ATOM    325 1HD2 LEU A  26       1.150  -2.045 -19.611 0.090 1.320          
ATOM    326 2HD2 LEU A  26       2.799  -1.606 -19.161 0.090 1.320          
ATOM    327 3HD2 LEU A  26       1.430  -0.659 -18.582 0.090 1.320          
ATOM    328  C   LEU A  26       3.524   3.015 -19.260 0.510 2.000          
ATOM    329  O   LEU A  26       3.313   4.168 -19.644-0.510 1.700          
ATOM    330  N   ILE A  27       4.664   2.633 -18.687-0.470 1.850          
ATOM    331  HN  ILE A  27       4.805   1.663 -18.457 0.310 0.225          
ATOM    332  CA  ILE A  27       5.769   3.562 -18.464 0.070 2.275          
ATOM    333  HA  ILE A  27       5.342   4.526 -18.177 0.090 1.320          
ATOM    334  CB  ILE A  27       6.666   3.137 -17.360-0.090 2.275          
ATOM    335  HB  ILE A  27       7.221   2.267 -17.718 0.090 1.320          
ATOM    336  CG2 ILE A  27       7.726   4.221 -17.028-0.270 2.060          
ATOM    337 1HG2 ILE A  27       8.341   4.500 -17.885 0.090 1.320          
ATOM    338 2HG2 ILE A  27       7.246   5.128 -16.667 0.090 1.320          
ATOM    339 3HG2 ILE A  27       8.420   3.877 -16.263 0.090 1.320          
ATOM    340  CG1 ILE A  27       5.915   2.637 -16.066-0.180 2.175          
ATOM    341 1HG1 ILE A  27       5.441   3.500 -15.600 0.090 1.320          
ATOM    342 2HG1 ILE A  27       5.112   1.942 -16.312 0.090 1.320          
ATOM    343  CD1 ILE A  27       6.790   1.942 -14.986-0.270 2.060          
ATOM    344  HD1 ILE A  27       6.169   1.565 -14.173 0.090 1.320          
ATOM    345  HD2 ILE A  27       7.338   1.093 -15.397 0.090 1.320          
ATOM    346  HD3 ILE A  27       7.512   2.629 -14.545 0.090 1.320          
ATOM    347  C   ILE A  27       6.549   3.727 -19.765 0.510 2.000          
ATOM    348  O   ILE A  27       7.089   2.758 -20.309-0.510 1.700          
ATOM    349  N   THR A  28       6.589   4.958 -20.277-0.470 1.850          
ATOM    350  HN  THR A  28       6.137   5.713 -19.777 0.310 0.225          
ATOM    351  CA  THR A  28       7.311   5.293 -21.498 0.070 2.275          
ATOM    352  HA  THR A  28       7.600   4.370 -22.006 0.090 1.320          
ATOM    353  CB  THR A  28       6.527   6.089 -22.530 0.140 2.275          
ATOM    354  HB  THR A  28       7.216   6.437 -23.306 0.090 1.320          
ATOM    355  OG1 THR A  28       5.808   7.214 -22.068-0.660 1.770          
ATOM    356  HG1 THR A  28       5.384   7.599 -22.825 0.430 0.225          
ATOM    357  CG2 THR A  28       5.486   5.172 -23.229-0.270 2.060          
ATOM    358 1HG2 THR A  28       4.739   4.804 -22.522 0.090 1.320          
ATOM    359 2HG2 THR A  28       4.956   5.688 -24.030 0.090 1.320          
ATOM    360 3HG2 THR A  28       5.963   4.300 -23.678 0.090 1.320          
ATOM    361  C   THR A  28       8.656   5.966 -21.249 0.510 2.000          
ATOM    362  O   THR A  28       9.597   5.740 -22.016-0.510 1.700          
ATOM    363  N   LEU A  29       8.769   6.788 -20.208-0.470 1.850          
ATOM    364  HN  LEU A  29       7.996   6.863 -19.558 0.310 0.225          
ATOM    365  CA  LEU A  29       9.967   7.587 -19.989 0.070 2.275          
ATOM    366  HA  LEU A  29      10.348   7.932 -20.954 0.090 1.320          
ATOM    367  CB  LEU A  29       9.765   8.827 -19.051-0.180 2.175          
ATOM    368  1HB LEU A  29       9.293   8.448 -18.151 0.090 1.320          
ATOM    369  2HB LEU A  29      10.719   9.270 -18.760 0.090 1.320          
ATOM    370  CG  LEU A  29       8.860   9.922 -19.699-0.090 2.275          
ATOM    371  HG  LEU A  29       7.968   9.398 -20.045 0.090 1.320          
ATOM    372  CD1 LEU A  29       8.357  10.865 -18.587-0.270 2.060          
ATOM    373 1HD1 LEU A  29       9.179  11.434 -18.150 0.090 1.320          
ATOM    374 2HD1 LEU A  29       7.637  11.585 -18.977 0.090 1.320          
ATOM    375 3HD1 LEU A  29       7.866  10.320 -17.782 0.090 1.320          
ATOM    376  CD2 LEU A  29       9.363  10.636 -20.911-0.270 2.060          
ATOM    377 1HD2 LEU A  29      10.284  11.181 -20.701 0.090 1.320          
ATOM    378 2HD2 LEU A  29       9.570   9.949 -21.733 0.090 1.320          
ATOM    379 3HD2 LEU A  29       8.634  11.358 -21.283 0.090 1.320          
ATOM    380  C   LEU A  29      11.054   6.767 -19.307 0.510 2.000          
ATOM    381  O   LEU A  29      10.801   6.096 -18.302-0.510 1.700          
ATOM    382  N   ASP A  30      12.273   6.849 -19.842-0.470 1.850          
ATOM    383  HN  ASP A  30      12.394   7.231 -20.773 0.310 0.225          
ATOM    384  CA  ASP A  30      13.382   6.072 -19.295 0.070 2.275          
ATOM    385  HA  ASP A  30      13.111   5.018 -19.260 0.090 1.320          
ATOM    386  CB  ASP A  30      14.670   6.257 -20.150-0.280 2.175          
ATOM    387  1HB ASP A  30      14.974   7.298 -20.252 0.090 1.320          
ATOM    388  2HB ASP A  30      15.512   5.697 -19.743 0.090 1.320          
ATOM    389  CG  ASP A  30      14.335   5.672 -21.552 0.620 2.000          
ATOM    390  OD1 ASP A  30      13.859   4.539 -21.602-0.760 1.700          
ATOM    391  OD2 ASP A  30      14.607   6.310 -22.557-0.760 1.700          
ATOM    392  C   ASP A  30      13.740   6.530 -17.887 0.510 2.000          
ATOM    393  O   ASP A  30      14.115   5.713 -17.039-0.510 1.700          
ATOM    394  N   GLY A  31      13.654   7.835 -17.628-0.470 1.850          
ATOM    395  HN  GLY A  31      13.439   8.462 -18.389 0.310 0.225          
ATOM    396  CA  GLY A  31      13.904   8.326 -16.284-0.020 2.175          
ATOM    397  1HA GLY A  31      13.830   9.413 -16.272 0.090 1.320          
ATOM    398  2HA GLY A  31      14.926   8.080 -15.988 0.090 1.320          
ATOM    399  C   GLY A  31      12.939   7.757 -15.261 0.510 2.000          
ATOM    400  O   GLY A  31      13.332   7.427 -14.142-0.510 1.700          
ATOM    401  N   ILE A  32      11.666   7.609 -15.639-0.470 1.850          
ATOM    402  HN  ILE A  32      11.406   7.770 -16.600 0.310 0.225          
ATOM    403  CA  ILE A  32      10.697   7.002 -14.730 0.070 2.275          
ATOM    404  HA  ILE A  32      10.726   7.540 -13.781 0.090 1.320          
ATOM    405  CB  ILE A  32       9.294   6.991 -15.251-0.090 2.275          
ATOM    406  HB  ILE A  32       9.283   6.525 -16.238 0.090 1.320          
ATOM    407  CG2 ILE A  32       8.262   6.226 -14.367-0.270 2.060          
ATOM    408 1HG2 ILE A  32       8.274   6.580 -13.340 0.090 1.320          
ATOM    409 2HG2 ILE A  32       7.241   6.335 -14.723 0.090 1.320          
ATOM    410 3HG2 ILE A  32       8.444   5.153 -14.326 0.090 1.320          
ATOM    411  CG1 ILE A  32       8.637   8.396 -15.371-0.180 2.175          
ATOM    412 1HG1 ILE A  32       9.141   8.940 -16.162 0.090 1.320          
ATOM    413 2HG1 ILE A  32       7.608   8.291 -15.694 0.090 1.320          
ATOM    414  CD1 ILE A  32       8.715   9.361 -14.136-0.270 2.060          
ATOM    415  HD1 ILE A  32       8.235  10.313 -14.363 0.090 1.320          
ATOM    416  HD2 ILE A  32       8.190   8.943 -13.278 0.090 1.320          
ATOM    417  HD3 ILE A  32       9.741   9.579 -13.841 0.090 1.320          
ATOM    418  C   ILE A  32      11.106   5.575 -14.411 0.510 2.000          
ATOM    419  O   ILE A  32      10.974   5.115 -13.272-0.510 1.700          
ATOM    420  N   LYS A  33      11.618   4.854 -15.409-0.470 1.850          
ATOM    421  HN  LYS A  33      11.726   5.263 -16.329 0.310 0.225          
ATOM    422  CA  LYS A  33      12.072   3.494 -15.158 0.070 2.275          
ATOM    423  HA  LYS A  33      11.245   2.878 -14.805 0.090 1.320          
ATOM    424  CB  LYS A  33      12.661   2.870 -16.463-0.180 2.175          
ATOM    425  1HB LYS A  33      13.596   3.367 -16.720 0.090 1.320          
ATOM    426  2HB LYS A  33      12.978   1.847 -16.248 0.090 1.320          
ATOM    427  CG  LYS A  33      11.755   2.858 -17.806-0.180 2.175          
ATOM    428  1HG LYS A  33      11.086   3.715 -17.843 0.090 1.320          
ATOM    429  2HG LYS A  33      12.436   2.960 -18.650 0.090 1.320          
ATOM    430  CD  LYS A  33      10.941   1.529 -17.921-0.180 2.175          
ATOM    431  1HD LYS A  33      11.585   0.683 -17.667 0.090 1.320          
ATOM    432  2HD LYS A  33      10.164   1.524 -17.153 0.090 1.320          
ATOM    433  CE  LYS A  33      10.301   1.255 -19.274 0.210 2.175          
ATOM    434  1HE LYS A  33       9.788   0.292 -19.265 0.050 1.320          
ATOM    435  2HE LYS A  33       9.554   2.018 -19.500 0.050 1.320          
ATOM    436  NZ  LYS A  33      11.365   1.261 -20.364-0.300 1.850          
ATOM    437  1HZ LYS A  33      12.080   0.575 -20.173 0.330 0.225          
ATOM    438  2HZ LYS A  33      10.947   1.073 -21.263 0.330 0.225          
ATOM    439  3HZ LYS A  33      11.805   2.174 -20.425 0.330 0.225          
ATOM    440  C   LYS A  33      13.222   3.472 -14.165 0.510 2.000          
ATOM    441  O   LYS A  33      13.268   2.606 -13.285-0.510 1.700          
ATOM    442  N   TYR A  34      14.150   4.430 -14.273-0.470 1.850          
ATOM    443  HN  TYR A  34      14.089   5.098 -15.036 0.310 0.225          
ATOM    444  CA  TYR A  34      15.296   4.443 -13.365 0.070 2.275          
ATOM    445  HA  TYR A  34      15.795   3.471 -13.402 0.090 1.320          
ATOM    446  CB  TYR A  34      16.277   5.523 -13.837-0.180 2.175          
ATOM    447  1HB TYR A  34      16.666   5.268 -14.824 0.090 1.320          
ATOM    448  2HB TYR A  34      15.767   6.479 -13.955 0.090 1.320          
ATOM    449  CG  TYR A  34      17.451   5.724 -12.892 0.000 1.992          
ATOM    450  CD1 TYR A  34      17.404   6.717 -11.912-0.115 1.992          
ATOM    451  HD1 TYR A  34      16.540   7.363 -11.854 0.115 1.358          
ATOM    452  CE1 TYR A  34      18.441   6.909 -10.984-0.115 1.992          
ATOM    453  HE1 TYR A  34      18.375   7.679 -10.230 0.115 1.358          
ATOM    454  CZ  TYR A  34      19.591   6.071 -11.070 0.110 1.992          
ATOM    455  OH  TYR A  34      20.588   6.175 -10.089-0.540 1.770          
ATOM    456  HH  TYR A  34      21.322   5.598 -10.234 0.430 0.225          
ATOM    457  CD2 TYR A  34      18.535   4.876 -12.880-0.115 1.992          
ATOM    458  HD2 TYR A  34      18.577   4.061 -13.588 0.115 1.358          
ATOM    459  CE2 TYR A  34      19.572   5.037 -11.993-0.115 1.992          
ATOM    460  HE2 TYR A  34      20.392   4.336 -12.029 0.115 1.358          
ATOM    461  C   TYR A  34      14.867   4.691 -11.923 0.510 2.000          
ATOM    462  O   TYR A  34      15.442   4.109 -10.996-0.510 1.700          
ATOM    463  N   VAL A  35      13.867   5.554 -11.708-0.470 1.850          
ATOM    464  HN  VAL A  35      13.460   6.049 -12.494 0.310 0.225          
ATOM    465  CA  VAL A  35      13.374   5.783 -10.351 0.070 2.275          
ATOM    466  HA  VAL A  35      14.227   6.116  -9.754 0.090 1.320          
ATOM    467  CB  VAL A  35      12.287   6.881 -10.267-0.090 2.275          
ATOM    468  HB  VAL A  35      11.447   6.549 -10.882 0.090 1.320          
ATOM    469  CG1 VAL A  35      11.764   7.069  -8.876-0.270 2.060          
ATOM    470 1HG1 VAL A  35      12.571   7.290  -8.175 0.090 1.320          
ATOM    471 2HG1 VAL A  35      11.056   7.897  -8.823 0.090 1.320          
ATOM    472 3HG1 VAL A  35      11.238   6.198  -8.496 0.090 1.320          
ATOM    473  CG2 VAL A  35      12.718   8.262 -10.817-0.270 2.060          
ATOM    474 1HG2 VAL A  35      13.081   8.198 -11.839 0.090 1.320          
ATOM    475 2HG2 VAL A  35      11.890   8.972 -10.818 0.090 1.320          
ATOM    476 3HG2 VAL A  35      13.524   8.691 -10.221 0.090 1.320          
ATOM    477  C   VAL A  35      12.896   4.482  -9.726 0.510 2.000          
ATOM    478  O   VAL A  35      13.039   4.279  -8.515-0.510 1.700          
ATOM    479  N   GLN A  36      12.335   3.578 -10.529-0.470 1.850          
ATOM    480  HN  GLN A  36      12.318   3.742 -11.528 0.310 0.225          
ATOM    481  CA  GLN A  36      11.962   2.274  -9.998 0.070 2.275          
ATOM    482  HA  GLN A  36      11.285   2.421  -9.153 0.090 1.320          
ATOM    483  CB  GLN A  36      11.256   1.426 -11.062-0.180 2.175          
ATOM    484  1HB GLN A  36      11.993   0.964 -11.720 0.090 1.320          
ATOM    485  2HB GLN A  36      10.781   0.578 -10.571 0.090 1.320          
ATOM    486  CG  GLN A  36      10.198   2.147 -12.010-0.180 2.175          
ATOM    487  1HG GLN A  36      10.699   2.851 -12.655 0.090 1.320          
ATOM    488  2HG GLN A  36       9.739   1.416 -12.676 0.090 1.320          
ATOM    489  CD  GLN A  36       9.129   2.802 -11.220 0.550 2.000          
ATOM    490  OE1 GLN A  36       8.286   2.068 -10.638-0.550 1.700          
ATOM    491  NE2 GLN A  36       9.142   4.154 -11.206-0.620 1.850          
ATOM    492 1HE2 GLN A  36       8.402   4.652 -10.739 0.320 0.225          
ATOM    493 2HE2 GLN A  36       9.821   4.645 -11.781 0.300 0.225          
ATOM    494  C   GLN A  36      13.192   1.528  -9.504 0.510 2.000          
ATOM    495  O   GLN A  36      13.205   1.022  -8.375-0.510 1.700          
ATOM    496  N   LEU A  37      14.263   1.517 -10.303-0.470 1.850          
ATOM    497  HN  LEU A  37      14.230   2.005 -11.189 0.310 0.225          
ATOM    498  CA  LEU A  37      15.489   0.838  -9.890 0.070 2.275          
ATOM    499  HA  LEU A  37      15.298  -0.230  -9.775 0.090 1.320          
ATOM    500  CB  LEU A  37      16.600   1.101 -10.927-0.180 2.175          
ATOM    501  1HB LEU A  37      16.290   0.660 -11.875 0.090 1.320          
ATOM    502  2HB LEU A  37      16.685   2.161 -11.130 0.090 1.320          
ATOM    503  CG  LEU A  37      18.026   0.631 -10.598-0.090 2.275          
ATOM    504  HG  LEU A  37      18.422   1.111  -9.701 0.090 1.320          
ATOM    505  CD1 LEU A  37      18.016  -0.864 -10.416-0.270 2.060          
ATOM    506 1HD1 LEU A  37      17.598  -1.379 -11.280 0.090 1.320          
ATOM    507 2HD1 LEU A  37      19.029  -1.242 -10.275 0.090 1.320          
ATOM    508 3HD1 LEU A  37      17.448  -1.169  -9.537 0.090 1.320          
ATOM    509  CD2 LEU A  37      18.945   1.051 -11.818-0.270 2.060          
ATOM    510 1HD2 LEU A  37      18.601   0.609 -12.754 0.090 1.320          
ATOM    511 2HD2 LEU A  37      18.959   2.133 -11.947 0.090 1.320          
ATOM    512 3HD2 LEU A  37      19.975   0.730 -11.663 0.090 1.320          
ATOM    513  C   LEU A  37      16.021   1.414  -8.585 0.510 2.000          
ATOM    514  O   LEU A  37      16.548   0.679  -7.743-0.510 1.700          
ATOM    515  N   VAL A  38      15.886   2.726  -8.393-0.470 1.850          
ATOM    516  HN  VAL A  38      15.521   3.301  -9.146 0.310 0.225          
ATOM    517  CA  VAL A  38      16.302   3.329  -7.132 0.070 2.275          
ATOM    518  HA  VAL A  38      17.356   3.091  -6.970 0.090 1.320          
ATOM    519  CB  VAL A  38      16.091   4.873  -7.075-0.090 2.275          
ATOM    520  HB  VAL A  38      15.041   5.151  -7.178 0.090 1.320          
ATOM    521  CG1 VAL A  38      16.664   5.431  -5.762-0.270 2.060          
ATOM    522 1HG1 VAL A  38      16.699   6.521  -5.782 0.090 1.320          
ATOM    523 2HG1 VAL A  38      16.053   5.169  -4.898 0.090 1.320          
ATOM    524 3HG1 VAL A  38      17.679   5.078  -5.574 0.090 1.320          
ATOM    525  CG2 VAL A  38      16.900   5.480  -8.197-0.270 2.060          
ATOM    526 1HG2 VAL A  38      17.956   5.209  -8.140 0.090 1.320          
ATOM    527 2HG2 VAL A  38      16.553   5.179  -9.178 0.090 1.320          
ATOM    528 3HG2 VAL A  38      16.846   6.569  -8.182 0.090 1.320          
ATOM    529  C   VAL A  38      15.499   2.750  -5.978 0.510 2.000          
ATOM    530  O   VAL A  38      16.058   2.346  -4.951-0.510 1.700          
ATOM    531  N   MET A  39      14.174   2.679  -6.141-0.470 1.850          
ATOM    532  HN  MET A  39      13.765   2.986  -7.019 0.310 0.225          
ATOM    533  CA  MET A  39      13.335   2.169  -5.065 0.070 2.275          
ATOM    534  HA  MET A  39      13.519   2.774  -4.174 0.090 1.320          
ATOM    535  CB  MET A  39      11.872   2.219  -5.391-0.180 2.175          
ATOM    536  1HB MET A  39      11.591   3.267  -5.489 0.090 1.320          
ATOM    537  2HB MET A  39      11.718   1.790  -6.382 0.090 1.320          
ATOM    538  CG  MET A  39      10.880   1.555  -4.462-0.140 2.175          
ATOM    539  1HG MET A  39       9.889   1.687  -4.897 0.090 1.320          
ATOM    540  2HG MET A  39      11.018   0.476  -4.385 0.090 1.320          
ATOM    541  SD  MET A  39      10.918   2.294  -2.813-0.090 2.000          
ATOM    542  CE  MET A  39       9.154   2.179  -2.546-0.220 2.060          
ATOM    543  1HE MET A  39       8.791   1.176  -2.760 0.090 1.320          
ATOM    544  2HE MET A  39       8.923   2.433  -1.513 0.090 1.320          
ATOM    545  3HE MET A  39       8.629   2.886  -3.187 0.090 1.320          
ATOM    546  C   MET A  39      13.691   0.729  -4.722 0.510 2.000          
ATOM    547  O   MET A  39      13.613   0.331  -3.555-0.510 1.700          
ATOM    548  N   ALA A  40      14.103  -0.055  -5.722-0.470 1.850          
ATOM    549  HN  ALA A  40      14.125   0.335  -6.661 0.310 0.225          
ATOM    550  CA  ALA A  40      14.613  -1.400  -5.471 0.070 2.275          
ATOM    551  HA  ALA A  40      13.880  -1.926  -4.856 0.090 1.320          
ATOM    552  CB  ALA A  40      14.794  -2.214  -6.778-0.270 2.060          
ATOM    553  1HB ALA A  40      15.131  -3.229  -6.565 0.090 1.320          
ATOM    554  2HB ALA A  40      13.857  -2.289  -7.328 0.090 1.320          
ATOM    555  3HB ALA A  40      15.530  -1.758  -7.441 0.090 1.320          
ATOM    556  C   ALA A  40      15.917  -1.360  -4.686 0.510 2.000          
ATOM    557  O   ALA A  40      16.104  -2.122  -3.729-0.510 1.700          
ATOM    558  N   VAL A  41      16.845  -0.489  -5.092-0.470 1.850          
ATOM    559  HN  VAL A  41      16.677   0.085  -5.915 0.310 0.225          
ATOM    560  CA  VAL A  41      18.120  -0.384  -4.390 0.070 2.275          
ATOM    561  HA  VAL A  41      18.593  -1.367  -4.338 0.090 1.320          
ATOM    562  CB  VAL A  41      19.065   0.610  -4.989-0.090 2.275          
ATOM    563  HB  VAL A  41      18.526   1.545  -5.154 0.090 1.320          
ATOM    564  CG1 VAL A  41      20.413   0.986  -4.202-0.270 2.060          
ATOM    565 1HG1 VAL A  41      20.994   0.095  -3.957 0.090 1.320          
ATOM    566 2HG1 VAL A  41      21.052   1.646  -4.790 0.090 1.320          
ATOM    567 3HG1 VAL A  41      20.215   1.511  -3.267 0.090 1.320          
ATOM    568  CG2 VAL A  41      19.561   0.142  -6.331-0.270 2.060          
ATOM    569 1HG2 VAL A  41      20.115   0.924  -6.852 0.090 1.320          
ATOM    570 2HG2 VAL A  41      20.219  -0.723  -6.238 0.090 1.320          
ATOM    571 3HG2 VAL A  41      18.751  -0.155  -6.994 0.090 1.320          
ATOM    572  C   VAL A  41      17.898   0.116  -2.970 0.510 2.000          
ATOM    573  O   VAL A  41      18.484  -0.402  -2.013-0.510 1.700          
ATOM    574  N   VAL A  42      17.021   1.106  -2.806-0.470 1.850          
ATOM    575  HN  VAL A  42      16.592   1.539  -3.628 0.310 0.225          
ATOM    576  CA  VAL A  42      16.766   1.641  -1.473 0.070 2.275          
ATOM    577  HA  VAL A  42      17.753   1.802  -1.029 0.090 1.320          
ATOM    578  CB  VAL A  42      16.105   3.001  -1.441-0.090 2.275          
ATOM    579  HB  VAL A  42      15.114   2.921  -1.893 0.090 1.320          
ATOM    580  CG1 VAL A  42      15.946   3.440   0.043-0.270 2.060          
ATOM    581 1HG1 VAL A  42      15.216   2.837   0.585 0.090 1.320          
ATOM    582 2HG1 VAL A  42      16.891   3.395   0.586 0.090 1.320          
ATOM    583 3HG1 VAL A  42      15.589   4.469   0.101 0.090 1.320          
ATOM    584  CG2 VAL A  42      16.904   4.011  -2.226-0.270 2.060          
ATOM    585 1HG2 VAL A  42      16.385   4.969  -2.274 0.090 1.320          
ATOM    586 2HG2 VAL A  42      17.876   4.191  -1.764 0.090 1.320          
ATOM    587 3HG2 VAL A  42      17.102   3.708  -3.250 0.090 1.320          
ATOM    588  C   VAL A  42      16.129   0.577  -0.585 0.510 2.000          
ATOM    589  O   VAL A  42      16.541   0.384   0.565-0.510 1.700          
ATOM    590  N   SER A  43      15.157  -0.169  -1.117-0.470 1.850          
ATOM    591  HN  SER A  43      14.853   0.001  -2.071 0.310 0.225          
ATOM    592  CA  SER A  43      14.512  -1.208  -0.317 0.070 2.275          
ATOM    593  HA  SER A  43      14.218  -0.767   0.638 0.090 1.320          
ATOM    594  CB  SER A  43      13.213  -1.683  -1.017 0.050 2.175          
ATOM    595  1HB SER A  43      13.433  -2.170  -1.970 0.090 1.320          
ATOM    596  2HB SER A  43      12.728  -2.428  -0.385 0.090 1.320          
ATOM    597  OG  SER A  43      12.333  -0.592  -1.221-0.660 1.770          
ATOM    598  HG1 SER A  43      12.660  -0.077  -1.961 0.430 0.225          
ATOM    599  C   SER A  43      15.483  -2.330   0.016 0.510 2.000          
ATOM    600  O   SER A  43      15.433  -2.894   1.116-0.510 1.700          
ATOM    601  N   ALA A  44      16.378  -2.667  -0.918-0.470 1.850          
ATOM    602  HN  ALA A  44      16.368  -2.218  -1.831 0.310 0.225          
ATOM    603  CA  ALA A  44      17.380  -3.692  -0.643 0.070 2.275          
ATOM    604  HA  ALA A  44      16.866  -4.603  -0.338 0.090 1.320          
ATOM    605  CB  ALA A  44      18.231  -3.999  -1.924-0.270 2.060          
ATOM    606  1HB ALA A  44      17.597  -4.279  -2.764 0.090 1.320          
ATOM    607  2HB ALA A  44      18.822  -3.134  -2.228 0.090 1.320          
ATOM    608  3HB ALA A  44      18.921  -4.823  -1.738 0.090 1.320          
ATOM    609  C   ALA A  44      18.268  -3.285   0.526 0.510 2.000          
ATOM    610  O   ALA A  44      18.662  -4.127   1.340-0.510 1.700          
ATOM    611  N   CYS A  45      18.594  -1.997   0.624-0.470 1.850          
ATOM    612  HN  CYS A  45      18.284  -1.356  -0.098 0.310 0.225          
ATOM    613  CA  CYS A  45      19.343  -1.505   1.775 0.070 2.275          
ATOM    614  HA  CYS A  45      20.272  -2.069   1.860 0.090 1.320          
ATOM    615  CB  CYS A  45      19.666  -0.031   1.728-0.110 2.175          
ATOM    616  1HB CYS A  45      18.776   0.598   1.702 0.090 1.320          
ATOM    617  2HB CYS A  45      20.249   0.271   2.600 0.090 1.320          
ATOM    618  SG  CYS A  45      20.658   0.287   0.243-0.230 2.000          
ATOM    619  HG1 CYS A  45      19.738  -0.080  -0.667 0.160 0.450          
ATOM    620  C   CYS A  45      18.560  -1.685   3.069 0.510 2.000          
ATOM    621  O   CYS A  45      19.125  -2.094   4.091-0.510 1.700          
ATOM    622  N   GLN A  46      17.258  -1.374   3.048-0.470 1.850          
ATOM    623  HN  GLN A  46      16.846  -1.048   2.180 0.310 0.225          
ATOM    624  CA  GLN A  46      16.442  -1.552   4.244 0.070 2.275          
ATOM    625  HA  GLN A  46      16.966  -1.042   5.054 0.090 1.320          
ATOM    626  CB  GLN A  46      14.991  -0.852   4.143-0.180 2.175          
ATOM    627  1HB GLN A  46      15.144   0.202   3.901 0.090 1.320          
ATOM    628  2HB GLN A  46      14.461  -1.285   3.292 0.090 1.320          
ATOM    629  CG  GLN A  46      14.136  -0.985   5.389-0.180 2.175          
ATOM    630  1HG GLN A  46      13.895  -2.030   5.587 0.090 1.320          
ATOM    631  2HG GLN A  46      14.696  -0.620   6.251 0.090 1.320          
ATOM    632  CD  GLN A  46      12.895  -0.199   5.246 0.550 2.000          
ATOM    633  OE1 GLN A  46      12.605   0.288   4.163-0.550 1.700          
ATOM    634  NE2 GLN A  46      12.159  -0.154   6.360-0.620 1.850          
ATOM    635 1HE2 GLN A  46      11.309   0.393   6.344 0.320 0.225          
ATOM    636 2HE2 GLN A  46      12.455  -0.641   7.190 0.300 0.225          
ATOM    637  C   GLN A  46      16.371  -3.013   4.650 0.510 2.000          
ATOM    638  O   GLN A  46      16.385  -3.333   5.843-0.510 1.700          
ATOM    639  N   VAL A  47      16.274  -3.916   3.677-0.470 1.850          
ATOM    640  HN  VAL A  47      16.204  -3.617   2.708 0.310 0.225          
ATOM    641  CA  VAL A  47      16.373  -5.335   3.992 0.070 2.275          
ATOM    642  HA  VAL A  47      15.612  -5.568   4.742 0.090 1.320          
ATOM    643  CB  VAL A  47      16.160  -6.230   2.803-0.090 2.275          
ATOM    644  HB  VAL A  47      16.859  -5.975   2.004 0.090 1.320          
ATOM    645  CG1 VAL A  47      16.393  -7.713   3.195-0.270 2.060          
ATOM    646 1HG1 VAL A  47      16.094  -8.374   2.380 0.090 1.320          
ATOM    647 2HG1 VAL A  47      17.437  -7.956   3.400 0.090 1.320          
ATOM    648 3HG1 VAL A  47      15.799  -7.993   4.059 0.090 1.320          
ATOM    649  CG2 VAL A  47      14.741  -6.050   2.286-0.270 2.060          
ATOM    650 1HG2 VAL A  47      14.004  -6.279   3.055 0.090 1.320          
ATOM    651 2HG2 VAL A  47      14.576  -5.054   1.889 0.090 1.320          
ATOM    652 3HG2 VAL A  47      14.571  -6.735   1.458 0.090 1.320          
ATOM    653  C   VAL A  47      17.717  -5.638   4.627 0.510 2.000          
ATOM    654  O   VAL A  47      17.799  -6.275   5.683-0.510 1.700          
ATOM    655  N   PHE A  48      18.795  -5.177   3.997-0.470 1.850          
ATOM    656  HN  PHE A  48      18.713  -4.727   3.086 0.310 0.225          
ATOM    657  CA  PHE A  48      20.112  -5.413   4.569 0.070 2.275          
ATOM    658  HA  PHE A  48      20.260  -6.485   4.706 0.090 1.320          
ATOM    659  CB  PHE A  48      21.252  -4.797   3.707-0.180 2.175          
ATOM    660  1HB PHE A  48      21.111  -3.723   3.585 0.090 1.320          
ATOM    661  2HB PHE A  48      22.212  -4.924   4.211 0.090 1.320          
ATOM    662  CG  PHE A  48      21.370  -5.461   2.331 0.000 1.992          
ATOM    663  CD1 PHE A  48      21.565  -4.686   1.180-0.115 1.992          
ATOM    664  HD1 PHE A  48      21.769  -3.632   1.285 0.115 1.358          
ATOM    665  CE1 PHE A  48      21.494  -5.217  -0.131-0.115 1.992          
ATOM    666  HE1 PHE A  48      21.637  -4.578  -0.990 0.115 1.358          
ATOM    667  CZ  PHE A  48      21.151  -6.489  -0.280-0.115 1.992          
ATOM    668  HZ  PHE A  48      21.048  -6.892  -1.277 0.115 1.358          
ATOM    669  CD2 PHE A  48      21.112  -6.811   2.121-0.115 1.992          
ATOM    670  HD2 PHE A  48      20.956  -7.474   2.957 0.115 1.358          
ATOM    671  CE2 PHE A  48      21.044  -7.375   0.842-0.115 1.992          
ATOM    672  HE2 PHE A  48      20.832  -8.426   0.706 0.115 1.358          
ATOM    673  C   PHE A  48      20.222  -4.791   5.952 0.510 2.000          
ATOM    674  O   PHE A  48      20.781  -5.402   6.870-0.510 1.700          
ATOM    675  N   PHE A  49      19.711  -3.572   6.119-0.470 1.850          
ATOM    676  HN  PHE A  49      19.353  -3.067   5.303 0.310 0.225          
ATOM    677  CA  PHE A  49      19.787  -2.922   7.423 0.070 2.275          
ATOM    678  HA  PHE A  49      20.834  -2.866   7.728 0.090 1.320          
ATOM    679  CB  PHE A  49      19.196  -1.511   7.338-0.180 2.175          
ATOM    680  1HB PHE A  49      19.700  -0.947   6.552 0.090 1.320          
ATOM    681  2HB PHE A  49      18.146  -1.553   7.047 0.090 1.320          
ATOM    682  CG  PHE A  49      19.325  -0.756   8.618 0.000 1.992          
ATOM    683  CD1 PHE A  49      20.585  -0.162   8.919-0.115 1.992          
ATOM    684  HD1 PHE A  49      21.412  -0.226   8.226 0.115 1.358          
ATOM    685  CE1 PHE A  49      20.767   0.363  10.157-0.115 1.992          
ATOM    686  HE1 PHE A  49      21.741   0.743  10.431 0.115 1.358          
ATOM    687  CZ  PHE A  49      19.684   0.400  11.115-0.115 1.992          
ATOM    688  HZ  PHE A  49      19.845   0.824  12.095 0.115 1.358          
ATOM    689  CD2 PHE A  49      18.241  -0.593   9.490-0.115 1.992          
ATOM    690  HD2 PHE A  49      17.286  -1.009   9.217 0.115 1.358          
ATOM    691  CE2 PHE A  49      18.381   0.003  10.717-0.115 1.992          
ATOM    692  HE2 PHE A  49      17.539   0.081  11.390 0.115 1.358          
ATOM    693  C   PHE A  49      19.011  -3.707   8.468 0.510 2.000          
ATOM    694  O   PHE A  49      19.497  -3.930   9.581-0.510 1.700          
ATOM    695  N   MET A  50      17.796  -4.139   8.123-0.470 1.850          
ATOM    696  HN  MET A  50      17.429  -3.960   7.190 0.310 0.225          
ATOM    697  CA  MET A  50      16.983  -4.867   9.089 0.070 2.275          
ATOM    698  HA  MET A  50      16.926  -4.300  10.020 0.090 1.320          
ATOM    699  CB  MET A  50      15.548  -5.025   8.464-0.180 2.175          
ATOM    700  1HB MET A  50      15.636  -5.468   7.470 0.090 1.320          
ATOM    701  2HB MET A  50      14.973  -5.751   9.039 0.090 1.320          
ATOM    702  CG  MET A  50      14.744  -3.720   8.363-0.140 2.175          
ATOM    703  1HG MET A  50      15.356  -2.972   7.876 0.090 1.320          
ATOM    704  2HG MET A  50      13.849  -3.808   7.767 0.090 1.320          
ATOM    705  SD  MET A  50      14.373  -3.141   9.949-0.090 2.000          
ATOM    706  CE  MET A  50      14.266  -1.466   9.457-0.220 2.060          
ATOM    707  1HE MET A  50      14.066  -0.848  10.332 0.090 1.320          
ATOM    708  2HE MET A  50      15.179  -1.100   8.996 0.090 1.320          
ATOM    709  3HE MET A  50      13.443  -1.334   8.757 0.090 1.320          
ATOM    710  C   MET A  50      17.609  -6.212   9.438 0.510 2.000          
ATOM    711  O   MET A  50      17.596  -6.622  10.604-0.510 1.700          
ATOM    712  N   VAL A  51      18.214  -6.887   8.458-0.470 1.850          
ATOM    713  HN  VAL A  51      18.180  -6.539   7.502 0.310 0.225          
ATOM    714  CA  VAL A  51      18.814  -8.194   8.718 0.070 2.275          
ATOM    715  HA  VAL A  51      18.066  -8.820   9.212 0.090 1.320          
ATOM    716  CB  VAL A  51      19.276  -8.919   7.397-0.090 2.275          
ATOM    717  HB  VAL A  51      19.828  -8.210   6.777 0.090 1.320          
ATOM    718  CG1 VAL A  51      20.130 -10.193   7.567-0.270 2.060          
ATOM    719 1HG1 VAL A  51      19.645 -10.913   8.228 0.090 1.320          
ATOM    720 2HG1 VAL A  51      20.307 -10.685   6.610 0.090 1.320          
ATOM    721 3HG1 VAL A  51      21.109  -9.970   7.992 0.090 1.320          
ATOM    722  CG2 VAL A  51      17.963  -9.377   6.636-0.270 2.060          
ATOM    723 1HG2 VAL A  51      17.274  -8.548   6.496 0.090 1.320          
ATOM    724 2HG2 VAL A  51      18.193  -9.774   5.647 0.090 1.320          
ATOM    725 3HG2 VAL A  51      17.426 -10.148   7.190 0.090 1.320          
ATOM    726  C   VAL A  51      19.971  -8.075   9.705 0.510 2.000          
ATOM    727  O   VAL A  51      20.145  -8.930  10.583-0.510 1.700          
ATOM    728  N   THR A  52      20.770  -7.009   9.595-0.470 1.850          
ATOM    729  HN  THR A  52      20.620  -6.358   8.833 0.310 0.225          
ATOM    730  CA  THR A  52      21.901  -6.840  10.506 0.070 2.275          
ATOM    731  HA  THR A  52      22.453  -7.784  10.505 0.090 1.320          
ATOM    732  CB  THR A  52      22.928  -5.724  10.216 0.140 2.275          
ATOM    733  HB  THR A  52      23.692  -5.747  10.998 0.090 1.320          
ATOM    734  OG1 THR A  52      22.393  -4.376  10.215-0.660 1.770          
ATOM    735  HG1 THR A  52      21.594  -4.357   9.694 0.430 0.225          
ATOM    736  CG2 THR A  52      23.708  -5.969   8.836-0.270 2.060          
ATOM    737 1HG2 THR A  52      23.034  -5.944   7.981 0.090 1.320          
ATOM    738 2HG2 THR A  52      24.474  -5.210   8.676 0.090 1.320          
ATOM    739 3HG2 THR A  52      24.202  -6.941   8.831 0.090 1.320          
ATOM    740  C   THR A  52      21.454  -6.619  11.945 0.510 2.000          
ATOM    741  O   THR A  52      22.195  -6.954  12.876-0.510 1.700          
ATOM    742  N   ARG A  53      20.287  -6.016  12.155-0.470 1.850          
ATOM    743  HN  ARG A  53      19.650  -5.927  11.369 0.310 0.225          
ATOM    744  CA  ARG A  53      19.734  -5.961  13.504 0.070 2.275          
ATOM    745  HA  ARG A  53      20.482  -5.722  14.260 0.090 1.320          
ATOM    746  CB  ARG A  53      18.533  -4.932  13.530-0.180 2.175          
ATOM    747  1HB ARG A  53      17.736  -5.250  12.853 0.090 1.320          
ATOM    748  2HB ARG A  53      18.074  -4.952  14.519 0.090 1.320          
ATOM    749  CG  ARG A  53      18.882  -3.475  13.141-0.180 2.175          
ATOM    750  1HG ARG A  53      19.019  -3.464  12.058 0.090 1.320          
ATOM    751  2HG ARG A  53      18.004  -2.848  13.289 0.090 1.320          
ATOM    752  CD  ARG A  53      20.121  -2.814  13.740 0.200 2.175          
ATOM    753  1HD ARG A  53      21.005  -3.304  13.328 0.090 1.320          
ATOM    754  2HD ARG A  53      20.178  -1.766  13.437 0.090 1.320          
ATOM    755  NE  ARG A  53      20.103  -2.934  15.276-0.700 1.850          
ATOM    756  HE  ARG A  53      19.146  -2.947  15.607 0.440 0.225          
ATOM    757  CZ  ARG A  53      21.121  -2.984  16.149 0.640 2.000          
ATOM    758  NH1 ARG A  53      20.987  -2.937  17.436-0.800 1.850          
ATOM    759 1HH1 ARG A  53      21.795  -2.897  18.041 0.460 0.225          
ATOM    760 2HH1 ARG A  53      20.084  -2.724  17.832 0.460 0.225          
ATOM    761  NH2 ARG A  53      22.369  -3.084  15.683-0.800 1.850          
ATOM    762 1HH2 ARG A  53      23.209  -3.119  16.245 0.460 0.225          
ATOM    763 2HH2 ARG A  53      22.522  -3.172  14.683 0.460 0.225          
ATOM    764  C   ARG A  53      19.130  -7.341  13.720 0.510 2.000          
ATOM    765  O   ARG A  53      18.002  -7.609  13.299-0.510 1.700          
ATOM    766  N   ALA A  54      19.868  -8.223  14.392-0.470 1.850          
ATOM    767  HN  ALA A  54      20.831  -7.955  14.527 0.310 0.225          
ATOM    768  CA  ALA A  54      19.625  -9.643  14.168 0.070 2.275          
ATOM    769  HA  ALA A  54      19.384  -9.756  13.104 0.090 1.320          
ATOM    770  CB  ALA A  54      20.860 -10.529  14.343-0.270 2.060          
ATOM    771  1HB ALA A  54      20.599 -11.585  14.246 0.090 1.320          
ATOM    772  2HB ALA A  54      21.591 -10.315  13.562 0.090 1.320          
ATOM    773  3HB ALA A  54      21.353 -10.387  15.302 0.090 1.320          
ATOM    774  C   ALA A  54      18.380 -10.167  14.878 0.510 2.000          
ATOM    775  O   ALA A  54      17.443 -10.589  14.191-0.510 1.700          
ATOM    776  N   PRO A  55      18.277 -10.141  16.226-0.290 1.850          
ATOM    777  CD  PRO A  55      19.338 -10.225  17.242 0.000 2.175          
ATOM    778  1HD PRO A  55      19.952 -11.101  17.021 0.090 1.320          
ATOM    779  2HD PRO A  55      19.990  -9.352  17.208 0.090 1.320          
ATOM    780  CA  PRO A  55      17.001 -10.553  16.816 0.020 2.275          
ATOM    781  HA  PRO A  55      16.463 -11.314  16.243 0.090 1.320          
ATOM    782  CB  PRO A  55      17.445 -11.159  18.169-0.180 2.175          
ATOM    783  1HB PRO A  55      17.695 -12.211  18.014 0.090 1.320          
ATOM    784  2HB PRO A  55      16.649 -11.146  18.917 0.090 1.320          
ATOM    785  CG  PRO A  55      18.677 -10.400  18.619-0.180 2.175          
ATOM    786  1HG PRO A  55      19.293 -10.958  19.327 0.090 1.320          
ATOM    787  2HG PRO A  55      18.405  -9.442  19.060 0.090 1.320          
ATOM    788  C   PRO A  55      16.052  -9.392  17.085 0.510 2.000          
ATOM    789  O   PRO A  55      14.836  -9.591  17.151-0.510 1.700          
ATOM    790  N   LYS A  56      16.569  -8.167  17.204-0.470 1.850          
ATOM    791  HN  LYS A  56      17.516  -8.038  16.890 0.310 0.225          
ATOM    792  CA  LYS A  56      15.725  -7.026  17.556 0.070 2.275          
ATOM    793  HA  LYS A  56      14.891  -7.337  18.184 0.090 1.320          
ATOM    794  CB  LYS A  56      16.493  -5.788  18.258-0.180 2.175          
ATOM    795  1HB LYS A  56      17.290  -5.415  17.613 0.090 1.320          
ATOM    796  2HB LYS A  56      15.799  -4.964  18.433 0.090 1.320          
ATOM    797  CG  LYS A  56      17.076  -6.310  19.593-0.180 2.175          
ATOM    798  1HG LYS A  56      16.268  -6.699  20.217 0.090 1.320          
ATOM    799  2HG LYS A  56      17.738  -7.154  19.395 0.090 1.320          
ATOM    800  CD  LYS A  56      17.827  -5.236  20.325-0.180 2.175          
ATOM    801  1HD LYS A  56      18.517  -4.794  19.605 0.090 1.320          
ATOM    802  2HD LYS A  56      17.115  -4.446  20.581 0.090 1.320          
ATOM    803  CE  LYS A  56      18.593  -5.640  21.552 0.210 2.175          
ATOM    804  1HE LYS A  56      17.911  -5.916  22.359 0.050 1.320          
ATOM    805  2HE LYS A  56      19.226  -6.506  21.349 0.050 1.320          
ATOM    806  NZ  LYS A  56      19.431  -4.520  21.964-0.302 1.850          
ATOM    807  1HZ LYS A  56      19.905  -4.766  22.824 0.330 0.225          
ATOM    808  2HZ LYS A  56      20.123  -4.298  21.268 0.330 0.225          
ATOM    809  3HZ LYS A  56      18.854  -3.710  22.156 0.330 0.225          
ATOM    810  C   LYS A  56      15.170  -6.404  16.279 0.510 2.000          
ATOM    811  O   LYS A  56      15.551  -5.312  15.854-0.510 1.700          
ATOM    812  N   VAL A  57      14.222  -7.124  15.686-0.470 1.850          
ATOM    813  HN  VAL A  57      13.980  -8.054  16.026 0.310 0.225          
ATOM    814  CA  VAL A  57      13.534  -6.673  14.480 0.070 2.275          
ATOM    815  HA  VAL A  57      13.252  -5.630  14.622 0.090 1.320          
ATOM    816  CB  VAL A  57      14.458  -6.820  13.284-0.090 2.275          
ATOM    817  HB  VAL A  57      15.363  -6.244  13.480 0.090 1.320          
ATOM    818  CG1 VAL A  57      14.944  -8.281  13.039-0.270 2.060          
ATOM    819 1HG1 VAL A  57      15.687  -8.310  12.240 0.090 1.320          
ATOM    820 2HG1 VAL A  57      15.429  -8.709  13.916 0.090 1.320          
ATOM    821 3HG1 VAL A  57      14.138  -8.954  12.746 0.090 1.320          
ATOM    822  CG2 VAL A  57      13.868  -6.202  12.042-0.270 2.060          
ATOM    823 1HG2 VAL A  57      13.040  -6.777  11.641 0.090 1.320          
ATOM    824 2HG2 VAL A  57      13.556  -5.171  12.199 0.090 1.320          
ATOM    825 3HG2 VAL A  57      14.627  -6.182  11.260 0.090 1.320          
ATOM    826  C   VAL A  57      12.284  -7.531  14.290 0.510 2.000          
ATOM    827  O   VAL A  57      12.259  -8.692  14.724-0.510 1.700          
ATOM    828  N   PRO A  58      11.240  -7.024  13.643-0.290 1.850          
ATOM    829  CD  PRO A  58      10.805  -5.576  13.653 0.000 2.175          
ATOM    830  1HD PRO A  58      10.834  -5.075  14.585 0.090 1.320          
ATOM    831  2HD PRO A  58      11.437  -4.995  12.983 0.090 1.320          
ATOM    832  CA  PRO A  58      10.112  -7.884  13.281 0.020 2.275          
ATOM    833  HA  PRO A  58       9.965  -8.688  14.008 0.090 1.320          
ATOM    834  CB  PRO A  58       8.897  -6.987  13.355-0.180 2.175          
ATOM    835  1HB PRO A  58       8.446  -7.075  14.344 0.090 1.320          
ATOM    836  2HB PRO A  58       8.120  -7.269  12.643 0.090 1.320          
ATOM    837  CG  PRO A  58       9.374  -5.581  13.131-0.180 2.175          
ATOM    838  1HG PRO A  58       8.734  -4.836  13.607 0.090 1.320          
ATOM    839  2HG PRO A  58       9.357  -5.390  12.061 0.090 1.320          
ATOM    840  C   PRO A  58      10.363  -8.522  11.922 0.510 2.000          
ATOM    841  O   PRO A  58      10.983  -7.935  11.028-0.510 1.700          
ATOM    842  N   TRP A  59       9.885  -9.764  11.773-0.470 1.850          
ATOM    843  HN  TRP A  59       9.252 -10.148  12.461 0.310 0.225          
ATOM    844  CA  TRP A  59      10.059 -10.453  10.495 0.070 2.275          
ATOM    845  HA  TRP A  59      11.133 -10.436  10.295 0.090 1.320          
ATOM    846  CB  TRP A  59       9.645 -12.013  10.462-0.180 2.175          
ATOM    847  1HB TRP A  59      10.104 -12.488   9.595 0.090 1.320          
ATOM    848  2HB TRP A  59      10.066 -12.519  11.330 0.090 1.320          
ATOM    849  CG  TRP A  59       8.144 -12.302  10.404-0.030 1.992          
ATOM    850  CD1 TRP A  59       7.348 -12.466  11.496 0.035 1.992          
ATOM    851  HD1 TRP A  59       7.692 -12.380  12.516 0.115 1.358          
ATOM    852  NE1 TRP A  59       6.005 -12.620  11.099-0.610 1.850          
ATOM    853  HE1 TRP A  59       5.216 -12.537  11.725 0.380 0.225          
ATOM    854  CE2 TRP A  59       5.980 -12.619   9.759 0.130 1.800          
ATOM    855  CD2 TRP A  59       7.341 -12.475   9.304-0.020 1.800          
ATOM    856  CE3 TRP A  59       7.660 -12.580   7.945-0.115 1.992          
ATOM    857  HE3 TRP A  59       8.682 -12.502   7.605 0.115 1.358          
ATOM    858  CZ3 TRP A  59       6.604 -12.798   7.038-0.115 1.992          
ATOM    859  HZ3 TRP A  59       6.784 -12.897   5.977 0.115 1.358          
ATOM    860  CZ2 TRP A  59       4.976 -12.723   8.885-0.115 1.992          
ATOM    861  HZ2 TRP A  59       3.952 -12.787   9.223 0.115 1.358          
ATOM    862  CH2 TRP A  59       5.286 -12.853   7.576-0.115 1.992          
ATOM    863  HH2 TRP A  59       4.471 -12.997   6.882 0.115 1.358          
ATOM    864  C   TRP A  59       9.415  -9.680   9.348 0.510 2.000          
ATOM    865  O   TRP A  59       9.846  -9.803   8.196-0.510 1.700          
ATOM    866  N   GLU A  60       8.379  -8.888   9.644-0.470 1.850          
ATOM    867  HN  GLU A  60       7.904  -8.976  10.551 0.310 0.225          
ATOM    868  CA  GLU A  60       7.736  -8.071   8.619 0.070 2.275          
ATOM    869  HA  GLU A  60       7.504  -8.725   7.777 0.090 1.320          
ATOM    870  CB  GLU A  60       6.372  -7.547   9.166-0.180 2.175          
ATOM    871  1HB GLU A  60       6.547  -6.806   9.948 0.090 1.320          
ATOM    872  2HB GLU A  60       5.851  -7.021   8.366 0.090 1.320          
ATOM    873  CG  GLU A  60       5.443  -8.660   9.724-0.280 2.175          
ATOM    874  1HG GLU A  60       4.415  -8.391   9.489 0.090 1.320          
ATOM    875  2HG GLU A  60       5.625  -9.624   9.248 0.090 1.320          
ATOM    876  CD  GLU A  60       5.472  -8.848  11.257 0.620 2.000          
ATOM    877  OE1 GLU A  60       6.550  -8.972  11.834-0.759 1.700          
ATOM    878  OE2 GLU A  60       4.337  -9.075  11.736-0.759 1.700          
ATOM    879  C   GLU A  60       8.677  -6.992   8.104 0.510 2.000          
ATOM    880  O   GLU A  60       8.655  -6.659   6.914-0.510 1.700          
ATOM    881  N   ALA A  61       9.497  -6.424   8.994-0.470 1.850          
ATOM    882  HN  ALA A  61       9.580  -6.860   9.907 0.310 0.225          
ATOM    883  CA  ALA A  61      10.431  -5.372   8.609 0.070 2.275          
ATOM    884  HA  ALA A  61       9.875  -4.610   8.059 0.090 1.320          
ATOM    885  CB  ALA A  61      10.981  -4.709   9.904-0.270 2.060          
ATOM    886  1HB ALA A  61      11.725  -3.959   9.644 0.090 1.320          
ATOM    887  2HB ALA A  61      10.195  -4.192  10.450 0.090 1.320          
ATOM    888  3HB ALA A  61      11.463  -5.434  10.557 0.090 1.320          
ATOM    889  C   ALA A  61      11.498  -5.881   7.647 0.510 2.000          
ATOM    890  O   ALA A  61      12.125  -5.082   6.944-0.510 1.700          
ATOM    891  N   ILE A  62      11.784  -7.183   7.665-0.470 1.850          
ATOM    892  HN  ILE A  62      11.311  -7.787   8.323 0.310 0.225          
ATOM    893  CA  ILE A  62      12.636  -7.767   6.635 0.070 2.275          
ATOM    894  HA  ILE A  62      13.396  -7.050   6.312 0.090 1.320          
ATOM    895  CB  ILE A  62      13.342  -8.994   7.099-0.090 2.275          
ATOM    896  HB  ILE A  62      12.604  -9.761   7.350 0.090 1.320          
ATOM    897  CG2 ILE A  62      14.346  -9.578   6.103-0.270 2.060          
ATOM    898 1HG2 ILE A  62      15.137  -8.867   5.885 0.090 1.320          
ATOM    899 2HG2 ILE A  62      14.819 -10.485   6.477 0.090 1.320          
ATOM    900 3HG2 ILE A  62      13.892  -9.863   5.154 0.090 1.320          
ATOM    901  CG1 ILE A  62      14.188  -8.701   8.346-0.180 2.175          
ATOM    902 1HG1 ILE A  62      15.086  -8.135   8.091 0.090 1.320          
ATOM    903 2HG1 ILE A  62      13.649  -8.059   9.044 0.090 1.320          
ATOM    904  CD1 ILE A  62      14.576  -9.955   9.174-0.270 2.060          
ATOM    905  HD1 ILE A  62      15.087  -9.660  10.092 0.090 1.320          
ATOM    906  HD2 ILE A  62      13.697 -10.531   9.465 0.090 1.320          
ATOM    907  HD3 ILE A  62      15.254 -10.619   8.640 0.090 1.320          
ATOM    908  C   ILE A  62      11.815  -8.155   5.413 0.510 2.000          
ATOM    909  O   ILE A  62      12.248  -7.957   4.273-0.510 1.700          
ATOM    910  N   TYR A  63      10.630  -8.724   5.631-0.470 1.850          
ATOM    911  HN  TYR A  63      10.349  -8.940   6.584 0.310 0.225          
ATOM    912  CA  TYR A  63       9.837  -9.253   4.527 0.070 2.275          
ATOM    913  HA  TYR A  63      10.494  -9.849   3.888 0.090 1.320          
ATOM    914  CB  TYR A  63       8.670 -10.179   4.964-0.180 2.175          
ATOM    915  1HB TYR A  63       9.093 -11.122   5.314 0.090 1.320          
ATOM    916  2HB TYR A  63       8.201  -9.754   5.851 0.090 1.320          
ATOM    917  CG  TYR A  63       7.596 -10.512   4.008 0.000 1.992          
ATOM    918  CD1 TYR A  63       7.764 -11.441   2.926-0.115 1.992          
ATOM    919  HD1 TYR A  63       8.717 -11.933   2.798 0.115 1.358          
ATOM    920  CE1 TYR A  63       6.684 -11.880   2.178-0.115 1.992          
ATOM    921  HE1 TYR A  63       6.791 -12.683   1.463 0.115 1.358          
ATOM    922  CZ  TYR A  63       5.483 -11.169   2.280 0.110 1.992          
ATOM    923  OH  TYR A  63       4.381 -11.492   1.674-0.540 1.770          
ATOM    924  HH  TYR A  63       3.609 -11.023   1.970 0.430 0.225          
ATOM    925  CD2 TYR A  63       6.339  -9.874   4.112-0.115 1.992          
ATOM    926  HD2 TYR A  63       6.197  -9.133   4.884 0.115 1.358          
ATOM    927  CE2 TYR A  63       5.273 -10.135   3.265-0.115 1.992          
ATOM    928  HE2 TYR A  63       4.342  -9.599   3.362 0.115 1.358          
ATOM    929  C   TYR A  63       9.283  -8.137   3.655 0.510 2.000          
ATOM    930  O   TYR A  63       9.403  -8.184   2.426-0.510 1.700          
ATOM    931  N   LEU A  64       8.641  -7.141   4.271-0.470 1.850          
ATOM    932  HN  LEU A  64       8.637  -7.092   5.291 0.310 0.225          
ATOM    933  CA  LEU A  64       7.991  -6.088   3.491 0.070 2.275          
ATOM    934  HA  LEU A  64       7.231  -6.563   2.870 0.090 1.320          
ATOM    935  CB  LEU A  64       7.306  -5.065   4.463-0.180 2.175          
ATOM    936  1HB LEU A  64       7.911  -4.901   5.348 0.090 1.320          
ATOM    937  2HB LEU A  64       7.205  -4.095   3.973 0.090 1.320          
ATOM    938  CG  LEU A  64       5.913  -5.525   4.953-0.090 2.275          
ATOM    939  HG  LEU A  64       6.046  -6.501   5.426 0.090 1.320          
ATOM    940  CD1 LEU A  64       5.414  -4.559   6.042-0.270 2.060          
ATOM    941 1HD1 LEU A  64       5.335  -3.536   5.673 0.090 1.320          
ATOM    942 2HD1 LEU A  64       4.443  -4.862   6.439 0.090 1.320          
ATOM    943 3HD1 LEU A  64       6.102  -4.544   6.889 0.090 1.320          
ATOM    944  CD2 LEU A  64       4.762  -5.669   3.933-0.270 2.060          
ATOM    945 1HD2 LEU A  64       5.026  -6.392   3.166 0.090 1.320          
ATOM    946 2HD2 LEU A  64       3.858  -6.048   4.409 0.090 1.320          
ATOM    947 3HD2 LEU A  64       4.538  -4.721   3.444 0.090 1.320          
ATOM    948  C   LEU A  64       8.951  -5.403   2.530 0.510 2.000          
ATOM    949  O   LEU A  64       8.638  -5.338   1.328-0.510 1.700          
ATOM    950  N   PRO A  65      10.118  -4.904   2.956-0.290 1.850          
ATOM    951  CD  PRO A  65      10.494  -4.380   4.320 0.000 2.175          
ATOM    952  1HD PRO A  65       9.685  -4.018   4.940 0.090 1.320          
ATOM    953  2HD PRO A  65      11.010  -5.187   4.834 0.090 1.320          
ATOM    954  CA  PRO A  65      11.037  -4.314   1.973 0.020 2.275          
ATOM    955  HA  PRO A  65      10.504  -3.536   1.432 0.090 1.320          
ATOM    956  CB  PRO A  65      12.158  -3.683   2.741-0.180 2.175          
ATOM    957  1HB PRO A  65      12.648  -2.868   2.206 0.090 1.320          
ATOM    958  2HB PRO A  65      12.906  -4.400   3.054 0.090 1.320          
ATOM    959  CG  PRO A  65      11.400  -3.232   3.993-0.180 2.175          
ATOM    960  1HG PRO A  65      10.825  -2.328   3.780 0.090 1.320          
ATOM    961  2HG PRO A  65      12.064  -3.019   4.827 0.090 1.320          
ATOM    962  C   PRO A  65      11.525  -5.315   0.943 0.510 2.000          
ATOM    963  O   PRO A  65      11.744  -4.938  -0.215-0.510 1.700          
ATOM    964  N   THR A  66      11.682  -6.587   1.322-0.470 1.850          
ATOM    965  HN  THR A  66      11.496  -6.868   2.276 0.310 0.225          
ATOM    966  CA  THR A  66      12.077  -7.603   0.351 0.070 2.275          
ATOM    967  HA  THR A  66      13.026  -7.303  -0.094 0.090 1.320          
ATOM    968  CB  THR A  66      12.199  -9.064   0.820 0.140 2.275          
ATOM    969  HB  THR A  66      11.298  -9.393   1.339 0.090 1.320          
ATOM    970  OG1 THR A  66      13.311  -9.198   1.697-0.660 1.770          
ATOM    971  HG1 THR A  66      13.121  -8.741   2.513 0.430 0.225          
ATOM    972  CG2 THR A  66      12.576 -10.140  -0.286-0.270 2.060          
ATOM    973 1HG2 THR A  66      12.801 -11.106   0.167 0.090 1.320          
ATOM    974 2HG2 THR A  66      11.768 -10.315  -0.996 0.090 1.320          
ATOM    975 3HG2 THR A  66      13.456  -9.832  -0.852 0.090 1.320          
ATOM    976  C   THR A  66      11.072  -7.678  -0.787 0.510 2.000          
ATOM    977  O   THR A  66      11.445  -7.856  -1.952-0.510 1.700          
ATOM    978  N   THR A  67       9.791  -7.503  -0.468-0.470 1.850          
ATOM    979  HN  THR A  67       9.527  -7.423   0.509 0.310 0.225          
ATOM    980  CA  THR A  67       8.769  -7.500  -1.498 0.070 2.275          
ATOM    981  HA  THR A  67       8.900  -8.419  -2.075 0.090 1.320          
ATOM    982  CB  THR A  67       7.322  -7.483  -1.017 0.140 2.275          
ATOM    983  HB  THR A  67       6.684  -7.649  -1.889 0.090 1.320          
ATOM    984  OG1 THR A  67       6.879  -6.206  -0.433-0.660 1.770          
ATOM    985  HG1 THR A  67       7.504  -5.943   0.248 0.430 0.225          
ATOM    986  CG2 THR A  67       7.082  -8.711  -0.016-0.270 2.060          
ATOM    987 1HG2 THR A  67       7.541  -8.556   0.954 0.090 1.320          
ATOM    988 2HG2 THR A  67       6.017  -8.860   0.164 0.090 1.320          
ATOM    989 3HG2 THR A  67       7.470  -9.647  -0.421 0.090 1.320          
ATOM    990  C   THR A  67       8.980  -6.352  -2.466 0.510 2.000          
ATOM    991  O   THR A  67       8.811  -6.504  -3.682-0.510 1.700          
ATOM    992  N   GLU A  68       9.394  -5.202  -1.952-0.470 1.850          
ATOM    993  HN  GLU A  68       9.629  -5.151  -0.969 0.310 0.225          
ATOM    994  CA  GLU A  68       9.574  -4.048  -2.815 0.070 2.275          
ATOM    995  HA  GLU A  68       8.665  -3.866  -3.393 0.090 1.320          
ATOM    996  CB  GLU A  68       9.918  -2.805  -1.977-0.180 2.175          
ATOM    997  1HB GLU A  68      10.768  -3.005  -1.332 0.090 1.320          
ATOM    998  2HB GLU A  68      10.258  -1.998  -2.633 0.090 1.320          
ATOM    999  CG  GLU A  68       8.752  -2.217  -1.114-0.210 2.175          
ATOM   1000  1HG GLU A  68       7.974  -1.820  -1.766 0.090 1.320          
ATOM   1001  2HG GLU A  68       8.288  -3.030  -0.557 0.090 1.320          
ATOM   1002  CD  GLU A  68       9.119  -1.160  -0.069 0.750 2.000          
ATOM   1003  OE1 GLU A  68       8.763   0.086  -0.522-0.360 1.700          
ATOM   1004  OE2 GLU A  68       9.635  -1.296   1.022-0.360 1.700          
ATOM   1005  C   GLU A  68      10.732  -4.232  -3.783 0.510 2.000          
ATOM   1006  O   GLU A  68      10.689  -3.695  -4.895-0.510 1.700          
ATOM   1007  N   MET A  69      11.769  -4.976  -3.388-0.470 1.850          
ATOM   1008  HN  MET A  69      11.764  -5.390  -2.463 0.310 0.225          
ATOM   1009  CA  MET A  69      12.811  -5.337  -4.343 0.070 2.275          
ATOM   1010  HA  MET A  69      13.330  -4.433  -4.669 0.090 1.320          
ATOM   1011  CB  MET A  69      13.841  -6.358  -3.731-0.180 2.175          
ATOM   1012  1HB MET A  69      13.370  -7.303  -3.462 0.090 1.320          
ATOM   1013  2HB MET A  69      14.600  -6.594  -4.479 0.090 1.320          
ATOM   1014  CG  MET A  69      14.496  -5.725  -2.483-0.140 2.175          
ATOM   1015  1HG MET A  69      15.066  -4.844  -2.782 0.090 1.320          
ATOM   1016  2HG MET A  69      13.741  -5.361  -1.789 0.090 1.320          
ATOM   1017  SD  MET A  69      15.599  -6.787  -1.465-0.090 2.000          
ATOM   1018  CE  MET A  69      16.642  -7.316  -2.816-0.220 2.060          
ATOM   1019  1HE MET A  69      17.521  -7.824  -2.418 0.090 1.320          
ATOM   1020  2HE MET A  69      16.118  -8.022  -3.459 0.090 1.320          
ATOM   1021  3HE MET A  69      16.982  -6.471  -3.414 0.090 1.320          
ATOM   1022  C   MET A  69      12.213  -6.021  -5.559 0.510 2.000          
ATOM   1023  O   MET A  69      12.486  -5.639  -6.703-0.510 1.700          
ATOM   1024  N   ILE A  70      11.382  -7.038  -5.326-0.470 1.850          
ATOM   1025  HN  ILE A  70      11.177  -7.307  -4.372 0.310 0.225          
ATOM   1026  CA  ILE A  70      10.852  -7.821  -6.434 0.070 2.275          
ATOM   1027  HA  ILE A  70      11.684  -8.185  -7.042 0.090 1.320          
ATOM   1028  CB  ILE A  70      10.087  -8.989  -5.903-0.090 2.275          
ATOM   1029  HB  ILE A  70       9.342  -8.601  -5.206 0.090 1.320          
ATOM   1030  CG2 ILE A  70       9.324  -9.792  -6.920-0.270 2.060          
ATOM   1031 1HG2 ILE A  70       9.984 -10.180  -7.697 0.090 1.320          
ATOM   1032 2HG2 ILE A  70       8.808 -10.642  -6.477 0.090 1.320          
ATOM   1033 3HG2 ILE A  70       8.546  -9.210  -7.413 0.090 1.320          
ATOM   1034  CG1 ILE A  70      11.023  -9.928  -5.099-0.180 2.175          
ATOM   1035 1HG1 ILE A  70      11.668 -10.491  -5.776 0.090 1.320          
ATOM   1036 2HG1 ILE A  70      11.704  -9.364  -4.460 0.090 1.320          
ATOM   1037  CD1 ILE A  70      10.269 -10.893  -4.174-0.270 2.060          
ATOM   1038  HD1 ILE A  70      10.972 -11.444  -3.548 0.090 1.320          
ATOM   1039  HD2 ILE A  70       9.592 -10.361  -3.506 0.090 1.320          
ATOM   1040  HD3 ILE A  70       9.693 -11.636  -4.724 0.090 1.320          
ATOM   1041  C   ILE A  70       9.991  -6.944  -7.327 0.510 2.000          
ATOM   1042  O   ILE A  70      10.175  -6.901  -8.548-0.510 1.700          
ATOM   1043  N   THR A  71       9.065  -6.196  -6.727-0.470 1.850          
ATOM   1044  HN  THR A  71       8.995  -6.224  -5.719 0.310 0.225          
ATOM   1045  CA  THR A  71       8.123  -5.445  -7.543 0.070 2.275          
ATOM   1046  HA  THR A  71       7.664  -6.132  -8.259 0.090 1.320          
ATOM   1047  CB  THR A  71       7.071  -4.847  -6.650 0.140 2.275          
ATOM   1048  HB  THR A  71       7.440  -3.984  -6.090 0.090 1.320          
ATOM   1049  OG1 THR A  71       6.587  -5.843  -5.731-0.660 1.770          
ATOM   1050  HG1 THR A  71       7.266  -6.070  -5.104 0.430 0.225          
ATOM   1051  CG2 THR A  71       5.851  -4.475  -7.485-0.270 2.060          
ATOM   1052 1HG2 THR A  71       5.064  -4.065  -6.853 0.090 1.320          
ATOM   1053 2HG2 THR A  71       6.079  -3.721  -8.239 0.090 1.320          
ATOM   1054 3HG2 THR A  71       5.432  -5.342  -7.997 0.090 1.320          
ATOM   1055  C   THR A  71       8.815  -4.325  -8.314 0.510 2.000          
ATOM   1056  O   THR A  71       8.597  -4.179  -9.521-0.510 1.700          
ATOM   1057  N   TYR A  72       9.704  -3.570  -7.662-0.470 1.850          
ATOM   1058  HN  TYR A  72       9.966  -3.770  -6.700 0.310 0.225          
ATOM   1059  CA  TYR A  72      10.302  -2.417  -8.329 0.070 2.275          
ATOM   1060  HA  TYR A  72       9.572  -1.979  -9.013 0.090 1.320          
ATOM   1061  CB  TYR A  72      10.687  -1.396  -7.285-0.180 2.175          
ATOM   1062  1HB TYR A  72      11.192  -1.827  -6.423 0.090 1.320          
ATOM   1063  2HB TYR A  72      11.385  -0.666  -7.698 0.090 1.320          
ATOM   1064  CG  TYR A  72       9.440  -0.701  -6.909 0.000 1.992          
ATOM   1065  CD1 TYR A  72       8.951   0.220  -7.866-0.115 1.992          
ATOM   1066  HD1 TYR A  72       9.541   0.473  -8.734 0.115 1.358          
ATOM   1067  CE1 TYR A  72       7.654   0.731  -7.779-0.115 1.992          
ATOM   1068  HE1 TYR A  72       7.316   1.399  -8.555 0.115 1.358          
ATOM   1069  CZ  TYR A  72       6.819   0.493  -6.667 0.110 1.992          
ATOM   1070  OH  TYR A  72       5.542   1.120  -6.597-0.540 1.770          
ATOM   1071  HH  TYR A  72       5.475   1.805  -7.250 0.430 0.225          
ATOM   1072  CD2 TYR A  72       8.540  -0.993  -5.810-0.115 1.992          
ATOM   1073  HD2 TYR A  72       8.869  -1.714  -5.077 0.115 1.358          
ATOM   1074  CE2 TYR A  72       7.248  -0.461  -5.670-0.115 1.992          
ATOM   1075  HE2 TYR A  72       6.625  -0.718  -4.826 0.115 1.358          
ATOM   1076  C   TYR A  72      11.447  -2.796  -9.247 0.510 2.000          
ATOM   1077  O   TYR A  72      11.748  -2.043 -10.178-0.510 1.700          
ATOM   1078  N   SER A  73      12.078  -3.946  -9.024-0.470 1.850          
ATOM   1079  HN  SER A  73      11.866  -4.515  -8.210 0.310 0.225          
ATOM   1080  CA  SER A  73      12.942  -4.499 -10.057 0.070 2.275          
ATOM   1081  HA  SER A  73      13.661  -3.726 -10.338 0.090 1.320          
ATOM   1082  CB  SER A  73      13.762  -5.747  -9.637 0.050 2.175          
ATOM   1083  1HB SER A  73      14.201  -5.586  -8.652 0.090 1.320          
ATOM   1084  2HB SER A  73      13.119  -6.626  -9.555 0.090 1.320          
ATOM   1085  OG  SER A  73      14.884  -6.016 -10.588-0.660 1.770          
ATOM   1086  HG1 SER A  73      15.276  -6.854 -10.391 0.430 0.225          
ATOM   1087  C   SER A  73      12.123  -4.838 -11.296 0.510 2.000          
ATOM   1088  O   SER A  73      12.553  -4.590 -12.429-0.510 1.700          
ATOM   1089  N   LEU A  74      10.918  -5.373 -11.092-0.470 1.850          
ATOM   1090  HN  LEU A  74      10.622  -5.612 -10.153 0.310 0.225          
ATOM   1091  CA  LEU A  74      10.044  -5.710 -12.207 0.070 2.275          
ATOM   1092  HA  LEU A  74      10.629  -6.281 -12.931 0.090 1.320          
ATOM   1093  CB  LEU A  74       8.780  -6.570 -11.824-0.180 2.175          
ATOM   1094  1HB LEU A  74       8.297  -6.137 -10.952 0.090 1.320          
ATOM   1095  2HB LEU A  74       8.032  -6.523 -12.618 0.090 1.320          
ATOM   1096  CG  LEU A  74       9.140  -8.074 -11.539-0.090 2.275          
ATOM   1097  HG  LEU A  74      10.153  -8.102 -11.131 0.090 1.320          
ATOM   1098  CD1 LEU A  74       8.244  -8.758 -10.532-0.270 2.060          
ATOM   1099 1HD1 LEU A  74       8.602  -9.758 -10.282 0.090 1.320          
ATOM   1100 2HD1 LEU A  74       8.210  -8.196  -9.600 0.090 1.320          
ATOM   1101 3HD1 LEU A  74       7.217  -8.845 -10.889 0.090 1.320          
ATOM   1102  CD2 LEU A  74       9.084  -8.960 -12.740-0.270 2.060          
ATOM   1103 1HD2 LEU A  74       9.760  -8.594 -13.515 0.090 1.320          
ATOM   1104 2HD2 LEU A  74       9.402  -9.979 -12.512 0.090 1.320          
ATOM   1105 3HD2 LEU A  74       8.085  -9.007 -13.174 0.090 1.320          
ATOM   1106  C   LEU A  74       9.565  -4.463 -12.935 0.510 2.000          
ATOM   1107  O   LEU A  74       9.440  -4.467 -14.164-0.510 1.700          
ATOM   1108  N   ALA A  75       9.256  -3.397 -12.191-0.470 1.850          
ATOM   1109  HN  ALA A  75       9.266  -3.503 -11.182 0.310 0.225          
ATOM   1110  CA  ALA A  75       8.852  -2.141 -12.819 0.070 2.275          
ATOM   1111  HA  ALA A  75       8.045  -2.351 -13.525 0.090 1.320          
ATOM   1112  CB  ALA A  75       8.316  -1.199 -11.754-0.270 2.060          
ATOM   1113  1HB ALA A  75       7.492  -1.649 -11.201 0.090 1.320          
ATOM   1114  2HB ALA A  75       9.088  -0.915 -11.041 0.090 1.320          
ATOM   1115  3HB ALA A  75       7.941  -0.279 -12.206 0.090 1.320          
ATOM   1116  C   ALA A  75       9.999  -1.526 -13.610 0.510 2.000          
ATOM   1117  O   ALA A  75       9.779  -0.903 -14.655-0.510 1.700          
ATOM   1118  N   PHE A  76      11.230  -1.682 -13.123-0.470 1.850          
ATOM   1119  HN  PHE A  76      11.371  -2.178 -12.251 0.310 0.225          
ATOM   1120  CA  PHE A  76      12.388  -1.220 -13.877 0.070 2.275          
ATOM   1121  HA  PHE A  76      12.274  -0.151 -14.060 0.090 1.320          
ATOM   1122  CB  PHE A  76      13.674  -1.525 -12.983-0.180 2.175          
ATOM   1123  1HB PHE A  76      13.605  -1.009 -12.025 0.090 1.320          
ATOM   1124  2HB PHE A  76      13.765  -2.583 -12.764 0.090 1.320          
ATOM   1125  CG  PHE A  76      14.967  -1.089 -13.670 0.000 1.992          
ATOM   1126  CD1 PHE A  76      15.030   0.023 -14.543-0.115 1.992          
ATOM   1127  HD1 PHE A  76      14.166   0.650 -14.672 0.115 1.358          
ATOM   1128  CE1 PHE A  76      16.188   0.376 -15.274-0.115 1.992          
ATOM   1129  HE1 PHE A  76      16.191   1.249 -15.911 0.115 1.358          
ATOM   1130  CZ  PHE A  76      17.349  -0.454 -15.169-0.115 1.992          
ATOM   1131  HZ  PHE A  76      18.238  -0.222 -15.737 0.115 1.358          
ATOM   1132  CD2 PHE A  76      16.146  -1.835 -13.584-0.115 1.992          
ATOM   1133  HD2 PHE A  76      16.139  -2.711 -12.950 0.115 1.358          
ATOM   1134  CE2 PHE A  76      17.283  -1.642 -14.391-0.115 1.992          
ATOM   1135  HE2 PHE A  76      18.129  -2.311 -14.328 0.115 1.358          
ATOM   1136  C   PHE A  76      12.509  -1.958 -15.203 0.510 2.000          
ATOM   1137  O   PHE A  76      12.841  -1.357 -16.233-0.510 1.700          
ATOM   1138  N   THR A  77      12.228  -3.261 -15.196-0.470 1.850          
ATOM   1139  HN  THR A  77      12.039  -3.747 -14.325 0.310 0.225          
ATOM   1140  CA  THR A  77      12.264  -4.080 -16.399 0.070 2.275          
ATOM   1141  HA  THR A  77      13.104  -3.709 -16.992 0.090 1.320          
ATOM   1142  CB  THR A  77      12.538  -5.555 -16.264 0.140 2.275          
ATOM   1143  HB  THR A  77      12.555  -6.073 -17.227 0.090 1.320          
ATOM   1144  OG1 THR A  77      11.547  -6.147 -15.367-0.660 1.770          
ATOM   1145  HG1 THR A  77      11.040  -6.767 -15.897 0.430 0.225          
ATOM   1146  CG2 THR A  77      13.911  -5.680 -15.520-0.270 2.060          
ATOM   1147 1HG2 THR A  77      14.719  -5.220 -16.090 0.090 1.320          
ATOM   1148 2HG2 THR A  77      13.898  -5.217 -14.534 0.090 1.320          
ATOM   1149 3HG2 THR A  77      14.173  -6.728 -15.374 0.090 1.320          
ATOM   1150  C   THR A  77      11.077  -3.826 -17.315 0.510 2.000          
ATOM   1151  O   THR A  77      11.115  -4.232 -18.481-0.510 1.700          
ATOM   1152  N   GLY A  78      10.040  -3.153 -16.824-0.470 1.850          
ATOM   1153  HN  GLY A  78      10.072  -2.859 -15.856 0.310 0.225          
ATOM   1154  CA  GLY A  78       8.839  -2.966 -17.608-0.020 2.175          
ATOM   1155  1HA GLY A  78       9.084  -2.661 -18.627 0.090 1.320          
ATOM   1156  2HA GLY A  78       8.266  -2.151 -17.167 0.090 1.320          
ATOM   1157  C   GLY A  78       7.951  -4.188 -17.659 0.510 2.000          
ATOM   1158  O   GLY A  78       7.202  -4.362 -18.626-0.510 1.700          
ATOM   1159  N   ASN A  79       8.004  -5.039 -16.638-0.470 1.850          
ATOM   1160  HN  ASN A  79       8.591  -4.798 -15.840 0.310 0.225          
ATOM   1161  CA  ASN A  79       7.202  -6.247 -16.576 0.070 2.275          
ATOM   1162  HA  ASN A  79       6.757  -6.482 -17.545 0.090 1.320          
ATOM   1163  CB  ASN A  79       8.099  -7.428 -16.089-0.180 2.175          
ATOM   1164  1HB ASN A  79       8.697  -7.116 -15.229 0.090 1.320          
ATOM   1165  2HB ASN A  79       7.531  -8.296 -15.758 0.090 1.320          
ATOM   1166  CG  ASN A  79       8.973  -7.884 -17.166 0.550 2.000          
ATOM   1167  OD1 ASN A  79      10.192  -7.870 -16.965-0.550 1.700          
ATOM   1168  ND2 ASN A  79       8.451  -8.420 -18.278-0.620 1.850          
ATOM   1169 1HD2 ASN A  79       9.105  -8.736 -18.980 0.320 0.225          
ATOM   1170 2HD2 ASN A  79       7.462  -8.438 -18.458 0.300 0.225          
ATOM   1171  C   ASN A  79       6.036  -6.035 -15.612 0.510 2.000          
ATOM   1172  O   ASN A  79       5.799  -4.930 -15.114-0.510 1.700          
ATOM   1173  N   GLY A  80       5.300  -7.109 -15.338-0.470 1.850          
ATOM   1174  HN  GLY A  80       5.534  -7.993 -15.761 0.310 0.225          
ATOM   1175  CA  GLY A  80       4.197  -7.044 -14.402-0.020 2.175          
ATOM   1176  1HA GLY A  80       4.535  -6.511 -13.516 0.090 1.320          
ATOM   1177  2HA GLY A  80       3.927  -8.050 -14.083 0.090 1.320          
ATOM   1178  C   GLY A  80       2.958  -6.340 -14.899 0.510 2.000          
ATOM   1179  O   GLY A  80       2.155  -5.875 -14.086-0.510 1.700          
ATOM   1180  N   TYR A  81       2.766  -6.268 -16.212-0.470 1.850          
ATOM   1181  HN  TYR A  81       3.439  -6.673 -16.844 0.310 0.225          
ATOM   1182  CA  TYR A  81       1.557  -5.717 -16.805 0.070 2.275          
ATOM   1183  HA  TYR A  81       0.855  -5.423 -16.029 0.090 1.320          
ATOM   1184  CB  TYR A  81       1.820  -4.370 -17.675-0.180 2.175          
ATOM   1185  1HB TYR A  81       2.517  -4.584 -18.487 0.090 1.320          
ATOM   1186  2HB TYR A  81       0.891  -4.065 -18.159 0.090 1.320          
ATOM   1187  CG  TYR A  81       2.360  -3.195 -16.869 0.000 1.992          
ATOM   1188  CD1 TYR A  81       1.458  -2.251 -16.326-0.115 1.992          
ATOM   1189  HD1 TYR A  81       0.417  -2.255 -16.615 0.115 1.358          
ATOM   1190  CE1 TYR A  81       1.878  -1.392 -15.279-0.115 1.992          
ATOM   1191  HE1 TYR A  81       1.171  -0.686 -14.867 0.115 1.358          
ATOM   1192  CZ  TYR A  81       3.193  -1.355 -14.861 0.110 1.992          
ATOM   1193  OH  TYR A  81       3.647  -0.403 -13.938-0.540 1.770          
ATOM   1194  HH  TYR A  81       3.127   0.417 -13.998 0.430 0.225          
ATOM   1195  CD2 TYR A  81       3.684  -3.138 -16.497-0.115 1.992          
ATOM   1196  HD2 TYR A  81       4.392  -3.835 -16.920 0.115 1.358          
ATOM   1197  CE2 TYR A  81       4.119  -2.274 -15.427-0.115 1.992          
ATOM   1198  HE2 TYR A  81       5.153  -2.281 -15.113 0.115 1.358          
ATOM   1199  C   TYR A  81       0.908  -6.812 -17.633 0.510 2.000          
ATOM   1200  O   TYR A  81       1.550  -7.386 -18.519-0.510 1.700          
ATOM   1201  N   ILE A  82      -0.347  -7.120 -17.326-0.470 1.850          
ATOM   1202  HN  ILE A  82      -0.845  -6.554 -16.642 0.310 0.225          
ATOM   1203  CA  ILE A  82      -1.105  -8.143 -18.033 0.070 2.275          
ATOM   1204  HA  ILE A  82      -0.448  -8.713 -18.695 0.090 1.320          
ATOM   1205  CB  ILE A  82      -1.860  -9.161 -17.136-0.090 2.275          
ATOM   1206  HB  ILE A  82      -2.549  -8.663 -16.455 0.090 1.320          
ATOM   1207  CG2 ILE A  82      -2.573 -10.227 -17.914-0.270 2.060          
ATOM   1208 1HG2 ILE A  82      -3.335  -9.824 -18.583 0.090 1.320          
ATOM   1209 2HG2 ILE A  82      -1.894 -10.827 -18.521 0.090 1.320          
ATOM   1210 3HG2 ILE A  82      -3.126 -10.906 -17.265 0.090 1.320          
ATOM   1211  CG1 ILE A  82      -0.691  -9.860 -16.350-0.180 2.175          
ATOM   1212 1HG1 ILE A  82       0.038 -10.301 -17.033 0.090 1.320          
ATOM   1213 2HG1 ILE A  82      -0.139  -9.137 -15.752 0.090 1.320          
ATOM   1214  CD1 ILE A  82      -1.230 -10.951 -15.419-0.270 2.060          
ATOM   1215  HD1 ILE A  82      -1.622 -11.812 -15.960 0.090 1.320          
ATOM   1216  HD2 ILE A  82      -0.433 -11.345 -14.792 0.090 1.320          
ATOM   1217  HD3 ILE A  82      -2.014 -10.579 -14.758 0.090 1.320          
ATOM   1218  C   ILE A  82      -2.140  -7.442 -18.897 0.510 2.000          
ATOM   1219  O   ILE A  82      -2.902  -6.598 -18.408-0.510 1.700          
ATOM   1220  N   ARG A  83      -2.160  -7.778 -20.180-0.470 1.850          
ATOM   1221  HN  ARG A  83      -1.612  -8.567 -20.487 0.310 0.225          
ATOM   1222  CA  ARG A  83      -3.139  -7.224 -21.101 0.070 2.275          
ATOM   1223  HA  ARG A  83      -3.427  -6.251 -20.727 0.090 1.320          
ATOM   1224  CB  ARG A  83      -2.521  -6.950 -22.462-0.180 2.175          
ATOM   1225  1HB ARG A  83      -1.719  -6.225 -22.327 0.090 1.320          
ATOM   1226  2HB ARG A  83      -2.048  -7.860 -22.831 0.090 1.320          
ATOM   1227  CG  ARG A  83      -3.521  -6.398 -23.576-0.180 2.175          
ATOM   1228  1HG ARG A  83      -4.149  -7.209 -23.952 0.090 1.320          
ATOM   1229  2HG ARG A  83      -4.227  -5.726 -23.081 0.090 1.320          
ATOM   1230  CD  ARG A  83      -2.932  -5.617 -24.716 0.200 2.175          
ATOM   1231  1HD ARG A  83      -3.704  -5.319 -25.428 0.090 1.320          
ATOM   1232  2HD ARG A  83      -2.456  -4.707 -24.345 0.090 1.320          
ATOM   1233  NE  ARG A  83      -1.916  -6.491 -25.380-0.700 1.850          
ATOM   1234  HE  ARG A  83      -2.031  -7.458 -25.105 0.440 0.225          
ATOM   1235  CZ  ARG A  83      -0.967  -6.167 -26.211 0.640 2.000          
ATOM   1236  NH1 ARG A  83      -0.819  -4.983 -26.805-0.800 1.850          
ATOM   1237 1HH1 ARG A  83      -0.104  -4.769 -27.485 0.460 0.225          
ATOM   1238 2HH1 ARG A  83      -1.389  -4.204 -26.502 0.460 0.225          
ATOM   1239  NH2 ARG A  83      -0.122  -7.110 -26.659-0.800 1.850          
ATOM   1240 1HH2 ARG A  83       0.599  -6.919 -27.342 0.460 0.225          
ATOM   1241 2HH2 ARG A  83      -0.167  -8.066 -26.331 0.460 0.225          
ATOM   1242  C   ARG A  83      -4.354  -8.144 -21.149 0.510 2.000          
ATOM   1243  O   ARG A  83      -4.223  -9.346 -21.400-0.510 1.700          
ATOM   1244  N   VAL A  84      -5.533  -7.575 -20.896-0.470 1.850          
ATOM   1245  HN  VAL A  84      -5.571  -6.561 -20.771 0.310 0.225          
ATOM   1246  CA  VAL A  84      -6.773  -8.345 -20.919 0.070 2.275          
ATOM   1247  HA  VAL A  84      -6.593  -9.348 -20.524 0.090 1.320          
ATOM   1248  CB  VAL A  84      -7.835  -7.620 -20.033-0.090 2.275          
ATOM   1249  HB  VAL A  84      -8.051  -6.661 -20.501 0.090 1.320          
ATOM   1250  CG1 VAL A  84      -9.167  -8.407 -19.870-0.270 2.060          
ATOM   1251 1HG1 VAL A  84      -9.003  -9.420 -19.499 0.090 1.320          
ATOM   1252 2HG1 VAL A  84      -9.830  -7.909 -19.160 0.090 1.320          
ATOM   1253 3HG1 VAL A  84      -9.742  -8.467 -20.791 0.090 1.320          
ATOM   1254  CG2 VAL A  84      -7.383  -7.332 -18.585-0.270 2.060          
ATOM   1255 1HG2 VAL A  84      -8.079  -6.656 -18.093 0.090 1.320          
ATOM   1256 2HG2 VAL A  84      -7.296  -8.241 -17.989 0.090 1.320          
ATOM   1257 3HG2 VAL A  84      -6.415  -6.830 -18.554 0.090 1.320          
ATOM   1258  C   VAL A  84      -7.281  -8.449 -22.357 0.510 2.000          
ATOM   1259  O   VAL A  84      -6.855  -7.718 -23.252-0.510 1.700          
ATOM   1260  N   ALA A  85      -8.172  -9.417 -22.597-0.470 1.850          
ATOM   1261  HN  ALA A  85      -8.463 -10.033 -21.853 0.310 0.225          
ATOM   1262  CA  ALA A  85      -8.651  -9.647 -23.954 0.070 2.275          
ATOM   1263  HA  ALA A  85      -7.818  -9.921 -24.605 0.090 1.320          
ATOM   1264  CB  ALA A  85      -9.731 -10.841 -23.911-0.270 2.060          
ATOM   1265  1HB ALA A  85      -9.289 -11.775 -23.564 0.090 1.320          
ATOM   1266  2HB ALA A  85     -10.586 -10.606 -23.275 0.090 1.320          
ATOM   1267  3HB ALA A  85     -10.128 -11.032 -24.912 0.090 1.320          
ATOM   1268  C   ALA A  85      -9.349  -8.423 -24.522 0.510 2.000          
ATOM   1269  O   ALA A  85      -9.297  -8.195 -25.734-0.510 1.700          
ATOM   1270  N   ASN A  86      -9.964  -7.599 -23.675-0.470 1.850          
ATOM   1271  HN  ASN A  86      -9.922  -7.774 -22.683 0.310 0.225          
ATOM   1272  CA  ASN A  86     -10.614  -6.393 -24.178 0.070 2.275          
ATOM   1273  HA  ASN A  86     -11.101  -6.608 -25.131 0.090 1.320          
ATOM   1274  CB  ASN A  86     -11.749  -5.894 -23.242-0.180 2.175          
ATOM   1275  1HB ASN A  86     -12.165  -4.941 -23.573 0.090 1.320          
ATOM   1276  2HB ASN A  86     -12.573  -6.609 -23.265 0.090 1.320          
ATOM   1277  CG  ASN A  86     -11.207  -5.753 -21.784 0.550 2.000          
ATOM   1278  OD1 ASN A  86     -10.036  -5.567 -21.532-0.550 1.700          
ATOM   1279  ND2 ASN A  86     -12.153  -5.836 -20.847-0.620 1.850          
ATOM   1280 1HD2 ASN A  86     -11.886  -5.843 -19.868 0.320 0.225          
ATOM   1281 2HD2 ASN A  86     -13.115  -5.993 -21.108 0.300 0.225          
ATOM   1282  C   ASN A  86      -9.620  -5.272 -24.434 0.510 2.000          
ATOM   1283  O   ASN A  86     -10.032  -4.138 -24.690-0.510 1.700          
ATOM   1284  N   GLY A  87      -8.327  -5.584 -24.410-0.470 1.850          
ATOM   1285  HN  GLY A  87      -8.044  -6.529 -24.165 0.310 0.225          
ATOM   1286  CA  GLY A  87      -7.290  -4.600 -24.604-0.020 2.175          
ATOM   1287  1HA GLY A  87      -7.533  -3.988 -25.469 0.090 1.320          
ATOM   1288  2HA GLY A  87      -6.371  -5.127 -24.854 0.090 1.320          
ATOM   1289  C   GLY A  87      -7.009  -3.721 -23.419 0.510 2.000          
ATOM   1290  O   GLY A  87      -6.371  -2.681 -23.578-0.510 1.700          
ATOM   1291  N   LYS A  88      -7.403  -4.128 -22.222-0.470 1.850          
ATOM   1292  HN  LYS A  88      -7.991  -4.946 -22.129 0.310 0.225          
ATOM   1293  CA  LYS A  88      -7.070  -3.347 -21.046 0.070 2.275          
ATOM   1294  HA  LYS A  88      -6.989  -2.283 -21.282 0.090 1.320          
ATOM   1295  CB  LYS A  88      -8.118  -3.524 -19.889-0.180 2.175          
ATOM   1296  1HB LYS A  88      -8.478  -4.549 -19.826 0.090 1.320          
ATOM   1297  2HB LYS A  88      -7.661  -3.319 -18.917 0.090 1.320          
ATOM   1298  CG  LYS A  88      -9.282  -2.533 -20.073-0.180 2.175          
ATOM   1299  1HG LYS A  88      -8.857  -1.530 -20.138 0.090 1.320          
ATOM   1300  2HG LYS A  88      -9.755  -2.715 -21.041 0.090 1.320          
ATOM   1301  CD  LYS A  88     -10.384  -2.524 -18.962-0.180 2.175          
ATOM   1302  1HD LYS A  88     -10.963  -3.449 -19.005 0.090 1.320          
ATOM   1303  2HD LYS A  88      -9.875  -2.527 -17.996 0.090 1.320          
ATOM   1304  CE  LYS A  88     -11.276  -1.338 -19.047 0.210 2.175          
ATOM   1305  1HE LYS A  88     -10.688  -0.438 -19.226 0.050 1.320          
ATOM   1306  2HE LYS A  88     -11.966  -1.449 -19.884 0.050 1.320          
ATOM   1307  NZ  LYS A  88     -12.055  -1.099 -17.809-0.300 1.850          
ATOM   1308  1HZ LYS A  88     -11.452  -0.959 -17.012 0.330 0.225          
ATOM   1309  2HZ LYS A  88     -12.622  -0.272 -17.933 0.330 0.225          
ATOM   1310  3HZ LYS A  88     -12.697  -1.876 -17.629 0.330 0.225          
ATOM   1311  C   LYS A  88      -5.725  -3.807 -20.506 0.510 2.000          
ATOM   1312  O   LYS A  88      -5.306  -4.947 -20.718-0.510 1.700          
ATOM   1313  N   TYR A  89      -5.045  -2.908 -19.802-0.470 1.850          
ATOM   1314  HN  TYR A  89      -5.470  -2.019 -19.580 0.310 0.225          
ATOM   1315  CA  TYR A  89      -3.784  -3.228 -19.153 0.070 2.275          
ATOM   1316  HA  TYR A  89      -3.425  -4.208 -19.470 0.090 1.320          
ATOM   1317  CB  TYR A  89      -2.613  -2.261 -19.344-0.180 2.175          
ATOM   1318  1HB TYR A  89      -2.980  -1.238 -19.257 0.090 1.320          
ATOM   1319  2HB TYR A  89      -1.883  -2.369 -18.538 0.090 1.320          
ATOM   1320  CG  TYR A  89      -1.834  -2.417 -20.605 0.000 1.992          
ATOM   1321  CD1 TYR A  89      -1.147  -3.591 -20.913-0.115 1.992          
ATOM   1322  HD1 TYR A  89      -1.046  -4.371 -20.173 0.115 1.358          
ATOM   1323  CE1 TYR A  89      -0.404  -3.677 -22.131-0.115 1.992          
ATOM   1324  HE1 TYR A  89       0.233  -4.529 -22.318 0.115 1.358          
ATOM   1325  CZ  TYR A  89      -0.597  -2.743 -23.098 0.110 1.992          
ATOM   1326  OH  TYR A  89       0.010  -2.820 -24.333-0.540 1.770          
ATOM   1327  HH  TYR A  89       0.185  -1.954 -24.680 0.430 0.225          
ATOM   1328  CD2 TYR A  89      -2.086  -1.514 -21.732-0.115 1.992          
ATOM   1329  HD2 TYR A  89      -2.757  -0.676 -21.611 0.115 1.358          
ATOM   1330  CE2 TYR A  89      -1.441  -1.650 -22.853-0.115 1.992          
ATOM   1331  HE2 TYR A  89      -1.604  -0.908 -23.622 0.115 1.358          
ATOM   1332  C   TYR A  89      -4.033  -3.318 -17.659 0.510 2.000          
ATOM   1333  O   TYR A  89      -4.609  -2.399 -17.067-0.510 1.700          
ATOM   1334  N   LEU A  90      -3.631  -4.432 -17.061-0.470 1.850          
ATOM   1335  HN  LEU A  90      -3.257  -5.210 -17.610 0.310 0.225          
ATOM   1336  CA  LEU A  90      -3.743  -4.593 -15.619 0.070 2.275          
ATOM   1337  HA  LEU A  90      -4.488  -3.936 -15.174 0.090 1.320          
ATOM   1338  CB  LEU A  90      -4.177  -6.065 -15.400-0.180 2.175          
ATOM   1339  1HB LEU A  90      -5.154  -6.198 -15.868 0.090 1.320          
ATOM   1340  2HB LEU A  90      -3.520  -6.750 -15.933 0.090 1.320          
ATOM   1341  CG  LEU A  90      -4.292  -6.554 -13.850-0.090 2.275          
ATOM   1342  HG  LEU A  90      -3.268  -6.566 -13.473 0.090 1.320          
ATOM   1343  CD1 LEU A  90      -5.022  -5.642 -12.856-0.270 2.060          
ATOM   1344 1HD1 LEU A  90      -4.593  -4.651 -12.798 0.090 1.320          
ATOM   1345 2HD1 LEU A  90      -6.072  -5.550 -13.127 0.090 1.320          
ATOM   1346 3HD1 LEU A  90      -4.976  -6.046 -11.845 0.090 1.320          
ATOM   1347  CD2 LEU A  90      -4.678  -8.028 -13.780-0.270 2.060          
ATOM   1348 1HD2 LEU A  90      -4.601  -8.414 -12.763 0.090 1.320          
ATOM   1349 2HD2 LEU A  90      -5.702  -8.189 -14.111 0.090 1.320          
ATOM   1350 3HD2 LEU A  90      -4.031  -8.644 -14.406 0.090 1.320          
ATOM   1351  C   LEU A  90      -2.360  -4.554 -14.992 0.510 2.000          
ATOM   1352  O   LEU A  90      -1.487  -5.350 -15.372-0.510 1.700          
ATOM   1353  N   PRO A  91      -2.132  -3.689 -14.013-0.290 1.850          
ATOM   1354  CD  PRO A  91      -2.996  -2.526 -13.677 0.000 2.175          
ATOM   1355  1HD PRO A  91      -2.994  -1.833 -14.522 0.090 1.320          
ATOM   1356  2HD PRO A  91      -4.036  -2.747 -13.450 0.090 1.320          
ATOM   1357  CA  PRO A  91      -0.813  -3.648 -13.376 0.020 2.275          
ATOM   1358  HA  PRO A  91       0.011  -3.686 -14.095 0.090 1.320          
ATOM   1359  CB  PRO A  91      -0.823  -2.300 -12.656-0.180 2.175          
ATOM   1360  1HB PRO A  91      -0.351  -1.566 -13.309 0.090 1.320          
ATOM   1361  2HB PRO A  91      -0.251  -2.273 -11.736 0.090 1.320          
ATOM   1362  CG  PRO A  91      -2.309  -1.885 -12.449-0.180 2.175          
ATOM   1363  1HG PRO A  91      -2.455  -0.805 -12.411 0.090 1.320          
ATOM   1364  2HG PRO A  91      -2.716  -2.318 -11.545 0.090 1.320          
ATOM   1365  C   PRO A  91      -0.702  -4.793 -12.393 0.510 2.000          
ATOM   1366  O   PRO A  91      -0.916  -4.633 -11.183-0.510 1.700          
ATOM   1367  N   TRP A  92      -0.347  -5.960 -12.921-0.470 1.850          
ATOM   1368  HN  TRP A  92      -0.176  -6.009 -13.918 0.310 0.225          
ATOM   1369  CA  TRP A  92      -0.450  -7.168 -12.126 0.070 2.275          
ATOM   1370  HA  TRP A  92      -1.430  -7.180 -11.647 0.090 1.320          
ATOM   1371  CB  TRP A  92      -0.290  -8.492 -12.983-0.180 2.175          
ATOM   1372  1HB TRP A  92      -1.114  -8.520 -13.696 0.090 1.320          
ATOM   1373  2HB TRP A  92       0.619  -8.419 -13.580 0.090 1.320          
ATOM   1374  CG  TRP A  92      -0.274  -9.899 -12.288-0.030 1.992          
ATOM   1375  CD1 TRP A  92       0.699 -10.829 -12.383 0.035 1.992          
ATOM   1376  HD1 TRP A  92       1.589 -10.724 -12.987 0.115 1.358          
ATOM   1377  NE1 TRP A  92       0.219 -11.973 -11.902-0.610 1.850          
ATOM   1378  HE1 TRP A  92       0.708 -12.855 -11.978 0.380 0.225          
ATOM   1379  CE2 TRP A  92      -0.857 -11.760 -11.176 0.130 1.800          
ATOM   1380  CD2 TRP A  92      -1.209 -10.387 -11.365-0.020 1.800          
ATOM   1381  CE3 TRP A  92      -2.359  -9.853 -10.771-0.115 1.992          
ATOM   1382  HE3 TRP A  92      -2.670  -8.836 -10.945 0.115 1.358          
ATOM   1383  CZ3 TRP A  92      -3.187 -10.741 -10.067-0.115 1.992          
ATOM   1384  HZ3 TRP A  92      -4.120 -10.381  -9.662 0.115 1.358          
ATOM   1385  CZ2 TRP A  92      -1.587 -12.542 -10.349-0.115 1.992          
ATOM   1386  HZ2 TRP A  92      -1.301 -13.567 -10.166 0.115 1.358          
ATOM   1387  CH2 TRP A  92      -2.788 -12.025  -9.782-0.115 1.992          
ATOM   1388  HH2 TRP A  92      -3.410 -12.662  -9.170 0.115 1.358          
ATOM   1389  C   TRP A  92       0.599  -7.179 -11.028 0.510 2.000          
ATOM   1390  O   TRP A  92       0.282  -7.437  -9.863-0.510 1.700          
ATOM   1391  N   ALA A  93       1.852  -6.876 -11.374-0.470 1.850          
ATOM   1392  HN  ALA A  93       2.028  -6.565 -12.326 0.310 0.225          
ATOM   1393  CA  ALA A  93       2.906  -6.894 -10.369 0.070 2.275          
ATOM   1394  HA  ALA A  93       2.888  -7.895  -9.930 0.090 1.320          
ATOM   1395  CB  ALA A  93       4.372  -6.668 -10.838-0.270 2.060          
ATOM   1396  1HB ALA A  93       4.703  -7.472 -11.494 0.090 1.320          
ATOM   1397  2HB ALA A  93       4.493  -5.714 -11.353 0.090 1.320          
ATOM   1398  3HB ALA A  93       5.057  -6.666  -9.988 0.090 1.320          
ATOM   1399  C   ALA A  93       2.581  -5.946  -9.225 0.510 2.000          
ATOM   1400  O   ALA A  93       2.687  -6.316  -8.051-0.510 1.700          
ATOM   1401  N   ARG A  94       2.157  -4.723  -9.544-0.470 1.850          
ATOM   1402  HN  ARG A  94       2.020  -4.485 -10.514 0.310 0.225          
ATOM   1403  CA  ARG A  94       1.829  -3.786  -8.476 0.070 2.275          
ATOM   1404  HA  ARG A  94       2.677  -3.690  -7.793 0.090 1.320          
ATOM   1405  CB  ARG A  94       1.562  -2.425  -9.179-0.180 2.175          
ATOM   1406  1HB ARG A  94       2.476  -2.101  -9.680 0.090 1.320          
ATOM   1407  2HB ARG A  94       0.819  -2.562  -9.959 0.090 1.320          
ATOM   1408  CG  ARG A  94       1.092  -1.345  -8.276-0.180 2.175          
ATOM   1409  1HG ARG A  94       0.073  -1.553  -7.943 0.090 1.320          
ATOM   1410  2HG ARG A  94       1.693  -1.351  -7.369 0.090 1.320          
ATOM   1411  CD  ARG A  94       1.129   0.097  -8.859 0.200 2.175          
ATOM   1412  1HD ARG A  94       0.636   0.781  -8.166 0.090 1.320          
ATOM   1413  2HD ARG A  94       2.161   0.439  -8.919 0.090 1.320          
ATOM   1414  NE  ARG A  94       0.456   0.197 -10.136-0.700 1.850          
ATOM   1415  HE  ARG A  94      -0.574   0.089 -10.102 0.440 0.225          
ATOM   1416  CZ  ARG A  94       1.043   0.811 -11.194 0.640 2.000          
ATOM   1417  NH1 ARG A  94       2.342   1.094 -11.325-0.800 1.850          
ATOM   1418 1HH1 ARG A  94       2.569   1.452 -12.277 0.460 0.225          
ATOM   1419 2HH1 ARG A  94       3.079   0.659 -10.799 0.460 0.225          
ATOM   1420  NH2 ARG A  94       0.236   1.265 -12.196-0.800 1.850          
ATOM   1421 1HH2 ARG A  94       0.592   1.777 -13.040 0.460 0.225          
ATOM   1422 2HH2 ARG A  94      -0.765   1.169 -12.190 0.460 0.225          
ATOM   1423  C   ARG A  94       0.608  -4.243  -7.688 0.510 2.000          
ATOM   1424  O   ARG A  94       0.650  -4.311  -6.452-0.510 1.700          
ATOM   1425  N   MET A  95      -0.482  -4.571  -8.374-0.470 1.850          
ATOM   1426  HN  MET A  95      -0.494  -4.571  -9.392 0.310 0.225          
ATOM   1427  CA  MET A  95      -1.679  -4.980  -7.650 0.070 2.275          
ATOM   1428  HA  MET A  95      -1.840  -4.253  -6.850 0.090 1.320          
ATOM   1429  CB  MET A  95      -3.003  -5.007  -8.456-0.180 2.175          
ATOM   1430  1HB MET A  95      -2.937  -5.740  -9.262 0.090 1.320          
ATOM   1431  2HB MET A  95      -3.799  -5.352  -7.794 0.090 1.320          
ATOM   1432  CG  MET A  95      -3.420  -3.629  -9.036-0.140 2.175          
ATOM   1433  1HG MET A  95      -3.354  -2.868  -8.261 0.090 1.320          
ATOM   1434  2HG MET A  95      -2.664  -3.357  -9.763 0.090 1.320          
ATOM   1435  SD  MET A  95      -5.093  -3.511  -9.833-0.090 2.000          
ATOM   1436  CE  MET A  95      -6.067  -2.816  -8.450-0.220 2.060          
ATOM   1437  1HE MET A  95      -6.064  -3.484  -7.588 0.090 1.320          
ATOM   1438  2HE MET A  95      -5.657  -1.850  -8.183 0.090 1.320          
ATOM   1439  3HE MET A  95      -7.091  -2.645  -8.772 0.090 1.320          
ATOM   1440  C   MET A  95      -1.483  -6.322  -6.945 0.510 2.000          
ATOM   1441  O   MET A  95      -1.993  -6.521  -5.836-0.510 1.700          
ATOM   1442  N   ALA A  96      -0.723  -7.244  -7.546-0.470 1.850          
ATOM   1443  HN  ALA A  96      -0.335  -7.112  -8.485 0.310 0.225          
ATOM   1444  CA  ALA A  96      -0.398  -8.476  -6.830 0.070 2.275          
ATOM   1445  HA  ALA A  96      -1.312  -8.918  -6.440 0.090 1.320          
ATOM   1446  CB  ALA A  96       0.228  -9.466  -7.863-0.270 2.060          
ATOM   1447  1HB ALA A  96      -0.435  -9.645  -8.708 0.090 1.320          
ATOM   1448  2HB ALA A  96       1.190  -9.116  -8.237 0.090 1.320          
ATOM   1449  3HB ALA A  96       0.408 -10.434  -7.394 0.090 1.320          
ATOM   1450  C   ALA A  96       0.535  -8.218  -5.652 0.510 2.000          
ATOM   1451  O   ALA A  96       0.500  -8.962  -4.667-0.510 1.700          
ATOM   1452  N   SER A  97       1.391  -7.197  -5.741-0.470 1.850          
ATOM   1453  HN  SER A  97       1.513  -6.711  -6.625 0.310 0.225          
ATOM   1454  CA  SER A  97       2.233  -6.841  -4.602 0.070 2.275          
ATOM   1455  HA  SER A  97       2.745  -7.762  -4.311 0.090 1.320          
ATOM   1456  CB  SER A  97       3.385  -5.818  -4.928 0.050 2.175          
ATOM   1457  1HB SER A  97       4.162  -5.909  -4.167 0.090 1.320          
ATOM   1458  2HB SER A  97       3.874  -6.076  -5.867 0.090 1.320          
ATOM   1459  OG  SER A  97       2.962  -4.449  -4.939-0.660 1.770          
ATOM   1460  HG1 SER A  97       2.181  -4.407  -5.498 0.430 0.225          
ATOM   1461  C   SER A  97       1.387  -6.434  -3.407 0.510 2.000          
ATOM   1462  O   SER A  97       1.759  -6.687  -2.254-0.510 1.700          
ATOM   1463  N   TRP A  98       0.262  -5.768  -3.661-0.470 1.850          
ATOM   1464  HN  TRP A  98       0.002  -5.564  -4.619 0.310 0.225          
ATOM   1465  CA  TRP A  98      -0.612  -5.376  -2.567 0.070 2.275          
ATOM   1466  HA  TRP A  98      -0.082  -4.752  -1.844 0.090 1.320          
ATOM   1467  CB  TRP A  98      -1.751  -4.554  -3.243-0.180 2.175          
ATOM   1468  1HB TRP A  98      -2.298  -5.140  -3.969 0.090 1.320          
ATOM   1469  2HB TRP A  98      -2.495  -4.316  -2.481 0.090 1.320          
ATOM   1470  CG  TRP A  98      -1.360  -3.216  -3.880-0.030 1.992          
ATOM   1471  CD1 TRP A  98      -0.186  -2.616  -3.917 0.035 1.992          
ATOM   1472  HD1 TRP A  98       0.695  -3.037  -3.454 0.115 1.358          
ATOM   1473  NE1 TRP A  98      -0.164  -1.502  -4.734-0.610 1.850          
ATOM   1474  HE1 TRP A  98       0.682  -0.991  -4.955 0.380 0.225          
ATOM   1475  CE2 TRP A  98      -1.425  -1.358  -5.255 0.130 1.800          
ATOM   1476  CD2 TRP A  98      -2.233  -2.430  -4.713-0.020 1.800          
ATOM   1477  CE3 TRP A  98      -3.608  -2.498  -5.047-0.115 1.992          
ATOM   1478  HE3 TRP A  98      -4.220  -3.270  -4.613 0.115 1.358          
ATOM   1479  CZ3 TRP A  98      -4.147  -1.616  -5.942-0.115 1.992          
ATOM   1480  HZ3 TRP A  98      -5.191  -1.702  -6.165 0.115 1.358          
ATOM   1481  CZ2 TRP A  98      -2.016  -0.421  -6.123-0.115 1.992          
ATOM   1482  HZ2 TRP A  98      -1.440   0.398  -6.527 0.115 1.358          
ATOM   1483  CH2 TRP A  98      -3.410  -0.543  -6.429-0.115 1.992          
ATOM   1484  HH2 TRP A  98      -3.880   0.186  -7.073 0.115 1.358          
ATOM   1485  C   TRP A  98      -1.158  -6.598  -1.853 0.510 2.000          
ATOM   1486  O   TRP A  98      -1.198  -6.635  -0.619-0.510 1.700          
ATOM   1487  N   LEU A  99      -1.539  -7.626  -2.616-0.470 1.850          
ATOM   1488  HN  LEU A  99      -1.476  -7.547  -3.623 0.310 0.225          
ATOM   1489  CA  LEU A  99      -2.072  -8.846  -2.021 0.070 2.275          
ATOM   1490  HA  LEU A  99      -2.967  -8.581  -1.456 0.090 1.320          
ATOM   1491  CB  LEU A  99      -2.433  -9.942  -3.056-0.180 2.175          
ATOM   1492  1HB LEU A  99      -1.583 -10.087  -3.722 0.090 1.320          
ATOM   1493  2HB LEU A  99      -2.550 -10.907  -2.557 0.090 1.320          
ATOM   1494  CG  LEU A  99      -3.733  -9.674  -3.939-0.090 2.275          
ATOM   1495  HG  LEU A  99      -3.790  -8.604  -4.136 0.090 1.320          
ATOM   1496  CD1 LEU A  99      -3.844 -10.382  -5.300-0.270 2.060          
ATOM   1497 1HD1 LEU A  99      -3.085 -10.045  -6.001 0.090 1.320          
ATOM   1498 2HD1 LEU A  99      -3.728 -11.461  -5.192 0.090 1.320          
ATOM   1499 3HD1 LEU A  99      -4.814 -10.206  -5.764 0.090 1.320          
ATOM   1500  CD2 LEU A  99      -4.985 -10.111  -3.062-0.270 2.060          
ATOM   1501 1HD2 LEU A  99      -5.910  -9.833  -3.563 0.090 1.320          
ATOM   1502 2HD2 LEU A  99      -5.007 -11.188  -2.890 0.090 1.320          
ATOM   1503 3HD2 LEU A  99      -4.992  -9.618  -2.089 0.090 1.320          
ATOM   1504  C   LEU A  99      -1.090  -9.458  -1.033 0.510 2.000          
ATOM   1505  O   LEU A  99      -1.487  -9.966   0.021-0.510 1.700          
ATOM   1506  N   CYS A 100       0.198  -9.432  -1.369-0.470 1.850          
ATOM   1507  HN  CYS A 100       0.457  -9.031  -2.260 0.310 0.225          
ATOM   1508  CA  CYS A 100       1.215 -10.024  -0.509 0.070 2.275          
ATOM   1509  HA  CYS A 100       0.841 -10.984  -0.144 0.090 1.320          
ATOM   1510  CB  CYS A 100       2.482 -10.341  -1.413-0.110 2.175          
ATOM   1511  1HB CYS A 100       2.999  -9.416  -1.672 0.090 1.320          
ATOM   1512  2HB CYS A 100       3.193 -10.942  -0.843 0.090 1.320          
ATOM   1513  SG  CYS A 100       2.082 -11.227  -2.957-0.230 2.000          
ATOM   1514  HG1 CYS A 100       1.361 -10.263  -3.552 0.160 0.450          
ATOM   1515  C   CYS A 100       1.484  -9.169   0.722 0.510 2.000          
ATOM   1516  O   CYS A 100       1.816  -9.695   1.790-0.510 1.700          
ATOM   1517  N   THR A 101       1.392  -7.853   0.582-0.470 1.850          
ATOM   1518  HN  THR A 101       1.074  -7.486  -0.305 0.310 0.225          
ATOM   1519  CA  THR A 101       1.816  -6.926   1.622 0.070 2.275          
ATOM   1520  HA  THR A 101       2.468  -7.441   2.332 0.090 1.320          
ATOM   1521  CB  THR A 101       2.589  -5.834   1.062 0.140 2.275          
ATOM   1522  HB  THR A 101       2.852  -5.155   1.874 0.090 1.320          
ATOM   1523  OG1 THR A 101       1.955  -5.040   0.051-0.660 1.770          
ATOM   1524  HG1 THR A 101       1.875  -5.579  -0.736 0.430 0.225          
ATOM   1525  CG2 THR A 101       3.896  -6.432   0.499-0.270 2.060          
ATOM   1526 1HG2 THR A 101       4.575  -5.621   0.244 0.090 1.320          
ATOM   1527 2HG2 THR A 101       4.416  -7.086   1.197 0.090 1.320          
ATOM   1528 3HG2 THR A 101       3.739  -7.009  -0.412 0.090 1.320          
ATOM   1529  C   THR A 101       0.687  -6.386   2.492 0.510 2.000          
ATOM   1530  O   THR A 101       0.849  -6.298   3.712-0.510 1.700          
ATOM   1531  N   CYS A 102      -0.446  -6.005   1.901-0.470 1.850          
ATOM   1532  HN  CYS A 102      -0.599  -6.165   0.903 0.310 0.225          
ATOM   1533  CA  CYS A 102      -1.467  -5.285   2.663 0.070 2.275          
ATOM   1534  HA  CYS A 102      -0.960  -4.385   3.017 0.090 1.320          
ATOM   1535  CB  CYS A 102      -2.808  -4.783   1.991-0.110 2.175          
ATOM   1536  1HB CYS A 102      -3.449  -5.615   1.705 0.090 1.320          
ATOM   1537  2HB CYS A 102      -3.397  -4.201   2.701 0.090 1.320          
ATOM   1538  SG  CYS A 102      -2.563  -3.734   0.450-0.230 2.000          
ATOM   1539  HG1 CYS A 102      -1.856  -2.764   1.036 0.160 0.450          
ATOM   1540  C   CYS A 102      -1.930  -6.024   3.910 0.510 2.000          
ATOM   1541  O   CYS A 102      -2.041  -5.381   4.968-0.510 1.700          
ATOM   1542  N   PRO A 103      -2.250  -7.323   3.873-0.290 1.850          
ATOM   1543  CD  PRO A 103      -2.292  -8.134   2.637 0.000 2.175          
ATOM   1544  1HD PRO A 103      -2.682  -7.637   1.753 0.090 1.320          
ATOM   1545  2HD PRO A 103      -1.297  -8.513   2.399 0.090 1.320          
ATOM   1546  CA  PRO A 103      -2.623  -7.995   5.125 0.020 2.275          
ATOM   1547  HA  PRO A 103      -3.466  -7.470   5.580 0.090 1.320          
ATOM   1548  CB  PRO A 103      -3.073  -9.357   4.653-0.180 2.175          
ATOM   1549  1HB PRO A 103      -4.027  -9.647   5.097 0.090 1.320          
ATOM   1550  2HB PRO A 103      -2.351 -10.130   4.927 0.090 1.320          
ATOM   1551  CG  PRO A 103      -3.162  -9.267   3.099-0.180 2.175          
ATOM   1552  1HG PRO A 103      -4.197  -9.074   2.815 0.090 1.320          
ATOM   1553  2HG PRO A 103      -2.889 -10.207   2.614 0.090 1.320          
ATOM   1554  C   PRO A 103      -1.480  -8.054   6.118 0.510 2.000          
ATOM   1555  O   PRO A 103      -1.720  -8.063   7.331-0.510 1.700          
ATOM   1556  N   ILE A 104      -0.235  -8.085   5.638-0.470 1.850          
ATOM   1557  HN  ILE A 104      -0.075  -8.004   4.645 0.310 0.225          
ATOM   1558  CA  ILE A 104       0.907  -8.107   6.547 0.070 2.275          
ATOM   1559  HA  ILE A 104       0.681  -8.797   7.363 0.090 1.320          
ATOM   1560  CB  ILE A 104       2.177  -8.658   5.856-0.090 2.275          
ATOM   1561  HB  ILE A 104       2.365  -8.006   5.002 0.090 1.320          
ATOM   1562  CG2 ILE A 104       3.445  -8.518   6.736-0.270 2.060          
ATOM   1563 1HG2 ILE A 104       4.310  -8.980   6.262 0.090 1.320          
ATOM   1564 2HG2 ILE A 104       3.707  -7.481   6.946 0.090 1.320          
ATOM   1565 3HG2 ILE A 104       3.300  -9.022   7.691 0.090 1.320          
ATOM   1566  CG1 ILE A 104       1.963 -10.047   5.249-0.180 2.175          
ATOM   1567 1HG1 ILE A 104       1.106 -10.066   4.575 0.090 1.320          
ATOM   1568 2HG1 ILE A 104       2.814 -10.324   4.635 0.090 1.320          
ATOM   1569  CD1 ILE A 104       1.795 -11.192   6.404-0.270 2.060          
ATOM   1570  HD1 ILE A 104       1.711 -12.181   5.953 0.090 1.320          
ATOM   1571  HD2 ILE A 104       2.653 -11.216   7.077 0.090 1.320          
ATOM   1572  HD3 ILE A 104       0.901 -11.037   7.007 0.090 1.320          
ATOM   1573  C   ILE A 104       1.068  -6.753   7.224 0.510 2.000          
ATOM   1574  O   ILE A 104       1.322  -6.672   8.431-0.510 1.700          
ATOM   1575  N   MET A 105       0.919  -5.668   6.456-0.470 1.850          
ATOM   1576  HN  MET A 105       0.736  -5.802   5.464 0.310 0.225          
ATOM   1577  CA  MET A 105       1.023  -4.325   7.020 0.070 2.275          
ATOM   1578  HA  MET A 105       1.938  -4.282   7.612 0.090 1.320          
ATOM   1579  CB  MET A 105       1.124  -3.238   5.907-0.180 2.175          
ATOM   1580  1HB MET A 105       0.146  -3.221   5.426 0.090 1.320          
ATOM   1581  2HB MET A 105       1.276  -2.264   6.373 0.090 1.320          
ATOM   1582  CG  MET A 105       2.172  -3.501   4.787-0.140 2.175          
ATOM   1583  1HG MET A 105       3.169  -3.220   5.117 0.090 1.320          
ATOM   1584  2HG MET A 105       2.231  -4.553   4.546 0.090 1.320          
ATOM   1585  SD  MET A 105       1.725  -2.646   3.292-0.090 2.000          
ATOM   1586  CE  MET A 105       2.206  -1.065   4.010-0.220 2.060          
ATOM   1587  1HE MET A 105       2.178  -0.288   3.251 0.090 1.320          
ATOM   1588  2HE MET A 105       1.532  -0.745   4.800 0.090 1.320          
ATOM   1589  3HE MET A 105       3.222  -1.092   4.401 0.090 1.320          
ATOM   1590  C   MET A 105      -0.135  -4.016   7.959 0.510 2.000          
ATOM   1591  O   MET A 105       0.057  -3.374   8.996-0.510 1.700          
ATOM   1592  N   LEU A 106      -1.343  -4.450   7.606-0.470 1.850          
ATOM   1593  HN  LEU A 106      -1.477  -4.929   6.718 0.310 0.225          
ATOM   1594  CA  LEU A 106      -2.475  -4.259   8.502 0.070 2.275          
ATOM   1595  HA  LEU A 106      -2.453  -3.218   8.824 0.090 1.320          
ATOM   1596  CB  LEU A 106      -3.807  -4.483   7.738-0.180 2.175          
ATOM   1597  1HB LEU A 106      -3.709  -5.364   7.101 0.090 1.320          
ATOM   1598  2HB LEU A 106      -4.600  -4.730   8.446 0.090 1.320          
ATOM   1599  CG  LEU A 106      -4.211  -3.286   6.940-0.090 2.275          
ATOM   1600  HG  LEU A 106      -3.327  -2.907   6.428 0.090 1.320          
ATOM   1601  CD1 LEU A 106      -5.245  -3.623   5.865-0.270 2.060          
ATOM   1602 1HD1 LEU A 106      -6.165  -4.019   6.297 0.090 1.320          
ATOM   1603 2HD1 LEU A 106      -5.488  -2.742   5.271 0.090 1.320          
ATOM   1604 3HD1 LEU A 106      -4.831  -4.363   5.180 0.090 1.320          
ATOM   1605  CD2 LEU A 106      -4.766  -2.144   7.853-0.270 2.060          
ATOM   1606 1HD2 LEU A 106      -5.629  -2.472   8.432 0.090 1.320          
ATOM   1607 2HD2 LEU A 106      -4.027  -1.758   8.554 0.090 1.320          
ATOM   1608 3HD2 LEU A 106      -5.090  -1.295   7.250 0.090 1.320          
ATOM   1609  C   LEU A 106      -2.287  -5.028   9.799 0.510 2.000          
ATOM   1610  O   LEU A 106      -2.719  -4.566  10.860-0.510 1.700          
ATOM   1611  N   GLY A 107      -1.635  -6.193   9.741-0.470 1.850          
ATOM   1612  HN  GLY A 107      -1.345  -6.583   8.849 0.310 0.225          
ATOM   1613  CA  GLY A 107      -1.291  -6.896  10.964-0.020 2.175          
ATOM   1614  1HA GLY A 107      -0.773  -7.819  10.698 0.090 1.320          
ATOM   1615  2HA GLY A 107      -2.194  -7.187  11.497 0.090 1.320          
ATOM   1616  C   GLY A 107      -0.379  -6.090  11.867 0.510 2.000          
ATOM   1617  O   GLY A 107      -0.497  -6.157  13.093-0.510 1.700          
ATOM   1618  N   LEU A 108       0.523  -5.299  11.277-0.470 1.850          
ATOM   1619  HN  LEU A 108       0.632  -5.338  10.270 0.310 0.225          
ATOM   1620  CA  LEU A 108       1.404  -4.433  12.055 0.070 2.275          
ATOM   1621  HA  LEU A 108       1.870  -5.051  12.826 0.090 1.320          
ATOM   1622  CB  LEU A 108       2.543  -3.711  11.257-0.180 2.175          
ATOM   1623  1HB LEU A 108       2.114  -3.200  10.396 0.090 1.320          
ATOM   1624  2HB LEU A 108       3.019  -2.938  11.863 0.090 1.320          
ATOM   1625  CG  LEU A 108       3.549  -4.745  10.851-0.090 2.275          
ATOM   1626  HG  LEU A 108       3.050  -5.622  10.427 0.090 1.320          
ATOM   1627  CD1 LEU A 108       4.385  -4.154   9.763-0.270 2.060          
ATOM   1628 1HD1 LEU A 108       5.102  -4.880   9.379 0.090 1.320          
ATOM   1629 2HD1 LEU A 108       3.779  -3.850   8.911 0.090 1.320          
ATOM   1630 3HD1 LEU A 108       4.943  -3.280  10.096 0.090 1.320          
ATOM   1631  CD2 LEU A 108       4.479  -5.196  11.926-0.270 2.060          
ATOM   1632 1HD2 LEU A 108       4.358  -4.632  12.849 0.090 1.320          
ATOM   1633 2HD2 LEU A 108       4.258  -6.235  12.186 0.090 1.320          
ATOM   1634 3HD2 LEU A 108       5.535  -5.185  11.651 0.090 1.320          
ATOM   1635  C   LEU A 108       0.624  -3.362  12.801 0.510 2.000          
ATOM   1636  O   LEU A 108       1.088  -2.854  13.828-0.510 1.700          
ATOM   1637  N   VAL A 109      -0.541  -2.980  12.280-0.470 1.850          
ATOM   1638  HN  VAL A 109      -0.851  -3.409  11.417 0.310 0.225          
ATOM   1639  CA  VAL A 109      -1.421  -2.063  12.994 0.070 2.275          
ATOM   1640  HA  VAL A 109      -0.813  -1.309  13.502 0.090 1.320          
ATOM   1641  CB  VAL A 109      -2.304  -1.346  12.010-0.090 2.275          
ATOM   1642  HB  VAL A 109      -2.942  -2.048  11.471 0.090 1.320          
ATOM   1643  CG1 VAL A 109      -3.204  -0.391  12.843-0.270 2.060          
ATOM   1644 1HG1 VAL A 109      -3.957  -0.914  13.434 0.090 1.320          
ATOM   1645 2HG1 VAL A 109      -2.628   0.243  13.520 0.090 1.320          
ATOM   1646 3HG1 VAL A 109      -3.761   0.279  12.187 0.090 1.320          
ATOM   1647  CG2 VAL A 109      -1.451  -0.508  10.962-0.270 2.060          
ATOM   1648 1HG2 VAL A 109      -0.852  -1.151  10.315 0.090 1.320          
ATOM   1649 2HG2 VAL A 109      -2.112   0.071  10.321 0.090 1.320          
ATOM   1650 3HG2 VAL A 109      -0.779   0.194  11.456 0.090 1.320          
ATOM   1651  C   VAL A 109      -2.179  -2.805  14.081 0.510 2.000          
ATOM   1652  O   VAL A 109      -2.275  -2.340  15.221-0.510 1.700          
ATOM   1653  N   SER A 110      -2.727  -3.974  13.735-0.470 1.850          
ATOM   1654  HN  SER A 110      -2.630  -4.289  12.773 0.310 0.225          
ATOM   1655  CA  SER A 110      -3.449  -4.790  14.703 0.070 2.275          
ATOM   1656  HA  SER A 110      -4.354  -4.284  15.033 0.090 1.320          
ATOM   1657  CB  SER A 110      -3.773  -6.077  13.852 0.050 2.175          
ATOM   1658  1HB SER A 110      -4.224  -5.802  12.897 0.090 1.320          
ATOM   1659  2HB SER A 110      -2.868  -6.637  13.622 0.090 1.320          
ATOM   1660  OG  SER A 110      -4.662  -6.954  14.502-0.660 1.770          
ATOM   1661  HG1 SER A 110      -4.149  -7.456  15.126 0.430 0.225          
ATOM   1662  C   SER A 110      -2.593  -5.174  15.902 0.510 2.000          
ATOM   1663  O   SER A 110      -3.144  -5.460  16.971-0.510 1.700          
ATOM   1664  N   ASN A 111      -1.265  -5.202  15.751-0.470 1.850          
ATOM   1665  HN  ASN A 111      -0.865  -5.080  14.827 0.310 0.225          
ATOM   1666  CA  ASN A 111      -0.407  -5.524  16.886 0.070 2.275          
ATOM   1667  HA  ASN A 111      -0.726  -6.485  17.298 0.090 1.320          
ATOM   1668  CB  ASN A 111       1.052  -5.705  16.216-0.180 2.175          
ATOM   1669  1HB ASN A 111       1.012  -6.367  15.350 0.090 1.320          
ATOM   1670  2HB ASN A 111       1.465  -4.746  15.901 0.090 1.320          
ATOM   1671  CG  ASN A 111       1.948  -6.330  17.297 0.550 2.000          
ATOM   1672  OD1 ASN A 111       1.697  -6.182  18.481-0.550 1.700          
ATOM   1673  ND2 ASN A 111       3.066  -6.966  16.841-0.620 1.850          
ATOM   1674 1HD2 ASN A 111       3.696  -7.375  17.513 0.320 0.225          
ATOM   1675 2HD2 ASN A 111       3.242  -7.071  15.852 0.300 0.225          
ATOM   1676  C   ASN A 111      -0.548  -4.494  18.001 0.510 2.000          
ATOM   1677  O   ASN A 111      -0.326  -4.819  19.173-0.510 1.700          
ATOM   1678  N   MET A 112      -0.916  -3.257  17.663-0.470 1.850          
ATOM   1679  HN  MET A 112      -1.178  -3.057  16.704 0.310 0.225          
ATOM   1680  CA  MET A 112      -0.910  -2.170  18.641 0.070 2.275          
ATOM   1681  HA  MET A 112       0.073  -2.114  19.108 0.090 1.320          
ATOM   1682  CB  MET A 112      -1.244  -0.820  17.980-0.180 2.175          
ATOM   1683  1HB MET A 112      -2.184  -0.874  17.436 0.090 1.320          
ATOM   1684  2HB MET A 112      -1.405  -0.088  18.772 0.090 1.320          
ATOM   1685  CG  MET A 112      -0.166  -0.259  17.080-0.140 2.175          
ATOM   1686  1HG MET A 112       0.807  -0.380  17.556 0.090 1.320          
ATOM   1687  2HG MET A 112      -0.130  -0.823  16.146 0.090 1.320          
ATOM   1688  SD  MET A 112      -0.361   1.524  16.710-0.090 2.000          
ATOM   1689  CE  MET A 112       1.028   1.819  15.525-0.220 2.060          
ATOM   1690  1HE MET A 112       1.986   1.686  16.028 0.090 1.320          
ATOM   1691  2HE MET A 112       0.965   1.110  14.702 0.090 1.320          
ATOM   1692  3HE MET A 112       0.978   2.830  15.121 0.090 1.320          
ATOM   1693  C   MET A 112      -1.930  -2.396  19.753 0.510 2.000          
ATOM   1694  O   MET A 112      -1.586  -2.365  20.941-0.510 1.700          
ATOM   1695  N   ALA A 113      -3.200  -2.583  19.392-0.470 1.850          
ATOM   1696  HN  ALA A 113      -3.437  -2.738  18.419 0.310 0.225          
ATOM   1697  CA  ALA A 113      -4.251  -2.737  20.390 0.070 2.275          
ATOM   1698  HA  ALA A 113      -3.875  -3.237  21.285 0.090 1.320          
ATOM   1699  CB  ALA A 113      -4.799  -1.321  20.723-0.270 2.060          
ATOM   1700  1HB ALA A 113      -5.254  -0.849  19.851 0.090 1.320          
ATOM   1701  2HB ALA A 113      -5.563  -1.359  21.501 0.090 1.320          
ATOM   1702  3HB ALA A 113      -4.014  -0.652  21.071 0.090 1.320          
ATOM   1703  C   ALA A 113      -5.395  -3.562  19.817 0.510 2.000          
ATOM   1704  O   ALA A 113      -5.581  -3.640  18.601-0.510 1.700          
ATOM   1705  N   LEU A 114      -6.171  -4.167  20.714-0.470 1.850          
ATOM   1706  HN  LEU A 114      -6.045  -3.955  21.691 0.310 0.225          
ATOM   1707  CA  LEU A 114      -7.322  -4.984  20.343 0.070 2.275          
ATOM   1708  HA  LEU A 114      -7.234  -5.331  19.312 0.090 1.320          
ATOM   1709  CB  LEU A 114      -7.413  -6.213  21.255-0.180 2.175          
ATOM   1710  1HB LEU A 114      -6.476  -6.767  21.175 0.090 1.320          
ATOM   1711  2HB LEU A 114      -7.437  -5.856  22.287 0.090 1.320          
ATOM   1712  CG  LEU A 114      -8.616  -7.214  21.068-0.090 2.275          
ATOM   1713  HG  LEU A 114      -9.558  -6.666  21.129 0.090 1.320          
ATOM   1714  CD1 LEU A 114      -8.534  -7.843  19.738-0.270 2.060          
ATOM   1715 1HD1 LEU A 114      -9.004  -8.823  19.737 0.090 1.320          
ATOM   1716 2HD1 LEU A 114      -8.995  -7.222  18.967 0.090 1.320          
ATOM   1717 3HD1 LEU A 114      -7.499  -8.018  19.436 0.090 1.320          
ATOM   1718  CD2 LEU A 114      -8.633  -8.235  22.194-0.270 2.060          
ATOM   1719 1HD2 LEU A 114      -8.721  -7.749  23.167 0.090 1.320          
ATOM   1720 2HD2 LEU A 114      -9.462  -8.935  22.093 0.090 1.320          
ATOM   1721 3HD2 LEU A 114      -7.711  -8.820  22.208 0.090 1.320          
ATOM   1722  C   LEU A 114      -8.595  -4.156  20.496 0.510 2.000          
ATOM   1723  O   LEU A 114      -8.888  -3.657  21.589-0.510 1.700          
ATOM   1724  N   VAL A 115      -9.347  -4.015  19.403-0.470 1.850          
ATOM   1725  HN  VAL A 115      -9.056  -4.449  18.532 0.310 0.225          
ATOM   1726  CA  VAL A 115     -10.562  -3.205  19.356 0.070 2.275          
ATOM   1727  HA  VAL A 115     -10.699  -2.708  20.319 0.090 1.320          
ATOM   1728  CB  VAL A 115     -10.593  -2.072  18.281-0.090 2.275          
ATOM   1729  HB  VAL A 115     -11.594  -1.635  18.265 0.090 1.320          
ATOM   1730  CG1 VAL A 115      -9.605  -0.947  18.597-0.270 2.060          
ATOM   1731 1HG1 VAL A 115      -8.574  -1.293  18.543 0.090 1.320          
ATOM   1732 2HG1 VAL A 115      -9.716  -0.099  17.922 0.090 1.320          
ATOM   1733 3HG1 VAL A 115      -9.749  -0.602  19.617 0.090 1.320          
ATOM   1734  CG2 VAL A 115     -10.255  -2.580  16.829-0.270 2.060          
ATOM   1735 1HG2 VAL A 115      -9.233  -2.951  16.761 0.090 1.320          
ATOM   1736 2HG2 VAL A 115     -10.913  -3.387  16.514 0.090 1.320          
ATOM   1737 3HG2 VAL A 115     -10.353  -1.771  16.104 0.090 1.320          
ATOM   1738  C   VAL A 115     -11.756  -4.132  19.191 0.510 2.000          
ATOM   1739  O   VAL A 115     -11.664  -5.171  18.526-0.510 1.700          
ATOM   1740  N   LYS A 116     -12.874  -3.767  19.816-0.470 1.850          
ATOM   1741  HN  LYS A 116     -12.950  -2.842  20.216 0.310 0.225          
ATOM   1742  CA  LYS A 116     -14.063  -4.602  19.821 0.070 2.275          
ATOM   1743  HA  LYS A 116     -13.959  -5.385  19.072 0.090 1.320          
ATOM   1744  CB  LYS A 116     -14.322  -5.251  21.143-0.180 2.175          
ATOM   1745  1HB LYS A 116     -14.475  -4.484  21.906 0.090 1.320          
ATOM   1746  2HB LYS A 116     -15.267  -5.793  21.077 0.090 1.320          
ATOM   1747  CG  LYS A 116     -13.241  -6.248  21.618-0.180 2.175          
ATOM   1748  1HG LYS A 116     -12.862  -6.811  20.764 0.090 1.320          
ATOM   1749  2HG LYS A 116     -12.385  -5.677  21.986 0.090 1.320          
ATOM   1750  CD  LYS A 116     -13.714  -7.226  22.679-0.180 2.175          
ATOM   1751  1HD LYS A 116     -14.280  -6.666  23.428 0.090 1.320          
ATOM   1752  2HD LYS A 116     -14.430  -7.892  22.194 0.090 1.320          
ATOM   1753  CE  LYS A 116     -12.624  -8.066  23.410 0.210 2.175          
ATOM   1754  1HE LYS A 116     -11.947  -8.523  22.687 0.050 1.320          
ATOM   1755  2HE LYS A 116     -12.020  -7.434  24.064 0.050 1.320          
ATOM   1756  NZ  LYS A 116     -13.264  -9.096  24.167-0.307 1.850          
ATOM   1757  1HZ LYS A 116     -13.881  -8.694  24.860 0.329 0.225          
ATOM   1758  2HZ LYS A 116     -13.790  -9.718  23.569 0.329 0.225          
ATOM   1759  3HZ LYS A 116     -12.562  -9.639  24.653 0.329 0.225          
ATOM   1760  C   LYS A 116     -15.288  -3.803  19.387 0.510 2.000          
ATOM   1761  O   LYS A 116     -15.317  -2.571  19.459-0.510 1.700          
ATOM   1762  N   TYR A 117     -16.305  -4.529  18.919-0.470 1.850          
ATOM   1763  HN  TYR A 117     -16.154  -5.509  18.693 0.310 0.225          
ATOM   1764  CA  TYR A 117     -17.642  -3.977  18.684 0.070 2.275          
ATOM   1765  HA  TYR A 117     -17.751  -3.054  19.257 0.090 1.320          
ATOM   1766  CB  TYR A 117     -17.790  -3.594  17.244-0.180 2.175          
ATOM   1767  1HB TYR A 117     -17.062  -2.824  16.984 0.090 1.320          
ATOM   1768  2HB TYR A 117     -17.587  -4.457  16.607 0.090 1.320          
ATOM   1769  CG  TYR A 117     -19.168  -3.080  16.934 0.000 1.992          
ATOM   1770  CD1 TYR A 117     -19.532  -1.805  17.337-0.115 1.992          
ATOM   1771  HD1 TYR A 117     -18.805  -1.190  17.848 0.115 1.358          
ATOM   1772  CE1 TYR A 117     -20.782  -1.279  17.118-0.115 1.992          
ATOM   1773  HE1 TYR A 117     -21.032  -0.276  17.433 0.115 1.358          
ATOM   1774  CZ  TYR A 117     -21.717  -2.092  16.465 0.109 1.992          
ATOM   1775  OH  TYR A 117     -22.963  -1.630  16.121-0.541 1.770          
ATOM   1776  HH  TYR A 117     -23.279  -1.975  15.296 0.429 0.225          
ATOM   1777  CD2 TYR A 117     -20.130  -3.844  16.162-0.115 1.992          
ATOM   1778  HD2 TYR A 117     -19.877  -4.825  15.784 0.115 1.358          
ATOM   1779  CE2 TYR A 117     -21.368  -3.316  15.930-0.115 1.992          
ATOM   1780  HE2 TYR A 117     -22.077  -3.895  15.355 0.115 1.358          
ATOM   1781  C   TYR A 117     -18.639  -4.976  19.263 0.510 2.000          
ATOM   1782  O   TYR A 117     -18.893  -6.021  18.658-0.510 1.700          
ATOM   1783  N   LYS A 118     -19.195  -4.650  20.432-0.470 1.850          
ATOM   1784  HN  LYS A 118     -18.933  -3.775  20.856 0.310 0.225          
ATOM   1785  CA  LYS A 118     -20.176  -5.498  21.109 0.070 2.275          
ATOM   1786  HA  LYS A 118     -20.365  -5.086  22.100 0.090 1.320          
ATOM   1787  CB  LYS A 118     -21.568  -5.471  20.256-0.180 2.175          
ATOM   1788  1HB LYS A 118     -21.439  -5.964  19.289 0.090 1.320          
ATOM   1789  2HB LYS A 118     -22.309  -6.069  20.790 0.090 1.320          
ATOM   1790  CG  LYS A 118     -22.049  -4.004  20.072-0.180 2.175          
ATOM   1791  1HG LYS A 118     -21.995  -3.515  21.043 0.090 1.320          
ATOM   1792  2HG LYS A 118     -21.370  -3.467  19.406 0.090 1.320          
ATOM   1793  CD  LYS A 118     -23.431  -3.940  19.516-0.180 2.175          
ATOM   1794  1HD LYS A 118     -23.405  -4.309  18.487 0.090 1.320          
ATOM   1795  2HD LYS A 118     -24.049  -4.670  20.044 0.090 1.320          
ATOM   1796  CE  LYS A 118     -24.213  -2.580  19.524 0.210 2.175          
ATOM   1797  1HE LYS A 118     -23.797  -1.904  18.775 0.050 1.320          
ATOM   1798  2HE LYS A 118     -25.262  -2.737  19.265 0.050 1.320          
ATOM   1799  NZ  LYS A 118     -24.100  -1.935  20.871-0.300 1.850          
ATOM   1800  1HZ LYS A 118     -23.133  -1.734  21.075 0.330 0.225          
ATOM   1801  2HZ LYS A 118     -24.623  -1.069  20.865 0.330 0.225          
ATOM   1802  3HZ LYS A 118     -24.487  -2.545  21.577 0.330 0.225          
ATOM   1803  C   LYS A 118     -19.628  -6.910  21.321 0.510 2.000          
ATOM   1804  O   LYS A 118     -20.252  -7.907  20.943-0.510 1.700          
ATOM   1805  N   SER A 119     -18.434  -6.988  21.919-0.470 1.850          
ATOM   1806  HN  SER A 119     -18.017  -6.136  22.250 0.310 0.225          
ATOM   1807  CA  SER A 119     -17.803  -8.260  22.290 0.070 2.275          
ATOM   1808  HA  SER A 119     -16.841  -7.979  22.714 0.090 1.320          
ATOM   1809  CB  SER A 119     -18.491  -9.121  23.370 0.050 2.175          
ATOM   1810  1HB SER A 119     -19.526  -9.317  23.081 0.090 1.320          
ATOM   1811  2HB SER A 119     -18.028 -10.107  23.454 0.090 1.320          
ATOM   1812  OG  SER A 119     -18.460  -8.557  24.659-0.660 1.770          
ATOM   1813  HG1 SER A 119     -19.086  -9.020  25.204 0.430 0.225          
ATOM   1814  C   SER A 119     -17.429  -9.092  21.061 0.510 2.000          
ATOM   1815  O   SER A 119     -17.517 -10.320  21.082-0.510 1.700          
ATOM   1816  N   ILE A 120     -16.977  -8.426  19.997-0.470 1.850          
ATOM   1817  HN  ILE A 120     -17.150  -7.436  19.927 0.310 0.225          
ATOM   1818  CA  ILE A 120     -16.480  -9.097  18.801 0.070 2.275          
ATOM   1819  HA  ILE A 120     -16.302 -10.156  18.977 0.090 1.320          
ATOM   1820  CB  ILE A 120     -17.492  -8.981  17.586-0.090 2.275          
ATOM   1821  HB  ILE A 120     -17.762  -7.941  17.398 0.090 1.320          
ATOM   1822  CG2 ILE A 120     -16.930  -9.616  16.284-0.270 2.060          
ATOM   1823 1HG2 ILE A 120     -16.125  -9.017  15.857 0.090 1.320          
ATOM   1824 2HG2 ILE A 120     -16.527 -10.616  16.445 0.090 1.320          
ATOM   1825 3HG2 ILE A 120     -17.699  -9.687  15.514 0.090 1.320          
ATOM   1826  CG1 ILE A 120     -18.713  -9.781  17.952-0.180 2.175          
ATOM   1827 1HG1 ILE A 120     -19.152  -9.390  18.871 0.090 1.320          
ATOM   1828 2HG1 ILE A 120     -19.476  -9.545  17.208 0.090 1.320          
ATOM   1829  CD1 ILE A 120     -18.673 -11.298  18.049-0.270 2.060          
ATOM   1830  HD1 ILE A 120     -17.972 -11.651  18.804 0.090 1.320          
ATOM   1831  HD2 ILE A 120     -19.654 -11.680  18.334 0.090 1.320          
ATOM   1832  HD3 ILE A 120     -18.419 -11.769  17.100 0.090 1.320          
ATOM   1833  C   ILE A 120     -15.163  -8.419  18.417 0.510 2.000          
ATOM   1834  O   ILE A 120     -15.167  -7.230  18.087-0.510 1.700          
ATOM   1835  N   PRO A 121     -14.036  -9.120  18.452-0.290 1.850          
ATOM   1836  CD  PRO A 121     -13.772 -10.303  19.243 0.000 2.175          
ATOM   1837  1HD PRO A 121     -14.367 -10.345  20.157 0.090 1.320          
ATOM   1838  2HD PRO A 121     -14.047 -11.171  18.639 0.090 1.320          
ATOM   1839  CA  PRO A 121     -12.773  -8.478  18.067 0.020 2.275          
ATOM   1840  HA  PRO A 121     -12.623  -7.551  18.620 0.090 1.320          
ATOM   1841  CB  PRO A 121     -11.662  -9.504  18.388-0.180 2.175          
ATOM   1842  1HB PRO A 121     -10.728  -9.011  18.617 0.090 1.320          
ATOM   1843  2HB PRO A 121     -11.466 -10.182  17.553 0.090 1.320          
ATOM   1844  CG  PRO A 121     -12.258 -10.346  19.567-0.180 2.175          
ATOM   1845  1HG PRO A 121     -12.052  -9.849  20.514 0.090 1.320          
ATOM   1846  2HG PRO A 121     -11.858 -11.361  19.613 0.090 1.320          
ATOM   1847  C   PRO A 121     -12.731  -8.254  16.561 0.510 2.000          
ATOM   1848  O   PRO A 121     -12.958  -9.175  15.770-0.510 1.700          
ATOM   1849  N   LEU A 122     -12.436  -7.015  16.164-0.470 1.850          
ATOM   1850  HN  LEU A 122     -12.267  -6.292  16.856 0.310 0.225          
ATOM   1851  CA  LEU A 122     -12.485  -6.647  14.756 0.070 2.275          
ATOM   1852  HA  LEU A 122     -13.130  -7.319  14.186 0.090 1.320          
ATOM   1853  CB  LEU A 122     -13.017  -5.223  14.635-0.180 2.175          
ATOM   1854  1HB LEU A 122     -12.386  -4.537  15.199 0.090 1.320          
ATOM   1855  2HB LEU A 122     -12.917  -4.903  13.595 0.090 1.320          
ATOM   1856  CG  LEU A 122     -14.481  -5.018  15.025-0.090 2.275          
ATOM   1857  HG  LEU A 122     -14.524  -5.174  16.105 0.090 1.320          
ATOM   1858  CD1 LEU A 122     -15.036  -3.593  14.815-0.270 2.060          
ATOM   1859 1HD1 LEU A 122     -14.939  -3.290  13.771 0.090 1.320          
ATOM   1860 2HD1 LEU A 122     -16.092  -3.522  15.061 0.090 1.320          
ATOM   1861 3HD1 LEU A 122     -14.498  -2.862  15.421 0.090 1.320          
ATOM   1862  CD2 LEU A 122     -15.413  -6.070  14.453-0.270 2.060          
ATOM   1863 1HD2 LEU A 122     -15.347  -6.120  13.365 0.090 1.320          
ATOM   1864 2HD2 LEU A 122     -15.208  -7.065  14.849 0.090 1.320          
ATOM   1865 3HD2 LEU A 122     -16.453  -5.862  14.705 0.090 1.320          
ATOM   1866  C   LEU A 122     -11.135  -6.748  14.062 0.510 2.000          
ATOM   1867  O   LEU A 122     -11.084  -6.636  12.832-0.510 1.700          
ATOM   1868  N   ASN A 123     -10.057  -6.992  14.807-0.470 1.850          
ATOM   1869  HN  ASN A 123     -10.157  -6.954  15.810 0.310 0.225          
ATOM   1870  CA  ASN A 123      -8.725  -6.997  14.208 0.070 2.275          
ATOM   1871  HA  ASN A 123      -8.527  -6.018  13.767 0.090 1.320          
ATOM   1872  CB  ASN A 123      -7.677  -7.290  15.386-0.180 2.175          
ATOM   1873  1HB ASN A 123      -8.024  -8.072  16.055 0.090 1.320          
ATOM   1874  2HB ASN A 123      -6.755  -7.672  14.984 0.090 1.320          
ATOM   1875  CG  ASN A 123      -7.533  -6.044  16.261 0.550 2.000          
ATOM   1876  OD1 ASN A 123      -8.422  -5.352  16.698-0.550 1.700          
ATOM   1877  ND2 ASN A 123      -6.265  -5.755  16.659-0.620 1.850          
ATOM   1878 1HD2 ASN A 123      -6.082  -4.956  17.264 0.320 0.225          
ATOM   1879 2HD2 ASN A 123      -5.479  -6.247  16.257 0.300 0.225          
ATOM   1880  C   ASN A 123      -8.557  -8.054  13.120 0.510 2.000          
ATOM   1881  O   ASN A 123      -8.096  -7.699  12.020-0.510 1.700          
ATOM   1882  N   PRO A 124      -8.914  -9.331  13.323-0.290 1.850          
ATOM   1883  CD  PRO A 124      -9.076 -10.016  14.645 0.000 2.175          
ATOM   1884  1HD PRO A 124      -8.103 -10.297  15.052 0.090 1.320          
ATOM   1885  2HD PRO A 124      -9.635  -9.450  15.388 0.090 1.320          
ATOM   1886  CA  PRO A 124      -8.749 -10.293  12.220 0.020 2.275          
ATOM   1887  HA  PRO A 124      -7.705 -10.371  11.907 0.090 1.320          
ATOM   1888  CB  PRO A 124      -9.255 -11.628  12.892-0.180 2.175          
ATOM   1889  1HB PRO A 124      -8.394 -12.275  13.071 0.090 1.320          
ATOM   1890  2HB PRO A 124      -9.936 -12.202  12.259 0.090 1.320          
ATOM   1891  CG  PRO A 124      -9.899 -11.254  14.220-0.180 2.175          
ATOM   1892  1HG PRO A 124      -9.863 -12.063  14.952 0.090 1.320          
ATOM   1893  2HG PRO A 124     -10.947 -10.982  14.076 0.090 1.320          
ATOM   1894  C   PRO A 124      -9.621  -9.968  11.026 0.510 2.000          
ATOM   1895  O   PRO A 124      -9.197 -10.137   9.877-0.510 1.700          
ATOM   1896  N   MET A 125     -10.835  -9.483  11.271-0.470 1.850          
ATOM   1897  HN  MET A 125     -11.119  -9.305  12.221 0.310 0.225          
ATOM   1898  CA  MET A 125     -11.711  -9.123  10.168 0.070 2.275          
ATOM   1899  HA  MET A 125     -11.886  -9.981   9.515 0.090 1.320          
ATOM   1900  CB  MET A 125     -13.022  -8.658  10.835-0.180 2.175          
ATOM   1901  1HB MET A 125     -12.879  -7.749  11.419 0.090 1.320          
ATOM   1902  2HB MET A 125     -13.729  -8.386  10.048 0.090 1.320          
ATOM   1903  CG  MET A 125     -13.670  -9.761  11.722-0.140 2.175          
ATOM   1904  1HG MET A 125     -13.773 -10.675  11.135 0.090 1.320          
ATOM   1905  2HG MET A 125     -13.042  -9.998  12.581 0.090 1.320          
ATOM   1906  SD  MET A 125     -15.323  -9.276  12.354-0.090 2.000          
ATOM   1907  CE  MET A 125     -15.568 -10.933  13.084-0.220 2.060          
ATOM   1908  1HE MET A 125     -16.546 -10.982  13.563 0.090 1.320          
ATOM   1909  2HE MET A 125     -15.533 -11.712  12.322 0.090 1.320          
ATOM   1910  3HE MET A 125     -14.811 -11.140  13.842 0.090 1.320          
ATOM   1911  C   MET A 125     -11.141  -7.965   9.358 0.510 2.000          
ATOM   1912  O   MET A 125     -11.321  -7.918   8.133-0.510 1.700          
ATOM   1913  N   MET A 126     -10.434  -7.036  10.008-0.470 1.850          
ATOM   1914  HN  MET A 126     -10.357  -7.077  11.019 0.310 0.225          
ATOM   1915  CA  MET A 126      -9.777  -5.966   9.263 0.070 2.275          
ATOM   1916  HA  MET A 126     -10.504  -5.425   8.654 0.090 1.320          
ATOM   1917  CB  MET A 126      -9.070  -4.991  10.210-0.180 2.175          
ATOM   1918  1HB MET A 126      -9.853  -4.396  10.679 0.090 1.320          
ATOM   1919  2HB MET A 126      -8.652  -5.572  11.023 0.090 1.320          
ATOM   1920  CG  MET A 126      -7.936  -3.977   9.743-0.140 2.175          
ATOM   1921  1HG MET A 126      -7.104  -4.489   9.259 0.090 1.320          
ATOM   1922  2HG MET A 126      -8.351  -3.301   9.003 0.090 1.320          
ATOM   1923  SD  MET A 126      -7.290  -2.927  11.017-0.090 2.000          
ATOM   1924  CE  MET A 126      -6.415  -4.228  11.874-0.220 2.060          
ATOM   1925  1HE MET A 126      -7.087  -4.916  12.379 0.090 1.320          
ATOM   1926  2HE MET A 126      -5.777  -4.789  11.191 0.090 1.320          
ATOM   1927  3HE MET A 126      -5.769  -3.786  12.632 0.090 1.320          
ATOM   1928  C   MET A 126      -8.702  -6.520   8.334 0.510 2.000          
ATOM   1929  O   MET A 126      -8.616  -6.124   7.165-0.510 1.700          
ATOM   1930  N   ILE A 127      -7.876  -7.441   8.836-0.470 1.850          
ATOM   1931  HN  ILE A 127      -7.985  -7.734   9.800 0.310 0.225          
ATOM   1932  CA  ILE A 127      -6.843  -8.059   8.007 0.070 2.275          
ATOM   1933  HA  ILE A 127      -6.225  -7.286   7.543 0.090 1.320          
ATOM   1934  CB  ILE A 127      -6.014  -8.888   8.976-0.090 2.275          
ATOM   1935  HB  ILE A 127      -6.676  -9.550   9.537 0.090 1.320          
ATOM   1936  CG2 ILE A 127      -5.003  -9.742   8.294-0.270 2.060          
ATOM   1937 1HG2 ILE A 127      -4.282  -9.143   7.736 0.090 1.320          
ATOM   1938 2HG2 ILE A 127      -4.438 -10.359   8.991 0.090 1.320          
ATOM   1939 3HG2 ILE A 127      -5.447 -10.451   7.595 0.090 1.320          
ATOM   1940  CG1 ILE A 127      -5.310  -7.864   9.957-0.180 2.175          
ATOM   1941 1HG1 ILE A 127      -4.550  -7.270   9.446 0.090 1.320          
ATOM   1942 2HG1 ILE A 127      -6.002  -7.160  10.420 0.090 1.320          
ATOM   1943  CD1 ILE A 127      -4.683  -8.712  11.077-0.270 2.060          
ATOM   1944  HD1 ILE A 127      -4.379  -8.074  11.904 0.090 1.320          
ATOM   1945  HD2 ILE A 127      -5.386  -9.438  11.487 0.090 1.320          
ATOM   1946  HD3 ILE A 127      -3.788  -9.241  10.749 0.090 1.320          
ATOM   1947  C   ILE A 127      -7.477  -8.881   6.895 0.510 2.000          
ATOM   1948  O   ILE A 127      -7.003  -8.891   5.752-0.510 1.700          
ATOM   1949  N   ALA A 128      -8.557  -9.592   7.215-0.470 1.850          
ATOM   1950  HN  ALA A 128      -8.864  -9.634   8.185 0.310 0.225          
ATOM   1951  CA  ALA A 128      -9.246 -10.371   6.200 0.070 2.275          
ATOM   1952  HA  ALA A 128      -8.515 -11.021   5.712 0.090 1.320          
ATOM   1953  CB  ALA A 128     -10.311 -11.265   6.840-0.270 2.060          
ATOM   1954  1HB ALA A 128     -10.794 -11.889   6.086 0.090 1.320          
ATOM   1955  2HB ALA A 128      -9.876 -11.928   7.588 0.090 1.320          
ATOM   1956  3HB ALA A 128     -11.089 -10.674   7.323 0.090 1.320          
ATOM   1957  C   ALA A 128      -9.828  -9.469   5.124 0.510 2.000          
ATOM   1958  O   ALA A 128      -9.840  -9.827   3.937-0.510 1.700          
ATOM   1959  N   ALA A 129     -10.302  -8.286   5.519-0.470 1.850          
ATOM   1960  HN  ALA A 129     -10.347  -8.079   6.513 0.310 0.225          
ATOM   1961  CA  ALA A 129     -10.991  -7.418   4.576 0.070 2.275          
ATOM   1962  HA  ALA A 129     -11.754  -8.012   4.071 0.090 1.320          
ATOM   1963  CB  ALA A 129     -11.708  -6.237   5.223-0.270 2.060          
ATOM   1964  1HB ALA A 129     -12.511  -6.578   5.877 0.090 1.320          
ATOM   1965  2HB ALA A 129     -11.021  -5.643   5.826 0.090 1.320          
ATOM   1966  3HB ALA A 129     -12.144  -5.569   4.479 0.090 1.320          
ATOM   1967  C   ALA A 129     -10.064  -6.888   3.489 0.510 2.000          
ATOM   1968  O   ALA A 129     -10.509  -6.687   2.353-0.510 1.700          
ATOM   1969  N   SER A 130      -8.782  -6.667   3.796-0.470 1.850          
ATOM   1970  HN  SER A 130      -8.460  -6.876   4.733 0.310 0.225          
ATOM   1971  CA  SER A 130      -7.898  -6.066   2.801 0.070 2.275          
ATOM   1972  HA  SER A 130      -8.318  -5.116   2.480 0.090 1.320          
ATOM   1973  CB  SER A 130      -6.512  -5.808   3.492 0.050 2.175          
ATOM   1974  1HB SER A 130      -6.040  -4.953   3.007 0.090 1.320          
ATOM   1975  2HB SER A 130      -6.671  -5.514   4.528 0.090 1.320          
ATOM   1976  OG  SER A 130      -5.535  -6.913   3.450-0.660 1.770          
ATOM   1977  HG1 SER A 130      -5.824  -7.604   4.041 0.430 0.225          
ATOM   1978  C   SER A 130      -7.785  -6.950   1.571 0.510 2.000          
ATOM   1979  O   SER A 130      -7.784  -6.456   0.438-0.510 1.700          
ATOM   1980  N   SER A 131      -7.731  -8.267   1.774-0.470 1.850          
ATOM   1981  HN  SER A 131      -7.746  -8.658   2.706 0.310 0.225          
ATOM   1982  CA  SER A 131      -7.675  -9.174   0.636 0.070 2.275          
ATOM   1983  HA  SER A 131      -6.816  -8.944   0.011 0.090 1.320          
ATOM   1984  CB  SER A 131      -7.560 -10.641   1.086 0.050 2.175          
ATOM   1985  1HB SER A 131      -8.480 -10.949   1.589 0.090 1.320          
ATOM   1986  2HB SER A 131      -7.465 -11.283   0.207 0.090 1.320          
ATOM   1987  OG  SER A 131      -6.447 -10.916   1.985-0.660 1.770          
ATOM   1988  HG1 SER A 131      -6.462 -11.832   2.228 0.430 0.225          
ATOM   1989  C   SER A 131      -8.905  -9.004  -0.242 0.510 2.000          
ATOM   1990  O   SER A 131      -8.794  -8.957  -1.472-0.510 1.700          
ATOM   1991  N   ILE A 132     -10.080  -8.858   0.372-0.470 1.850          
ATOM   1992  HN  ILE A 132     -10.121  -8.817   1.382 0.310 0.225          
ATOM   1993  CA  ILE A 132     -11.300  -8.623  -0.400 0.070 2.275          
ATOM   1994  HA  ILE A 132     -11.357  -9.403  -1.164 0.090 1.320          
ATOM   1995  CB  ILE A 132     -12.621  -8.636   0.381-0.090 2.275          
ATOM   1996  HB  ILE A 132     -12.543  -7.966   1.240 0.090 1.320          
ATOM   1997  CG2 ILE A 132     -13.836  -8.226  -0.486-0.270 2.060          
ATOM   1998 1HG2 ILE A 132     -13.852  -7.157  -0.698 0.090 1.320          
ATOM   1999 2HG2 ILE A 132     -13.859  -8.757  -1.439 0.090 1.320          
ATOM   2000 3HG2 ILE A 132     -14.773  -8.445   0.026 0.090 1.320          
ATOM   2001  CG1 ILE A 132     -12.818 -10.115   0.800-0.180 2.175          
ATOM   2002 1HG1 ILE A 132     -13.415 -10.673   0.076 0.090 1.320          
ATOM   2003 2HG1 ILE A 132     -11.880 -10.661   0.912 0.090 1.320          
ATOM   2004  CD1 ILE A 132     -13.495 -10.063   2.163-0.270 2.060          
ATOM   2005  HD1 ILE A 132     -12.855  -9.606   2.915 0.090 1.320          
ATOM   2006  HD2 ILE A 132     -14.435  -9.512   2.131 0.090 1.320          
ATOM   2007  HD3 ILE A 132     -13.725 -11.070   2.511 0.090 1.320          
ATOM   2008  C   ILE A 132     -11.206  -7.314  -1.174 0.510 2.000          
ATOM   2009  O   ILE A 132     -11.631  -7.225  -2.332-0.510 1.700          
ATOM   2010  N   CYS A 133     -10.647  -6.278  -0.544-0.470 1.850          
ATOM   2011  HN  CYS A 133     -10.337  -6.409   0.414 0.310 0.225          
ATOM   2012  CA  CYS A 133     -10.570  -4.965  -1.175 0.070 2.275          
ATOM   2013  HA  CYS A 133     -11.571  -4.679  -1.505 0.090 1.320          
ATOM   2014  CB  CYS A 133     -10.089  -3.899  -0.101-0.110 2.175          
ATOM   2015  1HB CYS A 133     -10.941  -3.543   0.478 0.090 1.320          
ATOM   2016  2HB CYS A 133      -9.403  -4.356   0.609 0.090 1.320          
ATOM   2017  SG  CYS A 133      -9.192  -2.412  -0.836-0.230 2.000          
ATOM   2018  HG1 CYS A 133     -10.162  -2.064  -1.696 0.160 0.450          
ATOM   2019  C   CYS A 133      -9.692  -5.005  -2.419 0.510 2.000          
ATOM   2020  O   CYS A 133     -10.054  -4.457  -3.467-0.510 1.700          
ATOM   2021  N   THR A 134      -8.531  -5.658  -2.322-0.470 1.850          
ATOM   2022  HN  THR A 134      -8.234  -6.037  -1.426 0.310 0.225          
ATOM   2023  CA  THR A 134      -7.631  -5.742  -3.467 0.070 2.275          
ATOM   2024  HA  THR A 134      -7.498  -4.729  -3.854 0.090 1.320          
ATOM   2025  CB  THR A 134      -6.235  -6.274  -3.062 0.140 2.275          
ATOM   2026  HB  THR A 134      -6.314  -7.327  -2.778 0.090 1.320          
ATOM   2027  OG1 THR A 134      -5.762  -5.577  -1.923-0.660 1.770          
ATOM   2028  HG1 THR A 134      -5.656  -6.199  -1.201 0.430 0.225          
ATOM   2029  CG2 THR A 134      -5.195  -6.144  -4.181-0.270 2.060          
ATOM   2030 1HG2 THR A 134      -5.409  -6.827  -5.002 0.090 1.320          
ATOM   2031 2HG2 THR A 134      -5.180  -5.142  -4.597 0.090 1.320          
ATOM   2032 3HG2 THR A 134      -4.196  -6.379  -3.819 0.090 1.320          
ATOM   2033  C   THR A 134      -8.232  -6.580  -4.582 0.510 2.000          
ATOM   2034  O   THR A 134      -8.167  -6.201  -5.758-0.510 1.700          
ATOM   2035  N   VAL A 135      -8.812  -7.728  -4.230-0.470 1.850          
ATOM   2036  HN  VAL A 135      -8.865  -8.006  -3.253 0.310 0.225          
ATOM   2037  CA  VAL A 135      -9.373  -8.609  -5.246 0.070 2.275          
ATOM   2038  HA  VAL A 135      -8.562  -8.778  -5.957 0.090 1.320          
ATOM   2039  CB  VAL A 135      -9.824  -9.995  -4.820-0.090 2.275          
ATOM   2040  HB  VAL A 135     -10.550  -9.922  -4.007 0.090 1.320          
ATOM   2041  CG1 VAL A 135     -10.474 -10.762  -6.036-0.270 2.060          
ATOM   2042 1HG1 VAL A 135      -9.837 -10.747  -6.922 0.090 1.320          
ATOM   2043 2HG1 VAL A 135     -10.644 -11.809  -5.782 0.090 1.320          
ATOM   2044 3HG1 VAL A 135     -11.450 -10.362  -6.317 0.090 1.320          
ATOM   2045  CG2 VAL A 135      -8.513 -10.787  -4.312-0.270 2.060          
ATOM   2046 1HG2 VAL A 135      -8.766 -11.809  -4.028 0.090 1.320          
ATOM   2047 2HG2 VAL A 135      -7.744 -10.843  -5.083 0.090 1.320          
ATOM   2048 3HG2 VAL A 135      -8.079 -10.317  -3.434 0.090 1.320          
ATOM   2049  C   VAL A 135     -10.417  -7.870  -6.073 0.510 2.000          
ATOM   2050  O   VAL A 135     -10.432  -7.961  -7.307-0.510 1.700          
ATOM   2051  N   PHE A 136     -11.285  -7.100  -5.418-0.470 1.850          
ATOM   2052  HN  PHE A 136     -11.294  -7.090  -4.402 0.310 0.225          
ATOM   2053  CA  PHE A 136     -12.293  -6.372  -6.175 0.070 2.275          
ATOM   2054  HA  PHE A 136     -12.730  -7.048  -6.907 0.090 1.320          
ATOM   2055  CB  PHE A 136     -13.413  -5.799  -5.211-0.180 2.175          
ATOM   2056  1HB PHE A 136     -12.994  -5.505  -4.248 0.090 1.320          
ATOM   2057  2HB PHE A 136     -13.846  -4.901  -5.653 0.090 1.320          
ATOM   2058  CG  PHE A 136     -14.577  -6.709  -5.034 0.000 1.992          
ATOM   2059  CD1 PHE A 136     -15.142  -7.437  -6.039-0.115 1.992          
ATOM   2060  HD1 PHE A 136     -14.796  -7.335  -7.057 0.115 1.358          
ATOM   2061  CE1 PHE A 136     -16.257  -8.283  -5.836-0.115 1.992          
ATOM   2062  HE1 PHE A 136     -16.692  -8.812  -6.672 0.115 1.358          
ATOM   2063  CZ  PHE A 136     -16.801  -8.442  -4.529-0.115 1.992          
ATOM   2064  HZ  PHE A 136     -17.652  -9.089  -4.369 0.115 1.358          
ATOM   2065  CD2 PHE A 136     -15.119  -6.963  -3.704-0.115 1.992          
ATOM   2066  HD2 PHE A 136     -14.667  -6.456  -2.865 0.115 1.358          
ATOM   2067  CE2 PHE A 136     -16.210  -7.762  -3.449-0.115 1.992          
ATOM   2068  HE2 PHE A 136     -16.586  -7.886  -2.444 0.115 1.358          
ATOM   2069  C   PHE A 136     -11.679  -5.239  -6.983 0.510 2.000          
ATOM   2070  O   PHE A 136     -12.142  -4.952  -8.095-0.510 1.700          
ATOM   2071  N   GLY A 137     -10.630  -4.596  -6.463-0.470 1.850          
ATOM   2072  HN  GLY A 137     -10.262  -4.872  -5.559 0.310 0.225          
ATOM   2073  CA  GLY A 137      -9.947  -3.583  -7.254-0.020 2.175          
ATOM   2074  1HA GLY A 137      -9.156  -3.153  -6.661 0.090 1.320          
ATOM   2075  2HA GLY A 137     -10.633  -2.776  -7.522 0.090 1.320          
ATOM   2076  C   GLY A 137      -9.325  -4.164  -8.510 0.510 2.000          
ATOM   2077  O   GLY A 137      -9.492  -3.626  -9.609-0.510 1.700          
ATOM   2078  N   ILE A 138      -8.635  -5.299  -8.369-0.470 1.850          
ATOM   2079  HN  ILE A 138      -8.527  -5.721  -7.447 0.310 0.225          
ATOM   2080  CA  ILE A 138      -8.113  -5.989  -9.544 0.070 2.275          
ATOM   2081  HA  ILE A 138      -7.400  -5.354 -10.072 0.090 1.320          
ATOM   2082  CB  ILE A 138      -7.469  -7.342  -9.148-0.090 2.275          
ATOM   2083  HB  ILE A 138      -8.168  -7.927  -8.547 0.090 1.320          
ATOM   2084  CG2 ILE A 138      -7.004  -8.234 -10.415-0.270 2.060          
ATOM   2085 1HG2 ILE A 138      -6.345  -7.677 -11.078 0.090 1.320          
ATOM   2086 2HG2 ILE A 138      -6.481  -9.138 -10.110 0.090 1.320          
ATOM   2087 3HG2 ILE A 138      -7.850  -8.576 -11.013 0.090 1.320          
ATOM   2088  CG1 ILE A 138      -6.194  -6.993  -8.279-0.180 2.175          
ATOM   2089 1HG1 ILE A 138      -5.426  -6.576  -8.930 0.090 1.320          
ATOM   2090 2HG1 ILE A 138      -6.398  -6.221  -7.539 0.090 1.320          
ATOM   2091  CD1 ILE A 138      -5.642  -8.214  -7.552-0.270 2.060          
ATOM   2092  HD1 ILE A 138      -4.755  -7.947  -6.976 0.090 1.320          
ATOM   2093  HD2 ILE A 138      -6.375  -8.623  -6.857 0.090 1.320          
ATOM   2094  HD3 ILE A 138      -5.344  -9.009  -8.231 0.090 1.320          
ATOM   2095  C   ILE A 138      -9.252  -6.336 -10.489 0.510 2.000          
ATOM   2096  O   ILE A 138      -9.143  -6.158 -11.707-0.510 1.700          
ATOM   2097  N   THR A 139     -10.375  -6.798  -9.937-0.470 1.850          
ATOM   2098  HN  THR A 139     -10.411  -6.973  -8.939 0.310 0.225          
ATOM   2099  CA  THR A 139     -11.525  -7.123 -10.771 0.070 2.275          
ATOM   2100  HA  THR A 139     -11.223  -7.857 -11.521 0.090 1.320          
ATOM   2101  CB  THR A 139     -12.731  -7.713  -9.925 0.140 2.275          
ATOM   2102  HB  THR A 139     -13.082  -6.950  -9.232 0.090 1.320          
ATOM   2103  OG1 THR A 139     -12.379  -8.839  -9.113-0.660 1.770          
ATOM   2104  HG1 THR A 139     -11.673  -8.600  -8.515 0.430 0.225          
ATOM   2105  CG2 THR A 139     -13.958  -8.054 -10.825-0.270 2.060          
ATOM   2106 1HG2 THR A 139     -13.695  -8.784 -11.591 0.090 1.320          
ATOM   2107 2HG2 THR A 139     -14.761  -8.488 -10.228 0.090 1.320          
ATOM   2108 3HG2 THR A 139     -14.388  -7.187 -11.325 0.090 1.320          
ATOM   2109  C   THR A 139     -12.057  -5.886 -11.478 0.510 2.000          
ATOM   2110  O   THR A 139     -12.406  -5.941 -12.660-0.510 1.700          
ATOM   2111  N   ALA A 140     -12.143  -4.762 -10.764-0.470 1.850          
ATOM   2112  HN  ALA A 140     -11.931  -4.777  -9.766 0.310 0.225          
ATOM   2113  CA  ALA A 140     -12.629  -3.534 -11.377 0.070 2.275          
ATOM   2114  HA  ALA A 140     -13.579  -3.738 -11.876 0.090 1.320          
ATOM   2115  CB  ALA A 140     -12.873  -2.481 -10.302-0.270 2.060          
ATOM   2116  1HB ALA A 140     -13.486  -2.852  -9.486 0.090 1.320          
ATOM   2117  2HB ALA A 140     -11.936  -2.136  -9.863 0.090 1.320          
ATOM   2118  3HB ALA A 140     -13.378  -1.607 -10.719 0.090 1.320          
ATOM   2119  C   ALA A 140     -11.659  -2.974 -12.409 0.510 2.000          
ATOM   2120  O   ALA A 140     -12.029  -2.059 -13.155-0.510 1.700          
ATOM   2121  N   SER A 141     -10.438  -3.500 -12.474-0.470 1.850          
ATOM   2122  HN  SER A 141     -10.199  -4.257 -11.845 0.310 0.225          
ATOM   2123  CA  SER A 141      -9.443  -3.032 -13.425 0.070 2.275          
ATOM   2124  HA  SER A 141      -9.589  -1.977 -13.669 0.090 1.320          
ATOM   2125  CB  SER A 141      -8.007  -3.224 -12.836 0.050 2.175          
ATOM   2126  1HB SER A 141      -7.800  -4.269 -12.616 0.090 1.320          
ATOM   2127  2HB SER A 141      -7.242  -2.882 -13.537 0.090 1.320          
ATOM   2128  OG  SER A 141      -7.933  -2.455 -11.649-0.660 1.770          
ATOM   2129  HG1 SER A 141      -8.576  -2.819 -11.034 0.430 0.225          
ATOM   2130  C   SER A 141      -9.439  -3.823 -14.731 0.510 2.000          
ATOM   2131  O   SER A 141      -8.700  -3.463 -15.653-0.510 1.700          
ATOM   2132  N   VAL A 142     -10.257  -4.866 -14.846-0.470 1.850          
ATOM   2133  HN  VAL A 142     -10.799  -5.159 -14.041 0.310 0.225          
ATOM   2134  CA  VAL A 142     -10.265  -5.721 -16.028 0.070 2.275          
ATOM   2135  HA  VAL A 142      -9.645  -5.287 -16.815 0.090 1.320          
ATOM   2136  CB  VAL A 142      -9.637  -7.055 -15.696-0.090 2.275          
ATOM   2137  HB  VAL A 142      -9.476  -7.562 -16.648 0.090 1.320          
ATOM   2138  CG1 VAL A 142      -8.276  -6.896 -15.013-0.270 2.060          
ATOM   2139 1HG1 VAL A 142      -7.759  -7.853 -14.972 0.090 1.320          
ATOM   2140 2HG1 VAL A 142      -7.633  -6.207 -15.563 0.090 1.320          
ATOM   2141 3HG1 VAL A 142      -8.353  -6.531 -13.993 0.090 1.320          
ATOM   2142  CG2 VAL A 142     -10.444  -8.069 -14.844-0.270 2.060          
ATOM   2143 1HG2 VAL A 142     -10.649  -7.674 -13.849 0.090 1.320          
ATOM   2144 2HG2 VAL A 142     -11.404  -8.307 -15.304 0.090 1.320          
ATOM   2145 3HG2 VAL A 142      -9.908  -9.011 -14.721 0.090 1.320          
ATOM   2146  C   VAL A 142     -11.624  -5.803 -16.695 0.510 2.000          
ATOM   2147  O   VAL A 142     -11.718  -6.360 -17.800-0.510 1.700          
ATOM   2148  N   VAL A 143     -12.659  -5.279 -16.089-0.470 1.850          
ATOM   2149  HN  VAL A 143     -12.535  -4.834 -15.194 0.310 0.225          
ATOM   2150  CA  VAL A 143     -14.017  -5.415 -16.597 0.070 2.275          
ATOM   2151  HA  VAL A 143     -14.072  -6.357 -17.150 0.090 1.320          
ATOM   2152  CB  VAL A 143     -15.003  -5.567 -15.465-0.090 2.275          
ATOM   2153  HB  VAL A 143     -14.706  -6.422 -14.854 0.090 1.320          
ATOM   2154  CG1 VAL A 143     -15.028  -4.320 -14.586-0.270 2.060          
ATOM   2155 1HG1 VAL A 143     -15.681  -4.471 -13.728 0.090 1.320          
ATOM   2156 2HG1 VAL A 143     -14.047  -4.049 -14.198 0.090 1.320          
ATOM   2157 3HG1 VAL A 143     -15.429  -3.463 -15.125 0.090 1.320          
ATOM   2158  CG2 VAL A 143     -16.436  -5.865 -16.076-0.270 2.060          
ATOM   2159 1HG2 VAL A 143     -17.130  -6.154 -15.286 0.090 1.320          
ATOM   2160 2HG2 VAL A 143     -16.878  -4.998 -16.570 0.090 1.320          
ATOM   2161 3HG2 VAL A 143     -16.424  -6.695 -16.783 0.090 1.320          
ATOM   2162  C   VAL A 143     -14.301  -4.297 -17.593 0.510 2.000          
ATOM   2163  O   VAL A 143     -13.859  -3.154 -17.417-0.510 1.700          
ATOM   2164  N   LEU A 144     -15.009  -4.649 -18.674-0.470 1.850          
ATOM   2165  HN  LEU A 144     -15.395  -5.579 -18.734 0.310 0.225          
ATOM   2166  CA  LEU A 144     -15.306  -3.694 -19.740 0.070 2.275          
ATOM   2167  HA  LEU A 144     -14.417  -3.096 -19.948 0.090 1.320          
ATOM   2168  CB  LEU A 144     -15.674  -4.457 -21.058-0.180 2.175          
ATOM   2169  1HB LEU A 144     -14.789  -5.017 -21.353 0.090 1.320          
ATOM   2170  2HB LEU A 144     -16.435  -5.204 -20.819 0.090 1.320          
ATOM   2171  CG  LEU A 144     -16.181  -3.669 -22.240-0.090 2.275          
ATOM   2172  HG  LEU A 144     -17.211  -3.345 -22.066 0.090 1.320          
ATOM   2173  CD1 LEU A 144     -15.362  -2.467 -22.701-0.270 2.060          
ATOM   2174 1HD1 LEU A 144     -15.878  -1.964 -23.523 0.090 1.320          
ATOM   2175 2HD1 LEU A 144     -15.212  -1.724 -21.919 0.090 1.320          
ATOM   2176 3HD1 LEU A 144     -14.405  -2.790 -23.091 0.090 1.320          
ATOM   2177  CD2 LEU A 144     -16.171  -4.802 -23.353-0.270 2.060          
ATOM   2178 1HD2 LEU A 144     -15.176  -5.160 -23.613 0.090 1.320          
ATOM   2179 2HD2 LEU A 144     -16.790  -5.661 -23.089 0.090 1.320          
ATOM   2180 3HD2 LEU A 144     -16.617  -4.410 -24.270 0.090 1.320          
ATOM   2181  C   LEU A 144     -16.405  -2.717 -19.334 0.510 2.000          
ATOM   2182  O   LEU A 144     -16.276  -1.504 -19.541-0.510 1.700          
ATOM   2183  N   ASP A 145     -17.495  -3.225 -18.771-0.470 1.850          
ATOM   2184  HN  ASP A 145     -17.583  -4.219 -18.665 0.310 0.225          
ATOM   2185  CA  ASP A 145     -18.680  -2.417 -18.489 0.070 2.275          
ATOM   2186  HA  ASP A 145     -18.977  -2.021 -19.461 0.090 1.320          
ATOM   2187  CB  ASP A 145     -19.870  -3.234 -17.897-0.280 2.175          
ATOM   2188  1HB ASP A 145     -19.887  -4.245 -18.302 0.090 1.320          
ATOM   2189  2HB ASP A 145     -19.854  -3.327 -16.814 0.090 1.320          
ATOM   2190  CG  ASP A 145     -21.117  -2.580 -18.326 0.620 2.000          
ATOM   2191  OD1 ASP A 145     -21.309  -1.366 -18.110-0.760 1.700          
ATOM   2192  OD2 ASP A 145     -22.042  -3.298 -18.864-0.760 1.700          
ATOM   2193  C   ASP A 145     -18.374  -1.298 -17.494 0.510 2.000          
ATOM   2194  O   ASP A 145     -17.945  -1.589 -16.368-0.510 1.700          
ATOM   2195  N   PRO A 146     -18.582  -0.023 -17.851-0.290 1.850          
ATOM   2196  CD  PRO A 146     -18.823   0.586 -19.172 0.000 2.175          
ATOM   2197  1HD PRO A 146     -17.885   0.681 -19.720 0.090 1.320          
ATOM   2198  2HD PRO A 146     -19.514   0.002 -19.783 0.090 1.320          
ATOM   2199  CA  PRO A 146     -18.380   1.046 -16.854 0.020 2.275          
ATOM   2200  HA  PRO A 146     -17.352   1.005 -16.491 0.090 1.320          
ATOM   2201  CB  PRO A 146     -18.578   2.396 -17.665-0.180 2.175          
ATOM   2202  1HB PRO A 146     -17.617   2.785 -18.002 0.090 1.320          
ATOM   2203  2HB PRO A 146     -19.076   3.173 -17.084 0.090 1.320          
ATOM   2204  CG  PRO A 146     -19.440   1.904 -18.883-0.180 2.175          
ATOM   2205  1HG PRO A 146     -19.410   2.581 -19.738 0.090 1.320          
ATOM   2206  2HG PRO A 146     -20.485   1.771 -18.593 0.090 1.320          
ATOM   2207  C   PRO A 146     -19.288   0.916 -15.643 0.510 2.000          
ATOM   2208  O   PRO A 146     -18.928   1.390 -14.559-0.510 1.700          
ATOM   2209  N   LEU A 147     -20.457   0.285 -15.795-0.470 1.850          
ATOM   2210  HN  LEU A 147     -20.714  -0.112 -16.707 0.310 0.225          
ATOM   2211  CA  LEU A 147     -21.322   0.024 -14.648 0.070 2.275          
ATOM   2212  HA  LEU A 147     -21.408   0.982 -14.135 0.090 1.320          
ATOM   2213  CB  LEU A 147     -22.829  -0.413 -15.015-0.180 2.175          
ATOM   2214  1HB LEU A 147     -22.970  -0.181 -16.074 0.090 1.320          
ATOM   2215  2HB LEU A 147     -22.880  -1.503 -14.996 0.090 1.320          
ATOM   2216  CG  LEU A 147     -24.051   0.158 -14.277-0.090 2.275          
ATOM   2217  HG  LEU A 147     -23.941  -0.176 -13.244 0.090 1.320          
ATOM   2218  CD1 LEU A 147     -24.141   1.701 -14.197-0.270 2.060          
ATOM   2219 1HD1 LEU A 147     -24.189   2.139 -15.195 0.090 1.320          
ATOM   2220 2HD1 LEU A 147     -25.032   2.019 -13.654 0.090 1.320          
ATOM   2221 3HD1 LEU A 147     -23.282   2.136 -13.687 0.090 1.320          
ATOM   2222  CD2 LEU A 147     -25.355  -0.469 -14.772-0.270 2.060          
ATOM   2223 1HD2 LEU A 147     -25.550  -0.200 -15.812 0.090 1.320          
ATOM   2224 2HD2 LEU A 147     -25.320  -1.558 -14.723 0.090 1.320          
ATOM   2225 3HD2 LEU A 147     -26.210  -0.142 -14.180 0.090 1.320          
ATOM   2226  C   LEU A 147     -20.647  -0.911 -13.652 0.510 2.000          
ATOM   2227  O   LEU A 147     -20.666  -0.669 -12.439-0.510 1.700          
ATOM   2228  N   HIP A 148     -20.051  -1.995 -14.149-0.470 1.850          
ATOM   2229  HN  HIP A 148     -20.024  -2.110 -15.156 0.310 0.225          
ATOM   2230  CA  HIP A 148     -19.412  -2.955 -13.261 0.070 2.275          
ATOM   2231  HA  HIP A 148     -20.085  -3.155 -12.425 0.090 1.320          
ATOM   2232  CB  HIP A 148     -19.145  -4.353 -13.982-0.081 2.175          
ATOM   2233  1HB HIP A 148     -18.432  -4.174 -14.788 0.090 1.320          
ATOM   2234  2HB HIP A 148     -18.631  -5.000 -13.274 0.090 1.320          
ATOM   2235  CD2 HIP A 148     -21.570  -4.932 -14.611-0.017 1.800          
ATOM   2236  HD2 HIP A 148     -22.202  -4.119 -14.283 0.092 0.900          
ATOM   2237  CG  HIP A 148     -20.205  -5.142 -14.554 0.189 1.800          
ATOM   2238  NE2 HIP A 148     -22.079  -6.066 -15.170-0.400 1.850          
ATOM   2239  HE2 HIP A 148     -23.050  -6.206 -15.414 0.286 0.225          
ATOM   2240  ND1 HIP A 148     -19.921  -6.324 -15.133-0.660 1.850          
ATOM   2241  HD1 HIP A 148     -19.002  -6.722 -15.261 0.041 0.225          
ATOM   2242  CE1 HIP A 148     -21.088  -6.893 -15.493 0.251 1.800          
ATOM   2243  HE1 HIP A 148     -21.200  -7.838 -16.008 0.131 0.700          
ATOM   2244  C   HIP A 148     -18.111  -2.415 -12.679 0.510 2.000          
ATOM   2245  O   HIP A 148     -17.726  -2.804 -11.571-0.510 1.700          
ATOM   2246  N   VAL A 149     -17.415  -1.533 -13.401-0.470 1.850          
ATOM   2247  HN  VAL A 149     -17.733  -1.277 -14.333 0.310 0.225          
ATOM   2248  CA  VAL A 149     -16.216  -0.917 -12.837 0.070 2.275          
ATOM   2249  HA  VAL A 149     -15.514  -1.700 -12.542 0.090 1.320          
ATOM   2250  CB  VAL A 149     -15.535   0.043 -13.834-0.090 2.275          
ATOM   2251  HB  VAL A 149     -16.274   0.729 -14.255 0.090 1.320          
ATOM   2252  CG1 VAL A 149     -14.361   0.893 -13.211-0.270 2.060          
ATOM   2253 1HG1 VAL A 149     -14.717   1.618 -12.478 0.090 1.320          
ATOM   2254 2HG1 VAL A 149     -13.621   0.257 -12.723 0.090 1.320          
ATOM   2255 3HG1 VAL A 149     -13.843   1.480 -13.971 0.090 1.320          
ATOM   2256  CG2 VAL A 149     -14.872  -0.718 -14.930-0.270 2.060          
ATOM   2257 1HG2 VAL A 149     -15.600  -1.281 -15.512 0.090 1.320          
ATOM   2258 2HG2 VAL A 149     -14.383  -0.049 -15.637 0.090 1.320          
ATOM   2259 3HG2 VAL A 149     -14.128  -1.421 -14.556 0.090 1.320          
ATOM   2260  C   VAL A 149     -16.567  -0.116 -11.590 0.510 2.000          
ATOM   2261  O   VAL A 149     -15.865  -0.188 -10.574-0.510 1.700          
ATOM   2262  N   TRP A 150     -17.665   0.647 -11.638-0.470 1.850          
ATOM   2263  HN  TRP A 150     -18.188   0.734 -12.506 0.310 0.225          
ATOM   2264  CA  TRP A 150     -18.107   1.386 -10.457 0.070 2.275          
ATOM   2265  HA  TRP A 150     -17.211   1.854 -10.045 0.090 1.320          
ATOM   2266  CB  TRP A 150     -19.037   2.606 -10.796-0.180 2.175          
ATOM   2267  1HB TRP A 150     -19.979   2.221 -11.188 0.090 1.320          
ATOM   2268  2HB TRP A 150     -19.290   3.154  -9.888 0.090 1.320          
ATOM   2269  CG  TRP A 150     -18.477   3.579 -11.800-0.030 1.992          
ATOM   2270  CD1 TRP A 150     -17.185   4.071 -11.773 0.035 1.992          
ATOM   2271  HD1 TRP A 150     -16.449   3.839 -11.017 0.115 1.358          
ATOM   2272  NE1 TRP A 150     -16.976   4.776 -12.872-0.610 1.850          
ATOM   2273  HE1 TRP A 150     -16.090   5.197 -13.111 0.380 0.225          
ATOM   2274  CE2 TRP A 150     -18.144   4.890 -13.614 0.130 1.800          
ATOM   2275  CD2 TRP A 150     -19.117   4.092 -12.981-0.020 1.800          
ATOM   2276  CE3 TRP A 150     -20.417   3.990 -13.441-0.115 1.992          
ATOM   2277  HE3 TRP A 150     -21.150   3.395 -12.918 0.115 1.358          
ATOM   2278  CZ3 TRP A 150     -20.716   4.570 -14.713-0.115 1.992          
ATOM   2279  HZ3 TRP A 150     -21.695   4.447 -15.154 0.115 1.358          
ATOM   2280  CZ2 TRP A 150     -18.489   5.535 -14.817-0.115 1.992          
ATOM   2281  HZ2 TRP A 150     -17.773   6.140 -15.353 0.115 1.358          
ATOM   2282  CH2 TRP A 150     -19.787   5.365 -15.303-0.115 1.992          
ATOM   2283  HH2 TRP A 150     -20.048   5.847 -16.234 0.115 1.358          
ATOM   2284  C   TRP A 150     -18.546   0.446  -9.346 0.510 2.000          
ATOM   2285  O   TRP A 150     -18.229   0.676  -8.173-0.510 1.700          
ATOM   2286  N   LEU A 151     -19.271  -0.618  -9.691-0.470 1.850          
ATOM   2287  HN  LEU A 151     -19.564  -0.723 -10.659 0.310 0.225          
ATOM   2288  CA  LEU A 151     -19.752  -1.538  -8.671 0.070 2.275          
ATOM   2289  HA  LEU A 151     -20.345  -0.945  -7.975 0.090 1.320          
ATOM   2290  CB  LEU A 151     -20.621  -2.635  -9.318-0.180 2.175          
ATOM   2291  1HB LEU A 151     -21.392  -2.185  -9.947 0.090 1.320          
ATOM   2292  2HB LEU A 151     -20.013  -3.254  -9.980 0.090 1.320          
ATOM   2293  CG  LEU A 151     -21.304  -3.542  -8.174-0.090 2.275          
ATOM   2294  HG  LEU A 151     -20.546  -3.932  -7.500 0.090 1.320          
ATOM   2295  CD1 LEU A 151     -22.309  -2.628  -7.341-0.270 2.060          
ATOM   2296 1HD1 LEU A 151     -22.973  -2.059  -7.994 0.090 1.320          
ATOM   2297 2HD1 LEU A 151     -22.940  -3.246  -6.702 0.090 1.320          
ATOM   2298 3HD1 LEU A 151     -21.794  -1.930  -6.681 0.090 1.320          
ATOM   2299  CD2 LEU A 151     -21.891  -4.792  -8.962-0.270 2.060          
ATOM   2300 1HD2 LEU A 151     -22.626  -4.487  -9.708 0.090 1.320          
ATOM   2301 2HD2 LEU A 151     -21.107  -5.350  -9.476 0.090 1.320          
ATOM   2302 3HD2 LEU A 151     -22.386  -5.484  -8.280 0.090 1.320          
ATOM   2303  C   LEU A 151     -18.587  -2.157  -7.911 0.510 2.000          
ATOM   2304  O   LEU A 151     -18.490  -2.033  -6.685-0.510 1.700          
ATOM   2305  N   TYR A 152     -17.667  -2.795  -8.637-0.470 1.850          
ATOM   2306  HN  TYR A 152     -17.768  -2.835  -9.650 0.310 0.225          
ATOM   2307  CA  TYR A 152     -16.523  -3.430  -7.993 0.070 2.275          
ATOM   2308  HA  TYR A 152     -16.881  -4.111  -7.221 0.090 1.320          
ATOM   2309  CB  TYR A 152     -15.825  -4.228  -9.143-0.180 2.175          
ATOM   2310  1HB TYR A 152     -15.632  -3.578  -9.998 0.090 1.320          
ATOM   2311  2HB TYR A 152     -14.850  -4.571  -8.793 0.090 1.320          
ATOM   2312  CG  TYR A 152     -16.586  -5.484  -9.584 0.000 1.992          
ATOM   2313  CD1 TYR A 152     -17.262  -6.354  -8.728-0.115 1.992          
ATOM   2314  HD1 TYR A 152     -17.192  -6.204  -7.662 0.115 1.358          
ATOM   2315  CE1 TYR A 152     -17.988  -7.433  -9.146-0.115 1.992          
ATOM   2316  HE1 TYR A 152     -18.479  -8.076  -8.430 0.115 1.358          
ATOM   2317  CZ  TYR A 152     -18.180  -7.631 -10.511 0.110 1.992          
ATOM   2318  OH  TYR A 152     -19.016  -8.708 -10.944-0.540 1.770          
ATOM   2319  HH  TYR A 152     -19.187  -8.707 -11.875 0.430 0.225          
ATOM   2320  CD2 TYR A 152     -16.776  -5.721 -10.935-0.115 1.992          
ATOM   2321  HD2 TYR A 152     -16.315  -5.053 -11.645 0.115 1.358          
ATOM   2322  CE2 TYR A 152     -17.478  -6.799 -11.436-0.115 1.992          
ATOM   2323  HE2 TYR A 152     -17.568  -6.949 -12.502 0.115 1.358          
ATOM   2324  C   TYR A 152     -15.663  -2.406  -7.270 0.510 2.000          
ATOM   2325  O   TYR A 152     -15.137  -2.680  -6.185-0.510 1.700          
ATOM   2326  N   CYS A 153     -15.514  -1.215  -7.852-0.470 1.850          
ATOM   2327  HN  CYS A 153     -15.934  -1.023  -8.758 0.310 0.225          
ATOM   2328  CA  CYS A 153     -14.808  -0.152  -7.150 0.070 2.275          
ATOM   2329  HA  CYS A 153     -13.841  -0.558  -6.846 0.090 1.320          
ATOM   2330  CB  CYS A 153     -14.512   1.087  -7.995-0.110 2.175          
ATOM   2331  1HB CYS A 153     -14.029   0.783  -8.924 0.090 1.320          
ATOM   2332  2HB CYS A 153     -15.439   1.585  -8.284 0.090 1.320          
ATOM   2333  SG  CYS A 153     -13.440   2.275  -7.219-0.230 2.000          
ATOM   2334  HG1 CYS A 153     -14.281   2.629  -6.241 0.160 0.450          
ATOM   2335  C   CYS A 153     -15.553   0.235  -5.881 0.510 2.000          
ATOM   2336  O   CYS A 153     -14.942   0.447  -4.827-0.510 1.700          
ATOM   2337  N   PHE A 154     -16.880   0.300  -5.964-0.470 1.850          
ATOM   2338  HN  PHE A 154     -17.351   0.193  -6.866 0.310 0.225          
ATOM   2339  CA  PHE A 154     -17.692   0.645  -4.802 0.070 2.275          
ATOM   2340  HA  PHE A 154     -17.274   1.555  -4.366 0.090 1.320          
ATOM   2341  CB  PHE A 154     -19.155   0.941  -5.163-0.180 2.175          
ATOM   2342  1HB PHE A 154     -19.195   1.649  -5.992 0.090 1.320          
ATOM   2343  2HB PHE A 154     -19.645   0.041  -5.535 0.090 1.320          
ATOM   2344  CG  PHE A 154     -19.964   1.477  -4.059 0.000 1.992          
ATOM   2345  CD1 PHE A 154     -20.604   0.740  -3.034-0.115 1.992          
ATOM   2346  HD1 PHE A 154     -20.585  -0.338  -3.102 0.115 1.358          
ATOM   2347  CE1 PHE A 154     -21.327   1.288  -2.033-0.115 1.992          
ATOM   2348  HE1 PHE A 154     -21.861   0.682  -1.316 0.115 1.358          
ATOM   2349  CZ  PHE A 154     -21.299   2.677  -1.948-0.115 1.992          
ATOM   2350  HZ  PHE A 154     -21.852   3.149  -1.149 0.115 1.358          
ATOM   2351  CD2 PHE A 154     -19.862   2.891  -3.874-0.115 1.992          
ATOM   2352  HD2 PHE A 154     -19.301   3.507  -4.563 0.115 1.358          
ATOM   2353  CE2 PHE A 154     -20.586   3.495  -2.824-0.115 1.992          
ATOM   2354  HE2 PHE A 154     -20.580   4.568  -2.697 0.115 1.358          
ATOM   2355  C   PHE A 154     -17.630  -0.440  -3.735 0.510 2.000          
ATOM   2356  O   PHE A 154     -17.496  -0.143  -2.541-0.510 1.700          
ATOM   2357  N   ILE A 155     -17.763  -1.705  -4.143-0.470 1.850          
ATOM   2358  HN  ILE A 155     -17.964  -1.887  -5.130 0.310 0.225          
ATOM   2359  CA  ILE A 155     -17.657  -2.806  -3.192 0.070 2.275          
ATOM   2360  HA  ILE A 155     -18.359  -2.590  -2.383 0.090 1.320          
ATOM   2361  CB  ILE A 155     -18.149  -4.084  -3.852-0.090 2.275          
ATOM   2362  HB  ILE A 155     -17.524  -4.295  -4.723 0.090 1.320          
ATOM   2363  CG2 ILE A 155     -18.157  -5.295  -2.936-0.270 2.060          
ATOM   2364 1HG2 ILE A 155     -18.874  -5.193  -2.120 0.090 1.320          
ATOM   2365 2HG2 ILE A 155     -18.382  -6.217  -3.467 0.090 1.320          
ATOM   2366 3HG2 ILE A 155     -17.183  -5.435  -2.470 0.090 1.320          
ATOM   2367  CG1 ILE A 155     -19.640  -3.991  -4.270-0.180 2.175          
ATOM   2368 1HG1 ILE A 155     -20.284  -3.876  -3.396 0.090 1.320          
ATOM   2369 2HG1 ILE A 155     -19.811  -3.083  -4.846 0.090 1.320          
ATOM   2370  CD1 ILE A 155     -20.151  -5.148  -5.131-0.270 2.060          
ATOM   2371  HD1 ILE A 155     -19.495  -5.335  -5.982 0.090 1.320          
ATOM   2372  HD2 ILE A 155     -20.250  -6.078  -4.573 0.090 1.320          
ATOM   2373  HD3 ILE A 155     -21.146  -4.925  -5.518 0.090 1.320          
ATOM   2374  C   ILE A 155     -16.288  -2.796  -2.531 0.510 2.000          
ATOM   2375  O   ILE A 155     -16.165  -2.952  -1.310-0.510 1.700          
ATOM   2376  N   SER A 156     -15.241  -2.587  -3.326-0.470 1.850          
ATOM   2377  HN  SER A 156     -15.379  -2.489  -4.330 0.310 0.225          
ATOM   2378  CA  SER A 156     -13.899  -2.534  -2.769 0.070 2.275          
ATOM   2379  HA  SER A 156     -13.683  -3.477  -2.263 0.090 1.320          
ATOM   2380  CB  SER A 156     -12.905  -2.321  -3.975 0.050 2.175          
ATOM   2381  1HB SER A 156     -12.991  -3.102  -4.725 0.090 1.320          
ATOM   2382  2HB SER A 156     -13.111  -1.381  -4.486 0.090 1.320          
ATOM   2383  OG  SER A 156     -11.590  -2.305  -3.478-0.660 1.770          
ATOM   2384  HG1 SER A 156     -11.193  -3.177  -3.545 0.430 0.225          
ATOM   2385  C   SER A 156     -13.776  -1.392  -1.774 0.510 2.000          
ATOM   2386  O   SER A 156     -13.226  -1.570  -0.680-0.510 1.700          
ATOM   2387  N   SER A 157     -14.355  -0.234  -2.110-0.470 1.850          
ATOM   2388  HN  SER A 157     -14.809  -0.142  -3.014 0.310 0.225          
ATOM   2389  CA  SER A 157     -14.291   0.920  -1.223 0.070 2.275          
ATOM   2390  HA  SER A 157     -13.252   1.201  -1.056 0.090 1.320          
ATOM   2391  CB  SER A 157     -15.053   2.104  -1.779 0.050 2.175          
ATOM   2392  1HB SER A 157     -16.079   1.861  -2.056 0.090 1.320          
ATOM   2393  2HB SER A 157     -15.114   2.907  -1.040 0.090 1.320          
ATOM   2394  OG  SER A 157     -14.330   2.611  -2.910-0.660 1.770          
ATOM   2395  HG1 SER A 157     -14.431   1.991  -3.628 0.430 0.225          
ATOM   2396  C   SER A 157     -14.934   0.612   0.119 0.510 2.000          
ATOM   2397  O   SER A 157     -14.462   1.079   1.161-0.510 1.700          
ATOM   2398  N   ILE A 158     -16.001  -0.189   0.117-0.470 1.850          
ATOM   2399  HN  ILE A 158     -16.388  -0.522  -0.761 0.310 0.225          
ATOM   2400  CA  ILE A 158     -16.650  -0.543   1.375 0.070 2.275          
ATOM   2401  HA  ILE A 158     -16.893   0.370   1.919 0.090 1.320          
ATOM   2402  CB  ILE A 158     -17.910  -1.322   1.072-0.090 2.275          
ATOM   2403  HB  ILE A 158     -17.713  -2.052   0.291 0.090 1.320          
ATOM   2404  CG2 ILE A 158     -18.344  -2.180   2.345-0.270 2.060          
ATOM   2405 1HG2 ILE A 158     -17.698  -3.041   2.523 0.090 1.320          
ATOM   2406 2HG2 ILE A 158     -18.380  -1.579   3.255 0.090 1.320          
ATOM   2407 3HG2 ILE A 158     -19.343  -2.591   2.197 0.090 1.320          
ATOM   2408  CG1 ILE A 158     -19.088  -0.426   0.552-0.180 2.175          
ATOM   2409 1HG1 ILE A 158     -18.809   0.042  -0.393 0.090 1.320          
ATOM   2410 2HG1 ILE A 158     -19.941  -1.062   0.313 0.090 1.320          
ATOM   2411  CD1 ILE A 158     -19.538   0.679   1.529-0.270 2.060          
ATOM   2412  HD1 ILE A 158     -19.790   0.277   2.510 0.090 1.320          
ATOM   2413  HD2 ILE A 158     -18.782   1.453   1.657 0.090 1.320          
ATOM   2414  HD3 ILE A 158     -20.429   1.178   1.145 0.090 1.320          
ATOM   2415  C   ILE A 158     -15.687  -1.312   2.271 0.510 2.000          
ATOM   2416  O   ILE A 158     -15.478  -0.960   3.439-0.510 1.700          
ATOM   2417  N   PHE A 159     -15.072  -2.368   1.736-0.470 1.850          
ATOM   2418  HN  PHE A 159     -15.259  -2.615   0.771 0.310 0.225          
ATOM   2419  CA  PHE A 159     -14.136  -3.134   2.548 0.070 2.275          
ATOM   2420  HA  PHE A 159     -14.626  -3.430   3.478 0.090 1.320          
ATOM   2421  CB  PHE A 159     -13.725  -4.452   1.736-0.180 2.175          
ATOM   2422  1HB PHE A 159     -13.477  -4.218   0.700 0.090 1.320          
ATOM   2423  2HB PHE A 159     -12.832  -4.908   2.168 0.090 1.320          
ATOM   2424  CG  PHE A 159     -14.849  -5.422   1.805 0.000 1.992          
ATOM   2425  CD1 PHE A 159     -14.949  -6.287   2.927-0.115 1.992          
ATOM   2426  HD1 PHE A 159     -14.225  -6.188   3.721 0.115 1.358          
ATOM   2427  CE1 PHE A 159     -15.956  -7.286   3.085-0.115 1.992          
ATOM   2428  HE1 PHE A 159     -16.026  -7.913   3.962 0.115 1.358          
ATOM   2429  CZ  PHE A 159     -16.911  -7.291   2.081-0.115 1.992          
ATOM   2430  HZ  PHE A 159     -17.743  -7.975   2.170 0.115 1.358          
ATOM   2431  CD2 PHE A 159     -15.736  -5.641   0.734-0.115 1.992          
ATOM   2432  HD2 PHE A 159     -15.640  -5.069  -0.175 0.115 1.358          
ATOM   2433  CE2 PHE A 159     -16.766  -6.556   0.850-0.115 1.992          
ATOM   2434  HE2 PHE A 159     -17.482  -6.676   0.050 0.115 1.358          
ATOM   2435  C   PHE A 159     -12.928  -2.302   2.927 0.510 2.000          
ATOM   2436  O   PHE A 159     -12.407  -2.450   4.036-0.510 1.700          
ATOM   2437  N   PHE A 160     -12.488  -1.408   2.041-0.470 1.850          
ATOM   2438  HN  PHE A 160     -12.930  -1.354   1.125 0.310 0.225          
ATOM   2439  CA  PHE A 160     -11.395  -0.507   2.390 0.070 2.275          
ATOM   2440  HA  PHE A 160     -10.513  -1.083   2.666 0.090 1.320          
ATOM   2441  CB  PHE A 160     -11.159   0.329   1.145-0.180 2.175          
ATOM   2442  1HB PHE A 160     -10.831  -0.324   0.340 0.090 1.320          
ATOM   2443  2HB PHE A 160     -12.061   0.823   0.803 0.090 1.320          
ATOM   2444  CG  PHE A 160     -10.079   1.365   1.393 0.000 1.992          
ATOM   2445  CD1 PHE A 160      -8.852   1.051   1.931-0.115 1.992          
ATOM   2446  HD1 PHE A 160      -8.595   0.036   2.191 0.115 1.358          
ATOM   2447  CE1 PHE A 160      -7.925   2.057   2.091-0.115 1.992          
ATOM   2448  HE1 PHE A 160      -6.947   1.824   2.487 0.115 1.358          
ATOM   2449  CZ  PHE A 160      -8.225   3.373   1.703-0.115 1.992          
ATOM   2450  HZ  PHE A 160      -7.462   4.127   1.812 0.115 1.358          
ATOM   2451  CD2 PHE A 160     -10.411   2.760   1.087-0.115 1.992          
ATOM   2452  HD2 PHE A 160     -11.393   3.004   0.706 0.115 1.358          
ATOM   2453  CE2 PHE A 160      -9.522   3.761   1.257-0.115 1.992          
ATOM   2454  HE2 PHE A 160      -9.764   4.786   1.014 0.115 1.358          
ATOM   2455  C   PHE A 160     -11.790   0.438   3.522 0.510 2.000          
ATOM   2456  O   PHE A 160     -11.041   0.613   4.489-0.510 1.700          
ATOM   2457  N   ILE A 161     -12.963   1.062   3.422-0.470 1.850          
ATOM   2458  HN  ILE A 161     -13.559   0.933   2.603 0.310 0.225          
ATOM   2459  CA  ILE A 161     -13.408   1.938   4.501 0.070 2.275          
ATOM   2460  HA  ILE A 161     -12.658   2.720   4.633 0.090 1.320          
ATOM   2461  CB  ILE A 161     -14.755   2.602   4.167-0.090 2.275          
ATOM   2462  HB  ILE A 161     -15.461   1.847   3.812 0.090 1.320          
ATOM   2463  CG2 ILE A 161     -15.303   3.293   5.452-0.270 2.060          
ATOM   2464 1HG2 ILE A 161     -15.672   2.581   6.191 0.090 1.320          
ATOM   2465 2HG2 ILE A 161     -14.555   3.929   5.927 0.090 1.320          
ATOM   2466 3HG2 ILE A 161     -16.158   3.930   5.231 0.090 1.320          
ATOM   2467  CG1 ILE A 161     -14.488   3.675   3.110-0.180 2.175          
ATOM   2468 1HG1 ILE A 161     -14.047   4.575   3.543 0.090 1.320          
ATOM   2469 2HG1 ILE A 161     -13.788   3.325   2.350 0.090 1.320          
ATOM   2470  CD1 ILE A 161     -15.790   3.976   2.440-0.270 2.060          
ATOM   2471  HD1 ILE A 161     -16.530   4.404   3.114 0.090 1.320          
ATOM   2472  HD2 ILE A 161     -15.643   4.699   1.637 0.090 1.320          
ATOM   2473  HD3 ILE A 161     -16.226   3.086   1.984 0.090 1.320          
ATOM   2474  C   ILE A 161     -13.486   1.172   5.812 0.510 2.000          
ATOM   2475  O   ILE A 161     -13.051   1.666   6.860-0.510 1.700          
ATOM   2476  N   PHE A 162     -13.993  -0.062   5.773-0.470 1.850          
ATOM   2477  HN  PHE A 162     -14.371  -0.421   4.898 0.310 0.225          
ATOM   2478  CA  PHE A 162     -14.110  -0.828   7.008 0.070 2.275          
ATOM   2479  HA  PHE A 162     -14.749  -0.294   7.714 0.090 1.320          
ATOM   2480  CB  PHE A 162     -14.796  -2.229   6.610-0.180 2.175          
ATOM   2481  1HB PHE A 162     -15.824  -2.070   6.283 0.090 1.320          
ATOM   2482  2HB PHE A 162     -14.280  -2.693   5.771 0.090 1.320          
ATOM   2483  CG  PHE A 162     -14.780  -3.173   7.787 0.000 1.992          
ATOM   2484  CD1 PHE A 162     -15.840  -3.102   8.796-0.115 1.992          
ATOM   2485  HD1 PHE A 162     -16.651  -2.392   8.724 0.115 1.358          
ATOM   2486  CE1 PHE A 162     -15.779  -4.057   9.829-0.115 1.992          
ATOM   2487  HE1 PHE A 162     -16.554  -4.077  10.581 0.115 1.358          
ATOM   2488  CZ  PHE A 162     -14.666  -4.869   9.971-0.115 1.992          
ATOM   2489  HZ  PHE A 162     -14.606  -5.520  10.831 0.115 1.358          
ATOM   2490  CD2 PHE A 162     -13.779  -4.167   7.839-0.115 1.992          
ATOM   2491  HD2 PHE A 162     -13.041  -4.232   7.052 0.115 1.358          
ATOM   2492  CE2 PHE A 162     -13.613  -4.940   8.978-0.115 1.992          
ATOM   2493  HE2 PHE A 162     -12.791  -5.630   9.078 0.115 1.358          
ATOM   2494  C   PHE A 162     -12.743  -1.036   7.654 0.510 2.000          
ATOM   2495  O   PHE A 162     -12.554  -0.733   8.838-0.510 1.700          
ATOM   2496  N   GLU A 163     -11.764  -1.526   6.884-0.470 1.850          
ATOM   2497  HN  GLU A 163     -11.948  -1.715   5.902 0.310 0.225          
ATOM   2498  CA  GLU A 163     -10.435  -1.728   7.455 0.070 2.275          
ATOM   2499  HA  GLU A 163     -10.553  -2.335   8.356 0.090 1.320          
ATOM   2500  CB  GLU A 163      -9.557  -2.545   6.424-0.180 2.175          
ATOM   2501  1HB GLU A 163      -8.911  -3.239   6.956 0.090 1.320          
ATOM   2502  2HB GLU A 163     -10.217  -3.197   5.848 0.090 1.320          
ATOM   2503  CG  GLU A 163      -8.639  -1.707   5.451-0.210 2.175          
ATOM   2504  1HG GLU A 163      -9.150  -0.814   5.105 0.090 1.320          
ATOM   2505  2HG GLU A 163      -7.734  -1.374   5.961 0.090 1.320          
ATOM   2506  CD  GLU A 163      -8.264  -2.446   4.213 0.750 2.000          
ATOM   2507  OE1 GLU A 163      -9.058  -3.078   3.548-0.360 1.700          
ATOM   2508  OE2 GLU A 163      -7.299  -1.774   3.479-0.360 1.700          
ATOM   2509  C   GLU A 163      -9.792  -0.409   7.864 0.510 2.000          
ATOM   2510  O   GLU A 163      -9.018  -0.371   8.825-0.510 1.700          
ATOM   2511  N   MET A 164     -10.089   0.679   7.151-0.470 1.850          
ATOM   2512  HN  MET A 164     -10.679   0.609   6.324 0.310 0.225          
ATOM   2513  CA  MET A 164      -9.575   1.976   7.573 0.070 2.275          
ATOM   2514  HA  MET A 164      -8.511   1.890   7.791 0.090 1.320          
ATOM   2515  CB  MET A 164      -9.820   2.903   6.381-0.180 2.175          
ATOM   2516  1HB MET A 164     -10.825   2.785   5.980 0.090 1.320          
ATOM   2517  2HB MET A 164      -9.790   3.931   6.744 0.090 1.320          
ATOM   2518  CG  MET A 164      -8.789   2.801   5.277-0.140 2.175          
ATOM   2519  1HG MET A 164      -8.916   1.846   4.770 0.090 1.320          
ATOM   2520  2HG MET A 164      -8.981   3.554   4.513 0.090 1.320          
ATOM   2521  SD  MET A 164      -7.029   2.835   5.810-0.090 2.000          
ATOM   2522  CE  MET A 164      -6.630   4.465   5.029-0.220 2.060          
ATOM   2523  1HE MET A 164      -5.654   4.810   5.369 0.090 1.320          
ATOM   2524  2HE MET A 164      -6.598   4.372   3.945 0.090 1.320          
ATOM   2525  3HE MET A 164      -7.374   5.215   5.294 0.090 1.320          
ATOM   2526  C   MET A 164     -10.220   2.424   8.873 0.510 2.000          
ATOM   2527  O   MET A 164      -9.543   2.962   9.756-0.510 1.700          
ATOM   2528  N   VAL A 165     -11.534   2.228   8.996-0.470 1.850          
ATOM   2529  HN  VAL A 165     -12.067   1.842   8.213 0.310 0.225          
ATOM   2530  CA  VAL A 165     -12.247   2.627  10.205 0.070 2.275          
ATOM   2531  HA  VAL A 165     -12.063   3.688  10.388 0.090 1.320          
ATOM   2532  CB  VAL A 165     -13.759   2.398  10.047-0.090 2.275          
ATOM   2533  HB  VAL A 165     -13.916   1.390   9.657 0.090 1.320          
ATOM   2534  CG1 VAL A 165     -14.568   2.528  11.325-0.270 2.060          
ATOM   2535 1HG1 VAL A 165     -15.637   2.479  11.115 0.090 1.320          
ATOM   2536 2HG1 VAL A 165     -14.357   1.726  12.033 0.090 1.320          
ATOM   2537 3HG1 VAL A 165     -14.375   3.476  11.828 0.090 1.320          
ATOM   2538  CG2 VAL A 165     -14.312   3.415   8.994-0.270 2.060          
ATOM   2539 1HG2 VAL A 165     -13.642   3.585   8.155 0.090 1.320          
ATOM   2540 2HG2 VAL A 165     -15.269   3.082   8.592 0.090 1.320          
ATOM   2541 3HG2 VAL A 165     -14.472   4.395   9.444 0.090 1.320          
ATOM   2542  C   VAL A 165     -11.712   1.866  11.410 0.510 2.000          
ATOM   2543  O   VAL A 165     -11.451   2.447  12.471-0.510 1.700          
ATOM   2544  N   VAL A 166     -11.534   0.553  11.266-0.470 1.850          
ATOM   2545  HN  VAL A 166     -11.794   0.103  10.390 0.310 0.225          
ATOM   2546  CA  VAL A 166     -11.012  -0.236  12.376 0.070 2.275          
ATOM   2547  HA  VAL A 166     -11.622  -0.079  13.269 0.090 1.320          
ATOM   2548  CB  VAL A 166     -11.026  -1.719  11.944-0.090 2.275          
ATOM   2549  HB  VAL A 166     -10.539  -1.871  10.978 0.090 1.320          
ATOM   2550  CG1 VAL A 166     -10.416  -2.690  13.045-0.270 2.060          
ATOM   2551 1HG1 VAL A 166      -9.344  -2.543  13.176 0.090 1.320          
ATOM   2552 2HG1 VAL A 166     -10.891  -2.536  14.012 0.090 1.320          
ATOM   2553 3HG1 VAL A 166     -10.563  -3.736  12.776 0.090 1.320          
ATOM   2554  CG2 VAL A 166     -12.579  -2.047  11.879-0.270 2.060          
ATOM   2555 1HG2 VAL A 166     -13.128  -1.445  11.156 0.090 1.320          
ATOM   2556 2HG2 VAL A 166     -12.735  -3.084  11.580 0.090 1.320          
ATOM   2557 3HG2 VAL A 166     -13.066  -1.913  12.845 0.090 1.320          
ATOM   2558  C   VAL A 166      -9.585   0.187  12.701 0.510 2.000          
ATOM   2559  O   VAL A 166      -9.221   0.337  13.872-0.510 1.700          
ATOM   2560  N   ALA A 167      -8.764   0.418  11.671-0.470 1.850          
ATOM   2561  HN  ALA A 167      -9.076   0.252  10.719 0.310 0.225          
ATOM   2562  CA  ALA A 167      -7.398   0.881  11.908 0.070 2.275          
ATOM   2563  HA  ALA A 167      -6.887   0.164  12.551 0.090 1.320          
ATOM   2564  CB  ALA A 167      -6.674   0.905  10.527-0.270 2.060          
ATOM   2565  1HB ALA A 167      -6.645  -0.084  10.070 0.090 1.320          
ATOM   2566  2HB ALA A 167      -7.159   1.586   9.828 0.090 1.320          
ATOM   2567  3HB ALA A 167      -5.643   1.242  10.641 0.090 1.320          
ATOM   2568  C   ALA A 167      -7.389   2.229  12.619 0.510 2.000          
ATOM   2569  O   ALA A 167      -6.543   2.473  13.484-0.510 1.700          
ATOM   2570  N   PHE A 168      -8.325   3.118  12.269-0.470 1.850          
ATOM   2571  HN  PHE A 168      -8.957   2.901  11.503 0.310 0.225          
ATOM   2572  CA  PHE A 168      -8.420   4.399  12.964 0.070 2.275          
ATOM   2573  HA  PHE A 168      -7.453   4.894  12.875 0.090 1.320          
ATOM   2574  CB  PHE A 168      -9.495   5.356  12.299-0.180 2.175          
ATOM   2575  1HB PHE A 168      -9.331   5.423  11.225 0.090 1.320          
ATOM   2576  2HB PHE A 168     -10.490   4.921  12.402 0.090 1.320          
ATOM   2577  CG  PHE A 168      -9.512   6.680  12.851 0.000 1.992          
ATOM   2578  CD1 PHE A 168      -8.747   7.713  12.201-0.115 1.992          
ATOM   2579  HD1 PHE A 168      -8.170   7.511  11.308 0.115 1.358          
ATOM   2580  CE1 PHE A 168      -8.847   8.991  12.719-0.115 1.992          
ATOM   2581  HE1 PHE A 168      -8.335   9.787  12.199 0.115 1.358          
ATOM   2582  CZ  PHE A 168      -9.578   9.328  13.938-0.115 1.992          
ATOM   2583  HZ  PHE A 168      -9.619  10.331  14.337 0.115 1.358          
ATOM   2584  CD2 PHE A 168     -10.268   7.004  13.963-0.115 1.992          
ATOM   2585  HD2 PHE A 168     -10.855   6.234  14.444 0.115 1.358          
ATOM   2586  CE2 PHE A 168     -10.214   8.248  14.551-0.115 1.992          
ATOM   2587  HE2 PHE A 168     -10.782   8.420  15.455 0.115 1.358          
ATOM   2588  C   PHE A 168      -8.695   4.191  14.442 0.510 2.000          
ATOM   2589  O   PHE A 168      -8.034   4.797  15.294-0.510 1.700          
ATOM   2590  N   ALA A 169      -9.640   3.309  14.766-0.470 1.850          
ATOM   2591  HN  ALA A 169     -10.136   2.821  14.025 0.310 0.225          
ATOM   2592  CA  ALA A 169      -9.938   3.038  16.166 0.070 2.275          
ATOM   2593  HA  ALA A 169     -10.201   3.981  16.650 0.090 1.320          
ATOM   2594  CB  ALA A 169     -11.215   2.104  16.183-0.270 2.060          
ATOM   2595  1HB ALA A 169     -11.525   1.900  17.208 0.090 1.320          
ATOM   2596  2HB ALA A 169     -12.056   2.566  15.665 0.090 1.320          
ATOM   2597  3HB ALA A 169     -11.011   1.144  15.706 0.090 1.320          
ATOM   2598  C   ALA A 169      -8.714   2.488  16.889 0.510 2.000          
ATOM   2599  O   ALA A 169      -8.473   2.818  18.055-0.510 1.700          
ATOM   2600  N   ILE A 170      -7.920   1.659  16.202-0.470 1.850          
ATOM   2601  HN  ILE A 170      -8.186   1.382  15.261 0.310 0.225          
ATOM   2602  CA  ILE A 170      -6.710   1.102  16.804 0.070 2.275          
ATOM   2603  HA  ILE A 170      -6.994   0.666  17.765 0.090 1.320          
ATOM   2604  CB  ILE A 170      -6.069  -0.036  15.943-0.090 2.275          
ATOM   2605  HB  ILE A 170      -5.941   0.316  14.918 0.090 1.320          
ATOM   2606  CG2 ILE A 170      -4.691  -0.543  16.489-0.270 2.060          
ATOM   2607 1HG2 ILE A 170      -4.740  -0.766  17.554 0.090 1.320          
ATOM   2608 2HG2 ILE A 170      -4.360  -1.446  15.993 0.090 1.320          
ATOM   2609 3HG2 ILE A 170      -3.908   0.202  16.338 0.090 1.320          
ATOM   2610  CG1 ILE A 170      -7.095  -1.202  16.000-0.180 2.175          
ATOM   2611 1HG1 ILE A 170      -7.045  -1.719  16.959 0.090 1.320          
ATOM   2612 2HG1 ILE A 170      -8.122  -0.864  15.869 0.090 1.320          
ATOM   2613  CD1 ILE A 170      -6.754  -2.188  14.853-0.270 2.060          
ATOM   2614  HD1 ILE A 170      -6.822  -1.706  13.879 0.090 1.320          
ATOM   2615  HD2 ILE A 170      -5.766  -2.624  14.943 0.090 1.320          
ATOM   2616  HD3 ILE A 170      -7.462  -3.017  14.849 0.090 1.320          
ATOM   2617  C   ILE A 170      -5.725   2.208  17.143 0.510 2.000          
ATOM   2618  O   ILE A 170      -5.138   2.224  18.232-0.510 1.700          
ATOM   2619  N   PHE A 171      -5.522   3.146  16.217-0.470 1.850          
ATOM   2620  HN  PHE A 171      -5.982   3.052  15.314 0.310 0.225          
ATOM   2621  CA  PHE A 171      -4.608   4.251  16.477 0.070 2.275          
ATOM   2622  HA  PHE A 171      -3.647   3.820  16.768 0.090 1.320          
ATOM   2623  CB  PHE A 171      -4.363   5.166  15.277-0.180 2.175          
ATOM   2624  1HB PHE A 171      -5.318   5.536  14.900 0.090 1.320          
ATOM   2625  2HB PHE A 171      -3.802   6.046  15.597 0.090 1.320          
ATOM   2626  CG  PHE A 171      -3.608   4.546  14.170 0.000 1.992          
ATOM   2627  CD1 PHE A 171      -2.225   4.441  14.218-0.115 1.992          
ATOM   2628  HD1 PHE A 171      -1.713   4.724  15.127 0.115 1.358          
ATOM   2629  CE1 PHE A 171      -1.442   3.961  13.158-0.115 1.992          
ATOM   2630  HE1 PHE A 171      -0.367   3.866  13.219 0.115 1.358          
ATOM   2631  CZ  PHE A 171      -2.143   3.614  12.030-0.115 1.992          
ATOM   2632  HZ  PHE A 171      -1.590   3.221  11.188 0.115 1.358          
ATOM   2633  CD2 PHE A 171      -4.250   4.240  12.944-0.115 1.992          
ATOM   2634  HD2 PHE A 171      -5.307   4.392  12.813 0.115 1.358          
ATOM   2635  CE2 PHE A 171      -3.514   3.703  11.918-0.115 1.992          
ATOM   2636  HE2 PHE A 171      -4.001   3.415  10.996 0.115 1.358          
ATOM   2637  C   PHE A 171      -5.085   5.082  17.653 0.510 2.000          
ATOM   2638  O   PHE A 171      -4.311   5.399  18.562-0.510 1.700          
ATOM   2639  N   ALA A 172      -6.372   5.432  17.654-0.470 1.850          
ATOM   2640  HN  ALA A 172      -6.977   5.076  16.915 0.310 0.225          
ATOM   2641  CA  ALA A 172      -6.903   6.325  18.675 0.070 2.275          
ATOM   2642  HA  ALA A 172      -6.404   7.294  18.631 0.090 1.320          
ATOM   2643  CB  ALA A 172      -8.412   6.466  18.387-0.270 2.060          
ATOM   2644  1HB ALA A 172      -8.932   5.507  18.417 0.090 1.320          
ATOM   2645  2HB ALA A 172      -8.891   7.115  19.122 0.090 1.320          
ATOM   2646  3HB ALA A 172      -8.593   6.899  17.403 0.090 1.320          
ATOM   2647  C   ALA A 172      -6.739   5.739  20.069 0.510 2.000          
ATOM   2648  O   ALA A 172      -6.194   6.393  20.967-0.510 1.700          
ATOM   2649  N   ILE A 173      -7.161   4.489  20.257-0.470 1.850          
ATOM   2650  HN  ILE A 173      -7.572   3.965  19.489 0.310 0.225          
ATOM   2651  CA  ILE A 173      -7.071   3.861  21.572 0.070 2.275          
ATOM   2652  HA  ILE A 173      -7.575   4.480  22.318 0.090 1.320          
ATOM   2653  CB  ILE A 173      -7.756   2.517  21.452-0.090 2.275          
ATOM   2654  HB  ILE A 173      -7.437   2.005  20.541 0.090 1.320          
ATOM   2655  CG2 ILE A 173      -7.473   1.594  22.664-0.270 2.060          
ATOM   2656 1HG2 ILE A 173      -6.436   1.258  22.704 0.090 1.320          
ATOM   2657 2HG2 ILE A 173      -7.674   2.095  23.613 0.090 1.320          
ATOM   2658 3HG2 ILE A 173      -8.082   0.692  22.638 0.090 1.320          
ATOM   2659  CG1 ILE A 173      -9.311   2.869  21.383-0.180 2.175          
ATOM   2660 1HG1 ILE A 173      -9.658   3.164  22.375 0.090 1.320          
ATOM   2661 2HG1 ILE A 173      -9.507   3.729  20.742 0.090 1.320          
ATOM   2662  CD1 ILE A 173     -10.170   1.744  20.867-0.270 2.060          
ATOM   2663  HD1 ILE A 173      -9.943   1.556  19.820 0.090 1.320          
ATOM   2664  HD2 ILE A 173     -10.027   0.827  21.437 0.090 1.320          
ATOM   2665  HD3 ILE A 173     -11.226   2.007  20.926 0.090 1.320          
ATOM   2666  C   ILE A 173      -5.622   3.741  22.011 0.510 2.000          
ATOM   2667  O   ILE A 173      -5.303   3.892  23.194-0.510 1.700          
ATOM   2668  N   THR A 174      -4.720   3.464  21.070-0.470 1.850          
ATOM   2669  HN  THR A 174      -5.012   3.325  20.113 0.310 0.225          
ATOM   2670  CA  THR A 174      -3.313   3.354  21.432 0.070 2.275          
ATOM   2671  HA  THR A 174      -3.259   2.710  22.315 0.090 1.320          
ATOM   2672  CB  THR A 174      -2.498   2.721  20.340 0.140 2.275          
ATOM   2673  HB  THR A 174      -2.368   3.399  19.493 0.090 1.320          
ATOM   2674  OG1 THR A 174      -3.057   1.541  19.880-0.660 1.770          
ATOM   2675  HG1 THR A 174      -3.818   1.748  19.332 0.430 0.225          
ATOM   2676  CG2 THR A 174      -1.131   2.332  20.929-0.270 2.060          
ATOM   2677 1HG2 THR A 174      -0.531   1.796  20.192 0.090 1.320          
ATOM   2678 2HG2 THR A 174      -0.551   3.205  21.216 0.090 1.320          
ATOM   2679 3HG2 THR A 174      -1.231   1.685  21.801 0.090 1.320          
ATOM   2680  C   THR A 174      -2.732   4.704  21.831 0.510 2.000          
ATOM   2681  O   THR A 174      -2.017   4.800  22.834-0.510 1.700          
ATOM   2682  N   ILE A 175      -3.048   5.762  21.080-0.470 1.850          
ATOM   2683  HN  ILE A 175      -3.659   5.641  20.276 0.310 0.225          
ATOM   2684  CA  ILE A 175      -2.578   7.097  21.446 0.070 2.275          
ATOM   2685  HA  ILE A 175      -1.492   7.068  21.559 0.090 1.320          
ATOM   2686  CB  ILE A 175      -2.977   8.105  20.289-0.090 2.275          
ATOM   2687  HB  ILE A 175      -3.995   7.887  19.960 0.090 1.320          
ATOM   2688  CG2 ILE A 175      -2.956   9.545  20.794-0.270 2.060          
ATOM   2689 1HG2 ILE A 175      -3.166  10.267  20.009 0.090 1.320          
ATOM   2690 2HG2 ILE A 175      -3.721   9.731  21.550 0.090 1.320          
ATOM   2691 3HG2 ILE A 175      -1.994   9.798  21.240 0.090 1.320          
ATOM   2692  CG1 ILE A 175      -1.990   7.841  19.127-0.180 2.175          
ATOM   2693 1HG1 ILE A 175      -0.969   7.868  19.509 0.090 1.320          
ATOM   2694 2HG1 ILE A 175      -2.132   6.832  18.737 0.090 1.320          
ATOM   2695  CD1 ILE A 175      -2.095   8.818  18.023-0.270 2.060          
ATOM   2696  HD1 ILE A 175      -1.809   9.814  18.343 0.090 1.320          
ATOM   2697  HD2 ILE A 175      -1.431   8.540  17.203 0.090 1.320          
ATOM   2698  HD3 ILE A 175      -3.108   8.853  17.628 0.090 1.320          
ATOM   2699  C   ILE A 175      -3.118   7.490  22.811 0.510 2.000          
ATOM   2700  O   ILE A 175      -2.393   8.034  23.652-0.510 1.700          
ATOM   2701  N   HIP A 176      -4.401   7.212  23.055-0.470 1.850          
ATOM   2702  HN  HIP A 176      -4.957   6.750  22.340 0.310 0.225          
ATOM   2703  CA  HIP A 176      -5.037   7.600  24.310 0.070 2.275          
ATOM   2704  HA  HIP A 176      -5.002   8.682  24.443 0.090 1.320          
ATOM   2705  CB  HIP A 176      -6.545   7.082  24.334-0.079 2.175          
ATOM   2706  1HB HIP A 176      -7.114   7.507  23.508 0.090 1.320          
ATOM   2707  2HB HIP A 176      -6.583   5.998  24.214 0.090 1.320          
ATOM   2708  CD2 HIP A 176      -7.669   6.610  26.658 0.012 1.800          
ATOM   2709  HD2 HIP A 176      -7.563   5.549  26.844 0.095 0.900          
ATOM   2710  CG  HIP A 176      -7.242   7.432  25.638 0.177 1.800          
ATOM   2711  NE2 HIP A 176      -8.280   7.488  27.571-0.425 1.850          
ATOM   2712  HE2 HIP A 176      -8.624   7.241  28.488 0.282 0.225          
ATOM   2713  ND1 HIP A 176      -7.698   8.695  25.863-0.632 1.850          
ATOM   2714  HD1 HIP A 176      -7.569   9.494  25.259 0.087 0.225          
ATOM   2715  CE1 HIP A 176      -8.264   8.707  27.046 0.256 1.800          
ATOM   2716  HE1 HIP A 176      -8.661   9.588  27.532 0.134 0.700          
ATOM   2717  C   HIP A 176      -4.383   6.909  25.500 0.510 2.000          
ATOM   2718  O   HIP A 176      -4.205   7.521  26.560-0.510 1.700          
ATOM   2719  N   ASP A 177      -4.027   5.631  25.347-0.470 1.850          
ATOM   2720  HN  ASP A 177      -4.287   5.120  24.510 0.310 0.225          
ATOM   2721  CA  ASP A 177      -3.394   4.894  26.439 0.070 2.275          
ATOM   2722  HA  ASP A 177      -4.024   4.983  27.328 0.090 1.320          
ATOM   2723  CB  ASP A 177      -3.203   3.461  25.889-0.280 2.175          
ATOM   2724  1HB ASP A 177      -3.115   3.405  24.806 0.090 1.320          
ATOM   2725  2HB ASP A 177      -2.317   2.992  26.316 0.090 1.320          
ATOM   2726  CG  ASP A 177      -4.368   2.678  26.369 0.620 2.000          
ATOM   2727  OD1 ASP A 177      -4.707   2.824  27.579-0.760 1.700          
ATOM   2728  OD2 ASP A 177      -4.867   1.804  25.616-0.760 1.700          
ATOM   2729  C   ASP A 177      -2.068   5.536  26.833 0.510 2.000          
ATOM   2730  O   ASP A 177      -1.844   5.866  28.005-0.510 1.700          
ATOM   2731  N   PHE A 178      -1.173   5.719  25.862-0.470 1.850          
ATOM   2732  HN  PHE A 178      -1.409   5.425  24.922 0.310 0.225          
ATOM   2733  CA  PHE A 178       0.117   6.329  26.156 0.070 2.275          
ATOM   2734  HA  PHE A 178       0.571   5.827  27.014 0.090 1.320          
ATOM   2735  CB  PHE A 178       1.082   6.172  24.896-0.180 2.175          
ATOM   2736  1HB PHE A 178       0.610   6.599  24.011 0.090 1.320          
ATOM   2737  2HB PHE A 178       1.983   6.761  25.069 0.090 1.320          
ATOM   2738  CG  PHE A 178       1.509   4.806  24.625 0.000 1.992          
ATOM   2739  CD1 PHE A 178       2.493   4.169  25.454-0.115 1.992          
ATOM   2740  HD1 PHE A 178       2.952   4.736  26.250 0.115 1.358          
ATOM   2741  CE1 PHE A 178       2.762   2.822  25.298-0.115 1.992          
ATOM   2742  HE1 PHE A 178       3.452   2.340  25.975 0.115 1.358          
ATOM   2743  CZ  PHE A 178       2.149   2.038  24.280-0.115 1.992          
ATOM   2744  HZ  PHE A 178       2.379   0.988  24.171 0.115 1.358          
ATOM   2745  CD2 PHE A 178       1.005   4.066  23.561-0.115 1.992          
ATOM   2746  HD2 PHE A 178       0.341   4.547  22.864 0.115 1.358          
ATOM   2747  CE2 PHE A 178       1.376   2.720  23.334-0.115 1.992          
ATOM   2748  HE2 PHE A 178       0.989   2.177  22.488 0.115 1.358          
ATOM   2749  C   PHE A 178      -0.037   7.792  26.531 0.510 2.000          
ATOM   2750  O   PHE A 178       0.817   8.345  27.229-0.510 1.700          
ATOM   2751  N   GLN A 179      -1.100   8.440  26.054-0.470 1.850          
ATOM   2752  HN  GLN A 179      -1.724   7.978  25.401 0.310 0.225          
ATOM   2753  CA  GLN A 179      -1.388   9.803  26.480 0.070 2.275          
ATOM   2754  HA  GLN A 179      -0.476  10.392  26.360 0.090 1.320          
ATOM   2755  CB  GLN A 179      -2.537  10.516  25.680-0.180 2.175          
ATOM   2756  1HB GLN A 179      -2.339  10.392  24.616 0.090 1.320          
ATOM   2757  2HB GLN A 179      -3.474   9.992  25.874 0.090 1.320          
ATOM   2758  CG  GLN A 179      -2.703  12.019  25.955-0.180 2.175          
ATOM   2759  1HG GLN A 179      -2.887  12.225  27.010 0.090 1.320          
ATOM   2760  2HG GLN A 179      -1.804  12.570  25.677 0.090 1.320          
ATOM   2761  CD  GLN A 179      -3.877  12.508  25.154 0.550 2.000          
ATOM   2762  OE1 GLN A 179      -3.691  13.228  24.164-0.550 1.700          
ATOM   2763  NE2 GLN A 179      -5.140  12.174  25.469-0.620 1.850          
ATOM   2764 1HE2 GLN A 179      -5.894  12.550  24.917 0.320 0.225          
ATOM   2765 2HE2 GLN A 179      -5.327  11.588  26.270 0.300 0.225          
ATOM   2766  C   GLN A 179      -1.742   9.840  27.961 0.510 2.000          
ATOM   2767  O   GLN A 179      -1.328  10.753  28.683-0.510 1.700          
ATOM   2768  N   THR A 180      -2.527   8.867  28.427-0.470 1.850          
ATOM   2769  HN  THR A 180      -2.856   8.140  27.802 0.310 0.225          
ATOM   2770  CA  THR A 180      -2.897   8.821  29.840 0.070 2.275          
ATOM   2771  HA  THR A 180      -3.283   9.801  30.134 0.090 1.320          
ATOM   2772  CB  THR A 180      -3.956   7.775  30.060 0.140 2.275          
ATOM   2773  HB  THR A 180      -3.607   6.780  29.771 0.090 1.320          
ATOM   2774  OG1 THR A 180      -5.077   8.099  29.296-0.660 1.770          
ATOM   2775  HG1 THR A 180      -4.878   7.928  28.378 0.430 0.225          
ATOM   2776  CG2 THR A 180      -4.371   7.767  31.514-0.270 2.060          
ATOM   2777 1HG2 THR A 180      -3.609   7.358  32.178 0.090 1.320          
ATOM   2778 2HG2 THR A 180      -4.629   8.766  31.870 0.090 1.320          
ATOM   2779 3HG2 THR A 180      -5.253   7.141  31.650 0.090 1.320          
ATOM   2780  C   THR A 180      -1.695   8.513  30.730 0.510 2.000          
ATOM   2781  O   THR A 180      -1.555   9.095  31.811-0.510 1.700          
ATOM   2782  N   ILE A 181      -0.811   7.618  30.293-0.470 1.850          
ATOM   2783  HN  ILE A 181      -0.947   7.202  29.379 0.310 0.225          
ATOM   2784  CA  ILE A 181       0.450   7.393  30.997 0.070 2.275          
ATOM   2785  HA  ILE A 181       0.221   7.323  32.063 0.090 1.320          
ATOM   2786  CB  ILE A 181       1.123   6.077  30.620-0.090 2.275          
ATOM   2787  HB  ILE A 181       1.334   6.106  29.547 0.090 1.320          
ATOM   2788  CG2 ILE A 181       2.410   5.882  31.341-0.270 2.060          
ATOM   2789 1HG2 ILE A 181       3.117   6.688  31.150 0.090 1.320          
ATOM   2790 2HG2 ILE A 181       2.265   5.807  32.418 0.090 1.320          
ATOM   2791 3HG2 ILE A 181       2.916   4.980  31.000 0.090 1.320          
ATOM   2792  CG1 ILE A 181       0.183   4.851  30.925-0.180 2.175          
ATOM   2793 1HG1 ILE A 181      -0.009   4.775  31.996 0.090 1.320          
ATOM   2794 2HG1 ILE A 181      -0.792   5.023  30.465 0.090 1.320          
ATOM   2795  CD1 ILE A 181       0.703   3.499  30.380-0.270 2.060          
ATOM   2796  HD1 ILE A 181       1.621   3.173  30.863 0.090 1.320          
ATOM   2797  HD2 ILE A 181      -0.039   2.714  30.522 0.090 1.320          
ATOM   2798  HD3 ILE A 181       0.902   3.565  29.309 0.090 1.320          
ATOM   2799  C   ILE A 181       1.313   8.636  30.789 0.510 2.000          
ATOM   2800  O   ILE A 181       1.889   8.828  29.716-0.510 1.700          
ATOM   2801  N   GLY A 182       1.419   9.473  31.812-0.470 1.850          
ATOM   2802  HN  GLY A 182       0.768   9.363  32.577 0.310 0.225          
ATOM   2803  CA  GLY A 182       2.136  10.726  31.668-0.020 2.175          
ATOM   2804  1HA GLY A 182       1.808  11.389  32.469 0.090 1.320          
ATOM   2805  2HA GLY A 182       1.830  11.222  30.743 0.090 1.320          
ATOM   2806  C   GLY A 182       3.650  10.686  31.694 0.510 2.000          
ATOM   2807  O   GLY A 182       4.274  11.706  32.001-0.510 1.700          
ATOM   2808  N   SER A 183       4.267   9.552  31.360-0.470 1.850          
ATOM   2809  HN  SER A 183       3.738   8.865  30.838 0.310 0.225          
ATOM   2810  CA  SER A 183       5.719   9.480  31.436 0.070 2.275          
ATOM   2811  HA  SER A 183       6.015   9.986  32.356 0.090 1.320          
ATOM   2812  CB  SER A 183       6.050   8.007  31.564 0.050 2.175          
ATOM   2813  1HB SER A 183       7.030   7.956  32.037 0.090 1.320          
ATOM   2814  2HB SER A 183       5.362   7.529  32.260 0.090 1.320          
ATOM   2815  OG  SER A 183       6.145   7.213  30.395-0.660 1.770          
ATOM   2816  HG1 SER A 183       6.283   6.291  30.662 0.430 0.225          
ATOM   2817  C   SER A 183       6.363  10.072  30.186 0.510 2.000          
ATOM   2818  O   SER A 183       5.750  10.109  29.117-0.510 1.700          
ATOM   2819  N   PRO A 184       7.604  10.561  30.305-0.290 1.850          
ATOM   2820  CD  PRO A 184       8.125  11.058  31.537 0.000 2.175          
ATOM   2821  1HD PRO A 184       7.536  11.905  31.900 0.090 1.320          
ATOM   2822  2HD PRO A 184       8.146  10.280  32.297 0.090 1.320          
ATOM   2823  CA  PRO A 184       8.289  11.111  29.121 0.020 2.275          
ATOM   2824  HA  PRO A 184       7.763  12.002  28.772 0.090 1.320          
ATOM   2825  CB  PRO A 184       9.720  11.469  29.699-0.180 2.175          
ATOM   2826  1HB PRO A 184      10.034  12.453  29.350 0.090 1.320          
ATOM   2827  2HB PRO A 184      10.490  10.775  29.365 0.090 1.320          
ATOM   2828  CG  PRO A 184       9.568  11.454  31.240-0.180 2.175          
ATOM   2829  1HG PRO A 184       9.779  12.443  31.652 0.090 1.320          
ATOM   2830  2HG PRO A 184      10.249  10.777  31.743 0.090 1.320          
ATOM   2831  C   PRO A 184       8.455  10.112  27.990 0.510 2.000          
ATOM   2832  O   PRO A 184       8.377  10.495  26.815-0.510 1.700          
ATOM   2833  N   MET A 185       8.705   8.839  28.307-0.470 1.850          
ATOM   2834  HN  MET A 185       8.829   8.571  29.283 0.310 0.225          
ATOM   2835  CA  MET A 185       8.780   7.834  27.256 0.070 2.275          
ATOM   2836  HA  MET A 185       9.495   8.164  26.500 0.090 1.320          
ATOM   2837  CB  MET A 185       9.287   6.538  27.860-0.180 2.175          
ATOM   2838  1HB MET A 185      10.264   6.717  28.286 0.090 1.320          
ATOM   2839  2HB MET A 185       8.650   6.228  28.690 0.090 1.320          
ATOM   2840  CG  MET A 185       9.414   5.371  26.855-0.140 2.175          
ATOM   2841  1HG MET A 185       8.422   5.091  26.499 0.090 1.320          
ATOM   2842  2HG MET A 185       9.962   5.695  25.969 0.090 1.320          
ATOM   2843  SD  MET A 185      10.183   3.796  27.460-0.090 2.000          
ATOM   2844  CE  MET A 185      11.864   4.210  27.190-0.220 2.060          
ATOM   2845  1HE MET A 185      12.510   3.352  27.372 0.090 1.320          
ATOM   2846  2HE MET A 185      12.037   4.526  26.161 0.090 1.320          
ATOM   2847  3HE MET A 185      12.187   5.017  27.842 0.090 1.320          
ATOM   2848  C   MET A 185       7.426   7.642  26.580 0.510 2.000          
ATOM   2849  O   MET A 185       7.348   7.563  25.348-0.510 1.700          
ATOM   2850  N   SER A 186       6.350   7.566  27.366-0.470 1.850          
ATOM   2851  HN  SER A 186       6.437   7.684  28.371 0.310 0.225          
ATOM   2852  CA  SER A 186       5.022   7.393  26.782 0.070 2.275          
ATOM   2853  HA  SER A 186       4.984   6.481  26.184 0.090 1.320          
ATOM   2854  CB  SER A 186       3.923   7.358  27.884 0.050 2.175          
ATOM   2855  1HB SER A 186       3.934   8.253  28.507 0.090 1.320          
ATOM   2856  2HB SER A 186       2.936   7.272  27.438 0.090 1.320          
ATOM   2857  OG  SER A 186       4.145   6.205  28.655-0.660 1.770          
ATOM   2858  HG1 SER A 186       4.838   6.423  29.272 0.430 0.225          
ATOM   2859  C   SER A 186       4.629   8.590  25.929 0.510 2.000          
ATOM   2860  O   SER A 186       4.006   8.428  24.874-0.510 1.700          
ATOM   2861  N   LEU A 187       4.986   9.800  26.364-0.470 1.850          
ATOM   2862  HN  LEU A 187       5.390   9.905  27.294 0.310 0.225          
ATOM   2863  CA  LEU A 187       4.655  10.978  25.572 0.070 2.275          
ATOM   2864  HA  LEU A 187       3.588  10.941  25.340 0.090 1.320          
ATOM   2865  CB  LEU A 187       4.930  12.203  26.463-0.180 2.175          
ATOM   2866  1HB LEU A 187       4.630  11.996  27.493 0.090 1.320          
ATOM   2867  2HB LEU A 187       6.007  12.377  26.507 0.090 1.320          
ATOM   2868  CG  LEU A 187       4.185  13.521  26.004-0.090 2.275          
ATOM   2869  HG  LEU A 187       4.299  13.610  24.922 0.090 1.320          
ATOM   2870  CD1 LEU A 187       2.697  13.537  26.300-0.270 2.060          
ATOM   2871 1HD1 LEU A 187       2.178  12.710  25.815 0.090 1.320          
ATOM   2872 2HD1 LEU A 187       2.504  13.455  27.371 0.090 1.320          
ATOM   2873 3HD1 LEU A 187       2.230  14.459  25.953 0.090 1.320          
ATOM   2874  CD2 LEU A 187       4.853  14.752  26.605-0.270 2.060          
ATOM   2875 1HD2 LEU A 187       5.908  14.807  26.336 0.090 1.320          
ATOM   2876 2HD2 LEU A 187       4.384  15.672  26.253 0.090 1.320          
ATOM   2877 3HD2 LEU A 187       4.790  14.747  27.695 0.090 1.320          
ATOM   2878  C   LEU A 187       5.434  10.997  24.264 0.510 2.000          
ATOM   2879  O   LEU A 187       4.892  11.386  23.222-0.510 1.700          
ATOM   2880  N   LYS A 188       6.703  10.570  24.291-0.470 1.850          
ATOM   2881  HN  LYS A 188       7.115  10.297  25.179 0.310 0.225          
ATOM   2882  CA  LYS A 188       7.447  10.430  23.042 0.070 2.275          
ATOM   2883  HA  LYS A 188       7.351  11.377  22.505 0.090 1.320          
ATOM   2884  CB  LYS A 188       8.946  10.165  23.274-0.180 2.175          
ATOM   2885  1HB LYS A 188       9.339  10.927  23.948 0.090 1.320          
ATOM   2886  2HB LYS A 188       9.078   9.208  23.785 0.090 1.320          
ATOM   2887  CG  LYS A 188       9.713  10.174  21.909-0.180 2.175          
ATOM   2888  1HG LYS A 188       9.363   9.357  21.276 0.090 1.320          
ATOM   2889  2HG LYS A 188       9.510  11.096  21.363 0.090 1.320          
ATOM   2890  CD  LYS A 188      11.288   9.960  22.108-0.180 2.175          
ATOM   2891  1HD LYS A 188      11.380   9.049  22.704 0.090 1.320          
ATOM   2892  2HD LYS A 188      11.727   9.677  21.150 0.090 1.320          
ATOM   2893  CE  LYS A 188      12.183  11.003  22.793 0.210 2.175          
ATOM   2894  1HE LYS A 188      11.694  11.412  23.677 0.050 1.320          
ATOM   2895  2HE LYS A 188      13.113  10.544  23.103 0.050 1.320          
ATOM   2896  NZ  LYS A 188      12.546  12.088  21.862-0.301 1.850          
ATOM   2897  1HZ LYS A 188      13.065  11.719  21.080 0.330 0.225          
ATOM   2898  2HZ LYS A 188      11.713  12.567  21.552 0.330 0.225          
ATOM   2899  3HZ LYS A 188      13.134  12.746  22.358 0.330 0.225          
ATOM   2900  C   LYS A 188       6.833   9.351  22.161 0.510 2.000          
ATOM   2901  O   LYS A 188       6.822   9.478  20.931-0.510 1.700          
ATOM   2902  N   VAL A 189       6.324   8.278  22.770-0.470 1.850          
ATOM   2903  HN  VAL A 189       6.425   8.162  23.776 0.310 0.225          
ATOM   2904  CA  VAL A 189       5.622   7.259  21.996 0.070 2.275          
ATOM   2905  HA  VAL A 189       6.281   6.907  21.200 0.090 1.320          
ATOM   2906  CB  VAL A 189       5.323   6.127  22.900-0.090 2.275          
ATOM   2907  HB  VAL A 189       5.013   6.484  23.877 0.090 1.320          
ATOM   2908  CG1 VAL A 189       4.205   5.287  22.397-0.270 2.060          
ATOM   2909 1HG1 VAL A 189       4.348   4.975  21.362 0.090 1.320          
ATOM   2910 2HG1 VAL A 189       4.111   4.377  22.991 0.090 1.320          
ATOM   2911 3HG1 VAL A 189       3.236   5.783  22.474 0.090 1.320          
ATOM   2912  CG2 VAL A 189       6.626   5.235  23.116-0.270 2.060          
ATOM   2913 1HG2 VAL A 189       6.953   4.754  22.194 0.090 1.320          
ATOM   2914 2HG2 VAL A 189       7.455   5.811  23.521 0.090 1.320          
ATOM   2915 3HG2 VAL A 189       6.416   4.447  23.838 0.090 1.320          
ATOM   2916  C   VAL A 189       4.410   7.865  21.299 0.510 2.000          
ATOM   2917  O   VAL A 189       4.102   7.527  20.149-0.510 1.700          
ATOM   2918  N   VAL A 190       3.695   8.759  21.988-0.470 1.850          
ATOM   2919  HN  VAL A 190       3.918   8.922  22.967 0.310 0.225          
ATOM   2920  CA  VAL A 190       2.526   9.406  21.396 0.070 2.275          
ATOM   2921  HA  VAL A 190       1.852   8.620  21.047 0.090 1.320          
ATOM   2922  CB  VAL A 190       1.733  10.328  22.416-0.090 2.275          
ATOM   2923  HB  VAL A 190       2.433  11.014  22.895 0.090 1.320          
ATOM   2924  CG1 VAL A 190       0.695  11.149  21.738-0.270 2.060          
ATOM   2925 1HG1 VAL A 190       1.151  12.028  21.298 0.090 1.320          
ATOM   2926 2HG1 VAL A 190       0.156  10.591  20.972 0.090 1.320          
ATOM   2927 3HG1 VAL A 190      -0.039  11.515  22.459 0.090 1.320          
ATOM   2928  CG2 VAL A 190       1.137   9.462  23.511-0.270 2.060          
ATOM   2929 1HG2 VAL A 190       0.743  10.073  24.324 0.090 1.320          
ATOM   2930 2HG2 VAL A 190       0.315   8.849  23.141 0.090 1.320          
ATOM   2931 3HG2 VAL A 190       1.858   8.790  23.957 0.090 1.320          
ATOM   2932  C   VAL A 190       2.928  10.222  20.174 0.510 2.000          
ATOM   2933  O   VAL A 190       2.225  10.229  19.154-0.510 1.700          
ATOM   2934  N   GLU A 191       4.044  10.949  20.263-0.470 1.850          
ATOM   2935  HN  GLU A 191       4.533  11.001  21.153 0.310 0.225          
ATOM   2936  CA  GLU A 191       4.457  11.777  19.136 0.070 2.275          
ATOM   2937  HA  GLU A 191       3.603  12.383  18.829 0.090 1.320          
ATOM   2938  CB  GLU A 191       5.617  12.769  19.478-0.180 2.175          
ATOM   2939  1HB GLU A 191       6.478  12.229  19.871 0.090 1.320          
ATOM   2940  2HB GLU A 191       5.945  13.285  18.574 0.090 1.320          
ATOM   2941  CG  GLU A 191       5.143  13.841  20.511-0.280 2.175          
ATOM   2942  1HG GLU A 191       4.742  13.370  21.409 0.090 1.320          
ATOM   2943  2HG GLU A 191       6.000  14.425  20.844 0.090 1.320          
ATOM   2944  CD  GLU A 191       4.138  14.844  19.999 0.620 2.000          
ATOM   2945  OE1 GLU A 191       4.445  15.455  18.942-0.760 1.700          
ATOM   2946  OE2 GLU A 191       3.103  15.081  20.707-0.760 1.700          
ATOM   2947  C   GLU A 191       4.799  10.927  17.920 0.510 2.000          
ATOM   2948  O   GLU A 191       4.451  11.282  16.788-0.510 1.700          
ATOM   2949  N   ARG A 192       5.458   9.788  18.132-0.470 1.850          
ATOM   2950  HN  ARG A 192       5.666   9.512  19.088 0.310 0.225          
ATOM   2951  CA  ARG A 192       5.734   8.900  17.008 0.070 2.275          
ATOM   2952  HA  ARG A 192       6.228   9.426  16.193 0.090 1.320          
ATOM   2953  CB  ARG A 192       6.572   7.690  17.530-0.180 2.175          
ATOM   2954  1HB ARG A 192       6.052   7.193  18.352 0.090 1.320          
ATOM   2955  2HB ARG A 192       6.702   6.923  16.762 0.090 1.320          
ATOM   2956  CG  ARG A 192       7.890   8.211  18.014-0.180 2.175          
ATOM   2957  1HG ARG A 192       7.812   9.089  18.653 0.090 1.320          
ATOM   2958  2HG ARG A 192       8.308   7.444  18.670 0.090 1.320          
ATOM   2959  CD  ARG A 192       8.890   8.432  16.884 0.200 2.175          
ATOM   2960  1HD ARG A 192       9.890   8.299  17.300 0.090 1.320          
ATOM   2961  2HD ARG A 192       8.785   7.682  16.097 0.090 1.320          
ATOM   2962  NE  ARG A 192       8.790   9.831  16.320-0.700 1.850          
ATOM   2963  HE  ARG A 192       7.894  10.282  16.472 0.440 0.225          
ATOM   2964  CZ  ARG A 192       9.878  10.509  15.808 0.640 2.000          
ATOM   2965  NH1 ARG A 192      11.009   9.899  15.471-0.800 1.850          
ATOM   2966 1HH1 ARG A 192      11.797  10.383  15.059 0.460 0.225          
ATOM   2967 2HH1 ARG A 192      11.090   8.893  15.538 0.460 0.225          
ATOM   2968  NH2 ARG A 192       9.747  11.823  15.610-0.800 1.850          
ATOM   2969 1HH2 ARG A 192      10.470  12.392  15.188 0.460 0.225          
ATOM   2970 2HH2 ARG A 192       8.892  12.316  15.842 0.460 0.225          
ATOM   2971  C   ARG A 192       4.456   8.302  16.439 0.510 2.000          
ATOM   2972  O   ARG A 192       4.318   8.165  15.218-0.510 1.700          
ATOM   2973  N   LEU A 193       3.517   7.930  17.306-0.470 1.850          
ATOM   2974  HN  LEU A 193       3.692   7.987  18.307 0.310 0.225          
ATOM   2975  CA  LEU A 193       2.246   7.387  16.841 0.070 2.275          
ATOM   2976  HA  LEU A 193       2.486   6.579  16.151 0.090 1.320          
ATOM   2977  CB  LEU A 193       1.314   6.809  17.908-0.180 2.175          
ATOM   2978  1HB LEU A 193       1.116   7.588  18.645 0.090 1.320          
ATOM   2979  2HB LEU A 193       0.348   6.541  17.475 0.090 1.320          
ATOM   2980  CG  LEU A 193       1.899   5.609  18.602-0.090 2.275          
ATOM   2981  HG  LEU A 193       2.902   5.877  18.923 0.090 1.320          
ATOM   2982  CD1 LEU A 193       1.177   5.214  19.926-0.270 2.060          
ATOM   2983 1HD1 LEU A 193       1.168   6.043  20.636 0.090 1.320          
ATOM   2984 2HD1 LEU A 193       0.143   4.924  19.741 0.090 1.320          
ATOM   2985 3HD1 LEU A 193       1.676   4.379  20.421 0.090 1.320          
ATOM   2986  CD2 LEU A 193       2.123   4.406  17.706-0.270 2.060          
ATOM   2987 1HD2 LEU A 193       2.460   3.543  18.282 0.090 1.320          
ATOM   2988 2HD2 LEU A 193       1.198   4.114  17.210 0.090 1.320          
ATOM   2989 3HD2 LEU A 193       2.880   4.578  16.943 0.090 1.320          
ATOM   2990  C   LEU A 193       1.486   8.399  16.001 0.510 2.000          
ATOM   2991  O   LEU A 193       0.889   8.045  14.979-0.510 1.700          
ATOM   2992  N   LYS A 194       1.460   9.659  16.437-0.470 1.850          
ATOM   2993  HN  LYS A 194       1.905   9.899  17.323 0.310 0.225          
ATOM   2994  CA  LYS A 194       0.741  10.659  15.657 0.070 2.275          
ATOM   2995  HA  LYS A 194      -0.279  10.301  15.496 0.090 1.320          
ATOM   2996  CB  LYS A 194       0.668  12.011  16.408-0.180 2.175          
ATOM   2997  1HB LYS A 194       1.670  12.284  16.748 0.090 1.320          
ATOM   2998  2HB LYS A 194       0.376  12.799  15.711 0.090 1.320          
ATOM   2999  CG  LYS A 194      -0.318  12.024  17.590-0.180 2.175          
ATOM   3000  1HG LYS A 194      -1.302  11.752  17.209 0.090 1.320          
ATOM   3001  2HG LYS A 194      -0.030  11.210  18.258 0.090 1.320          
ATOM   3002  CD  LYS A 194      -0.476  13.272  18.454-0.180 2.175          
ATOM   3003  1HD LYS A 194      -0.929  14.070  17.863 0.090 1.320          
ATOM   3004  2HD LYS A 194      -1.198  13.030  19.237 0.090 1.320          
ATOM   3005  CE  LYS A 194       0.806  13.789  19.095 0.210 2.175          
ATOM   3006  1HE LYS A 194       1.430  12.967  19.434 0.050 1.320          
ATOM   3007  2HE LYS A 194       1.409  14.324  18.359 0.050 1.320          
ATOM   3008  NZ  LYS A 194       0.539  14.689  20.215-0.300 1.850          
ATOM   3009  1HZ LYS A 194       1.503  14.950  20.522 0.330 0.225          
ATOM   3010  2HZ LYS A 194       0.095  15.550  19.945 0.330 0.225          
ATOM   3011  3HZ LYS A 194       0.093  14.250  21.003 0.330 0.225          
ATOM   3012  C   LYS A 194       1.362  10.844  14.278 0.510 2.000          
ATOM   3013  O   LYS A 194       0.648  11.098  13.303-0.510 1.700          
ATOM   3014  N   LEU A 195       2.682  10.708  14.176-0.470 1.850          
ATOM   3015  HN  LEU A 195       3.223  10.541  15.017 0.310 0.225          
ATOM   3016  CA  LEU A 195       3.347  10.723  12.876 0.070 2.275          
ATOM   3017  HA  LEU A 195       3.006  11.586  12.300 0.090 1.320          
ATOM   3018  CB  LEU A 195       4.859  10.903  13.193-0.180 2.175          
ATOM   3019  1HB LEU A 195       5.022  11.896  13.616 0.090 1.320          
ATOM   3020  2HB LEU A 195       5.141  10.195  13.971 0.090 1.320          
ATOM   3021  CG  LEU A 195       5.784  10.686  11.938-0.090 2.275          
ATOM   3022  HG  LEU A 195       5.608   9.703  11.499 0.090 1.320          
ATOM   3023  CD1 LEU A 195       5.592  11.708  10.843-0.270 2.060          
ATOM   3024 1HD1 LEU A 195       5.749  12.725  11.205 0.090 1.320          
ATOM   3025 2HD1 LEU A 195       6.290  11.541  10.021 0.090 1.320          
ATOM   3026 3HD1 LEU A 195       4.589  11.661  10.417 0.090 1.320          
ATOM   3027  CD2 LEU A 195       7.174  10.634  12.546-0.270 2.060          
ATOM   3028 1HD2 LEU A 195       7.920  10.476  11.766 0.090 1.320          
ATOM   3029 2HD2 LEU A 195       7.429  11.565  13.052 0.090 1.320          
ATOM   3030 3HD2 LEU A 195       7.282   9.811  13.254 0.090 1.320          
ATOM   3031  C   LEU A 195       3.028   9.468  12.068 0.510 2.000          
ATOM   3032  O   LEU A 195       2.737   9.543  10.870-0.510 1.700          
ATOM   3033  N   MET A 196       3.110   8.299  12.706-0.470 1.850          
ATOM   3034  HN  MET A 196       3.424   8.273  13.675 0.310 0.225          
ATOM   3035  CA  MET A 196       2.787   7.050  12.025 0.070 2.275          
ATOM   3036  HA  MET A 196       3.438   6.926  11.157 0.090 1.320          
ATOM   3037  CB  MET A 196       3.004   5.902  13.006-0.180 2.175          
ATOM   3038  1HB MET A 196       2.493   6.111  13.944 0.090 1.320          
ATOM   3039  2HB MET A 196       2.543   4.990  12.623 0.090 1.320          
ATOM   3040  CG  MET A 196       4.485   5.637  13.258-0.140 2.175          
ATOM   3041  1HG MET A 196       4.920   5.118  12.402 0.090 1.320          
ATOM   3042  2HG MET A 196       5.018   6.585  13.308 0.090 1.320          
ATOM   3043  SD  MET A 196       4.973   4.751  14.837-0.090 2.000          
ATOM   3044  CE  MET A 196       4.247   3.244  14.230-0.220 2.060          
ATOM   3045  1HE MET A 196       4.416   2.443  14.950 0.090 1.320          
ATOM   3046  2HE MET A 196       3.171   3.342  14.097 0.090 1.320          
ATOM   3047  3HE MET A 196       4.691   2.937  13.282 0.090 1.320          
ATOM   3048  C   MET A 196       1.350   7.061  11.525 0.510 2.000          
ATOM   3049  O   MET A 196       1.056   6.553  10.438-0.510 1.700          
ATOM   3050  N   ARG A 197       0.439   7.644  12.307-0.470 1.850          
ATOM   3051  HN  ARG A 197       0.705   7.932  13.248 0.310 0.225          
ATOM   3052  CA  ARG A 197      -0.948   7.749  11.870 0.070 2.275          
ATOM   3053  HA  ARG A 197      -1.292   6.743  11.611 0.090 1.320          
ATOM   3054  CB  ARG A 197      -1.954   8.338  12.936-0.180 2.175          
ATOM   3055  1HB ARG A 197      -1.950   7.650  13.783 0.090 1.320          
ATOM   3056  2HB ARG A 197      -1.528   9.262  13.324 0.090 1.320          
ATOM   3057  CG  ARG A 197      -3.429   8.599  12.555-0.180 2.175          
ATOM   3058  1HG ARG A 197      -3.472   9.347  11.761 0.090 1.320          
ATOM   3059  2HG ARG A 197      -3.779   7.682  12.078 0.090 1.320          
ATOM   3060  CD  ARG A 197      -4.488   8.957  13.598 0.200 2.175          
ATOM   3061  1HD ARG A 197      -5.465   9.120  13.138 0.090 1.320          
ATOM   3062  2HD ARG A 197      -4.580   8.141  14.316 0.090 1.320          
ATOM   3063  NE  ARG A 197      -3.977  10.230  14.258-0.700 1.850          
ATOM   3064  HE  ARG A 197      -3.250  10.794  13.790 0.440 0.225          
ATOM   3065  CZ  ARG A 197      -4.400  10.578  15.451 0.640 2.000          
ATOM   3066  NH1 ARG A 197      -5.237   9.906  16.171-0.800 1.850          
ATOM   3067 1HH1 ARG A 197      -5.553  10.216  17.080 0.460 0.225          
ATOM   3068 2HH1 ARG A 197      -5.648   9.050  15.826 0.460 0.225          
ATOM   3069  NH2 ARG A 197      -3.961  11.762  15.916-0.800 1.850          
ATOM   3070 1HH2 ARG A 197      -4.285  12.209  16.762 0.460 0.225          
ATOM   3071 2HH2 ARG A 197      -3.256  12.242  15.353 0.460 0.225          
ATOM   3072  C   ARG A 197      -1.058   8.597  10.614 0.510 2.000          
ATOM   3073  O   ARG A 197      -1.768   8.234   9.669-0.510 1.700          
ATOM   3074  N   ILE A 198      -0.337   9.714  10.574-0.470 1.850          
ATOM   3075  HN  ILE A 198       0.294   9.934  11.333 0.310 0.225          
ATOM   3076  CA  ILE A 198      -0.383  10.576   9.402 0.070 2.275          
ATOM   3077  HA  ILE A 198      -1.426  10.695   9.110 0.090 1.320          
ATOM   3078  CB  ILE A 198       0.193  11.966   9.707-0.090 2.275          
ATOM   3079  HB  ILE A 198       1.068  11.807  10.342 0.090 1.320          
ATOM   3080  CG2 ILE A 198       0.803  12.546   8.428-0.270 2.060          
ATOM   3081 1HG2 ILE A 198       1.707  12.034   8.093 0.090 1.320          
ATOM   3082 2HG2 ILE A 198       0.089  12.580   7.604 0.090 1.320          
ATOM   3083 3HG2 ILE A 198       1.108  13.578   8.604 0.090 1.320          
ATOM   3084  CG1 ILE A 198      -0.779  12.815  10.593-0.180 2.175          
ATOM   3085 1HG1 ILE A 198      -0.984  12.282  11.515 0.090 1.320          
ATOM   3086 2HG1 ILE A 198      -0.280  13.745  10.872 0.090 1.320          
ATOM   3087  CD1 ILE A 198      -2.083  13.134   9.864-0.270 2.060          
ATOM   3088  HD1 ILE A 198      -2.650  13.893  10.404 0.090 1.320          
ATOM   3089  HD2 ILE A 198      -1.894  13.535   8.867 0.090 1.320          
ATOM   3090  HD3 ILE A 198      -2.739  12.270   9.759 0.090 1.320          
ATOM   3091  C   ILE A 198       0.227   9.864   8.201 0.510 2.000          
ATOM   3092  O   ILE A 198      -0.369   9.818   7.118-0.510 1.700          
ATOM   3093  N   VAL A 199       1.400   9.250   8.389-0.470 1.850          
ATOM   3094  HN  VAL A 199       1.863   9.309   9.294 0.310 0.225          
ATOM   3095  CA  VAL A 199       2.062   8.559   7.283 0.070 2.275          
ATOM   3096  HA  VAL A 199       2.064   9.246   6.432 0.090 1.320          
ATOM   3097  CB  VAL A 199       3.477   8.261   7.599-0.090 2.275          
ATOM   3098  HB  VAL A 199       3.511   7.826   8.600 0.090 1.320          
ATOM   3099  CG1 VAL A 199       4.121   7.262   6.700-0.270 2.060          
ATOM   3100 1HG1 VAL A 199       3.684   6.266   6.786 0.090 1.320          
ATOM   3101 2HG1 VAL A 199       4.056   7.560   5.652 0.090 1.320          
ATOM   3102 3HG1 VAL A 199       5.180   7.146   6.932 0.090 1.320          
ATOM   3103  CG2 VAL A 199       4.246   9.580   7.646-0.270 2.060          
ATOM   3104 1HG2 VAL A 199       4.260  10.078   6.675 0.090 1.320          
ATOM   3105 2HG2 VAL A 199       3.829  10.280   8.370 0.090 1.320          
ATOM   3106 3HG2 VAL A 199       5.284   9.415   7.936 0.090 1.320          
ATOM   3107  C   VAL A 199       1.213   7.397   6.792 0.510 2.000          
ATOM   3108  O   VAL A 199       1.148   7.114   5.589-0.510 1.700          
ATOM   3109  N   PHE A 200       0.544   6.708   7.717-0.470 1.850          
ATOM   3110  HN  PHE A 200       0.667   6.919   8.704 0.310 0.225          
ATOM   3111  CA  PHE A 200      -0.318   5.603   7.330 0.070 2.275          
ATOM   3112  HA  PHE A 200       0.252   4.855   6.774 0.090 1.320          
ATOM   3113  CB  PHE A 200      -0.970   4.957   8.576-0.180 2.175          
ATOM   3114  1HB PHE A 200      -0.177   4.604   9.235 0.090 1.320          
ATOM   3115  2HB PHE A 200      -1.505   5.698   9.171 0.090 1.320          
ATOM   3116  CG  PHE A 200      -1.861   3.823   8.331 0.000 1.992          
ATOM   3117  CD1 PHE A 200      -3.208   4.098   8.127-0.115 1.992          
ATOM   3118  HD1 PHE A 200      -3.595   5.104   8.174 0.115 1.358          
ATOM   3119  CE1 PHE A 200      -4.086   3.035   7.904-0.115 1.992          
ATOM   3120  HE1 PHE A 200      -5.136   3.240   7.774 0.115 1.358          
ATOM   3121  CZ  PHE A 200      -3.609   1.730   7.770-0.115 1.992          
ATOM   3122  HZ  PHE A 200      -4.284   0.921   7.533 0.115 1.358          
ATOM   3123  CD2 PHE A 200      -1.370   2.548   8.309-0.115 1.992          
ATOM   3124  HD2 PHE A 200      -0.321   2.344   8.467 0.115 1.358          
ATOM   3125  CE2 PHE A 200      -2.271   1.479   8.045-0.115 1.992          
ATOM   3126  HE2 PHE A 200      -1.894   0.468   7.981 0.115 1.358          
ATOM   3127  C   PHE A 200      -1.474   6.100   6.471 0.510 2.000          
ATOM   3128  O   PHE A 200      -1.698   5.602   5.361-0.510 1.700          
ATOM   3129  N   TYR A 201      -2.194   7.116   6.949-0.470 1.850          
ATOM   3130  HN  TYR A 201      -1.951   7.526   7.846 0.310 0.225          
ATOM   3131  CA  TYR A 201      -3.425   7.507   6.270 0.070 2.275          
ATOM   3132  HA  TYR A 201      -3.992   6.615   5.993 0.090 1.320          
ATOM   3133  CB  TYR A 201      -4.348   8.496   7.153-0.180 2.175          
ATOM   3134  1HB TYR A 201      -3.741   9.174   7.755 0.090 1.320          
ATOM   3135  2HB TYR A 201      -4.983   9.125   6.526 0.090 1.320          
ATOM   3136  CG  TYR A 201      -5.229   7.655   7.980 0.000 1.992          
ATOM   3137  CD1 TYR A 201      -6.304   7.020   7.476-0.115 1.992          
ATOM   3138  HD1 TYR A 201      -6.632   7.257   6.474 0.115 1.358          
ATOM   3139  CE1 TYR A 201      -6.954   5.892   8.171-0.115 1.992          
ATOM   3140  HE1 TYR A 201      -7.783   5.369   7.715 0.115 1.358          
ATOM   3141  CZ  TYR A 201      -6.475   5.559   9.407 0.110 1.992          
ATOM   3142  OH  TYR A 201      -7.215   4.576  10.071-0.540 1.770          
ATOM   3143  HH  TYR A 201      -7.957   4.190   9.616 0.430 0.225          
ATOM   3144  CD2 TYR A 201      -4.853   7.393   9.293-0.115 1.992          
ATOM   3145  HD2 TYR A 201      -4.050   7.933   9.753 0.115 1.358          
ATOM   3146  CE2 TYR A 201      -5.438   6.327   9.970-0.115 1.992          
ATOM   3147  HE2 TYR A 201      -5.105   6.088  10.967 0.115 1.358          
ATOM   3148  C   TYR A 201      -3.154   8.266   4.980 0.510 2.000          
ATOM   3149  O   TYR A 201      -3.869   8.077   3.991-0.510 1.700          
ATOM   3150  N   VAL A 202      -2.112   9.092   4.943-0.470 1.850          
ATOM   3151  HN  VAL A 202      -1.526   9.232   5.763 0.310 0.225          
ATOM   3152  CA  VAL A 202      -1.818   9.820   3.713 0.070 2.275          
ATOM   3153  HA  VAL A 202      -2.679  10.419   3.406 0.090 1.320          
ATOM   3154  CB  VAL A 202      -0.582  10.720   4.061-0.090 2.275          
ATOM   3155  HB  VAL A 202       0.177  10.183   4.633 0.090 1.320          
ATOM   3156  CG1 VAL A 202       0.044  11.245   2.743-0.270 2.060          
ATOM   3157 1HG1 VAL A 202       0.592  10.476   2.197 0.090 1.320          
ATOM   3158 2HG1 VAL A 202      -0.707  11.665   2.070 0.090 1.320          
ATOM   3159 3HG1 VAL A 202       0.765  12.036   2.949 0.090 1.320          
ATOM   3160  CG2 VAL A 202      -1.171  11.915   4.865-0.270 2.060          
ATOM   3161 1HG2 VAL A 202      -1.677  11.598   5.777 0.090 1.320          
ATOM   3162 2HG2 VAL A 202      -0.380  12.604   5.163 0.090 1.320          
ATOM   3163 3HG2 VAL A 202      -1.890  12.486   4.275 0.090 1.320          
ATOM   3164  C   VAL A 202      -1.506   8.846   2.584 0.510 2.000          
ATOM   3165  O   VAL A 202      -2.057   8.949   1.480-0.510 1.700          
ATOM   3166  N   SER A 203      -0.673   7.843   2.862-0.470 1.850          
ATOM   3167  HN  SER A 203      -0.333   7.717   3.805 0.310 0.225          
ATOM   3168  CA  SER A 203      -0.265   6.926   1.805 0.070 2.275          
ATOM   3169  HA  SER A 203      -0.110   7.506   0.891 0.090 1.320          
ATOM   3170  CB  SER A 203       1.096   6.312   2.112 0.050 2.175          
ATOM   3171  1HB SER A 203       1.350   5.600   1.325 0.090 1.320          
ATOM   3172  2HB SER A 203       1.844   7.099   2.065 0.090 1.320          
ATOM   3173  OG  SER A 203       1.193   5.655   3.326-0.660 1.770          
ATOM   3174  HG1 SER A 203       1.165   6.273   4.060 0.430 0.225          
ATOM   3175  C   SER A 203      -1.377   5.944   1.458 0.510 2.000          
ATOM   3176  O   SER A 203      -1.714   5.777   0.281-0.510 1.700          
ATOM   3177  N   TRP A 204      -1.969   5.297   2.463-0.470 1.850          
ATOM   3178  HN  TRP A 204      -1.677   5.463   3.423 0.310 0.225          
ATOM   3179  CA  TRP A 204      -2.992   4.292   2.185 0.070 2.275          
ATOM   3180  HA  TRP A 204      -2.539   3.569   1.510 0.090 1.320          
ATOM   3181  CB  TRP A 204      -3.399   3.481   3.399-0.180 2.175          
ATOM   3182  1HB TRP A 204      -3.643   4.167   4.210 0.090 1.320          
ATOM   3183  2HB TRP A 204      -4.343   2.980   3.180 0.090 1.320          
ATOM   3184  CG  TRP A 204      -2.516   2.424   3.988-0.030 1.992          
ATOM   3185  CD1 TRP A 204      -1.346   2.699   4.643 0.035 1.992          
ATOM   3186  HD1 TRP A 204      -0.882   3.659   4.715 0.115 1.358          
ATOM   3187  NE1 TRP A 204      -0.747   1.579   5.100-0.610 1.850          
ATOM   3188  HE1 TRP A 204       0.119   1.548   5.638 0.380 0.225          
ATOM   3189  CE2 TRP A 204      -1.580   0.478   4.796 0.130 1.800          
ATOM   3190  CD2 TRP A 204      -2.724   1.002   4.048-0.020 1.800          
ATOM   3191  CE3 TRP A 204      -3.612   0.132   3.438-0.115 1.992          
ATOM   3192  HE3 TRP A 204      -4.440   0.517   2.863 0.115 1.358          
ATOM   3193  CZ3 TRP A 204      -3.416  -1.223   3.555-0.115 1.992          
ATOM   3194  HZ3 TRP A 204      -4.122  -1.892   3.080 0.115 1.358          
ATOM   3195  CZ2 TRP A 204      -1.405  -0.871   4.880-0.115 1.992          
ATOM   3196  HZ2 TRP A 204      -0.557  -1.247   5.418 0.115 1.358          
ATOM   3197  CH2 TRP A 204      -2.349  -1.751   4.252-0.115 1.992          
ATOM   3198  HH2 TRP A 204      -2.223  -2.820   4.328 0.115 1.358          
ATOM   3199  C   TRP A 204      -4.161   4.894   1.422 0.510 2.000          
ATOM   3200  O   TRP A 204      -4.630   4.324   0.433-0.510 1.700          
ATOM   3201  N   MET A 205      -4.643   6.055   1.865-0.470 1.850          
ATOM   3202  HN  MET A 205      -4.193   6.552   2.627 0.310 0.225          
ATOM   3203  CA  MET A 205      -5.754   6.685   1.168 0.070 2.275          
ATOM   3204  HA  MET A 205      -6.561   5.968   1.020 0.090 1.320          
ATOM   3205  CB  MET A 205      -6.288   7.905   1.908-0.180 2.175          
ATOM   3206  1HB MET A 205      -5.493   8.609   2.156 0.090 1.320          
ATOM   3207  2HB MET A 205      -6.981   8.457   1.267 0.090 1.320          
ATOM   3208  CG  MET A 205      -7.109   7.443   3.198-0.140 2.175          
ATOM   3209  1HG MET A 205      -7.758   6.604   2.944 0.090 1.320          
ATOM   3210  2HG MET A 205      -6.401   7.071   3.938 0.090 1.320          
ATOM   3211  SD  MET A 205      -8.163   8.675   4.022-0.090 2.000          
ATOM   3212  CE  MET A 205      -7.068  10.073   4.142-0.220 2.060          
ATOM   3213  1HE MET A 205      -7.524  10.860   4.743 0.090 1.320          
ATOM   3214  2HE MET A 205      -6.122   9.785   4.597 0.090 1.320          
ATOM   3215  3HE MET A 205      -6.862  10.479   3.152 0.090 1.320          
ATOM   3216  C   MET A 205      -5.370   7.179  -0.217 0.510 2.000          
ATOM   3217  O   MET A 205      -6.252   7.365  -1.058-0.510 1.700          
ATOM   3218  N   ALA A 206      -4.080   7.375  -0.486-0.470 1.850          
ATOM   3219  HN  ALA A 206      -3.373   7.209   0.219 0.310 0.225          
ATOM   3220  CA  ALA A 206      -3.684   7.843  -1.809 0.070 2.275          
ATOM   3221  HA  ALA A 206      -4.316   8.698  -2.063 0.090 1.320          
ATOM   3222  CB  ALA A 206      -2.236   8.334  -1.894-0.270 2.060          
ATOM   3223  1HB ALA A 206      -2.007   8.705  -2.894 0.090 1.320          
ATOM   3224  2HB ALA A 206      -2.058   9.150  -1.193 0.090 1.320          
ATOM   3225  3HB ALA A 206      -1.527   7.538  -1.669 0.090 1.320          
ATOM   3226  C   ALA A 206      -3.938   6.782  -2.874 0.510 2.000          
ATOM   3227  O   ALA A 206      -4.313   7.115  -4.006-0.510 1.700          
ATOM   3228  N   TYR A 207      -3.757   5.499  -2.533-0.470 1.850          
ATOM   3229  HN  TYR A 207      -3.478   5.284  -1.584 0.310 0.225          
ATOM   3230  CA  TYR A 207      -3.867   4.439  -3.537 0.070 2.275          
ATOM   3231  HA  TYR A 207      -3.136   4.661  -4.317 0.090 1.320          
ATOM   3232  CB  TYR A 207      -3.535   3.043  -2.965-0.180 2.175          
ATOM   3233  1HB TYR A 207      -4.117   2.874  -2.059 0.090 1.320          
ATOM   3234  2HB TYR A 207      -3.888   2.280  -3.662 0.090 1.320          
ATOM   3235  CG  TYR A 207      -2.065   2.662  -2.634 0.000 1.992          
ATOM   3236  CD1 TYR A 207      -1.211   2.199  -3.628-0.115 1.992          
ATOM   3237  HD1 TYR A 207      -1.592   2.069  -4.626 0.115 1.358          
ATOM   3238  CE1 TYR A 207       0.110   1.852  -3.353-0.115 1.992          
ATOM   3239  HE1 TYR A 207       0.730   1.474  -4.152 0.115 1.358          
ATOM   3240  CZ  TYR A 207       0.633   1.935  -2.027 0.110 1.992          
ATOM   3241  OH  TYR A 207       1.888   1.459  -1.767-0.540 1.770          
ATOM   3242  HH  TYR A 207       2.297   0.862  -2.381 0.430 0.225          
ATOM   3243  CD2 TYR A 207      -1.546   2.685  -1.283-0.115 1.992          
ATOM   3244  HD2 TYR A 207      -2.197   3.003  -0.488 0.115 1.358          
ATOM   3245  CE2 TYR A 207      -0.155   2.384  -0.993-0.115 1.992          
ATOM   3246  HE2 TYR A 207       0.192   2.442   0.019 0.115 1.358          
ATOM   3247  C   TYR A 207      -5.228   4.401  -4.223 0.510 2.000          
ATOM   3248  O   TYR A 207      -5.268   4.303  -5.462-0.510 1.700          
ATOM   3249  N   PRO A 208      -6.362   4.449  -3.513-0.290 1.850          
ATOM   3250  CD  PRO A 208      -6.591   4.080  -2.114 0.000 2.175          
ATOM   3251  1HD PRO A 208      -6.504   3.004  -1.972 0.090 1.320          
ATOM   3252  2HD PRO A 208      -5.889   4.583  -1.470 0.090 1.320          
ATOM   3253  CA  PRO A 208      -7.639   4.544  -4.236 0.020 2.275          
ATOM   3254  HA  PRO A 208      -7.753   3.710  -4.926 0.090 1.320          
ATOM   3255  CB  PRO A 208      -8.707   4.433  -3.153-0.180 2.175          
ATOM   3256  1HB PRO A 208      -9.159   3.450  -3.215 0.090 1.320          
ATOM   3257  2HB PRO A 208      -9.522   5.148  -3.281 0.090 1.320          
ATOM   3258  CG  PRO A 208      -8.020   4.603  -1.810-0.180 2.175          
ATOM   3259  1HG PRO A 208      -8.506   4.026  -1.033 0.090 1.320          
ATOM   3260  2HG PRO A 208      -8.010   5.653  -1.518 0.090 1.320          
ATOM   3261  C   PRO A 208      -7.744   5.812  -5.051 0.510 2.000          
ATOM   3262  O   PRO A 208      -8.246   5.779  -6.182-0.510 1.700          
ATOM   3263  N   ILE A 209      -7.271   6.939  -4.516-0.470 1.850          
ATOM   3264  HN  ILE A 209      -6.846   6.936  -3.598 0.310 0.225          
ATOM   3265  CA  ILE A 209      -7.274   8.166  -5.304 0.070 2.275          
ATOM   3266  HA  ILE A 209      -8.292   8.289  -5.682 0.090 1.320          
ATOM   3267  CB  ILE A 209      -6.888   9.432  -4.564-0.090 2.275          
ATOM   3268  HB  ILE A 209      -5.830   9.429  -4.293 0.090 1.320          
ATOM   3269  CG2 ILE A 209      -7.183  10.618  -5.544-0.270 2.060          
ATOM   3270 1HG2 ILE A 209      -8.187  10.581  -5.969 0.090 1.320          
ATOM   3271 2HG2 ILE A 209      -7.095  11.573  -5.025 0.090 1.320          
ATOM   3272 3HG2 ILE A 209      -6.478  10.667  -6.376 0.090 1.320          
ATOM   3273  CG1 ILE A 209      -7.778   9.587  -3.245-0.180 2.175          
ATOM   3274 1HG1 ILE A 209      -7.402   8.938  -2.460 0.090 1.320          
ATOM   3275 2HG1 ILE A 209      -7.685  10.601  -2.854 0.090 1.320          
ATOM   3276  CD1 ILE A 209      -9.241   9.255  -3.497-0.270 2.060          
ATOM   3277  HD1 ILE A 209      -9.834   9.517  -2.620 0.090 1.320          
ATOM   3278  HD2 ILE A 209      -9.657   9.820  -4.331 0.090 1.320          
ATOM   3279  HD3 ILE A 209      -9.424   8.196  -3.673 0.090 1.320          
ATOM   3280  C   ILE A 209      -6.438   7.977  -6.559 0.510 2.000          
ATOM   3281  O   ILE A 209      -6.884   8.280  -7.671-0.510 1.700          
ATOM   3282  N   LEU A 210      -5.232   7.420  -6.410-0.470 1.850          
ATOM   3283  HN  LEU A 210      -4.876   7.220  -5.471 0.310 0.225          
ATOM   3284  CA  LEU A 210      -4.401   7.208  -7.586 0.070 2.275          
ATOM   3285  HA  LEU A 210      -4.292   8.164  -8.103 0.090 1.320          
ATOM   3286  CB  LEU A 210      -3.000   6.688  -7.251-0.180 2.175          
ATOM   3287  1HB LEU A 210      -3.108   5.722  -6.760 0.090 1.320          
ATOM   3288  2HB LEU A 210      -2.485   6.480  -8.193 0.090 1.320          
ATOM   3289  CG  LEU A 210      -2.056   7.573  -6.381-0.090 2.275          
ATOM   3290  HG  LEU A 210      -2.449   7.573  -5.371 0.090 1.320          
ATOM   3291  CD1 LEU A 210      -0.717   6.918  -6.261-0.270 2.060          
ATOM   3292 1HD1 LEU A 210      -0.806   5.951  -5.773 0.090 1.320          
ATOM   3293 2HD1 LEU A 210      -0.243   6.771  -7.234 0.090 1.320          
ATOM   3294 3HD1 LEU A 210      -0.045   7.509  -5.639 0.090 1.320          
ATOM   3295  CD2 LEU A 210      -2.018   9.043  -6.763-0.270 2.060          
ATOM   3296 1HD2 LEU A 210      -3.000   9.509  -6.673 0.090 1.320          
ATOM   3297 2HD2 LEU A 210      -1.343   9.602  -6.115 0.090 1.320          
ATOM   3298 3HD2 LEU A 210      -1.676   9.176  -7.791 0.090 1.320          
ATOM   3299  C   LEU A 210      -5.076   6.264  -8.564 0.510 2.000          
ATOM   3300  O   LEU A 210      -5.104   6.523  -9.770-0.510 1.700          
ATOM   3301  N   TRP A 211      -5.646   5.174  -8.061-0.470 1.850          
ATOM   3302  HN  TRP A 211      -5.584   4.991  -7.059 0.310 0.225          
ATOM   3303  CA  TRP A 211      -6.262   4.192  -8.944 0.070 2.275          
ATOM   3304  HA  TRP A 211      -5.537   3.894  -9.701 0.090 1.320          
ATOM   3305  CB  TRP A 211      -6.674   2.908  -8.177-0.180 2.175          
ATOM   3306  1HB TRP A 211      -5.785   2.523  -7.680 0.090 1.320          
ATOM   3307  2HB TRP A 211      -7.341   3.204  -7.367 0.090 1.320          
ATOM   3308  CG  TRP A 211      -7.347   1.683  -8.859-0.030 1.992          
ATOM   3309  CD1 TRP A 211      -6.864   0.467  -9.240 0.035 1.992          
ATOM   3310  HD1 TRP A 211      -5.844   0.158  -9.073 0.115 1.358          
ATOM   3311  NE1 TRP A 211      -7.768  -0.148 -10.084-0.610 1.850          
ATOM   3312  HE1 TRP A 211      -7.596  -1.005 -10.621 0.380 0.225          
ATOM   3313  CE2 TRP A 211      -8.889   0.522 -10.106 0.130 1.800          
ATOM   3314  CD2 TRP A 211      -8.696   1.715  -9.351-0.020 1.800          
ATOM   3315  CE3 TRP A 211      -9.764   2.553  -9.072-0.115 1.992          
ATOM   3316  HE3 TRP A 211      -9.643   3.403  -8.419 0.115 1.358          
ATOM   3317  CZ3 TRP A 211     -10.975   2.331  -9.663-0.115 1.992          
ATOM   3318  HZ3 TRP A 211     -11.798   3.012  -9.497 0.115 1.358          
ATOM   3319  CZ2 TRP A 211     -10.130   0.269 -10.690-0.115 1.992          
ATOM   3320  HZ2 TRP A 211     -10.283  -0.617 -11.289 0.115 1.358          
ATOM   3321  CH2 TRP A 211     -11.155   1.140 -10.490-0.115 1.992          
ATOM   3322  HH2 TRP A 211     -12.116   0.946 -10.945 0.115 1.358          
ATOM   3323  C   TRP A 211      -7.418   4.792  -9.736 0.510 2.000          
ATOM   3324  O   TRP A 211      -7.551   4.530 -10.936-0.510 1.700          
ATOM   3325  N   SER A 212      -8.267   5.597  -9.083-0.470 1.850          
ATOM   3326  HN  SER A 212      -8.118   5.787  -8.097 0.310 0.225          
ATOM   3327  CA  SER A 212      -9.405   6.202  -9.774 0.070 2.275          
ATOM   3328  HA  SER A 212     -10.063   5.428 -10.175 0.090 1.320          
ATOM   3329  CB  SER A 212     -10.182   7.153  -8.837 0.050 2.175          
ATOM   3330  1HB SER A 212      -9.573   7.986  -8.482 0.090 1.320          
ATOM   3331  2HB SER A 212     -11.049   7.578  -9.349 0.090 1.320          
ATOM   3332  OG  SER A 212     -10.635   6.391  -7.699-0.660 1.770          
ATOM   3333  HG1 SER A 212      -9.887   6.167  -7.152 0.430 0.225          
ATOM   3334  C   SER A 212      -8.953   7.119 -10.901 0.510 2.000          
ATOM   3335  O   SER A 212      -9.596   7.182 -11.954-0.510 1.700          
ATOM   3336  N   PHE A 213      -7.864   7.855 -10.690-0.470 1.850          
ATOM   3337  HN  PHE A 213      -7.386   7.783  -9.799 0.310 0.225          
ATOM   3338  CA  PHE A 213      -7.379   8.804 -11.685 0.070 2.275          
ATOM   3339  HA  PHE A 213      -8.194   9.246 -12.265 0.090 1.320          
ATOM   3340  CB  PHE A 213      -6.607   9.905 -10.935-0.180 2.175          
ATOM   3341  1HB PHE A 213      -6.074   9.508 -10.069 0.090 1.320          
ATOM   3342  2HB PHE A 213      -5.830  10.333 -11.569 0.090 1.320          
ATOM   3343  CG  PHE A 213      -7.470  11.066 -10.512 0.000 1.992          
ATOM   3344  CD1 PHE A 213      -7.405  12.281 -11.146-0.115 1.992          
ATOM   3345  HD1 PHE A 213      -6.720  12.426 -11.968 0.115 1.358          
ATOM   3346  CE1 PHE A 213      -8.223  13.344 -10.770-0.115 1.992          
ATOM   3347  HE1 PHE A 213      -8.141  14.285 -11.295 0.115 1.358          
ATOM   3348  CZ  PHE A 213      -9.037  13.255  -9.683-0.115 1.992          
ATOM   3349  HZ  PHE A 213      -9.632  14.097  -9.359 0.115 1.358          
ATOM   3350  CD2 PHE A 213      -8.385  10.854  -9.511-0.115 1.992          
ATOM   3351  HD2 PHE A 213      -8.464   9.893  -9.029 0.115 1.358          
ATOM   3352  CE2 PHE A 213      -9.236  11.909  -9.100-0.115 1.992          
ATOM   3353  HE2 PHE A 213      -9.952  11.757  -8.305 0.115 1.358          
ATOM   3354  C   PHE A 213      -6.386   8.197 -12.660 0.510 2.000          
ATOM   3355  O   PHE A 213      -6.139   8.790 -13.715-0.510 1.700          
ATOM   3356  N   SER A 214      -5.809   7.045 -12.340-0.470 1.850          
ATOM   3357  HN  SER A 214      -6.073   6.590 -11.475 0.310 0.225          
ATOM   3358  CA  SER A 214      -4.789   6.451 -13.192 0.070 2.275          
ATOM   3359  HA  SER A 214      -4.144   7.220 -13.627 0.090 1.320          
ATOM   3360  CB  SER A 214      -3.971   5.455 -12.456 0.050 2.175          
ATOM   3361  1HB SER A 214      -4.575   4.674 -11.988 0.090 1.320          
ATOM   3362  2HB SER A 214      -3.190   4.984 -13.046 0.090 1.320          
ATOM   3363  OG  SER A 214      -3.333   6.270 -11.497-0.660 1.770          
ATOM   3364  HG1 SER A 214      -4.019   6.572 -10.885 0.430 0.225          
ATOM   3365  C   SER A 214      -5.451   5.705 -14.347 0.510 2.000          
ATOM   3366  O   SER A 214      -6.670   5.754 -14.535-0.510 1.700          
ATOM   3367  N   SER A 215      -4.640   4.968 -15.114-0.470 1.850          
ATOM   3368  HN  SER A 215      -3.643   4.900 -14.908 0.310 0.225          
ATOM   3369  CA  SER A 215      -5.106   4.302 -16.328 0.070 2.275          
ATOM   3370  HA  SER A 215      -5.621   5.024 -16.936 0.090 1.320          
ATOM   3371  CB  SER A 215      -3.966   3.607 -17.147 0.050 2.175          
ATOM   3372  1HB SER A 215      -4.375   3.353 -18.127 0.090 1.320          
ATOM   3373  2HB SER A 215      -3.193   4.350 -17.349 0.090 1.320          
ATOM   3374  OG  SER A 215      -3.342   2.425 -16.627-0.660 1.770          
ATOM   3375  HG1 SER A 215      -3.839   1.675 -16.938 0.430 0.225          
ATOM   3376  C   SER A 215      -6.186   3.256 -16.064 0.510 2.000          
ATOM   3377  O   SER A 215      -6.909   2.887 -16.996-0.510 1.700          
ATOM   3378  N   THR A 216      -6.300   2.756 -14.831-0.470 1.850          
ATOM   3379  HN  THR A 216      -5.722   3.079 -14.073 0.310 0.225          
ATOM   3380  CA  THR A 216      -7.277   1.713 -14.527 0.070 2.275          
ATOM   3381  HA  THR A 216      -7.233   0.946 -15.304 0.090 1.320          
ATOM   3382  CB  THR A 216      -7.043   1.066 -13.199 0.140 2.275          
ATOM   3383  HB  THR A 216      -7.929   0.535 -12.838 0.090 1.320          
ATOM   3384  OG1 THR A 216      -6.631   2.059 -12.271-0.660 1.770          
ATOM   3385  HG1 THR A 216      -7.399   2.456 -11.867 0.430 0.225          
ATOM   3386  CG2 THR A 216      -5.847   0.069 -13.272-0.270 2.060          
ATOM   3387 1HG2 THR A 216      -6.052  -0.731 -13.985 0.090 1.320          
ATOM   3388 2HG2 THR A 216      -4.927   0.562 -13.586 0.090 1.320          
ATOM   3389 3HG2 THR A 216      -5.672  -0.398 -12.303 0.090 1.320          
ATOM   3390  C   THR A 216      -8.698   2.255 -14.558 0.510 2.000          
ATOM   3391  O   THR A 216      -9.571   1.694 -15.229-0.510 1.700          
ATOM   3392  N   GLY A 217      -8.956   3.337 -13.826-0.470 1.850          
ATOM   3393  HN  GLY A 217      -8.198   3.839 -13.385 0.310 0.225          
ATOM   3394  CA  GLY A 217     -10.304   3.855 -13.723-0.020 2.175          
ATOM   3395  1HA GLY A 217     -10.419   4.274 -12.723 0.090 1.320          
ATOM   3396  2HA GLY A 217     -11.050   3.060 -13.782 0.090 1.320          
ATOM   3397  C   GLY A 217     -10.680   4.947 -14.705 0.510 2.000          
ATOM   3398  O   GLY A 217     -11.672   4.799 -15.425-0.510 1.700          
ATOM   3399  N   ALA A 218      -9.899   6.031 -14.778-0.470 1.850          
ATOM   3400  HN  ALA A 218      -9.120   6.126 -14.143 0.310 0.225          
ATOM   3401  CA  ALA A 218     -10.258   7.169 -15.627 0.070 2.275          
ATOM   3402  HA  ALA A 218     -11.042   6.896 -16.337 0.090 1.320          
ATOM   3403  CB  ALA A 218     -10.834   8.286 -14.725-0.270 2.060          
ATOM   3404  1HB ALA A 218     -11.680   7.926 -14.139 0.090 1.320          
ATOM   3405  2HB ALA A 218     -10.085   8.677 -14.038 0.090 1.320          
ATOM   3406  3HB ALA A 218     -11.189   9.122 -15.330 0.090 1.320          
ATOM   3407  C   ALA A 218      -9.144   7.692 -16.519 0.510 2.000          
ATOM   3408  O   ALA A 218      -9.426   8.528 -17.386-0.510 1.700          
ATOM   3409  N   CYX A 219      -7.897   7.269 -16.314-0.470 1.850          
ATOM   3410  HN  CYX A 219      -7.681   6.590 -15.618 0.310 0.225          
ATOM   3411  CA  CYX A 219      -6.710   7.790 -16.993 0.070 2.275          
ATOM   3412  HA  CYX A 219      -5.871   7.503 -16.377 0.090 1.320          
ATOM   3413  CB  CYX A 219      -6.297   7.060 -18.344-0.100 2.175          
ATOM   3414  1HB CYX A 219      -5.859   7.792 -19.056 0.090 1.320          
ATOM   3415  2HB CYX A 219      -5.350   6.488 -18.241 0.090 1.320          
ATOM   3416  SG  CYX A 219      -7.735   6.124 -19.101-0.080 1.975          
ATOM   3417  C   CYX A 219      -6.772   9.294 -17.242 0.510 2.000          
ATOM   3418  O   CYX A 219      -6.747   9.746 -18.389-0.510 1.700          
ATOM   3419  N   ILE A 220      -6.807  10.081 -16.167-0.470 1.850          
ATOM   3420  HN  ILE A 220      -6.853   9.659 -15.245 0.310 0.225          
ATOM   3421  CA  ILE A 220      -6.568  11.513 -16.297 0.070 2.275          
ATOM   3422  HA  ILE A 220      -6.877  11.907 -17.268 0.090 1.320          
ATOM   3423  CB  ILE A 220      -7.391  12.250 -15.145-0.090 2.275          
ATOM   3424  HB  ILE A 220      -7.022  11.871 -14.191 0.090 1.320          
ATOM   3425  CG2 ILE A 220      -7.298  13.798 -15.074-0.270 2.060          
ATOM   3426 1HG2 ILE A 220      -7.633  14.252 -16.007 0.090 1.320          
ATOM   3427 2HG2 ILE A 220      -7.915  14.200 -14.271 0.090 1.320          
ATOM   3428 3HG2 ILE A 220      -6.282  14.144 -14.885 0.090 1.320          
ATOM   3429  CG1 ILE A 220      -8.886  11.766 -15.283-0.180 2.175          
ATOM   3430 1HG1 ILE A 220      -9.280  12.111 -16.241 0.090 1.320          
ATOM   3431 2HG1 ILE A 220      -8.967  10.681 -15.333 0.090 1.320          
ATOM   3432  CD1 ILE A 220      -9.868  12.161 -14.180-0.270 2.060          
ATOM   3433  HD1 ILE A 220     -10.849  11.721 -14.363 0.090 1.320          
ATOM   3434  HD2 ILE A 220      -9.531  11.814 -13.203 0.090 1.320          
ATOM   3435  HD3 ILE A 220     -10.006  13.241 -14.127 0.090 1.320          
ATOM   3436  C   ILE A 220      -5.093  11.806 -16.077 0.510 2.000          
ATOM   3437  O   ILE A 220      -4.633  12.918 -16.373-0.510 1.700          
ATOM   3438  N   MET A 221      -4.331  10.824 -15.588-0.470 1.850          
ATOM   3439  HN  MET A 221      -4.768   9.934 -15.386 0.310 0.225          
ATOM   3440  CA  MET A 221      -2.891  10.915 -15.406 0.070 2.275          
ATOM   3441  HA  MET A 221      -2.518  11.753 -15.999 0.090 1.320          
ATOM   3442  CB  MET A 221      -2.411  11.140 -13.956-0.180 2.175          
ATOM   3443  1HB MET A 221      -1.323  11.216 -13.952 0.090 1.320          
ATOM   3444  2HB MET A 221      -2.777  12.106 -13.608 0.090 1.320          
ATOM   3445  CG  MET A 221      -2.826  10.044 -12.969-0.140 2.175          
ATOM   3446  1HG MET A 221      -3.900  10.087 -12.798 0.090 1.320          
ATOM   3447  2HG MET A 221      -2.658   9.061 -13.403 0.090 1.320          
ATOM   3448  SD  MET A 221      -1.970   9.916 -11.410-0.090 2.000          
ATOM   3449  CE  MET A 221      -2.799  11.349 -10.717-0.220 2.060          
ATOM   3450  1HE MET A 221      -3.879  11.212 -10.688 0.090 1.320          
ATOM   3451  2HE MET A 221      -2.459  11.505  -9.693 0.090 1.320          
ATOM   3452  3HE MET A 221      -2.574  12.253 -11.282 0.090 1.320          
ATOM   3453  C   MET A 221      -2.240   9.654 -15.965 0.510 2.000          
ATOM   3454  O   MET A 221      -2.787   8.553 -15.840-0.510 1.700          
ATOM   3455  N   SER A 222      -1.098   9.827 -16.629-0.470 1.850          
ATOM   3456  HN  SER A 222      -0.633  10.722 -16.631 0.310 0.225          
ATOM   3457  CA  SER A 222      -0.395   8.714 -17.250 0.070 2.275          
ATOM   3458  HA  SER A 222      -1.147   8.062 -17.686 0.090 1.320          
ATOM   3459  CB  SER A 222       0.568   9.202 -18.367 0.050 2.175          
ATOM   3460  1HB SER A 222       1.148   8.367 -18.768 0.090 1.320          
ATOM   3461  2HB SER A 222      -0.022   9.581 -19.202 0.090 1.320          
ATOM   3462  OG  SER A 222       1.471  10.260 -17.918-0.660 1.770          
ATOM   3463  HG1 SER A 222       1.903  10.652 -18.666 0.430 0.225          
ATOM   3464  C   SER A 222       0.286   7.845 -16.199 0.510 2.000          
ATOM   3465  O   SER A 222       0.486   8.245 -15.049-0.510 1.700          
ATOM   3466  N   GLU A 223       0.658   6.635 -16.622-0.470 1.850          
ATOM   3467  HN  GLU A 223       0.365   6.261 -17.525 0.310 0.225          
ATOM   3468  CA  GLU A 223       1.379   5.729 -15.737 0.070 2.275          
ATOM   3469  HA  GLU A 223       0.812   5.568 -14.821 0.090 1.320          
ATOM   3470  CB  GLU A 223       1.546   4.392 -16.483-0.180 2.175          
ATOM   3471  1HB GLU A 223       0.546   4.019 -16.705 0.090 1.320          
ATOM   3472  2HB GLU A 223       2.012   4.569 -17.450 0.090 1.320          
ATOM   3473  CG  GLU A 223       2.325   3.221 -15.760-0.280 2.175          
ATOM   3474  1HG GLU A 223       2.475   2.408 -16.465 0.090 1.320          
ATOM   3475  2HG GLU A 223       3.315   3.529 -15.449 0.090 1.320          
ATOM   3476  CD  GLU A 223       1.603   2.578 -14.532 0.620 2.000          
ATOM   3477  OE1 GLU A 223       2.299   1.760 -13.865-0.760 1.700          
ATOM   3478  OE2 GLU A 223       0.411   2.802 -14.332-0.760 1.700          
ATOM   3479  C   GLU A 223       2.776   6.235 -15.415 0.510 2.000          
ATOM   3480  O   GLU A 223       3.350   5.827 -14.401-0.510 1.700          
ATOM   3481  N   ASN A 224       3.335   7.116 -16.245-0.470 1.850          
ATOM   3482  HN  ASN A 224       2.844   7.358 -17.090 0.310 0.225          
ATOM   3483  CA  ASN A 224       4.598   7.748 -15.886 0.070 2.275          
ATOM   3484  HA  ASN A 224       5.330   6.956 -15.717 0.090 1.320          
ATOM   3485  CB  ASN A 224       5.155   8.667 -16.989-0.180 2.175          
ATOM   3486  1HB ASN A 224       4.389   9.400 -17.244 0.090 1.320          
ATOM   3487  2HB ASN A 224       5.976   9.269 -16.603 0.090 1.320          
ATOM   3488  CG  ASN A 224       5.649   7.994 -18.259 0.550 2.000          
ATOM   3489  OD1 ASN A 224       6.381   7.000 -18.281-0.550 1.700          
ATOM   3490  ND2 ASN A 224       5.304   8.602 -19.400-0.620 1.850          
ATOM   3491 1HD2 ASN A 224       5.588   8.176 -20.283 0.320 0.225          
ATOM   3492 2HD2 ASN A 224       4.784   9.463 -19.406 0.300 0.225          
ATOM   3493  C   ASN A 224       4.459   8.516 -14.582 0.510 2.000          
ATOM   3494  O   ASN A 224       5.283   8.376 -13.673-0.510 1.700          
ATOM   3495  N   THR A 225       3.406   9.324 -14.470-0.470 1.850          
ATOM   3496  HN  THR A 225       2.744   9.427 -15.223 0.310 0.225          
ATOM   3497  CA  THR A 225       3.162  10.037 -13.223 0.070 2.275          
ATOM   3498  HA  THR A 225       4.074  10.514 -12.854 0.090 1.320          
ATOM   3499  CB  THR A 225       2.031  11.061 -13.354 0.140 2.275          
ATOM   3500  HB  THR A 225       1.207  10.654 -13.946 0.090 1.320          
ATOM   3501  OG1 THR A 225       2.594  12.169 -14.034-0.660 1.770          
ATOM   3502  HG1 THR A 225       1.965  12.874 -14.078 0.430 0.225          
ATOM   3503  CG2 THR A 225       1.457  11.692 -12.089-0.270 2.060          
ATOM   3504 1HG2 THR A 225       0.780  12.517 -12.311 0.090 1.320          
ATOM   3505 2HG2 THR A 225       0.870  10.985 -11.502 0.090 1.320          
ATOM   3506 3HG2 THR A 225       2.246  12.075 -11.438 0.090 1.320          
ATOM   3507  C   THR A 225       2.635   9.097 -12.152 0.510 2.000          
ATOM   3508  O   THR A 225       3.022   9.191 -10.984-0.510 1.700          
ATOM   3509  N   SER A 226       1.734   8.196 -12.532-0.470 1.850          
ATOM   3510  HN  SER A 226       1.390   8.185 -13.490 0.310 0.225          
ATOM   3511  CA  SER A 226       1.112   7.316 -11.550 0.070 2.275          
ATOM   3512  HA  SER A 226       0.707   7.966 -10.770 0.090 1.320          
ATOM   3513  CB  SER A 226      -0.057   6.492 -12.100 0.050 2.175          
ATOM   3514  1HB SER A 226      -0.694   7.102 -12.744 0.090 1.320          
ATOM   3515  2HB SER A 226       0.272   5.631 -12.683 0.090 1.320          
ATOM   3516  OG  SER A 226      -0.840   6.040 -10.985-0.660 1.770          
ATOM   3517  HG1 SER A 226      -1.776   6.145 -11.213 0.430 0.225          
ATOM   3518  C   SER A 226       2.131   6.395 -10.885 0.510 2.000          
ATOM   3519  O   SER A 226       2.057   6.157  -9.673-0.510 1.700          
ATOM   3520  N   SER A 227       3.080   5.857 -11.658-0.470 1.850          
ATOM   3521  HN  SER A 227       3.101   6.040 -12.658 0.310 0.225          
ATOM   3522  CA  SER A 227       4.047   4.913 -11.098 0.070 2.275          
ATOM   3523  HA  SER A 227       3.481   4.118 -10.607 0.090 1.320          
ATOM   3524  CB  SER A 227       4.930   4.225 -12.221 0.050 2.175          
ATOM   3525  1HB SER A 227       5.669   3.556 -11.774 0.090 1.320          
ATOM   3526  2HB SER A 227       4.318   3.622 -12.896 0.090 1.320          
ATOM   3527  OG  SER A 227       5.588   5.216 -12.941-0.660 1.770          
ATOM   3528  HG1 SER A 227       4.954   5.599 -13.547 0.430 0.225          
ATOM   3529  C   SER A 227       4.912   5.563 -10.024 0.510 2.000          
ATOM   3530  O   SER A 227       5.172   4.953  -8.980-0.510 1.700          
ATOM   3531  N   VAL A 228       5.393   6.787 -10.268-0.470 1.850          
ATOM   3532  HN  VAL A 228       5.228   7.221 -11.167 0.310 0.225          
ATOM   3533  CA  VAL A 228       6.192   7.479  -9.257 0.070 2.275          
ATOM   3534  HA  VAL A 228       6.899   6.747  -8.872 0.090 1.320          
ATOM   3535  CB  VAL A 228       7.104   8.657  -9.814-0.090 2.275          
ATOM   3536  HB  VAL A 228       7.478   9.270  -8.991 0.090 1.320          
ATOM   3537  CG1 VAL A 228       8.277   8.006 -10.527-0.270 2.060          
ATOM   3538 1HG1 VAL A 228       7.935   7.351 -11.326 0.090 1.320          
ATOM   3539 2HG1 VAL A 228       8.936   8.755 -10.968 0.090 1.320          
ATOM   3540 3HG1 VAL A 228       8.884   7.408  -9.847 0.090 1.320          
ATOM   3541  CG2 VAL A 228       6.236   9.541 -10.801-0.270 2.060          
ATOM   3542 1HG2 VAL A 228       5.488  10.114 -10.252 0.090 1.320          
ATOM   3543 2HG2 VAL A 228       6.852  10.255 -11.348 0.090 1.320          
ATOM   3544 3HG2 VAL A 228       5.704   8.947 -11.521 0.090 1.320          
ATOM   3545  C   VAL A 228       5.329   7.834  -8.055 0.510 2.000          
ATOM   3546  O   VAL A 228       5.809   7.858  -6.914-0.510 1.700          
ATOM   3547  N   LEU A 229       4.057   8.166  -8.294-0.470 1.850          
ATOM   3548  HN  LEU A 229       3.721   8.229  -9.250 0.310 0.225          
ATOM   3549  CA  LEU A 229       3.148   8.445  -7.189 0.070 2.275          
ATOM   3550  HA  LEU A 229       3.657   9.093  -6.478 0.090 1.320          
ATOM   3551  CB  LEU A 229       1.853   9.171  -7.685-0.180 2.175          
ATOM   3552  1HB LEU A 229       1.464   8.670  -8.572 0.090 1.320          
ATOM   3553  2HB LEU A 229       1.079   9.055  -6.927 0.090 1.320          
ATOM   3554  CG  LEU A 229       2.026  10.731  -7.955-0.090 2.275          
ATOM   3555  HG  LEU A 229       2.721  10.869  -8.786 0.090 1.320          
ATOM   3556  CD1 LEU A 229       0.674  11.317  -8.347-0.270 2.060          
ATOM   3557 1HD1 LEU A 229      -0.044  11.268  -7.528 0.090 1.320          
ATOM   3558 2HD1 LEU A 229       0.764  12.362  -8.645 0.090 1.320          
ATOM   3559 3HD1 LEU A 229       0.243  10.779  -9.192 0.090 1.320          
ATOM   3560  CD2 LEU A 229       2.546  11.461  -6.755-0.270 2.060          
ATOM   3561 1HD2 LEU A 229       3.599  11.249  -6.571 0.090 1.320          
ATOM   3562 2HD2 LEU A 229       2.483  12.541  -6.894 0.090 1.320          
ATOM   3563 3HD2 LEU A 229       1.985  11.215  -5.852 0.090 1.320          
ATOM   3564  C   LEU A 229       2.834   7.179  -6.389 0.510 2.000          
ATOM   3565  O   LEU A 229       2.810   7.213  -5.153-0.510 1.700          
ATOM   3566  N   TYR A 230       2.605   6.047  -7.068-0.470 1.850          
ATOM   3567  HN  TYR A 230       2.500   6.080  -8.086 0.310 0.225          
ATOM   3568  CA  TYR A 230       2.477   4.782  -6.343 0.070 2.275          
ATOM   3569  HA  TYR A 230       1.709   4.913  -5.578 0.090 1.320          
ATOM   3570  CB  TYR A 230       2.079   3.560  -7.266-0.180 2.175          
ATOM   3571  1HB TYR A 230       2.689   3.553  -8.170 0.090 1.320          
ATOM   3572  2HB TYR A 230       2.269   2.619  -6.748 0.090 1.320          
ATOM   3573  CG  TYR A 230       0.614   3.615  -7.595 0.000 1.992          
ATOM   3574  CD1 TYR A 230      -0.413   3.519  -6.600-0.115 1.992          
ATOM   3575  HD1 TYR A 230      -0.132   3.523  -5.561 0.115 1.358          
ATOM   3576  CE1 TYR A 230      -1.763   3.400  -6.958-0.115 1.992          
ATOM   3577  HE1 TYR A 230      -2.538   3.299  -6.212 0.115 1.358          
ATOM   3578  CZ  TYR A 230      -2.076   3.361  -8.323 0.110 1.992          
ATOM   3579  OH  TYR A 230      -3.391   3.149  -8.572-0.540 1.770          
ATOM   3580  HH  TYR A 230      -3.688   3.678  -9.301 0.430 0.225          
ATOM   3581  CD2 TYR A 230       0.217   3.692  -8.931-0.115 1.992          
ATOM   3582  HD2 TYR A 230       0.951   3.806  -9.715 0.115 1.358          
ATOM   3583  CE2 TYR A 230      -1.180   3.590  -9.318-0.115 1.992          
ATOM   3584  HE2 TYR A 230      -1.463   3.621 -10.361 0.115 1.358          
ATOM   3585  C   TYR A 230       3.756   4.470  -5.587 0.510 2.000          
ATOM   3586  O   TYR A 230       3.717   4.028  -4.433-0.510 1.700          
ATOM   3587  N   LEU A 231       4.902   4.717  -6.223-0.470 1.850          
ATOM   3588  HN  LEU A 231       4.880   5.054  -7.184 0.310 0.225          
ATOM   3589  CA  LEU A 231       6.190   4.519  -5.574 0.070 2.275          
ATOM   3590  HA  LEU A 231       6.290   3.473  -5.280 0.090 1.320          
ATOM   3591  CB  LEU A 231       7.290   4.867  -6.662-0.180 2.175          
ATOM   3592  1HB LEU A 231       7.064   4.267  -7.544 0.090 1.320          
ATOM   3593  2HB LEU A 231       7.210   5.903  -6.959 0.090 1.320          
ATOM   3594  CG  LEU A 231       8.731   4.607  -6.227-0.090 2.275          
ATOM   3595  HG  LEU A 231       8.790   3.735  -5.573 0.090 1.320          
ATOM   3596  CD1 LEU A 231       9.463   4.310  -7.507-0.270 2.060          
ATOM   3597 1HD1 LEU A 231       9.133   3.370  -7.953 0.090 1.320          
ATOM   3598 2HD1 LEU A 231       9.317   5.090  -8.255 0.090 1.320          
ATOM   3599 3HD1 LEU A 231      10.536   4.208  -7.345 0.090 1.320          
ATOM   3600  CD2 LEU A 231       9.376   5.803  -5.556-0.270 2.060          
ATOM   3601 1HD2 LEU A 231       9.302   6.705  -6.165 0.090 1.320          
ATOM   3602 2HD2 LEU A 231       8.941   6.026  -4.583 0.090 1.320          
ATOM   3603 3HD2 LEU A 231      10.437   5.622  -5.375 0.090 1.320          
ATOM   3604  C   LEU A 231       6.312   5.380  -4.326 0.510 2.000          
ATOM   3605  O   LEU A 231       6.847   4.929  -3.306-0.510 1.700          
ATOM   3606  N   LEU A 232       5.824   6.625  -4.385-0.470 1.850          
ATOM   3607  HN  LEU A 232       5.520   7.002  -5.279 0.310 0.225          
ATOM   3608  CA  LEU A 232       5.873   7.488  -3.208 0.070 2.275          
ATOM   3609  HA  LEU A 232       6.894   7.459  -2.821 0.090 1.320          
ATOM   3610  CB  LEU A 232       5.647   8.955  -3.679-0.180 2.175          
ATOM   3611  1HB LEU A 232       6.487   9.227  -4.321 0.090 1.320          
ATOM   3612  2HB LEU A 232       4.773   8.959  -4.332 0.090 1.320          
ATOM   3613  CG  LEU A 232       5.436  10.073  -2.606-0.090 2.275          
ATOM   3614  HG  LEU A 232       4.488   9.888  -2.096 0.090 1.320          
ATOM   3615  CD1 LEU A 232       6.525  10.257  -1.530-0.270 2.060          
ATOM   3616 1HD1 LEU A 232       6.625   9.364  -0.913 0.090 1.320          
ATOM   3617 2HD1 LEU A 232       7.499  10.458  -1.978 0.090 1.320          
ATOM   3618 3HD1 LEU A 232       6.288  11.085  -0.861 0.090 1.320          
ATOM   3619  CD2 LEU A 232       5.305  11.366  -3.431-0.270 2.060          
ATOM   3620 1HD2 LEU A 232       4.492  11.304  -4.156 0.090 1.320          
ATOM   3621 2HD2 LEU A 232       5.089  12.221  -2.789 0.090 1.320          
ATOM   3622 3HD2 LEU A 232       6.220  11.596  -3.979 0.090 1.320          
ATOM   3623  C   LEU A 232       5.003   6.942  -2.094 0.510 2.000          
ATOM   3624  O   LEU A 232       5.418   6.924  -0.930-0.510 1.700          
ATOM   3625  N   GLY A 233       3.799   6.479  -2.428-0.470 1.850          
ATOM   3626  HN  GLY A 233       3.487   6.546  -3.394 0.310 0.225          
ATOM   3627  CA  GLY A 233       2.964   5.870  -1.412-0.020 2.175          
ATOM   3628  1HA GLY A 233       2.033   5.531  -1.867 0.090 1.320          
ATOM   3629  2HA GLY A 233       2.703   6.609  -0.653 0.090 1.320          
ATOM   3630  C   GLY A 233       3.653   4.685  -0.769 0.510 2.000          
ATOM   3631  O   GLY A 233       3.691   4.570   0.458-0.510 1.700          
ATOM   3632  N   ASN A 234       4.265   3.824  -1.587-0.470 1.850          
ATOM   3633  HN  ASN A 234       4.198   3.966  -2.592 0.310 0.225          
ATOM   3634  CA  ASN A 234       5.039   2.717  -1.040 0.070 2.275          
ATOM   3635  HA  ASN A 234       4.392   2.137  -0.378 0.090 1.320          
ATOM   3636  CB  ASN A 234       5.655   1.735  -2.147-0.180 2.175          
ATOM   3637  1HB ASN A 234       6.160   2.289  -2.938 0.090 1.320          
ATOM   3638  2HB ASN A 234       6.394   1.068  -1.699 0.090 1.320          
ATOM   3639  CG  ASN A 234       4.520   0.893  -2.681 0.550 2.000          
ATOM   3640  OD1 ASN A 234       4.071  -0.008  -2.054-0.550 1.700          
ATOM   3641  ND2 ASN A 234       4.120   1.072  -3.890-0.620 1.850          
ATOM   3642 1HD2 ASN A 234       3.519   0.375  -4.317 0.320 0.225          
ATOM   3643 2HD2 ASN A 234       4.488   1.834  -4.444 0.300 0.225          
ATOM   3644  C   ASN A 234       6.190   3.230  -0.193 0.510 2.000          
ATOM   3645  O   ASN A 234       6.454   2.698   0.889-0.510 1.700          
ATOM   3646  N   ALA A 235       6.876   4.279  -0.657-0.470 1.850          
ATOM   3647  HN  ALA A 235       6.690   4.641  -1.592 0.310 0.225          
ATOM   3648  CA  ALA A 235       7.946   4.873   0.140 0.070 2.275          
ATOM   3649  HA  ALA A 235       8.717   4.114   0.288 0.090 1.320          
ATOM   3650  CB  ALA A 235       8.583   6.098  -0.565-0.270 2.060          
ATOM   3651  1HB ALA A 235       7.900   6.942  -0.639 0.090 1.320          
ATOM   3652  2HB ALA A 235       9.460   6.442  -0.016 0.090 1.320          
ATOM   3653  3HB ALA A 235       8.912   5.841  -1.572 0.090 1.320          
ATOM   3654  C   ALA A 235       7.440   5.314   1.508 0.510 2.000          
ATOM   3655  O   ALA A 235       8.159   5.207   2.509-0.510 1.700          
ATOM   3656  N   LEU A 236       6.210   5.827   1.572-0.470 1.850          
ATOM   3657  HN  LEU A 236       5.705   5.978   0.702 0.310 0.225          
ATOM   3658  CA  LEU A 236       5.660   6.269   2.850 0.070 2.275          
ATOM   3659  HA  LEU A 236       6.395   6.823   3.434 0.090 1.320          
ATOM   3660  CB  LEU A 236       4.557   7.243   2.351-0.180 2.175          
ATOM   3661  1HB LEU A 236       4.056   6.843   1.470 0.090 1.320          
ATOM   3662  2HB LEU A 236       3.782   7.272   3.118 0.090 1.320          
ATOM   3663  CG  LEU A 236       4.983   8.743   2.088-0.090 2.275          
ATOM   3664  HG  LEU A 236       5.919   8.734   1.524 0.090 1.320          
ATOM   3665  CD1 LEU A 236       3.935   9.408   1.213-0.270 2.060          
ATOM   3666 1HD1 LEU A 236       3.824   8.886   0.261 0.090 1.320          
ATOM   3667 2HD1 LEU A 236       2.959   9.438   1.697 0.090 1.320          
ATOM   3668 3HD1 LEU A 236       4.218  10.434   0.975 0.090 1.320          
ATOM   3669  CD2 LEU A 236       5.206   9.549   3.408-0.270 2.060          
ATOM   3670 1HD2 LEU A 236       5.518  10.572   3.193 0.090 1.320          
ATOM   3671 2HD2 LEU A 236       4.297   9.599   4.007 0.090 1.320          
ATOM   3672 3HD2 LEU A 236       5.987   9.099   4.022 0.090 1.320          
ATOM   3673  C   LEU A 236       5.134   5.100   3.685 0.510 2.000          
ATOM   3674  O   LEU A 236       5.599   4.866   4.804-0.510 1.700          
ATOM   3675  N   CYS A 237       4.174   4.348   3.159-0.470 1.850          
ATOM   3676  HN  CYS A 237       3.879   4.513   2.197 0.310 0.225          
ATOM   3677  CA  CYS A 237       3.515   3.320   3.970 0.070 2.275          
ATOM   3678  HA  CYS A 237       3.335   3.728   4.967 0.090 1.320          
ATOM   3679  CB  CYS A 237       2.153   2.751   3.484-0.110 2.175          
ATOM   3680  1HB CYS A 237       1.853   1.878   4.064 0.090 1.320          
ATOM   3681  2HB CYS A 237       1.319   3.410   3.660 0.090 1.320          
ATOM   3682  SG  CYS A 237       2.173   2.242   1.674-0.230 2.000          
ATOM   3683  HG1 CYS A 237       2.648   3.398   1.178 0.160 0.450          
ATOM   3684  C   CYS A 237       4.335   2.041   4.142 0.510 2.000          
ATOM   3685  O   CYS A 237       4.116   1.291   5.092-0.510 1.700          
ATOM   3686  N   LYS A 238       5.265   1.776   3.229-0.447 1.850          
ATOM   3687  HN  LYS A 238       5.452   2.411   2.456 0.310 0.225          
ATOM   3688  CA  LYS A 238       6.075   0.585   3.351 0.000 2.275          
ATOM   3689  HA  LYS A 238       5.582  -0.155   3.987 0.113 1.320          
ATOM   3690  CB  LYS A 238       6.205  -0.106   1.971-0.180 2.175          
ATOM   3691  1HB LYS A 238       5.332   0.248   1.408 0.090 1.320          
ATOM   3692  2HB LYS A 238       7.070   0.287   1.440 0.090 1.320          
ATOM   3693  CG  LYS A 238       6.206  -1.654   1.906-0.180 2.175          
ATOM   3694  1HG LYS A 238       7.221  -2.055   1.973 0.090 1.320          
ATOM   3695  2HG LYS A 238       5.667  -2.111   2.747 0.090 1.320          
ATOM   3696  CD  LYS A 238       5.503  -2.100   0.591-0.180 2.175          
ATOM   3697  1HD LYS A 238       5.713  -1.384  -0.212 0.090 1.320          
ATOM   3698  2HD LYS A 238       5.843  -3.089   0.263 0.090 1.320          
ATOM   3699  CE  LYS A 238       4.010  -2.136   0.923 0.270 2.175          
ATOM   3700  1HE LYS A 238       3.828  -3.064   1.475 0.090 1.320          
ATOM   3701  2HE LYS A 238       3.797  -1.307   1.601 0.090 1.320          
ATOM   3702  NZ  LYS A 238       2.997  -2.030  -0.130-0.400 1.850          
ATOM   3703  1HZ LYS A 238       3.061  -2.658  -0.925 0.380 0.225          
ATOM   3704  C   LYS A 238       7.397   0.917   4.077 0.533 2.000          
ATOM   3705  O   LYS A 238       7.562   0.525   5.264-0.510 1.700          
ATOM   3706  N   ASN A 239       8.308   1.624   3.410-0.470 1.850          
ATOM   3707  HN  ASN A 239       8.119   1.889   2.447 0.310 0.225          
ATOM   3708  CA  ASN A 239       9.633   1.884   3.970 0.070 2.275          
ATOM   3709  HA  ASN A 239      10.081   0.934   4.266 0.090 1.320          
ATOM   3710  CB  ASN A 239      10.549   2.586   2.933-0.180 2.175          
ATOM   3711  1HB ASN A 239      10.148   3.549   2.617 0.090 1.320          
ATOM   3712  2HB ASN A 239      11.522   2.799   3.378 0.090 1.320          
ATOM   3713  CG  ASN A 239      10.772   1.795   1.723 0.550 2.000          
ATOM   3714  OD1 ASN A 239       9.988   1.828   0.796-0.550 1.700          
ATOM   3715  ND2 ASN A 239      11.925   1.003   1.558-0.620 1.850          
ATOM   3716 1HD2 ASN A 239      12.029   0.489   0.689 0.320 0.225          
ATOM   3717 2HD2 ASN A 239      12.522   0.822   2.360 0.300 0.225          
ATOM   3718  C   ASN A 239       9.575   2.805   5.174 0.510 2.000          
ATOM   3719  O   ASN A 239      10.073   2.467   6.251-0.510 1.700          
ATOM   3720  N   THR A 240       8.979   3.986   4.981-0.470 1.850          
ATOM   3721  HN  THR A 240       8.605   4.233   4.068 0.310 0.225          
ATOM   3722  CA  THR A 240       8.963   4.979   6.049 0.070 2.275          
ATOM   3723  HA  THR A 240      10.004   5.135   6.341 0.090 1.320          
ATOM   3724  CB  THR A 240       8.374   6.353   5.702 0.140 2.275          
ATOM   3725  HB  THR A 240       7.300   6.298   5.561 0.090 1.320          
ATOM   3726  OG1 THR A 240       8.917   6.976   4.551-0.660 1.770          
ATOM   3727  HG1 THR A 240       8.729   6.434   3.784 0.430 0.225          
ATOM   3728  CG2 THR A 240       8.631   7.345   6.882-0.270 2.060          
ATOM   3729 1HG2 THR A 240       8.073   7.097   7.785 0.090 1.320          
ATOM   3730 2HG2 THR A 240       9.690   7.398   7.138 0.090 1.320          
ATOM   3731 3HG2 THR A 240       8.319   8.352   6.602 0.090 1.320          
ATOM   3732  C   THR A 240       8.220   4.453   7.264 0.510 2.000          
ATOM   3733  O   THR A 240       8.669   4.634   8.400-0.510 1.700          
ATOM   3734  N   TYR A 241       7.091   3.780   7.046-0.470 1.850          
ATOM   3735  HN  TYR A 241       6.702   3.748   6.108 0.310 0.225          
ATOM   3736  CA  TYR A 241       6.372   3.202   8.173 0.070 2.275          
ATOM   3737  HA  TYR A 241       6.164   3.992   8.898 0.090 1.320          
ATOM   3738  CB  TYR A 241       5.056   2.614   7.652-0.180 2.175          
ATOM   3739  1HB TYR A 241       4.589   3.279   6.927 0.090 1.320          
ATOM   3740  2HB TYR A 241       5.246   1.662   7.158 0.090 1.320          
ATOM   3741  CG  TYR A 241       4.090   2.391   8.792 0.000 1.992          
ATOM   3742  CD1 TYR A 241       3.211   3.430   9.223-0.115 1.992          
ATOM   3743  HD1 TYR A 241       3.187   4.378   8.704 0.115 1.358          
ATOM   3744  CE1 TYR A 241       2.411   3.236  10.298-0.115 1.992          
ATOM   3745  HE1 TYR A 241       1.754   4.038  10.599 0.115 1.358          
ATOM   3746  CZ  TYR A 241       2.338   2.008  11.000 0.110 1.992          
ATOM   3747  OH  TYR A 241       1.489   1.927  12.166-0.540 1.770          
ATOM   3748  HH  TYR A 241       1.420   1.049  12.514 0.430 0.225          
ATOM   3749  CD2 TYR A 241       4.122   1.184   9.582-0.115 1.992          
ATOM   3750  HD2 TYR A 241       4.822   0.399   9.332 0.115 1.358          
ATOM   3751  CE2 TYR A 241       3.251   0.998  10.708-0.115 1.992          
ATOM   3752  HE2 TYR A 241       3.294   0.086  11.287 0.115 1.358          
ATOM   3753  C   TYR A 241       7.197   2.113   8.844 0.510 2.000          
ATOM   3754  O   TYR A 241       7.205   2.003  10.074-0.510 1.700          
ATOM   3755  N   GLY A 242       7.896   1.298   8.050-0.470 1.850          
ATOM   3756  HN  GLY A 242       7.829   1.378   7.038 0.310 0.225          
ATOM   3757  CA  GLY A 242       8.695   0.223   8.616-0.020 2.175          
ATOM   3758  1HA GLY A 242       9.098  -0.378   7.800 0.090 1.320          
ATOM   3759  2HA GLY A 242       8.059  -0.440   9.206 0.090 1.320          
ATOM   3760  C   GLY A 242       9.843   0.714   9.476 0.510 2.000          
ATOM   3761  O   GLY A 242      10.128   0.140  10.529-0.510 1.700          
ATOM   3762  N   ILE A 243      10.531   1.769   9.035-0.470 1.850          
ATOM   3763  HN  ILE A 243      10.276   2.204   8.150 0.310 0.225          
ATOM   3764  CA  ILE A 243      11.645   2.299   9.818 0.070 2.275          
ATOM   3765  HA  ILE A 243      12.125   1.398  10.205 0.090 1.320          
ATOM   3766  CB  ILE A 243      12.755   2.952   9.030-0.090 2.275          
ATOM   3767  HB  ILE A 243      12.904   2.374   8.115 0.090 1.320          
ATOM   3768  CG2 ILE A 243      12.394   4.392   8.640-0.270 2.060          
ATOM   3769 1HG2 ILE A 243      12.345   5.058   9.501 0.090 1.320          
ATOM   3770 2HG2 ILE A 243      13.125   4.809   7.946 0.090 1.320          
ATOM   3771 3HG2 ILE A 243      11.430   4.430   8.134 0.090 1.320          
ATOM   3772  CG1 ILE A 243      14.027   2.864   9.857-0.180 2.175          
ATOM   3773 1HG1 ILE A 243      13.958   3.487  10.750 0.090 1.320          
ATOM   3774 2HG1 ILE A 243      14.199   1.846  10.212 0.090 1.320          
ATOM   3775  CD1 ILE A 243      15.280   3.263   9.056-0.270 2.060          
ATOM   3776  HD1 ILE A 243      15.259   4.312   8.759 0.090 1.320          
ATOM   3777  HD2 ILE A 243      16.184   3.116   9.649 0.090 1.320          
ATOM   3778  HD3 ILE A 243      15.387   2.662   8.152 0.090 1.320          
ATOM   3779  C   ILE A 243      11.137   2.976  11.086 0.510 2.000          
ATOM   3780  O   ILE A 243      11.689   2.778  12.176-0.510 1.700          
ATOM   3781  N   LEU A 244      10.080   3.787  10.964-0.470 1.850          
ATOM   3782  HN  LEU A 244       9.657   3.932  10.051 0.310 0.225          
ATOM   3783  CA  LEU A 244       9.485   4.415  12.139 0.070 2.275          
ATOM   3784  HA  LEU A 244      10.249   5.003  12.649 0.090 1.320          
ATOM   3785  CB  LEU A 244       8.254   5.257  11.892-0.180 2.175          
ATOM   3786  1HB LEU A 244       7.519   4.655  11.351 0.090 1.320          
ATOM   3787  2HB LEU A 244       7.774   5.526  12.838 0.090 1.320          
ATOM   3788  CG  LEU A 244       8.509   6.578  11.088-0.090 2.275          
ATOM   3789  HG  LEU A 244       8.971   6.359  10.126 0.090 1.320          
ATOM   3790  CD1 LEU A 244       7.083   7.176  10.858-0.270 2.060          
ATOM   3791 1HD1 LEU A 244       6.587   7.427  11.795 0.090 1.320          
ATOM   3792 2HD1 LEU A 244       7.139   8.088  10.262 0.090 1.320          
ATOM   3793 3HD1 LEU A 244       6.442   6.484  10.309 0.090 1.320          
ATOM   3794  CD2 LEU A 244       9.414   7.583  11.863-0.270 2.060          
ATOM   3795 1HD2 LEU A 244       9.014   7.802  12.853 0.090 1.320          
ATOM   3796 2HD2 LEU A 244      10.427   7.198  11.978 0.090 1.320          
ATOM   3797 3HD2 LEU A 244       9.494   8.524  11.317 0.090 1.320          
ATOM   3798  C   LEU A 244       8.974   3.371  13.125 0.510 2.000          
ATOM   3799  O   LEU A 244       9.133   3.531  14.340-0.510 1.700          
ATOM   3800  N   LEU A 245       8.336   2.308  12.627-0.470 1.850          
ATOM   3801  HN  LEU A 245       8.139   2.235  11.629 0.310 0.225          
ATOM   3802  CA  LEU A 245       7.878   1.253  13.525 0.070 2.275          
ATOM   3803  HA  LEU A 245       7.187   1.661  14.264 0.090 1.320          
ATOM   3804  CB  LEU A 245       7.226   0.161  12.641-0.180 2.175          
ATOM   3805  1HB LEU A 245       6.345   0.593  12.163 0.090 1.320          
ATOM   3806  2HB LEU A 245       7.885  -0.128  11.822 0.090 1.320          
ATOM   3807  CG  LEU A 245       6.782  -1.139  13.409-0.090 2.275          
ATOM   3808  HG  LEU A 245       7.679  -1.683  13.711 0.090 1.320          
ATOM   3809  CD1 LEU A 245       6.035  -0.776  14.715-0.270 2.060          
ATOM   3810 1HD1 LEU A 245       6.577  -0.144  15.410 0.090 1.320          
ATOM   3811 2HD1 LEU A 245       5.094  -0.273  14.491 0.090 1.320          
ATOM   3812 3HD1 LEU A 245       5.784  -1.680  15.272 0.090 1.320          
ATOM   3813  CD2 LEU A 245       6.030  -2.113  12.514-0.270 2.060          
ATOM   3814 1HD2 LEU A 245       5.828  -3.032  13.060 0.090 1.320          
ATOM   3815 2HD2 LEU A 245       5.078  -1.704  12.176 0.090 1.320          
ATOM   3816 3HD2 LEU A 245       6.615  -2.382  11.634 0.090 1.320          
ATOM   3817  C   LEU A 245       9.056   0.549  14.187 0.510 2.000          
ATOM   3818  O   LEU A 245       9.005   0.228  15.380-0.510 1.700          
ATOM   3819  N   TRP A 246      10.130   0.298  13.434-0.470 1.850          
ATOM   3820  HN  TRP A 246      10.116   0.492  12.436 0.310 0.225          
ATOM   3821  CA  TRP A 246      11.287  -0.350  14.042 0.070 2.275          
ATOM   3822  HA  TRP A 246      11.017  -1.307  14.492 0.090 1.320          
ATOM   3823  CB  TRP A 246      12.324  -0.537  12.920-0.180 2.175          
ATOM   3824  1HB TRP A 246      11.948  -1.263  12.198 0.090 1.320          
ATOM   3825  2HB TRP A 246      12.492   0.376  12.354 0.090 1.320          
ATOM   3826  CG  TRP A 246      13.672  -1.061  13.432-0.030 1.992          
ATOM   3827  CD1 TRP A 246      14.028  -2.290  13.928 0.035 1.992          
ATOM   3828  HD1 TRP A 246      13.351  -3.129  14.006 0.115 1.358          
ATOM   3829  NE1 TRP A 246      15.300  -2.260  14.413-0.610 1.850          
ATOM   3830  HE1 TRP A 246      15.710  -3.066  14.876 0.380 0.225          
ATOM   3831  CE2 TRP A 246      15.845  -1.084  14.064 0.130 1.800          
ATOM   3832  CD2 TRP A 246      14.848  -0.257  13.546-0.020 1.800          
ATOM   3833  CE3 TRP A 246      15.064   1.118  13.225-0.115 1.992          
ATOM   3834  HE3 TRP A 246      14.288   1.734  12.796 0.115 1.358          
ATOM   3835  CZ3 TRP A 246      16.326   1.670  13.602-0.115 1.992          
ATOM   3836  HZ3 TRP A 246      16.516   2.716  13.409 0.115 1.358          
ATOM   3837  CZ2 TRP A 246      17.085  -0.437  14.480-0.115 1.992          
ATOM   3838  HZ2 TRP A 246      17.830  -1.009  15.008 0.115 1.358          
ATOM   3839  CH2 TRP A 246      17.345   0.884  14.175-0.115 1.992          
ATOM   3840  HH2 TRP A 246      18.288   1.336  14.448 0.115 1.358          
ATOM   3841  C   TRP A 246      11.959   0.552  15.076 0.510 2.000          
ATOM   3842  O   TRP A 246      12.329   0.089  16.163-0.510 1.700          
ATOM   3843  N   ALA A 247      12.113   1.843  14.766-0.470 1.850          
ATOM   3844  HN  ALA A 247      11.839   2.163  13.837 0.310 0.225          
ATOM   3845  CA  ALA A 247      12.793   2.754  15.682 0.070 2.275          
ATOM   3846  HA  ALA A 247      13.766   2.349  15.969 0.090 1.320          
ATOM   3847  CB  ALA A 247      12.956   4.165  15.007-0.270 2.060          
ATOM   3848  1HB ALA A 247      11.993   4.594  14.726 0.090 1.320          
ATOM   3849  2HB ALA A 247      13.458   4.864  15.678 0.090 1.320          
ATOM   3850  3HB ALA A 247      13.560   4.090  14.103 0.090 1.320          
ATOM   3851  C   ALA A 247      11.962   3.025  16.925 0.510 2.000          
ATOM   3852  O   ALA A 247      12.516   3.288  17.999-0.510 1.700          
ATOM   3853  N   THR A 248      10.640   2.956  16.806-0.470 1.850          
ATOM   3854  HN  THR A 248      10.231   2.755  15.902 0.310 0.225          
ATOM   3855  CA  THR A 248       9.784   3.195  17.958 0.070 2.275          
ATOM   3856  HA  THR A 248      10.236   3.991  18.556 0.090 1.320          
ATOM   3857  CB  THR A 248       8.411   3.588  17.686 0.140 2.275          
ATOM   3858  HB  THR A 248       7.816   2.760  17.288 0.090 1.320          
ATOM   3859  OG1 THR A 248       8.421   4.654  16.690-0.660 1.770          
ATOM   3860  HG1 THR A 248       8.668   4.263  15.847 0.430 0.225          
ATOM   3861  CG2 THR A 248       7.725   4.192  18.877-0.270 2.060          
ATOM   3862 1HG2 THR A 248       7.570   3.468  19.680 0.090 1.320          
ATOM   3863 2HG2 THR A 248       8.286   5.027  19.297 0.090 1.320          
ATOM   3864 3HG2 THR A 248       6.736   4.566  18.610 0.090 1.320          
ATOM   3865  C   THR A 248       9.706   1.967  18.847 0.510 2.000          
ATOM   3866  O   THR A 248       9.865   2.068  20.068-0.510 1.700          
ATOM   3867  N   THR A 249       9.511   0.796  18.244-0.470 1.850          
ATOM   3868  HN  THR A 249       9.431   0.738  17.237 0.310 0.225          
ATOM   3869  CA  THR A 249       9.298  -0.415  19.027 0.070 2.275          
ATOM   3870  HA  THR A 249       8.645  -0.101  19.847 0.090 1.320          
ATOM   3871  CB  THR A 249       8.649  -1.621  18.418 0.140 2.275          
ATOM   3872  HB  THR A 249       9.342  -2.237  17.841 0.090 1.320          
ATOM   3873  OG1 THR A 249       7.641  -1.150  17.569-0.660 1.770          
ATOM   3874  HG1 THR A 249       8.045  -0.769  16.796 0.430 0.225          
ATOM   3875  CG2 THR A 249       8.028  -2.445  19.583-0.270 2.060          
ATOM   3876 1HG2 THR A 249       7.471  -3.291  19.184 0.090 1.320          
ATOM   3877 2HG2 THR A 249       8.796  -2.843  20.233 0.090 1.320          
ATOM   3878 3HG2 THR A 249       7.338  -1.861  20.193 0.090 1.320          
ATOM   3879  C   THR A 249      10.586  -0.885  19.695 0.510 2.000          
ATOM   3880  O   THR A 249      10.648  -1.014  20.920-0.510 1.700          
ATOM   3881  N   TRP A 250      11.635  -1.126  18.911-0.470 1.850          
ATOM   3882  HN  TRP A 250      11.599  -0.904  17.926 0.310 0.225          
ATOM   3883  CA  TRP A 250      12.855  -1.694  19.474 0.070 2.275          
ATOM   3884  HA  TRP A 250      12.606  -2.287  20.360 0.090 1.320          
ATOM   3885  CB  TRP A 250      13.584  -2.642  18.530-0.180 2.175          
ATOM   3886  1HB TRP A 250      13.956  -2.086  17.667 0.090 1.320          
ATOM   3887  2HB TRP A 250      14.461  -3.072  19.013 0.090 1.320          
ATOM   3888  CG  TRP A 250      12.687  -3.730  18.000-0.030 1.992          
ATOM   3889  CD1 TRP A 250      11.791  -3.728  16.965 0.035 1.992          
ATOM   3890  HD1 TRP A 250      11.564  -2.858  16.366 0.115 1.358          
ATOM   3891  NE1 TRP A 250      11.302  -4.979  16.778-0.610 1.850          
ATOM   3892  HE1 TRP A 250      10.542  -5.231  16.162 0.380 0.225          
ATOM   3893  CE2 TRP A 250      11.839  -5.795  17.749 0.130 1.800          
ATOM   3894  CD2 TRP A 250      12.708  -5.034  18.529-0.020 1.800          
ATOM   3895  CE3 TRP A 250      13.281  -5.528  19.725-0.115 1.992          
ATOM   3896  HE3 TRP A 250      13.865  -4.900  20.381 0.115 1.358          
ATOM   3897  CZ3 TRP A 250      12.993  -6.865  20.036-0.115 1.992          
ATOM   3898  HZ3 TRP A 250      13.403  -7.311  20.930 0.115 1.358          
ATOM   3899  CZ2 TRP A 250      11.595  -7.168  18.056-0.115 1.992          
ATOM   3900  HZ2 TRP A 250      10.961  -7.803  17.453 0.115 1.358          
ATOM   3901  CH2 TRP A 250      12.274  -7.630  19.174-0.115 1.992          
ATOM   3902  HH2 TRP A 250      12.137  -8.673  19.424 0.115 1.358          
ATOM   3903  C   TRP A 250      13.852  -0.644  19.948 0.510 2.000          
ATOM   3904  O   TRP A 250      14.541  -0.853  20.957-0.510 1.700          
ATOM   3905  N   GLY A 251      13.970   0.466  19.230-0.470 1.850          
ATOM   3906  HN  GLY A 251      13.360   0.608  18.439 0.310 0.225          
ATOM   3907  CA  GLY A 251      14.867   1.517  19.655-0.020 2.175          
ATOM   3908  1HA GLY A 251      14.915   2.296  18.895 0.090 1.320          
ATOM   3909  2HA GLY A 251      15.879   1.130  19.783 0.090 1.320          
ATOM   3910  C   GLY A 251      14.412   2.132  20.959 0.510 2.000          
ATOM   3911  O   GLY A 251      15.157   2.157  21.944-0.510 1.700          
ATOM   3912  N   LEU A 252      13.168   2.611  20.977-0.470 1.850          
ATOM   3913  HN  LEU A 252      12.593   2.532  20.152 0.310 0.225          
ATOM   3914  CA  LEU A 252      12.662   3.335  22.134 0.070 2.275          
ATOM   3915  HA  LEU A 252      13.470   3.933  22.564 0.090 1.320          
ATOM   3916  CB  LEU A 252      11.557   4.319  21.613-0.180 2.175          
ATOM   3917  1HB LEU A 252      11.957   4.897  20.780 0.090 1.320          
ATOM   3918  2HB LEU A 252      10.728   3.755  21.233 0.090 1.320          
ATOM   3919  CG  LEU A 252      10.943   5.294  22.704-0.090 2.275          
ATOM   3920  HG  LEU A 252      10.492   4.691  23.496 0.090 1.320          
ATOM   3921  CD1 LEU A 252      11.925   6.287  23.372-0.270 2.060          
ATOM   3922 1HD1 LEU A 252      12.455   6.895  22.641 0.090 1.320          
ATOM   3923 2HD1 LEU A 252      11.407   6.937  24.076 0.090 1.320          
ATOM   3924 3HD1 LEU A 252      12.682   5.750  23.951 0.090 1.320          
ATOM   3925  CD2 LEU A 252       9.856   6.041  22.012-0.270 2.060          
ATOM   3926 1HD2 LEU A 252       9.102   5.361  21.616 0.090 1.320          
ATOM   3927 2HD2 LEU A 252       9.352   6.724  22.697 0.090 1.320          
ATOM   3928 3HD2 LEU A 252      10.237   6.633  21.181 0.090 1.320          
ATOM   3929  C   LEU A 252      12.182   2.393  23.238 0.510 2.000          
ATOM   3930  O   LEU A 252      12.457   2.629  24.422-0.510 1.700          
ATOM   3931  N   LEU A 253      11.500   1.311  22.874-0.470 1.850          
ATOM   3932  HN  LEU A 253      11.431   1.064  21.898 0.310 0.225          
ATOM   3933  CA  LEU A 253      10.898   0.384  23.826 0.070 2.275          
ATOM   3934  HA  LEU A 253      11.060   0.734  24.846 0.090 1.320          
ATOM   3935  CB  LEU A 253       9.339   0.154  23.643-0.180 2.175          
ATOM   3936  1HB LEU A 253       9.156  -0.492  22.783 0.090 1.320          
ATOM   3937  2HB LEU A 253       8.924  -0.382  24.497 0.090 1.320          
ATOM   3938  CG  LEU A 253       8.583   1.448  23.440-0.090 2.275          
ATOM   3939  HG  LEU A 253       8.977   1.980  22.572 0.090 1.320          
ATOM   3940  CD1 LEU A 253       7.135   1.193  23.206-0.270 2.060          
ATOM   3941 1HD1 LEU A 253       6.589   2.118  23.018 0.090 1.320          
ATOM   3942 2HD1 LEU A 253       6.990   0.554  22.332 0.090 1.320          
ATOM   3943 3HD1 LEU A 253       6.666   0.694  24.055 0.090 1.320          
ATOM   3944  CD2 LEU A 253       8.733   2.312  24.679-0.270 2.060          
ATOM   3945 1HD2 LEU A 253       8.507   1.747  25.579 0.090 1.320          
ATOM   3946 2HD2 LEU A 253       9.749   2.691  24.782 0.090 1.320          
ATOM   3947 3HD2 LEU A 253       8.087   3.187  24.654 0.090 1.320          
ATOM   3948  C   LEU A 253      11.602  -0.969  23.749 0.510 2.000          
ATOM   3949  O   LEU A 253      12.641  -1.119  23.102-0.510 1.700          
ATOM   3950  N   ASN A 254      11.052  -1.945  24.465-0.470 1.850          
ATOM   3951  HN  ASN A 254      10.131  -1.743  24.816 0.310 0.225          
ATOM   3952  CA  ASN A 254      11.389  -3.343  24.243 0.070 2.275          
ATOM   3953  HA  ASN A 254      12.449  -3.421  23.995 0.090 1.320          
ATOM   3954  CB  ASN A 254      11.124  -4.201  25.472-0.180 2.175          
ATOM   3955  1HB ASN A 254      11.623  -5.163  25.351 0.090 1.320          
ATOM   3956  2HB ASN A 254      11.626  -3.749  26.328 0.090 1.320          
ATOM   3957  CG  ASN A 254       9.695  -4.497  25.867 0.550 2.000          
ATOM   3958  OD1 ASN A 254       9.155  -5.411  25.348-0.550 1.700          
ATOM   3959  ND2 ASN A 254       9.074  -3.704  26.717-0.620 1.850          
ATOM   3960 1HD2 ASN A 254       8.155  -3.997  27.044 0.320 0.225          
ATOM   3961 2HD2 ASN A 254       9.543  -2.934  27.169 0.300 0.225          
ATOM   3962  C   ASN A 254      10.597  -3.840  23.036 0.510 2.000          
ATOM   3963  O   ASN A 254       9.937  -3.070  22.338-0.510 1.700          
ATOM   3964  N   GLY A 255      10.653  -5.139  22.777-0.470 1.850          
ATOM   3965  HN  GLY A 255      11.096  -5.740  23.450 0.310 0.225          
ATOM   3966  CA  GLY A 255      10.071  -5.758  21.596-0.020 2.175          
ATOM   3967  1HA GLY A 255      10.100  -6.841  21.707 0.090 1.320          
ATOM   3968  2HA GLY A 255      10.717  -5.519  20.754 0.090 1.320          
ATOM   3969  C   GLY A 255       8.671  -5.374  21.139 0.510 2.000          
ATOM   3970  O   GLY A 255       8.301  -5.645  19.992-0.510 1.700          
ATOM   3971  N   LYS A 256       7.856  -4.809  22.026-0.470 1.850          
ATOM   3972  HN  LYS A 256       8.254  -4.319  22.817 0.310 0.225          
ATOM   3973  CA  LYS A 256       6.430  -4.690  21.769 0.070 2.275          
ATOM   3974  HA  LYS A 256       6.205  -4.692  20.700 0.090 1.320          
ATOM   3975  CB  LYS A 256       5.704  -5.871  22.465-0.180 2.175          
ATOM   3976  1HB LYS A 256       4.629  -5.819  22.283 0.090 1.320          
ATOM   3977  2HB LYS A 256       6.016  -6.756  21.908 0.090 1.320          
ATOM   3978  CG  LYS A 256       5.960  -6.089  23.972-0.180 2.175          
ATOM   3979  1HG LYS A 256       6.944  -5.716  24.251 0.090 1.320          
ATOM   3980  2HG LYS A 256       5.223  -5.511  24.525 0.090 1.320          
ATOM   3981  CD  LYS A 256       5.845  -7.499  24.320-0.180 2.175          
ATOM   3982  1HD LYS A 256       4.817  -7.848  24.207 0.090 1.320          
ATOM   3983  2HD LYS A 256       6.438  -8.090  23.618 0.090 1.320          
ATOM   3984  CE  LYS A 256       6.407  -7.822  25.744 0.210 2.175          
ATOM   3985  1HE LYS A 256       6.436  -8.905  25.869 0.050 1.320          
ATOM   3986  2HE LYS A 256       7.434  -7.471  25.859 0.050 1.320          
ATOM   3987  NZ  LYS A 256       5.597  -7.281  26.809-0.300 1.850          
ATOM   3988  1HZ LYS A 256       4.629  -7.163  26.568 0.330 0.225          
ATOM   3989  2HZ LYS A 256       5.678  -7.841  27.643 0.330 0.225          
ATOM   3990  3HZ LYS A 256       5.974  -6.361  27.126 0.330 0.225          
ATOM   3991  C   LYS A 256       5.903  -3.370  22.320 0.510 2.000          
ATOM   3992  O   LYS A 256       6.643  -2.576  22.907-0.510 1.700          
ATOM   3993  N   TRP A 257       4.606  -3.131  22.110-0.470 1.850          
ATOM   3994  HN  TRP A 257       4.062  -3.794  21.581 0.310 0.225          
ATOM   3995  CA  TRP A 257       3.936  -1.948  22.648 0.070 2.275          
ATOM   3996  HA  TRP A 257       4.589  -1.072  22.626 0.090 1.320          
ATOM   3997  CB  TRP A 257       2.699  -1.700  21.777-0.180 2.175          
ATOM   3998  1HB TRP A 257       2.024  -2.557  21.818 0.090 1.320          
ATOM   3999  2HB TRP A 257       2.130  -0.859  22.175 0.090 1.320          
ATOM   4000  CG  TRP A 257       2.968  -1.419  20.346-0.030 1.992          
ATOM   4001  CD1 TRP A 257       2.778  -2.225  19.213 0.035 1.992          
ATOM   4002  HD1 TRP A 257       2.359  -3.224  19.243 0.115 1.358          
ATOM   4003  NE1 TRP A 257       3.186  -1.568  18.079-0.610 1.850          
ATOM   4004  HE1 TRP A 257       3.156  -1.969  17.151 0.380 0.225          
ATOM   4005  CE2 TRP A 257       3.767  -0.378  18.464 0.130 1.800          
ATOM   4006  CD2 TRP A 257       3.561  -0.148  19.872-0.020 1.800          
ATOM   4007  CE3 TRP A 257       3.953   1.069  20.511-0.115 1.992          
ATOM   4008  HE3 TRP A 257       3.796   1.198  21.572 0.115 1.358          
ATOM   4009  CZ3 TRP A 257       4.629   2.010  19.809-0.115 1.992          
ATOM   4010  HZ3 TRP A 257       4.979   2.901  20.309 0.115 1.358          
ATOM   4011  CZ2 TRP A 257       4.357   0.689  17.758-0.115 1.992          
ATOM   4012  HZ2 TRP A 257       4.489   0.600  16.692 0.115 1.358          
ATOM   4013  CH2 TRP A 257       4.791   1.875  18.414-0.115 1.992          
ATOM   4014  HH2 TRP A 257       5.265   2.661  17.845 0.115 1.358          
ATOM   4015  C   TRP A 257       3.544  -2.282  24.083 0.510 2.000          
ATOM   4016  O   TRP A 257       2.391  -2.593  24.396-0.510 1.700          
ATOM   4017  N   ASP A 258       4.518  -2.200  24.979-0.470 1.850          
ATOM   4018  HN  ASP A 258       5.446  -1.932  24.670 0.310 0.225          
ATOM   4019  CA  ASP A 258       4.314  -2.641  26.352 0.070 2.275          
ATOM   4020  HA  ASP A 258       3.527  -3.395  26.415 0.090 1.320          
ATOM   4021  CB  ASP A 258       5.644  -3.401  26.644-0.280 2.175          
ATOM   4022  1HB ASP A 258       5.924  -4.060  25.832 0.090 1.320          
ATOM   4023  2HB ASP A 258       6.447  -2.668  26.691 0.090 1.320          
ATOM   4024  CG  ASP A 258       5.685  -4.124  27.877 0.620 2.000          
ATOM   4025  OD1 ASP A 258       6.463  -5.131  27.884-0.760 1.700          
ATOM   4026  OD2 ASP A 258       5.032  -3.760  28.899-0.760 1.700          
ATOM   4027  C   ASP A 258       3.863  -1.424  27.145 0.510 2.000          
ATOM   4028  O   ASP A 258       4.665  -0.536  27.439-0.510 1.700          
ATOM   4029  N   ARG A 259       2.579  -1.381  27.494-0.470 1.850          
ATOM   4030  HN  ARG A 259       1.990  -2.175  27.310 0.310 0.225          
ATOM   4031  CA  ARG A 259       2.061  -0.223  28.212 0.070 2.275          
ATOM   4032  HA  ARG A 259       2.404   0.683  27.710 0.090 1.320          
ATOM   4033  CB  ARG A 259       0.485  -0.144  28.284-0.180 2.175          
ATOM   4034  1HB ARG A 259       0.099  -1.006  28.833 0.090 1.320          
ATOM   4035  2HB ARG A 259       0.183   0.731  28.865 0.090 1.320          
ATOM   4036  CG  ARG A 259      -0.120  -0.055  26.894-0.180 2.175          
ATOM   4037  1HG ARG A 259      -0.516   0.954  26.751 0.090 1.320          
ATOM   4038  2HG ARG A 259       0.641  -0.172  26.121 0.090 1.320          
ATOM   4039  CD  ARG A 259      -1.257  -1.122  26.680 0.200 2.175          
ATOM   4040  1HD ARG A 259      -0.894  -2.149  26.712 0.090 1.320          
ATOM   4041  2HD ARG A 259      -2.019  -1.025  27.457 0.090 1.320          
ATOM   4042  NE  ARG A 259      -1.866  -0.755  25.384-0.700 1.850          
ATOM   4043  HE  ARG A 259      -2.619  -0.060  25.434 0.440 0.225          
ATOM   4044  CZ  ARG A 259      -1.544  -1.418  24.276 0.640 2.000          
ATOM   4045  NH1 ARG A 259      -0.586  -2.356  24.165-0.800 1.850          
ATOM   4046 1HH1 ARG A 259      -0.452  -2.853  23.292 0.460 0.225          
ATOM   4047 2HH1 ARG A 259       0.169  -2.449  24.834 0.460 0.225          
ATOM   4048  NH2 ARG A 259      -2.278  -1.222  23.211-0.800 1.850          
ATOM   4049 1HH2 ARG A 259      -2.049  -1.656  22.299 0.460 0.225          
ATOM   4050 2HH2 ARG A 259      -3.027  -0.540  23.213 0.460 0.225          
ATOM   4051  C   ARG A 259       2.572  -0.183  29.643 0.510 2.000          
ATOM   4052  O   ARG A 259       2.860   0.895  30.174-0.510 1.700          
ATOM   4053  N   ASP A 260       2.681  -1.345  30.287-0.470 1.850          
ATOM   4054  HN  ASP A 260       2.466  -2.225  29.838 0.310 0.225          
ATOM   4055  CA  ASP A 260       3.265  -1.395  31.621 0.070 2.275          
ATOM   4056  HA  ASP A 260       2.703  -0.722  32.263 0.090 1.320          
ATOM   4057  CB  ASP A 260       3.221  -2.793  32.250-0.280 2.175          
ATOM   4058  1HB ASP A 260       3.844  -3.492  31.689 0.090 1.320          
ATOM   4059  2HB ASP A 260       3.607  -2.780  33.269 0.090 1.320          
ATOM   4060  CG  ASP A 260       1.824  -3.341  32.275 0.620 2.000          
ATOM   4061  OD1 ASP A 260       0.963  -2.684  32.902-0.760 1.700          
ATOM   4062  OD2 ASP A 260       1.525  -4.437  31.638-0.760 1.700          
ATOM   4063  C   ASP A 260       4.722  -0.941  31.601 0.510 2.000          
ATOM   4064  O   ASP A 260       5.194  -0.296  32.544-0.510 1.700          
ATOM   4065  N   TYR A 261       5.442  -1.256  30.518-0.470 1.850          
ATOM   4066  HN  TYR A 261       5.054  -1.937  29.865 0.310 0.225          
ATOM   4067  CA  TYR A 261       6.873  -0.959  30.441 0.070 2.275          
ATOM   4068  HA  TYR A 261       7.372  -1.433  31.288 0.090 1.320          
ATOM   4069  CB  TYR A 261       7.435  -1.464  29.057-0.180 2.175          
ATOM   4070  1HB TYR A 261       7.299  -2.537  29.021 0.090 1.320          
ATOM   4071  2HB TYR A 261       6.905  -1.020  28.219 0.090 1.320          
ATOM   4072  CG  TYR A 261       8.892  -1.254  28.912 0.000 1.992          
ATOM   4073  CD1 TYR A 261       9.355  -0.297  27.959-0.115 1.992          
ATOM   4074  HD1 TYR A 261       8.697   0.180  27.248 0.115 1.358          
ATOM   4075  CE1 TYR A 261      10.758   0.034  28.044-0.115 1.992          
ATOM   4076  HE1 TYR A 261      11.198   0.722  27.335 0.115 1.358          
ATOM   4077  CZ  TYR A 261      11.561  -0.630  29.072 0.110 1.992          
ATOM   4078  OH  TYR A 261      12.964  -0.582  28.981-0.540 1.770          
ATOM   4079  HH  TYR A 261      13.273  -0.168  28.184 0.430 0.225          
ATOM   4080  CD2 TYR A 261       9.665  -1.821  29.873-0.115 1.992          
ATOM   4081  HD2 TYR A 261       9.233  -2.521  30.575 0.115 1.358          
ATOM   4082  CE2 TYR A 261      11.032  -1.536  29.979-0.115 1.992          
ATOM   4083  HE2 TYR A 261      11.655  -2.043  30.701 0.115 1.358          
ATOM   4084  C   TYR A 261       7.153   0.534  30.455 0.510 2.000          
ATOM   4085  O   TYR A 261       8.179   0.973  30.984-0.510 1.700          
ATOM   4086  N   VAL A 262       6.246   1.335  29.898-0.470 1.850          
ATOM   4087  HN  VAL A 262       5.402   0.936  29.508 0.310 0.225          
ATOM   4088  CA  VAL A 262       6.497   2.758  29.759 0.070 2.275          
ATOM   4089  HA  VAL A 262       7.568   2.940  29.639 0.090 1.320          
ATOM   4090  CB  VAL A 262       5.822   3.297  28.508-0.090 2.275          
ATOM   4091  HB  VAL A 262       5.995   4.372  28.435 0.090 1.320          
ATOM   4092  CG1 VAL A 262       6.371   2.614  27.216-0.270 2.060          
ATOM   4093 1HG1 VAL A 262       7.440   2.793  27.149 0.090 1.320          
ATOM   4094 2HG1 VAL A 262       6.213   1.536  27.205 0.090 1.320          
ATOM   4095 3HG1 VAL A 262       5.910   3.030  26.320 0.090 1.320          
ATOM   4096  CG2 VAL A 262       4.276   3.007  28.566-0.270 2.060          
ATOM   4097 1HG2 VAL A 262       3.745   3.637  27.863 0.090 1.320          
ATOM   4098 2HG2 VAL A 262       4.068   1.975  28.307 0.090 1.320          
ATOM   4099 3HG2 VAL A 262       3.830   3.221  29.536 0.090 1.320          
ATOM   4100  C   VAL A 262       6.088   3.539  30.993 0.510 2.000          
ATOM   4101  O   VAL A 262       6.231   4.769  31.021-0.510 1.700          
ATOM   4102  N   LYS A 263       5.603   2.861  32.024-0.470 1.850          
ATOM   4103  HN  LYS A 263       5.586   1.847  31.995 0.310 0.225          
ATOM   4104  CA  LYS A 263       5.044   3.550  33.178 0.070 2.275          
ATOM   4105  HA  LYS A 263       4.365   4.314  32.796 0.090 1.320          
ATOM   4106  CB  LYS A 263       4.199   2.647  34.098-0.180 2.175          
ATOM   4107  1HB LYS A 263       4.840   1.854  34.493 0.090 1.320          
ATOM   4108  2HB LYS A 263       3.872   3.226  34.964 0.090 1.320          
ATOM   4109  CG  LYS A 263       2.994   2.028  33.391-0.180 2.175          
ATOM   4110  1HG LYS A 263       2.366   2.838  33.017 0.090 1.320          
ATOM   4111  2HG LYS A 263       3.312   1.467  32.518 0.090 1.320          
ATOM   4112  CD  LYS A 263       2.200   1.161  34.332-0.180 2.175          
ATOM   4113  1HD LYS A 263       2.755   0.229  34.465 0.090 1.320          
ATOM   4114  2HD LYS A 263       2.131   1.624  35.318 0.090 1.320          
ATOM   4115  CE  LYS A 263       0.753   0.907  33.772 0.210 2.175          
ATOM   4116  1HE LYS A 263       0.089   1.744  33.995 0.050 1.320          
ATOM   4117  2HE LYS A 263       0.752   0.748  32.692 0.050 1.320          
ATOM   4118  NZ  LYS A 263       0.295  -0.353  34.453-0.300 1.850          
ATOM   4119  1HZ LYS A 263      -0.701  -0.470  34.348 0.330 0.225          
ATOM   4120  2HZ LYS A 263       0.694  -1.172  33.966 0.330 0.225          
ATOM   4121  3HZ LYS A 263       0.552  -0.395  35.425 0.330 0.225          
ATOM   4122  C   LYS A 263       6.155   4.256  33.949 0.510 2.000          
ATOM   4123  O   LYS A 263       7.078   3.607  34.452-0.510 1.700          
ATOM   4124  N   GLY A 264       6.076   5.584  34.023-0.470 1.850          
ATOM   4125  HN  GLY A 264       5.286   6.042  33.600 0.310 0.225          
ATOM   4126  CA  GLY A 264       7.033   6.377  34.771-0.020 2.175          
ATOM   4127  1HA GLY A 264       7.069   6.011  35.800 0.090 1.320          
ATOM   4128  2HA GLY A 264       6.674   7.404  34.832 0.090 1.320          
ATOM   4129  C   GLY A 264       8.451   6.407  34.249 0.510 2.000          
ATOM   4130  O   GLY A 264       9.372   6.697  35.019-0.510 1.700          
ATOM   4131  N   ARG A 265       8.662   6.124  32.968-0.470 1.850          
ATOM   4132  HN  ARG A 265       7.881   5.846  32.394 0.310 0.225          
ATOM   4133  CA  ARG A 265       9.999   6.036  32.398 0.070 2.275          
ATOM   4134  HA  ARG A 265      10.732   5.915  33.197 0.090 1.320          
ATOM   4135  CB  ARG A 265      10.273   4.878  31.389-0.180 2.175          
ATOM   4136  1HB ARG A 265       9.479   4.856  30.641 0.090 1.320          
ATOM   4137  2HB ARG A 265      11.183   5.097  30.825 0.090 1.320          
ATOM   4138  CG  ARG A 265      10.470   3.477  31.971-0.180 2.175          
ATOM   4139  1HG ARG A 265      11.235   3.564  32.740 0.090 1.320          
ATOM   4140  2HG ARG A 265       9.548   3.183  32.480 0.090 1.320          
ATOM   4141  CD  ARG A 265      10.895   2.408  30.987 0.200 2.175          
ATOM   4142  1HD ARG A 265      10.131   2.232  30.230 0.090 1.320          
ATOM   4143  2HD ARG A 265      11.798   2.697  30.452 0.090 1.320          
ATOM   4144  NE  ARG A 265      11.074   1.225  31.855-0.700 1.850          
ATOM   4145  HE  ARG A 265      10.179   0.802  32.102 0.440 0.225          
ATOM   4146  CZ  ARG A 265      12.288   0.773  32.258 0.640 2.000          
ATOM   4147  NH1 ARG A 265      13.407   1.134  31.670-0.800 1.850          
ATOM   4148 1HH1 ARG A 265      14.305   0.727  31.888 0.460 0.225          
ATOM   4149 2HH1 ARG A 265      13.381   1.784  30.898 0.460 0.225          
ATOM   4150  NH2 ARG A 265      12.304  -0.216  33.106-0.800 1.850          
ATOM   4151 1HH2 ARG A 265      13.159  -0.634  33.444 0.460 0.225          
ATOM   4152 2HH2 ARG A 265      11.450  -0.514  33.560 0.460 0.225          
ATOM   4153  C   ARG A 265      10.370   7.309  31.648 0.510 2.000          
ATOM   4154  O   ARG A 265       9.551   7.875  30.918-0.510 1.700          
ATOM   4155  N   ASN A 266      11.617   7.742  31.827-0.470 1.850          
ATOM   4156  HN  ASN A 266      12.285   7.131  32.296 0.310 0.225          
ATOM   4157  CA  ASN A 266      12.204   8.749  30.956 0.070 2.275          
ATOM   4158  HA  ASN A 266      11.480   9.521  30.765 0.090 1.320          
ATOM   4159  CB  ASN A 266      13.473   9.395  31.687-0.180 2.175          
ATOM   4160  1HB ASN A 266      13.270   9.467  32.756 0.090 1.320          
ATOM   4161  2HB ASN A 266      14.334   8.734  31.595 0.090 1.320          
ATOM   4162  CG  ASN A 266      13.873  10.833  31.206 0.550 2.000          
ATOM   4163  OD1 ASN A 266      13.272  11.381  30.272-0.550 1.700          
ATOM   4164  ND2 ASN A 266      14.820  11.450  31.889-0.620 1.850          
ATOM   4165 1HD2 ASN A 266      15.083  12.389  31.632 0.320 0.225          
ATOM   4166 2HD2 ASN A 266      15.291  10.982  32.652 0.300 0.225          
ATOM   4167  C   ASN A 266      12.503   8.105  29.607 0.510 2.000          
ATOM   4168  O   ASN A 266      12.303   6.902  29.410-0.510 1.700          
ATOM   4169  N   VAL A 267      12.995   8.904  28.656-0.470 1.850          
ATOM   4170  HN  VAL A 267      13.185   9.880  28.857 0.310 0.225          
ATOM   4171  CA  VAL A 267      13.334   8.309  27.369 0.070 2.275          
ATOM   4172  HA  VAL A 267      12.464   7.774  26.979 0.090 1.320          
ATOM   4173  CB  VAL A 267      13.696   9.456  26.440-0.090 2.275          
ATOM   4174  HB  VAL A 267      14.585   9.984  26.796 0.090 1.320          
ATOM   4175  CG1 VAL A 267      13.933   8.867  25.017-0.270 2.060          
ATOM   4176 1HG1 VAL A 267      14.636   8.031  25.017 0.090 1.320          
ATOM   4177 2HG1 VAL A 267      13.020   8.518  24.544 0.090 1.320          
ATOM   4178 3HG1 VAL A 267      14.434   9.602  24.395 0.090 1.320          
ATOM   4179  CG2 VAL A 267      12.461  10.361  26.348-0.270 2.060          
ATOM   4180 1HG2 VAL A 267      11.570   9.826  26.015 0.090 1.320          
ATOM   4181 2HG2 VAL A 267      12.214  10.841  27.296 0.090 1.320          
ATOM   4182 3HG2 VAL A 267      12.652  11.186  25.668 0.090 1.320          
ATOM   4183  C   VAL A 267      14.431   7.267  27.557 0.510 2.000          
ATOM   4184  O   VAL A 267      14.517   6.294  26.798-0.510 1.700          
ATOM   4185  N   ASP A 268      15.271   7.444  28.577-0.470 1.850          
ATOM   4186  HN  ASP A 268      15.166   8.240  29.182 0.310 0.225          
ATOM   4187  CA  ASP A 268      16.233   6.434  29.006 0.070 2.275          
ATOM   4188  HA  ASP A 268      15.892   5.464  28.635 0.090 1.320          
ATOM   4189  CB  ASP A 268      17.617   6.613  28.489-0.280 2.175          
ATOM   4190  1HB ASP A 268      17.967   7.631  28.653 0.090 1.320          
ATOM   4191  2HB ASP A 268      18.314   5.957  29.009 0.090 1.320          
ATOM   4192  CG  ASP A 268      17.738   6.285  27.023 0.620 2.000          
ATOM   4193  OD1 ASP A 268      18.127   7.075  26.169-0.760 1.700          
ATOM   4194  OD2 ASP A 268      17.447   5.090  26.676-0.760 1.700          
ATOM   4195  C   ASP A 268      16.175   6.322  30.524 0.510 2.000          
ATOM   4196  O   ASP A 268      16.383   7.317  31.228-0.510 1.700          
ATOM   4197  N   GLY A 269      15.917   5.115  31.031-0.470 1.850          
ATOM   4198  HN  GLY A 269      15.783   4.360  30.380 0.310 0.225          
ATOM   4199  CA  GLY A 269      15.896   4.885  32.465-0.020 2.175          
ATOM   4200  1HA GLY A 269      16.762   5.366  32.927 0.090 1.320          
ATOM   4201  2HA GLY A 269      15.997   3.817  32.653 0.090 1.320          
ATOM   4202  C   GLY A 269      14.637   5.399  33.151 0.510 2.000          
ATOM   4203  O   GLY A 269      13.773   6.040  32.554-0.510 1.700          
ATOM   4204  N   THR A 270      14.574   5.151  34.460-0.470 1.850          
ATOM   4205  HN  THR A 270      15.365   4.794  34.978 0.310 0.225          
ATOM   4206  CA  THR A 270      13.398   5.438  35.280 0.070 2.275          
ATOM   4207  HA  THR A 270      12.543   5.516  34.607 0.090 1.320          
ATOM   4208  CB  THR A 270      13.034   4.351  36.214 0.140 2.275          
ATOM   4209  HB  THR A 270      12.196   4.661  36.844 0.090 1.320          
ATOM   4210  OG1 THR A 270      14.096   3.956  37.092-0.660 1.770          
ATOM   4211  HG1 THR A 270      14.257   4.643  37.746 0.430 0.225          
ATOM   4212  CG2 THR A 270      12.599   3.063  35.364-0.270 2.060          
ATOM   4213 1HG2 THR A 270      13.365   2.756  34.653 0.090 1.320          
ATOM   4214 2HG2 THR A 270      12.416   2.224  36.036 0.090 1.320          
ATOM   4215 3HG2 THR A 270      11.668   3.249  34.834 0.090 1.320          
ATOM   4216  C   THR A 270      13.487   6.819  35.926 0.510 2.000          
ATOM   4217  O   THR A 270      14.567   7.264  36.323-0.510 1.700          
ATOM   4218  N   LEU A 271      12.329   7.486  36.028-0.470 1.850          
ATOM   4219  HN  LEU A 271      11.460   7.060  35.737 0.310 0.225          
ATOM   4220  CA  LEU A 271      12.264   8.862  36.526 0.070 2.275          
ATOM   4221  HA  LEU A 271      12.894   9.508  35.913 0.090 1.320          
ATOM   4222  CB  LEU A 271      10.756   9.418  36.603-0.180 2.175          
ATOM   4223  1HB LEU A 271      10.131   8.659  37.077 0.090 1.320          
ATOM   4224  2HB LEU A 271      10.707  10.282  37.272 0.090 1.320          
ATOM   4225  CG  LEU A 271      10.143   9.808  35.224-0.090 2.275          
ATOM   4226  HG  LEU A 271      10.335   9.041  34.473 0.090 1.320          
ATOM   4227  CD1 LEU A 271       8.624  10.056  35.379-0.270 2.060          
ATOM   4228 1HD1 LEU A 271       8.118   9.150  35.710 0.090 1.320          
ATOM   4229 2HD1 LEU A 271       8.423  10.821  36.131 0.090 1.320          
ATOM   4230 3HD1 LEU A 271       8.154  10.381  34.456 0.090 1.320          
ATOM   4231  CD2 LEU A 271      10.721  11.166  34.781-0.270 2.060          
ATOM   4232 1HD2 LEU A 271      11.782  11.086  34.543 0.090 1.320          
ATOM   4233 2HD2 LEU A 271      10.222  11.558  33.899 0.090 1.320          
ATOM   4234 3HD2 LEU A 271      10.626  11.922  35.562 0.090 1.320          
ATOM   4235  C   LEU A 271      12.757   8.979  37.969 0.510 2.000          
ATOM   4236  O   LEU A 271      13.647   9.784  38.265-0.510 1.700          
ATOM   4237  N   MET A 272      12.204   8.185  38.878-0.470 1.850          
ATOM   4238  HN  MET A 272      11.701   7.368  38.594 0.310 0.225          
ATOM   4239  CA  MET A 272      12.601   8.280  40.283 0.070 2.275          
ATOM   4240  HA  MET A 272      12.875   9.305  40.543 0.090 1.320          
ATOM   4241  CB  MET A 272      11.353   7.883  41.117-0.180 2.175          
ATOM   4242  1HB MET A 272      11.007   6.877  40.881 0.090 1.320          
ATOM   4243  2HB MET A 272      11.652   7.872  42.167 0.090 1.320          
ATOM   4244  CG  MET A 272      10.268   8.969  40.877-0.140 2.175          
ATOM   4245  1HG MET A 272      10.734   9.956  40.881 0.090 1.320          
ATOM   4246  2HG MET A 272       9.789   8.845  39.906 0.090 1.320          
ATOM   4247  SD  MET A 272       9.015   8.966  42.187-0.090 2.000          
ATOM   4248  CE  MET A 272       8.223  10.551  41.843-0.220 2.060          
ATOM   4249  1HE MET A 272       8.942  11.364  41.949 0.090 1.320          
ATOM   4250  2HE MET A 272       7.821  10.568  40.831 0.090 1.320          
ATOM   4251  3HE MET A 272       7.408  10.722  42.546 0.090 1.320          
ATOM   4252  C   MET A 272      13.921   7.409  40.650 0.340 2.000          
ATOM   4253  O   MET A 272      14.603   7.818  41.588-0.668 1.700          
ATOM   4254  OXT MET A 272      14.178   6.342  39.990-0.668 1.700          
ATOM   4255  C1  RET r 401      -7.931  -0.094  -4.999 0.000 2.275          
ATOM   4256  C2  RET r 401      -8.939   0.214  -6.136-0.180 2.175          
ATOM   4257  H21 RET r 401      -8.641  -0.354  -7.024 0.090 1.320          
ATOM   4258  H22 RET r 401      -8.845   1.274  -6.402 0.090 1.320          
ATOM   4259  C3  RET r 401     -10.394  -0.041  -5.790-0.180 2.175          
ATOM   4260  H31 RET r 401     -10.561  -1.096  -5.553 0.090 1.320          
ATOM   4261  H32 RET r 401     -11.032   0.204  -6.646 0.090 1.320          
ATOM   4262  C4  RET r 401     -10.751   0.829  -4.593-0.180 2.175          
ATOM   4263  H41 RET r 401     -11.742   0.585  -4.194 0.090 1.320          
ATOM   4264  H42 RET r 401     -10.829   1.881  -4.915 0.090 1.320          
ATOM   4265  C5  RET r 401      -9.748   0.772  -3.464 0.000 2.090          
ATOM   4266  C6  RET r 401      -8.439   0.382  -3.624 0.000 2.090          
ATOM   4267  C7  RET r 401      -7.534   0.358  -2.484-0.150 2.090          
ATOM   4268  H71 RET r 401      -7.928   0.781  -1.566 0.150 1.250          
ATOM   4269  C8  RET r 401      -6.247  -0.116  -2.439-0.150 2.090          
ATOM   4270  H81 RET r 401      -5.824  -0.564  -3.325 0.150 1.250          
ATOM   4271  C9  RET r 401      -5.315  -0.070  -1.350 0.000 2.090          
ATOM   4272  C10 RET r 401      -4.003  -0.434  -1.624-0.150 2.090          
ATOM   4273 H101 RET r 401      -3.768  -0.739  -2.641 0.150 1.250          
ATOM   4274  C11 RET r 401      -2.929  -0.415  -0.710-0.150 2.090          
ATOM   4275 H111 RET r 401      -3.142  -0.127   0.315 0.150 1.250          
ATOM   4276  C12 RET r 401      -1.635  -0.770  -1.058-0.150 2.090          
ATOM   4277 H121 RET r 401      -1.467  -1.056  -2.089 0.150 1.250          
ATOM   4278  C13 RET r 401      -0.515  -0.812  -0.191 0.000 2.090          
ATOM   4279  C14 RET r 401       0.691  -1.366  -0.650-0.150 2.090          
ATOM   4280 H141 RET r 401       0.709  -1.817  -1.629 0.150 1.250          
ATOM   4281  C15 RET r 401       1.860  -1.382   0.098 0.370 2.090          
ATOM   4282  H15 RET r 401       1.877  -0.805   1.013 0.200 0.900          
ATOM   4283  C16 RET r 401      -6.646   0.648  -5.428-0.270 2.060          
ATOM   4284 H161 RET r 401      -6.390   0.347  -6.448 0.090 1.320          
ATOM   4285 H162 RET r 401      -5.772   0.480  -4.804 0.090 1.320          
ATOM   4286 H163 RET r 401      -6.817   1.725  -5.443 0.090 1.320          
ATOM   4287  C17 RET r 401      -7.719  -1.625  -4.921-0.270 2.060          
ATOM   4288 H171 RET r 401      -7.403  -2.007  -5.898 0.090 1.320          
ATOM   4289 H172 RET r 401      -8.650  -2.122  -4.632 0.090 1.320          
ATOM   4290 H173 RET r 401      -6.969  -1.925  -4.187 0.090 1.320          
ATOM   4291  C18 RET r 401     -10.385   1.175  -2.167-0.270 2.060          
ATOM   4292 H181 RET r 401     -11.032   2.048  -2.316 0.090 1.320          
ATOM   4293 H182 RET r 401      -9.688   1.397  -1.362 0.090 1.320          
ATOM   4294 H183 RET r 401     -11.046   0.359  -1.850 0.090 1.320          
ATOM   4295  C19 RET r 401      -5.738   0.372   0.024-0.270 2.060          
ATOM   4296 H191 RET r 401      -6.822   0.422   0.095 0.090 1.320          
ATOM   4297 H192 RET r 401      -5.332   1.360   0.274 0.090 1.320          
ATOM   4298 H193 RET r 401      -5.397  -0.343   0.780 0.090 1.320          
ATOM   4299  C20 RET r 401      -0.661  -0.343   1.234-0.270 2.060          
ATOM   4300 H201 RET r 401      -1.452   0.398   1.342 0.090 1.320          
ATOM   4301 H202 RET r 401       0.247   0.111   1.624 0.090 1.320          
ATOM   4302 H203 RET r 401      -0.894  -1.185   1.892 0.090 1.320          
ATOM   4303  O   HOH o 501      20.766 -44.136  41.893-0.834 1.768          
ATOM   4304  H1  HOH o 501      21.648 -44.173  42.364 0.417 0.225          
ATOM   4305  H2  HOH o 501      20.297 -45.013  41.995 0.417 0.225          
ATOM   4306  O   HOH o 502      -1.860   4.025 -14.860-0.834 1.768          
ATOM   4307  H1  HOH o 502      -2.291   3.404 -15.529 0.417 0.225          
ATOM   4308  H2  HOH o 502      -0.945   3.648 -14.631 0.417 0.225          
ATOM   4309  O   HOH o 503     -42.437 -24.316 -20.499-0.834 1.768          
ATOM   4310  H1  HOH o 503     -42.824 -25.131 -20.931 0.417 0.225          
ATOM   4311  H2  HOH o 503     -42.472 -23.550 -21.141 0.417 0.225          
ATOM   4312  O   HOH o 504      -2.017  11.986  13.800-0.834 1.768          
ATOM   4313  H1  HOH o 504      -1.079  11.643  13.651 0.417 0.225          
ATOM   4314  H2  HOH o 504      -2.156  12.785  13.207 0.417 0.225          
ATOM   4315  O   HOH o 505      -4.840  -7.581   0.363-0.834 1.768          
ATOM   4316  H1  HOH o 505      -5.151  -7.293   1.274 0.417 0.225          
ATOM   4317  H2  HOH o 505      -4.358  -8.455   0.447 0.417 0.225          
ATOM   4318  O   HOH o 506      -2.302   0.177  -9.872-0.834 1.768          
ATOM   4319  H1  HOH o 506      -2.629   1.017  -9.426 0.417 0.225          
ATOM   4320  H2  HOH o 506      -3.086  -0.425 -10.043 0.417 0.225          
ATOM   4321  O   HOH o 507       3.168  -1.357  -5.319-0.834 1.768          
ATOM   4322  H1  HOH o 507       3.134  -2.317  -5.019 0.417 0.225          
ATOM   4323  H2  HOH o 507       4.065  -1.179  -5.730 0.417 0.225          
ATOM   4324  O   HOH o 508       6.363  -2.813 -45.537-0.834 1.768          
ATOM   4325  H1  HOH o 508       6.750  -1.924 -45.782 0.417 0.225          
ATOM   4326  H2  HOH o 508       6.066  -3.287 -46.366 0.417 0.225          
ATOM   4327  O   HOH o 509      -6.001  -3.273   1.076-0.834 1.768          
ATOM   4328  H1  HOH o 509      -6.875  -2.931   0.727 0.417 0.225          
ATOM   4329  H2  HOH o 509      -5.539  -3.789   0.350 0.417 0.225          
ATOM   4330  O   HOH o 510      31.880 -46.673  22.220-0.834 1.768          
ATOM   4331  H1  HOH o 510      31.522 -47.587  22.028 0.417 0.225          
ATOM   4332  H2  HOH o 510      32.816 -46.748  22.565 0.417 0.225          
ATOM   4333  O   HOH o 511       1.817   0.990   6.804-0.834 1.768          
ATOM   4334  H1  HOH o 511       2.077   1.020   7.771 0.417 0.225          
ATOM   4335  H2  HOH o 511       2.652   0.999   6.241 0.417 0.225          
ATOM   4336  O   HOH o 512      -4.395  50.571  42.233-0.834 1.768          
ATOM   4337  H1  HOH o 512      -5.170  50.849  42.801 0.417 0.225          
ATOM   4338  H2  HOH o 512      -3.670  51.257  42.299 0.417 0.225          
ATOM   4339  O   HOH o 513     -21.382 -30.607 -49.375-0.834 1.768          
ATOM   4340  H1  HOH o 513     -21.608 -31.079 -50.227 0.417 0.225          
ATOM   4341  H2  HOH o 513     -22.087 -29.928 -49.173 0.417 0.225          
END
model02
ATOM      1  N   CYS A   6      -9.241 -11.692 -36.771-0.476 1.850          
ATOM      2  HT1 CYS A   6      -9.876 -10.908 -36.713 0.301 0.225          
ATOM      3  HT2 CYS A   6      -9.723 -12.568 -36.919 0.301 0.225          
ATOM      4  HT3 CYS A   6      -8.576 -11.533 -37.511 0.301 0.225          
ATOM      5  CA  CYS A   6      -8.541 -11.747 -35.486 0.210 2.275          
ATOM      6  HA  CYS A   6      -7.848 -12.591 -35.462 0.100 1.320          
ATOM      7  CB  CYS A   6      -7.788 -10.403 -35.300-0.155 2.175          
ATOM      8  1HB CYS A   6      -7.273 -10.416 -34.336 0.090 1.320          
ATOM      9  2HB CYS A   6      -7.004 -10.295 -36.051 0.090 1.320          
ATOM     10  SG  CYS A   6      -8.853  -8.919 -35.340-0.453 2.000          
ATOM     11  HG1 CYS A   6      -7.868  -8.033 -35.157 0.109 0.450          
ATOM     12  C   CYS A   6      -9.557 -11.944 -34.379 0.510 2.000          
ATOM     13  O   CYS A   6      -9.216 -11.930 -33.195-0.510 1.700          
ATOM     14  N   ASP A   7     -10.817 -12.100 -34.787-0.470 1.850          
ATOM     15  HN  ASP A   7     -11.017 -12.292 -35.750 0.310 0.225          
ATOM     16  CA  ASP A   7     -11.972 -12.246 -33.909 0.070 2.275          
ATOM     17  HA  ASP A   7     -12.848 -12.342 -34.552 0.090 1.320          
ATOM     18  CB  ASP A   7     -11.959 -13.587 -33.079-0.280 2.175          
ATOM     19  1HB ASP A   7     -11.138 -13.612 -32.363 0.090 1.320          
ATOM     20  2HB ASP A   7     -12.888 -13.728 -32.531 0.090 1.320          
ATOM     21  CG  ASP A   7     -11.809 -14.750 -34.093 0.620 2.000          
ATOM     22  OD1 ASP A   7     -12.796 -15.096 -34.736-0.760 1.700          
ATOM     23  OD2 ASP A   7     -10.746 -15.444 -34.021-0.760 1.700          
ATOM     24  C   ASP A   7     -12.143 -10.970 -33.091 0.510 2.000          
ATOM     25  O   ASP A   7     -11.919 -10.967 -31.873-0.510 1.700          
ATOM     26  N   PRO A   8     -12.564  -9.871 -33.727-0.290 1.850          
ATOM     27  CD  PRO A   8     -12.969  -9.776 -35.056 0.000 2.175          
ATOM     28  1HD PRO A   8     -12.328 -10.311 -35.753 0.090 1.320          
ATOM     29  2HD PRO A   8     -13.971 -10.202 -35.153 0.090 1.320          
ATOM     30  CA  PRO A   8     -12.703  -8.603 -32.998 0.020 2.275          
ATOM     31  HA  PRO A   8     -11.808  -8.413 -32.401 0.090 1.320          
ATOM     32  CB  PRO A   8     -12.841  -7.509 -34.115-0.180 2.175          
ATOM     33  1HB PRO A   8     -11.952  -6.881 -34.153 0.090 1.320          
ATOM     34  2HB PRO A   8     -13.699  -6.850 -33.958 0.090 1.320          
ATOM     35  CG  PRO A   8     -12.987  -8.344 -35.431-0.180 2.175          
ATOM     36  1HG PRO A   8     -12.154  -8.116 -36.098 0.090 1.320          
ATOM     37  2HG PRO A   8     -13.902  -8.085 -35.968 0.090 1.320          
ATOM     38  C   PRO A   8     -13.896  -8.558 -32.067 0.510 2.000          
ATOM     39  O   PRO A   8     -13.969  -7.648 -31.233-0.510 1.700          
ATOM     40  N   ALA A   9     -14.846  -9.483 -32.195-0.470 1.850          
ATOM     41  HN  ALA A   9     -14.767 -10.200 -32.895 0.310 0.225          
ATOM     42  CA  ALA A   9     -15.970  -9.494 -31.271 0.070 2.275          
ATOM     43  HA  ALA A   9     -16.448  -8.511 -31.224 0.090 1.320          
ATOM     44  CB  ALA A   9     -16.986 -10.557 -31.667-0.270 2.060          
ATOM     45  1HB ALA A   9     -16.564 -11.563 -31.666 0.090 1.320          
ATOM     46  2HB ALA A   9     -17.833 -10.559 -30.977 0.090 1.320          
ATOM     47  3HB ALA A   9     -17.394 -10.361 -32.658 0.090 1.320          
ATOM     48  C   ALA A   9     -15.540  -9.896 -29.870 0.510 2.000          
ATOM     49  O   ALA A   9     -16.267  -9.621 -28.910-0.510 1.700          
ATOM     50  N   ILE A  10     -14.365 -10.509 -29.730-0.470 1.850          
ATOM     51  HN  ILE A  10     -13.814 -10.704 -30.551 0.310 0.225          
ATOM     52  CA  ILE A  10     -13.876 -10.961 -28.440 0.070 2.275          
ATOM     53  HA  ILE A  10     -14.616 -10.735 -27.668 0.090 1.320          
ATOM     54  CB  ILE A  10     -13.662 -12.500 -28.357-0.090 2.275          
ATOM     55  HB  ILE A  10     -13.060 -12.707 -27.469 0.090 1.320          
ATOM     56  CG2 ILE A  10     -14.989 -13.177 -28.162-0.270 2.060          
ATOM     57 1HG2 ILE A  10     -14.876 -14.256 -28.057 0.090 1.320          
ATOM     58 2HG2 ILE A  10     -15.497 -12.819 -27.266 0.090 1.320          
ATOM     59 3HG2 ILE A  10     -15.656 -12.998 -29.006 0.090 1.320          
ATOM     60  CG1 ILE A  10     -12.872 -12.984 -29.607-0.180 2.175          
ATOM     61 1HG1 ILE A  10     -13.491 -12.904 -30.500 0.090 1.320          
ATOM     62 2HG1 ILE A  10     -12.011 -12.337 -29.766 0.090 1.320          
ATOM     63  CD1 ILE A  10     -12.337 -14.423 -29.490-0.270 2.060          
ATOM     64  HD1 ILE A  10     -13.149 -15.146 -29.417 0.090 1.320          
ATOM     65  HD2 ILE A  10     -11.748 -14.696 -30.366 0.090 1.320          
ATOM     66  HD3 ILE A  10     -11.698 -14.540 -28.615 0.090 1.320          
ATOM     67  C   ILE A  10     -12.689 -10.143 -27.941 0.510 2.000          
ATOM     68  O   ILE A  10     -12.552  -9.952 -26.726-0.510 1.700          
ATOM     69  N   TYR A  11     -11.860  -9.609 -28.834-0.470 1.850          
ATOM     70  HN  TYR A  11     -12.065  -9.735 -29.814 0.310 0.225          
ATOM     71  CA  TYR A  11     -10.645  -8.907 -28.449 0.070 2.275          
ATOM     72  HA  TYR A  11     -10.412  -9.166 -27.428 0.090 1.320          
ATOM     73  CB  TYR A  11      -9.448  -9.310 -29.368-0.180 2.175          
ATOM     74  1HB TYR A  11      -9.749  -9.310 -30.418 0.090 1.320          
ATOM     75  2HB TYR A  11      -8.619  -8.605 -29.286 0.090 1.320          
ATOM     76  CG  TYR A  11      -8.947 -10.623 -29.006 0.000 1.992          
ATOM     77  CD1 TYR A  11      -8.221 -10.755 -27.830-0.115 1.992          
ATOM     78  HD1 TYR A  11      -8.013  -9.876 -27.239 0.115 1.358          
ATOM     79  CE1 TYR A  11      -7.764 -11.946 -27.383-0.115 1.992          
ATOM     80  HE1 TYR A  11      -7.225 -12.011 -26.450 0.115 1.358          
ATOM     81  CZ  TYR A  11      -8.097 -13.091 -28.074 0.110 1.992          
ATOM     82  OH  TYR A  11      -7.608 -14.290 -27.564-0.540 1.770          
ATOM     83  HH  TYR A  11      -7.872 -15.035 -28.086 0.430 0.225          
ATOM     84  CD2 TYR A  11      -9.187 -11.816 -29.744-0.115 1.992          
ATOM     85  HD2 TYR A  11      -9.739 -11.776 -30.673 0.115 1.358          
ATOM     86  CE2 TYR A  11      -8.642 -13.020 -29.343-0.115 1.992          
ATOM     87  HE2 TYR A  11      -8.802 -13.902 -29.948 0.115 1.358          
ATOM     88  C   TYR A  11     -10.771  -7.400 -28.643 0.510 2.000          
ATOM     89  O   TYR A  11     -11.375  -6.934 -29.616-0.510 1.700          
ATOM     90  N   GLY A  12     -10.207  -6.652 -27.695-0.470 1.850          
ATOM     91  HN  GLY A  12      -9.781  -7.154 -26.912 0.310 0.225          
ATOM     92  CA  GLY A  12      -9.980  -5.226 -27.860-0.020 2.175          
ATOM     93  1HA GLY A  12      -9.370  -5.091 -28.755 0.090 1.320          
ATOM     94  2HA GLY A  12      -9.364  -4.842 -27.056 0.090 1.320          
ATOM     95  C   GLY A  12     -11.198  -4.347 -28.025 0.510 2.000          
ATOM     96  O   GLY A  12     -11.101  -3.304 -28.677-0.510 1.700          
ATOM     97  N   GLU A  13     -12.345  -4.719 -27.449-0.470 1.850          
ATOM     98  HN  GLU A  13     -12.470  -5.644 -27.068 0.310 0.225          
ATOM     99  CA  GLU A  13     -13.481  -3.801 -27.493 0.070 2.275          
ATOM    100  HA  GLU A  13     -13.679  -3.552 -28.538 0.090 1.320          
ATOM    101  CB  GLU A  13     -14.750  -4.405 -26.956-0.180 2.175          
ATOM    102  1HB GLU A  13     -14.972  -5.282 -27.568 0.090 1.320          
ATOM    103  2HB GLU A  13     -14.617  -4.784 -25.944 0.090 1.320          
ATOM    104  CG  GLU A  13     -15.964  -3.474 -26.957-0.280 2.175          
ATOM    105  1HG GLU A  13     -16.006  -2.861 -26.058 0.090 1.320          
ATOM    106  2HG GLU A  13     -15.923  -2.782 -27.798 0.090 1.320          
ATOM    107  CD  GLU A  13     -17.339  -4.206 -27.121 0.621 2.000          
ATOM    108  OE1 GLU A  13     -17.344  -5.466 -27.311-0.758 1.700          
ATOM    109  OE2 GLU A  13     -18.362  -3.487 -26.985-0.758 1.700          
ATOM    110  C   GLU A  13     -13.151  -2.490 -26.800 0.510 2.000          
ATOM    111  O   GLU A  13     -13.615  -1.426 -27.221-0.510 1.700          
ATOM    112  N   TRP A  14     -12.326  -2.548 -25.760-0.470 1.850          
ATOM    113  HN  TRP A  14     -11.921  -3.436 -25.510 0.310 0.225          
ATOM    114  CA  TRP A  14     -11.992  -1.366 -24.979 0.070 2.275          
ATOM    115  HA  TRP A  14     -12.858  -0.697 -24.988 0.090 1.320          
ATOM    116  CB  TRP A  14     -11.734  -1.698 -23.538-0.180 2.175          
ATOM    117  1HB TRP A  14     -12.561  -2.277 -23.137 0.090 1.320          
ATOM    118  2HB TRP A  14     -10.845  -2.305 -23.401 0.090 1.320          
ATOM    119  CG  TRP A  14     -11.590  -0.436 -22.669-0.030 1.992          
ATOM    120  CD1 TRP A  14     -12.479   0.294 -21.944 0.035 1.992          
ATOM    121  HD1 TRP A  14     -13.546   0.107 -21.942 0.115 1.358          
ATOM    122  NE1 TRP A  14     -11.828   1.311 -21.246-0.610 1.850          
ATOM    123  HE1 TRP A  14     -12.300   2.072 -20.771 0.380 0.225          
ATOM    124  CE2 TRP A  14     -10.485   1.195 -21.488 0.130 1.800          
ATOM    125  CD2 TRP A  14     -10.284   0.109 -22.404-0.020 1.800          
ATOM    126  CE3 TRP A  14      -8.991  -0.270 -22.797-0.115 1.992          
ATOM    127  HE3 TRP A  14      -8.839  -1.109 -23.459 0.115 1.358          
ATOM    128  CZ3 TRP A  14      -7.913   0.515 -22.430-0.115 1.992          
ATOM    129  HZ3 TRP A  14      -6.917   0.273 -22.766 0.115 1.358          
ATOM    130  CZ2 TRP A  14      -9.366   1.843 -20.955-0.115 1.992          
ATOM    131  HZ2 TRP A  14      -9.473   2.628 -20.219 0.115 1.358          
ATOM    132  CH2 TRP A  14      -8.127   1.541 -21.475-0.115 1.992          
ATOM    133  HH2 TRP A  14      -7.262   2.074 -21.116 0.115 1.358          
ATOM    134  C   TRP A  14     -10.848  -0.586 -25.607 0.510 2.000          
ATOM    135  O   TRP A  14     -10.885   0.648 -25.640-0.510 1.700          
ATOM    136  N   SER A  15      -9.817  -1.285 -26.092-0.470 1.850          
ATOM    137  HN  SER A  15      -9.823  -2.293 -26.032 0.310 0.225          
ATOM    138  CA  SER A  15      -8.660  -0.602 -26.667 0.070 2.275          
ATOM    139  HA  SER A  15      -8.318   0.140 -25.941 0.090 1.320          
ATOM    140  CB  SER A  15      -7.467  -1.557 -26.994 0.050 2.175          
ATOM    141  1HB SER A  15      -6.717  -1.035 -27.593 0.090 1.320          
ATOM    142  2HB SER A  15      -6.965  -1.846 -26.071 0.090 1.320          
ATOM    143  OG  SER A  15      -7.922  -2.738 -27.709-0.660 1.770          
ATOM    144  HG1 SER A  15      -8.391  -2.449 -28.484 0.430 0.225          
ATOM    145  C   SER A  15      -9.028   0.189 -27.920 0.510 2.000          
ATOM    146  O   SER A  15      -8.378   1.194 -28.227-0.510 1.700          
ATOM    147  N   ARG A  16     -10.060  -0.233 -28.651-0.470 1.850          
ATOM    148  HN  ARG A  16     -10.631  -1.008 -28.339 0.310 0.225          
ATOM    149  CA  ARG A  16     -10.462   0.512 -29.839 0.070 2.275          
ATOM    150  HA  ARG A  16      -9.581   0.747 -30.441 0.090 1.320          
ATOM    151  CB  ARG A  16     -11.496  -0.272 -30.753-0.180 2.175          
ATOM    152  1HB ARG A  16     -12.329  -0.628 -30.142 0.090 1.320          
ATOM    153  2HB ARG A  16     -11.952   0.441 -31.448 0.090 1.320          
ATOM    154  CG  ARG A  16     -10.894  -1.429 -31.573-0.180 2.175          
ATOM    155  1HG ARG A  16     -10.041  -1.041 -32.132 0.090 1.320          
ATOM    156  2HG ARG A  16     -10.492  -2.171 -30.884 0.090 1.320          
ATOM    157  CD  ARG A  16     -11.866  -2.066 -32.542 0.200 2.175          
ATOM    158  1HD ARG A  16     -12.847  -2.200 -32.081 0.090 1.320          
ATOM    159  2HD ARG A  16     -12.025  -1.420 -33.408 0.090 1.320          
ATOM    160  NE  ARG A  16     -11.316  -3.371 -32.954-0.700 1.850          
ATOM    161  HE  ARG A  16     -10.829  -3.331 -33.838 0.440 0.225          
ATOM    162  CZ  ARG A  16     -11.277  -4.447 -32.179 0.640 2.000          
ATOM    163  NH1 ARG A  16     -12.124  -4.620 -31.148-0.800 1.850          
ATOM    164 1HH1 ARG A  16     -12.138  -5.477 -30.582 0.460 0.225          
ATOM    165 2HH1 ARG A  16     -12.857  -3.956 -30.933 0.460 0.225          
ATOM    166  NH2 ARG A  16     -10.290  -5.287 -32.441-0.800 1.850          
ATOM    167 1HH2 ARG A  16     -10.220  -6.130 -31.882 0.460 0.225          
ATOM    168 2HH2 ARG A  16      -9.630  -5.159 -33.191 0.460 0.225          
ATOM    169  C   ARG A  16     -11.092   1.847 -29.473 0.510 2.000          
ATOM    170  O   ARG A  16     -10.770   2.881 -30.070-0.510 1.700          
ATOM    171  N   GLU A  17     -11.998   1.849 -28.495-0.470 1.850          
ATOM    172  HN  GLU A  17     -12.348   0.982 -28.120 0.310 0.225          
ATOM    173  CA  GLU A  17     -12.723   3.072 -28.190 0.070 2.275          
ATOM    174  HA  GLU A  17     -12.879   3.673 -29.090 0.090 1.320          
ATOM    175  CB  GLU A  17     -14.072   2.699 -27.561-0.180 2.175          
ATOM    176  1HB GLU A  17     -13.946   2.026 -26.715 0.090 1.320          
ATOM    177  2HB GLU A  17     -14.523   3.611 -27.162 0.090 1.320          
ATOM    178  CG  GLU A  17     -15.086   2.123 -28.549-0.280 2.175          
ATOM    179  1HG GLU A  17     -14.825   1.096 -28.803 0.090 1.320          
ATOM    180  2HG GLU A  17     -16.077   2.083 -28.099 0.090 1.320          
ATOM    181  CD  GLU A  17     -15.199   2.893 -29.839 0.620 2.000          
ATOM    182  OE1 GLU A  17     -14.676   2.420 -30.911-0.759 1.700          
ATOM    183  OE2 GLU A  17     -15.700   4.056 -29.786-0.759 1.700          
ATOM    184  C   GLU A  17     -11.922   3.977 -27.264 0.510 2.000          
ATOM    185  O   GLU A  17     -12.165   5.186 -27.230-0.510 1.700          
ATOM    186  N   ASN A  18     -10.948   3.428 -26.545-0.470 1.850          
ATOM    187  HN  ASN A  18     -10.796   2.430 -26.645 0.310 0.225          
ATOM    188  CA  ASN A  18     -10.028   4.212 -25.729 0.070 2.275          
ATOM    189  HA  ASN A  18     -10.240   5.282 -25.803 0.090 1.320          
ATOM    190  CB  ASN A  18     -10.142   3.839 -24.265-0.180 2.175          
ATOM    191  1HB ASN A  18      -9.940   2.778 -24.110 0.090 1.320          
ATOM    192  2HB ASN A  18      -9.402   4.388 -23.691 0.090 1.320          
ATOM    193  CG  ASN A  18     -11.479   4.188 -23.692 0.550 2.000          
ATOM    194  OD1 ASN A  18     -11.764   5.315 -23.225-0.550 1.700          
ATOM    195  ND2 ASN A  18     -12.522   3.293 -23.844-0.620 1.850          
ATOM    196 1HD2 ASN A  18     -13.454   3.603 -23.619 0.320 0.225          
ATOM    197 2HD2 ASN A  18     -12.366   2.421 -24.329 0.300 0.225          
ATOM    198  C   ASN A  18      -8.626   3.991 -26.277 0.510 2.000          
ATOM    199  O   ASN A  18      -7.882   3.137 -25.791-0.510 1.700          
ATOM    200  N   GLN A  19      -8.260   4.771 -27.289-0.470 1.850          
ATOM    201  HN  GLN A  19      -8.982   5.273 -27.791 0.310 0.225          
ATOM    202  CA  GLN A  19      -6.899   4.707 -27.799 0.070 2.275          
ATOM    203  HA  GLN A  19      -6.492   3.693 -27.745 0.090 1.320          
ATOM    204  CB  GLN A  19      -6.857   5.174 -29.308-0.180 2.175          
ATOM    205  1HB GLN A  19      -7.362   4.418 -29.913 0.090 1.320          
ATOM    206  2HB GLN A  19      -7.485   6.060 -29.399 0.090 1.320          
ATOM    207  CG  GLN A  19      -5.496   5.458 -29.948-0.180 2.175          
ATOM    208  1HG GLN A  19      -4.849   6.092 -29.343 0.090 1.320          
ATOM    209  2HG GLN A  19      -4.948   4.523 -30.070 0.090 1.320          
ATOM    210  CD  GLN A  19      -5.538   6.156 -31.295 0.550 2.000          
ATOM    211  OE1 GLN A  19      -5.111   5.721 -32.344-0.550 1.700          
ATOM    212  NE2 GLN A  19      -6.214   7.331 -31.233-0.620 1.850          
ATOM    213 1HE2 GLN A  19      -6.325   7.849 -32.091 0.320 0.225          
ATOM    214 2HE2 GLN A  19      -6.561   7.685 -30.359 0.300 0.225          
ATOM    215  C   GLN A  19      -5.982   5.653 -27.044 0.510 2.000          
ATOM    216  O   GLN A  19      -4.786   5.375 -26.912-0.510 1.700          
ATOM    217  N   PHE A  20      -6.516   6.775 -26.553-0.470 1.850          
ATOM    218  HN  PHE A  20      -7.485   6.973 -26.745 0.310 0.225          
ATOM    219  CA  PHE A  20      -5.710   7.694 -25.759 0.070 2.275          
ATOM    220  HA  PHE A  20      -4.824   7.936 -26.349 0.090 1.320          
ATOM    221  CB  PHE A  20      -6.591   8.960 -25.446-0.180 2.175          
ATOM    222  1HB PHE A  20      -7.168   9.239 -26.329 0.090 1.320          
ATOM    223  2HB PHE A  20      -7.316   8.747 -24.658 0.090 1.320          
ATOM    224  CG  PHE A  20      -5.726  10.199 -25.097 0.000 1.992          
ATOM    225  CD1 PHE A  20      -4.407  10.478 -25.531-0.115 1.992          
ATOM    226  HD1 PHE A  20      -3.869   9.805 -26.187 0.115 1.358          
ATOM    227  CE1 PHE A  20      -3.867  11.716 -25.307-0.115 1.992          
ATOM    228  HE1 PHE A  20      -2.918  11.981 -25.755 0.115 1.358          
ATOM    229  CZ  PHE A  20      -4.529  12.567 -24.397-0.115 1.992          
ATOM    230  HZ  PHE A  20      -4.090  13.531 -24.182 0.115 1.358          
ATOM    231  CD2 PHE A  20      -6.352  11.094 -24.283-0.115 1.992          
ATOM    232  HD2 PHE A  20      -7.356  10.878 -23.944 0.115 1.358          
ATOM    233  CE2 PHE A  20      -5.820  12.305 -23.890-0.115 1.992          
ATOM    234  HE2 PHE A  20      -6.363  13.001 -23.265 0.115 1.358          
ATOM    235  C   PHE A  20      -5.288   7.065 -24.436 0.510 2.000          
ATOM    236  O   PHE A  20      -4.235   7.413 -23.893-0.510 1.700          
ATOM    237  N   CYX A  21      -6.083   6.127 -23.918-0.470 1.850          
ATOM    238  HN  CYX A  21      -6.991   6.025 -24.316 0.310 0.225          
ATOM    239  CA  CYX A  21      -5.831   5.509 -22.621 0.070 2.275          
ATOM    240  HA  CYX A  21      -5.302   6.279 -22.077 0.090 1.320          
ATOM    241  CB  CYX A  21      -7.156   5.143 -21.848-0.100 2.175          
ATOM    242  1HB CYX A  21      -7.796   6.041 -21.716 0.090 1.320          
ATOM    243  2HB CYX A  21      -7.670   4.327 -22.400 0.090 1.320          
ATOM    244  SG  CYX A  21      -6.764   4.533 -20.107-0.080 1.975          
ATOM    245  C   CYX A  21      -4.883   4.321 -22.711 0.510 2.000          
ATOM    246  O   CYX A  21      -4.169   4.034 -21.745-0.510 1.700          
ATOM    247  N   VAL A  22      -4.862   3.619 -23.848-0.470 1.850          
ATOM    248  HN  VAL A  22      -5.463   3.871 -24.622 0.310 0.225          
ATOM    249  CA  VAL A  22      -3.967   2.477 -23.990 0.070 2.275          
ATOM    250  HA  VAL A  22      -4.082   1.796 -23.143 0.090 1.320          
ATOM    251  CB  VAL A  22      -4.389   1.770 -25.284-0.090 2.275          
ATOM    252  HB  VAL A  22      -4.535   2.516 -26.071 0.090 1.320          
ATOM    253  CG1 VAL A  22      -3.247   0.826 -25.760-0.270 2.060          
ATOM    254 1HG1 VAL A  22      -2.459   1.383 -26.273 0.090 1.320          
ATOM    255 2HG1 VAL A  22      -2.775   0.271 -24.958 0.090 1.320          
ATOM    256 3HG1 VAL A  22      -3.621   0.111 -26.493 0.090 1.320          
ATOM    257  CG2 VAL A  22      -5.683   1.010 -25.128-0.270 2.060          
ATOM    258 1HG2 VAL A  22      -6.435   1.588 -24.595 0.090 1.320          
ATOM    259 2HG2 VAL A  22      -6.097   0.784 -26.109 0.090 1.320          
ATOM    260 3HG2 VAL A  22      -5.546   0.072 -24.589 0.090 1.320          
ATOM    261  C   VAL A  22      -2.505   2.907 -24.050 0.510 2.000          
ATOM    262  O   VAL A  22      -1.618   2.131 -23.680-0.510 1.700          
ATOM    263  N   GLU A  23      -2.234   4.138 -24.472-0.470 1.850          
ATOM    264  HN  GLU A  23      -2.976   4.705 -24.863 0.310 0.225          
ATOM    265  CA  GLU A  23      -0.869   4.637 -24.570 0.070 2.275          
ATOM    266  HA  GLU A  23      -0.215   3.798 -24.822 0.090 1.320          
ATOM    267  CB  GLU A  23      -0.638   5.678 -25.739-0.180 2.175          
ATOM    268  1HB GLU A  23       0.424   5.933 -25.783 0.090 1.320          
ATOM    269  2HB GLU A  23      -0.862   5.217 -26.703 0.090 1.320          
ATOM    270  CG  GLU A  23      -1.454   6.992 -25.614-0.280 2.175          
ATOM    271  1HG GLU A  23      -2.515   6.796 -25.755 0.090 1.320          
ATOM    272  2HG GLU A  23      -1.322   7.472 -24.648 0.090 1.320          
ATOM    273  CD  GLU A  23      -1.020   7.966 -26.680 0.620 2.000          
ATOM    274  OE1 GLU A  23       0.009   8.611 -26.402-0.759 1.700          
ATOM    275  OE2 GLU A  23      -1.692   8.102 -27.740-0.759 1.700          
ATOM    276  C   GLU A  23      -0.345   5.171 -23.244 0.510 2.000          
ATOM    277  O   GLU A  23       0.854   5.054 -22.968-0.510 1.700          
ATOM    278  N   LYS A  24      -1.214   5.752 -22.418-0.470 1.850          
ATOM    279  HN  LYS A  24      -2.168   5.849 -22.735 0.310 0.225          
ATOM    280  CA  LYS A  24      -0.817   6.205 -21.093 0.070 2.275          
ATOM    281  HA  LYS A  24       0.158   6.695 -21.142 0.090 1.320          
ATOM    282  CB  LYS A  24      -1.905   7.223 -20.653-0.180 2.175          
ATOM    283  1HB LYS A  24      -2.888   6.749 -20.709 0.090 1.320          
ATOM    284  2HB LYS A  24      -1.768   7.467 -19.605 0.090 1.320          
ATOM    285  CG  LYS A  24      -1.888   8.506 -21.488-0.180 2.175          
ATOM    286  1HG LYS A  24      -0.893   8.951 -21.478 0.090 1.320          
ATOM    287  2HG LYS A  24      -2.103   8.255 -22.530 0.090 1.320          
ATOM    288  CD  LYS A  24      -2.982   9.515 -20.963-0.180 2.175          
ATOM    289  1HD LYS A  24      -3.897   8.957 -20.746 0.090 1.320          
ATOM    290  2HD LYS A  24      -2.677   9.941 -20.006 0.090 1.320          
ATOM    291  CE  LYS A  24      -3.378  10.627 -21.959 0.210 2.175          
ATOM    292  1HE LYS A  24      -3.822  10.169 -22.843 0.050 1.320          
ATOM    293  2HE LYS A  24      -4.131  11.287 -21.525 0.050 1.320          
ATOM    294  NZ  LYS A  24      -2.161  11.420 -22.364-0.301 1.850          
ATOM    295  1HZ LYS A  24      -1.500  10.793 -22.807 0.330 0.225          
ATOM    296  2HZ LYS A  24      -2.455  12.084 -23.068 0.330 0.225          
ATOM    297  3HZ LYS A  24      -1.745  11.900 -21.584 0.330 0.225          
ATOM    298  C   LYS A  24      -0.703   5.066 -20.088 0.510 2.000          
ATOM    299  O   LYS A  24      -0.202   5.291 -18.982-0.510 1.700          
ATOM    300  N   SER A  25      -1.140   3.857 -20.446-0.470 1.850          
ATOM    301  HN  SER A  25      -1.479   3.711 -21.387 0.310 0.225          
ATOM    302  CA  SER A  25      -1.228   2.777 -19.468 0.070 2.275          
ATOM    303  HA  SER A  25      -1.717   3.188 -18.591 0.090 1.320          
ATOM    304  CB  SER A  25      -2.024   1.438 -19.894 0.050 2.175          
ATOM    305  1HB SER A  25      -1.506   0.932 -20.712 0.090 1.320          
ATOM    306  2HB SER A  25      -2.052   0.750 -19.051 0.090 1.320          
ATOM    307  OG  SER A  25      -3.374   1.759 -20.312-0.660 1.770          
ATOM    308  HG1 SER A  25      -3.388   2.521 -20.890 0.430 0.225          
ATOM    309  C   SER A  25       0.138   2.306 -18.982 0.510 2.000          
ATOM    310  O   SER A  25       0.240   1.772 -17.870-0.510 1.700          
ATOM    311  N   LEU A  26       1.187   2.468 -19.781-0.470 1.850          
ATOM    312  HN  LEU A  26       1.115   3.044 -20.608 0.310 0.225          
ATOM    313  CA  LEU A  26       2.488   1.913 -19.434 0.070 2.275          
ATOM    314  HA  LEU A  26       2.483   1.328 -18.514 0.090 1.320          
ATOM    315  CB  LEU A  26       3.081   1.083 -20.607-0.180 2.175          
ATOM    316  1HB LEU A  26       3.209   1.721 -21.486 0.090 1.320          
ATOM    317  2HB LEU A  26       4.070   0.682 -20.377 0.090 1.320          
ATOM    318  CG  LEU A  26       2.107  -0.074 -20.936-0.090 2.275          
ATOM    319  HG  LEU A  26       1.103   0.322 -21.099 0.090 1.320          
ATOM    320  CD1 LEU A  26       2.493  -0.695 -22.296-0.270 2.060          
ATOM    321 1HD1 LEU A  26       2.472   0.051 -23.093 0.090 1.320          
ATOM    322 2HD1 LEU A  26       3.495  -1.126 -22.270 0.090 1.320          
ATOM    323 3HD1 LEU A  26       1.797  -1.485 -22.579 0.090 1.320          
ATOM    324  CD2 LEU A  26       2.021  -1.032 -19.779-0.270 2.060          
ATOM    325 1HD2 LEU A  26       1.521  -0.603 -18.910 0.090 1.320          
ATOM    326 2HD2 LEU A  26       1.441  -1.912 -20.055 0.090 1.320          
ATOM    327 3HD2 LEU A  26       3.005  -1.381 -19.463 0.090 1.320          
ATOM    328  C   LEU A  26       3.524   3.015 -19.260 0.510 2.000          
ATOM    329  O   LEU A  26       3.313   4.168 -19.644-0.510 1.700          
ATOM    330  N   ILE A  27       4.664   2.633 -18.687-0.470 1.850          
ATOM    331  HN  ILE A  27       4.812   1.662 -18.467 0.310 0.225          
ATOM    332  CA  ILE A  27       5.769   3.562 -18.464 0.070 2.275          
ATOM    333  HA  ILE A  27       5.351   4.524 -18.158 0.090 1.320          
ATOM    334  CB  ILE A  27       6.777   3.135 -17.411-0.090 2.275          
ATOM    335  HB  ILE A  27       7.303   2.263 -17.807 0.090 1.320          
ATOM    336  CG2 ILE A  27       7.853   4.259 -17.208-0.270 2.060          
ATOM    337 1HG2 ILE A  27       8.464   4.449 -18.091 0.090 1.320          
ATOM    338 2HG2 ILE A  27       7.385   5.201 -16.932 0.090 1.320          
ATOM    339 3HG2 ILE A  27       8.549   3.981 -16.420 0.090 1.320          
ATOM    340  CG1 ILE A  27       6.162   2.666 -16.017-0.180 2.175          
ATOM    341 1HG1 ILE A  27       5.990   3.522 -15.363 0.090 1.320          
ATOM    342 2HG1 ILE A  27       5.190   2.195 -16.164 0.090 1.320          
ATOM    343  CD1 ILE A  27       7.067   1.633 -15.344-0.270 2.060          
ATOM    344  HD1 ILE A  27       7.203   0.746 -15.964 0.090 1.320          
ATOM    345  HD2 ILE A  27       8.054   2.040 -15.124 0.090 1.320          
ATOM    346  HD3 ILE A  27       6.634   1.301 -14.400 0.090 1.320          
ATOM    347  C   ILE A  27       6.549   3.727 -19.765 0.510 2.000          
ATOM    348  O   ILE A  27       7.089   2.758 -20.309-0.510 1.700          
ATOM    349  N   THR A  28       6.589   4.958 -20.277-0.470 1.850          
ATOM    350  HN  THR A  28       6.166   5.728 -19.771 0.310 0.225          
ATOM    351  CA  THR A  28       7.311   5.293 -21.498 0.070 2.275          
ATOM    352  HA  THR A  28       7.549   4.387 -22.061 0.090 1.320          
ATOM    353  CB  THR A  28       6.565   6.240 -22.427 0.140 2.275          
ATOM    354  HB  THR A  28       7.210   6.593 -23.238 0.090 1.320          
ATOM    355  OG1 THR A  28       6.020   7.330 -21.732-0.660 1.770          
ATOM    356  HG1 THR A  28       5.763   7.965 -22.390 0.430 0.225          
ATOM    357  CG2 THR A  28       5.402   5.438 -23.018-0.270 2.060          
ATOM    358 1HG2 THR A  28       4.715   5.077 -22.250 0.090 1.320          
ATOM    359 2HG2 THR A  28       4.817   6.034 -23.719 0.090 1.320          
ATOM    360 3HG2 THR A  28       5.758   4.566 -23.570 0.090 1.320          
ATOM    361  C   THR A  28       8.656   5.966 -21.249 0.510 2.000          
ATOM    362  O   THR A  28       9.597   5.740 -22.016-0.510 1.700          
ATOM    363  N   LEU A  29       8.769   6.788 -20.208-0.470 1.850          
ATOM    364  HN  LEU A  29       7.972   6.895 -19.590 0.310 0.225          
ATOM    365  CA  LEU A  29       9.967   7.587 -19.989 0.070 2.275          
ATOM    366  HA  LEU A  29      10.356   7.907 -20.959 0.090 1.320          
ATOM    367  CB  LEU A  29       9.606   8.821 -19.194-0.180 2.175          
ATOM    368  1HB LEU A  29       9.242   8.480 -18.228 0.090 1.320          
ATOM    369  2HB LEU A  29      10.509   9.401 -18.993 0.090 1.320          
ATOM    370  CG  LEU A  29       8.532   9.738 -19.806-0.090 2.275          
ATOM    371  HG  LEU A  29       7.631   9.155 -20.003 0.090 1.320          
ATOM    372  CD1 LEU A  29       8.145  10.897 -18.862-0.270 2.060          
ATOM    373 1HD1 LEU A  29       8.994  11.552 -18.663 0.090 1.320          
ATOM    374 2HD1 LEU A  29       7.350  11.509 -19.290 0.090 1.320          
ATOM    375 3HD1 LEU A  29       7.787  10.522 -17.904 0.090 1.320          
ATOM    376  CD2 LEU A  29       9.004  10.353 -21.134-0.270 2.060          
ATOM    377 1HD2 LEU A  29       9.938  10.905 -21.021 0.090 1.320          
ATOM    378 2HD2 LEU A  29       9.162   9.590 -21.898 0.090 1.320          
ATOM    379 3HD2 LEU A  29       8.263  11.042 -21.540 0.090 1.320          
ATOM    380  C   LEU A  29      11.054   6.767 -19.307 0.510 2.000          
ATOM    381  O   LEU A  29      10.801   6.096 -18.302-0.510 1.700          
ATOM    382  N   ASP A  30      12.273   6.849 -19.842-0.470 1.850          
ATOM    383  HN  ASP A  30      12.351   7.098 -20.824 0.310 0.225          
ATOM    384  CA  ASP A  30      13.382   6.072 -19.295 0.070 2.275          
ATOM    385  HA  ASP A  30      13.109   5.017 -19.248 0.090 1.320          
ATOM    386  CB  ASP A  30      14.512   6.249 -20.222-0.280 2.175          
ATOM    387  1HB ASP A  30      14.651   7.286 -20.526 0.090 1.320          
ATOM    388  2HB ASP A  30      15.445   5.960 -19.733 0.090 1.320          
ATOM    389  CG  ASP A  30      14.393   5.399 -21.466 0.620 2.000          
ATOM    390  OD1 ASP A  30      15.277   4.554 -21.601-0.760 1.700          
ATOM    391  OD2 ASP A  30      13.442   5.484 -22.215-0.760 1.700          
ATOM    392  C   ASP A  30      13.740   6.530 -17.887 0.510 2.000          
ATOM    393  O   ASP A  30      14.115   5.713 -17.039-0.510 1.700          
ATOM    394  N   GLY A  31      13.654   7.835 -17.628-0.470 1.850          
ATOM    395  HN  GLY A  31      13.418   8.458 -18.386 0.310 0.225          
ATOM    396  CA  GLY A  31      13.904   8.326 -16.284-0.020 2.175          
ATOM    397  1HA GLY A  31      13.830   9.413 -16.272 0.090 1.320          
ATOM    398  2HA GLY A  31      14.926   8.080 -15.987 0.090 1.320          
ATOM    399  C   GLY A  31      12.939   7.757 -15.261 0.510 2.000          
ATOM    400  O   GLY A  31      13.332   7.427 -14.142-0.510 1.700          
ATOM    401  N   ILE A  32      11.666   7.609 -15.639-0.470 1.850          
ATOM    402  HN  ILE A  32      11.408   7.757 -16.603 0.310 0.225          
ATOM    403  CA  ILE A  32      10.697   7.002 -14.730 0.070 2.275          
ATOM    404  HA  ILE A  32      10.692   7.541 -13.782 0.090 1.320          
ATOM    405  CB  ILE A  32       9.385   7.031 -15.365-0.090 2.275          
ATOM    406  HB  ILE A  32       9.438   6.576 -16.353 0.090 1.320          
ATOM    407  CG2 ILE A  32       8.278   6.189 -14.555-0.270 2.060          
ATOM    408 1HG2 ILE A  32       8.219   6.500 -13.514 0.090 1.320          
ATOM    409 2HG2 ILE A  32       7.287   6.335 -14.974 0.090 1.320          
ATOM    410 3HG2 ILE A  32       8.455   5.115 -14.545 0.090 1.320          
ATOM    411  CG1 ILE A  32       8.941   8.453 -15.536-0.180 2.175          
ATOM    412 1HG1 ILE A  32       9.646   9.027 -16.136 0.090 1.320          
ATOM    413 2HG1 ILE A  32       8.033   8.430 -16.131 0.090 1.320          
ATOM    414  CD1 ILE A  32       8.654   9.278 -14.222-0.270 2.060          
ATOM    415  HD1 ILE A  32       9.549   9.430 -13.619 0.090 1.320          
ATOM    416  HD2 ILE A  32       8.268  10.267 -14.471 0.090 1.320          
ATOM    417  HD3 ILE A  32       7.902   8.797 -13.597 0.090 1.320          
ATOM    418  C   ILE A  32      11.106   5.575 -14.411 0.510 2.000          
ATOM    419  O   ILE A  32      10.974   5.115 -13.272-0.510 1.700          
ATOM    420  N   LYS A  33      11.618   4.854 -15.409-0.470 1.850          
ATOM    421  HN  LYS A  33      11.711   5.258 -16.334 0.310 0.225          
ATOM    422  CA  LYS A  33      12.072   3.494 -15.158 0.070 2.275          
ATOM    423  HA  LYS A  33      11.250   2.955 -14.686 0.090 1.320          
ATOM    424  CB  LYS A  33      12.359   2.725 -16.481-0.180 2.175          
ATOM    425  1HB LYS A  33      13.147   3.251 -17.022 0.090 1.320          
ATOM    426  2HB LYS A  33      12.772   1.742 -16.241 0.090 1.320          
ATOM    427  CG  LYS A  33      11.085   2.541 -17.415-0.180 2.175          
ATOM    428  1HG LYS A  33      10.391   1.807 -16.999 0.090 1.320          
ATOM    429  2HG LYS A  33      10.547   3.487 -17.454 0.090 1.320          
ATOM    430  CD  LYS A  33      11.499   2.185 -18.910-0.180 2.175          
ATOM    431  1HD LYS A  33      10.632   2.405 -19.539 0.090 1.320          
ATOM    432  2HD LYS A  33      12.267   2.891 -19.232 0.090 1.320          
ATOM    433  CE  LYS A  33      11.932   0.799 -19.154 0.210 2.175          
ATOM    434  1HE LYS A  33      12.772   0.541 -18.506 0.050 1.320          
ATOM    435  2HE LYS A  33      11.128   0.096 -18.929 0.050 1.320          
ATOM    436  NZ  LYS A  33      12.340   0.658 -20.532-0.300 1.850          
ATOM    437  1HZ LYS A  33      11.570   0.871 -21.150 0.330 0.225          
ATOM    438  2HZ LYS A  33      13.090   1.311 -20.734 0.330 0.225          
ATOM    439  3HZ LYS A  33      12.668  -0.281 -20.701 0.330 0.225          
ATOM    440  C   LYS A  33      13.222   3.472 -14.165 0.510 2.000          
ATOM    441  O   LYS A  33      13.268   2.606 -13.285-0.510 1.700          
ATOM    442  N   TYR A  34      14.150   4.430 -14.273-0.470 1.850          
ATOM    443  HN  TYR A  34      14.089   5.093 -15.040 0.310 0.225          
ATOM    444  CA  TYR A  34      15.296   4.443 -13.365 0.070 2.275          
ATOM    445  HA  TYR A  34      15.881   3.525 -13.452 0.090 1.320          
ATOM    446  CB  TYR A  34      16.092   5.678 -13.862-0.180 2.175          
ATOM    447  1HB TYR A  34      16.172   5.632 -14.950 0.090 1.320          
ATOM    448  2HB TYR A  34      15.541   6.595 -13.663 0.090 1.320          
ATOM    449  CG  TYR A  34      17.508   5.959 -13.353 0.000 1.992          
ATOM    450  CD1 TYR A  34      17.646   6.281 -11.993-0.115 1.992          
ATOM    451  HD1 TYR A  34      16.793   6.333 -11.339 0.115 1.358          
ATOM    452  CE1 TYR A  34      18.877   6.660 -11.455-0.115 1.992          
ATOM    453  HE1 TYR A  34      18.962   6.950 -10.418 0.115 1.358          
ATOM    454  CZ  TYR A  34      20.009   6.722 -12.332 0.109 1.992          
ATOM    455  OH  TYR A  34      21.197   7.076 -11.727-0.541 1.770          
ATOM    456  HH  TYR A  34      21.941   7.049 -12.310 0.429 0.225          
ATOM    457  CD2 TYR A  34      18.643   5.879 -14.205-0.115 1.992          
ATOM    458  HD2 TYR A  34      18.567   5.576 -15.240 0.115 1.358          
ATOM    459  CE2 TYR A  34      19.856   6.205 -13.636-0.115 1.992          
ATOM    460  HE2 TYR A  34      20.730   6.140 -14.268 0.115 1.358          
ATOM    461  C   TYR A  34      14.867   4.691 -11.923 0.510 2.000          
ATOM    462  O   TYR A  34      15.442   4.109 -10.996-0.510 1.700          
ATOM    463  N   VAL A  35      13.867   5.554 -11.708-0.470 1.850          
ATOM    464  HN  VAL A  35      13.453   6.043 -12.495 0.310 0.225          
ATOM    465  CA  VAL A  35      13.374   5.783 -10.351 0.070 2.275          
ATOM    466  HA  VAL A  35      14.226   6.112  -9.751 0.090 1.320          
ATOM    467  CB  VAL A  35      12.278   6.874 -10.238-0.090 2.275          
ATOM    468  HB  VAL A  35      11.458   6.554 -10.885 0.090 1.320          
ATOM    469  CG1 VAL A  35      11.652   7.112  -8.851-0.270 2.060          
ATOM    470 1HG1 VAL A  35      11.138   6.231  -8.476 0.090 1.320          
ATOM    471 2HG1 VAL A  35      12.415   7.376  -8.117 0.090 1.320          
ATOM    472 3HG1 VAL A  35      10.923   7.922  -8.874 0.090 1.320          
ATOM    473  CG2 VAL A  35      12.803   8.208 -10.822-0.270 2.060          
ATOM    474 1HG2 VAL A  35      13.191   8.105 -11.830 0.090 1.320          
ATOM    475 2HG2 VAL A  35      12.014   8.959 -10.864 0.090 1.320          
ATOM    476 3HG2 VAL A  35      13.611   8.614 -10.212 0.090 1.320          
ATOM    477  C   VAL A  35      12.896   4.482  -9.726 0.510 2.000          
ATOM    478  O   VAL A  35      13.039   4.279  -8.515-0.510 1.700          
ATOM    479  N   GLN A  36      12.335   3.578 -10.529-0.470 1.850          
ATOM    480  HN  GLN A  36      12.297   3.751 -11.525 0.310 0.225          
ATOM    481  CA  GLN A  36      11.962   2.274  -9.998 0.070 2.275          
ATOM    482  HA  GLN A  36      11.317   2.442  -9.132 0.090 1.320          
ATOM    483  CB  GLN A  36      11.130   1.445 -11.044-0.180 2.175          
ATOM    484  1HB GLN A  36      11.809   0.959 -11.747 0.090 1.320          
ATOM    485  2HB GLN A  36      10.637   0.627 -10.524 0.090 1.320          
ATOM    486  CG  GLN A  36      10.114   2.257 -11.853-0.180 2.175          
ATOM    487  1HG GLN A  36      10.667   2.887 -12.535 0.090 1.320          
ATOM    488  2HG GLN A  36       9.577   1.571 -12.508 0.090 1.320          
ATOM    489  CD  GLN A  36       9.044   3.055 -11.097 0.550 2.000          
ATOM    490  OE1 GLN A  36       8.247   2.732 -10.189-0.550 1.700          
ATOM    491  NE2 GLN A  36       8.981   4.306 -11.567-0.620 1.850          
ATOM    492 1HE2 GLN A  36       8.266   4.925 -11.222 0.320 0.225          
ATOM    493 2HE2 GLN A  36       9.642   4.621 -12.276 0.300 0.225          
ATOM    494  C   GLN A  36      13.192   1.528  -9.504 0.510 2.000          
ATOM    495  O   GLN A  36      13.205   1.022  -8.375-0.510 1.700          
ATOM    496  N   LEU A  37      14.263   1.517 -10.303-0.470 1.850          
ATOM    497  HN  LEU A  37      14.230   2.013 -11.185 0.310 0.225          
ATOM    498  CA  LEU A  37      15.489   0.838  -9.890 0.070 2.275          
ATOM    499  HA  LEU A  37      15.234  -0.208  -9.708 0.090 1.320          
ATOM    500  CB  LEU A  37      16.535   0.886 -10.956-0.180 2.175          
ATOM    501  1HB LEU A  37      16.073   0.633 -11.908 0.090 1.320          
ATOM    502  2HB LEU A  37      16.835   1.930 -11.067 0.090 1.320          
ATOM    503  CG  LEU A  37      17.815   0.024 -10.813-0.090 2.275          
ATOM    504  HG  LEU A  37      18.198   0.101  -9.794 0.090 1.320          
ATOM    505  CD1 LEU A  37      17.592  -1.457 -11.135-0.270 2.060          
ATOM    506 1HD1 LEU A  37      17.335  -1.592 -12.181 0.090 1.320          
ATOM    507 2HD1 LEU A  37      18.494  -2.041 -10.947 0.090 1.320          
ATOM    508 3HD1 LEU A  37      16.792  -1.889 -10.533 0.090 1.320          
ATOM    509  CD2 LEU A  37      18.879   0.629 -11.755-0.270 2.060          
ATOM    510 1HD2 LEU A  37      19.110   1.663 -11.495 0.090 1.320          
ATOM    511 2HD2 LEU A  37      19.814   0.071 -11.700 0.090 1.320          
ATOM    512 3HD2 LEU A  37      18.550   0.612 -12.795 0.090 1.320          
ATOM    513  C   LEU A  37      16.021   1.414  -8.585 0.510 2.000          
ATOM    514  O   LEU A  37      16.548   0.679  -7.743-0.510 1.700          
ATOM    515  N   VAL A  38      15.886   2.726  -8.393-0.470 1.850          
ATOM    516  HN  VAL A  38      15.512   3.299  -9.143 0.310 0.225          
ATOM    517  CA  VAL A  38      16.302   3.329  -7.132 0.070 2.275          
ATOM    518  HA  VAL A  38      17.354   3.087  -6.965 0.090 1.320          
ATOM    519  CB  VAL A  38      16.126   4.900  -7.128-0.090 2.275          
ATOM    520  HB  VAL A  38      15.085   5.160  -7.319 0.090 1.320          
ATOM    521  CG1 VAL A  38      16.534   5.490  -5.734-0.270 2.060          
ATOM    522 1HG1 VAL A  38      16.560   6.580  -5.765 0.090 1.320          
ATOM    523 2HG1 VAL A  38      15.827   5.227  -4.947 0.090 1.320          
ATOM    524 3HG1 VAL A  38      17.524   5.150  -5.426 0.090 1.320          
ATOM    525  CG2 VAL A  38      17.010   5.578  -8.205-0.270 2.060          
ATOM    526 1HG2 VAL A  38      16.858   6.657  -8.227 0.090 1.320          
ATOM    527 2HG2 VAL A  38      18.070   5.395  -8.026 0.090 1.320          
ATOM    528 3HG2 VAL A  38      16.789   5.203  -9.202 0.090 1.320          
ATOM    529  C   VAL A  38      15.499   2.750  -5.978 0.510 2.000          
ATOM    530  O   VAL A  38      16.058   2.346  -4.951-0.510 1.700          
ATOM    531  N   MET A  39      14.174   2.679  -6.141-0.470 1.850          
ATOM    532  HN  MET A  39      13.763   2.987  -7.018 0.310 0.225          
ATOM    533  CA  MET A  39      13.335   2.169  -5.065 0.070 2.275          
ATOM    534  HA  MET A  39      13.475   2.793  -4.181 0.090 1.320          
ATOM    535  CB  MET A  39      11.870   2.265  -5.595-0.180 2.175          
ATOM    536  1HB MET A  39      11.666   3.295  -5.881 0.090 1.320          
ATOM    537  2HB MET A  39      11.747   1.667  -6.496 0.090 1.320          
ATOM    538  CG  MET A  39      10.807   1.801  -4.565-0.140 2.175          
ATOM    539  1HG MET A  39       9.832   1.798  -5.051 0.090 1.320          
ATOM    540  2HG MET A  39      10.992   0.789  -4.202 0.090 1.320          
ATOM    541  SD  MET A  39      10.803   2.997  -3.228-0.090 2.000          
ATOM    542  CE  MET A  39       9.581   2.078  -2.422-0.220 2.060          
ATOM    543  1HE MET A  39       8.738   1.840  -3.070 0.090 1.320          
ATOM    544  2HE MET A  39       9.996   1.157  -2.014 0.090 1.320          
ATOM    545  3HE MET A  39       9.182   2.668  -1.601 0.090 1.320          
ATOM    546  C   MET A  39      13.691   0.729  -4.722 0.510 2.000          
ATOM    547  O   MET A  39      13.613   0.331  -3.555-0.510 1.700          
ATOM    548  N   ALA A  40      14.103  -0.055  -5.722-0.470 1.850          
ATOM    549  HN  ALA A  40      14.122   0.334  -6.661 0.310 0.225          
ATOM    550  CA  ALA A  40      14.613  -1.400  -5.471 0.070 2.275          
ATOM    551  HA  ALA A  40      13.868  -1.981  -4.925 0.090 1.320          
ATOM    552  CB  ALA A  40      14.908  -2.058  -6.840-0.270 2.060          
ATOM    553  1HB ALA A  40      14.036  -2.022  -7.494 0.090 1.320          
ATOM    554  2HB ALA A  40      15.738  -1.601  -7.375 0.090 1.320          
ATOM    555  3HB ALA A  40      15.163  -3.110  -6.709 0.090 1.320          
ATOM    556  C   ALA A  40      15.917  -1.360  -4.686 0.510 2.000          
ATOM    557  O   ALA A  40      16.104  -2.122  -3.729-0.510 1.700          
ATOM    558  N   VAL A  41      16.845  -0.489  -5.092-0.470 1.850          
ATOM    559  HN  VAL A  41      16.677   0.086  -5.915 0.310 0.225          
ATOM    560  CA  VAL A  41      18.120  -0.384  -4.390 0.070 2.275          
ATOM    561  HA  VAL A  41      18.500  -1.401  -4.266 0.090 1.320          
ATOM    562  CB  VAL A  41      19.232   0.396  -5.200-0.090 2.275          
ATOM    563  HB  VAL A  41      18.819   1.369  -5.475 0.090 1.320          
ATOM    564  CG1 VAL A  41      20.526   0.657  -4.459-0.270 2.060          
ATOM    565 1HG1 VAL A  41      20.970  -0.270  -4.094 0.090 1.320          
ATOM    566 2HG1 VAL A  41      21.258   1.140  -5.107 0.090 1.320          
ATOM    567 3HG1 VAL A  41      20.380   1.313  -3.600 0.090 1.320          
ATOM    568  CG2 VAL A  41      19.422  -0.420  -6.500-0.270 2.060          
ATOM    569 1HG2 VAL A  41      19.869  -1.393  -6.296 0.090 1.320          
ATOM    570 2HG2 VAL A  41      18.503  -0.603  -7.051 0.090 1.320          
ATOM    571 3HG2 VAL A  41      20.091   0.101  -7.185 0.090 1.320          
ATOM    572  C   VAL A  41      17.898   0.116  -2.970 0.510 2.000          
ATOM    573  O   VAL A  41      18.484  -0.402  -2.013-0.510 1.700          
ATOM    574  N   VAL A  42      17.021   1.106  -2.806-0.470 1.850          
ATOM    575  HN  VAL A  42      16.595   1.541  -3.629 0.310 0.225          
ATOM    576  CA  VAL A  42      16.766   1.641  -1.473 0.070 2.275          
ATOM    577  HA  VAL A  42      17.730   1.905  -1.031 0.090 1.320          
ATOM    578  CB  VAL A  42      15.857   2.851  -1.445-0.090 2.275          
ATOM    579  HB  VAL A  42      14.886   2.627  -1.894 0.090 1.320          
ATOM    580  CG1 VAL A  42      15.697   3.282   0.014-0.270 2.060          
ATOM    581 1HG1 VAL A  42      16.649   3.327   0.546 0.090 1.320          
ATOM    582 2HG1 VAL A  42      15.261   4.280   0.067 0.090 1.320          
ATOM    583 3HG1 VAL A  42      15.017   2.647   0.584 0.090 1.320          
ATOM    584  CG2 VAL A  42      16.527   4.008  -2.207-0.270 2.060          
ATOM    585 1HG2 VAL A  42      15.848   4.855  -2.310 0.090 1.320          
ATOM    586 2HG2 VAL A  42      17.416   4.365  -1.686 0.090 1.320          
ATOM    587 3HG2 VAL A  42      16.856   3.742  -3.206 0.090 1.320          
ATOM    588  C   VAL A  42      16.129   0.577  -0.585 0.510 2.000          
ATOM    589  O   VAL A  42      16.541   0.384   0.565-0.510 1.700          
ATOM    590  N   SER A  43      15.157  -0.169  -1.117-0.470 1.850          
ATOM    591  HN  SER A  43      14.856  -0.001  -2.072 0.310 0.225          
ATOM    592  CA  SER A  43      14.512  -1.208  -0.317 0.070 2.275          
ATOM    593  HA  SER A  43      14.139  -0.786   0.618 0.090 1.320          
ATOM    594  CB  SER A  43      13.301  -1.777  -1.174 0.050 2.175          
ATOM    595  1HB SER A  43      13.639  -2.165  -2.138 0.090 1.320          
ATOM    596  2HB SER A  43      12.867  -2.621  -0.637 0.090 1.320          
ATOM    597  OG  SER A  43      12.288  -0.782  -1.369-0.660 1.770          
ATOM    598  HG1 SER A  43      12.599  -0.201  -2.067 0.430 0.225          
ATOM    599  C   SER A  43      15.483  -2.330   0.016 0.510 2.000          
ATOM    600  O   SER A  43      15.433  -2.894   1.116-0.510 1.700          
ATOM    601  N   ALA A  44      16.378  -2.667  -0.918-0.470 1.850          
ATOM    602  HN  ALA A  44      16.371  -2.216  -1.830 0.310 0.225          
ATOM    603  CA  ALA A  44      17.380  -3.692  -0.643 0.070 2.275          
ATOM    604  HA  ALA A  44      16.890  -4.638  -0.404 0.090 1.320          
ATOM    605  CB  ALA A  44      18.254  -3.845  -1.965-0.270 2.060          
ATOM    606  1HB ALA A  44      17.648  -4.125  -2.826 0.090 1.320          
ATOM    607  2HB ALA A  44      18.777  -2.923  -2.215 0.090 1.320          
ATOM    608  3HB ALA A  44      19.022  -4.607  -1.829 0.090 1.320          
ATOM    609  C   ALA A  44      18.268  -3.285   0.526 0.510 2.000          
ATOM    610  O   ALA A  44      18.662  -4.127   1.340-0.510 1.700          
ATOM    611  N   CYS A  45      18.594  -1.997   0.624-0.470 1.850          
ATOM    612  HN  CYS A  45      18.286  -1.355  -0.098 0.310 0.225          
ATOM    613  CA  CYS A  45      19.343  -1.505   1.775 0.070 2.275          
ATOM    614  HA  CYS A  45      20.243  -2.119   1.871 0.090 1.320          
ATOM    615  CB  CYS A  45      19.767  -0.093   1.634-0.110 2.175          
ATOM    616  1HB CYS A  45      18.924   0.589   1.524 0.090 1.320          
ATOM    617  2HB CYS A  45      20.345   0.232   2.501 0.090 1.320          
ATOM    618  SG  CYS A  45      20.823  -0.011   0.159-0.230 2.000          
ATOM    619  HG1 CYS A  45      19.872  -0.295  -0.748 0.160 0.450          
ATOM    620  C   CYS A  45      18.560  -1.685   3.069 0.510 2.000          
ATOM    621  O   CYS A  45      19.125  -2.094   4.091-0.510 1.700          
ATOM    622  N   GLN A  46      17.258  -1.374   3.048-0.470 1.850          
ATOM    623  HN  GLN A  46      16.847  -1.050   2.179 0.310 0.225          
ATOM    624  CA  GLN A  46      16.442  -1.552   4.244 0.070 2.275          
ATOM    625  HA  GLN A  46      16.992  -1.053   5.043 0.090 1.320          
ATOM    626  CB  GLN A  46      15.131  -0.877   4.211-0.180 2.175          
ATOM    627  1HB GLN A  46      15.276   0.139   3.837 0.090 1.320          
ATOM    628  2HB GLN A  46      14.511  -1.372   3.459 0.090 1.320          
ATOM    629  CG  GLN A  46      14.342  -0.793   5.537-0.180 2.175          
ATOM    630  1HG GLN A  46      14.145  -1.791   5.933 0.090 1.320          
ATOM    631  2HG GLN A  46      14.924  -0.252   6.283 0.090 1.320          
ATOM    632  CD  GLN A  46      13.008  -0.108   5.316 0.550 2.000          
ATOM    633  OE1 GLN A  46      12.540   0.279   4.276-0.550 1.700          
ATOM    634  NE2 GLN A  46      12.410   0.330   6.507-0.620 1.850          
ATOM    635 1HE2 GLN A  46      11.582   0.910   6.436 0.320 0.225          
ATOM    636 2HE2 GLN A  46      12.801   0.084   7.401 0.300 0.225          
ATOM    637  C   GLN A  46      16.371  -3.013   4.650 0.510 2.000          
ATOM    638  O   GLN A  46      16.385  -3.333   5.843-0.510 1.700          
ATOM    639  N   VAL A  47      16.274  -3.916   3.677-0.470 1.850          
ATOM    640  HN  VAL A  47      16.206  -3.618   2.707 0.310 0.225          
ATOM    641  CA  VAL A  47      16.373  -5.335   3.992 0.070 2.275          
ATOM    642  HA  VAL A  47      15.592  -5.585   4.714 0.090 1.320          
ATOM    643  CB  VAL A  47      16.265  -6.278   2.801-0.090 2.275          
ATOM    644  HB  VAL A  47      17.075  -6.068   2.098 0.090 1.320          
ATOM    645  CG1 VAL A  47      16.335  -7.772   3.130-0.270 2.060          
ATOM    646 1HG1 VAL A  47      17.284  -8.070   3.576 0.090 1.320          
ATOM    647 2HG1 VAL A  47      15.540  -8.063   3.816 0.090 1.320          
ATOM    648 3HG1 VAL A  47      16.221  -8.386   2.235 0.090 1.320          
ATOM    649  CG2 VAL A  47      14.960  -6.102   2.031-0.270 2.060          
ATOM    650 1HG2 VAL A  47      14.097  -6.246   2.680 0.090 1.320          
ATOM    651 2HG2 VAL A  47      14.880  -5.131   1.565 0.090 1.320          
ATOM    652 3HG2 VAL A  47      14.883  -6.825   1.219 0.090 1.320          
ATOM    653  C   VAL A  47      17.717  -5.638   4.627 0.510 2.000          
ATOM    654  O   VAL A  47      17.799  -6.275   5.683-0.510 1.700          
ATOM    655  N   PHE A  48      18.795  -5.177   3.997-0.470 1.850          
ATOM    656  HN  PHE A  48      18.714  -4.718   3.091 0.310 0.225          
ATOM    657  CA  PHE A  48      20.112  -5.413   4.569 0.070 2.275          
ATOM    658  HA  PHE A  48      20.228  -6.489   4.715 0.090 1.320          
ATOM    659  CB  PHE A  48      21.262  -4.933   3.658-0.180 2.175          
ATOM    660  1HB PHE A  48      21.283  -3.842   3.642 0.090 1.320          
ATOM    661  2HB PHE A  48      22.218  -5.249   4.079 0.090 1.320          
ATOM    662  CG  PHE A  48      21.193  -5.422   2.199 0.000 1.992          
ATOM    663  CD1 PHE A  48      21.895  -4.762   1.207-0.115 1.992          
ATOM    664  HD1 PHE A  48      22.480  -3.881   1.428 0.115 1.358          
ATOM    665  CE1 PHE A  48      21.764  -5.214  -0.116-0.115 1.992          
ATOM    666  HE1 PHE A  48      22.265  -4.657  -0.894 0.115 1.358          
ATOM    667  CZ  PHE A  48      21.010  -6.327  -0.485-0.115 1.992          
ATOM    668  HZ  PHE A  48      20.944  -6.634  -1.519 0.115 1.358          
ATOM    669  CD2 PHE A  48      20.476  -6.650   1.881-0.115 1.992          
ATOM    670  HD2 PHE A  48      19.978  -7.230   2.642 0.115 1.358          
ATOM    671  CE2 PHE A  48      20.440  -7.126   0.555-0.115 1.992          
ATOM    672  HE2 PHE A  48      19.908  -8.036   0.317 0.115 1.358          
ATOM    673  C   PHE A  48      20.222  -4.791   5.952 0.510 2.000          
ATOM    674  O   PHE A  48      20.781  -5.402   6.870-0.510 1.700          
ATOM    675  N   PHE A  49      19.711  -3.572   6.119-0.470 1.850          
ATOM    676  HN  PHE A  49      19.355  -3.066   5.303 0.310 0.225          
ATOM    677  CA  PHE A  49      19.787  -2.922   7.423 0.070 2.275          
ATOM    678  HA  PHE A  49      20.837  -2.887   7.721 0.090 1.320          
ATOM    679  CB  PHE A  49      19.224  -1.472   7.216-0.180 2.175          
ATOM    680  1HB PHE A  49      19.800  -0.929   6.466 0.090 1.320          
ATOM    681  2HB PHE A  49      18.188  -1.500   6.883 0.090 1.320          
ATOM    682  CG  PHE A  49      19.400  -0.810   8.548 0.000 1.992          
ATOM    683  CD1 PHE A  49      20.604  -0.601   9.226-0.115 1.992          
ATOM    684  HD1 PHE A  49      21.548  -0.928   8.812 0.115 1.358          
ATOM    685  CE1 PHE A  49      20.562   0.140  10.459-0.115 1.992          
ATOM    686  HE1 PHE A  49      21.476   0.364  10.989 0.115 1.358          
ATOM    687  CZ  PHE A  49      19.331   0.597  10.926-0.115 1.992          
ATOM    688  HZ  PHE A  49      19.300   1.185  11.831 0.115 1.358          
ATOM    689  CD2 PHE A  49      18.182  -0.447   9.128-0.115 1.992          
ATOM    690  HD2 PHE A  49      17.241  -0.669   8.646 0.115 1.358          
ATOM    691  CE2 PHE A  49      18.170   0.316  10.276-0.115 1.992          
ATOM    692  HE2 PHE A  49      17.227   0.656  10.678 0.115 1.358          
ATOM    693  C   PHE A  49      19.011  -3.707   8.468 0.510 2.000          
ATOM    694  O   PHE A  49      19.497  -3.930   9.581-0.510 1.700          
ATOM    695  N   MET A  50      17.796  -4.139   8.123-0.470 1.850          
ATOM    696  HN  MET A  50      17.428  -3.958   7.191 0.310 0.225          
ATOM    697  CA  MET A  50      16.983  -4.867   9.089 0.070 2.275          
ATOM    698  HA  MET A  50      16.991  -4.317  10.030 0.090 1.320          
ATOM    699  CB  MET A  50      15.504  -5.035   8.599-0.180 2.175          
ATOM    700  1HB MET A  50      15.485  -5.442   7.586 0.090 1.320          
ATOM    701  2HB MET A  50      14.968  -5.755   9.213 0.090 1.320          
ATOM    702  CG  MET A  50      14.792  -3.682   8.637-0.140 2.175          
ATOM    703  1HG MET A  50      15.250  -3.009   7.920 0.090 1.320          
ATOM    704  2HG MET A  50      13.763  -3.802   8.311 0.090 1.320          
ATOM    705  SD  MET A  50      14.800  -2.773  10.284-0.090 2.000          
ATOM    706  CE  MET A  50      14.051  -1.157   9.659-0.220 2.060          
ATOM    707  1HE MET A  50      14.656  -0.750   8.850 0.090 1.320          
ATOM    708  2HE MET A  50      13.037  -1.328   9.298 0.090 1.320          
ATOM    709  3HE MET A  50      14.016  -0.424  10.460 0.090 1.320          
ATOM    710  C   MET A  50      17.609  -6.212   9.438 0.510 2.000          
ATOM    711  O   MET A  50      17.596  -6.622  10.604-0.510 1.700          
ATOM    712  N   VAL A  51      18.214  -6.887   8.458-0.470 1.850          
ATOM    713  HN  VAL A  51      18.174  -6.543   7.501 0.310 0.225          
ATOM    714  CA  VAL A  51      18.814  -8.194   8.718 0.070 2.275          
ATOM    715  HA  VAL A  51      18.064  -8.805   9.228 0.090 1.320          
ATOM    716  CB  VAL A  51      19.129  -8.884   7.387-0.090 2.275          
ATOM    717  HB  VAL A  51      19.723  -8.188   6.790 0.090 1.320          
ATOM    718  CG1 VAL A  51      20.023 -10.100   7.674-0.270 2.060          
ATOM    719 1HG1 VAL A  51      20.162 -10.693   6.769 0.090 1.320          
ATOM    720 2HG1 VAL A  51      21.026  -9.829   8.006 0.090 1.320          
ATOM    721 3HG1 VAL A  51      19.583 -10.761   8.424 0.090 1.320          
ATOM    722  CG2 VAL A  51      17.892  -9.262   6.533-0.270 2.060          
ATOM    723 1HG2 VAL A  51      18.176  -9.505   5.509 0.090 1.320          
ATOM    724 2HG2 VAL A  51      17.385 -10.133   6.949 0.090 1.320          
ATOM    725 3HG2 VAL A  51      17.151  -8.467   6.494 0.090 1.320          
ATOM    726  C   VAL A  51      19.971  -8.075   9.705 0.510 2.000          
ATOM    727  O   VAL A  51      20.145  -8.930  10.583-0.510 1.700          
ATOM    728  N   THR A  52      20.770  -7.009   9.595-0.470 1.850          
ATOM    729  HN  THR A  52      20.622  -6.360   8.831 0.310 0.225          
ATOM    730  CA  THR A  52      21.901  -6.840  10.506 0.070 2.275          
ATOM    731  HA  THR A  52      22.463  -7.778  10.502 0.090 1.320          
ATOM    732  CB  THR A  52      22.879  -5.712  10.243 0.140 2.275          
ATOM    733  HB  THR A  52      23.707  -5.742  10.956 0.090 1.320          
ATOM    734  OG1 THR A  52      22.336  -4.369  10.229-0.660 1.770          
ATOM    735  HG1 THR A  52      21.523  -4.364   9.729 0.430 0.225          
ATOM    736  CG2 THR A  52      23.434  -5.971   8.830-0.270 2.060          
ATOM    737 1HG2 THR A  52      24.138  -5.191   8.539 0.090 1.320          
ATOM    738 2HG2 THR A  52      23.981  -6.914   8.795 0.090 1.320          
ATOM    739 3HG2 THR A  52      22.681  -6.026   8.057 0.090 1.320          
ATOM    740  C   THR A  52      21.454  -6.619  11.945 0.510 2.000          
ATOM    741  O   THR A  52      22.195  -6.954  12.876-0.510 1.700          
ATOM    742  N   ARG A  53      20.287  -6.016  12.155-0.470 1.850          
ATOM    743  HN  ARG A  53      19.647  -5.939  11.370 0.310 0.225          
ATOM    744  CA  ARG A  53      19.734  -5.961  13.504 0.070 2.275          
ATOM    745  HA  ARG A  53      20.491  -5.734  14.254 0.090 1.320          
ATOM    746  CB  ARG A  53      18.583  -4.937  13.560-0.180 2.175          
ATOM    747  1HB ARG A  53      17.718  -5.300  12.997 0.090 1.320          
ATOM    748  2HB ARG A  53      18.219  -4.860  14.584 0.090 1.320          
ATOM    749  CG  ARG A  53      18.836  -3.594  12.984-0.180 2.175          
ATOM    750  1HG ARG A  53      19.017  -3.704  11.918 0.090 1.320          
ATOM    751  2HG ARG A  53      17.916  -3.011  13.018 0.090 1.320          
ATOM    752  CD  ARG A  53      20.015  -2.753  13.584 0.200 2.175          
ATOM    753  1HD ARG A  53      20.959  -3.177  13.239 0.090 1.320          
ATOM    754  2HD ARG A  53      19.984  -1.735  13.188 0.090 1.320          
ATOM    755  NE  ARG A  53      19.909  -2.740  15.045-0.700 1.850          
ATOM    756  HE  ARG A  53      18.993  -2.412  15.320 0.440 0.225          
ATOM    757  CZ  ARG A  53      20.800  -3.091  15.933 0.640 2.000          
ATOM    758  NH1 ARG A  53      20.475  -2.877  17.224-0.800 1.850          
ATOM    759 1HH1 ARG A  53      21.198  -2.981  17.922 0.460 0.225          
ATOM    760 2HH1 ARG A  53      19.663  -2.319  17.445 0.460 0.225          
ATOM    761  NH2 ARG A  53      21.946  -3.626  15.581-0.800 1.850          
ATOM    762 1HH2 ARG A  53      22.689  -3.895  16.212 0.460 0.225          
ATOM    763 2HH2 ARG A  53      22.141  -3.808  14.599 0.460 0.225          
ATOM    764  C   ARG A  53      19.130  -7.341  13.720 0.510 2.000          
ATOM    765  O   ARG A  53      18.002  -7.609  13.299-0.510 1.700          
ATOM    766  N   ALA A  54      19.868  -8.223  14.392-0.470 1.850          
ATOM    767  HN  ALA A  54      20.832  -7.958  14.522 0.310 0.225          
ATOM    768  CA  ALA A  54      19.625  -9.643  14.168 0.070 2.275          
ATOM    769  HA  ALA A  54      19.375  -9.757  13.106 0.090 1.320          
ATOM    770  CB  ALA A  54      20.936 -10.504  14.312-0.270 2.060          
ATOM    771  1HB ALA A  54      21.487 -10.300  15.227 0.090 1.320          
ATOM    772  2HB ALA A  54      20.703 -11.570  14.280 0.090 1.320          
ATOM    773  3HB ALA A  54      21.608 -10.305  13.475 0.090 1.320          
ATOM    774  C   ALA A  54      18.380 -10.167  14.878 0.510 2.000          
ATOM    775  O   ALA A  54      17.443 -10.589  14.191-0.510 1.700          
ATOM    776  N   PRO A  55      18.277 -10.141  16.226-0.290 1.850          
ATOM    777  CD  PRO A  55      19.416 -10.122  17.112 0.000 2.175          
ATOM    778  1HD PRO A  55      20.077 -10.954  16.860 0.090 1.320          
ATOM    779  2HD PRO A  55      19.985  -9.195  17.049 0.090 1.320          
ATOM    780  CA  PRO A  55      17.001 -10.553  16.816 0.020 2.275          
ATOM    781  HA  PRO A  55      16.473 -11.340  16.269 0.090 1.320          
ATOM    782  CB  PRO A  55      17.519 -11.100  18.185-0.180 2.175          
ATOM    783  1HB PRO A  55      17.720 -12.167  18.070 0.090 1.320          
ATOM    784  2HB PRO A  55      16.780 -11.017  18.984 0.090 1.320          
ATOM    785  CG  PRO A  55      18.839 -10.365  18.514-0.180 2.175          
ATOM    786  1HG PRO A  55      19.502 -10.951  19.153 0.090 1.320          
ATOM    787  2HG PRO A  55      18.627  -9.423  19.016 0.090 1.320          
ATOM    788  C   PRO A  55      16.052  -9.392  17.085 0.510 2.000          
ATOM    789  O   PRO A  55      14.836  -9.591  17.151-0.510 1.700          
ATOM    790  N   LYS A  56      16.569  -8.167  17.204-0.470 1.850          
ATOM    791  HN  LYS A  56      17.519  -8.043  16.898 0.310 0.225          
ATOM    792  CA  LYS A  56      15.725  -7.026  17.556 0.070 2.275          
ATOM    793  HA  LYS A  56      14.871  -7.364  18.146 0.090 1.320          
ATOM    794  CB  LYS A  56      16.415  -5.971  18.332-0.180 2.175          
ATOM    795  1HB LYS A  56      17.184  -5.520  17.703 0.090 1.320          
ATOM    796  2HB LYS A  56      15.732  -5.160  18.576 0.090 1.320          
ATOM    797  CG  LYS A  56      17.126  -6.582  19.633-0.180 2.175          
ATOM    798  1HG LYS A  56      16.409  -7.223  20.153 0.090 1.320          
ATOM    799  2HG LYS A  56      17.929  -7.251  19.321 0.090 1.320          
ATOM    800  CD  LYS A  56      17.663  -5.590  20.598-0.180 2.175          
ATOM    801  1HD LYS A  56      16.814  -5.077  21.058 0.090 1.320          
ATOM    802  2HD LYS A  56      18.155  -6.144  21.402 0.090 1.320          
ATOM    803  CE  LYS A  56      18.595  -4.596  19.968 0.210 2.175          
ATOM    804  1HE LYS A  56      19.430  -5.095  19.473 0.050 1.320          
ATOM    805  2HE LYS A  56      18.083  -3.971  19.234 0.050 1.320          
ATOM    806  NZ  LYS A  56      19.081  -3.763  21.054-0.302 1.850          
ATOM    807  1HZ LYS A  56      18.298  -3.297  21.500 0.330 0.225          
ATOM    808  2HZ LYS A  56      19.539  -4.329  21.756 0.330 0.225          
ATOM    809  3HZ LYS A  56      19.724  -3.052  20.741 0.330 0.225          
ATOM    810  C   LYS A  56      15.170  -6.404  16.279 0.510 2.000          
ATOM    811  O   LYS A  56      15.551  -5.312  15.854-0.510 1.700          
ATOM    812  N   VAL A  57      14.222  -7.124  15.686-0.470 1.850          
ATOM    813  HN  VAL A  57      13.981  -8.055  16.024 0.310 0.225          
ATOM    814  CA  VAL A  57      13.534  -6.673  14.480 0.070 2.275          
ATOM    815  HA  VAL A  57      13.261  -5.630  14.634 0.090 1.320          
ATOM    816  CB  VAL A  57      14.509  -6.823  13.266-0.090 2.275          
ATOM    817  HB  VAL A  57      15.447  -6.312  13.483 0.090 1.320          
ATOM    818  CG1 VAL A  57      14.872  -8.322  12.986-0.270 2.060          
ATOM    819 1HG1 VAL A  57      15.658  -8.384  12.232 0.090 1.320          
ATOM    820 2HG1 VAL A  57      15.264  -8.824  13.871 0.090 1.320          
ATOM    821 3HG1 VAL A  57      14.029  -8.905  12.616 0.090 1.320          
ATOM    822  CG2 VAL A  57      13.887  -6.094  12.076-0.270 2.060          
ATOM    823 1HG2 VAL A  57      13.006  -6.596  11.684 0.090 1.320          
ATOM    824 2HG2 VAL A  57      13.659  -5.052  12.289 0.090 1.320          
ATOM    825 3HG2 VAL A  57      14.619  -6.091  11.274 0.090 1.320          
ATOM    826  C   VAL A  57      12.284  -7.531  14.290 0.510 2.000          
ATOM    827  O   VAL A  57      12.259  -8.692  14.724-0.510 1.700          
ATOM    828  N   PRO A  58      11.240  -7.024  13.643-0.290 1.850          
ATOM    829  CD  PRO A  58      10.868  -5.568  13.656 0.000 2.175          
ATOM    830  1HD PRO A  58      10.734  -5.217  14.675 0.090 1.320          
ATOM    831  2HD PRO A  58      11.599  -4.933  13.161 0.090 1.320          
ATOM    832  CA  PRO A  58      10.112  -7.884  13.281 0.020 2.275          
ATOM    833  HA  PRO A  58       9.931  -8.668  14.020 0.090 1.320          
ATOM    834  CB  PRO A  58       8.928  -6.920  13.300-0.180 2.175          
ATOM    835  1HB PRO A  58       8.476  -6.878  14.291 0.090 1.320          
ATOM    836  2HB PRO A  58       8.153  -7.190  12.599 0.090 1.320          
ATOM    837  CG  PRO A  58       9.522  -5.557  12.885-0.180 2.175          
ATOM    838  1HG PRO A  58       8.878  -4.714  13.137 0.090 1.320          
ATOM    839  2HG PRO A  58       9.665  -5.572  11.813 0.090 1.320          
ATOM    840  C   PRO A  58      10.363  -8.522  11.922 0.510 2.000          
ATOM    841  O   PRO A  58      10.983  -7.935  11.028-0.510 1.700          
ATOM    842  N   TRP A  59       9.885  -9.764  11.773-0.470 1.850          
ATOM    843  HN  TRP A  59       9.303 -10.171  12.490 0.310 0.225          
ATOM    844  CA  TRP A  59      10.059 -10.453  10.495 0.070 2.275          
ATOM    845  HA  TRP A  59      11.133 -10.515  10.301 0.090 1.320          
ATOM    846  CB  TRP A  59       9.466 -11.930  10.495-0.180 2.175          
ATOM    847  1HB TRP A  59      10.033 -12.521   9.776 0.090 1.320          
ATOM    848  2HB TRP A  59       9.679 -12.399  11.455 0.090 1.320          
ATOM    849  CG  TRP A  59       7.977 -12.175  10.184-0.030 1.992          
ATOM    850  CD1 TRP A  59       6.888 -12.029  10.963 0.035 1.992          
ATOM    851  HD1 TRP A  59       6.924 -11.756  12.009 0.115 1.358          
ATOM    852  NE1 TRP A  59       5.722 -12.308  10.248-0.610 1.850          
ATOM    853  HE1 TRP A  59       4.798 -12.208  10.648 0.380 0.225
[truncated: 2,942,733 more chars]
