# Supplementary material for: Proton transfer pathway in anion channelrhodopsin-1
Source: eLife. 2021 Dec 21;10:e72264. doi: 10.7554/eLife.72264 (PMC8691836; doi:10.7554/eLife.72264)
Supplement: Source data 1. [file elife-72264-supp2.zip › SI_coordinates/E68D.txt]

model01
ATOM      1  N   CYS A   6      -9.241 -11.692 -36.771-0.559 1.850          
ATOM      2  HT1 CYS A   6      -9.708 -12.577 -36.922 0.288 0.225          
ATOM      3  HT2 CYS A   6      -8.579 -11.522 -37.511 0.288 0.225          
ATOM      4  HT3 CYS A   6      -9.896 -10.925 -36.716 0.288 0.225          
ATOM      5  CA  CYS A   6      -8.541 -11.747 -35.486 0.210 2.275          
ATOM      6  HA  CYS A   6      -7.825 -12.571 -35.459 0.100 1.320          
ATOM      7  CB  CYS A   6      -7.810 -10.306 -35.330-0.153 2.175          
ATOM      8  1HB CYS A   6      -7.265 -10.323 -34.384 0.090 1.320          
ATOM      9  2HB CYS A   6      -7.039 -10.212 -36.096 0.090 1.320          
ATOM     10  SG  CYS A   6      -8.761  -8.781 -35.330-0.447 2.000          
ATOM     11  HG1 CYS A   6      -7.710  -7.963 -35.215 0.110 0.450          
ATOM     12  C   CYS A   6      -9.557 -11.944 -34.379 0.510 2.000          
ATOM     13  O   CYS A   6      -9.216 -11.930 -33.195-0.510 1.700          
ATOM     14  N   ASP A   7     -10.817 -12.100 -34.787-0.470 1.850          
ATOM     15  HN  ASP A   7     -11.001 -12.305 -35.751 0.310 0.225          
ATOM     16  CA  ASP A   7     -11.972 -12.247 -33.909 0.070 2.275          
ATOM     17  HA  ASP A   7     -12.836 -12.307 -34.569 0.090 1.320          
ATOM     18  CB  ASP A   7     -12.082 -13.598 -33.094-0.280 2.175          
ATOM     19  1HB ASP A   7     -11.231 -13.721 -32.424 0.090 1.320          
ATOM     20  2HB ASP A   7     -12.976 -13.606 -32.472 0.090 1.320          
ATOM     21  CG  ASP A   7     -12.153 -14.770 -34.031 0.620 2.000          
ATOM     22  OD1 ASP A   7     -11.026 -15.339 -34.292-0.760 1.700          
ATOM     23  OD2 ASP A   7     -13.261 -15.076 -34.590-0.760 1.700          
ATOM     24  C   ASP A   7     -12.143 -10.970 -33.091 0.510 2.000          
ATOM     25  O   ASP A   7     -11.919 -10.967 -31.873-0.510 1.700          
ATOM     26  N   PRO A   8     -12.564  -9.871 -33.727-0.290 1.850          
ATOM     27  CD  PRO A   8     -12.887  -9.751 -35.204 0.000 2.175          
ATOM     28  1HD PRO A   8     -11.967  -9.800 -35.786 0.090 1.320          
ATOM     29  2HD PRO A   8     -13.579 -10.515 -35.564 0.090 1.320          
ATOM     30  CA  PRO A   8     -12.703  -8.603 -32.998 0.020 2.275          
ATOM     31  HA  PRO A   8     -11.810  -8.394 -32.406 0.090 1.320          
ATOM     32  CB  PRO A   8     -12.844  -7.542 -34.185-0.180 2.175          
ATOM     33  1HB PRO A   8     -11.856  -7.211 -34.504 0.090 1.320          
ATOM     34  2HB PRO A   8     -13.417  -6.659 -33.892 0.090 1.320          
ATOM     35  CG  PRO A   8     -13.527  -8.341 -35.313-0.180 2.175          
ATOM     36  1HG PRO A   8     -13.396  -7.890 -36.297 0.090 1.320          
ATOM     37  2HG PRO A   8     -14.601  -8.401 -35.121 0.090 1.320          
ATOM     38  C   PRO A   8     -13.896  -8.558 -32.067 0.510 2.000          
ATOM     39  O   PRO A   8     -13.969  -7.649 -31.233-0.510 1.700          
ATOM     40  N   ALA A   9     -14.846  -9.483 -32.195-0.470 1.850          
ATOM     41  HN  ALA A   9     -14.768 -10.196 -32.899 0.310 0.225          
ATOM     42  CA  ALA A   9     -15.970  -9.495 -31.271 0.070 2.275          
ATOM     43  HA  ALA A   9     -16.414  -8.496 -31.205 0.090 1.320          
ATOM     44  CB  ALA A   9     -17.053 -10.508 -31.783-0.270 2.060          
ATOM     45  1HB ALA A   9     -17.907 -10.518 -31.103 0.090 1.320          
ATOM     46  2HB ALA A   9     -17.429 -10.227 -32.766 0.090 1.320          
ATOM     47  3HB ALA A   9     -16.668 -11.527 -31.834 0.090 1.320          
ATOM     48  C   ALA A   9     -15.540  -9.896 -29.870 0.510 2.000          
ATOM     49  O   ALA A   9     -16.267  -9.621 -28.910-0.510 1.700          
ATOM     50  N   ILE A  10     -14.365 -10.509 -29.730-0.470 1.850          
ATOM     51  HN  ILE A  10     -13.813 -10.691 -30.553 0.310 0.225          
ATOM     52  CA  ILE A  10     -13.876 -10.961 -28.440 0.070 2.275          
ATOM     53  HA  ILE A  10     -14.654 -10.891 -27.676 0.090 1.320          
ATOM     54  CB  ILE A  10     -13.438 -12.444 -28.561-0.090 2.275          
ATOM     55  HB  ILE A  10     -12.534 -12.504 -29.168 0.090 1.320          
ATOM     56  CG2 ILE A  10     -13.150 -13.042 -27.179-0.270 2.060          
ATOM     57 1HG2 ILE A  10     -12.960 -14.113 -27.249 0.090 1.320          
ATOM     58 2HG2 ILE A  10     -12.264 -12.601 -26.721 0.090 1.320          
ATOM     59 3HG2 ILE A  10     -13.984 -12.896 -26.492 0.090 1.320          
ATOM     60  CG1 ILE A  10     -14.513 -13.316 -29.262-0.180 2.175          
ATOM     61 1HG1 ILE A  10     -14.679 -12.963 -30.280 0.090 1.320          
ATOM     62 2HG1 ILE A  10     -14.086 -14.310 -29.411 0.090 1.320          
ATOM     63  CD1 ILE A  10     -15.885 -13.506 -28.583-0.270 2.060          
ATOM     64  HD1 ILE A  10     -16.388 -12.549 -28.433 0.090 1.320          
ATOM     65  HD2 ILE A  10     -16.539 -14.125 -29.198 0.090 1.320          
ATOM     66  HD3 ILE A  10     -15.794 -13.991 -27.612 0.090 1.320          
ATOM     67  C   ILE A  10     -12.688 -10.143 -27.941 0.510 2.000          
ATOM     68  O   ILE A  10     -12.552  -9.952 -26.726-0.510 1.700          
ATOM     69  N   TYR A  11     -11.860  -9.609 -28.834-0.470 1.850          
ATOM     70  HN  TYR A  11     -12.080  -9.713 -29.814 0.310 0.225          
ATOM     71  CA  TYR A  11     -10.645  -8.907 -28.449 0.070 2.275          
ATOM     72  HA  TYR A  11     -10.477  -9.116 -27.406 0.090 1.320          
ATOM     73  CB  TYR A  11      -9.476  -9.415 -29.202-0.180 2.175          
ATOM     74  1HB TYR A  11      -9.637  -9.322 -30.278 0.090 1.320          
ATOM     75  2HB TYR A  11      -8.571  -8.853 -28.967 0.090 1.320          
ATOM     76  CG  TYR A  11      -9.281 -10.857 -28.867 0.000 1.992          
ATOM     77  CD1 TYR A  11      -8.652 -11.076 -27.608-0.115 1.992          
ATOM     78  HD1 TYR A  11      -8.258 -10.252 -27.035 0.115 1.358          
ATOM     79  CE1 TYR A  11      -8.675 -12.391 -27.046-0.115 1.992          
ATOM     80  HE1 TYR A  11      -8.248 -12.559 -26.070 0.115 1.358          
ATOM     81  CZ  TYR A  11      -9.166 -13.466 -27.813 0.110 1.992          
ATOM     82  OH  TYR A  11      -9.131 -14.737 -27.152-0.540 1.770          
ATOM     83  HH  TYR A  11      -8.887 -14.708 -26.243 0.430 0.225          
ATOM     84  CD2 TYR A  11      -9.849 -11.953 -29.512-0.115 1.992          
ATOM     85  HD2 TYR A  11     -10.335 -11.797 -30.456 0.115 1.358          
ATOM     86  CE2 TYR A  11      -9.827 -13.257 -29.043-0.115 1.992          
ATOM     87  HE2 TYR A  11     -10.280 -14.067 -29.599 0.115 1.358          
ATOM     88  C   TYR A  11     -10.771  -7.401 -28.643 0.510 2.000          
ATOM     89  O   TYR A  11     -11.375  -6.934 -29.616-0.510 1.700          
ATOM     90  N   GLY A  12     -10.207  -6.652 -27.695-0.470 1.850          
ATOM     91  HN  GLY A  12      -9.792  -7.153 -26.906 0.310 0.225          
ATOM     92  CA  GLY A  12      -9.980  -5.226 -27.860-0.020 2.175          
ATOM     93  1HA GLY A  12      -9.377  -5.093 -28.759 0.090 1.320          
ATOM     94  2HA GLY A  12      -9.360  -4.837 -27.061 0.090 1.320          
ATOM     95  C   GLY A  12     -11.198  -4.347 -28.025 0.510 2.000          
ATOM     96  O   GLY A  12     -11.101  -3.304 -28.677-0.510 1.700          
ATOM     97  N   GLU A  13     -12.345  -4.719 -27.449-0.470 1.850          
ATOM     98  HN  GLU A  13     -12.490  -5.664 -27.129 0.310 0.225          
ATOM     99  CA  GLU A  13     -13.481  -3.801 -27.493 0.070 2.275          
ATOM    100  HA  GLU A  13     -13.766  -3.614 -28.531 0.090 1.320          
ATOM    101  CB  GLU A  13     -14.713  -4.368 -26.656-0.180 2.175          
ATOM    102  1HB GLU A  13     -14.791  -5.441 -26.837 0.090 1.320          
ATOM    103  2HB GLU A  13     -14.582  -4.253 -25.581 0.090 1.320          
ATOM    104  CG  GLU A  13     -16.077  -3.784 -27.072-0.279 2.175          
ATOM    105  1HG GLU A  13     -16.874  -4.228 -26.477 0.090 1.320          
ATOM    106  2HG GLU A  13     -16.117  -2.711 -26.881 0.090 1.320          
ATOM    107  CD  GLU A  13     -16.456  -4.011 -28.532 0.622 2.000          
ATOM    108  OE1 GLU A  13     -16.730  -3.022 -29.253-0.753 1.700          
ATOM    109  OE2 GLU A  13     -16.551  -5.151 -28.953-0.753 1.700          
ATOM    110  C   GLU A  13     -13.151  -2.490 -26.800 0.510 2.000          
ATOM    111  O   GLU A  13     -13.615  -1.426 -27.221-0.510 1.700          
ATOM    112  N   TRP A  14     -12.326  -2.548 -25.760-0.470 1.850          
ATOM    113  HN  TRP A  14     -11.932  -3.440 -25.509 0.310 0.225          
ATOM    114  CA  TRP A  14     -11.992  -1.367 -24.979 0.070 2.275          
ATOM    115  HA  TRP A  14     -12.868  -0.712 -24.934 0.090 1.320          
ATOM    116  CB  TRP A  14     -11.573  -1.721 -23.519-0.180 2.175          
ATOM    117  1HB TRP A  14     -12.309  -2.398 -23.091 0.090 1.320          
ATOM    118  2HB TRP A  14     -10.617  -2.230 -23.464 0.090 1.320          
ATOM    119  CG  TRP A  14     -11.500  -0.517 -22.615-0.030 1.992          
ATOM    120  CD1 TRP A  14     -12.437   0.103 -21.751 0.035 1.992          
ATOM    121  HD1 TRP A  14     -13.486  -0.164 -21.725 0.115 1.358          
ATOM    122  NE1 TRP A  14     -11.842   1.021 -20.922-0.610 1.850          
ATOM    123  HE1 TRP A  14     -12.371   1.674 -20.354 0.380 0.225          
ATOM    124  CE2 TRP A  14     -10.468   1.032 -21.205 0.130 1.800          
ATOM    125  CD2 TRP A  14     -10.257   0.128 -22.256-0.020 1.800          
ATOM    126  CE3 TRP A  14      -8.925  -0.154 -22.756-0.115 1.992          
ATOM    127  HE3 TRP A  14      -8.739  -0.858 -23.553 0.115 1.358          
ATOM    128  CZ3 TRP A  14      -7.840   0.521 -22.080-0.115 1.992          
ATOM    129  HZ3 TRP A  14      -6.825   0.330 -22.398 0.115 1.358          
ATOM    130  CZ2 TRP A  14      -9.380   1.729 -20.592-0.115 1.992          
ATOM    131  HZ2 TRP A  14      -9.537   2.439 -19.791 0.115 1.358          
ATOM    132  CH2 TRP A  14      -8.079   1.394 -21.018-0.115 1.992          
ATOM    133  HH2 TRP A  14      -7.234   1.862 -20.535 0.115 1.358          
ATOM    134  C   TRP A  14     -10.848  -0.586 -25.607 0.510 2.000          
ATOM    135  O   TRP A  14     -10.885   0.648 -25.640-0.510 1.700          
ATOM    136  N   SER A  15      -9.817  -1.285 -26.092-0.470 1.850          
ATOM    137  HN  SER A  15      -9.834  -2.294 -26.035 0.310 0.225          
ATOM    138  CA  SER A  15      -8.660  -0.602 -26.667 0.070 2.275          
ATOM    139  HA  SER A  15      -8.341   0.161 -25.950 0.090 1.320          
ATOM    140  CB  SER A  15      -7.423  -1.605 -26.836 0.050 2.175          
ATOM    141  1HB SER A  15      -6.616  -1.050 -27.319 0.090 1.320          
ATOM    142  2HB SER A  15      -7.034  -1.848 -25.851 0.090 1.320          
ATOM    143  OG  SER A  15      -7.632  -2.799 -27.586-0.660 1.770          
ATOM    144  HG1 SER A  15      -7.983  -2.552 -28.433 0.430 0.225          
ATOM    145  C   SER A  15      -9.027   0.188 -27.920 0.510 2.000          
ATOM    146  O   SER A  15      -8.378   1.193 -28.227-0.510 1.700          
ATOM    147  N   ARG A  16     -10.060  -0.233 -28.651-0.470 1.850          
ATOM    148  HN  ARG A  16     -10.614  -1.025 -28.347 0.310 0.225          
ATOM    149  CA  ARG A  16     -10.462   0.512 -29.839 0.070 2.275          
ATOM    150  HA  ARG A  16      -9.616   0.698 -30.505 0.090 1.320          
ATOM    151  CB  ARG A  16     -11.571  -0.257 -30.543-0.180 2.175          
ATOM    152  1HB ARG A  16     -12.150  -0.823 -29.807 0.090 1.320          
ATOM    153  2HB ARG A  16     -12.315   0.414 -30.986 0.090 1.320          
ATOM    154  CG  ARG A  16     -11.116  -1.177 -31.692-0.180 2.175          
ATOM    155  1HG ARG A  16     -10.854  -0.575 -32.564 0.090 1.320          
ATOM    156  2HG ARG A  16     -10.213  -1.701 -31.375 0.090 1.320          
ATOM    157  CD  ARG A  16     -12.194  -2.197 -32.017 0.200 2.175          
ATOM    158  1HD ARG A  16     -12.531  -2.709 -31.114 0.090 1.320          
ATOM    159  2HD ARG A  16     -13.078  -1.710 -32.435 0.090 1.320          
ATOM    160  NE  ARG A  16     -11.617  -3.122 -32.999-0.700 1.850          
ATOM    161  HE  ARG A  16     -11.447  -2.703 -33.904 0.440 0.225          
ATOM    162  CZ  ARG A  16     -11.189  -4.371 -32.719 0.640 2.000          
ATOM    163  NH1 ARG A  16     -11.669  -5.022 -31.639-0.800 1.850          
ATOM    164 1HH1 ARG A  16     -11.364  -5.893 -31.199 0.460 0.225          
ATOM    165 2HH1 ARG A  16     -12.550  -4.719 -31.225 0.460 0.225          
ATOM    166  NH2 ARG A  16     -10.048  -4.881 -33.168-0.800 1.850          
ATOM    167 1HH2 ARG A  16      -9.755  -5.809 -32.897 0.460 0.225          
ATOM    168 2HH2 ARG A  16      -9.509  -4.407 -33.877 0.460 0.225          
ATOM    169  C   ARG A  16     -11.092   1.847 -29.473 0.510 2.000          
ATOM    170  O   ARG A  16     -10.770   2.881 -30.070-0.510 1.700          
ATOM    171  N   GLU A  17     -11.998   1.849 -28.495-0.470 1.850          
ATOM    172  HN  GLU A  17     -12.288   0.995 -28.038 0.310 0.225          
ATOM    173  CA  GLU A  17     -12.723   3.072 -28.190 0.070 2.275          
ATOM    174  HA  GLU A  17     -12.938   3.625 -29.108 0.090 1.320          
ATOM    175  CB  GLU A  17     -14.052   2.650 -27.571-0.180 2.175          
ATOM    176  1HB GLU A  17     -14.474   1.787 -28.092 0.090 1.320          
ATOM    177  2HB GLU A  17     -13.923   2.336 -26.533 0.090 1.320          
ATOM    178  CG  GLU A  17     -15.100   3.793 -27.649-0.280 2.175          
ATOM    179  1HG GLU A  17     -14.802   4.670 -27.076 0.090 1.320          
ATOM    180  2HG GLU A  17     -15.293   4.103 -28.675 0.090 1.320          
ATOM    181  CD  GLU A  17     -16.437   3.230 -27.030 0.621 2.000          
ATOM    182  OE1 GLU A  17     -17.457   3.204 -27.765-0.757 1.700          
ATOM    183  OE2 GLU A  17     -16.392   2.737 -25.889-0.757 1.700          
ATOM    184  C   GLU A  17     -11.922   3.977 -27.264 0.510 2.000          
ATOM    185  O   GLU A  17     -12.165   5.186 -27.230-0.510 1.700          
ATOM    186  N   ASN A  18     -10.947   3.427 -26.545-0.470 1.850          
ATOM    187  HN  ASN A  18     -10.837   2.419 -26.584 0.310 0.225          
ATOM    188  CA  ASN A  18     -10.028   4.212 -25.729 0.070 2.275          
ATOM    189  HA  ASN A  18     -10.241   5.283 -25.787 0.090 1.320          
ATOM    190  CB  ASN A  18     -10.141   3.764 -24.225-0.180 2.175          
ATOM    191  1HB ASN A  18      -9.912   2.706 -24.092 0.090 1.320          
ATOM    192  2HB ASN A  18      -9.482   4.347 -23.588 0.090 1.320          
ATOM    193  CG  ASN A  18     -11.591   4.072 -23.857 0.550 2.000          
ATOM    194  OD1 ASN A  18     -11.945   5.266 -23.845-0.550 1.700          
ATOM    195  ND2 ASN A  18     -12.397   3.087 -23.441-0.620 1.850          
ATOM    196 1HD2 ASN A  18     -13.374   3.316 -23.313 0.320 0.225          
ATOM    197 2HD2 ASN A  18     -12.102   2.124 -23.488 0.300 0.225          
ATOM    198  C   ASN A  18      -8.626   3.991 -26.277 0.510 2.000          
ATOM    199  O   ASN A  18      -7.882   3.137 -25.791-0.510 1.700          
ATOM    200  N   GLN A  19      -8.260   4.770 -27.289-0.470 1.850          
ATOM    201  HN  GLN A  19      -8.965   5.319 -27.763 0.310 0.225          
ATOM    202  CA  GLN A  19      -6.899   4.707 -27.799 0.070 2.275          
ATOM    203  HA  GLN A  19      -6.508   3.699 -27.659 0.090 1.320          
ATOM    204  CB  GLN A  19      -6.710   4.969 -29.318-0.180 2.175          
ATOM    205  1HB GLN A  19      -7.178   5.920 -29.578 0.090 1.320          
ATOM    206  2HB GLN A  19      -5.650   5.110 -29.550 0.090 1.320          
ATOM    207  CG  GLN A  19      -7.234   3.876 -30.245-0.180 2.175          
ATOM    208  1HG GLN A  19      -6.521   3.053 -30.286 0.090 1.320          
ATOM    209  2HG GLN A  19      -8.143   3.456 -29.812 0.090 1.320          
ATOM    210  CD  GLN A  19      -7.544   4.324 -31.682 0.550 2.000          
ATOM    211  OE1 GLN A  19      -6.785   4.952 -32.395-0.550 1.700          
ATOM    212  NE2 GLN A  19      -8.777   3.928 -32.170-0.620 1.850          
ATOM    213 1HE2 GLN A  19      -9.039   4.221 -33.097 0.320 0.225          
ATOM    214 2HE2 GLN A  19      -9.456   3.496 -31.549 0.300 0.225          
ATOM    215  C   GLN A  19      -5.982   5.653 -27.044 0.510 2.000          
ATOM    216  O   GLN A  19      -4.786   5.375 -26.912-0.510 1.700          
ATOM    217  N   PHE A  20      -6.516   6.775 -26.553-0.470 1.850          
ATOM    218  HN  PHE A  20      -7.455   7.024 -26.820 0.310 0.225          
ATOM    219  CA  PHE A  20      -5.710   7.694 -25.759 0.070 2.275          
ATOM    220  HA  PHE A  20      -4.799   7.932 -26.320 0.090 1.320          
ATOM    221  CB  PHE A  20      -6.469   9.024 -25.437-0.180 2.175          
ATOM    222  1HB PHE A  20      -7.389   8.832 -24.883 0.090 1.320          
ATOM    223  2HB PHE A  20      -5.853   9.665 -24.806 0.090 1.320          
ATOM    224  CG  PHE A  20      -6.789   9.775 -26.698 0.000 1.992          
ATOM    225  CD1 PHE A  20      -5.785  10.598 -27.299-0.115 1.992          
ATOM    226  HD1 PHE A  20      -4.803  10.715 -26.861 0.115 1.358          
ATOM    227  CE1 PHE A  20      -6.054  11.096 -28.545-0.115 1.992          
ATOM    228  HE1 PHE A  20      -5.259  11.647 -29.027 0.115 1.358          
ATOM    229  CZ  PHE A  20      -7.253  11.041 -29.206-0.115 1.992          
ATOM    230  HZ  PHE A  20      -7.400  11.516 -30.166 0.115 1.358          
ATOM    231  CD2 PHE A  20      -8.005   9.588 -27.387-0.115 1.992          
ATOM    232  HD2 PHE A  20      -8.781   8.960 -26.975 0.115 1.358          
ATOM    233  CE2 PHE A  20      -8.233  10.242 -28.626-0.115 1.992          
ATOM    234  HE2 PHE A  20      -9.179  10.110 -29.133 0.115 1.358          
ATOM    235  C   PHE A  20      -5.288   7.065 -24.436 0.510 2.000          
ATOM    236  O   PHE A  20      -4.235   7.413 -23.893-0.510 1.700          
ATOM    237  N   CYX A  21      -6.083   6.127 -23.918-0.470 1.850          
ATOM    238  HN  CYX A  21      -6.960   6.051 -24.385 0.310 0.225          
ATOM    239  CA  CYX A  21      -5.831   5.509 -22.621 0.070 2.275          
ATOM    240  HA  CYX A  21      -5.335   6.237 -21.994 0.090 1.320          
ATOM    241  CB  CYX A  21      -7.144   5.153 -21.855-0.100 2.175          
ATOM    242  1HB CYX A  21      -7.706   6.106 -21.957 0.090 1.320          
ATOM    243  2HB CYX A  21      -7.598   4.282 -22.373 0.090 1.320          
ATOM    244  SG  CYX A  21      -6.874   4.613 -20.148-0.080 1.975          
ATOM    245  C   CYX A  21      -4.883   4.321 -22.711 0.510 2.000          
ATOM    246  O   CYX A  21      -4.169   4.034 -21.745-0.510 1.700          
ATOM    247  N   VAL A  22      -4.862   3.618 -23.848-0.470 1.850          
ATOM    248  HN  VAL A  22      -5.446   3.882 -24.632 0.310 0.225          
ATOM    249  CA  VAL A  22      -3.967   2.477 -23.990 0.070 2.275          
ATOM    250  HA  VAL A  22      -4.071   1.877 -23.083 0.090 1.320          
ATOM    251  CB  VAL A  22      -4.409   1.536 -25.208-0.090 2.275          
ATOM    252  HB  VAL A  22      -5.477   1.327 -25.105 0.090 1.320          
ATOM    253  CG1 VAL A  22      -4.176   2.106 -26.569-0.270 2.060          
ATOM    254 1HG1 VAL A  22      -3.126   2.319 -26.774 0.090 1.320          
ATOM    255 2HG1 VAL A  22      -4.538   1.440 -27.353 0.090 1.320          
ATOM    256 3HG1 VAL A  22      -4.718   3.031 -26.681 0.090 1.320          
ATOM    257  CG2 VAL A  22      -3.653   0.216 -25.083-0.270 2.060          
ATOM    258 1HG2 VAL A  22      -4.027  -0.508 -25.807 0.090 1.320          
ATOM    259 2HG2 VAL A  22      -2.583   0.326 -25.265 0.090 1.320          
ATOM    260 3HG2 VAL A  22      -3.784  -0.230 -24.097 0.090 1.320          
ATOM    261  C   VAL A  22      -2.505   2.907 -24.050 0.510 2.000          
ATOM    262  O   VAL A  22      -1.617   2.131 -23.680-0.510 1.700          
ATOM    263  N   GLU A  23      -2.234   4.138 -24.472-0.470 1.850          
ATOM    264  HN  GLU A  23      -2.972   4.687 -24.897 0.310 0.225          
ATOM    265  CA  GLU A  23      -0.869   4.637 -24.570 0.070 2.275          
ATOM    266  HA  GLU A  23      -0.209   3.818 -24.869 0.090 1.320          
ATOM    267  CB  GLU A  23      -0.736   5.752 -25.702-0.180 2.175          
ATOM    268  1HB GLU A  23       0.325   5.960 -25.846 0.090 1.320          
ATOM    269  2HB GLU A  23      -1.032   5.274 -26.639 0.090 1.320          
ATOM    270  CG  GLU A  23      -1.432   7.094 -25.630-0.280 2.175          
ATOM    271  1HG GLU A  23      -2.475   6.917 -25.406 0.090 1.320          
ATOM    272  2HG GLU A  23      -1.016   7.726 -24.848 0.090 1.320          
ATOM    273  CD  GLU A  23      -1.468   7.849 -26.922 0.620 2.000          
ATOM    274  OE1 GLU A  23      -1.556   7.257 -28.040-0.759 1.700          
ATOM    275  OE2 GLU A  23      -1.522   9.114 -26.850-0.759 1.700          
ATOM    276  C   GLU A  23      -0.345   5.170 -23.244 0.510 2.000          
ATOM    277  O   GLU A  23       0.854   5.054 -22.968-0.510 1.700          
ATOM    278  N   LYS A  24      -1.214   5.752 -22.418-0.470 1.850          
ATOM    279  HN  LYS A  24      -2.169   5.845 -22.737 0.310 0.225          
ATOM    280  CA  LYS A  24      -0.817   6.204 -21.093 0.070 2.275          
ATOM    281  HA  LYS A  24       0.134   6.739 -21.139 0.090 1.320          
ATOM    282  CB  LYS A  24      -1.932   7.098 -20.506-0.180 2.175          
ATOM    283  1HB LYS A  24      -2.844   6.506 -20.387 0.090 1.320          
ATOM    284  2HB LYS A  24      -1.668   7.428 -19.515 0.090 1.320          
ATOM    285  CG  LYS A  24      -2.253   8.335 -21.400-0.180 2.175          
ATOM    286  1HG LYS A  24      -1.351   8.941 -21.487 0.090 1.320          
ATOM    287  2HG LYS A  24      -2.475   8.011 -22.414 0.090 1.320          
ATOM    288  CD  LYS A  24      -3.408   9.153 -20.846-0.180 2.175          
ATOM    289  1HD LYS A  24      -4.251   8.483 -20.661 0.090 1.320          
ATOM    290  2HD LYS A  24      -3.162   9.582 -19.873 0.090 1.320          
ATOM    291  CE  LYS A  24      -3.898  10.226 -21.825 0.210 2.175          
ATOM    292  1HE LYS A  24      -4.175   9.788 -22.785 0.050 1.320          
ATOM    293  2HE LYS A  24      -4.792  10.713 -21.430 0.050 1.320          
ATOM    294  NZ  LYS A  24      -2.836  11.242 -22.029-0.300 1.850          
ATOM    295  1HZ LYS A  24      -2.042  10.799 -22.471 0.330 0.225          
ATOM    296  2HZ LYS A  24      -3.189  11.940 -22.671 0.330 0.225          
ATOM    297  3HZ LYS A  24      -2.581  11.682 -21.160 0.330 0.225          
ATOM    298  C   LYS A  24      -0.703   5.066 -20.088 0.510 2.000          
ATOM    299  O   LYS A  24      -0.202   5.291 -18.982-0.510 1.700          
ATOM    300  N   SER A  25      -1.140   3.857 -20.446-0.470 1.850          
ATOM    301  HN  SER A  25      -1.488   3.714 -21.385 0.310 0.225          
ATOM    302  CA  SER A  25      -1.228   2.777 -19.468 0.070 2.275          
ATOM    303  HA  SER A  25      -1.713   3.177 -18.580 0.090 1.320          
ATOM    304  CB  SER A  25      -2.096   1.563 -19.974 0.050 2.175          
ATOM    305  1HB SER A  25      -1.680   1.176 -20.907 0.090 1.320          
ATOM    306  2HB SER A  25      -2.023   0.751 -19.249 0.090 1.320          
ATOM    307  OG  SER A  25      -3.442   1.858 -20.163-0.660 1.770          
ATOM    308  HG1 SER A  25      -3.552   2.591 -20.771 0.430 0.225          
ATOM    309  C   SER A  25       0.138   2.306 -18.982 0.510 2.000          
ATOM    310  O   SER A  25       0.240   1.772 -17.870-0.510 1.700          
ATOM    311  N   LEU A  26       1.187   2.467 -19.781-0.470 1.850          
ATOM    312  HN  LEU A  26       1.114   3.036 -20.613 0.310 0.225          
ATOM    313  CA  LEU A  26       2.488   1.913 -19.434 0.070 2.275          
ATOM    314  HA  LEU A  26       2.476   1.322 -18.516 0.090 1.320          
ATOM    315  CB  LEU A  26       3.040   0.984 -20.658-0.180 2.175          
ATOM    316  1HB LEU A  26       3.159   1.601 -21.552 0.090 1.320          
ATOM    317  2HB LEU A  26       4.046   0.641 -20.412 0.090 1.320          
ATOM    318  CG  LEU A  26       2.185  -0.254 -21.009-0.090 2.275          
ATOM    319  HG  LEU A  26       1.254   0.093 -21.462 0.090 1.320          
ATOM    320  CD1 LEU A  26       2.916  -1.146 -22.042-0.270 2.060          
ATOM    321 1HD1 LEU A  26       3.104  -0.605 -22.970 0.090 1.320          
ATOM    322 2HD1 LEU A  26       3.877  -1.495 -21.661 0.090 1.320          
ATOM    323 3HD1 LEU A  26       2.331  -2.030 -22.287 0.090 1.320          
ATOM    324  CD2 LEU A  26       1.802  -1.126 -19.752-0.270 2.060          
ATOM    325 1HD2 LEU A  26       1.247  -2.016 -20.045 0.090 1.320          
ATOM    326 2HD2 LEU A  26       2.688  -1.458 -19.209 0.090 1.320          
ATOM    327 3HD2 LEU A  26       1.172  -0.578 -19.051 0.090 1.320          
ATOM    328  C   LEU A  26       3.524   3.015 -19.260 0.510 2.000          
ATOM    329  O   LEU A  26       3.313   4.168 -19.644-0.510 1.700          
ATOM    330  N   ILE A  27       4.664   2.633 -18.687-0.470 1.850          
ATOM    331  HN  ILE A  27       4.797   1.668 -18.435 0.310 0.225          
ATOM    332  CA  ILE A  27       5.770   3.561 -18.464 0.070 2.275          
ATOM    333  HA  ILE A  27       5.368   4.508 -18.103 0.090 1.320          
ATOM    334  CB  ILE A  27       6.700   2.962 -17.450-0.090 2.275          
ATOM    335  HB  ILE A  27       7.221   2.091 -17.852 0.090 1.320          
ATOM    336  CG2 ILE A  27       7.762   4.069 -17.064-0.270 2.060          
ATOM    337 1HG2 ILE A  27       7.269   4.975 -16.717 0.090 1.320          
ATOM    338 2HG2 ILE A  27       8.418   3.713 -16.272 0.090 1.320          
ATOM    339 3HG2 ILE A  27       8.413   4.351 -17.893 0.090 1.320          
ATOM    340  CG1 ILE A  27       5.911   2.498 -16.171-0.180 2.175          
ATOM    341 1HG1 ILE A  27       5.356   3.357 -15.789 0.090 1.320          
ATOM    342 2HG1 ILE A  27       5.147   1.767 -16.437 0.090 1.320          
ATOM    343  CD1 ILE A  27       6.609   1.884 -15.016-0.270 2.060          
ATOM    344  HD1 ILE A  27       7.183   1.005 -15.312 0.090 1.320          
ATOM    345  HD2 ILE A  27       7.293   2.587 -14.538 0.090 1.320          
ATOM    346  HD3 ILE A  27       5.896   1.567 -14.253 0.090 1.320          
ATOM    347  C   ILE A  27       6.549   3.727 -19.765 0.510 2.000          
ATOM    348  O   ILE A  27       7.089   2.758 -20.309-0.510 1.700          
ATOM    349  N   THR A  28       6.589   4.957 -20.277-0.470 1.850          
ATOM    350  HN  THR A  28       6.121   5.707 -19.781 0.310 0.225          
ATOM    351  CA  THR A  28       7.311   5.293 -21.498 0.070 2.275          
ATOM    352  HA  THR A  28       7.593   4.377 -22.023 0.090 1.320          
ATOM    353  CB  THR A  28       6.493   6.103 -22.443 0.140 2.275          
ATOM    354  HB  THR A  28       7.123   6.466 -23.261 0.090 1.320          
ATOM    355  OG1 THR A  28       5.912   7.197 -21.816-0.660 1.770          
ATOM    356  HG1 THR A  28       5.522   7.720 -22.506 0.430 0.225          
ATOM    357  CG2 THR A  28       5.449   5.156 -23.029-0.270 2.060          
ATOM    358 1HG2 THR A  28       4.825   5.661 -23.767 0.090 1.320          
ATOM    359 2HG2 THR A  28       5.906   4.307 -23.539 0.090 1.320          
ATOM    360 3HG2 THR A  28       4.776   4.758 -22.266 0.090 1.320          
ATOM    361  C   THR A  28       8.656   5.965 -21.249 0.510 2.000          
ATOM    362  O   THR A  28       9.597   5.740 -22.016-0.510 1.700          
ATOM    363  N   LEU A  29       8.769   6.788 -20.208-0.470 1.850          
ATOM    364  HN  LEU A  29       7.992   6.867 -19.568 0.310 0.225          
ATOM    365  CA  LEU A  29       9.967   7.587 -19.989 0.070 2.275          
ATOM    366  HA  LEU A  29      10.373   7.854 -20.967 0.090 1.320          
ATOM    367  CB  LEU A  29       9.646   8.923 -19.270-0.180 2.175          
ATOM    368  1HB LEU A  29       9.282   8.698 -18.270 0.090 1.320          
ATOM    369  2HB LEU A  29      10.561   9.504 -19.143 0.090 1.320          
ATOM    370  CG  LEU A  29       8.582   9.764 -20.024-0.090 2.275          
ATOM    371  HG  LEU A  29       7.685   9.155 -20.144 0.090 1.320          
ATOM    372  CD1 LEU A  29       8.131  11.072 -19.291-0.270 2.060          
ATOM    373 1HD1 LEU A  29       7.339  11.588 -19.835 0.090 1.320          
ATOM    374 2HD1 LEU A  29       7.751  10.850 -18.293 0.090 1.320          
ATOM    375 3HD1 LEU A  29       8.962  11.771 -19.177 0.090 1.320          
ATOM    376  CD2 LEU A  29       9.034  10.183 -21.411-0.270 2.060          
ATOM    377 1HD2 LEU A  29       9.166   9.329 -22.077 0.090 1.320          
ATOM    378 2HD2 LEU A  29       8.301  10.828 -21.898 0.090 1.320          
ATOM    379 3HD2 LEU A  29       9.979  10.728 -21.384 0.090 1.320          
ATOM    380  C   LEU A  29      11.054   6.767 -19.307 0.510 2.000          
ATOM    381  O   LEU A  29      10.801   6.096 -18.302-0.510 1.700          
ATOM    382  N   ASP A  30      12.273   6.849 -19.842-0.470 1.850          
ATOM    383  HN  ASP A  30      12.400   7.225 -20.776 0.310 0.225          
ATOM    384  CA  ASP A  30      13.382   6.071 -19.295 0.070 2.275          
ATOM    385  HA  ASP A  30      13.065   5.027 -19.235 0.090 1.320          
ATOM    386  CB  ASP A  30      14.743   6.107 -20.134-0.280 2.175          
ATOM    387  1HB ASP A  30      15.126   7.119 -20.259 0.090 1.320          
ATOM    388  2HB ASP A  30      15.522   5.517 -19.651 0.090 1.320          
ATOM    389  CG  ASP A  30      14.485   5.503 -21.485 0.620 2.000          
ATOM    390  OD1 ASP A  30      14.067   4.333 -21.584-0.760 1.700          
ATOM    391  OD2 ASP A  30      14.516   6.287 -22.522-0.760 1.700          
ATOM    392  C   ASP A  30      13.740   6.530 -17.887 0.510 2.000          
ATOM    393  O   ASP A  30      14.115   5.712 -17.039-0.510 1.700          
ATOM    394  N   GLY A  31      13.654   7.835 -17.628-0.470 1.850          
ATOM    395  HN  GLY A  31      13.435   8.461 -18.388 0.310 0.225          
ATOM    396  CA  GLY A  31      13.904   8.326 -16.284-0.020 2.175          
ATOM    397  1HA GLY A  31      13.831   9.413 -16.271 0.090 1.320          
ATOM    398  2HA GLY A  31      14.926   8.078 -15.987 0.090 1.320          
ATOM    399  C   GLY A  31      12.939   7.757 -15.261 0.510 2.000          
ATOM    400  O   GLY A  31      13.332   7.427 -14.142-0.510 1.700          
ATOM    401  N   ILE A  32      11.666   7.609 -15.639-0.470 1.850          
ATOM    402  HN  ILE A  32      11.411   7.752 -16.604 0.310 0.225          
ATOM    403  CA  ILE A  32      10.697   7.002 -14.730 0.070 2.275          
ATOM    404  HA  ILE A  32      10.708   7.547 -13.786 0.090 1.320          
ATOM    405  CB  ILE A  32       9.235   7.033 -15.313-0.090 2.275          
ATOM    406  HB  ILE A  32       9.266   6.588 -16.309 0.090 1.320          
ATOM    407  CG2 ILE A  32       8.245   6.155 -14.500-0.270 2.060          
ATOM    408 1HG2 ILE A  32       7.229   6.285 -14.858 0.090 1.320          
ATOM    409 2HG2 ILE A  32       8.463   5.089 -14.532 0.090 1.320          
ATOM    410 3HG2 ILE A  32       8.250   6.439 -13.449 0.090 1.320          
ATOM    411  CG1 ILE A  32       8.888   8.505 -15.496-0.180 2.175          
ATOM    412 1HG1 ILE A  32       9.659   9.052 -16.037 0.090 1.320          
ATOM    413 2HG1 ILE A  32       8.029   8.530 -16.160 0.090 1.320          
ATOM    414  CD1 ILE A  32       8.519   9.301 -14.227-0.270 2.060          
ATOM    415  HD1 ILE A  32       8.134  10.289 -14.481 0.090 1.320          
ATOM    416  HD2 ILE A  32       7.754   8.796 -13.639 0.090 1.320          
ATOM    417  HD3 ILE A  32       9.382   9.446 -13.578 0.090 1.320          
ATOM    418  C   ILE A  32      11.106   5.575 -14.411 0.510 2.000          
ATOM    419  O   ILE A  32      10.974   5.115 -13.272-0.510 1.700          
ATOM    420  N   LYS A  33      11.618   4.854 -15.409-0.470 1.850          
ATOM    421  HN  LYS A  33      11.716   5.260 -16.331 0.310 0.225          
ATOM    422  CA  LYS A  33      12.072   3.494 -15.158 0.070 2.275          
ATOM    423  HA  LYS A  33      11.258   2.929 -14.699 0.090 1.320          
ATOM    424  CB  LYS A  33      12.407   2.818 -16.533-0.180 2.175          
ATOM    425  1HB LYS A  33      12.774   3.559 -17.242 0.090 1.320          
ATOM    426  2HB LYS A  33      13.238   2.120 -16.399 0.090 1.320          
ATOM    427  CG  LYS A  33      11.215   2.013 -17.138-0.180 2.175          
ATOM    428  1HG LYS A  33      10.981   1.141 -16.522 0.090 1.320          
ATOM    429  2HG LYS A  33      10.333   2.653 -17.127 0.090 1.320          
ATOM    430  CD  LYS A  33      11.541   1.586 -18.619-0.180 2.175          
ATOM    431  1HD LYS A  33      12.046   2.409 -19.132 0.090 1.320          
ATOM    432  2HD LYS A  33      12.241   0.747 -18.608 0.090 1.320          
ATOM    433  CE  LYS A  33      10.238   1.233 -19.382 0.210 2.175          
ATOM    434  1HE LYS A  33       9.741   0.385 -18.908 0.050 1.320          
ATOM    435  2HE LYS A  33       9.545   2.074 -19.331 0.050 1.320          
ATOM    436  NZ  LYS A  33      10.473   0.924 -20.812-0.300 1.850          
ATOM    437  1HZ LYS A  33       9.588   0.792 -21.279 0.330 0.225          
ATOM    438  2HZ LYS A  33      10.953   1.707 -21.242 0.330 0.225          
ATOM    439  3HZ LYS A  33      11.047   0.099 -20.905 0.330 0.225          
ATOM    440  C   LYS A  33      13.222   3.472 -14.165 0.510 2.000          
ATOM    441  O   LYS A  33      13.268   2.606 -13.285-0.510 1.700          
ATOM    442  N   TYR A  34      14.150   4.430 -14.273-0.470 1.850          
ATOM    443  HN  TYR A  34      14.090   5.094 -15.038 0.310 0.225          
ATOM    444  CA  TYR A  34      15.296   4.443 -13.365 0.070 2.275          
ATOM    445  HA  TYR A  34      15.755   3.452 -13.407 0.090 1.320          
ATOM    446  CB  TYR A  34      16.380   5.498 -13.809-0.180 2.175          
ATOM    447  1HB TYR A  34      16.473   5.508 -14.897 0.090 1.320          
ATOM    448  2HB TYR A  34      16.069   6.507 -13.532 0.090 1.320          
ATOM    449  CG  TYR A  34      17.700   5.207 -13.180 0.000 1.992          
ATOM    450  CD1 TYR A  34      18.028   5.467 -11.798-0.115 1.992          
ATOM    451  HD1 TYR A  34      17.302   5.945 -11.158 0.115 1.358          
ATOM    452  CE1 TYR A  34      19.307   5.148 -11.260-0.115 1.992          
ATOM    453  HE1 TYR A  34      19.571   5.377 -10.238 0.115 1.358          
ATOM    454  CZ  TYR A  34      20.258   4.654 -12.179 0.110 1.992          
ATOM    455  OH  TYR A  34      21.580   4.414 -11.886-0.540 1.770          
ATOM    456  HH  TYR A  34      22.094   4.140 -12.630 0.430 0.225          
ATOM    457  CD2 TYR A  34      18.583   4.528 -13.946-0.115 1.992          
ATOM    458  HD2 TYR A  34      18.332   4.244 -14.958 0.115 1.358          
ATOM    459  CE2 TYR A  34      19.875   4.269 -13.485-0.115 1.992          
ATOM    460  HE2 TYR A  34      20.581   3.804 -14.157 0.115 1.358          
ATOM    461  C   TYR A  34      14.867   4.691 -11.923 0.510 2.000          
ATOM    462  O   TYR A  34      15.442   4.109 -10.996-0.510 1.700          
ATOM    463  N   VAL A  35      13.867   5.553 -11.708-0.470 1.850          
ATOM    464  HN  VAL A  35      13.452   6.043 -12.493 0.310 0.225          
ATOM    465  CA  VAL A  35      13.374   5.783 -10.351 0.070 2.275          
ATOM    466  HA  VAL A  35      14.213   6.158  -9.760 0.090 1.320          
ATOM    467  CB  VAL A  35      12.190   6.731 -10.198-0.090 2.275          
ATOM    468  HB  VAL A  35      11.252   6.238 -10.469 0.090 1.320          
ATOM    469  CG1 VAL A  35      12.057   7.377  -8.745-0.270 2.060          
ATOM    470 1HG1 VAL A  35      11.920   6.607  -7.984 0.090 1.320          
ATOM    471 2HG1 VAL A  35      12.946   7.945  -8.467 0.090 1.320          
ATOM    472 3HG1 VAL A  35      11.193   8.038  -8.664 0.090 1.320          
ATOM    473  CG2 VAL A  35      12.307   8.009 -11.027-0.270 2.060          
ATOM    474 1HG2 VAL A  35      13.270   8.503 -10.890 0.090 1.320          
ATOM    475 2HG2 VAL A  35      12.203   7.780 -12.080 0.090 1.320          
ATOM    476 3HG2 VAL A  35      11.520   8.731 -10.807 0.090 1.320          
ATOM    477  C   VAL A  35      12.896   4.482  -9.726 0.510 2.000          
ATOM    478  O   VAL A  35      13.039   4.279  -8.515-0.510 1.700          
ATOM    479  N   GLN A  36      12.335   3.578 -10.529-0.470 1.850          
ATOM    480  HN  GLN A  36      12.295   3.752 -11.525 0.310 0.225          
ATOM    481  CA  GLN A  36      11.962   2.274  -9.998 0.070 2.275          
ATOM    482  HA  GLN A  36      11.281   2.413  -9.157 0.090 1.320          
ATOM    483  CB  GLN A  36      11.288   1.323 -11.038-0.180 2.175          
ATOM    484  1HB GLN A  36      12.023   0.891 -11.716 0.090 1.320          
ATOM    485  2HB GLN A  36      10.834   0.480 -10.519 0.090 1.320          
ATOM    486  CG  GLN A  36      10.269   2.047 -11.874-0.180 2.175          
ATOM    487  1HG GLN A  36      10.738   2.830 -12.456 0.090 1.320          
ATOM    488  2HG GLN A  36       9.872   1.357 -12.617 0.090 1.320          
ATOM    489  CD  GLN A  36       9.056   2.615 -11.102 0.550 2.000          
ATOM    490  OE1 GLN A  36       8.314   1.917 -10.421-0.550 1.700          
ATOM    491  NE2 GLN A  36       8.932   3.989 -11.102-0.620 1.850          
ATOM    492 1HE2 GLN A  36       8.145   4.402 -10.625 0.320 0.225          
ATOM    493 2HE2 GLN A  36       9.549   4.549 -11.677 0.300 0.225          
ATOM    494  C   GLN A  36      13.192   1.528  -9.503 0.510 2.000          
ATOM    495  O   GLN A  36      13.205   1.022  -8.375-0.510 1.700          
ATOM    496  N   LEU A  37      14.263   1.516 -10.303-0.470 1.850          
ATOM    497  HN  LEU A  37      14.230   2.017 -11.182 0.310 0.225          
ATOM    498  CA  LEU A  37      15.489   0.838  -9.890 0.070 2.275          
ATOM    499  HA  LEU A  37      15.279  -0.225  -9.763 0.090 1.320          
ATOM    500  CB  LEU A  37      16.535   1.084 -11.008-0.180 2.175          
ATOM    501  1HB LEU A  37      16.158   0.754 -11.972 0.090 1.320          
ATOM    502  2HB LEU A  37      16.741   2.145 -11.113 0.090 1.320          
ATOM    503  CG  LEU A  37      17.906   0.377 -10.669-0.090 2.275          
ATOM    504  HG  LEU A  37      18.251   0.548  -9.649 0.090 1.320          
ATOM    505  CD1 LEU A  37      17.738  -1.092 -10.918-0.270 2.060          
ATOM    506 1HD1 LEU A  37      18.685  -1.619 -10.793 0.090 1.320          
ATOM    507 2HD1 LEU A  37      17.036  -1.551 -10.223 0.090 1.320          
ATOM    508 3HD1 LEU A  37      17.388  -1.295 -11.929 0.090 1.320          
ATOM    509  CD2 LEU A  37      18.987   0.942 -11.611-0.270 2.060          
ATOM    510 1HD2 LEU A  37      19.135   2.010 -11.444 0.090 1.320          
ATOM    511 2HD2 LEU A  37      19.950   0.457 -11.448 0.090 1.320          
ATOM    512 3HD2 LEU A  37      18.721   0.806 -12.660 0.090 1.320          
ATOM    513  C   LEU A  37      16.021   1.414  -8.585 0.510 2.000          
ATOM    514  O   LEU A  37      16.548   0.679  -7.743-0.510 1.700          
ATOM    515  N   VAL A  38      15.887   2.726  -8.393-0.470 1.850          
ATOM    516  HN  VAL A  38      15.507   3.295  -9.142 0.310 0.225          
ATOM    517  CA  VAL A  38      16.302   3.329  -7.132 0.070 2.275          
ATOM    518  HA  VAL A  38      17.335   3.022  -6.953 0.090 1.320          
ATOM    519  CB  VAL A  38      16.280   4.877  -7.099-0.090 2.275          
ATOM    520  HB  VAL A  38      15.326   5.204  -7.516 0.090 1.320          
ATOM    521  CG1 VAL A  38      16.368   5.484  -5.648-0.270 2.060          
ATOM    522 1HG1 VAL A  38      17.251   5.121  -5.120 0.090 1.320          
ATOM    523 2HG1 VAL A  38      16.441   6.571  -5.691 0.090 1.320          
ATOM    524 3HG1 VAL A  38      15.489   5.262  -5.041 0.090 1.320          
ATOM    525  CG2 VAL A  38      17.417   5.468  -8.000-0.270 2.060          
ATOM    526 1HG2 VAL A  38      18.406   5.217  -7.616 0.090 1.320          
ATOM    527 2HG2 VAL A  38      17.348   5.067  -9.011 0.090 1.320          
ATOM    528 3HG2 VAL A  38      17.350   6.554  -8.072 0.090 1.320          
ATOM    529  C   VAL A  38      15.499   2.750  -5.978 0.510 2.000          
ATOM    530  O   VAL A  38      16.058   2.346  -4.951-0.510 1.700          
ATOM    531  N   MET A  39      14.174   2.679  -6.141-0.470 1.850          
ATOM    532  HN  MET A  39      13.761   2.984  -7.018 0.310 0.225          
ATOM    533  CA  MET A  39      13.335   2.168  -5.065 0.070 2.275          
ATOM    534  HA  MET A  39      13.503   2.774  -4.172 0.090 1.320          
ATOM    535  CB  MET A  39      11.902   2.295  -5.471-0.180 2.175          
ATOM    536  1HB MET A  39      11.705   3.348  -5.604 0.090 1.320          
ATOM    537  2HB MET A  39      11.757   1.839  -6.451 0.090 1.320          
ATOM    538  CG  MET A  39      10.793   1.659  -4.496-0.140 2.175          
ATOM    539  1HG MET A  39       9.814   1.758  -4.949 0.090 1.320          
ATOM    540  2HG MET A  39      10.934   0.582  -4.408 0.090 1.320          
ATOM    541  SD  MET A  39      10.751   2.343  -2.831-0.090 2.000          
ATOM    542  CE  MET A  39       9.075   1.884  -2.372-0.220 2.060          
ATOM    543  1HE MET A  39       8.362   2.416  -3.001 0.090 1.320          
ATOM    544  2HE MET A  39       8.921   0.812  -2.488 0.090 1.320          
ATOM    545  3HE MET A  39       8.884   2.141  -1.331 0.090 1.320          
ATOM    546  C   MET A  39      13.691   0.729  -4.722 0.510 2.000          
ATOM    547  O   MET A  39      13.613   0.331  -3.555-0.510 1.700          
ATOM    548  N   ALA A  40      14.103  -0.055  -5.722-0.470 1.850          
ATOM    549  HN  ALA A  40      14.109   0.331  -6.662 0.310 0.225          
ATOM    550  CA  ALA A  40      14.613  -1.400  -5.471 0.070 2.275          
ATOM    551  HA  ALA A  40      13.889  -1.905  -4.828 0.090 1.320          
ATOM    552  CB  ALA A  40      14.661  -2.178  -6.733-0.270 2.060          
ATOM    553  1HB ALA A  40      14.990  -3.202  -6.549 0.090 1.320          
ATOM    554  2HB ALA A  40      13.680  -2.232  -7.205 0.090 1.320          
ATOM    555  3HB ALA A  40      15.353  -1.738  -7.452 0.090 1.320          
ATOM    556  C   ALA A  40      15.917  -1.360  -4.686 0.510 2.000          
ATOM    557  O   ALA A  40      16.104  -2.122  -3.729-0.510 1.700          
ATOM    558  N   VAL A  41      16.845  -0.489  -5.092-0.470 1.850          
ATOM    559  HN  VAL A  41      16.675   0.085  -5.915 0.310 0.225          
ATOM    560  CA  VAL A  41      18.120  -0.385  -4.390 0.070 2.275          
ATOM    561  HA  VAL A  41      18.496  -1.406  -4.284 0.090 1.320          
ATOM    562  CB  VAL A  41      19.221   0.393  -5.134-0.090 2.275          
ATOM    563  HB  VAL A  41      18.873   1.420  -5.262 0.090 1.320          
ATOM    564  CG1 VAL A  41      20.493   0.428  -4.271-0.270 2.060          
ATOM    565 1HG1 VAL A  41      21.323   0.865  -4.827 0.090 1.320          
ATOM    566 2HG1 VAL A  41      20.385   1.038  -3.373 0.090 1.320          
ATOM    567 3HG1 VAL A  41      20.805  -0.571  -3.963 0.090 1.320          
ATOM    568  CG2 VAL A  41      19.518  -0.149  -6.514-0.270 2.060          
ATOM    569 1HG2 VAL A  41      20.003  -1.124  -6.457 0.090 1.320          
ATOM    570 2HG2 VAL A  41      18.630  -0.287  -7.121 0.090 1.320          
ATOM    571 3HG2 VAL A  41      20.183   0.516  -7.066 0.090 1.320          
ATOM    572  C   VAL A  41      17.898   0.116  -2.970 0.510 2.000          
ATOM    573  O   VAL A  41      18.484  -0.402  -2.013-0.510 1.700          
ATOM    574  N   VAL A  42      17.021   1.106  -2.806-0.470 1.850          
ATOM    575  HN  VAL A  42      16.587   1.534  -3.628 0.310 0.225          
ATOM    576  CA  VAL A  42      16.766   1.641  -1.473 0.070 2.275          
ATOM    577  HA  VAL A  42      17.723   1.910  -1.019 0.090 1.320          
ATOM    578  CB  VAL A  42      15.871   2.896  -1.539-0.090 2.275          
ATOM    579  HB  VAL A  42      14.942   2.682  -2.073 0.090 1.320          
ATOM    580  CG1 VAL A  42      15.557   3.429  -0.058-0.270 2.060          
ATOM    581 1HG1 VAL A  42      16.467   3.551   0.532 0.090 1.320          
ATOM    582 2HG1 VAL A  42      15.050   4.394  -0.088 0.090 1.320          
ATOM    583 3HG1 VAL A  42      14.895   2.756   0.489 0.090 1.320          
ATOM    584  CG2 VAL A  42      16.602   4.027  -2.193-0.270 2.060          
ATOM    585 1HG2 VAL A  42      16.978   3.764  -3.179 0.090 1.320          
ATOM    586 2HG2 VAL A  42      15.955   4.895  -2.324 0.090 1.320          
ATOM    587 3HG2 VAL A  42      17.468   4.344  -1.611 0.090 1.320          
ATOM    588  C   VAL A  42      16.129   0.577  -0.585 0.510 2.000          
ATOM    589  O   VAL A  42      16.541   0.384   0.565-0.510 1.700          
ATOM    590  N   SER A  43      15.157  -0.169  -1.117-0.470 1.850          
ATOM    591  HN  SER A  43      14.843   0.003  -2.069 0.310 0.225          
ATOM    592  CA  SER A  43      14.512  -1.208  -0.317 0.070 2.275          
ATOM    593  HA  SER A  43      14.271  -0.756   0.648 0.090 1.320          
ATOM    594  CB  SER A  43      13.170  -1.731  -0.851 0.050 2.175          
ATOM    595  1HB SER A  43      13.315  -2.234  -1.810 0.090 1.320          
ATOM    596  2HB SER A  43      12.782  -2.490  -0.170 0.090 1.320          
ATOM    597  OG  SER A  43      12.185  -0.733  -1.001-0.660 1.770          
ATOM    598  HG1 SER A  43      12.405  -0.201  -1.763 0.430 0.225          
ATOM    599  C   SER A  43      15.483  -2.331   0.016 0.510 2.000          
ATOM    600  O   SER A  43      15.433  -2.894   1.116-0.510 1.700          
ATOM    601  N   ALA A  44      16.378  -2.667  -0.918-0.470 1.850          
ATOM    602  HN  ALA A  44      16.359  -2.223  -1.834 0.310 0.225          
ATOM    603  CA  ALA A  44      17.380  -3.692  -0.643 0.070 2.275          
ATOM    604  HA  ALA A  44      16.862  -4.614  -0.366 0.090 1.320          
ATOM    605  CB  ALA A  44      18.228  -3.967  -1.895-0.270 2.060          
ATOM    606  1HB ALA A  44      18.907  -4.805  -1.729 0.090 1.320          
ATOM    607  2HB ALA A  44      17.606  -4.202  -2.757 0.090 1.320          
ATOM    608  3HB ALA A  44      18.836  -3.102  -2.164 0.090 1.320          
ATOM    609  C   ALA A  44      18.268  -3.285   0.526 0.510 2.000          
ATOM    610  O   ALA A  44      18.662  -4.127   1.340-0.510 1.700          
ATOM    611  N   CYS A  45      18.594  -1.997   0.624-0.470 1.850          
ATOM    612  HN  CYS A  45      18.288  -1.355  -0.100 0.310 0.225          
ATOM    613  CA  CYS A  45      19.343  -1.506   1.775 0.070 2.275          
ATOM    614  HA  CYS A  45      20.233  -2.133   1.873 0.090 1.320          
ATOM    615  CB  CYS A  45      19.850  -0.072   1.519-0.110 2.175          
ATOM    616  1HB CYS A  45      19.000   0.602   1.412 0.090 1.320          
ATOM    617  2HB CYS A  45      20.379   0.268   2.410 0.090 1.320          
ATOM    618  SG  CYS A  45      20.910   0.218   0.178-0.230 2.000          
ATOM    619  HG1 CYS A  45      20.040  -0.132  -0.784 0.160 0.450          
ATOM    620  C   CYS A  45      18.560  -1.685   3.069 0.510 2.000          
ATOM    621  O   CYS A  45      19.125  -2.094   4.091-0.510 1.700          
ATOM    622  N   GLN A  46      17.258  -1.374   3.048-0.470 1.850          
ATOM    623  HN  GLN A  46      16.844  -1.054   2.178 0.310 0.225          
ATOM    624  CA  GLN A  46      16.442  -1.552   4.244 0.070 2.275          
ATOM    625  HA  GLN A  46      17.003  -1.064   5.043 0.090 1.320          
ATOM    626  CB  GLN A  46      15.155  -0.814   4.171-0.180 2.175          
ATOM    627  1HB GLN A  46      15.313   0.134   3.654 0.090 1.320          
ATOM    628  2HB GLN A  46      14.451  -1.369   3.546 0.090 1.320          
ATOM    629  CG  GLN A  46      14.486  -0.496   5.550-0.180 2.175          
ATOM    630  1HG GLN A  46      14.256  -1.432   6.063 0.090 1.320          
ATOM    631  2HG GLN A  46      15.190   0.048   6.180 0.090 1.320          
ATOM    632  CD  GLN A  46      13.175   0.338   5.447 0.550 2.000          
ATOM    633  OE1 GLN A  46      12.694   0.677   4.402-0.550 1.700          
ATOM    634  NE2 GLN A  46      12.624   0.627   6.611-0.620 1.850          
ATOM    635 1HE2 GLN A  46      11.767   1.168   6.595 0.320 0.225          
ATOM    636 2HE2 GLN A  46      13.023   0.295   7.472 0.300 0.225          
ATOM    637  C   GLN A  46      16.371  -3.013   4.651 0.510 2.000          
ATOM    638  O   GLN A  46      16.385  -3.334   5.843-0.510 1.700          
ATOM    639  N   VAL A  47      16.274  -3.916   3.677-0.470 1.850          
ATOM    640  HN  VAL A  47      16.187  -3.618   2.709 0.310 0.225          
ATOM    641  CA  VAL A  47      16.373  -5.335   3.992 0.070 2.275          
ATOM    642  HA  VAL A  47      15.584  -5.610   4.696 0.090 1.320          
ATOM    643  CB  VAL A  47      16.343  -6.281   2.743-0.090 2.275          
ATOM    644  HB  VAL A  47      17.085  -6.009   1.992 0.090 1.320          
ATOM    645  CG1 VAL A  47      16.420  -7.782   3.046-0.270 2.060          
ATOM    646 1HG1 VAL A  47      15.634  -8.111   3.723 0.090 1.320          
ATOM    647 2HG1 VAL A  47      16.339  -8.390   2.143 0.090 1.320          
ATOM    648 3HG1 VAL A  47      17.371  -8.065   3.498 0.090 1.320          
ATOM    649  CG2 VAL A  47      14.944  -6.272   2.145-0.270 2.060          
ATOM    650 1HG2 VAL A  47      14.848  -6.964   1.309 0.090 1.320          
ATOM    651 2HG2 VAL A  47      14.176  -6.530   2.875 0.090 1.320          
ATOM    652 3HG2 VAL A  47      14.712  -5.291   1.736 0.090 1.320          
ATOM    653  C   VAL A  47      17.717  -5.638   4.627 0.510 2.000          
ATOM    654  O   VAL A  47      17.799  -6.275   5.683-0.510 1.700          
ATOM    655  N   PHE A  48      18.795  -5.177   3.997-0.470 1.850          
ATOM    656  HN  PHE A  48      18.701  -4.701   3.102 0.310 0.225          
ATOM    657  CA  PHE A  48      20.112  -5.413   4.569 0.070 2.275          
ATOM    658  HA  PHE A  48      20.225  -6.493   4.692 0.090 1.320          
ATOM    659  CB  PHE A  48      21.240  -4.919   3.559-0.180 2.175          
ATOM    660  1HB PHE A  48      21.065  -5.310   2.556 0.090 1.320          
ATOM    661  2HB PHE A  48      21.251  -3.831   3.480 0.090 1.320          
ATOM    662  CG  PHE A  48      22.578  -5.425   4.098 0.000 1.992          
ATOM    663  CD1 PHE A  48      23.360  -4.615   4.922-0.115 1.992          
ATOM    664  HD1 PHE A  48      22.961  -3.709   5.354 0.115 1.358          
ATOM    665  CE1 PHE A  48      24.722  -4.913   5.046-0.115 1.992          
ATOM    666  HE1 PHE A  48      25.359  -4.265   5.629 0.115 1.358          
ATOM    667  CZ  PHE A  48      25.256  -6.037   4.451-0.115 1.992          
ATOM    668  HZ  PHE A  48      26.308  -6.250   4.578 0.115 1.358          
ATOM    669  CD2 PHE A  48      23.123  -6.605   3.493-0.115 1.992          
ATOM    670  HD2 PHE A  48      22.515  -7.213   2.838 0.115 1.358          
ATOM    671  CE2 PHE A  48      24.465  -6.920   3.659-0.115 1.992          
ATOM    672  HE2 PHE A  48      24.899  -7.789   3.186 0.115 1.358          
ATOM    673  C   PHE A  48      20.222  -4.791   5.952 0.510 2.000          
ATOM    674  O   PHE A  48      20.781  -5.402   6.870-0.510 1.700          
ATOM    675  N   PHE A  49      19.711  -3.572   6.119-0.470 1.850          
ATOM    676  HN  PHE A  49      19.350  -3.068   5.304 0.310 0.225          
ATOM    677  CA  PHE A  49      19.787  -2.922   7.423 0.070 2.275          
ATOM    678  HA  PHE A  49      20.835  -2.911   7.731 0.090 1.320          
ATOM    679  CB  PHE A  49      19.271  -1.391   7.339-0.180 2.175          
ATOM    680  1HB PHE A  49      19.843  -0.853   6.583 0.090 1.320          
ATOM    681  2HB PHE A  49      18.234  -1.378   7.005 0.090 1.320          
ATOM    682  CG  PHE A  49      19.398  -0.629   8.674 0.000 1.992          
ATOM    683  CD1 PHE A  49      20.627  -0.284   9.291-0.115 1.992          
ATOM    684  HD1 PHE A  49      21.560  -0.603   8.848 0.115 1.358          
ATOM    685  CE1 PHE A  49      20.623   0.371  10.519-0.115 1.992          
ATOM    686  HE1 PHE A  49      21.572   0.571  10.994 0.115 1.358          
ATOM    687  CZ  PHE A  49      19.453   0.908  11.084-0.115 1.992          
ATOM    688  HZ  PHE A  49      19.492   1.483  11.997 0.115 1.358          
ATOM    689  CD2 PHE A  49      18.133  -0.163   9.293-0.115 1.992          
ATOM    690  HD2 PHE A  49      17.173  -0.392   8.855 0.115 1.358          
ATOM    691  CE2 PHE A  49      18.231   0.640  10.469-0.115 1.992          
ATOM    692  HE2 PHE A  49      17.326   0.998  10.932 0.115 1.358          
ATOM    693  C   PHE A  49      19.011  -3.707   8.468 0.510 2.000          
ATOM    694  O   PHE A  49      19.497  -3.930   9.581-0.510 1.700          
ATOM    695  N   MET A  50      17.796  -4.139   8.123-0.470 1.850          
ATOM    696  HN  MET A  50      17.427  -3.961   7.190 0.310 0.225          
ATOM    697  CA  MET A  50      16.983  -4.867   9.089 0.070 2.275          
ATOM    698  HA  MET A  50      16.962  -4.300  10.022 0.090 1.320          
ATOM    699  CB  MET A  50      15.504  -5.079   8.614-0.180 2.175          
ATOM    700  1HB MET A  50      15.520  -5.499   7.606 0.090 1.320          
ATOM    701  2HB MET A  50      14.990  -5.830   9.211 0.090 1.320          
ATOM    702  CG  MET A  50      14.709  -3.809   8.594-0.140 2.175          
ATOM    703  1HG MET A  50      15.238  -3.075   7.992 0.090 1.320          
ATOM    704  2HG MET A  50      13.761  -3.950   8.101 0.090 1.320          
ATOM    705  SD  MET A  50      14.378  -3.026  10.245-0.090 2.000          
ATOM    706  CE  MET A  50      13.854  -1.432   9.631-0.220 2.060          
ATOM    707  1HE MET A  50      13.619  -0.774  10.463 0.090 1.320          
ATOM    708  2HE MET A  50      14.647  -0.973   9.041 0.090 1.320          
ATOM    709  3HE MET A  50      12.964  -1.542   9.012 0.090 1.320          
ATOM    710  C   MET A  50      17.609  -6.212   9.438 0.510 2.000          
ATOM    711  O   MET A  50      17.596  -6.622  10.604-0.510 1.700          
ATOM    712  N   VAL A  51      18.214  -6.888   8.458-0.470 1.850          
ATOM    713  HN  VAL A  51      18.177  -6.544   7.501 0.310 0.225          
ATOM    714  CA  VAL A  51      18.814  -8.195   8.718 0.070 2.275          
ATOM    715  HA  VAL A  51      18.064  -8.841   9.182 0.090 1.320          
ATOM    716  CB  VAL A  51      19.353  -8.863   7.438-0.090 2.275          
ATOM    717  HB  VAL A  51      19.969  -8.146   6.889 0.090 1.320          
ATOM    718  CG1 VAL A  51      20.173 -10.146   7.677-0.270 2.060          
ATOM    719 1HG1 VAL A  51      21.140  -9.941   8.139 0.090 1.320          
ATOM    720 2HG1 VAL A  51      19.644 -10.849   8.323 0.090 1.320          
ATOM    721 3HG1 VAL A  51      20.391 -10.660   6.740 0.090 1.320          
ATOM    722  CG2 VAL A  51      18.196  -9.284   6.571-0.270 2.060          
ATOM    723 1HG2 VAL A  51      18.526  -9.555   5.568 0.090 1.320          
ATOM    724 2HG2 VAL A  51      17.673 -10.145   6.990 0.090 1.320          
ATOM    725 3HG2 VAL A  51      17.444  -8.508   6.461 0.090 1.320          
ATOM    726  C   VAL A  51      19.971  -8.075   9.706 0.510 2.000          
ATOM    727  O   VAL A  51      20.145  -8.931  10.583-0.510 1.700          
ATOM    728  N   THR A  52      20.770  -7.010   9.595-0.470 1.850          
ATOM    729  HN  THR A  52      20.632  -6.368   8.822 0.310 0.225          
ATOM    730  CA  THR A  52      21.901  -6.840  10.506 0.070 2.275          
ATOM    731  HA  THR A  52      22.482  -7.766  10.493 0.090 1.320          
ATOM    732  CB  THR A  52      22.821  -5.688  10.137 0.140 2.275          
ATOM    733  HB  THR A  52      23.677  -5.748  10.814 0.090 1.320          
ATOM    734  OG1 THR A  52      22.281  -4.399  10.325-0.660 1.770          
ATOM    735  HG1 THR A  52      21.440  -4.352   9.873 0.430 0.225          
ATOM    736  CG2 THR A  52      23.383  -5.877   8.726-0.270 2.060          
ATOM    737 1HG2 THR A  52      22.789  -5.402   7.961 0.090 1.320          
ATOM    738 2HG2 THR A  52      24.367  -5.413   8.650 0.090 1.320          
ATOM    739 3HG2 THR A  52      23.509  -6.927   8.459 0.090 1.320          
ATOM    740  C   THR A  52      21.454  -6.619  11.945 0.510 2.000          
ATOM    741  O   THR A  52      22.195  -6.954  12.876-0.510 1.700          
ATOM    742  N   ARG A  53      20.287  -6.016  12.155-0.470 1.850          
ATOM    743  HN  ARG A  53      19.642  -5.951  11.372 0.310 0.225          
ATOM    744  CA  ARG A  53      19.734  -5.961  13.504 0.070 2.275          
ATOM    745  HA  ARG A  53      20.524  -5.801  14.239 0.090 1.320          
ATOM    746  CB  ARG A  53      18.720  -4.811  13.642-0.180 2.175          
ATOM    747  1HB ARG A  53      17.772  -5.116  13.187 0.090 1.320          
ATOM    748  2HB ARG A  53      18.478  -4.665  14.694 0.090 1.320          
ATOM    749  CG  ARG A  53      19.109  -3.512  12.983-0.180 2.175          
ATOM    750  1HG ARG A  53      19.026  -3.632  11.906 0.090 1.320          
ATOM    751  2HG ARG A  53      18.382  -2.735  13.216 0.090 1.320          
ATOM    752  CD  ARG A  53      20.500  -3.085  13.317 0.200 2.175          
ATOM    753  1HD ARG A  53      21.264  -3.834  13.108 0.090 1.320          
ATOM    754  2HD ARG A  53      20.743  -2.250  12.657 0.090 1.320          
ATOM    755  NE  ARG A  53      20.580  -2.628  14.713-0.700 1.850          
ATOM    756  HE  ARG A  53      20.011  -3.202  15.319 0.440 0.225          
ATOM    757  CZ  ARG A  53      21.149  -1.491  15.134 0.640 2.000          
ATOM    758  NH1 ARG A  53      20.650  -0.981  16.248-0.800 1.850          
ATOM    759 1HH1 ARG A  53      21.033  -0.144  16.668 0.460 0.225          
ATOM    760 2HH1 ARG A  53      19.852  -1.387  16.714 0.460 0.225          
ATOM    761  NH2 ARG A  53      22.149  -0.870  14.491-0.800 1.850          
ATOM    762 1HH2 ARG A  53      22.590  -0.017  14.807 0.460 0.225          
ATOM    763 2HH2 ARG A  53      22.550  -1.303  13.665 0.460 0.225          
ATOM    764  C   ARG A  53      19.130  -7.341  13.720 0.510 2.000          
ATOM    765  O   ARG A  53      18.002  -7.609  13.299-0.510 1.700          
ATOM    766  N   ALA A  54      19.868  -8.223  14.392-0.470 1.850          
ATOM    767  HN  ALA A  54      20.831  -7.953  14.531 0.310 0.225          
ATOM    768  CA  ALA A  54      19.625  -9.643  14.168 0.070 2.275          
ATOM    769  HA  ALA A  54      19.354  -9.743  13.110 0.090 1.320          
ATOM    770  CB  ALA A  54      20.870 -10.459  14.243-0.270 2.060          
ATOM    771  1HB ALA A  54      21.419 -10.319  15.172 0.090 1.320          
ATOM    772  2HB ALA A  54      20.643 -11.522  14.139 0.090 1.320          
ATOM    773  3HB ALA A  54      21.542 -10.202  13.422 0.090 1.320          
ATOM    774  C   ALA A  54      18.380 -10.167  14.879 0.510 2.000          
ATOM    775  O   ALA A  54      17.443 -10.589  14.191-0.510 1.700          
ATOM    776  N   PRO A  55      18.277 -10.141  16.226-0.290 1.850          
ATOM    777  CD  PRO A  55      19.433 -10.223  17.117 0.000 2.175          
ATOM    778  1HD PRO A  55      20.024 -11.112  16.886 0.090 1.320          
ATOM    779  2HD PRO A  55      20.072  -9.340  17.071 0.090 1.320          
ATOM    780  CA  PRO A  55      17.001 -10.554  16.816 0.020 2.275          
ATOM    781  HA  PRO A  55      16.460 -11.310  16.239 0.090 1.320          
ATOM    782  CB  PRO A  55      17.484 -11.191  18.144-0.180 2.175          
ATOM    783  1HB PRO A  55      17.745 -12.238  17.976 0.090 1.320          
ATOM    784  2HB PRO A  55      16.726 -11.166  18.930 0.090 1.320          
ATOM    785  CG  PRO A  55      18.714 -10.378  18.466-0.180 2.175          
ATOM    786  1HG PRO A  55      19.346 -10.872  19.206 0.090 1.320          
ATOM    787  2HG PRO A  55      18.435  -9.405  18.869 0.090 1.320          
ATOM    788  C   PRO A  55      16.052  -9.392  17.085 0.510 2.000          
ATOM    789  O   PRO A  55      14.836  -9.591  17.151-0.510 1.700          
ATOM    790  N   LYS A  56      16.569  -8.167  17.205-0.470 1.850          
ATOM    791  HN  LYS A  56      17.509  -8.034  16.871 0.310 0.225          
ATOM    792  CA  LYS A  56      15.725  -7.026  17.556 0.070 2.275          
ATOM    793  HA  LYS A  56      14.886  -7.338  18.172 0.090 1.320          
ATOM    794  CB  LYS A  56      16.485  -5.889  18.247-0.180 2.175          
ATOM    795  1HB LYS A  56      17.299  -5.530  17.614 0.090 1.320          
ATOM    796  2HB LYS A  56      15.808  -5.039  18.359 0.090 1.320          
ATOM    797  CG  LYS A  56      17.041  -6.241  19.602-0.180 2.175          
ATOM    798  1HG LYS A  56      16.285  -6.835  20.116 0.090 1.320          
ATOM    799  2HG LYS A  56      17.897  -6.904  19.474 0.090 1.320          
ATOM    800  CD  LYS A  56      17.410  -5.008  20.486-0.180 2.175          
ATOM    801  1HD LYS A  56      18.336  -4.537  20.151 0.090 1.320          
ATOM    802  2HD LYS A  56      16.637  -4.242  20.376 0.090 1.320          
ATOM    803  CE  LYS A  56      17.456  -5.411  22.011 0.210 2.175          
ATOM    804  1HE LYS A  56      17.527  -4.513  22.628 0.050 1.320          
ATOM    805  2HE LYS A  56      16.541  -5.925  22.311 0.050 1.320          
ATOM    806  NZ  LYS A  56      18.658  -6.279  22.277-0.300 1.850          
ATOM    807  1HZ LYS A  56      18.682  -6.519  23.260 0.330 0.225          
ATOM    808  2HZ LYS A  56      18.605  -7.126  21.731 0.330 0.225          
ATOM    809  3HZ LYS A  56      19.505  -5.776  22.052 0.330 0.225          
ATOM    810  C   LYS A  56      15.170  -6.404  16.279 0.510 2.000          
ATOM    811  O   LYS A  56      15.551  -5.312  15.854-0.510 1.700          
ATOM    812  N   VAL A  57      14.222  -7.124  15.686-0.470 1.850          
ATOM    813  HN  VAL A  57      13.985  -8.057  16.019 0.310 0.225          
ATOM    814  CA  VAL A  57      13.534  -6.673  14.480 0.070 2.275          
ATOM    815  HA  VAL A  57      13.218  -5.653  14.693 0.090 1.320          
ATOM    816  CB  VAL A  57      14.488  -6.644  13.249-0.090 2.275          
ATOM    817  HB  VAL A  57      15.375  -6.085  13.542 0.090 1.320          
ATOM    818  CG1 VAL A  57      15.048  -8.098  12.897-0.270 2.060          
ATOM    819 1HG1 VAL A  57      15.789  -8.057  12.097 0.090 1.320          
ATOM    820 2HG1 VAL A  57      15.534  -8.568  13.753 0.090 1.320          
ATOM    821 3HG1 VAL A  57      14.257  -8.770  12.563 0.090 1.320          
ATOM    822  CG2 VAL A  57      14.063  -5.924  11.972-0.270 2.060          
ATOM    823 1HG2 VAL A  57      14.932  -5.845  11.324 0.090 1.320          
ATOM    824 2HG2 VAL A  57      13.294  -6.479  11.435 0.090 1.320          
ATOM    825 3HG2 VAL A  57      13.727  -4.914  12.173 0.090 1.320          
ATOM    826  C   VAL A  57      12.284  -7.531  14.290 0.510 2.000          
ATOM    827  O   VAL A  57      12.259  -8.692  14.724-0.510 1.700          
ATOM    828  N   PRO A  58      11.240  -7.024  13.643-0.290 1.850          
ATOM    829  CD  PRO A  58      11.004  -5.605  13.341 0.000 2.175          
ATOM    830  1HD PRO A  58      11.108  -5.002  14.243 0.090 1.320          
ATOM    831  2HD PRO A  58      11.638  -5.195  12.567 0.090 1.320          
ATOM    832  CA  PRO A  58      10.112  -7.884  13.281 0.020 2.275          
ATOM    833  HA  PRO A  58       9.957  -8.690  14.003 0.090 1.320          
ATOM    834  CB  PRO A  58       9.037  -6.941  13.462-0.180 2.175          
ATOM    835  1HB PRO A  58       8.787  -6.844  14.520 0.090 1.320          
ATOM    836  2HB PRO A  58       8.121  -7.237  12.954 0.090 1.320          
ATOM    837  CG  PRO A  58       9.578  -5.663  12.920-0.180 2.175          
ATOM    838  1HG PRO A  58       9.004  -4.797  13.251 0.090 1.320          
ATOM    839  2HG PRO A  58       9.490  -5.706  11.837 0.090 1.320          
ATOM    840  C   PRO A  58      10.363  -8.522  11.922 0.510 2.000          
ATOM    841  O   PRO A  58      10.983  -7.935  11.028-0.510 1.700          
ATOM    842  N   TRP A  59       9.885  -9.764  11.773-0.470 1.850          
ATOM    843  HN  TRP A  59       9.154 -10.079  12.401 0.310 0.225          
ATOM    844  CA  TRP A  59      10.059 -10.453  10.495 0.070 2.275          
ATOM    845  HA  TRP A  59      11.130 -10.476  10.282 0.090 1.320          
ATOM    846  CB  TRP A  59       9.563 -11.957  10.536-0.180 2.175          
ATOM    847  1HB TRP A  59       9.764 -12.422   9.570 0.090 1.320          
ATOM    848  2HB TRP A  59      10.184 -12.500  11.249 0.090 1.320          
ATOM    849  CG  TRP A  59       8.063 -12.268  10.892-0.030 1.992          
ATOM    850  CD1 TRP A  59       7.604 -12.682  12.088 0.035 1.992          
ATOM    851  HD1 TRP A  59       8.214 -12.812  12.970 0.115 1.358          
ATOM    852  NE1 TRP A  59       6.277 -12.783  12.016-0.610 1.850          
ATOM    853  HE1 TRP A  59       5.691 -12.910  12.826 0.380 0.225          
ATOM    854  CE2 TRP A  59       5.833 -12.651  10.725 0.130 1.800          
ATOM    855  CD2 TRP A  59       6.926 -12.212  10.005-0.020 1.800          
ATOM    856  CE3 TRP A  59       6.775 -11.843   8.700-0.115 1.992          
ATOM    857  HE3 TRP A  59       7.622 -11.518   8.116 0.115 1.358          
ATOM    858  CZ3 TRP A  59       5.502 -11.893   8.138-0.115 1.992          
ATOM    859  HZ3 TRP A  59       5.378 -11.614   7.102 0.115 1.358          
ATOM    860  CZ2 TRP A  59       4.552 -12.624  10.186-0.115 1.992          
ATOM    861  HZ2 TRP A  59       3.697 -12.883  10.792 0.115 1.358          
ATOM    862  CH2 TRP A  59       4.399 -12.326   8.850-0.115 1.992          
ATOM    863  HH2 TRP A  59       3.420 -12.387   8.413 0.115 1.358          
ATOM    864  C   TRP A  59       9.415  -9.680   9.348 0.510 2.000          
ATOM    865  O   TRP A  59       9.846  -9.803   8.196-0.510 1.700          
ATOM    866  N   GLU A  60       8.379  -8.888   9.644-0.470 1.850          
ATOM    867  HN  GLU A  60       7.942  -8.957  10.575 0.310 0.225          
ATOM    868  CA  GLU A  60       7.736  -8.071   8.619 0.070 2.275          
ATOM    869  HA  GLU A  60       7.505  -8.728   7.780 0.090 1.320          
ATOM    870  CB  GLU A  60       6.376  -7.532   9.132-0.180 2.175          
ATOM    871  1HB GLU A  60       6.565  -6.687   9.790 0.090 1.320          
ATOM    872  2HB GLU A  60       5.780  -7.157   8.301 0.090 1.320          
ATOM    873  CG  GLU A  60       5.618  -8.649   9.890-0.279 2.175          
ATOM    874  1HG GLU A  60       4.549  -8.490   9.749 0.090 1.320          
ATOM    875  2HG GLU A  60       5.806  -9.632   9.484 0.090 1.320          
ATOM    876  CD  GLU A  60       5.825  -8.682  11.423 0.621 2.000          
ATOM    877  OE1 GLU A  60       6.921  -9.081  12.007-0.756 1.700          
ATOM    878  OE2 GLU A  60       4.895  -8.329  12.155-0.756 1.700          
ATOM    879  C   GLU A  60       8.677  -6.992   8.104 0.510 2.000          
ATOM    880  O   GLU A  60       8.655  -6.659   6.914-0.510 1.700          
ATOM    881  N   ALA A  61       9.497  -6.425   8.994-0.470 1.850          
ATOM    882  HN  ALA A  61       9.574  -6.857   9.909 0.310 0.225          
ATOM    883  CA  ALA A  61      10.431  -5.372   8.609 0.070 2.275          
ATOM    884  HA  ALA A  61       9.872  -4.607   8.066 0.090 1.320          
ATOM    885  CB  ALA A  61      11.029  -4.723   9.846-0.270 2.060          
ATOM    886  1HB ALA A  61      10.272  -4.233  10.455 0.090 1.320          
ATOM    887  2HB ALA A  61      11.570  -5.460  10.432 0.090 1.320          
ATOM    888  3HB ALA A  61      11.743  -3.953   9.556 0.090 1.320          
ATOM    889  C   ALA A  61      11.498  -5.881   7.647 0.510 2.000          
ATOM    890  O   ALA A  61      12.125  -5.082   6.944-0.510 1.700          
ATOM    891  N   ILE A  62      11.784  -7.183   7.666-0.470 1.850          
ATOM    892  HN  ILE A  62      11.301  -7.788   8.316 0.310 0.225          
ATOM    893  CA  ILE A  62      12.636  -7.767   6.635 0.070 2.275          
ATOM    894  HA  ILE A  62      13.414  -7.058   6.339 0.090 1.320          
ATOM    895  CB  ILE A  62      13.269  -9.095   6.923-0.090 2.275          
ATOM    896  HB  ILE A  62      12.559  -9.928   6.916 0.090 1.320          
ATOM    897  CG2 ILE A  62      14.428  -9.388   5.875-0.270 2.060          
ATOM    898 1HG2 ILE A  62      14.076  -9.561   4.858 0.090 1.320          
ATOM    899 2HG2 ILE A  62      15.151  -8.574   5.855 0.090 1.320          
ATOM    900 3HG2 ILE A  62      14.977 -10.289   6.146 0.090 1.320          
ATOM    901  CG1 ILE A  62      13.800  -9.005   8.372-0.180 2.175          
ATOM    902 1HG1 ILE A  62      14.587  -8.251   8.444 0.090 1.320          
ATOM    903 2HG1 ILE A  62      13.029  -8.704   9.082 0.090 1.320          
ATOM    904  CD1 ILE A  62      14.330 -10.373   8.935-0.270 2.060          
ATOM    905  HD1 ILE A  62      14.630 -10.267   9.979 0.090 1.320          
ATOM    906  HD2 ILE A  62      13.564 -11.148   8.890 0.090 1.320          
ATOM    907  HD3 ILE A  62      15.203 -10.727   8.387 0.090 1.320          
ATOM    908  C   ILE A  62      11.815  -8.155   5.413 0.510 2.000          
ATOM    909  O   ILE A  62      12.248  -7.958   4.273-0.510 1.700          
ATOM    910  N   TYR A  63      10.630  -8.724   5.631-0.470 1.850          
ATOM    911  HN  TYR A  63      10.348  -8.935   6.584 0.310 0.225          
ATOM    912  CA  TYR A  63       9.837  -9.253   4.527 0.070 2.275          
ATOM    913  HA  TYR A  63      10.489  -9.849   3.883 0.090 1.320          
ATOM    914  CB  TYR A  63       8.742 -10.253   5.129-0.180 2.175          
ATOM    915  1HB TYR A  63       9.213 -11.174   5.474 0.090 1.320          
ATOM    916  2HB TYR A  63       8.248  -9.818   5.995 0.090 1.320          
ATOM    917  CG  TYR A  63       7.696 -10.581   4.066 0.000 1.992          
ATOM    918  CD1 TYR A  63       7.820 -11.558   3.063-0.115 1.992          
ATOM    919  HD1 TYR A  63       8.717 -12.158   3.021 0.115 1.358          
ATOM    920  CE1 TYR A  63       6.808 -11.778   2.087-0.115 1.992          
ATOM    921  HE1 TYR A  63       6.913 -12.549   1.337 0.115 1.358          
ATOM    922  CZ  TYR A  63       5.625 -11.110   2.274 0.110 1.992          
ATOM    923  OH  TYR A  63       4.562 -11.583   1.384-0.540 1.770          
ATOM    924  HH  TYR A  63       3.711 -11.230   1.612 0.430 0.225          
ATOM    925  CD2 TYR A  63       6.576  -9.705   4.036-0.115 1.992          
ATOM    926  HD2 TYR A  63       6.471  -8.896   4.742 0.115 1.358          
ATOM    927  CE2 TYR A  63       5.527 -10.035   3.206-0.115 1.992          
ATOM    928  HE2 TYR A  63       4.612  -9.464   3.264 0.115 1.358          
ATOM    929  C   TYR A  63       9.283  -8.137   3.655 0.510 2.000          
ATOM    930  O   TYR A  63       9.403  -8.184   2.427-0.510 1.700          
ATOM    931  N   LEU A  64       8.641  -7.141   4.271-0.470 1.850          
ATOM    932  HN  LEU A  64       8.637  -7.086   5.291 0.310 0.225          
ATOM    933  CA  LEU A  64       7.991  -6.088   3.491 0.070 2.275          
ATOM    934  HA  LEU A  64       7.267  -6.595   2.849 0.090 1.320          
ATOM    935  CB  LEU A  64       7.177  -5.129   4.387-0.180 2.175          
ATOM    936  1HB LEU A  64       7.823  -4.732   5.164 0.090 1.320          
ATOM    937  2HB LEU A  64       6.852  -4.264   3.805 0.090 1.320          
ATOM    938  CG  LEU A  64       5.967  -5.783   5.073-0.090 2.275          
ATOM    939  HG  LEU A  64       6.238  -6.755   5.486 0.090 1.320          
ATOM    940  CD1 LEU A  64       5.555  -4.898   6.205-0.270 2.060          
ATOM    941 1HD1 LEU A  64       5.282  -3.899   5.867 0.090 1.320          
ATOM    942 2HD1 LEU A  64       4.696  -5.306   6.741 0.090 1.320          
ATOM    943 3HD1 LEU A  64       6.354  -4.791   6.940 0.090 1.320          
ATOM    944  CD2 LEU A  64       4.752  -5.912   4.195-0.270 2.060          
ATOM    945 1HD2 LEU A  64       4.484  -4.963   3.729 0.090 1.320          
ATOM    946 2HD2 LEU A  64       4.928  -6.632   3.396 0.090 1.320          
ATOM    947 3HD2 LEU A  64       3.885  -6.265   4.752 0.090 1.320          
ATOM    948  C   LEU A  64       8.951  -5.403   2.530 0.510 2.000          
ATOM    949  O   LEU A  64       8.638  -5.338   1.328-0.510 1.700          
ATOM    950  N   PRO A  65      10.118  -4.904   2.956-0.290 1.850          
ATOM    951  CD  PRO A  65      10.550  -4.552   4.297 0.000 2.175          
ATOM    952  1HD PRO A  65       9.777  -4.141   4.938 0.090 1.320          
ATOM    953  2HD PRO A  65      10.948  -5.449   4.767 0.090 1.320          
ATOM    954  CA  PRO A  65      11.037  -4.314   1.973 0.020 2.275          
ATOM    955  HA  PRO A  65      10.554  -3.468   1.475 0.090 1.320          
ATOM    956  CB  PRO A  65      12.241  -3.856   2.734-0.180 2.175          
ATOM    957  1HB PRO A  65      12.763  -3.029   2.250 0.090 1.320          
ATOM    958  2HB PRO A  65      12.961  -4.652   2.904 0.090 1.320          
ATOM    959  CG  PRO A  65      11.663  -3.486   4.077-0.180 2.175          
ATOM    960  1HG PRO A  65      11.224  -2.487   4.028 0.090 1.320          
ATOM    961  2HG PRO A  65      12.409  -3.484   4.873 0.090 1.320          
ATOM    962  C   PRO A  65      11.525  -5.315   0.943 0.510 2.000          
ATOM    963  O   PRO A  65      11.744  -4.938  -0.215-0.510 1.700          
ATOM    964  N   THR A  66      11.682  -6.587   1.322-0.470 1.850          
ATOM    965  HN  THR A  66      11.487  -6.868   2.272 0.310 0.225          
ATOM    966  CA  THR A  66      12.077  -7.603   0.351 0.070 2.275          
ATOM    967  HA  THR A  66      13.029  -7.291  -0.074 0.090 1.320          
ATOM    968  CB  THR A  66      12.230  -8.970   0.993 0.140 2.275          
ATOM    969  HB  THR A  66      11.271  -9.410   1.270 0.090 1.320          
ATOM    970  OG1 THR A  66      13.082  -8.982   2.089-0.660 1.770          
ATOM    971  HG1 THR A  66      12.688  -8.544   2.850 0.430 0.225          
ATOM    972  CG2 THR A  66      12.960  -9.890  -0.051-0.270 2.060          
ATOM    973 1HG2 THR A  66      12.368 -10.078  -0.947 0.090 1.320          
ATOM    974 2HG2 THR A  66      13.918  -9.473  -0.363 0.090 1.320          
ATOM    975 3HG2 THR A  66      13.169 -10.867   0.385 0.090 1.320          
ATOM    976  C   THR A  66      11.072  -7.678  -0.787 0.510 2.000          
ATOM    977  O   THR A  66      11.445  -7.856  -1.952-0.510 1.700          
ATOM    978  N   THR A  67       9.791  -7.503  -0.468-0.470 1.850          
ATOM    979  HN  THR A  67       9.526  -7.421   0.508 0.310 0.225          
ATOM    980  CA  THR A  67       8.769  -7.500  -1.498 0.070 2.275          
ATOM    981  HA  THR A  67       8.885  -8.422  -2.074 0.090 1.320          
ATOM    982  CB  THR A  67       7.221  -7.423  -1.040 0.140 2.275          
ATOM    983  HB  THR A  67       6.615  -7.447  -1.950 0.090 1.320          
ATOM    984  OG1 THR A  67       6.893  -6.209  -0.394-0.660 1.770          
ATOM    985  HG1 THR A  67       7.552  -6.000   0.273 0.430 0.225          
ATOM    986  CG2 THR A  67       6.726  -8.600  -0.154-0.270 2.060          
ATOM    987 1HG2 THR A  67       5.654  -8.546   0.030 0.090 1.320          
ATOM    988 2HG2 THR A  67       6.920  -9.559  -0.636 0.090 1.320          
ATOM    989 3HG2 THR A  67       7.231  -8.619   0.813 0.090 1.320          
ATOM    990  C   THR A  67       8.980  -6.352  -2.466 0.510 2.000          
ATOM    991  O   THR A  67       8.811  -6.505  -3.682-0.510 1.700          
ATOM    992  N   ASP A  68       9.394  -5.202  -1.952-0.470 1.850          
ATOM    993  HN  ASP A  68       9.631  -5.162  -0.969 0.310 0.225          
ATOM    994  CA  ASP A  68       9.574  -4.048  -2.815 0.070 2.275          
ATOM    995  HA  ASP A  68       8.679  -3.906  -3.429 0.090 1.320          
ATOM    996  CB  ASP A  68       9.876  -2.799  -2.006-0.210 2.175          
ATOM    997  1HB ASP A  68      10.586  -2.993  -1.205 0.090 1.320          
ATOM    998  2HB ASP A  68      10.310  -2.011  -2.624 0.090 1.320          
ATOM    999  CG  ASP A  68       8.542  -2.251  -1.487 0.750 2.000          
ATOM   1000  OD1 ASP A  68       8.982  -1.596  -0.374-0.360 1.700          
ATOM   1001  OD2 ASP A  68       7.738  -1.687  -2.238-0.360 1.700          
ATOM   1002  C   ASP A  68      10.732  -4.232  -3.783 0.510 2.000          
ATOM   1003  O   ASP A  68      10.689  -3.695  -4.895-0.510 1.700          
ATOM   1004  N   MET A  69      11.769  -4.976  -3.388-0.470 1.850          
ATOM   1005  HN  MET A  69      11.757  -5.397  -2.467 0.310 0.225          
ATOM   1006  CA  MET A  69      12.811  -5.337  -4.343 0.070 2.275          
ATOM   1007  HA  MET A  69      13.323  -4.430  -4.671 0.090 1.320          
ATOM   1008  CB  MET A  69      13.792  -6.260  -3.684-0.180 2.175          
ATOM   1009  1HB MET A  69      13.298  -7.202  -3.446 0.090 1.320          
ATOM   1010  2HB MET A  69      14.535  -6.536  -4.435 0.090 1.320          
ATOM   1011  CG  MET A  69      14.564  -5.819  -2.426-0.140 2.175          
ATOM   1012  1HG MET A  69      15.278  -5.029  -2.661 0.090 1.320          
ATOM   1013  2HG MET A  69      13.871  -5.391  -1.702 0.090 1.320          
ATOM   1014  SD  MET A  69      15.394  -7.202  -1.584-0.090 2.000          
ATOM   1015  CE  MET A  69      16.765  -7.382  -2.707-0.220 2.060          
ATOM   1016  1HE MET A  69      17.321  -6.454  -2.811 0.090 1.320          
ATOM   1017  2HE MET A  69      17.448  -8.144  -2.332 0.090 1.320          
ATOM   1018  3HE MET A  69      16.423  -7.697  -3.692 0.090 1.320          
ATOM   1019  C   MET A  69      12.213  -6.021  -5.559 0.510 2.000          
ATOM   1020  O   MET A  69      12.486  -5.639  -6.703-0.510 1.700          
ATOM   1021  N   ILE A  70      11.382  -7.038  -5.326-0.470 1.850          
ATOM   1022  HN  ILE A  70      11.128  -7.274  -4.376 0.310 0.225          
ATOM   1023  CA  ILE A  70      10.852  -7.821  -6.434 0.070 2.275          
ATOM   1024  HA  ILE A  70      11.691  -8.163  -7.045 0.090 1.320          
ATOM   1025  CB  ILE A  70      10.123  -9.057  -5.888-0.090 2.275          
ATOM   1026  HB  ILE A  70       9.302  -8.684  -5.271 0.090 1.320          
ATOM   1027  CG2 ILE A  70       9.411  -9.941  -6.976-0.270 2.060          
ATOM   1028 1HG2 ILE A  70      10.132 -10.352  -7.683 0.090 1.320          
ATOM   1029 2HG2 ILE A  70       8.875 -10.775  -6.524 0.090 1.320          
ATOM   1030 3HG2 ILE A  70       8.674  -9.373  -7.544 0.090 1.320          
ATOM   1031  CG1 ILE A  70      11.082  -9.766  -4.912-0.180 2.175          
ATOM   1032 1HG1 ILE A  70      12.012 -10.009  -5.430 0.090 1.320          
ATOM   1033 2HG1 ILE A  70      11.369  -9.126  -4.081 0.090 1.320          
ATOM   1034  CD1 ILE A  70      10.566 -10.985  -4.300-0.270 2.060          
ATOM   1035  HD1 ILE A  70       9.625 -10.802  -3.780 0.090 1.320          
ATOM   1036  HD2 ILE A  70      10.397 -11.769  -5.039 0.090 1.320          
ATOM   1037  HD3 ILE A  70      11.272 -11.381  -3.568 0.090 1.320          
ATOM   1038  C   ILE A  70       9.991  -6.944  -7.327 0.510 2.000          
ATOM   1039  O   ILE A  70      10.175  -6.902  -8.548-0.510 1.700          
ATOM   1040  N   THR A  71       9.065  -6.196  -6.727-0.470 1.850          
ATOM   1041  HN  THR A  71       8.889  -6.280  -5.730 0.310 0.225          
ATOM   1042  CA  THR A  71       8.123  -5.445  -7.543 0.070 2.275          
ATOM   1043  HA  THR A  71       7.630  -6.121  -8.244 0.090 1.320          
ATOM   1044  CB  THR A  71       7.132  -4.725  -6.762 0.140 2.275          
ATOM   1045  HB  THR A  71       7.584  -3.978  -6.102 0.090 1.320          
ATOM   1046  OG1 THR A  71       6.427  -5.647  -5.921-0.660 1.770          
ATOM   1047  HG1 THR A  71       5.887  -5.197  -5.275 0.430 0.225          
ATOM   1048  CG2 THR A  71       6.056  -4.054  -7.662-0.270 2.060          
ATOM   1049 1HG2 THR A  71       5.617  -4.763  -8.364 0.090 1.320          
ATOM   1050 2HG2 THR A  71       5.242  -3.661  -7.053 0.090 1.320          
ATOM   1051 3HG2 THR A  71       6.430  -3.201  -8.231 0.090 1.320          
ATOM   1052  C   THR A  71       8.815  -4.325  -8.314 0.510 2.000          
ATOM   1053  O   THR A  71       8.597  -4.179  -9.521-0.510 1.700          
ATOM   1054  N   TYR A  72       9.704  -3.570  -7.662-0.470 1.850          
ATOM   1055  HN  TYR A  72       9.941  -3.761  -6.691 0.310 0.225          
ATOM   1056  CA  TYR A  72      10.302  -2.417  -8.329 0.070 2.275          
ATOM   1057  HA  TYR A  72       9.569  -1.995  -9.021 0.090 1.320          
ATOM   1058  CB  TYR A  72      10.641  -1.326  -7.354-0.180 2.175          
ATOM   1059  1HB TYR A  72      11.181  -1.703  -6.485 0.090 1.320          
ATOM   1060  2HB TYR A  72      11.298  -0.588  -7.816 0.090 1.320          
ATOM   1061  CG  TYR A  72       9.373  -0.635  -6.960 0.000 1.992          
ATOM   1062  CD1 TYR A  72       8.812   0.283  -7.854-0.115 1.992          
ATOM   1063  HD1 TYR A  72       9.293   0.491  -8.794 0.115 1.358          
ATOM   1064  CE1 TYR A  72       7.529   0.747  -7.586-0.115 1.992          
ATOM   1065  HE1 TYR A  72       7.028   1.364  -8.318 0.115 1.358          
ATOM   1066  CZ  TYR A  72       6.959   0.591  -6.334 0.110 1.992          
ATOM   1067  OH  TYR A  72       5.729   1.263  -6.090-0.540 1.770          
ATOM   1068  HH  TYR A  72       5.321   1.071  -5.221 0.430 0.225          
ATOM   1069  CD2 TYR A  72       8.754  -0.894  -5.757-0.115 1.992          
ATOM   1070  HD2 TYR A  72       9.208  -1.579  -5.058 0.115 1.358          
ATOM   1071  CE2 TYR A  72       7.629  -0.166  -5.352-0.115 1.992          
ATOM   1072  HE2 TYR A  72       7.200  -0.294  -4.369 0.115 1.358          
ATOM   1073  C   TYR A  72      11.447  -2.796  -9.247 0.510 2.000          
ATOM   1074  O   TYR A  72      11.748  -2.043 -10.178-0.510 1.700          
ATOM   1075  N   SER A  73      12.078  -3.947  -9.024-0.470 1.850          
ATOM   1076  HN  SER A  73      11.868  -4.509  -8.203 0.310 0.225          
ATOM   1077  CA  SER A  73      12.942  -4.499 -10.057 0.070 2.275          
ATOM   1078  HA  SER A  73      13.716  -3.769 -10.307 0.090 1.320          
ATOM   1079  CB  SER A  73      13.610  -5.861  -9.663 0.050 2.175          
ATOM   1080  1HB SER A  73      14.126  -5.755  -8.708 0.090 1.320          
ATOM   1081  2HB SER A  73      12.879  -6.663  -9.532 0.090 1.320          
ATOM   1082  OG  SER A  73      14.614  -6.234 -10.663-0.660 1.770          
ATOM   1083  HG1 SER A  73      14.200  -6.341 -11.509 0.430 0.225          
ATOM   1084  C   SER A  73      12.123  -4.839 -11.296 0.510 2.000          
ATOM   1085  O   SER A  73      12.553  -4.590 -12.429-0.510 1.700          
ATOM   1086  N   LEU A  74      10.918  -5.373 -11.092-0.470 1.850          
ATOM   1087  HN  LEU A  74      10.604  -5.584 -10.149 0.310 0.225          
ATOM   1088  CA  LEU A  74      10.044  -5.711 -12.207 0.070 2.275          
ATOM   1089  HA  LEU A  74      10.598  -6.321 -12.916 0.090 1.320          
ATOM   1090  CB  LEU A  74       8.802  -6.572 -11.700-0.180 2.175          
ATOM   1091  1HB LEU A  74       8.310  -6.068 -10.876 0.090 1.320          
ATOM   1092  2HB LEU A  74       8.046  -6.578 -12.488 0.090 1.320          
ATOM   1093  CG  LEU A  74       9.060  -8.050 -11.289-0.090 2.275          
ATOM   1094  HG  LEU A  74       9.967  -8.050 -10.685 0.090 1.320          
ATOM   1095  CD1 LEU A  74       7.974  -8.629 -10.398-0.270 2.060          
ATOM   1096 1HD1 LEU A  74       8.228  -9.639 -10.075 0.090 1.320          
ATOM   1097 2HD1 LEU A  74       7.839  -8.032  -9.497 0.090 1.320          
ATOM   1098 3HD1 LEU A  74       7.015  -8.675 -10.913 0.090 1.320          
ATOM   1099  CD2 LEU A  74       9.393  -8.966 -12.505-0.270 2.060          
ATOM   1100 1HD2 LEU A  74       9.638  -9.978 -12.178 0.090 1.320          
ATOM   1101 2HD2 LEU A  74       8.551  -9.038 -13.194 0.090 1.320          
ATOM   1102 3HD2 LEU A  74      10.252  -8.599 -13.068 0.090 1.320          
ATOM   1103  C   LEU A  74       9.565  -4.463 -12.934 0.510 2.000          
ATOM   1104  O   LEU A  74       9.440  -4.468 -14.164-0.510 1.700          
ATOM   1105  N   ALA A  75       9.256  -3.397 -12.191-0.470 1.850          
ATOM   1106  HN  ALA A  75       9.229  -3.503 -11.180 0.310 0.225          
ATOM   1107  CA  ALA A  75       8.852  -2.141 -12.819 0.070 2.275          
ATOM   1108  HA  ALA A  75       8.062  -2.373 -13.538 0.090 1.320          
ATOM   1109  CB  ALA A  75       8.293  -1.043 -11.890-0.270 2.060          
ATOM   1110  1HB ALA A  75       7.409  -1.395 -11.358 0.090 1.320          
ATOM   1111  2HB ALA A  75       9.020  -0.736 -11.140 0.090 1.320          
ATOM   1112  3HB ALA A  75       7.994  -0.156 -12.451 0.090 1.320          
ATOM   1113  C   ALA A  75       9.999  -1.526 -13.610 0.510 2.000          
ATOM   1114  O   ALA A  75       9.779  -0.903 -14.655-0.510 1.700          
ATOM   1115  N   PHE A  76      11.230  -1.683 -13.122-0.470 1.850          
ATOM   1116  HN  PHE A  76      11.360  -2.110 -12.211 0.310 0.225          
ATOM   1117  CA  PHE A  76      12.388  -1.220 -13.877 0.070 2.275          
ATOM   1118  HA  PHE A  76      12.271  -0.158 -14.107 0.090 1.320          
ATOM   1119  CB  PHE A  76      13.635  -1.400 -12.995-0.180 2.175          
ATOM   1120  1HB PHE A  76      13.637  -0.663 -12.193 0.090 1.320          
ATOM   1121  2HB PHE A  76      13.623  -2.366 -12.497 0.090 1.320          
ATOM   1122  CG  PHE A  76      14.941  -1.294 -13.723 0.000 1.992          
ATOM   1123  CD1 PHE A  76      15.347  -0.086 -14.306-0.115 1.992          
ATOM   1124  HD1 PHE A  76      14.696   0.772 -14.243 0.115 1.358          
ATOM   1125  CE1 PHE A  76      16.586   0.056 -14.980-0.115 1.992          
ATOM   1126  HE1 PHE A  76      16.849   1.014 -15.404 0.115 1.358          
ATOM   1127  CZ  PHE A  76      17.480  -0.945 -15.006-0.115 1.992          
ATOM   1128  HZ  PHE A  76      18.445  -0.781 -15.464 0.115 1.358          
ATOM   1129  CD2 PHE A  76      15.818  -2.452 -13.957-0.115 1.992          
ATOM   1130  HD2 PHE A  76      15.533  -3.428 -13.591 0.115 1.358          
ATOM   1131  CE2 PHE A  76      17.142  -2.262 -14.537-0.115 1.992          
ATOM   1132  HE2 PHE A  76      17.837  -3.084 -14.628 0.115 1.358          
ATOM   1133  C   PHE A  76      12.509  -1.958 -15.203 0.510 2.000          
ATOM   1134  O   PHE A  76      12.841  -1.358 -16.233-0.510 1.700          
ATOM   1135  N   THR A  77      12.228  -3.261 -15.196-0.470 1.850          
ATOM   1136  HN  THR A  77      11.987  -3.685 -14.312 0.310 0.225          
ATOM   1137  CA  THR A  77      12.264  -4.080 -16.399 0.070 2.275          
ATOM   1138  HA  THR A  77      13.098  -3.710 -17.002 0.090 1.320          
ATOM   1139  CB  THR A  77      12.600  -5.535 -16.170 0.140 2.275          
ATOM   1140  HB  THR A  77      12.501  -6.088 -17.107 0.090 1.320          
ATOM   1141  OG1 THR A  77      11.721  -6.109 -15.158-0.660 1.770          
ATOM   1142  HG1 THR A  77      11.917  -5.681 -14.332 0.430 0.225          
ATOM   1143  CG2 THR A  77      14.033  -5.746 -15.610-0.270 2.060          
ATOM   1144 1HG2 THR A  77      14.185  -5.231 -14.661 0.090 1.320          
ATOM   1145 2HG2 THR A  77      14.247  -6.805 -15.457 0.090 1.320          
ATOM   1146 3HG2 THR A  77      14.781  -5.365 -16.307 0.090 1.320          
ATOM   1147  C   THR A  77      11.077  -3.826 -17.315 0.510 2.000          
ATOM   1148  O   THR A  77      11.115  -4.232 -18.481-0.510 1.700          
ATOM   1149  N   GLY A  78      10.040  -3.153 -16.824-0.470 1.850          
ATOM   1150  HN  GLY A  78      10.074  -2.816 -15.871 0.310 0.225          
ATOM   1151  CA  GLY A  78       8.839  -2.966 -17.608-0.020 2.175          
ATOM   1152  1HA GLY A  78       9.083  -2.663 -18.627 0.090 1.320          
ATOM   1153  2HA GLY A  78       8.264  -2.152 -17.167 0.090 1.320          
ATOM   1154  C   GLY A  78       7.951  -4.188 -17.659 0.510 2.000          
ATOM   1155  O   GLY A  78       7.202  -4.362 -18.626-0.510 1.700          
ATOM   1156  N   ASN A  79       8.004  -5.040 -16.638-0.470 1.850          
ATOM   1157  HN  ASN A  79       8.565  -4.787 -15.828 0.310 0.225          
ATOM   1158  CA  ASN A  79       7.202  -6.247 -16.576 0.070 2.275          
ATOM   1159  HA  ASN A  79       6.778  -6.505 -17.551 0.090 1.320          
ATOM   1160  CB  ASN A  79       8.050  -7.378 -16.092-0.180 2.175          
ATOM   1161  1HB ASN A  79       8.631  -7.078 -15.217 0.090 1.320          
ATOM   1162  2HB ASN A  79       7.466  -8.234 -15.759 0.090 1.320          
ATOM   1163  CG  ASN A  79       8.937  -7.969 -17.145 0.550 2.000          
ATOM   1164  OD1 ASN A  79       8.567  -8.682 -18.076-0.550 1.700          
ATOM   1165  ND2 ASN A  79      10.211  -7.611 -17.030-0.620 1.850          
ATOM   1166 1HD2 ASN A  79      10.846  -7.933 -17.742 0.320 0.225          
ATOM   1167 2HD2 ASN A  79      10.553  -7.012 -16.280 0.300 0.225          
ATOM   1168  C   ASN A  79       6.036  -6.035 -15.612 0.510 2.000          
ATOM   1169  O   ASN A  79       5.799  -4.930 -15.114-0.510 1.700          
ATOM   1170  N   GLY A  80       5.300  -7.109 -15.338-0.470 1.850          
ATOM   1171  HN  GLY A  80       5.522  -7.984 -15.790 0.310 0.225          
ATOM   1172  CA  GLY A  80       4.197  -7.044 -14.402-0.020 2.175          
ATOM   1173  1HA GLY A  80       4.535  -6.511 -13.516 0.090 1.320          
ATOM   1174  2HA GLY A  80       3.927  -8.051 -14.083 0.090 1.320          
ATOM   1175  C   GLY A  80       2.958  -6.340 -14.899 0.510 2.000          
ATOM   1176  O   GLY A  80       2.155  -5.875 -14.086-0.510 1.700          
ATOM   1177  N   TYR A  81       2.766  -6.268 -16.212-0.470 1.850          
ATOM   1178  HN  TYR A  81       3.439  -6.678 -16.843 0.310 0.225          
ATOM   1179  CA  TYR A  81       1.557  -5.717 -16.805 0.070 2.275          
ATOM   1180  HA  TYR A  81       0.849  -5.455 -16.023 0.090 1.320          
ATOM   1181  CB  TYR A  81       1.831  -4.362 -17.570-0.180 2.175          
ATOM   1182  1HB TYR A  81       2.567  -4.531 -18.358 0.090 1.320          
ATOM   1183  2HB TYR A  81       0.926  -4.055 -18.096 0.090 1.320          
ATOM   1184  CG  TYR A  81       2.278  -3.277 -16.736 0.000 1.992          
ATOM   1185  CD1 TYR A  81       1.320  -2.443 -16.160-0.115 1.992          
ATOM   1186  HD1 TYR A  81       0.264  -2.559 -16.355 0.115 1.358          
ATOM   1187  CE1 TYR A  81       1.815  -1.333 -15.329-0.115 1.992          
ATOM   1188  HE1 TYR A  81       1.125  -0.614 -14.913 0.115 1.358          
ATOM   1189  CZ  TYR A  81       3.195  -1.186 -15.112 0.110 1.992          
ATOM   1190  OH  TYR A  81       3.701  -0.142 -14.328-0.540 1.770          
ATOM   1191  HH  TYR A  81       3.098   0.587 -14.150 0.430 0.225          
ATOM   1192  CD2 TYR A  81       3.650  -3.164 -16.423-0.115 1.992          
ATOM   1193  HD2 TYR A  81       4.366  -3.852 -16.846 0.115 1.358          
ATOM   1194  CE2 TYR A  81       4.115  -2.061 -15.659-0.115 1.992          
ATOM   1195  HE2 TYR A  81       5.172  -1.945 -15.466 0.115 1.358          
ATOM   1196  C   TYR A  81       0.908  -6.813 -17.633 0.510 2.000          
ATOM   1197  O   TYR A  81       1.550  -7.386 -18.519-0.510 1.700          
ATOM   1198  N   ILE A  82      -0.347  -7.120 -17.326-0.470 1.850          
ATOM   1199  HN  ILE A  82      -0.842  -6.555 -16.639 0.310 0.225          
ATOM   1200  CA  ILE A  82      -1.105  -8.143 -18.033 0.070 2.275          
ATOM   1201  HA  ILE A  82      -0.465  -8.750 -18.678 0.090 1.320          
ATOM   1202  CB  ILE A  82      -1.739  -9.046 -16.992-0.090 2.275          
ATOM   1203  HB  ILE A  82      -2.157  -8.411 -16.210 0.090 1.320          
ATOM   1204  CG2 ILE A  82      -2.941  -9.880 -17.557-0.270 2.060          
ATOM   1205 1HG2 ILE A  82      -3.493 -10.399 -16.775 0.090 1.320          
ATOM   1206 2HG2 ILE A  82      -3.716  -9.277 -18.032 0.090 1.320          
ATOM   1207 3HG2 ILE A  82      -2.612 -10.622 -18.286 0.090 1.320          
ATOM   1208  CG1 ILE A  82      -0.719  -9.985 -16.341-0.180 2.175          
ATOM   1209 1HG1 ILE A  82      -0.150 -10.517 -17.106 0.090 1.320          
ATOM   1210 2HG1 ILE A  82       0.010  -9.411 -15.770 0.090 1.320          
ATOM   1211  CD1 ILE A  82      -1.418 -11.025 -15.426-0.270 2.060          
ATOM   1212  HD1 ILE A  82      -2.012 -11.750 -15.982 0.090 1.320          
ATOM   1213  HD2 ILE A  82      -0.678 -11.631 -14.908 0.090 1.320          
ATOM   1214  HD3 ILE A  82      -2.051 -10.558 -14.670 0.090 1.320          
ATOM   1215  C   ILE A  82      -2.140  -7.442 -18.897 0.510 2.000          
ATOM   1216  O   ILE A  82      -2.902  -6.598 -18.408-0.510 1.700          
ATOM   1217  N   ARG A  83      -2.160  -7.778 -20.180-0.470 1.850          
ATOM   1218  HN  ARG A  83      -1.584  -8.542 -20.498 0.310 0.225          
ATOM   1219  CA  ARG A  83      -3.139  -7.224 -21.101 0.070 2.275          
ATOM   1220  HA  ARG A  83      -3.388  -6.228 -20.756 0.090 1.320          
ATOM   1221  CB  ARG A  83      -2.684  -7.078 -22.561-0.180 2.175          
ATOM   1222  1HB ARG A  83      -1.645  -6.747 -22.551 0.090 1.320          
ATOM   1223  2HB ARG A  83      -2.658  -8.052 -23.052 0.090 1.320          
ATOM   1224  CG  ARG A  83      -3.501  -6.010 -23.444-0.180 2.175          
ATOM   1225  1HG ARG A  83      -4.571  -6.220 -23.386 0.090 1.320          
ATOM   1226  2HG ARG A  83      -3.390  -5.024 -22.986 0.090 1.320          
ATOM   1227  CD  ARG A  83      -3.080  -5.922 -24.888 0.200 2.175          
ATOM   1228  1HD ARG A  83      -3.661  -5.158 -25.409 0.090 1.320          
ATOM   1229  2HD ARG A  83      -2.028  -5.635 -24.941 0.090 1.320          
ATOM   1230  NE  ARG A  83      -3.304  -7.273 -25.528-0.700 1.850          
ATOM   1231  HE  ARG A  83      -3.898  -7.890 -24.982 0.440 0.225          
ATOM   1232  CZ  ARG A  83      -2.899  -7.590 -26.744 0.640 2.000          
ATOM   1233  NH1 ARG A  83      -2.083  -6.789 -27.400-0.800 1.850          
ATOM   1234 1HH1 ARG A  83      -1.679  -7.031 -28.295 0.460 0.225          
ATOM   1235 2HH1 ARG A  83      -1.848  -5.876 -27.039 0.460 0.225          
ATOM   1236  NH2 ARG A  83      -3.083  -8.843 -27.177-0.800 1.850          
ATOM   1237 1HH2 ARG A  83      -2.727  -9.175 -28.064 0.460 0.225          
ATOM   1238 2HH2 ARG A  83      -3.626  -9.514 -26.647 0.460 0.225          
ATOM   1239  C   ARG A  83      -4.354  -8.144 -21.149 0.510 2.000          
ATOM   1240  O   ARG A  83      -4.223  -9.346 -21.400-0.510 1.700          
ATOM   1241  N   VAL A  84      -5.533  -7.575 -20.896-0.470 1.850          
ATOM   1242  HN  VAL A  84      -5.567  -6.562 -20.760 0.310 0.225          
ATOM   1243  CA  VAL A  84      -6.773  -8.345 -20.919 0.070 2.275          
ATOM   1244  HA  VAL A  84      -6.564  -9.359 -20.568 0.090 1.320          
ATOM   1245  CB  VAL A  84      -7.742  -7.720 -19.946-0.090 2.275          
ATOM   1246  HB  VAL A  84      -7.979  -6.741 -20.363 0.090 1.320          
ATOM   1247  CG1 VAL A  84      -9.031  -8.411 -19.864-0.270 2.060          
ATOM   1248 1HG1 VAL A  84      -9.621  -8.358 -20.776 0.090 1.320          
ATOM   1249 2HG1 VAL A  84      -8.919  -9.457 -19.577 0.090 1.320          
ATOM   1250 3HG1 VAL A  84      -9.665  -7.945 -19.107 0.090 1.320          
ATOM   1251  CG2 VAL A  84      -7.123  -7.395 -18.576-0.270 2.060          
ATOM   1252 1HG2 VAL A  84      -6.799  -8.298 -18.057 0.090 1.320          
ATOM   1253 2HG2 VAL A  84      -6.268  -6.720 -18.633 0.090 1.320          
ATOM   1254 3HG2 VAL A  84      -7.855  -6.894 -17.946 0.090 1.320          
ATOM   1255  C   VAL A  84      -7.281  -8.450 -22.357 0.510 2.000          
ATOM   1256  O   VAL A  84      -6.855  -7.718 -23.252-0.510 1.700          
ATOM   1257  N   ALA A  85      -8.172  -9.417 -22.597-0.470 1.850          
ATOM   1258  HN  ALA A  85      -8.490 -10.007 -21.843 0.310 0.225          
ATOM   1259  CA  ALA A  85      -8.651  -9.647 -23.954 0.070 2.275          
ATOM   1260  HA  ALA A  85      -7.796  -9.860 -24.600 0.090 1.320          
ATOM   1261  CB  ALA A  85      -9.505 -10.908 -23.856-0.270 2.060          
ATOM   1262  1HB ALA A  85     -10.335 -10.789 -23.157 0.090 1.320          
ATOM   1263  2HB ALA A  85      -9.961 -11.132 -24.823 0.090 1.320          
ATOM   1264  3HB ALA A  85      -8.925 -11.782 -23.559 0.090 1.320          
ATOM   1265  C   ALA A  85      -9.349  -8.424 -24.522 0.510 2.000          
ATOM   1266  O   ALA A  85      -9.297  -8.196 -25.734-0.510 1.700          
ATOM   1267  N   ASN A  86      -9.964  -7.599 -23.675-0.470 1.850          
ATOM   1268  HN  ASN A  86      -9.927  -7.762 -22.680 0.310 0.225          
ATOM   1269  CA  ASN A  86     -10.614  -6.393 -24.178 0.070 2.275          
ATOM   1270  HA  ASN A  86     -11.131  -6.601 -25.117 0.090 1.320          
ATOM   1271  CB  ASN A  86     -11.701  -5.965 -23.158-0.180 2.175          
ATOM   1272  1HB ASN A  86     -12.183  -5.046 -23.497 0.090 1.320          
ATOM   1273  2HB ASN A  86     -12.490  -6.719 -23.151 0.090 1.320          
ATOM   1274  CG  ASN A  86     -11.229  -5.755 -21.735 0.550 2.000          
ATOM   1275  OD1 ASN A  86     -10.062  -5.800 -21.444-0.550 1.700          
ATOM   1276  ND2 ASN A  86     -12.163  -5.530 -20.834-0.620 1.850          
ATOM   1277 1HD2 ASN A  86     -11.913  -5.529 -19.852 0.320 0.225          
ATOM   1278 2HD2 ASN A  86     -13.137  -5.493 -21.099 0.300 0.225          
ATOM   1279  C   ASN A  86      -9.619  -5.272 -24.434 0.510 2.000          
ATOM   1280  O   ASN A  86     -10.032  -4.138 -24.690-0.510 1.700          
ATOM   1281  N   GLY A  87      -8.327  -5.584 -24.410-0.470 1.850          
ATOM   1282  HN  GLY A  87      -8.048  -6.526 -24.155 0.310 0.225          
ATOM   1283  CA  GLY A  87      -7.290  -4.600 -24.604-0.020 2.175          
ATOM   1284  1HA GLY A  87      -7.549  -3.978 -25.451 0.090 1.320          
ATOM   1285  2HA GLY A  87      -6.370  -5.115 -24.873 0.090 1.320          
ATOM   1286  C   GLY A  87      -7.009  -3.722 -23.419 0.510 2.000          
ATOM   1287  O   GLY A  87      -6.371  -2.681 -23.578-0.510 1.700          
ATOM   1288  N   LYS A  88      -7.403  -4.128 -22.222-0.470 1.850          
ATOM   1289  HN  LYS A  88      -7.960  -4.967 -22.126 0.310 0.225          
ATOM   1290  CA  LYS A  88      -7.070  -3.347 -21.046 0.070 2.275          
ATOM   1291  HA  LYS A  88      -6.972  -2.286 -21.293 0.090 1.320          
ATOM   1292  CB  LYS A  88      -8.091  -3.465 -20.002-0.180 2.175          
ATOM   1293  1HB LYS A  88      -8.442  -4.496 -19.947 0.090 1.320          
ATOM   1294  2HB LYS A  88      -7.665  -3.271 -19.014 0.090 1.320          
ATOM   1295  CG  LYS A  88      -9.272  -2.493 -20.184-0.180 2.175          
ATOM   1296  1HG LYS A  88      -8.954  -1.456 -20.082 0.090 1.320          
ATOM   1297  2HG LYS A  88      -9.618  -2.594 -21.215 0.090 1.320          
ATOM   1298  CD  LYS A  88     -10.459  -2.838 -19.278-0.180 2.175          
ATOM   1299  1HD LYS A  88     -11.399  -2.547 -19.753 0.090 1.320          
ATOM   1300  2HD LYS A  88     -10.529  -3.919 -19.145 0.090 1.320          
ATOM   1301  CE  LYS A  88     -10.326  -2.137 -17.864 0.210 2.175          
ATOM   1302  1HE LYS A  88     -10.979  -2.605 -17.126 0.050 1.320          
ATOM   1303  2HE LYS A  88      -9.297  -2.218 -17.530 0.050 1.320          
ATOM   1304  NZ  LYS A  88     -10.627  -0.716 -17.951-0.300 1.850          
ATOM   1305  1HZ LYS A  88     -10.436  -0.254 -17.069 0.330 0.225          
ATOM   1306  2HZ LYS A  88     -10.089  -0.272 -18.681 0.330 0.225          
ATOM   1307  3HZ LYS A  88     -11.610  -0.599 -18.161 0.330 0.225          
ATOM   1308  C   LYS A  88      -5.725  -3.807 -20.506 0.510 2.000          
ATOM   1309  O   LYS A  88      -5.306  -4.947 -20.718-0.510 1.700          
ATOM   1310  N   TYR A  89      -5.045  -2.908 -19.802-0.470 1.850          
ATOM   1311  HN  TYR A  89      -5.461  -2.014 -19.588 0.310 0.225          
ATOM   1312  CA  TYR A  89      -3.784  -3.228 -19.153 0.070 2.275          
ATOM   1313  HA  TYR A  89      -3.417  -4.205 -19.468 0.090 1.320          
ATOM   1314  CB  TYR A  89      -2.671  -2.200 -19.391-0.180 2.175          
ATOM   1315  1HB TYR A  89      -3.106  -1.202 -19.452 0.090 1.320          
ATOM   1316  2HB TYR A  89      -1.976  -2.162 -18.549 0.090 1.320          
ATOM   1317  CG  TYR A  89      -1.849  -2.482 -20.614 0.000 1.992          
ATOM   1318  CD1 TYR A  89      -1.078  -3.635 -20.568-0.115 1.992          
ATOM   1319  HD1 TYR A  89      -1.055  -4.238 -19.671 0.115 1.358          
ATOM   1320  CE1 TYR A  89      -0.177  -3.964 -21.616-0.115 1.992          
ATOM   1321  HE1 TYR A  89       0.510  -4.795 -21.537 0.115 1.358          
ATOM   1322  CZ  TYR A  89      -0.240  -3.158 -22.768 0.110 1.992          
ATOM   1323  OH  TYR A  89       0.676  -3.368 -23.808-0.540 1.770          
ATOM   1324  HH  TYR A  89       0.827  -2.595 -24.333 0.430 0.225          
ATOM   1325  CD2 TYR A  89      -1.965  -1.801 -21.769-0.115 1.992          
ATOM   1326  HD2 TYR A  89      -2.638  -0.959 -21.857 0.115 1.358          
ATOM   1327  CE2 TYR A  89      -1.135  -2.128 -22.792-0.115 1.992          
ATOM   1328  HE2 TYR A  89      -1.187  -1.507 -23.675 0.115 1.358          
ATOM   1329  C   TYR A  89      -4.033  -3.318 -17.659 0.510 2.000          
ATOM   1330  O   TYR A  89      -4.609  -2.399 -17.067-0.510 1.700          
ATOM   1331  N   LEU A  90      -3.631  -4.432 -17.061-0.470 1.850          
ATOM   1332  HN  LEU A  90      -3.249  -5.209 -17.607 0.310 0.225          
ATOM   1333  CA  LEU A  90      -3.743  -4.593 -15.619 0.070 2.275          
ATOM   1334  HA  LEU A  90      -4.437  -3.886 -15.169 0.090 1.320          
ATOM   1335  CB  LEU A  90      -4.359  -6.017 -15.427-0.180 2.175          
ATOM   1336  1HB LEU A  90      -5.411  -5.995 -15.713 0.090 1.320          
ATOM   1337  2HB LEU A  90      -3.878  -6.707 -16.120 0.090 1.320          
ATOM   1338  CG  LEU A  90      -4.207  -6.557 -14.010-0.090 2.275          
ATOM   1339  HG  LEU A  90      -3.153  -6.597 -13.739 0.090 1.320          
ATOM   1340  CD1 LEU A  90      -4.878  -5.904 -12.843-0.270 2.060          
ATOM   1341 1HD1 LEU A  90      -4.605  -6.381 -11.901 0.090 1.320          
ATOM   1342 2HD1 LEU A  90      -4.598  -4.855 -12.757 0.090 1.320          
ATOM   1343 3HD1 LEU A  90      -5.964  -5.945 -12.934 0.090 1.320          
ATOM   1344  CD2 LEU A  90      -4.543  -7.995 -14.104-0.270 2.060          
ATOM   1345 1HD2 LEU A  90      -3.933  -8.534 -14.828 0.090 1.320          
ATOM   1346 2HD2 LEU A  90      -4.391  -8.499 -13.148 0.090 1.320          
ATOM   1347 3HD2 LEU A  90      -5.588  -8.147 -14.379 0.090 1.320          
ATOM   1348  C   LEU A  90      -2.360  -4.554 -14.992 0.510 2.000          
ATOM   1349  O   LEU A  90      -1.487  -5.350 -15.372-0.510 1.700          
ATOM   1350  N   PRO A  91      -2.132  -3.689 -14.013-0.290 1.850          
ATOM   1351  CD  PRO A  91      -2.819  -2.442 -13.793 0.000 2.175          
ATOM   1352  1HD PRO A  91      -2.757  -1.836 -14.701 0.090 1.320          
ATOM   1353  2HD PRO A  91      -3.879  -2.589 -13.579 0.090 1.320          
ATOM   1354  CA  PRO A  91      -0.813  -3.648 -13.376 0.020 2.275          
ATOM   1355  HA  PRO A  91      -0.004  -3.747 -14.104 0.090 1.320          
ATOM   1356  CB  PRO A  91      -0.708  -2.191 -12.722-0.180 2.175          
ATOM   1357  1HB PRO A  91      -0.153  -1.529 -13.382 0.090 1.320          
ATOM   1358  2HB PRO A  91      -0.199  -2.177 -11.763 0.090 1.320          
ATOM   1359  CG  PRO A  91      -2.199  -1.699 -12.625-0.180 2.175          
ATOM   1360  1HG PRO A  91      -2.304  -0.616 -12.708 0.090 1.320          
ATOM   1361  2HG PRO A  91      -2.660  -2.012 -11.692 0.090 1.320          
ATOM   1362  C   PRO A  91      -0.701  -4.793 -12.393 0.510 2.000          
ATOM   1363  O   PRO A  91      -0.916  -4.633 -11.183-0.510 1.700          
ATOM   1364  N   TRP A  92      -0.347  -5.960 -12.921-0.470 1.850          
ATOM   1365  HN  TRP A  92      -0.161  -6.008 -13.915 0.310 0.225          
ATOM   1366  CA  TRP A  92      -0.450  -7.168 -12.126 0.070 2.275          
ATOM   1367  HA  TRP A  92      -1.443  -7.180 -11.687 0.090 1.320          
ATOM   1368  CB  TRP A  92      -0.217  -8.401 -13.021-0.180 2.175          
ATOM   1369  1HB TRP A  92      -1.006  -8.418 -13.774 0.090 1.320          
ATOM   1370  2HB TRP A  92       0.719  -8.301 -13.571 0.090 1.320          
ATOM   1371  CG  TRP A  92      -0.238  -9.754 -12.372-0.030 1.992          
ATOM   1372  CD1 TRP A  92       0.544 -10.790 -12.781 0.035 1.992          
ATOM   1373  HD1 TRP A  92       1.280 -10.766 -13.573 0.115 1.358          
ATOM   1374  NE1 TRP A  92       0.076 -11.927 -12.056-0.610 1.850          
ATOM   1375  HE1 TRP A  92       0.435 -12.862 -12.194 0.380 0.225          
ATOM   1376  CE2 TRP A  92      -0.904 -11.559 -11.142 0.130 1.800          
ATOM   1377  CD2 TRP A  92      -1.143 -10.196 -11.299-0.020 1.800          
ATOM   1378  CE3 TRP A  92      -2.202  -9.631 -10.591-0.115 1.992          
ATOM   1379  HE3 TRP A  92      -2.482  -8.601 -10.705 0.115 1.358          
ATOM   1380  CZ3 TRP A  92      -3.083 -10.465  -9.852-0.115 1.992          
ATOM   1381  HZ3 TRP A  92      -3.976 -10.071  -9.408 0.115 1.358          
ATOM   1382  CZ2 TRP A  92      -1.682 -12.329 -10.245-0.115 1.992          
ATOM   1383  HZ2 TRP A  92      -1.477 -13.382 -10.122 0.115 1.358          
ATOM   1384  CH2 TRP A  92      -2.777 -11.779  -9.630-0.115 1.992          
ATOM   1385  HH2 TRP A  92      -3.417 -12.392  -9.012 0.115 1.358          
ATOM   1386  C   TRP A  92       0.599  -7.180 -11.028 0.510 2.000          
ATOM   1387  O   TRP A  92       0.282  -7.437  -9.863-0.510 1.700          
ATOM   1388  N   ALA A  93       1.852  -6.876 -11.374-0.470 1.850          
ATOM   1389  HN  ALA A  93       2.029  -6.564 -12.325 0.310 0.225          
ATOM   1390  CA  ALA A  93       2.906  -6.894 -10.369 0.070 2.275          
ATOM   1391  HA  ALA A  93       2.917  -7.898  -9.937 0.090 1.320          
ATOM   1392  CB  ALA A  93       4.315  -6.596 -10.831-0.270 2.060          
ATOM   1393  1HB ALA A  93       4.685  -7.385 -11.483 0.090 1.320          
ATOM   1394  2HB ALA A  93       4.386  -5.640 -11.353 0.090 1.320          
ATOM   1395  3HB ALA A  93       5.008  -6.557  -9.987 0.090 1.320          
ATOM   1396  C   ALA A  93       2.581  -5.946  -9.225 0.510 2.000          
ATOM   1397  O   ALA A  93       2.687  -6.316  -8.051-0.510 1.700          
ATOM   1398  N   ARG A  94       2.157  -4.723  -9.544-0.470 1.850          
ATOM   1399  HN  ARG A  94       2.026  -4.479 -10.513 0.310 0.225          
ATOM   1400  CA  ARG A  94       1.829  -3.786  -8.476 0.070 2.275          
ATOM   1401  HA  ARG A  94       2.681  -3.704  -7.796 0.090 1.320          
ATOM   1402  CB  ARG A  94       1.529  -2.403  -9.142-0.180 2.175          
ATOM   1403  1HB ARG A  94       2.393  -2.093  -9.731 0.090 1.320          
ATOM   1404  2HB ARG A  94       0.685  -2.472  -9.825 0.090 1.320          
ATOM   1405  CG  ARG A  94       1.258  -1.414  -8.128-0.180 2.175          
ATOM   1406  1HG ARG A  94       0.249  -1.544  -7.734 0.090 1.320          
ATOM   1407  2HG ARG A  94       1.911  -1.598  -7.272 0.090 1.320          
ATOM   1408  CD  ARG A  94       1.456   0.081  -8.495 0.200 2.175          
ATOM   1409  1HD ARG A  94       1.155   0.717  -7.664 0.090 1.320          
ATOM   1410  2HD ARG A  94       2.505   0.297  -8.698 0.090 1.320          
ATOM   1411  NE  ARG A  94       0.524   0.351  -9.707-0.700 1.850          
ATOM   1412  HE  ARG A  94      -0.466   0.241  -9.530 0.440 0.225          
ATOM   1413  CZ  ARG A  94       0.924   1.012 -10.815 0.640 2.000          
ATOM   1414  NH1 ARG A  94       2.227   1.186 -11.085-0.800 1.850          
ATOM   1415 1HH1 ARG A  94       2.422   1.598 -12.028 0.460 0.225          
ATOM   1416 2HH1 ARG A  94       2.996   0.833 -10.543 0.460 0.225          
ATOM   1417  NH2 ARG A  94       0.030   1.448 -11.721-0.800 1.850          
ATOM   1418 1HH2 ARG A  94       0.317   1.976 -12.583 0.460 0.225          
ATOM   1419 2HH2 ARG A  94      -0.969   1.416 -11.578 0.460 0.225          
ATOM   1420  C   ARG A  94       0.608  -4.243  -7.688 0.510 2.000          
ATOM   1421  O   ARG A  94       0.650  -4.312  -6.452-0.510 1.700          
ATOM   1422  N   MET A  95      -0.482  -4.571  -8.374-0.470 1.850          
ATOM   1423  HN  MET A  95      -0.492  -4.571  -9.392 0.310 0.225          
ATOM   1424  CA  MET A  95      -1.679  -4.981  -7.650 0.070 2.275          
ATOM   1425  HA  MET A  95      -1.850  -4.249  -6.857 0.090 1.320          
ATOM   1426  CB  MET A  95      -2.962  -4.941  -8.558-0.180 2.175          
ATOM   1427  1HB MET A  95      -2.921  -5.743  -9.297 0.090 1.320          
ATOM   1428  2HB MET A  95      -3.808  -5.160  -7.907 0.090 1.320          
ATOM   1429  CG  MET A  95      -3.211  -3.570  -9.279-0.140 2.175          
ATOM   1430  1HG MET A  95      -3.136  -2.746  -8.568 0.090 1.320          
ATOM   1431  2HG MET A  95      -2.474  -3.368 -10.040 0.090 1.320          
ATOM   1432  SD  MET A  95      -4.832  -3.589  -9.998-0.090 2.000          
ATOM   1433  CE  MET A  95      -5.775  -2.884  -8.670-0.220 2.060          
ATOM   1434  1HE MET A  95      -6.820  -2.798  -8.962 0.090 1.320          
ATOM   1435  2HE MET A  95      -5.717  -3.508  -7.778 0.090 1.320          
ATOM   1436  3HE MET A  95      -5.412  -1.886  -8.426 0.090 1.320          
ATOM   1437  C   MET A  95      -1.483  -6.322  -6.945 0.510 2.000          
ATOM   1438  O   MET A  95      -1.993  -6.521  -5.836-0.510 1.700          
ATOM   1439  N   ALA A  96      -0.723  -7.244  -7.546-0.470 1.850          
ATOM   1440  HN  ALA A  96      -0.325  -7.107  -8.481 0.310 0.225          
ATOM   1441  CA  ALA A  96      -0.397  -8.477  -6.830 0.070 2.275          
ATOM   1442  HA  ALA A  96      -1.329  -8.878  -6.426 0.090 1.320          
ATOM   1443  CB  ALA A  96       0.283  -9.621  -7.515-0.270 2.060          
ATOM   1444  1HB ALA A  96       0.422 -10.485  -6.861 0.090 1.320          
ATOM   1445  2HB ALA A  96      -0.313  -9.963  -8.361 0.090 1.320          
ATOM   1446  3HB ALA A  96       1.259  -9.337  -7.913 0.090 1.320          
ATOM   1447  C   ALA A  96       0.535  -8.218  -5.652 0.510 2.000          
ATOM   1448  O   ALA A  96       0.500  -8.962  -4.667-0.510 1.700          
ATOM   1449  N   SER A  97       1.391  -7.197  -5.741-0.470 1.850          
ATOM   1450  HN  SER A  97       1.504  -6.695  -6.618 0.310 0.225          
ATOM   1451  CA  SER A  97       2.233  -6.841  -4.602 0.070 2.275          
ATOM   1452  HA  SER A  97       2.835  -7.711  -4.331 0.090 1.320          
ATOM   1453  CB  SER A  97       3.203  -5.633  -4.931 0.050 2.175          
ATOM   1454  1HB SER A  97       3.770  -5.874  -5.829 0.090 1.320          
ATOM   1455  2HB SER A  97       2.640  -4.731  -5.162 0.090 1.320          
ATOM   1456  OG  SER A  97       4.172  -5.275  -3.893-0.660 1.770          
ATOM   1457  HG1 SER A  97       3.716  -5.042  -3.096 0.430 0.225          
ATOM   1458  C   SER A  97       1.387  -6.435  -3.407 0.510 2.000          
ATOM   1459  O   SER A  97       1.759  -6.687  -2.254-0.510 1.700          
ATOM   1460  N   TRP A  98       0.262  -5.768  -3.661-0.470 1.850          
ATOM   1461  HN  TRP A  98       0.025  -5.528  -4.619 0.310 0.225          
ATOM   1462  CA  TRP A  98      -0.612  -5.377  -2.567 0.070 2.275          
ATOM   1463  HA  TRP A  98      -0.022  -4.813  -1.841 0.090 1.320          
ATOM   1464  CB  TRP A  98      -1.719  -4.437  -3.063-0.180 2.175          
ATOM   1465  1HB TRP A  98      -2.376  -4.979  -3.742 0.090 1.320          
ATOM   1466  2HB TRP A  98      -2.346  -4.082  -2.248 0.090 1.320          
ATOM   1467  CG  TRP A  98      -1.139  -3.188  -3.849-0.030 1.992          
ATOM   1468  CD1 TRP A  98       0.109  -2.664  -3.904 0.035 1.992          
ATOM   1469  HD1 TRP A  98       0.971  -3.071  -3.394 0.115 1.358          
ATOM   1470  NE1 TRP A  98       0.112  -1.568  -4.696-0.610 1.850          
ATOM   1471  HE1 TRP A  98       0.969  -1.047  -4.919 0.380 0.225          
ATOM   1472  CE2 TRP A  98      -1.195  -1.321  -5.204 0.130 1.800          
ATOM   1473  CD2 TRP A  98      -2.027  -2.371  -4.659-0.020 1.800          
ATOM   1474  CE3 TRP A  98      -3.391  -2.513  -5.002-0.115 1.992          
ATOM   1475  HE3 TRP A  98      -4.001  -3.316  -4.635 0.115 1.358          
ATOM   1476  CZ3 TRP A  98      -3.895  -1.438  -5.764-0.115 1.992          
ATOM   1477  HZ3 TRP A  98      -4.941  -1.465  -6.019 0.115 1.358          
ATOM   1478  CZ2 TRP A  98      -1.750  -0.371  -6.016-0.115 1.992          
ATOM   1479  HZ2 TRP A  98      -1.137   0.418  -6.424 0.115 1.358          
ATOM   1480  CH2 TRP A  98      -3.138  -0.398  -6.260-0.115 1.992          
ATOM   1481  HH2 TRP A  98      -3.597   0.373  -6.864 0.115 1.358          
ATOM   1482  C   TRP A  98      -1.158  -6.598  -1.853 0.510 2.000          
ATOM   1483  O   TRP A  98      -1.198  -6.635  -0.619-0.510 1.700          
ATOM   1484  N   LEU A  99      -1.539  -7.626  -2.616-0.470 1.850          
ATOM   1485  HN  LEU A  99      -1.462  -7.552  -3.623 0.310 0.225          
ATOM   1486  CA  LEU A  99      -2.072  -8.846  -2.021 0.070 2.275          
ATOM   1487  HA  LEU A  99      -2.987  -8.626  -1.471 0.090 1.320          
ATOM   1488  CB  LEU A  99      -2.272  -9.992  -3.101-0.180 2.175          
ATOM   1489  1HB LEU A  99      -1.329 -10.217  -3.598 0.090 1.320          
ATOM   1490  2HB LEU A  99      -2.537 -10.920  -2.587 0.090 1.320          
ATOM   1491  CG  LEU A  99      -3.345  -9.722  -4.162-0.090 2.275          
ATOM   1492  HG  LEU A  99      -3.105  -8.784  -4.667 0.090 1.320          
ATOM   1493  CD1 LEU A  99      -3.482 -10.824  -5.253-0.270 2.060          
ATOM   1494 1HD1 LEU A  99      -4.233 -10.558  -5.998 0.090 1.320          
ATOM   1495 2HD1 LEU A  99      -2.540 -10.971  -5.783 0.090 1.320          
ATOM   1496 3HD1 LEU A  99      -3.766 -11.784  -4.820 0.090 1.320          
ATOM   1497  CD2 LEU A  99      -4.701  -9.567  -3.472-0.270 2.060          
ATOM   1498 1HD2 LEU A  99      -4.699  -8.755  -2.751 0.090 1.320          
ATOM   1499 2HD2 LEU A  99      -5.488  -9.351  -4.196 0.090 1.320          
ATOM   1500 3HD2 LEU A  99      -4.991 -10.474  -2.938 0.090 1.320          
ATOM   1501  C   LEU A  99      -1.090  -9.458  -1.033 0.510 2.000          
ATOM   1502  O   LEU A  99      -1.487  -9.966   0.021-0.510 1.700          
ATOM   1503  N   CYS A 100       0.198  -9.432  -1.369-0.470 1.850          
ATOM   1504  HN  CYS A 100       0.457  -9.035  -2.262 0.310 0.225          
ATOM   1505  CA  CYS A 100       1.215 -10.025  -0.509 0.070 2.275          
ATOM   1506  HA  CYS A 100       0.907 -11.023  -0.186 0.090 1.320          
ATOM   1507  CB  CYS A 100       2.541 -10.097  -1.242-0.110 2.175          
ATOM   1508  1HB CYS A 100       2.889  -9.118  -1.576 0.090 1.320          
ATOM   1509  2HB CYS A 100       3.325 -10.519  -0.613 0.090 1.320          
ATOM   1510  SG  CYS A 100       2.323 -11.212  -2.720-0.230 2.000          
ATOM   1511  HG1 CYS A 100       1.497 -10.420  -3.418 0.160 0.450          
ATOM   1512  C   CYS A 100       1.484  -9.169   0.722 0.510 2.000          
ATOM   1513  O   CYS A 100       1.816  -9.695   1.791-0.510 1.700          
ATOM   1514  N   THR A 101       1.392  -7.853   0.582-0.470 1.850          
ATOM   1515  HN  THR A 101       1.082  -7.484  -0.307 0.310 0.225          
ATOM   1516  CA  THR A 101       1.816  -6.926   1.622 0.070 2.275          
ATOM   1517  HA  THR A 101       2.509  -7.418   2.310 0.090 1.320          
ATOM   1518  CB  THR A 101       2.572  -5.786   0.983 0.140 2.275          
ATOM   1519  HB  THR A 101       2.798  -5.056   1.763 0.090 1.320          
ATOM   1520  OG1 THR A 101       1.918  -5.115  -0.035-0.660 1.770          
ATOM   1521  HG1 THR A 101       1.911  -5.678  -0.811 0.430 0.225          
ATOM   1522  CG2 THR A 101       3.870  -6.190   0.346-0.270 2.060          
ATOM   1523 1HG2 THR A 101       4.408  -5.327  -0.051 0.090 1.320          
ATOM   1524 2HG2 THR A 101       4.533  -6.659   1.072 0.090 1.320          
ATOM   1525 3HG2 THR A 101       3.747  -6.900  -0.472 0.090 1.320          
ATOM   1526  C   THR A 101       0.687  -6.386   2.492 0.510 2.000          
ATOM   1527  O   THR A 101       0.849  -6.298   3.712-0.510 1.700          
ATOM   1528  N   CYS A 102      -0.446  -6.005   1.901-0.470 1.850          
ATOM   1529  HN  CYS A 102      -0.592  -6.184   0.907 0.310 0.225          
ATOM   1530  CA  CYS A 102      -1.467  -5.285   2.663 0.070 2.275          
ATOM   1531  HA  CYS A 102      -1.026  -4.342   2.994 0.090 1.320          
ATOM   1532  CB  CYS A 102      -2.728  -4.983   1.893-0.110 2.175          
ATOM   1533  1HB CYS A 102      -3.177  -5.888   1.479 0.090 1.320          
ATOM   1534  2HB CYS A 102      -3.483  -4.520   2.532 0.090 1.320          
ATOM   1535  SG  CYS A 102      -2.391  -3.842   0.556-0.230 2.000          
ATOM   1536  HG1 CYS A 102      -1.639  -4.703  -0.141 0.160 0.450          
ATOM   1537  C   CYS A 102      -1.930  -6.025   3.910 0.510 2.000          
ATOM   1538  O   CYS A 102      -2.041  -5.381   4.968-0.510 1.700          
ATOM   1539  N   PRO A 103      -2.250  -7.323   3.873-0.290 1.850          
ATOM   1540  CD  PRO A 103      -2.170  -8.347   2.793 0.000 2.175          
ATOM   1541  1HD PRO A 103      -3.059  -8.268   2.165 0.090 1.320          
ATOM   1542  2HD PRO A 103      -1.311  -8.282   2.132 0.090 1.320          
ATOM   1543  CA  PRO A 103      -2.623  -7.995   5.125 0.020 2.275          
ATOM   1544  HA  PRO A 103      -3.474  -7.495   5.593 0.090 1.320          
ATOM   1545  CB  PRO A 103      -3.027  -9.399   4.673-0.180 2.175          
ATOM   1546  1HB PRO A 103      -4.074  -9.396   4.362 0.090 1.320          
ATOM   1547  2HB PRO A 103      -2.931 -10.146   5.464 0.090 1.320          
ATOM   1548  CG  PRO A 103      -2.134  -9.691   3.497-0.180 2.175          
ATOM   1549  1HG PRO A 103      -2.503 -10.499   2.862 0.090 1.320          
ATOM   1550  2HG PRO A 103      -1.121  -9.952   3.808 0.090 1.320          
ATOM   1551  C   PRO A 103      -1.480  -8.054   6.118 0.510 2.000          
ATOM   1552  O   PRO A 103      -1.720  -8.063   7.332-0.510 1.700          
ATOM   1553  N   ILE A 104      -0.235  -8.085   5.638-0.470 1.850          
ATOM   1554  HN  ILE A 104      -0.075  -7.994   4.645 0.310 0.225          
ATOM   1555  CA  ILE A 104       0.907  -8.107   6.547 0.070 2.275          
ATOM   1556  HA  ILE A 104       0.669  -8.800   7.358 0.090 1.320          
ATOM   1557  CB  ILE A 104       2.199  -8.683   5.862-0.090 2.275          
ATOM   1558  HB  ILE A 104       2.494  -8.007   5.060 0.090 1.320          
ATOM   1559  CG2 ILE A 104       3.331  -8.779   6.857-0.270 2.060          
ATOM   1560 1HG2 ILE A 104       4.209  -9.266   6.431 0.090 1.320          
ATOM   1561 2HG2 ILE A 104       3.659  -7.794   7.189 0.090 1.320          
ATOM   1562 3HG2 ILE A 104       3.051  -9.332   7.755 0.090 1.320          
ATOM   1563  CG1 ILE A 104       2.030 -10.092   5.245-0.180 2.175          
ATOM   1564 1HG1 ILE A 104       1.265 -10.045   4.469 0.090 1.320          
ATOM   1565 2HG1 ILE A 104       2.940 -10.353   4.704 0.090 1.320          
ATOM   1566  CD1 ILE A 104       1.690 -11.256   6.182-0.270 2.060          
ATOM   1567  HD1 ILE A 104       2.477 -11.395   6.910 0.090 1.320          
ATOM   1568  HD2 ILE A 104       0.755 -11.088   6.716 0.090 1.320          
ATOM   1569  HD3 ILE A 104       1.590 -12.188   5.625 0.090 1.320          
ATOM   1570  C   ILE A 104       1.068  -6.753   7.224 0.510 2.000          
ATOM   1571  O   ILE A 104       1.322  -6.672   8.431-0.510 1.700          
ATOM   1572  N   MET A 105       0.919  -5.668   6.456-0.470 1.850          
ATOM   1573  HN  MET A 105       0.752  -5.800   5.460 0.310 0.225          
ATOM   1574  CA  MET A 105       1.023  -4.325   7.020 0.070 2.275          
ATOM   1575  HA  MET A 105       1.963  -4.226   7.563 0.090 1.320          
ATOM   1576  CB  MET A 105       0.910  -3.241   5.917-0.180 2.175          
ATOM   1577  1HB MET A 105      -0.009  -3.414   5.355 0.090 1.320          
ATOM   1578  2HB MET A 105       0.858  -2.249   6.367 0.090 1.320          
ATOM   1579  CG  MET A 105       2.114  -3.317   4.959-0.140 2.175          
ATOM   1580  1HG MET A 105       3.007  -2.871   5.390 0.090 1.320          
ATOM   1581  2HG MET A 105       2.364  -4.351   4.727 0.090 1.320          
ATOM   1582  SD  MET A 105       1.662  -2.530   3.392-0.090 2.000          
ATOM   1583  CE  MET A 105       1.808  -0.795   3.934-0.220 2.060          
ATOM   1584  1HE MET A 105       1.269  -0.155   3.242 0.090 1.320          
ATOM   1585  2HE MET A 105       1.409  -0.625   4.931 0.090 1.320          
ATOM   1586  3HE MET A 105       2.857  -0.514   3.923 0.090 1.320          
ATOM   1587  C   MET A 105      -0.135  -4.016   7.959 0.510 2.000          
ATOM   1588  O   MET A 105       0.057  -3.375   8.996-0.510 1.700          
ATOM   1589  N   LEU A 106      -1.343  -4.450   7.606-0.470 1.850          
ATOM   1590  HN  LEU A 106      -1.475  -4.930   6.717 0.310 0.225          
ATOM   1591  CA  LEU A 106      -2.475  -4.259   8.502 0.070 2.275          
ATOM   1592  HA  LEU A 106      -2.507  -3.209   8.793 0.090 1.320          
ATOM   1593  CB  LEU A 106      -3.842  -4.671   7.920-0.180 2.175          
ATOM   1594  1HB LEU A 106      -3.748  -5.634   7.413 0.090 1.320          
ATOM   1595  2HB LEU A 106      -4.577  -4.816   8.715 0.090 1.320          
ATOM   1596  CG  LEU A 106      -4.397  -3.555   6.932-0.090 2.275          
ATOM   1597  HG  LEU A 106      -3.636  -3.457   6.159 0.090 1.320          
ATOM   1598  CD1 LEU A 106      -5.676  -4.010   6.248-0.270 2.060          
ATOM   1599 1HD1 LEU A 106      -6.572  -3.821   6.836 0.090 1.320          
ATOM   1600 2HD1 LEU A 106      -5.743  -3.536   5.273 0.090 1.320          
ATOM   1601 3HD1 LEU A 106      -5.617  -5.087   6.103 0.090 1.320          
ATOM   1602  CD2 LEU A 106      -4.694  -2.129   7.481-0.270 2.060          
ATOM   1603 1HD2 LEU A 106      -4.953  -1.439   6.675 0.090 1.320          
ATOM   1604 2HD2 LEU A 106      -5.521  -2.136   8.192 0.090 1.320          
ATOM   1605 3HD2 LEU A 106      -3.842  -1.705   8.001 0.090 1.320          
ATOM   1606  C   LEU A 106      -2.287  -5.028   9.799 0.510 2.000          
ATOM   1607  O   LEU A 106      -2.719  -4.566  10.860-0.510 1.700          
ATOM   1608  N   GLY A 107      -1.635  -6.193   9.741-0.470 1.850          
ATOM   1609  HN  GLY A 107      -1.340  -6.581   8.850 0.310 0.225          
ATOM   1610  CA  GLY A 107      -1.291  -6.896  10.964-0.020 2.175          
ATOM   1611  1HA GLY A 107      -0.766  -7.814  10.696 0.090 1.320          
ATOM   1612  2HA GLY A 107      -2.193  -7.201  11.491 0.090 1.320          
ATOM   1613  C   GLY A 107      -0.379  -6.090  11.867 0.510 2.000          
ATOM   1614  O   GLY A 107      -0.497  -6.157  13.094-0.510 1.700          
ATOM   1615  N   LEU A 108       0.523  -5.299  11.277-0.470 1.850          
ATOM   1616  HN  LEU A 108       0.636  -5.342  10.271 0.310 0.225          
ATOM   1617  CA  LEU A 108       1.404  -4.433  12.055 0.070 2.275          
ATOM   1618  HA  LEU A 108       1.906  -5.044  12.807 0.090 1.320          
ATOM   1619  CB  LEU A 108       2.439  -3.581  11.301-0.180 2.175          
ATOM   1620  1HB LEU A 108       1.945  -2.976  10.542 0.090 1.320          
ATOM   1621  2HB LEU A 108       2.935  -2.873  11.967 0.090 1.320          
ATOM   1622  CG  LEU A 108       3.500  -4.442  10.672-0.090 2.275          
ATOM   1623  HG  LEU A 108       2.954  -5.231  10.148 0.090 1.320          
ATOM   1624  CD1 LEU A 108       4.237  -3.723   9.531-0.270 2.060          
ATOM   1625 1HD1 LEU A 108       3.554  -3.282   8.807 0.090 1.320          
ATOM   1626 2HD1 LEU A 108       4.870  -2.921   9.910 0.090 1.320          
ATOM   1627 3HD1 LEU A 108       4.880  -4.419   8.992 0.090 1.320          
ATOM   1628  CD2 LEU A 108       4.461  -5.240  11.618-0.270 2.060          
ATOM   1629 1HD2 LEU A 108       3.919  -5.878  12.316 0.090 1.320          
ATOM   1630 2HD2 LEU A 108       5.085  -5.916  11.049 0.090 1.320          
ATOM   1631 3HD2 LEU A 108       5.121  -4.597  12.195 0.090 1.320          
ATOM   1632  C   LEU A 108       0.624  -3.362  12.801 0.510 2.000          
ATOM   1633  O   LEU A 108       1.088  -2.854  13.828-0.510 1.700          
ATOM   1634  N   VAL A 109      -0.541  -2.980  12.280-0.470 1.850          
ATOM   1635  HN  VAL A 109      -0.855  -3.425  11.427 0.310 0.225          
ATOM   1636  CA  VAL A 109      -1.421  -2.063  12.994 0.070 2.275          
ATOM   1637  HA  VAL A 109      -0.835  -1.285  13.489 0.090 1.320          
ATOM   1638  CB  VAL A 109      -2.464  -1.396  12.108-0.090 2.275          
ATOM   1639  HB  VAL A 109      -2.907  -2.126  11.430 0.090 1.320          
ATOM   1640  CG1 VAL A 109      -3.634  -0.705  12.890-0.270 2.060          
ATOM   1641 1HG1 VAL A 109      -3.263  -0.049  13.680 0.090 1.320          
ATOM   1642 2HG1 VAL A 109      -4.244  -0.092  12.226 0.090 1.320          
ATOM   1643 3HG1 VAL A 109      -4.323  -1.419  13.340 0.090 1.320          
ATOM   1644  CG2 VAL A 109      -1.818  -0.253  11.253-0.270 2.060          
ATOM   1645 1HG2 VAL A 109      -1.387   0.529  11.879 0.090 1.320          
ATOM   1646 2HG2 VAL A 109      -1.024  -0.644  10.615 0.090 1.320          
ATOM   1647 3HG2 VAL A 109      -2.549   0.218  10.595 0.090 1.320          
ATOM   1648  C   VAL A 109      -2.179  -2.805  14.081 0.510 2.000          
ATOM   1649  O   VAL A 109      -2.275  -2.340  15.221-0.510 1.700          
ATOM   1650  N   SER A 110      -2.727  -3.974  13.735-0.470 1.850          
ATOM   1651  HN  SER A 110      -2.616  -4.299  12.778 0.310 0.225          
ATOM   1652  CA  SER A 110      -3.449  -4.790  14.703 0.070 2.275          
ATOM   1653  HA  SER A 110      -4.315  -4.236  15.067 0.090 1.320          
ATOM   1654  CB  SER A 110      -3.916  -6.128  13.938 0.050 2.175          
ATOM   1655  1HB SER A 110      -4.688  -5.916  13.202 0.090 1.320          
ATOM   1656  2HB SER A 110      -3.074  -6.562  13.403 0.090 1.320          
ATOM   1657  OG  SER A 110      -4.376  -7.105  14.851-0.660 1.770          
ATOM   1658  HG1 SER A 110      -3.636  -7.403  15.373 0.430 0.225          
ATOM   1659  C   SER A 110      -2.593  -5.174  15.902 0.510 2.000          
ATOM   1660  O   SER A 110      -3.144  -5.460  16.971-0.510 1.700          
ATOM   1661  N   ASN A 111      -1.265  -5.203  15.751-0.470 1.850          
ATOM   1662  HN  ASN A 111      -0.872  -5.171  14.815 0.310 0.225          
ATOM   1663  CA  ASN A 111      -0.407  -5.524  16.886 0.070 2.275          
ATOM   1664  HA  ASN A 111      -0.711  -6.488  17.301 0.090 1.320          
ATOM   1665  CB  ASN A 111       1.099  -5.590  16.481-0.180 2.175          
ATOM   1666  1HB ASN A 111       1.394  -4.663  15.988 0.090 1.320          
ATOM   1667  2HB ASN A 111       1.714  -5.677  17.378 0.090 1.320          
ATOM   1668  CG  ASN A 111       1.470  -6.748  15.593 0.550 2.000          
ATOM   1669  OD1 ASN A 111       0.700  -7.741  15.598-0.550 1.700          
ATOM   1670  ND2 ASN A 111       2.714  -6.834  15.058-0.620 1.850          
ATOM   1671 1HD2 ASN A 111       2.956  -7.655  14.512 0.320 0.225          
ATOM   1672 2HD2 ASN A 111       3.379  -6.083  15.124 0.300 0.225          
ATOM   1673  C   ASN A 111      -0.548  -4.495  18.001 0.510 2.000          
ATOM   1674  O   ASN A 111      -0.326  -4.819  19.173-0.510 1.700          
ATOM   1675  N   MET A 112      -0.916  -3.257  17.663-0.470 1.850          
ATOM   1676  HN  MET A 112      -1.189  -3.061  16.705 0.310 0.225          
ATOM   1677  CA  MET A 112      -0.910  -2.170  18.641 0.070 2.275          
ATOM   1678  HA  MET A 112       0.069  -2.164  19.124 0.090 1.320          
ATOM   1679  CB  MET A 112      -1.121  -0.797  17.998-0.180 2.175          
ATOM   1680  1HB MET A 112      -2.090  -0.758  17.502 0.090 1.320          
ATOM   1681  2HB MET A 112      -1.148  -0.035  18.777 0.090 1.320          
ATOM   1682  CG  MET A 112      -0.055  -0.446  17.025-0.140 2.175          
ATOM   1683  1HG MET A 112       0.908  -0.485  17.534 0.090 1.320          
ATOM   1684  2HG MET A 112      -0.020  -1.210  16.247 0.090 1.320          
ATOM   1685  SD  MET A 112      -0.180   1.167  16.198-0.090 2.000          
ATOM   1686  CE  MET A 112       1.270   0.799  15.202-0.220 2.060          
ATOM   1687  1HE MET A 112       1.486   1.638  14.542 0.090 1.320          
ATOM   1688  2HE MET A 112       2.145   0.626  15.828 0.090 1.320          
ATOM   1689  3HE MET A 112       1.110  -0.081  14.577 0.090 1.320          
ATOM   1690  C   MET A 112      -1.930  -2.396  19.753 0.510 2.000          
ATOM   1691  O   MET A 112      -1.586  -2.365  20.941-0.510 1.700          
ATOM   1692  N   ALA A 113      -3.200  -2.583  19.392-0.470 1.850          
ATOM   1693  HN  ALA A 113      -3.436  -2.741  18.420 0.310 0.225          
ATOM   1694  CA  ALA A 113      -4.251  -2.737  20.390 0.070 2.275          
ATOM   1695  HA  ALA A 113      -3.865  -3.272  21.261 0.090 1.320          
ATOM   1696  CB  ALA A 113      -4.758  -1.343  20.801-0.270 2.060          
ATOM   1697  1HB ALA A 113      -5.218  -0.828  19.957 0.090 1.320          
ATOM   1698  2HB ALA A 113      -5.507  -1.406  21.591 0.090 1.320          
ATOM   1699  3HB ALA A 113      -3.952  -0.705  21.162 0.090 1.320          
ATOM   1700  C   ALA A 113      -5.395  -3.562  19.817 0.510 2.000          
ATOM   1701  O   ALA A 113      -5.581  -3.640  18.601-0.510 1.700          
ATOM   1702  N   LEU A 114      -6.171  -4.167  20.714-0.470 1.850          
ATOM   1703  HN  LEU A 114      -6.036  -3.972  21.693 0.310 0.225          
ATOM   1704  CA  LEU A 114      -7.322  -4.984  20.343 0.070 2.275          
ATOM   1705  HA  LEU A 114      -7.228  -5.320  19.309 0.090 1.320          
ATOM   1706  CB  LEU A 114      -7.421  -6.207  21.218-0.180 2.175          
ATOM   1707  1HB LEU A 114      -6.451  -6.707  21.220 0.090 1.320          
ATOM   1708  2HB LEU A 114      -7.594  -5.903  22.253 0.090 1.320          
ATOM   1709  CG  LEU A 114      -8.523  -7.252  20.788-0.090 2.275          
ATOM   1710  HG  LEU A 114      -9.520  -6.807  20.827 0.090 1.320          
ATOM   1711  CD1 LEU A 114      -8.294  -7.890  19.432-0.270 2.060          
ATOM   1712 1HD1 LEU A 114      -8.745  -7.283  18.651 0.090 1.320          
ATOM   1713 2HD1 LEU A 114      -7.230  -7.980  19.206 0.090 1.320          
ATOM   1714 3HD1 LEU A 114      -8.712  -8.891  19.338 0.090 1.320          
ATOM   1715  CD2 LEU A 114      -8.473  -8.396  21.731-0.270 2.060          
ATOM   1716 1HD2 LEU A 114      -8.609  -8.063  22.761 0.090 1.320          
ATOM   1717 2HD2 LEU A 114      -9.261  -9.125  21.537 0.090 1.320          
ATOM   1718 3HD2 LEU A 114      -7.518  -8.924  21.690 0.090 1.320          
ATOM   1719  C   LEU A 114      -8.595  -4.156  20.496 0.510 2.000          
ATOM   1720  O   LEU A 114      -8.888  -3.657  21.589-0.510 1.700          
ATOM   1721  N   VAL A 115      -9.347  -4.015  19.403-0.470 1.850          
ATOM   1722  HN  VAL A 115      -9.085  -4.501  18.549 0.310 0.225          
ATOM   1723  CA  VAL A 115     -10.562  -3.205  19.356 0.070 2.275          
ATOM   1724  HA  VAL A 115     -10.699  -2.711  20.320 0.090 1.320          
ATOM   1725  CB  VAL A 115     -10.491  -2.108  18.319-0.090 2.275          
ATOM   1726  HB  VAL A 115     -11.409  -1.523  18.410 0.090 1.320          
ATOM   1727  CG1 VAL A 115      -9.334  -1.158  18.687-0.270 2.060          
ATOM   1728 1HG1 VAL A 115      -8.363  -1.650  18.643 0.090 1.320          
ATOM   1729 2HG1 VAL A 115      -9.303  -0.294  18.024 0.090 1.320          
ATOM   1730 3HG1 VAL A 115      -9.455  -0.777  19.700 0.090 1.320          
ATOM   1731  CG2 VAL A 115     -10.422  -2.546  16.849-0.270 2.060          
ATOM   1732 1HG2 VAL A 115     -11.289  -3.137  16.567 0.090 1.320          
ATOM   1733 2HG2 VAL A 115     -10.390  -1.678  16.189 0.090 1.320          
ATOM   1734 3HG2 VAL A 115      -9.531  -3.142  16.647 0.090 1.320          
ATOM   1735  C   VAL A 115     -11.756  -4.132  19.191 0.510 2.000          
ATOM   1736  O   VAL A 115     -11.664  -5.171  18.526-0.510 1.700          
ATOM   1737  N   LYS A 116     -12.874  -3.767  19.816-0.470 1.850          
ATOM   1738  HN  LYS A 116     -12.952  -2.832  20.187 0.310 0.225          
ATOM   1739  CA  LYS A 116     -14.063  -4.602  19.821 0.070 2.275          
ATOM   1740  HA  LYS A 116     -13.961  -5.328  19.014 0.090 1.320          
ATOM   1741  CB  LYS A 116     -14.211  -5.414  21.076-0.180 2.175          
ATOM   1742  1HB LYS A 116     -15.054  -6.097  20.954 0.090 1.320          
ATOM   1743  2HB LYS A 116     -13.335  -6.065  21.135 0.090 1.320          
ATOM   1744  CG  LYS A 116     -14.362  -4.623  22.404-0.180 2.175          
ATOM   1745  1HG LYS A 116     -13.551  -3.894  22.471 0.090 1.320          
ATOM   1746  2HG LYS A 116     -15.295  -4.060  22.384 0.090 1.320          
ATOM   1747  CD  LYS A 116     -14.283  -5.565  23.557-0.180 2.175          
ATOM   1748  1HD LYS A 116     -15.084  -6.306  23.521 0.090 1.320          
ATOM   1749  2HD LYS A 116     -13.353  -6.137  23.489 0.090 1.320          
ATOM   1750  CE  LYS A 116     -14.273  -4.810  24.920 0.210 2.175          
ATOM   1751  1HE LYS A 116     -14.106  -5.514  25.738 0.050 1.320          
ATOM   1752  2HE LYS A 116     -13.459  -4.083  24.958 0.050 1.320          
ATOM   1753  NZ  LYS A 116     -15.555  -4.138  25.120-0.303 1.850          
ATOM   1754  1HZ LYS A 116     -15.708  -3.461  24.389 0.329 0.225          
ATOM   1755  2HZ LYS A 116     -16.304  -4.815  25.149 0.329 0.225          
ATOM   1756  3HZ LYS A 116     -15.527  -3.655  26.009 0.329 0.225          
ATOM   1757  C   LYS A 116     -15.288  -3.803  19.387 0.510 2.000          
ATOM   1758  O   LYS A 116     -15.317  -2.571  19.459-0.510 1.700          
ATOM   1759  N   TYR A 117     -16.305  -4.529  18.919-0.470 1.850          
ATOM   1760  HN  TYR A 117     -16.151  -5.508  18.684 0.310 0.225          
ATOM   1761  CA  TYR A 117     -17.642  -3.977  18.684 0.070 2.275          
ATOM   1762  HA  TYR A 117     -17.748  -3.021  19.199 0.090 1.320          
ATOM   1763  CB  TYR A 117     -17.892  -3.782  17.207-0.180 2.175          
ATOM   1764  1HB TYR A 117     -17.050  -3.246  16.798 0.090 1.320          
ATOM   1765  2HB TYR A 117     -17.939  -4.732  16.671 0.090 1.320          
ATOM   1766  CG  TYR A 117     -19.047  -2.923  16.885 0.000 1.992          
ATOM   1767  CD1 TYR A 117     -19.099  -1.523  17.362-0.115 1.992          
ATOM   1768  HD1 TYR A 117     -18.238  -1.081  17.843 0.115 1.358          
ATOM   1769  CE1 TYR A 117     -20.213  -0.801  17.209-0.115 1.992          
ATOM   1770  HE1 TYR A 117     -20.236   0.217  17.570 0.115 1.358          
ATOM   1771  CZ  TYR A 117     -21.381  -1.369  16.672 0.108 1.992          
ATOM   1772  OH  TYR A 117     -22.667  -0.736  16.678-0.541 1.770          
ATOM   1773  HH  TYR A 117     -23.057  -0.736  15.811 0.428 0.225          
ATOM   1774  CD2 TYR A 117     -20.136  -3.508  16.198-0.115 1.992          
ATOM   1775  HD2 TYR A 117     -20.108  -4.529  15.840 0.115 1.358          
ATOM   1776  CE2 TYR A 117     -21.337  -2.765  16.175-0.115 1.992          
ATOM   1777  HE2 TYR A 117     -22.222  -3.224  15.757 0.115 1.358          
ATOM   1778  C   TYR A 117     -18.639  -4.976  19.263 0.510 2.000          
ATOM   1779  O   TYR A 117     -18.893  -6.021  18.658-0.510 1.700          
ATOM   1780  N   LYS A 118     -19.195  -4.650  20.432-0.470 1.850          
ATOM   1781  HN  LYS A 118     -18.973  -3.752  20.826 0.310 0.225          
ATOM   1782  CA  LYS A 118     -20.176  -5.498  21.109 0.070 2.275          
ATOM   1783  HA  LYS A 118     -20.368  -5.079  22.096 0.090 1.320          
ATOM   1784  CB  LYS A 118     -21.619  -5.625  20.309-0.180 2.175          
ATOM   1785  1HB LYS A 118     -21.468  -6.246  19.422 0.090 1.320          
ATOM   1786  2HB LYS A 118     -22.345  -6.173  20.913 0.090 1.320          
ATOM   1787  CG  LYS A 118     -22.211  -4.224  19.822-0.180 2.175          
ATOM   1788  1HG LYS A 118     -21.418  -3.649  19.342 0.090 1.320          
ATOM   1789  2HG LYS A 118     -22.932  -4.423  19.026 0.090 1.320          
ATOM   1790  CD  LYS A 118     -22.897  -3.412  20.923-0.180 2.175          
ATOM   1791  1HD LYS A 118     -23.843  -3.873  21.218 0.090 1.320          
ATOM   1792  2HD LYS A 118     -22.268  -3.488  21.812 0.090 1.320          
ATOM   1793  CE  LYS A 118     -23.034  -1.847  20.598 0.210 2.175          
ATOM   1794  1HE LYS A 118     -22.958  -1.261  21.515 0.050 1.320          
ATOM   1795  2HE LYS A 118     -22.253  -1.497  19.919 0.050 1.320          
ATOM   1796  NZ  LYS A 118     -24.351  -1.634  20.027-0.301 1.850          
ATOM   1797  1HZ LYS A 118     -24.472  -0.655  19.804 0.330 0.225          
ATOM   1798  2HZ LYS A 118     -24.434  -2.159  19.167 0.330 0.225          
ATOM   1799  3HZ LYS A 118     -25.079  -1.920  20.667 0.330 0.225          
ATOM   1800  C   LYS A 118     -19.628  -6.910  21.321 0.510 2.000          
ATOM   1801  O   LYS A 118     -20.252  -7.907  20.943-0.510 1.700          
ATOM   1802  N   SER A 119     -18.434  -6.988  21.919-0.470 1.850          
ATOM   1803  HN  SER A 119     -17.996  -6.135  22.199 0.310 0.225          
ATOM   1804  CA  SER A 119     -17.803  -8.260  22.290 0.070 2.275          
ATOM   1805  HA  SER A 119     -16.878  -8.038  22.818 0.090 1.320          
ATOM   1806  CB  SER A 119     -18.718  -9.117  23.241 0.050 2.175          
ATOM   1807  1HB SER A 119     -19.525  -9.585  22.670 0.090 1.320          
ATOM   1808  2HB SER A 119     -18.143  -9.957  23.639 0.090 1.320          
ATOM   1809  OG  SER A 119     -19.322  -8.401  24.354-0.660 1.770          
ATOM   1810  HG1 SER A 119     -19.958  -8.981  24.757 0.430 0.225          
ATOM   1811  C   SER A 119     -17.429  -9.092  21.061 0.510 2.000          
ATOM   1812  O   SER A 119     -17.518 -10.320  21.082-0.510 1.700          
ATOM   1813  N   ILE A 120     -16.977  -8.426  19.997-0.470 1.850          
ATOM   1814  HN  ILE A 120     -17.133  -7.436  19.929 0.310 0.225          
ATOM   1815  CA  ILE A 120     -16.480  -9.097  18.801 0.070 2.275          
ATOM   1816  HA  ILE A 120     -16.306 -10.153  19.007 0.090 1.320          
ATOM   1817  CB  ILE A 120     -17.388  -9.084  17.625-0.090 2.275          
ATOM   1818  HB  ILE A 120     -17.535  -8.044  17.324 0.090 1.320          
ATOM   1819  CG2 ILE A 120     -16.626  -9.808  16.424-0.270 2.060          
ATOM   1820 1HG2 ILE A 120     -16.255 -10.795  16.703 0.090 1.320          
ATOM   1821 2HG2 ILE A 120     -17.314  -9.960  15.594 0.090 1.320          
ATOM   1822 3HG2 ILE A 120     -15.796  -9.236  16.005 0.090 1.320          
ATOM   1823  CG1 ILE A 120     -18.865  -9.651  17.882-0.180 2.175          
ATOM   1824 1HG1 ILE A 120     -18.816 -10.730  18.039 0.090 1.320          
ATOM   1825 2HG1 ILE A 120     -19.246  -9.245  18.819 0.090 1.320          
ATOM   1826  CD1 ILE A 120     -19.912  -9.334  16.821-0.270 2.060          
ATOM   1827  HD1 ILE A 120     -19.653  -9.770  15.857 0.090 1.320          
ATOM   1828  HD2 ILE A 120     -20.886  -9.730  17.109 0.090 1.320          
ATOM   1829  HD3 ILE A 120     -20.019  -8.257  16.688 0.090 1.320          
ATOM   1830  C   ILE A 120     -15.163  -8.419  18.417 0.510 2.000          
ATOM   1831  O   ILE A 120     -15.167  -7.230  18.087-0.510 1.700          
ATOM   1832  N   PRO A 121     -14.036  -9.120  18.452-0.290 1.850          
ATOM   1833  CD  PRO A 121     -13.811 -10.231  19.396 0.000 2.175          
ATOM   1834  1HD PRO A 121     -14.471 -10.227  20.266 0.090 1.320          
ATOM   1835  2HD PRO A 121     -13.946 -11.179  18.871 0.090 1.320          
ATOM   1836  CA  PRO A 121     -12.773  -8.478  18.067 0.020 2.275          
ATOM   1837  HA  PRO A 121     -12.651  -7.540  18.611 0.090 1.320          
ATOM   1838  CB  PRO A 121     -11.736  -9.515  18.570-0.180 2.175          
ATOM   1839  1HB PRO A 121     -10.769  -9.054  18.741 0.090 1.320          
ATOM   1840  2HB PRO A 121     -11.600 -10.321  17.844 0.090 1.320          
ATOM   1841  CG  PRO A 121     -12.366 -10.039  19.829-0.180 2.175          
ATOM   1842  1HG PRO A 121     -12.292  -9.302  20.630 0.090 1.320          
ATOM   1843  2HG PRO A 121     -11.907 -10.966  20.179 0.090 1.320          
ATOM   1844  C   PRO A 121     -12.731  -8.254  16.561 0.510 2.000          
ATOM   1845  O   PRO A 121     -12.958  -9.175  15.770-0.510 1.700          
ATOM   1846  N   LEU A 122     -12.436  -7.014  16.164-0.470 1.850          
ATOM   1847  HN  LEU A 122     -12.242  -6.299  16.858 0.310 0.225          
ATOM   1848  CA  LEU A 122     -12.485  -6.647  14.756 0.070 2.275          
ATOM   1849  HA  LEU A 122     -13.187  -7.270  14.197 0.090 1.320          
ATOM   1850  CB  LEU A 122     -12.940  -5.182  14.695-0.180 2.175          
ATOM   1851  1HB LEU A 122     -12.176  -4.562  15.164 0.090 1.320          
ATOM   1852  2HB LEU A 122     -12.954  -4.873  13.647 0.090 1.320          
ATOM   1853  CG  LEU A 122     -14.304  -4.911  15.299-0.090 2.275          
ATOM   1854  HG  LEU A 122     -14.283  -5.178  16.357 0.090 1.320          
ATOM   1855  CD1 LEU A 122     -14.473  -3.443  15.238-0.270 2.060          
ATOM   1856 1HD1 LEU A 122     -14.539  -3.103  14.205 0.090 1.320          
ATOM   1857 2HD1 LEU A 122     -15.375  -3.103  15.720 0.090 1.320          
ATOM   1858 3HD1 LEU A 122     -13.651  -2.907  15.715 0.090 1.320          
ATOM   1859  CD2 LEU A 122     -15.455  -5.717  14.656-0.270 2.060          
ATOM   1860 1HD2 LEU A 122     -16.424  -5.413  15.048 0.090 1.320          
ATOM   1861 2HD2 LEU A 122     -15.483  -5.587  13.573 0.090 1.320          
ATOM   1862 3HD2 LEU A 122     -15.358  -6.785  14.858 0.090 1.320          
ATOM   1863  C   LEU A 122     -11.135  -6.748  14.062 0.510 2.000          
ATOM   1864  O   LEU A 122     -11.084  -6.636  12.832-0.510 1.700          
ATOM   1865  N   ASN A 123     -10.057  -6.992  14.807-0.470 1.850          
ATOM   1866  HN  ASN A 123     -10.146  -6.971  15.813 0.310 0.225          
ATOM   1867  CA  ASN A 123      -8.725  -6.997  14.208 0.070 2.275          
ATOM   1868  HA  ASN A 123      -8.592  -6.023  13.730 0.090 1.320          
ATOM   1869  CB  ASN A 123      -7.649  -7.162  15.162-0.180 2.175          
ATOM   1870  1HB ASN A 123      -7.654  -8.133  15.651 0.090 1.320          
ATOM   1871  2HB ASN A 123      -6.724  -7.130  14.596 0.090 1.320          
ATOM   1872  CG  ASN A 123      -7.554  -6.095  16.275 0.550 2.000          
ATOM   1873  OD1 ASN A 123      -8.534  -5.628  16.815-0.550 1.700          
ATOM   1874  ND2 ASN A 123      -6.273  -5.568  16.575-0.620 1.850          
ATOM   1875 1HD2 ASN A 123      -6.141  -4.836  17.271 0.320 0.225          
ATOM   1876 2HD2 ASN A 123      -5.452  -5.974  16.133 0.300 0.225          
ATOM   1877  C   ASN A 123      -8.557  -8.054  13.120 0.510 2.000          
ATOM   1878  O   ASN A 123      -8.096  -7.699  12.020-0.510 1.700          
ATOM   1879  N   PRO A 124      -8.914  -9.331  13.323-0.290 1.850          
ATOM   1880  CD  PRO A 124      -9.403 -10.088  14.513 0.000 2.175          
ATOM   1881  1HD PRO A 124      -9.215  -9.597  15.466 0.090 1.320          
ATOM   1882  2HD PRO A 124     -10.479 -10.266  14.443 0.090 1.320          
ATOM   1883  CA  PRO A 124      -8.749 -10.293  12.220 0.020 2.275          
ATOM   1884  HA  PRO A 124      -7.716 -10.222  11.871 0.090 1.320          
ATOM   1885  CB  PRO A 124      -8.893 -11.697  12.910-0.180 2.175          
ATOM   1886  1HB PRO A 124      -8.190 -12.430  12.509 0.090 1.320          
ATOM   1887  2HB PRO A 124      -9.902 -12.096  12.786 0.090 1.320          
ATOM   1888  CG  PRO A 124      -8.609 -11.335  14.371-0.180 2.175          
ATOM   1889  1HG PRO A 124      -7.544 -11.158  14.539 0.090 1.320          
ATOM   1890  2HG PRO A 124      -8.933 -12.118  15.059 0.090 1.320          
ATOM   1891  C   PRO A 124      -9.621  -9.968  11.026 0.510 2.000          
ATOM   1892  O   PRO A 124      -9.197 -10.137   9.878-0.510 1.700          
ATOM   1893  N   MET A 125     -10.835  -9.483  11.271-0.470 1.850          
ATOM   1894  HN  MET A 125     -11.125  -9.308  12.220 0.310 0.225          
ATOM   1895  CA  MET A 125     -11.711  -9.123  10.168 0.070 2.275          
ATOM   1896  HA  MET A 125     -11.821  -9.978   9.497 0.090 1.320          
ATOM   1897  CB  MET A 125     -13.097  -8.702  10.679-0.180 2.175          
ATOM   1898  1HB MET A 125     -12.968  -7.906  11.414 0.090 1.320          
ATOM   1899  2HB MET A 125     -13.676  -8.254   9.868 0.090 1.320          
ATOM   1900  CG  MET A 125     -13.919  -9.836  11.269-0.140 2.175          
ATOM   1901  1HG MET A 125     -14.445 -10.376  10.480 0.090 1.320          
ATOM   1902  2HG MET A 125     -13.292 -10.557  11.796 0.090 1.320          
ATOM   1903  SD  MET A 125     -15.097  -9.119  12.474-0.090 2.000          
ATOM   1904  CE  MET A 125     -16.008 -10.640  12.703-0.220 2.060          
ATOM   1905  1HE MET A 125     -15.371 -11.411  13.137 0.090 1.320          
ATOM   1906  2HE MET A 125     -16.849 -10.475  13.375 0.090 1.320          
ATOM   1907  3HE MET A 125     -16.406 -11.005  11.756 0.090 1.320          
ATOM   1908  C   MET A 125     -11.141  -7.965   9.358 0.510 2.000          
ATOM   1909  O   MET A 125     -11.321  -7.918   8.133-0.510 1.700          
ATOM   1910  N   MET A 126     -10.434  -7.036  10.008-0.470 1.850          
ATOM   1911  HN  MET A 126     -10.361  -7.075  11.019 0.310 0.225          
ATOM   1912  CA  MET A 126      -9.777  -5.966   9.263 0.070 2.275          
ATOM   1913  HA  MET A 126     -10.512  -5.449   8.641 0.090 1.320          
ATOM   1914  CB  MET A 126      -9.195  -4.958  10.299-0.180 2.175          
ATOM   1915  1HB MET A 126      -9.968  -4.229  10.539 0.090 1.320          
ATOM   1916  2HB MET A 126      -8.972  -5.462  11.237 0.090 1.320          
ATOM   1917  CG  MET A 126      -7.901  -4.204   9.844-0.140 2.175          
ATOM   1918  1HG MET A 126      -7.079  -4.873   9.588 0.090 1.320          
ATOM   1919  2HG MET A 126      -8.126  -3.647   8.938 0.090 1.320          
ATOM   1920  SD  MET A 126      -7.284  -2.964  11.078-0.090 2.000          
ATOM   1921  CE  MET A 126      -6.284  -4.190  11.881-0.220 2.060          
ATOM   1922  1HE MET A 126      -5.790  -3.746  12.744 0.090 1.320          
ATOM   1923  2HE MET A 126      -6.880  -5.035  12.225 0.090 1.320          
ATOM   1924  3HE MET A 126      -5.504  -4.557  11.213 0.090 1.320          
ATOM   1925  C   MET A 126      -8.702  -6.520   8.334 0.510 2.000          
ATOM   1926  O   MET A 126      -8.616  -6.124   7.165-0.510 1.700          
ATOM   1927  N   ILE A 127      -7.876  -7.441   8.836-0.470 1.850          
ATOM   1928  HN  ILE A 127      -7.988  -7.738   9.798 0.310 0.225          
ATOM   1929  CA  ILE A 127      -6.843  -8.059   8.007 0.070 2.275          
ATOM   1930  HA  ILE A 127      -6.207  -7.290   7.562 0.090 1.320          
ATOM   1931  CB  ILE A 127      -6.048  -8.920   8.978-0.090 2.275          
ATOM   1932  HB  ILE A 127      -6.707  -9.658   9.437 0.090 1.320          
ATOM   1933  CG2 ILE A 127      -4.912  -9.677   8.295-0.270 2.060          
ATOM   1934 1HG2 ILE A 127      -4.359 -10.304   8.994 0.090 1.320          
ATOM   1935 2HG2 ILE A 127      -5.267 -10.350   7.514 0.090 1.320          
ATOM   1936 3HG2 ILE A 127      -4.196  -8.995   7.835 0.090 1.320          
ATOM   1937  CG1 ILE A 127      -5.437  -7.985  10.116-0.180 2.175          
ATOM   1938 1HG1 ILE A 127      -4.676  -7.333   9.684 0.090 1.320          
ATOM   1939 2HG1 ILE A 127      -6.161  -7.307  10.560 0.090 1.320          
ATOM   1940  CD1 ILE A 127      -4.810  -8.797  11.270-0.270 2.060          
ATOM   1941  HD1 ILE A 127      -5.508  -9.531  11.669 0.090 1.320          
ATOM   1942  HD2 ILE A 127      -3.909  -9.324  10.957 0.090 1.320          
ATOM   1943  HD3 ILE A 127      -4.525  -8.145  12.093 0.090 1.320          
ATOM   1944  C   ILE A 127      -7.477  -8.881   6.895 0.510 2.000          
ATOM   1945  O   ILE A 127      -7.003  -8.891   5.752-0.510 1.700          
ATOM   1946  N   ALA A 128      -8.557  -9.592   7.215-0.470 1.850          
ATOM   1947  HN  ALA A 128      -8.863  -9.635   8.185 0.310 0.225          
ATOM   1948  CA  ALA A 128      -9.246 -10.371   6.200 0.070 2.275          
ATOM   1949  HA  ALA A 128      -8.515 -11.023   5.715 0.090 1.320          
ATOM   1950  CB  ALA A 128     -10.338 -11.261   6.801-0.270 2.060          
ATOM   1951  1HB ALA A 128     -10.806 -11.875   6.030 0.090 1.320          
ATOM   1952  2HB ALA A 128      -9.928 -11.935   7.554 0.090 1.320          
ATOM   1953  3HB ALA A 128     -11.123 -10.668   7.270 0.090 1.320          
ATOM   1954  C   ALA A 128      -9.828  -9.469   5.124 0.510 2.000          
ATOM   1955  O   ALA A 128      -9.840  -9.827   3.937-0.510 1.700          
ATOM   1956  N   ALA A 129     -10.302  -8.286   5.519-0.470 1.850          
ATOM   1957  HN  ALA A 129     -10.340  -8.076   6.513 0.310 0.225          
ATOM   1958  CA  ALA A 129     -10.991  -7.418   4.576 0.070 2.275          
ATOM   1959  HA  ALA A 129     -11.813  -7.961   4.103 0.090 1.320          
ATOM   1960  CB  ALA A 129     -11.540  -6.253   5.417-0.270 2.060          
ATOM   1961  1HB ALA A 129     -12.034  -5.519   4.779 0.090 1.320          
ATOM   1962  2HB ALA A 129     -12.278  -6.601   6.138 0.090 1.320          
ATOM   1963  3HB ALA A 129     -10.759  -5.721   5.956 0.090 1.320          
ATOM   1964  C   ALA A 129     -10.064  -6.888   3.489 0.510 2.000          
ATOM   1965  O   ALA A 129     -10.509  -6.687   2.353-0.510 1.700          
ATOM   1966  N   SER A 130      -8.782  -6.667   3.796-0.470 1.850          
ATOM   1967  HN  SER A 130      -8.471  -6.820   4.746 0.310 0.225          
ATOM   1968  CA  SER A 130      -7.898  -6.066   2.801 0.070 2.275          
ATOM   1969  HA  SER A 130      -8.291  -5.122   2.433 0.090 1.320          
ATOM   1970  CB  SER A 130      -6.551  -5.953   3.442 0.050 2.175          
ATOM   1971  1HB SER A 130      -5.898  -5.345   2.811 0.090 1.320          
ATOM   1972  2HB SER A 130      -6.659  -5.430   4.375 0.090 1.320          
ATOM   1973  OG  SER A 130      -5.902  -7.191   3.727-0.660 1.770          
ATOM   1974  HG1 SER A 130      -6.347  -7.659   4.433 0.430 0.225          
ATOM   1975  C   SER A 130      -7.785  -6.950   1.571 0.510 2.000          
ATOM   1976  O   SER A 130      -7.784  -6.456   0.438-0.510 1.700          
ATOM   1977  N   SER A 131      -7.731  -8.267   1.774-0.470 1.850          
ATOM   1978  HN  SER A 131      -7.738  -8.623   2.718 0.310 0.225          
ATOM   1979  CA  SER A 131      -7.675  -9.174   0.636 0.070 2.275          
ATOM   1980  HA  SER A 131      -6.814  -8.874   0.034 0.090 1.320          
ATOM   1981  CB  SER A 131      -7.400 -10.679   1.096 0.050 2.175          
ATOM   1982  1HB SER A 131      -6.615 -10.692   1.854 0.090 1.320          
ATOM   1983  2HB SER A 131      -8.294 -11.099   1.562 0.090 1.320          
ATOM   1984  OG  SER A 131      -6.981 -11.521   0.020-0.660 1.770          
ATOM   1985  HG1 SER A 131      -6.817 -12.395   0.345 0.430 0.225          
ATOM   1986  C   SER A 131      -8.905  -9.004  -0.242 0.510 2.000          
ATOM   1987  O   SER A 131      -8.794  -8.957  -1.472-0.510 1.700          
ATOM   1988  N   ILE A 132     -10.080  -8.858   0.372-0.470 1.850          
ATOM   1989  HN  ILE A 132     -10.121  -8.837   1.381 0.310 0.225          
ATOM   1990  CA  ILE A 132     -11.300  -8.623  -0.400 0.070 2.275          
ATOM   1991  HA  ILE A 132     -11.386  -9.415  -1.146 0.090 1.320          
ATOM   1992  CB  ILE A 132     -12.508  -8.629   0.476-0.090 2.275          
ATOM   1993  HB  ILE A 132     -12.436  -7.789   1.168 0.090 1.320          
ATOM   1994  CG2 ILE A 132     -13.784  -8.321  -0.426-0.270 2.060          
ATOM   1995 1HG2 ILE A 132     -14.700  -8.498   0.138 0.090 1.320          
ATOM   1996 2HG2 ILE A 132     -13.842  -7.281  -0.752 0.090 1.320          
ATOM   1997 3HG2 ILE A 132     -13.826  -8.950  -1.316 0.090 1.320          
ATOM   1998  CG1 ILE A 132     -12.633  -9.847   1.338-0.180 2.175          
ATOM   1999 1HG1 ILE A 132     -11.757 -10.005   1.968 0.090 1.320          
ATOM   2000 2HG1 ILE A 132     -13.469  -9.715   2.027 0.090 1.320          
ATOM   2001  CD1 ILE A 132     -12.910 -11.143   0.419-0.270 2.060          
ATOM   2002  HD1 ILE A 132     -13.809 -11.036  -0.188 0.090 1.320          
ATOM   2003  HD2 ILE A 132     -12.075 -11.365  -0.245 0.090 1.320          
ATOM   2004  HD3 ILE A 132     -13.055 -12.024   1.045 0.090 1.320          
ATOM   2005  C   ILE A 132     -11.206  -7.314  -1.174 0.510 2.000          
ATOM   2006  O   ILE A 132     -11.631  -7.225  -2.332-0.510 1.700          
ATOM   2007  N   CYS A 133     -10.647  -6.278  -0.544-0.470 1.850          
ATOM   2008  HN  CYS A 133     -10.346  -6.406   0.418 0.310 0.225          
ATOM   2009  CA  CYS A 133     -10.570  -4.965  -1.175 0.070 2.275          
ATOM   2010  HA  CYS A 133     -11.571  -4.660  -1.488 0.090 1.320          
ATOM   2011  CB  CYS A 133     -10.016  -3.897  -0.161-0.110 2.175          
ATOM   2012  1HB CYS A 133     -10.805  -3.633   0.543 0.090 1.320          
ATOM   2013  2HB CYS A 133      -9.213  -4.326   0.435 0.090 1.320          
ATOM   2014  SG  CYS A 133      -9.355  -2.369  -0.830-0.230 2.000          
ATOM   2015  HG1 CYS A 133      -8.231  -2.866  -1.377 0.160 0.450          
ATOM   2016  C   CYS A 133      -9.692  -5.005  -2.419 0.510 2.000          
ATOM   2017  O   CYS A 133     -10.054  -4.457  -3.467-0.510 1.700          
ATOM   2018  N   THR A 134      -8.531  -5.658  -2.322-0.470 1.850          
ATOM   2019  HN  THR A 134      -8.301  -6.107  -1.442 0.310 0.225          
ATOM   2020  CA  THR A 134      -7.631  -5.742  -3.467 0.070 2.275          
ATOM   2021  HA  THR A 134      -7.495  -4.723  -3.841 0.090 1.320          
ATOM   2022  CB  THR A 134      -6.307  -6.350  -3.084 0.140 2.275          
ATOM   2023  HB  THR A 134      -6.370  -7.427  -2.931 0.090 1.320          
ATOM   2024  OG1 THR A 134      -5.906  -5.682  -1.866-0.660 1.770          
ATOM   2025  HG1 THR A 134      -6.405  -6.034  -1.131 0.430 0.225          
ATOM   2026  CG2 THR A 134      -5.318  -5.931  -4.198-0.270 2.060          
ATOM   2027 1HG2 THR A 134      -5.353  -4.865  -4.398 0.090 1.320          
ATOM   2028 2HG2 THR A 134      -4.297  -6.195  -3.922 0.090 1.320          
ATOM   2029 3HG2 THR A 134      -5.517  -6.447  -5.137 0.090 1.320          
ATOM   2030  C   THR A 134      -8.232  -6.580  -4.581 0.510 2.000          
ATOM   2031  O   THR A 134      -8.167  -6.201  -5.758-0.510 1.700          
ATOM   2032  N   VAL A 135      -8.812  -7.728  -4.230-0.470 1.850          
ATOM   2033  HN  VAL A 135      -8.856  -8.019  -3.257 0.310 0.225          
ATOM   2034  CA  VAL A 135      -9.373  -8.609  -5.246 0.070 2.275          
ATOM   2035  HA  VAL A 135      -8.578  -8.905  -5.934 0.090 1.320          
ATOM   2036  CB  VAL A 135     -10.008  -9.868  -4.606-0.090 2.275          
ATOM   2037  HB  VAL A 135     -10.560  -9.601  -3.702 0.090 1.320          
ATOM   2038  CG1 VAL A 135     -10.974 -10.524  -5.596-0.270 2.060          
ATOM   2039 1HG1 VAL A 135     -11.916  -9.986  -5.719 0.090 1.320          
ATOM   2040 2HG1 VAL A 135     -10.529 -10.674  -6.582 0.090 1.320          
ATOM   2041 3HG1 VAL A 135     -11.263 -11.512  -5.237 0.090 1.320          
ATOM   2042  CG2 VAL A 135      -8.859 -10.867  -4.241-0.270 2.060          
ATOM   2043 1HG2 VAL A 135      -8.314 -11.202  -5.124 0.090 1.320          
ATOM   2044 2HG2 VAL A 135      -8.136 -10.418  -3.559 0.090 1.320          
ATOM   2045 3HG2 VAL A 135      -9.254 -11.753  -3.742 0.090 1.320          
ATOM   2046  C   VAL A 135     -10.417  -7.870  -6.073 0.510 2.000          
ATOM   2047  O   VAL A 135     -10.432  -7.961  -7.307-0.510 1.700          
ATOM   2048  N   PHE A 136     -11.285  -7.100  -5.418-0.470 1.850          
ATOM   2049  HN  PHE A 136     -11.272  -7.061  -4.403 0.310 0.225          
ATOM   2050  CA  PHE A 136     -12.293  -6.372  -6.175 0.070 2.275          
ATOM   2051  HA  PHE A 136     -12.742  -7.051  -6.905 0.090 1.320          
ATOM   2052  CB  PHE A 136     -13.495  -5.860  -5.264-0.180 2.175          
ATOM   2053  1HB PHE A 136     -13.116  -5.473  -4.320 0.090 1.320          
ATOM   2054  2HB PHE A 136     -14.041  -5.055  -5.759 0.090 1.320          
ATOM   2055  CG  PHE A 136     -14.448  -7.016  -4.918 0.000 1.992          
ATOM   2056  CD1 PHE A 136     -15.790  -6.905  -5.400-0.115 1.992          
ATOM   2057  HD1 PHE A 136     -16.115  -6.017  -5.919 0.115 1.358          
ATOM   2058  CE1 PHE A 136     -16.672  -7.918  -5.176-0.115 1.992          
ATOM   2059  HE1 PHE A 136     -17.688  -7.804  -5.527 0.115 1.358          
ATOM   2060  CZ  PHE A 136     -16.340  -9.063  -4.480-0.115 1.992          
ATOM   2061  HZ  PHE A 136     -17.077  -9.832  -4.300 0.115 1.358          
ATOM   2062  CD2 PHE A 136     -14.077  -8.241  -4.349-0.115 1.992          
ATOM   2063  HD2 PHE A 136     -13.058  -8.407  -4.040 0.115 1.358          
ATOM   2064  CE2 PHE A 136     -15.006  -9.247  -4.095-0.115 1.992          
ATOM   2065  HE2 PHE A 136     -14.700 -10.161  -3.607 0.115 1.358          
ATOM   2066  C   PHE A 136     -11.679  -5.239  -6.983 0.510 2.000          
ATOM   2067  O   PHE A 136     -12.142  -4.953  -8.095-0.510 1.700          
ATOM   2068  N   GLY A 137     -10.630  -4.596  -6.463-0.470 1.850          
ATOM   2069  HN  GLY A 137     -10.272  -4.856  -5.551 0.310 0.225          
ATOM   2070  CA  GLY A 137      -9.947  -3.583  -7.254-0.020 2.175          
ATOM   2071  1HA GLY A 137      -9.152  -3.154  -6.666 0.090 1.320          
ATOM   2072  2HA GLY A 137     -10.633  -2.778  -7.524 0.090 1.320          
ATOM   2073  C   GLY A 137      -9.325  -4.164  -8.510 0.510 2.000          
ATOM   2074  O   GLY A 137      -9.492  -3.626  -9.609-0.510 1.700          
ATOM   2075  N   ILE A 138      -8.635  -5.299  -8.369-0.470 1.850          
ATOM   2076  HN  ILE A 138      -8.525  -5.718  -7.446 0.310 0.225          
ATOM   2077  CA  ILE A 138      -8.113  -5.989  -9.544 0.070 2.275          
ATOM   2078  HA  ILE A 138      -7.436  -5.323 -10.084 0.090 1.320          
ATOM   2079  CB  ILE A 138      -7.375  -7.234  -9.089-0.090 2.275          
ATOM   2080  HB  ILE A 138      -7.990  -7.804  -8.390 0.090 1.320          
ATOM   2081  CG2 ILE A 138      -7.037  -8.127 -10.271-0.270 2.060          
ATOM   2082 1HG2 ILE A 138      -6.387  -8.949  -9.976 0.090 1.320          
ATOM   2083 2HG2 ILE A 138      -7.915  -8.606 -10.707 0.090 1.320          
ATOM   2084 3HG2 ILE A 138      -6.528  -7.580 -11.065 0.090 1.320          
ATOM   2085  CG1 ILE A 138      -6.073  -6.712  -8.350-0.180 2.175          
ATOM   2086 1HG1 ILE A 138      -5.446  -6.186  -9.066 0.090 1.320          
ATOM   2087 2HG1 ILE A 138      -6.313  -5.998  -7.563 0.090 1.320          
ATOM   2088  CD1 ILE A 138      -5.243  -7.898  -7.706-0.270 2.060          
ATOM   2089  HD1 ILE A 138      -4.455  -7.517  -7.055 0.090 1.320          
ATOM   2090  HD2 ILE A 138      -5.874  -8.559  -7.111 0.090 1.320          
ATOM   2091  HD3 ILE A 138      -4.755  -8.476  -8.475 0.090 1.320          
ATOM   2092  C   ILE A 138      -9.252  -6.336 -10.489 0.510 2.000          
ATOM   2093  O   ILE A 138      -9.143  -6.158 -11.707-0.510 1.700          
ATOM   2094  N   THR A 139     -10.375  -6.798  -9.937-0.470 1.850          
ATOM   2095  HN  THR A 139     -10.411  -6.976  -8.939 0.310 0.225          
ATOM   2096  CA  THR A 139     -11.525  -7.123 -10.771 0.070 2.275          
ATOM   2097  HA  THR A 139     -11.209  -7.847 -11.524 0.090 1.320          
ATOM   2098  CB  THR A 139     -12.708  -7.748  -9.962 0.140 2.275          
ATOM   2099  HB  THR A 139     -13.074  -7.003  -9.255 0.090 1.320          
ATOM   2100  OG1 THR A 139     -12.405  -8.900  -9.172-0.660 1.770          
ATOM   2101  HG1 THR A 139     -11.720  -8.681  -8.544 0.430 0.225          
ATOM   2102  CG2 THR A 139     -13.927  -8.056 -10.928-0.270 2.060          
ATOM   2103 1HG2 THR A 139     -14.325  -7.183 -11.435 0.090 1.320          
ATOM   2104 2HG2 THR A 139     -13.648  -8.781 -11.692 0.090 1.320          
ATOM   2105 3HG2 THR A 139     -14.755  -8.487 -10.365 0.090 1.320          
ATOM   2106  C   THR A 139     -12.057  -5.886 -11.478 0.510 2.000          
ATOM   2107  O   THR A 139     -12.406  -5.941 -12.660-0.510 1.700          
ATOM   2108  N   ALA A 140     -12.143  -4.762 -10.764-0.470 1.850          
ATOM   2109  HN  ALA A 140     -11.930  -4.777  -9.765 0.310 0.225          
ATOM   2110  CA  ALA A 140     -12.629  -3.534 -11.377 0.070 2.275          
ATOM   2111  HA  ALA A 140     -13.580  -3.737 -11.874 0.090 1.320          
ATOM   2112  CB  ALA A 140     -12.856  -2.398 -10.327-0.270 2.060          
ATOM   2113  1HB ALA A 140     -13.426  -2.743  -9.469 0.090 1.320          
ATOM   2114  2HB ALA A 140     -11.909  -2.022  -9.937 0.090 1.320          
ATOM   2115  3HB ALA A 140     -13.394  -1.556 -10.765 0.090 1.320          
ATOM   2116  C   ALA A 140     -11.659  -2.974 -12.409 0.510 2.000          
ATOM   2117  O   ALA A 140     -12.029  -2.059 -13.155-0.510 1.700          
ATOM   2118  N   SER A 141     -10.438  -3.500 -12.474-0.470 1.850          
ATOM   2119  HN  SER A 141     -10.196  -4.250 -11.837 0.310 0.225          
ATOM   2120  CA  SER A 141      -9.443  -3.032 -13.425 0.070 2.275          
ATOM   2121  HA  SER A 141      -9.566  -1.970 -13.653 0.090 1.320          
ATOM   2122  CB  SER A 141      -7.978  -3.298 -12.868 0.050 2.175          
ATOM   2123  1HB SER A 141      -7.792  -4.355 -12.683 0.090 1.320          
ATOM   2124  2HB SER A 141      -7.223  -2.980 -13.589 0.090 1.320          
ATOM   2125  OG  SER A 141      -7.786  -2.562 -11.692-0.660 1.770          
ATOM   2126  HG1 SER A 141      -8.426  -2.870 -11.048 0.430 0.225          
ATOM   2127  C   SER A 141      -9.439  -3.823 -14.731 0.510 2.000          
ATOM   2128  O   SER A 141      -8.700  -3.463 -15.653-0.510 1.700          
ATOM   2129  N   VAL A 142     -10.257  -4.866 -14.846-0.470 1.850          
ATOM   2130  HN  VAL A 142     -10.811  -5.154 -14.046 0.310 0.225          
ATOM   2131  CA  VAL A 142     -10.265  -5.721 -16.028 0.070 2.275          
ATOM   2132  HA  VAL A 142      -9.607  -5.336 -16.810 0.090 1.320          
ATOM   2133  CB  VAL A 142      -9.834  -7.095 -15.705-0.090 2.275          
ATOM   2134  HB  VAL A 142      -9.783  -7.657 -16.641 0.090 1.320          
ATOM   2135  CG1 VAL A 142      -8.400  -7.007 -15.150-0.270 2.060          
ATOM   2136 1HG1 VAL A 142      -7.760  -6.358 -15.746 0.090 1.320          
ATOM   2137 2HG1 VAL A 142      -8.375  -6.631 -14.128 0.090 1.320          
ATOM   2138 3HG1 VAL A 142      -7.935  -7.993 -15.132 0.090 1.320          
ATOM   2139  CG2 VAL A 142     -10.688  -7.971 -14.699-0.270 2.060          
ATOM   2140 1HG2 VAL A 142     -10.680  -7.535 -13.703 0.090 1.320          
ATOM   2141 2HG2 VAL A 142     -11.729  -8.066 -15.012 0.090 1.320          
ATOM   2142 3HG2 VAL A 142     -10.285  -8.980 -14.614 0.090 1.320          
ATOM   2143  C   VAL A 142     -11.624  -5.803 -16.695 0.510 2.000          
ATOM   2144  O   VAL A 142     -11.718  -6.360 -17.800-0.510 1.700          
ATOM   2145  N   VAL A 143     -12.659  -5.279 -16.089-0.470 1.850          
ATOM   2146  HN  VAL A 143     -12.537  -4.796 -15.214 0.310 0.225          
ATOM   2147  CA  VAL A 143     -14.017  -5.415 -16.597 0.070 2.275          
ATOM   2148  HA  VAL A 143     -14.025  -6.329 -17.197 0.090 1.320          
ATOM   2149  CB  VAL A 143     -14.970  -5.710 -15.502-0.090 2.275          
ATOM   2150  HB  VAL A 143     -14.545  -6.490 -14.866 0.090 1.320          
ATOM   2151  CG1 VAL A 143     -15.257  -4.501 -14.633-0.270 2.060          
ATOM   2152 1HG1 VAL A 143     -16.039  -4.723 -13.915 0.090 1.320          
ATOM   2153 2HG1 VAL A 143     -14.374  -4.167 -14.089 0.090 1.320          
ATOM   2154 3HG1 VAL A 143     -15.625  -3.656 -15.218 0.090 1.320          
ATOM   2155  CG2 VAL A 143     -16.258  -6.300 -16.136-0.270 2.060          
ATOM   2156 1HG2 VAL A 143     -16.961  -6.616 -15.366 0.090 1.320          
ATOM   2157 2HG2 VAL A 143     -16.797  -5.575 -16.752 0.090 1.320          
ATOM   2158 3HG2 VAL A 143     -16.065  -7.179 -16.753 0.090 1.320          
ATOM   2159  C   VAL A 143     -14.301  -4.298 -17.593 0.510 2.000          
ATOM   2160  O   VAL A 143     -13.859  -3.154 -17.418-0.510 1.700          
ATOM   2161  N   LEU A 144     -15.009  -4.649 -18.674-0.470 1.850          
ATOM   2162  HN  LEU A 144     -15.493  -5.535 -18.689 0.310 0.225          
ATOM   2163  CA  LEU A 144     -15.306  -3.694 -19.740 0.070 2.275          
ATOM   2164  HA  LEU A 144     -14.412  -3.133 -20.014 0.090 1.320          
ATOM   2165  CB  LEU A 144     -15.922  -4.367 -20.980-0.180 2.175          
ATOM   2166  1HB LEU A 144     -15.227  -5.126 -21.335 0.090 1.320          
ATOM   2167  2HB LEU A 144     -16.803  -4.942 -20.678 0.090 1.320          
ATOM   2168  CG  LEU A 144     -16.338  -3.527 -22.199-0.090 2.275          
ATOM   2169  HG  LEU A 144     -17.071  -2.778 -21.892 0.090 1.320          
ATOM   2170  CD1 LEU A 144     -15.160  -2.774 -22.869-0.270 2.060          
ATOM   2171 1HD1 LEU A 144     -15.511  -2.178 -23.716 0.090 1.320          
ATOM   2172 2HD1 LEU A 144     -14.690  -2.082 -22.173 0.090 1.320          
ATOM   2173 3HD1 LEU A 144     -14.406  -3.463 -23.246 0.090 1.320          
ATOM   2174  CD2 LEU A 144     -17.057  -4.353 -23.302-0.270 2.060          
ATOM   2175 1HD2 LEU A 144     -17.942  -4.853 -22.903 0.090 1.320          
ATOM   2176 2HD2 LEU A 144     -17.404  -3.712 -24.116 0.090 1.320          
ATOM   2177 3HD2 LEU A 144     -16.415  -5.117 -23.739 0.090 1.320          
ATOM   2178  C   LEU A 144     -16.405  -2.717 -19.334 0.510 2.000          
ATOM   2179  O   LEU A 144     -16.276  -1.505 -19.541-0.510 1.700          
ATOM   2180  N   ASP A 145     -17.495  -3.225 -18.771-0.470 1.850          
ATOM   2181  HN  ASP A 145     -17.694  -4.234 -18.823 0.310 0.225          
ATOM   2182  CA  ASP A 145     -18.680  -2.417 -18.489 0.070 2.275          
ATOM   2183  HA  ASP A 145     -19.062  -2.072 -19.447 0.090 1.320          
ATOM   2184  CB  ASP A 145     -19.671  -3.450 -17.898-0.280 2.175          
ATOM   2185  1HB ASP A 145     -19.337  -3.827 -16.947 0.090 1.320          
ATOM   2186  2HB ASP A 145     -20.658  -3.013 -17.750 0.090 1.320          
ATOM   2187  CG  ASP A 145     -19.807  -4.675 -18.844 0.620 2.000          
ATOM   2188  OD1 ASP A 145     -18.826  -5.389 -18.969-0.760 1.700          
ATOM   2189  OD2 ASP A 145     -20.951  -4.867 -19.400-0.760 1.700          
ATOM   2190  C   ASP A 145     -18.374  -1.298 -17.494 0.510 2.000          
ATOM   2191  O   ASP A 145     -17.945  -1.589 -16.368-0.510 1.700          
ATOM   2192  N   PRO A 146     -18.582  -0.023 -17.851-0.290 1.850          
ATOM   2193  CD  PRO A 146     -19.078   0.518 -19.107 0.000 2.175          
ATOM   2194  1HD PRO A 146     -18.239   0.711 -19.781 0.090 1.320          
ATOM   2195  2HD PRO A 146     -19.788  -0.122 -19.632 0.090 1.320          
ATOM   2196  CA  PRO A 146     -18.380   1.046 -16.854 0.020 2.275          
ATOM   2197  HA  PRO A 146     -17.337   1.098 -16.535 0.090 1.320          
ATOM   2198  CB  PRO A 146     -18.807   2.317 -17.627-0.180 2.175          
ATOM   2199  1HB PRO A 146     -17.936   2.767 -18.106 0.090 1.320          
ATOM   2200  2HB PRO A 146     -19.267   3.088 -17.005 0.090 1.320          
ATOM   2201  CG  PRO A 146     -19.759   1.761 -18.686-0.180 2.175          
ATOM   2202  1HG PRO A 146     -19.898   2.449 -19.522 0.090 1.320          
ATOM   2203  2HG PRO A 146     -20.746   1.553 -18.271 0.090 1.320          
ATOM   2204  C   PRO A 146     -19.288   0.916 -15.644 0.510 2.000          
ATOM   2205  O   PRO A 146     -18.928   1.390 -14.559-0.510 1.700          
ATOM   2206  N   LEU A 147     -20.457   0.285 -15.795-0.470 1.850          
ATOM   2207  HN  LEU A 147     -20.695  -0.078 -16.706 0.310 0.225          
ATOM   2208  CA  LEU A 147     -21.322   0.024 -14.648 0.070 2.275          
ATOM   2209  HA  LEU A 147     -21.654   0.949 -14.174 0.090 1.320          
ATOM   2210  CB  LEU A 147     -22.500  -0.835 -15.199-0.180 2.175          
ATOM   2211  1HB LEU A 147     -22.969  -0.278 -16.012 0.090 1.320          
ATOM   2212  2HB LEU A 147     -22.122  -1.742 -15.680 0.090 1.320          
ATOM   2213  CG  LEU A 147     -23.619  -1.230 -14.226-0.090 2.275          
ATOM   2214  HG  LEU A 147     -23.172  -1.788 -13.401 0.090 1.320          
ATOM   2215  CD1 LEU A 147     -24.387  -0.041 -13.585-0.270 2.060          
ATOM   2216 1HD1 LEU A 147     -23.722   0.595 -13.000 0.090 1.320          
ATOM   2217 2HD1 LEU A 147     -24.863   0.580 -14.345 0.090 1.320          
ATOM   2218 3HD1 LEU A 147     -25.168  -0.395 -12.912 0.090 1.320          
ATOM   2219  CD2 LEU A 147     -24.540  -2.227 -14.908-0.270 2.060          
ATOM   2220 1HD2 LEU A 147     -23.989  -3.093 -15.280 0.090 1.320          
ATOM   2221 2HD2 LEU A 147     -25.299  -2.602 -14.221 0.090 1.320          
ATOM   2222 3HD2 LEU A 147     -25.057  -1.781 -15.759 0.090 1.320          
ATOM   2223  C   LEU A 147     -20.647  -0.911 -13.652 0.510 2.000          
ATOM   2224  O   LEU A 147     -20.666  -0.670 -12.439-0.510 1.700          
ATOM   2225  N   HIP A 148     -20.051  -1.995 -14.150-0.470 1.850          
ATOM   2226  HN  HIP A 148     -20.084  -2.185 -15.141 0.310 0.225          
ATOM   2227  CA  HIP A 148     -19.412  -2.955 -13.261 0.070 2.275          
ATOM   2228  HA  HIP A 148     -20.074  -3.131 -12.411 0.090 1.320          
ATOM   2229  CB  HIP A 148     -19.296  -4.327 -14.007-0.081 2.175          
ATOM   2230  1HB HIP A 148     -18.929  -4.220 -15.018 0.090 1.320          
ATOM   2231  2HB HIP A 148     -18.526  -4.914 -13.507 0.090 1.320          
ATOM   2232  CD2 HIP A 148     -20.780  -6.368 -13.308-0.031 1.800          
ATOM   2233  HD2 HIP A 148     -20.130  -7.009 -12.732 0.091 0.900          
ATOM   2234  CG  HIP A 148     -20.572  -5.188 -13.938 0.202 1.800          
ATOM   2235  NE2 HIP A 148     -22.163  -6.616 -13.413-0.383 1.850          
ATOM   2236  HE2 HIP A 148     -22.679  -7.414 -13.074 0.298 0.225          
ATOM   2237  ND1 HIP A 148     -21.714  -4.705 -14.553-0.677 1.850          
ATOM   2238  HD1 HIP A 148     -21.811  -3.869 -15.112 0.022 0.225          
ATOM   2239  CE1 HIP A 148     -22.643  -5.600 -14.267 0.250 1.800          
ATOM   2240  HE1 HIP A 148     -23.662  -5.539 -14.627 0.130 0.700          
ATOM   2241  C   HIP A 148     -18.111  -2.415 -12.679 0.510 2.000          
ATOM   2242  O   HIP A 148     -17.726  -2.804 -11.571-0.510 1.700          
ATOM   2243  N   VAL A 149     -17.415  -1.533 -13.401-0.470 1.850          
ATOM   2244  HN  VAL A 149     -17.708  -1.309 -14.348 0.310 0.225          
ATOM   2245  CA  VAL A 149     -16.216  -0.917 -12.837 0.070 2.275          
ATOM   2246  HA  VAL A 149     -15.505  -1.699 -12.561 0.090 1.320          
ATOM   2247  CB  VAL A 149     -15.544   0.079 -13.853-0.090 2.275          
ATOM   2248  HB  VAL A 149     -16.260   0.822 -14.211 0.090 1.320          
ATOM   2249  CG1 VAL A 149     -14.352   0.811 -13.053-0.270 2.060          
ATOM   2250 1HG1 VAL A 149     -13.719   0.098 -12.525 0.090 1.320          
ATOM   2251 2HG1 VAL A 149     -13.708   1.344 -13.753 0.090 1.320          
ATOM   2252 3HG1 VAL A 149     -14.698   1.567 -12.347 0.090 1.320          
ATOM   2253  CG2 VAL A 149     -14.901  -0.711 -15.105-0.270 2.060          
ATOM   2254 1HG2 VAL A 149     -14.135  -1.416 -14.783 0.090 1.320          
ATOM   2255 2HG2 VAL A 149     -15.642  -1.279 -15.661 0.090 1.320          
ATOM   2256 3HG2 VAL A 149     -14.442  -0.019 -15.811 0.090 1.320          
ATOM   2257  C   VAL A 149     -16.567  -0.116 -11.590 0.510 2.000          
ATOM   2258  O   VAL A 149     -15.865  -0.188 -10.574-0.510 1.700          
ATOM   2259  N   TRP A 150     -17.665   0.647 -11.638-0.470 1.850          
ATOM   2260  HN  TRP A 150     -18.187   0.720 -12.506 0.310 0.225          
ATOM   2261  CA  TRP A 150     -18.107   1.386 -10.458 0.070 2.275          
ATOM   2262  HA  TRP A 150     -17.253   1.937 -10.076 0.090 1.320          
ATOM   2263  CB  TRP A 150     -19.257   2.320 -10.804-0.180 2.175          
ATOM   2264  1HB TRP A 150     -19.956   1.836 -11.489 0.090 1.320          
ATOM   2265  2HB TRP A 150     -19.838   2.549  -9.908 0.090 1.320          
ATOM   2266  CG  TRP A 150     -18.852   3.706 -11.378-0.030 1.992          
ATOM   2267  CD1 TRP A 150     -19.229   4.223 -12.582 0.035 1.992          
ATOM   2268  HD1 TRP A 150     -19.961   3.748 -13.222 0.115 1.358          
ATOM   2269  NE1 TRP A 150     -18.429   5.260 -12.959-0.610 1.850          
ATOM   2270  HE1 TRP A 150     -18.493   5.739 -13.846 0.380 0.225          
ATOM   2271  CE2 TRP A 150     -17.554   5.477 -11.963 0.130 1.800          
ATOM   2272  CD2 TRP A 150     -17.784   4.519 -10.890-0.020 1.800          
ATOM   2273  CE3 TRP A 150     -16.980   4.474  -9.725-0.115 1.992          
ATOM   2274  HE3 TRP A 150     -17.165   3.757  -8.940 0.115 1.358          
ATOM   2275  CZ3 TRP A 150     -15.912   5.351  -9.634-0.115 1.992          
ATOM   2276  HZ3 TRP A 150     -15.267   5.320  -8.768 0.115 1.358          
ATOM   2277  CZ2 TRP A 150     -16.567   6.367 -11.739-0.115 1.992          
ATOM   2278  HZ2 TRP A 150     -16.395   7.115 -12.499 0.115 1.358          
ATOM   2279  CH2 TRP A 150     -15.726   6.390 -10.623-0.115 1.992          
ATOM   2280  HH2 TRP A 150     -14.937   7.122 -10.531 0.115 1.358          
ATOM   2281  C   TRP A 150     -18.546   0.446  -9.346 0.510 2.000          
ATOM   2282  O   TRP A 150     -18.229   0.676  -8.173-0.510 1.700          
ATOM   2283  N   LEU A 151     -19.271  -0.618  -9.691-0.470 1.850          
ATOM   2284  HN  LEU A 151     -19.553  -0.732 -10.660 0.310 0.225          
ATOM   2285  CA  LEU A 151     -19.752  -1.538  -8.671 0.070 2.275          
ATOM   2286  HA  LEU A 151     -20.401  -1.009  -7.971 0.090 1.320          
ATOM   2287  CB  LEU A 151     -20.537  -2.684  -9.361-0.180 2.175          
ATOM   2288  1HB LEU A 151     -21.358  -2.253  -9.937 0.090 1.320          
ATOM   2289  2HB LEU A 151     -19.883  -3.112 -10.120 0.090 1.320          
ATOM   2290  CG  LEU A 151     -21.090  -3.849  -8.515-0.090 2.275          
ATOM   2291  HG  LEU A 151     -20.401  -4.055  -7.695 0.090 1.320          
ATOM   2292  CD1 LEU A 151     -22.447  -3.554  -7.856-0.270 2.060          
ATOM   2293 1HD1 LEU A 151     -23.220  -3.374  -8.604 0.090 1.320          
ATOM   2294 2HD1 LEU A 151     -22.777  -4.389  -7.236 0.090 1.320          
ATOM   2295 3HD1 LEU A 151     -22.393  -2.672  -7.216 0.090 1.320          
ATOM   2296  CD2 LEU A 151     -21.092  -5.161  -9.359-0.270 2.060          
ATOM   2297 1HD2 LEU A 151     -20.091  -5.414  -9.714 0.090 1.320          
ATOM   2298 2HD2 LEU A 151     -21.449  -6.009  -8.774 0.090 1.320          
ATOM   2299 3HD2 LEU A 151     -21.737  -5.071 -10.235 0.090 1.320          
ATOM   2300  C   LEU A 151     -18.587  -2.157  -7.911 0.510 2.000          
ATOM   2301  O   LEU A 151     -18.490  -2.033  -6.685-0.510 1.700          
ATOM   2302  N   TYR A 152     -17.667  -2.795  -8.637-0.470 1.850          
ATOM   2303  HN  TYR A 152     -17.764  -2.834  -9.651 0.310 0.225          
ATOM   2304  CA  TYR A 152     -16.523  -3.430  -7.993 0.070 2.275          
ATOM   2305  HA  TYR A 152     -16.881  -4.128  -7.237 0.090 1.320          
ATOM   2306  CB  TYR A 152     -15.769  -4.185  -9.139-0.180 2.175          
ATOM   2307  1HB TYR A 152     -15.510  -3.469  -9.921 0.090 1.320          
ATOM   2308  2HB TYR A 152     -14.820  -4.561  -8.752 0.090 1.320          
ATOM   2309  CG  TYR A 152     -16.443  -5.311  -9.749 0.000 1.992          
ATOM   2310  CD1 TYR A 152     -17.072  -6.258  -9.024-0.115 1.992          
ATOM   2311  HD1 TYR A 152     -17.120  -6.171  -7.952 0.115 1.358          
ATOM   2312  CE1 TYR A 152     -17.728  -7.387  -9.600-0.115 1.992          
ATOM   2313  HE1 TYR A 152     -18.258  -8.111  -8.997 0.115 1.358          
ATOM   2314  CZ  TYR A 152     -17.624  -7.502 -10.974 0.110 1.992          
ATOM   2315  OH  TYR A 152     -18.362  -8.625 -11.449-0.540 1.770          
ATOM   2316  HH  TYR A 152     -18.272  -8.786 -12.377 0.430 0.225          
ATOM   2317  CD2 TYR A 152     -16.360  -5.498 -11.199-0.115 1.992          
ATOM   2318  HD2 TYR A 152     -15.834  -4.781 -11.807 0.115 1.358          
ATOM   2319  CE2 TYR A 152     -16.976  -6.626 -11.767-0.115 1.992          
ATOM   2320  HE2 TYR A 152     -16.937  -6.774 -12.836 0.115 1.358          
ATOM   2321  C   TYR A 152     -15.663  -2.406  -7.270 0.510 2.000          
ATOM   2322  O   TYR A 152     -15.137  -2.680  -6.185-0.510 1.700          
ATOM   2323  N   CYS A 153     -15.514  -1.215  -7.852-0.470 1.850          
ATOM   2324  HN  CYS A 153     -15.931  -1.022  -8.759 0.310 0.225          
ATOM   2325  CA  CYS A 153     -14.808  -0.152  -7.150 0.070 2.275          
ATOM   2326  HA  CYS A 153     -13.836  -0.546  -6.843 0.090 1.320          
ATOM   2327  CB  CYS A 153     -14.516   1.108  -8.071-0.110 2.175          
ATOM   2328  1HB CYS A 153     -14.004   0.782  -8.977 0.090 1.320          
ATOM   2329  2HB CYS A 153     -15.460   1.547  -8.398 0.090 1.320          
ATOM   2330  SG  CYS A 153     -13.498   2.450  -7.322-0.230 2.000          
ATOM   2331  HG1 CYS A 153     -13.591   3.304  -8.347 0.160 0.450          
ATOM   2332  C   CYS A 153     -15.552   0.235  -5.881 0.510 2.000          
ATOM   2333  O   CYS A 153     -14.942   0.447  -4.827-0.510 1.700          
ATOM   2334  N   PHE A 154     -16.880   0.300  -5.964-0.470 1.850          
ATOM   2335  HN  PHE A 154     -17.347   0.201  -6.868 0.310 0.225          
ATOM   2336  CA  PHE A 154     -17.692   0.645  -4.802 0.070 2.275          
ATOM   2337  HA  PHE A 154     -17.263   1.549  -4.366 0.090 1.320          
ATOM   2338  CB  PHE A 154     -19.200   0.996  -5.216-0.180 2.175          
ATOM   2339  1HB PHE A 154     -19.189   1.835  -5.913 0.090 1.320          
ATOM   2340  2HB PHE A 154     -19.614   0.154  -5.770 0.090 1.320          
ATOM   2341  CG  PHE A 154     -20.155   1.332  -4.132 0.000 1.992          
ATOM   2342  CD1 PHE A 154     -19.743   1.953  -2.872-0.115 1.992          
ATOM   2343  HD1 PHE A 154     -18.703   2.065  -2.608 0.115 1.358          
ATOM   2344  CE1 PHE A 154     -20.733   2.341  -1.949-0.115 1.992          
ATOM   2345  HE1 PHE A 154     -20.443   2.771  -1.003 0.115 1.358          
ATOM   2346  CZ  PHE A 154     -22.084   2.336  -2.327-0.115 1.992          
ATOM   2347  HZ  PHE A 154     -22.835   2.699  -1.640 0.115 1.358          
ATOM   2348  CD2 PHE A 154     -21.538   1.394  -4.516-0.115 1.992          
ATOM   2349  HD2 PHE A 154     -21.861   1.059  -5.492 0.115 1.358          
ATOM   2350  CE2 PHE A 154     -22.477   1.813  -3.571-0.115 1.992          
ATOM   2351  HE2 PHE A 154     -23.525   1.809  -3.834 0.115 1.358          
ATOM   2352  C   PHE A 154     -17.630  -0.441  -3.735 0.510 2.000          
ATOM   2353  O   PHE A 154     -17.496  -0.143  -2.541-0.510 1.700          
ATOM   2354  N   ILE A 155     -17.763  -1.705  -4.143-0.470 1.850          
ATOM   2355  HN  ILE A 155     -17.962  -1.884  -5.131 0.310 0.225          
ATOM   2356  CA  ILE A 155     -17.657  -2.806  -3.192 0.070 2.275          
ATOM   2357  HA  ILE A 155     -18.377  -2.625  -2.390 0.090 1.320          
ATOM   2358  CB  ILE A 155     -17.938  -4.148  -3.839-0.090 2.275          
ATOM   2359  HB  ILE A 155     -17.311  -4.301  -4.719 0.090 1.320          
ATOM   2360  CG2 ILE A 155     -17.705  -5.260  -2.821-0.270 2.060          
ATOM   2361 1HG2 ILE A 155     -16.650  -5.414  -2.589 0.090 1.320          
ATOM   2362 2HG2 ILE A 155     -18.235  -5.080  -1.885 0.090 1.320          
ATOM   2363 3HG2 ILE A 155     -18.043  -6.223  -3.202 0.090 1.320          
ATOM   2364  CG1 ILE A 155     -19.410  -4.096  -4.230-0.180 2.175          
ATOM   2365 1HG1 ILE A 155     -20.015  -3.844  -3.357 0.090 1.320          
ATOM   2366 2HG1 ILE A 155     -19.600  -3.287  -4.931 0.090 1.320          
ATOM   2367  CD1 ILE A 155     -20.046  -5.382  -4.863-0.270 2.060          
ATOM   2368  HD1 ILE A 155     -21.068  -5.185  -5.190 0.090 1.320          
ATOM   2369  HD2 ILE A 155     -19.483  -5.708  -5.738 0.090 1.320          
ATOM   2370  HD3 ILE A 155     -20.089  -6.211  -4.157 0.090 1.320          
ATOM   2371  C   ILE A 155     -16.288  -2.796  -2.531 0.510 2.000          
ATOM   2372  O   ILE A 155     -16.165  -2.952  -1.310-0.510 1.700          
ATOM   2373  N   SER A 156     -15.241  -2.587  -3.326-0.470 1.850          
ATOM   2374  HN  SER A 156     -15.375  -2.479  -4.329 0.310 0.225          
ATOM   2375  CA  SER A 156     -13.899  -2.534  -2.769 0.070 2.275          
ATOM   2376  HA  SER A 156     -13.744  -3.453  -2.200 0.090 1.320          
ATOM   2377  CB  SER A 156     -12.780  -2.490  -3.875 0.050 2.175          
ATOM   2378  1HB SER A 156     -12.730  -3.396  -4.468 0.090 1.320          
ATOM   2379  2HB SER A 156     -13.012  -1.690  -4.580 0.090 1.320          
ATOM   2380  OG  SER A 156     -11.517  -2.208  -3.307-0.660 1.770          
ATOM   2381  HG1 SER A 156     -10.987  -3.007  -3.302 0.430 0.225          
ATOM   2382  C   SER A 156     -13.776  -1.392  -1.774 0.510 2.000          
ATOM   2383  O   SER A 156     -13.226  -1.570  -0.680-0.510 1.700          
ATOM   2384  N   SER A 157     -14.355  -0.234  -2.110-0.470 1.850          
ATOM   2385  HN  SER A 157     -14.782  -0.136  -3.026 0.310 0.225          
ATOM   2386  CA  SER A 157     -14.291   0.920  -1.223 0.070 2.275          
ATOM   2387  HA  SER A 157     -13.246   1.172  -1.045 0.090 1.320          
ATOM   2388  CB  SER A 157     -14.978   2.126  -1.958 0.050 2.175          
ATOM   2389  1HB SER A 157     -16.016   1.908  -2.210 0.090 1.320          
ATOM   2390  2HB SER A 157     -15.004   2.986  -1.287 0.090 1.320          
ATOM   2391  OG  SER A 157     -14.282   2.497  -3.092-0.660 1.770          
ATOM   2392  HG1 SER A 157     -14.424   1.841  -3.776 0.430 0.225          
ATOM   2393  C   SER A 157     -14.934   0.612   0.119 0.510 2.000          
ATOM   2394  O   SER A 157     -14.462   1.079   1.161-0.510 1.700          
ATOM   2395  N   ILE A 158     -16.001  -0.189   0.117-0.470 1.850          
ATOM   2396  HN  ILE A 158     -16.372  -0.540  -0.760 0.310 0.225          
ATOM   2397  CA  ILE A 158     -16.650  -0.543   1.375 0.070 2.275          
ATOM   2398  HA  ILE A 158     -16.847   0.394   1.900 0.090 1.320          
ATOM   2399  CB  ILE A 158     -17.995  -1.313   1.259-0.090 2.275          
ATOM   2400  HB  ILE A 158     -17.861  -2.260   0.732 0.090 1.320          
ATOM   2401  CG2 ILE A 158     -18.594  -1.540   2.678-0.270 2.060          
ATOM   2402 1HG2 ILE A 158     -18.077  -2.344   3.203 0.090 1.320          
ATOM   2403 2HG2 ILE A 158     -18.533  -0.654   3.311 0.090 1.320          
ATOM   2404 3HG2 ILE A 158     -19.640  -1.841   2.616 0.090 1.320          
ATOM   2405  CG1 ILE A 158     -18.955  -0.385   0.464-0.180 2.175          
ATOM   2406 1HG1 ILE A 158     -18.502  -0.011  -0.444 0.090 1.320          
ATOM   2407 2HG1 ILE A 158     -19.797  -0.987   0.118 0.090 1.320          
ATOM   2408  CD1 ILE A 158     -19.541   0.850   1.262-0.270 2.060          
ATOM   2409  HD1 ILE A 158     -20.256   1.387   0.645 0.090 1.320          
ATOM   2410  HD2 ILE A 158     -20.092   0.554   2.153 0.090 1.320          
ATOM   2411  HD3 ILE A 158     -18.766   1.558   1.554 0.090 1.320          
ATOM   2412  C   ILE A 158     -15.687  -1.312   2.271 0.510 2.000          
ATOM   2413  O   ILE A 158     -15.478  -0.960   3.439-0.510 1.700          
ATOM   2414  N   PHE A 159     -15.072  -2.368   1.736-0.470 1.850          
ATOM   2415  HN  PHE A 159     -15.233  -2.596   0.761 0.310 0.225          
ATOM   2416  CA  PHE A 159     -14.136  -3.134   2.548 0.070 2.275          
ATOM   2417  HA  PHE A 159     -14.629  -3.409   3.484 0.090 1.320          
ATOM   2418  CB  PHE A 159     -13.691  -4.475   1.810-0.180 2.175          
ATOM   2419  1HB PHE A 159     -13.442  -4.287   0.764 0.090 1.320          
ATOM   2420  2HB PHE A 159     -12.795  -4.897   2.270 0.090 1.320          
ATOM   2421  CG  PHE A 159     -14.816  -5.436   1.909 0.000 1.992          
ATOM   2422  CD1 PHE A 159     -14.736  -6.433   2.929-0.115 1.992          
ATOM   2423  HD1 PHE A 159     -13.877  -6.523   3.576 0.115 1.358          
ATOM   2424  CE1 PHE A 159     -15.810  -7.365   3.005-0.115 1.992          
ATOM   2425  HE1 PHE A 159     -15.762  -8.167   3.728 0.115 1.358          
ATOM   2426  CZ  PHE A 159     -16.947  -7.210   2.255-0.115 1.992          
ATOM   2427  HZ  PHE A 159     -17.767  -7.900   2.394 0.115 1.358          
ATOM   2428  CD2 PHE A 159     -15.955  -5.377   1.073-0.115 1.992          
ATOM   2429  HD2 PHE A 159     -16.002  -4.632   0.301 0.115 1.358          
ATOM   2430  CE2 PHE A 159     -17.074  -6.183   1.278-0.115 1.992          
ATOM   2431  HE2 PHE A 159     -17.962  -6.083   0.670 0.115 1.358          
ATOM   2432  C   PHE A 159     -12.928  -2.302   2.927 0.510 2.000          
ATOM   2433  O   PHE A 159     -12.407  -2.450   4.036-0.510 1.700          
ATOM   2434  N   PHE A 160     -12.488  -1.408   2.041-0.470 1.850          
ATOM   2435  HN  PHE A 160     -12.914  -1.363   1.115 0.310 0.225          
ATOM   2436  CA  PHE A 160     -11.395  -0.507   2.390 0.070 2.275          
ATOM   2437  HA  PHE A 160     -10.533  -1.105   2.674 0.090 1.320          
ATOM   2438  CB  PHE A 160     -11.015   0.313   1.125-0.180 2.175          
ATOM   2439  1HB PHE A 160     -10.698  -0.351   0.330 0.090 1.320          
ATOM   2440  2HB PHE A 160     -11.889   0.837   0.744 0.090 1.320          
ATOM   2441  CG  PHE A 160      -9.972   1.280   1.378 0.000 1.992          
ATOM   2442  CD1 PHE A 160      -8.679   0.887   1.812-0.115 1.992          
ATOM   2443  HD1 PHE A 160      -8.489  -0.156   2.008 0.115 1.358          
ATOM   2444  CE1 PHE A 160      -7.620   1.797   1.918-0.115 1.992          
ATOM   2445  HE1 PHE A 160      -6.656   1.437   2.235 0.115 1.358          
ATOM   2446  CZ  PHE A 160      -7.779   3.215   1.652-0.115 1.992          
ATOM   2447  HZ  PHE A 160      -6.956   3.903   1.764 0.115 1.358          
ATOM   2448  CD2 PHE A 160     -10.116   2.678   1.113-0.115 1.992          
ATOM   2449  HD2 PHE A 160     -11.077   3.036   0.772 0.115 1.358          
ATOM   2450  CE2 PHE A 160      -9.097   3.654   1.347-0.115 1.992          
ATOM   2451  HE2 PHE A 160      -9.297   4.700   1.166 0.115 1.358          
ATOM   2452  C   PHE A 160     -11.790   0.438   3.522 0.510 2.000          
ATOM   2453  O   PHE A 160     -11.041   0.613   4.489-0.510 1.700          
ATOM   2454  N   ILE A 161     -12.963   1.062   3.422-0.470 1.850          
ATOM   2455  HN  ILE A 161     -13.554   0.937   2.598 0.310 0.225          
ATOM   2456  CA  ILE A 161     -13.408   1.938   4.501 0.070 2.275          
ATOM   2457  HA  ILE A 161     -12.623   2.677   4.658 0.090 1.320          
ATOM   2458  CB  ILE A 161     -14.714   2.662   4.227-0.090 2.275          
ATOM   2459  HB  ILE A 161     -15.490   1.932   3.984 0.090 1.320          
ATOM   2460  CG2 ILE A 161     -15.147   3.455   5.470-0.270 2.060          
ATOM   2461 1HG2 ILE A 161     -15.952   4.145   5.216 0.090 1.320          
ATOM   2462 2HG2 ILE A 161     -15.542   2.816   6.261 0.090 1.320          
ATOM   2463 3HG2 ILE A 161     -14.334   4.049   5.887 0.090 1.320          
ATOM   2464  CG1 ILE A 161     -14.511   3.584   3.004-0.180 2.175          
ATOM   2465 1HG1 ILE A 161     -14.170   3.067   2.125 0.090 1.320          
ATOM   2466 2HG1 ILE A 161     -15.477   4.007   2.725 0.090 1.320          
ATOM   2467  CD1 ILE A 161     -13.507   4.723   3.184-0.270 2.060          
ATOM   2468  HD1 ILE A 161     -12.482   4.367   3.286 0.090 1.320          
ATOM   2469  HD2 ILE A 161     -13.519   5.371   2.306 0.090 1.320          
ATOM   2470  HD3 ILE A 161     -13.743   5.352   4.042 0.090 1.320          
ATOM   2471  C   ILE A 161     -13.486   1.172   5.812 0.510 2.000          
ATOM   2472  O   ILE A 161     -13.051   1.666   6.860-0.510 1.700          
ATOM   2473  N   PHE A 162     -13.993  -0.062   5.773-0.470 1.850          
ATOM   2474  HN  PHE A 162     -14.365  -0.422   4.896 0.310 0.225          
ATOM   2475  CA  PHE A 162     -14.110  -0.828   7.008 0.070 2.275          
ATOM   2476  HA  PHE A 162     -14.761  -0.304   7.710 0.090 1.320          
ATOM   2477  CB  PHE A 162     -14.713  -2.205   6.638-0.180 2.175          
ATOM   2478  1HB PHE A 162     -15.726  -2.046   6.266 0.090 1.320          
ATOM   2479  2HB PHE A 162     -14.179  -2.613   5.782 0.090 1.320          
ATOM   2480  CG  PHE A 162     -14.820  -3.199   7.704 0.000 1.992          
ATOM   2481  CD1 PHE A 162     -15.474  -3.034   8.938-0.115 1.992          
ATOM   2482  HD1 PHE A 162     -15.953  -2.098   9.186 0.115 1.358          
ATOM   2483  CE1 PHE A 162     -15.455  -4.110   9.876-0.115 1.992          
ATOM   2484  HE1 PHE A 162     -15.941  -3.984  10.832 0.115 1.358          
ATOM   2485  CZ  PHE A 162     -14.901  -5.367   9.542-0.115 1.992          
ATOM   2486  HZ  PHE A 162     -14.942  -6.190  10.241 0.115 1.358          
ATOM   2487  CD2 PHE A 162     -14.163  -4.430   7.384-0.115 1.992          
ATOM   2488  HD2 PHE A 162     -13.645  -4.574   6.447 0.115 1.358          
ATOM   2489  CE2 PHE A 162     -14.216  -5.496   8.309-0.115 1.992          
ATOM   2490  HE2 PHE A 162     -13.742  -6.435   8.061 0.115 1.358          
ATOM   2491  C   PHE A 162     -12.743  -1.036   7.654 0.510 2.000          
ATOM   2492  O   PHE A 162     -12.554  -0.733   8.838-0.510 1.700          
ATOM   2493  N   GLU A 163     -11.764  -1.526   6.884-0.470 1.850          
ATOM   2494  HN  GLU A 163     -11.949  -1.730   5.905 0.310 0.225          
ATOM   2495  CA  GLU A 163     -10.435  -1.728   7.455 0.070 2.275          
ATOM   2496  HA  GLU A 163     -10.541  -2.338   8.356 0.090 1.320          
ATOM   2497  CB  GLU A 163      -9.391  -2.469   6.478-0.180 2.175          
ATOM   2498  1HB GLU A 163      -8.467  -2.639   7.027 0.090 1.320          
ATOM   2499  2HB GLU A 163      -9.771  -3.454   6.199 0.090 1.320          
ATOM   2500  CG  GLU A 163      -9.084  -1.641   5.247-0.210 2.175          
ATOM   2501  1HG GLU A 163      -9.970  -1.598   4.631 0.090 1.320          
ATOM   2502  2HG GLU A 163      -8.732  -0.629   5.438 0.090 1.320          
ATOM   2503  CD  GLU A 163      -7.968  -2.361   4.441 0.750 2.000          
ATOM   2504  OE1 GLU A 163      -8.004  -3.513   4.008-0.360 1.700          
ATOM   2505  OE2 GLU A 163      -7.187  -1.445   3.733-0.360 1.700          
ATOM   2506  C   GLU A 163      -9.792  -0.409   7.864 0.510 2.000          
ATOM   2507  O   GLU A 163      -9.018  -0.371   8.825-0.510 1.700          
ATOM   2508  N   MET A 164     -10.089   0.679   7.151-0.470 1.850          
ATOM   2509  HN  MET A 164     -10.669   0.608   6.316 0.310 0.225          
ATOM   2510  CA  MET A 164      -9.575   1.976   7.573 0.070 2.275          
ATOM   2511  HA  MET A 164      -8.513   1.870   7.796 0.090 1.320          
ATOM   2512  CB  MET A 164      -9.744   3.051   6.431-0.180 2.175          
ATOM   2513  1HB MET A 164     -10.761   3.028   6.041 0.090 1.320          
ATOM   2514  2HB MET A 164      -9.620   4.045   6.864 0.090 1.320          
ATOM   2515  CG  MET A 164      -8.741   2.925   5.281-0.140 2.175          
ATOM   2516  1HG MET A 164      -8.948   2.007   4.731 0.090 1.320          
ATOM   2517  2HG MET A 164      -8.876   3.729   4.557 0.090 1.320          
ATOM   2518  SD  MET A 164      -6.976   2.834   5.783-0.090 2.000          
ATOM   2519  CE  MET A 164      -6.394   4.491   5.518-0.220 2.060          
ATOM   2520  1HE MET A 164      -5.392   4.605   5.932 0.090 1.320          
ATOM   2521  2HE MET A 164      -6.358   4.705   4.450 0.090 1.320          
ATOM   2522  3HE MET A 164      -7.054   5.210   5.995 0.090 1.320          
ATOM   2523  C   MET A 164     -10.220   2.424   8.873 0.510 2.000          
ATOM   2524  O   MET A 164      -9.543   2.962   9.756-0.510 1.700          
ATOM   2525  N   VAL A 165     -11.534   2.228   8.996-0.470 1.850          
ATOM   2526  HN  VAL A 165     -12.064   1.843   8.210 0.310 0.225          
ATOM   2527  CA  VAL A 165     -12.247   2.626  10.205 0.070 2.275          
ATOM   2528  HA  VAL A 165     -12.058   3.685  10.391 0.090 1.320          
ATOM   2529  CB  VAL A 165     -13.751   2.412  10.045-0.090 2.275          
ATOM   2530  HB  VAL A 165     -13.893   1.462   9.526 0.090 1.320          
ATOM   2531  CG1 VAL A 165     -14.536   2.283  11.353-0.270 2.060          
ATOM   2532 1HG1 VAL A 165     -14.304   1.366  11.896 0.090 1.320          
ATOM   2533 2HG1 VAL A 165     -14.352   3.129  12.016 0.090 1.320          
ATOM   2534 3HG1 VAL A 165     -15.608   2.253  11.155 0.090 1.320          
ATOM   2535  CG2 VAL A 165     -14.389   3.535   9.113-0.270 2.060          
ATOM   2536 1HG2 VAL A 165     -13.819   3.668   8.195 0.090 1.320          
ATOM   2537 2HG2 VAL A 165     -15.410   3.280   8.828 0.090 1.320          
ATOM   2538 3HG2 VAL A 165     -14.415   4.502   9.616 0.090 1.320          
ATOM   2539  C   VAL A 165     -11.712   1.866  11.410 0.510 2.000          
ATOM   2540  O   VAL A 165     -11.451   2.447  12.471-0.510 1.700          
ATOM   2541  N   VAL A 166     -11.534   0.553  11.266-0.470 1.850          
ATOM   2542  HN  VAL A 166     -11.787   0.105  10.387 0.310 0.225          
ATOM   2543  CA  VAL A 166     -11.012  -0.236  12.376 0.070 2.275          
ATOM   2544  HA  VAL A 166     -11.590   0.010  13.270 0.090 1.320          
ATOM   2545  CB  VAL A 166     -11.178  -1.772  12.107-0.090 2.275          
ATOM   2546  HB  VAL A 166     -10.814  -1.982  11.098 0.090 1.320          
ATOM   2547  CG1 VAL A 166     -10.404  -2.666  13.045-0.270 2.060          
ATOM   2548 1HG1 VAL A 166     -10.581  -3.718  12.820 0.090 1.320          
ATOM   2549 2HG1 VAL A 166      -9.328  -2.510  12.990 0.090 1.320          
ATOM   2550 3HG1 VAL A 166     -10.705  -2.503  14.077 0.090 1.320          
ATOM   2551  CG2 VAL A 166     -12.693  -2.029  12.139-0.270 2.060          
ATOM   2552 1HG2 VAL A 166     -13.128  -1.747  13.096 0.090 1.320          
ATOM   2553 2HG2 VAL A 166     -13.221  -1.477  11.360 0.090 1.320          
ATOM   2554 3HG2 VAL A 166     -12.913  -3.083  11.965 0.090 1.320          
ATOM   2555  C   VAL A 166      -9.585   0.187  12.701 0.510 2.000          
ATOM   2556  O   VAL A 166      -9.221   0.337  13.872-0.510 1.700          
ATOM   2557  N   ALA A 167      -8.764   0.418  11.671-0.470 1.850          
ATOM   2558  HN  ALA A 167      -9.071   0.239  10.719 0.310 0.225          
ATOM   2559  CA  ALA A 167      -7.398   0.881  11.908 0.070 2.275          
ATOM   2560  HA  ALA A 167      -6.868   0.166  12.536 0.090 1.320          
ATOM   2561  CB  ALA A 167      -6.685   0.966  10.551-0.270 2.060          
ATOM   2562  1HB ALA A 167      -6.524  -0.028  10.132 0.090 1.320          
ATOM   2563  2HB ALA A 167      -7.258   1.530   9.819 0.090 1.320          
ATOM   2564  3HB ALA A 167      -5.707   1.442  10.644 0.090 1.320          
ATOM   2565  C   ALA A 167      -7.389   2.229  12.619 0.510 2.000          
ATOM   2566  O   ALA A 167      -6.543   2.473  13.484-0.510 1.700          
ATOM   2567  N   PHE A 168      -8.325   3.118  12.269-0.470 1.850          
ATOM   2568  HN  PHE A 168      -8.965   2.891  11.512 0.310 0.225          
ATOM   2569  CA  PHE A 168      -8.420   4.399  12.964 0.070 2.275          
ATOM   2570  HA  PHE A 168      -7.429   4.852  12.888 0.090 1.320          
ATOM   2571  CB  PHE A 168      -9.404   5.333  12.233-0.180 2.175          
ATOM   2572  1HB PHE A 168      -9.264   5.263  11.154 0.090 1.320          
ATOM   2573  2HB PHE A 168     -10.436   5.033  12.426 0.090 1.320          
ATOM   2574  CG  PHE A 168      -9.199   6.747  12.628 0.000 1.992          
ATOM   2575  CD1 PHE A 168      -8.132   7.528  12.011-0.115 1.992          
ATOM   2576  HD1 PHE A 168      -7.464   7.059  11.303 0.115 1.358          
ATOM   2577  CE1 PHE A 168      -7.930   8.865  12.365-0.115 1.992          
ATOM   2578  HE1 PHE A 168      -7.128   9.416  11.897 0.115 1.358          
ATOM   2579  CZ  PHE A 168      -8.781   9.522  13.249-0.115 1.992          
ATOM   2580  HZ  PHE A 168      -8.627  10.566  13.484 0.115 1.358          
ATOM   2581  CD2 PHE A 168     -10.098   7.505  13.443-0.115 1.992          
ATOM   2582  HD2 PHE A 168     -10.964   7.010  13.858 0.115 1.358          
ATOM   2583  CE2 PHE A 168      -9.857   8.833  13.801-0.115 1.992          
ATOM   2584  HE2 PHE A 168     -10.545   9.344  14.460 0.115 1.358          
ATOM   2585  C   PHE A 168      -8.695   4.191  14.442 0.510 2.000          
ATOM   2586  O   PHE A 168      -8.034   4.797  15.294-0.510 1.700          
ATOM   2587  N   ALA A 169      -9.640   3.309  14.766-0.470 1.850          
ATOM   2588  HN  ALA A 169     -10.135   2.818  14.026 0.310 0.225          
ATOM   2589  CA  ALA A 169      -9.938   3.038  16.166 0.070 2.275          
ATOM   2590  HA  ALA A 169     -10.111   4.014  16.626 0.090 1.320          
ATOM   2591  CB  ALA A 169     -11.214   2.264  16.429-0.270 2.060          
ATOM   2592  1HB ALA A 169     -11.164   1.272  15.978 0.090 1.320          
ATOM   2593  2HB ALA A 169     -11.381   2.134  17.499 0.090 1.320          
ATOM   2594  3HB ALA A 169     -12.081   2.777  16.013 0.090 1.320          
ATOM   2595  C   ALA A 169      -8.714   2.488  16.889 0.510 2.000          
ATOM   2596  O   ALA A 169      -8.473   2.818  18.055-0.510 1.700          
ATOM   2597  N   ILE A 170      -7.920   1.659  16.202-0.470 1.850          
ATOM   2598  HN  ILE A 170      -8.189   1.374  15.264 0.310 0.225          
ATOM   2599  CA  ILE A 170      -6.710   1.102  16.804 0.070 2.275          
ATOM   2600  HA  ILE A 170      -6.989   0.649  17.757 0.090 1.320          
ATOM   2601  CB  ILE A 170      -6.110   0.065  15.969-0.090 2.275          
ATOM   2602  HB  ILE A 170      -5.991   0.414  14.942 0.090 1.320          
ATOM   2603  CG2 ILE A 170      -4.701  -0.356  16.557-0.270 2.060          
ATOM   2604 1HG2 ILE A 170      -3.921   0.379  16.352 0.090 1.320          
ATOM   2605 2HG2 ILE A 170      -4.734  -0.532  17.632 0.090 1.320          
ATOM   2606 3HG2 ILE A 170      -4.355  -1.282  16.106 0.090 1.320          
ATOM   2607  CG1 ILE A 170      -7.064  -1.170  16.045-0.180 2.175          
ATOM   2608 1HG1 ILE A 170      -6.898  -1.738  16.961 0.090 1.320          
ATOM   2609 2HG1 ILE A 170      -8.115  -0.884  16.032 0.090 1.320          
ATOM   2610  CD1 ILE A 170      -6.829  -2.035  14.866-0.270 2.060          
ATOM   2611  HD1 ILE A 170      -5.806  -2.404  14.825 0.090 1.320          
ATOM   2612  HD2 ILE A 170      -7.478  -2.911  14.905 0.090 1.320          
ATOM   2613  HD3 ILE A 170      -7.047  -1.522  13.932 0.090 1.320          
ATOM   2614  C   ILE A 170      -5.725   2.208  17.143 0.510 2.000          
ATOM   2615  O   ILE A 170      -5.138   2.224  18.232-0.510 1.700          
ATOM   2616  N   PHE A 171      -5.522   3.146  16.217-0.470 1.850          
ATOM   2617  HN  PHE A 171      -5.979   3.044  15.313 0.310 0.225          
ATOM   2618  CA  PHE A 171      -4.608   4.251  16.477 0.070 2.275          
ATOM   2619  HA  PHE A 171      -3.626   3.848  16.739 0.090 1.320          
ATOM   2620  CB  PHE A 171      -4.499   5.079  15.159-0.180 2.175          
ATOM   2621  1HB PHE A 171      -5.458   5.136  14.642 0.090 1.320          
ATOM   2622  2HB PHE A 171      -4.248   6.096  15.445 0.090 1.320          
ATOM   2623  CG  PHE A 171      -3.417   4.638  14.200 0.000 1.992          
ATOM   2624  CD1 PHE A 171      -2.070   4.787  14.502-0.115 1.992          
ATOM   2625  HD1 PHE A 171      -1.788   5.293  15.414 0.115 1.358          
ATOM   2626  CE1 PHE A 171      -1.054   4.262  13.705-0.115 1.992          
ATOM   2627  HE1 PHE A 171      -0.023   4.386  14.002 0.115 1.358          
ATOM   2628  CZ  PHE A 171      -1.344   3.561  12.544-0.115 1.992          
ATOM   2629  HZ  PHE A 171      -0.530   3.161  11.953 0.115 1.358          
ATOM   2630  CD2 PHE A 171      -3.763   3.886  12.982-0.115 1.992          
ATOM   2631  HD2 PHE A 171      -4.788   3.752  12.686 0.115 1.358          
ATOM   2632  CE2 PHE A 171      -2.684   3.344  12.099-0.115 1.992          
ATOM   2633  HE2 PHE A 171      -2.904   2.797  11.192 0.115 1.358          
ATOM   2634  C   PHE A 171      -5.085   5.082  17.652 0.510 2.000          
ATOM   2635  O   PHE A 171      -4.311   5.399  18.562-0.510 1.700          
ATOM   2636  N   ALA A 172      -6.372   5.432  17.654-0.470 1.850          
ATOM   2637  HN  ALA A 172      -6.979   5.067  16.920 0.310 0.225          
ATOM   2638  CA  ALA A 172      -6.903   6.325  18.675 0.070 2.275          
ATOM   2639  HA  ALA A 172      -6.310   7.240  18.656 0.090 1.320          
ATOM   2640  CB  ALA A 172      -8.387   6.712  18.370-0.270 2.060          
ATOM   2641  1HB ALA A 172      -8.778   7.395  19.126 0.090 1.320          
ATOM   2642  2HB ALA A 172      -8.488   7.193  17.397 0.090 1.320          
ATOM   2643  3HB ALA A 172      -9.029   5.829  18.367 0.090 1.320          
ATOM   2644  C   ALA A 172      -6.739   5.739  20.069 0.510 2.000          
ATOM   2645  O   ALA A 172      -6.194   6.393  20.967-0.510 1.700          
ATOM   2646  N   ILE A 173      -7.161   4.489  20.257-0.470 1.850          
ATOM   2647  HN  ILE A 173      -7.557   3.958  19.486 0.310 0.225          
ATOM   2648  CA  ILE A 173      -7.071   3.861  21.572 0.070 2.275          
ATOM   2649  HA  ILE A 173      -7.544   4.545  22.281 0.090 1.320          
ATOM   2650  CB  ILE A 173      -7.799   2.577  21.643-0.090 2.275          
ATOM   2651  HB  ILE A 173      -8.809   2.790  21.290 0.090 1.320          
ATOM   2652  CG2 ILE A 173      -7.285   1.396  20.753-0.270 2.060          
ATOM   2653 1HG2 ILE A 173      -8.001   0.581  20.702 0.090 1.320          
ATOM   2654 2HG2 ILE A 173      -7.093   1.720  19.740 0.090 1.320          
ATOM   2655 3HG2 ILE A 173      -6.351   0.995  21.145 0.090 1.320          
ATOM   2656  CG1 ILE A 173      -7.963   2.116  23.162-0.180 2.175          
ATOM   2657 1HG1 ILE A 173      -6.992   1.968  23.642 0.090 1.320          
ATOM   2658 2HG1 ILE A 173      -8.449   2.904  23.741 0.090 1.320          
ATOM   2659  CD1 ILE A 173      -8.758   0.819  23.315-0.270 2.060          
ATOM   2660  HD1 ILE A 173      -9.726   0.881  22.820 0.090 1.320          
ATOM   2661  HD2 ILE A 173      -8.217  -0.039  22.915 0.090 1.320          
ATOM   2662  HD3 ILE A 173      -8.934   0.613  24.372 0.090 1.320          
ATOM   2663  C   ILE A 173      -5.622   3.741  22.011 0.510 2.000          
ATOM   2664  O   ILE A 173      -5.303   3.892  23.194-0.510 1.700          
ATOM   2665  N   THR A 174      -4.720   3.464  21.070-0.470 1.850          
ATOM   2666  HN  THR A 174      -5.014   3.312  20.115 0.310 0.225          
ATOM   2667  CA  THR A 174      -3.313   3.354  21.432 0.070 2.275          
ATOM   2668  HA  THR A 174      -3.257   2.717  22.320 0.090 1.320          
ATOM   2669  CB  THR A 174      -2.374   2.710  20.370 0.140 2.275          
ATOM   2670  HB  THR A 174      -2.322   3.369  19.500 0.090 1.320          
ATOM   2671  OG1 THR A 174      -2.915   1.517  19.913-0.660 1.770          
ATOM   2672  HG1 THR A 174      -3.691   1.707  19.386 0.430 0.225          
ATOM   2673  CG2 THR A 174      -0.960   2.491  20.866-0.270 2.060          
ATOM   2674 1HG2 THR A 174      -0.436   3.427  21.042 0.090 1.320          
ATOM   2675 2HG2 THR A 174      -0.957   1.915  21.792 0.090 1.320          
ATOM   2676 3HG2 THR A 174      -0.370   1.940  20.133 0.090 1.320          
ATOM   2677  C   THR A 174      -2.732   4.704  21.831 0.510 2.000          
ATOM   2678  O   THR A 174      -2.017   4.800  22.834-0.510 1.700          
ATOM   2679  N   ILE A 175      -3.048   5.762  21.080-0.470 1.850          
ATOM   2680  HN  ILE A 175      -3.653   5.637  20.272 0.310 0.225          
ATOM   2681  CA  ILE A 175      -2.578   7.097  21.445 0.070 2.275          
ATOM   2682  HA  ILE A 175      -1.491   7.064  21.563 0.090 1.320          
ATOM   2683  CB  ILE A 175      -2.955   8.046  20.294-0.090 2.275          
ATOM   2684  HB  ILE A 175      -3.983   7.871  19.970 0.090 1.320          
ATOM   2685  CG2 ILE A 175      -2.766   9.481  20.723-0.270 2.060          
ATOM   2686 1HG2 ILE A 175      -3.542   9.798  21.423 0.090 1.320          
ATOM   2687 2HG2 ILE A 175      -1.811   9.625  21.228 0.090 1.320          
ATOM   2688 3HG2 ILE A 175      -2.808  10.177  19.889 0.090 1.320          
ATOM   2689  CG1 ILE A 175      -1.913   7.702  19.177-0.180 2.175          
ATOM   2690 1HG1 ILE A 175      -0.920   8.065  19.450 0.090 1.320          
ATOM   2691 2HG1 ILE A 175      -1.808   6.623  19.048 0.090 1.320          
ATOM   2692  CD1 ILE A 175      -2.339   8.268  17.838-0.270 2.060          
ATOM   2693  HD1 ILE A 175      -2.331   9.354  17.849 0.090 1.320          
ATOM   2694  HD2 ILE A 175      -1.654   7.949  17.051 0.090 1.320          
ATOM   2695  HD3 ILE A 175      -3.332   7.914  17.564 0.090 1.320          
ATOM   2696  C   ILE A 175      -3.118   7.490  22.811 0.510 2.000          
ATOM   2697  O   ILE A 175      -2.393   8.034  23.652-0.510 1.700          
ATOM   2698  N   HIP A 176      -4.401   7.212  23.055-0.470 1.850          
ATOM   2699  HN  HIP A 176      -4.949   6.728  22.349 0.310 0.225          
ATOM   2700  CA  HIP A 176      -5.037   7.600  24.310 0.070 2.275          
ATOM   2701  HA  HIP A 176      -4.877   8.672  24.442 0.090 1.320          
ATOM   2702  CB  HIP A 176      -6.595   7.351  24.315-0.079 2.175          
ATOM   2703  1HB HIP A 176      -7.029   7.776  23.411 0.090 1.320          
ATOM   2704  2HB HIP A 176      -6.800   6.279  24.275 0.090 1.320          
ATOM   2705  CD2 HIP A 176      -7.987   9.116  25.496 0.062 1.800          
ATOM   2706  HD2 HIP A 176      -8.106   9.874  24.736 0.098 0.900          
ATOM   2707  CG  HIP A 176      -7.337   7.922  25.498 0.134 1.800          
ATOM   2708  NE2 HIP A 176      -8.435   9.315  26.776-0.482 1.850          
ATOM   2709  HE2 HIP A 176      -8.894  10.148  27.115 0.238 0.225          
ATOM   2710  ND1 HIP A 176      -7.544   7.383  26.701-0.573 1.850          
ATOM   2711  HD1 HIP A 176      -7.189   6.485  27.005 0.152 0.225          
ATOM   2712  CE1 HIP A 176      -8.214   8.250  27.500 0.259 1.800          
ATOM   2713  HE1 HIP A 176      -8.451   8.108  28.547 0.136 0.700          
ATOM   2714  C   HIP A 176      -4.383   6.909  25.500 0.510 2.000          
ATOM   2715  O   HIP A 176      -4.205   7.521  26.560-0.510 1.700          
ATOM   2716  N   ASP A 177      -4.027   5.631  25.347-0.470 1.850          
ATOM   2717  HN  ASP A 177      -4.314   5.111  24.525 0.310 0.225          
ATOM   2718  CA  ASP A 177      -3.394   4.894  26.439 0.070 2.275          
ATOM   2719  HA  ASP A 177      -4.032   4.903  27.327 0.090 1.320          
ATOM   2720  CB  ASP A 177      -3.016   3.371  25.946-0.280 2.175          
ATOM   2721  1HB ASP A 177      -2.817   3.321  24.878 0.090 1.320          
ATOM   2722  2HB ASP A 177      -2.133   2.994  26.462 0.090 1.320          
ATOM   2723  CG  ASP A 177      -4.123   2.460  26.290 0.620 2.000          
ATOM   2724  OD1 ASP A 177      -3.985   1.216  26.007-0.760 1.700          
ATOM   2725  OD2 ASP A 177      -5.161   2.849  26.899-0.760 1.700          
ATOM   2726  C   ASP A 177      -2.068   5.536  26.833 0.510 2.000          
ATOM   2727  O   ASP A 177      -1.844   5.866  28.005-0.510 1.700          
ATOM   2728  N   PHE A 178      -1.173   5.719  25.862-0.470 1.850          
ATOM   2729  HN  PHE A 178      -1.403   5.414  24.924 0.310 0.225          
ATOM   2730  CA  PHE A 178       0.117   6.329  26.156 0.070 2.275          
ATOM   2731  HA  PHE A 178       0.519   5.824  27.036 0.090 1.320          
ATOM   2732  CB  PHE A 178       1.044   5.985  24.903-0.180 2.175          
ATOM   2733  1HB PHE A 178       0.573   6.362  23.996 0.090 1.320          
ATOM   2734  2HB PHE A 178       1.982   6.534  24.991 0.090 1.320          
ATOM   2735  CG  PHE A 178       1.409   4.551  24.707 0.000 1.992          
ATOM   2736  CD1 PHE A 178       2.109   3.873  25.711-0.115 1.992          
ATOM   2737  HD1 PHE A 178       2.348   4.399  26.618 0.115 1.358          
ATOM   2738  CE1 PHE A 178       2.509   2.530  25.579-0.115 1.992          
ATOM   2739  HE1 PHE A 178       3.098   2.049  26.341 0.115 1.358          
ATOM   2740  CZ  PHE A 178       2.231   1.884  24.395-0.115 1.992          
ATOM   2741  HZ  PHE A 178       2.562   0.863  24.269 0.115 1.358          
ATOM   2742  CD2 PHE A 178       1.125   3.851  23.546-0.115 1.992          
ATOM   2743  HD2 PHE A 178       0.590   4.351  22.754 0.115 1.358          
ATOM   2744  CE2 PHE A 178       1.498   2.489  23.392-0.115 1.992          
ATOM   2745  HE2 PHE A 178       1.274   1.953  22.482 0.115 1.358          
ATOM   2746  C   PHE A 178      -0.037   7.792  26.531 0.510 2.000          
ATOM   2747  O   PHE A 178       0.817   8.345  27.229-0.510 1.700          
ATOM   2748  N   GLN A 179      -1.100   8.440  26.054-0.470 1.850          
ATOM   2749  HN  GLN A 179      -1.723   7.978  25.399 0.310 0.225          
ATOM   2750  CA  GLN A 179      -1.388   9.803  26.480 0.070 2.275          
ATOM   2751  HA  GLN A 179      -0.454  10.358  26.374 0.090 1.320          
ATOM   2752  CB  GLN A 179      -2.496  10.583  25.703-0.180 2.175          
ATOM   2753  1HB GLN A 179      -2.329  10.452  24.634 0.090 1.320          
ATOM   2754  2HB GLN A 179      -3.463  10.122  25.906 0.090 1.320          
ATOM   2755  CG  GLN A 179      -2.593  12.085  25.995-0.180 2.175          
ATOM   2756  1HG GLN A 179      -3.489  12.490  25.525 0.090 1.320          
ATOM   2757  2HG GLN A 179      -2.690  12.302  27.059 0.090 1.320          
ATOM   2758  CD  GLN A 179      -1.369  12.837  25.386 0.550 2.000          
ATOM   2759  OE1 GLN A 179      -1.318  13.220  24.213-0.550 1.700          
ATOM   2760  NE2 GLN A 179      -0.352  13.168  26.202-0.620 1.850          
ATOM   2761 1HE2 GLN A 179       0.424  13.694  25.836 0.320 0.225          
ATOM   2762 2HE2 GLN A 179      -0.369  12.872  27.170 0.300 0.225          
ATOM   2763  C   GLN A 179      -1.742   9.840  27.961 0.510 2.000          
ATOM   2764  O   GLN A 179      -1.328  10.753  28.683-0.510 1.700          
ATOM   2765  N   THR A 180      -2.527   8.867  28.427-0.470 1.850          
ATOM   2766  HN  THR A 180      -2.878   8.154  27.796 0.310 0.225          
ATOM   2767  CA  THR A 180      -2.897   8.821  29.840 0.070 2.275          
ATOM   2768  HA  THR A 180      -3.276   9.806  30.124 0.090 1.320          
ATOM   2769  CB  THR A 180      -3.913   7.821  30.157 0.140 2.275          
ATOM   2770  HB  THR A 180      -3.518   6.818  29.970 0.090 1.320          
ATOM   2771  OG1 THR A 180      -5.097   7.934  29.357-0.660 1.770          
ATOM   2772  HG1 THR A 180      -4.882   7.746  28.445 0.430 0.225          
ATOM   2773  CG2 THR A 180      -4.425   7.877  31.618-0.270 2.060          
ATOM   2774 1HG2 THR A 180      -4.798   8.870  31.869 0.090 1.320          
ATOM   2775 2HG2 THR A 180      -5.246   7.175  31.765 0.090 1.320          
ATOM   2776 3HG2 THR A 180      -3.663   7.613  32.351 0.090 1.320          
ATOM   2777  C   THR A 180      -1.695   8.513  30.730 0.510 2.000          
ATOM   2778  O   THR A 180      -1.555   9.095  31.811-0.510 1.700          
ATOM   2779  N   ILE A 181      -0.811   7.618  30.293-0.470 1.850          
ATOM   2780  HN  ILE A 181      -0.953   7.194  29.383 0.310 0.225          
ATOM   2781  CA  ILE A 181       0.450   7.393  30.997 0.070 2.275          
ATOM   2782  HA  ILE A 181       0.251   7.256  32.062 0.090 1.320          
ATOM   2783  CB  ILE A 181       1.132   6.156  30.455-0.090 2.275          
ATOM   2784  HB  ILE A 181       1.285   6.303  29.385 0.090 1.320          
ATOM   2785  CG2 ILE A 181       2.512   5.994  31.089-0.270 2.060          
ATOM   2786 1HG2 ILE A 181       3.034   5.128  30.686 0.090 1.320          
ATOM   2787 2HG2 ILE A 181       3.186   6.823  30.884 0.090 1.320          
ATOM   2788 3HG2 ILE A 181       2.445   5.870  32.169 0.090 1.320          
ATOM   2789  CG1 ILE A 181       0.346   4.875  30.604-0.180 2.175          
ATOM   2790 1HG1 ILE A 181       0.070   4.749  31.651 0.090 1.320          
ATOM   2791 2HG1 ILE A 181      -0.605   4.995  30.083 0.090 1.320          
ATOM   2792  CD1 ILE A 181       0.944   3.587  30.114-0.270 2.060          
ATOM   2793  HD1 ILE A 181       1.305   3.687  29.090 0.090 1.320          
ATOM   2794  HD2 ILE A 181       1.773   3.258  30.739 0.090 1.320          
ATOM   2795  HD3 ILE A 181       0.204   2.787  30.118 0.090 1.320          
ATOM   2796  C   ILE A 181       1.313   8.636  30.789 0.510 2.000          
ATOM   2797  O   ILE A 181       1.889   8.828  29.716-0.510 1.700          
ATOM   2798  N   GLY A 182       1.419   9.473  31.812-0.470 1.850          
ATOM   2799  HN  GLY A 182       0.784   9.355  32.588 0.310 0.225          
ATOM   2800  CA  GLY A 182       2.136  10.726  31.668-0.020 2.175          
ATOM   2801  1HA GLY A 182       1.809  11.388  32.471 0.090 1.320          
ATOM   2802  2HA GLY A 182       1.830  11.223  30.744 0.090 1.320          
ATOM   2803  C   GLY A 182       3.650  10.686  31.694 0.510 2.000          
ATOM   2804  O   GLY A 182       4.274  11.706  32.001-0.510 1.700          
ATOM   2805  N   SER A 183       4.267   9.552  31.360-0.470 1.850          
ATOM   2806  HN  SER A 183       3.752   8.845  30.852 0.310 0.225          
ATOM   2807  CA  SER A 183       5.719   9.480  31.436 0.070 2.275          
ATOM   2808  HA  SER A 183       6.044  10.010  32.331 0.090 1.320          
ATOM   2809  CB  SER A 183       6.150   8.037  31.592 0.050 2.175          
ATOM   2810  1HB SER A 183       7.219   7.988  31.783 0.090 1.320          
ATOM   2811  2HB SER A 183       5.644   7.604  32.450 0.090 1.320          
ATOM   2812  OG  SER A 183       5.825   7.280  30.396-0.660 1.770          
ATOM   2813  HG1 SER A 183       5.988   6.346  30.575 0.430 0.225          
ATOM   2814  C   SER A 183       6.363  10.072  30.186 0.510 2.000          
ATOM   2815  O   SER A 183       5.750  10.109  29.117-0.510 1.700          
ATOM   2816  N   PRO A 184       7.604  10.561  30.305-0.290 1.850          
ATOM   2817  CD  PRO A 184       8.301  11.041  31.487 0.000 2.175          
ATOM   2818  1HD PRO A 184       7.625  11.487  32.219 0.090 1.320          
ATOM   2819  2HD PRO A 184       8.806  10.203  31.970 0.090 1.320          
ATOM   2820  CA  PRO A 184       8.289  11.111  29.121 0.020 2.275          
ATOM   2821  HA  PRO A 184       7.685  11.942  28.749 0.090 1.320          
ATOM   2822  CB  PRO A 184       9.607  11.643  29.590-0.180 2.175          
ATOM   2823  1HB PRO A 184       9.972  12.466  28.974 0.090 1.320          
ATOM   2824  2HB PRO A 184      10.366  10.866  29.567 0.090 1.320          
ATOM   2825  CG  PRO A 184       9.305  12.081  31.046-0.180 2.175          
ATOM   2826  1HG PRO A 184       8.849  13.073  31.052 0.090 1.320          
ATOM   2827  2HG PRO A 184      10.195  12.115  31.677 0.090 1.320          
ATOM   2828  C   PRO A 184       8.456  10.112  27.990 0.510 2.000          
ATOM   2829  O   PRO A 184       8.377  10.495  26.815-0.510 1.700          
ATOM   2830  N   MET A 185       8.705   8.839  28.307-0.470 1.850          
ATOM   2831  HN  MET A 185       8.843   8.570  29.280 0.310 0.225          
ATOM   2832  CA  MET A 185       8.780   7.834  27.256 0.070 2.275          
ATOM   2833  HA  MET A 185       9.525   8.142  26.520 0.090 1.320          
ATOM   2834  CB  MET A 185       9.196   6.459  27.888-0.180 2.175          
ATOM   2835  1HB MET A 185       9.948   6.622  28.656 0.090 1.320          
ATOM   2836  2HB MET A 185       8.355   5.992  28.405 0.090 1.320          
ATOM   2837  CG  MET A 185       9.813   5.457  26.843-0.140 2.175          
ATOM   2838  1HG MET A 185       9.112   5.310  26.020 0.090 1.320          
ATOM   2839  2HG MET A 185      10.718   5.868  26.395 0.090 1.320          
ATOM   2840  SD  MET A 185      10.096   3.856  27.554-0.090 2.000          
ATOM   2841  CE  MET A 185      11.832   4.075  27.729-0.220 2.060          
ATOM   2842  1HE MET A 185      12.313   4.375  26.796 0.090 1.320          
ATOM   2843  2HE MET A 185      12.074   4.789  28.502 0.090 1.320          
ATOM   2844  3HE MET A 185      12.286   3.129  28.020 0.090 1.320          
ATOM   2845  C   MET A 185       7.426   7.642  26.580 0.510 2.000          
ATOM   2846  O   MET A 185       7.348   7.563  25.348-0.510 1.700          
ATOM   2847  N   SER A 186       6.350   7.566  27.366-0.470 1.850          
ATOM   2848  HN  SER A 186       6.427   7.690  28.371 0.310 0.225          
ATOM   2849  CA  SER A 186       5.022   7.393  26.782 0.070 2.275          
ATOM   2850  HA  SER A 186       5.034   6.493  26.164 0.090 1.320          
ATOM   2851  CB  SER A 186       4.000   7.223  27.884 0.050 2.175          
ATOM   2852  1HB SER A 186       4.358   6.503  28.615 0.090 1.320          
ATOM   2853  2HB SER A 186       3.807   8.158  28.410 0.090 1.320          
ATOM   2854  OG  SER A 186       2.834   6.650  27.387-0.660 1.770          
ATOM   2855  HG1 SER A 186       2.164   7.345  27.401 0.430 0.225          
ATOM   2856  C   SER A 186       4.629   8.590  25.929 0.510 2.000          
ATOM   2857  O   SER A 186       4.006   8.428  24.874-0.510 1.700          
ATOM   2858  N   LEU A 187       4.986   9.800  26.364-0.470 1.850          
ATOM   2859  HN  LEU A 187       5.392   9.901  27.294 0.310 0.225          
ATOM   2860  CA  LEU A 187       4.655  10.978  25.572 0.070 2.275          
ATOM   2861  HA  LEU A 187       3.587  10.961  25.344 0.090 1.320          
ATOM   2862  CB  LEU A 187       4.971  12.272  26.417-0.180 2.175          
ATOM   2863  1HB LEU A 187       4.434  12.165  27.362 0.090 1.320          
ATOM   2864  2HB LEU A 187       6.022  12.235  26.709 0.090 1.320          
ATOM   2865  CG  LEU A 187       4.686  13.697  25.900-0.090 2.275          
ATOM   2866  HG  LEU A 187       4.876  14.353  26.753 0.090 1.320          
ATOM   2867  CD1 LEU A 187       5.604  14.204  24.787-0.270 2.060          
ATOM   2868 1HD1 LEU A 187       6.650  13.983  24.999 0.090 1.320          
ATOM   2869 2HD1 LEU A 187       5.356  13.786  23.814 0.090 1.320          
ATOM   2870 3HD1 LEU A 187       5.519  15.287  24.683 0.090 1.320          
ATOM   2871  CD2 LEU A 187       3.238  13.858  25.557-0.270 2.060          
ATOM   2872 1HD2 LEU A 187       3.004  14.898  25.325 0.090 1.320          
ATOM   2873 2HD2 LEU A 187       2.962  13.259  24.688 0.090 1.320          
ATOM   2874 3HD2 LEU A 187       2.601  13.558  26.390 0.090 1.320          
ATOM   2875  C   LEU A 187       5.434  10.997  24.264 0.510 2.000          
ATOM   2876  O   LEU A 187       4.892  11.386  23.222-0.510 1.700          
ATOM   2877  N   LYS A 188       6.703  10.570  24.291-0.470 1.850          
ATOM   2878  HN  LYS A 188       7.118  10.308  25.181 0.310 0.225          
ATOM   2879  CA  LYS A 188       7.447  10.430  23.042 0.070 2.275          
ATOM   2880  HA  LYS A 188       7.381  11.383  22.513 0.090 1.320          
ATOM   2881  CB  LYS A 188       8.944  10.088  23.297-0.180 2.175          
ATOM   2882  1HB LYS A 188       9.309  10.798  24.043 0.090 1.320          
ATOM   2883  2HB LYS A 188       8.979   9.127  23.817 0.090 1.320          
ATOM   2884  CG  LYS A 188       9.963  10.044  22.161-0.180 2.175          
ATOM   2885  1HG LYS A 188      10.897   9.740  22.634 0.090 1.320          
ATOM   2886  2HG LYS A 188       9.684   9.240  21.478 0.090 1.320          
ATOM   2887  CD  LYS A 188      10.082  11.387  21.368-0.180 2.175          
ATOM   2888  1HD LYS A 188       9.112  11.634  20.929 0.090 1.320          
ATOM   2889  2HD LYS A 188      10.279  12.198  22.075 0.090 1.320          
ATOM   2890  CE  LYS A 188      11.134  11.403  20.255 0.210 2.175          
ATOM   2891  1HE LYS A 188      10.836  10.772  19.416 0.050 1.320          
ATOM   2892  2HE LYS A 188      11.314  12.414  19.884 0.050 1.320          
ATOM   2893  NZ  LYS A 188      12.313  10.856  20.902-0.307 1.850          
ATOM   2894  1HZ LYS A 188      13.100  10.830  20.269 0.329 0.225          
ATOM   2895  2HZ LYS A 188      12.563  11.436  21.693 0.329 0.225          
ATOM   2896  3HZ LYS A 188      12.127   9.924  21.245 0.329 0.225          
ATOM   2897  C   LYS A 188       6.833   9.351  22.161 0.510 2.000          
ATOM   2898  O   LYS A 188       6.822   9.478  20.931-0.510 1.700          
ATOM   2899  N   VAL A 189       6.324   8.278  22.770-0.470 1.850          
ATOM   2900  HN  VAL A 189       6.415   8.166  23.778 0.310 0.225          
ATOM   2901  CA  VAL A 189       5.622   7.259  21.996 0.070 2.275          
ATOM   2902  HA  VAL A 189       6.281   6.941  21.185 0.090 1.320          
ATOM   2903  CB  VAL A 189       5.364   6.049  22.859-0.090 2.275          
ATOM   2904  HB  VAL A 189       4.996   6.367  23.833 0.090 1.320          
ATOM   2905  CG1 VAL A 189       4.281   5.118  22.277-0.270 2.060          
ATOM   2906 1HG1 VAL A 189       3.288   5.551  22.399 0.090 1.320          
ATOM   2907 2HG1 VAL A 189       4.438   4.910  21.219 0.090 1.320          
ATOM   2908 3HG1 VAL A 189       4.256   4.165  22.808 0.090 1.320          
ATOM   2909  CG2 VAL A 189       6.723   5.280  23.090-0.270 2.060          
ATOM   2910 1HG2 VAL A 189       6.540   4.471  23.792 0.090 1.320          
ATOM   2911 2HG2 VAL A 189       7.115   4.842  22.172 0.090 1.320          
ATOM   2912 3HG2 VAL A 189       7.487   5.911  23.534 0.090 1.320          
ATOM   2913  C   VAL A 189       4.410   7.865  21.299 0.510 2.000          
ATOM   2914  O   VAL A 189       4.102   7.527  20.149-0.510 1.700          
ATOM   2915  N   VAL A 190       3.695   8.759  21.988-0.470 1.850          
ATOM   2916  HN  VAL A 190       3.913   8.915  22.970 0.310 0.225          
ATOM   2917  CA  VAL A 190       2.526   9.406  21.396 0.070 2.275          
ATOM   2918  HA  VAL A 190       1.872   8.620  21.015 0.090 1.320          
ATOM   2919  CB  VAL A 190       1.717  10.204  22.501-0.090 2.275          
ATOM   2920  HB  VAL A 190       2.388  10.803  23.118 0.090 1.320          
ATOM   2921  CG1 VAL A 190       0.661  11.169  21.817-0.270 2.060          
ATOM   2922 1HG1 VAL A 190      -0.080  11.502  22.546 0.090 1.320          
ATOM   2923 2HG1 VAL A 190       1.153  12.064  21.443 0.090 1.320          
ATOM   2924 3HG1 VAL A 190       0.134  10.686  20.996 0.090 1.320          
ATOM   2925  CG2 VAL A 190       1.023   9.158  23.379-0.270 2.060          
ATOM   2926 1HG2 VAL A 190       0.467   9.650  24.176 0.090 1.320          
ATOM   2927 2HG2 VAL A 190       0.315   8.543  22.823 0.090 1.320          
ATOM   2928 3HG2 VAL A 190       1.739   8.498  23.861 0.090 1.320          
ATOM   2929  C   VAL A 190       2.928  10.222  20.174 0.510 2.000          
ATOM   2930  O   VAL A 190       2.225  10.229  19.154-0.510 1.700          
ATOM   2931  N   GLU A 191       4.044  10.949  20.263-0.470 1.850          
ATOM   2932  HN  GLU A 191       4.528  11.006  21.156 0.310 0.225          
ATOM   2933  CA  GLU A 191       4.457  11.777  19.136 0.070 2.275          
ATOM   2934  HA  GLU A 191       3.663  12.453  18.837 0.090 1.320          
ATOM   2935  CB  GLU A 191       5.709  12.624  19.486-0.180 2.175          
ATOM   2936  1HB GLU A 191       6.521  11.979  19.819 0.090 1.320          
ATOM   2937  2HB GLU A 191       6.069  13.138  18.591 0.090 1.320          
ATOM   2938  CG  GLU A 191       5.443  13.732  20.603-0.280 2.175          
ATOM   2939  1HG GLU A 191       4.980  13.305  21.492 0.090 1.320          
ATOM   2940  2HG GLU A 191       6.379  14.186  20.925 0.090 1.320          
ATOM   2941  CD  GLU A 191       4.569  14.847  20.072 0.620 2.000          
ATOM   2942  OE1 GLU A 191       3.478  15.111  20.688-0.760 1.700          
ATOM   2943  OE2 GLU A 191       5.020  15.540  19.104-0.760 1.700          
ATOM   2944  C   GLU A 191       4.799  10.927  17.920 0.510 2.000          
ATOM   2945  O   GLU A 191       4.451  11.282  16.788-0.510 1.700          
ATOM   2946  N   ARG A 192       5.458   9.788  18.132-0.470 1.850          
ATOM   2947  HN  ARG A 192       5.653   9.506  19.090 0.310 0.225          
ATOM   2948  CA  ARG A 192       5.734   8.900  17.008 0.070 2.275          
ATOM   2949  HA  ARG A 192       6.228   9.441  16.200 0.090 1.320          
ATOM   2950  CB  ARG A 192       6.664   7.750  17.545-0.180 2.175          
ATOM   2951  1HB ARG A 192       6.130   7.230  18.344 0.090 1.320          
ATOM   2952  2HB ARG A 192       6.747   6.995  16.759 0.090 1.320          
ATOM   2953  CG  ARG A 192       8.138   8.030  18.078-0.180 2.175          
ATOM   2954  1HG ARG A 192       8.095   8.759  18.886 0.090 1.320          
ATOM   2955  2HG ARG A 192       8.457   7.109  18.573 0.090 1.320          
ATOM   2956  CD  ARG A 192       9.247   8.398  17.105 0.200 2.175          
ATOM   2957  1HD ARG A 192      10.217   8.406  17.605 0.090 1.320          
ATOM   2958  2HD ARG A 192       9.287   7.656  16.304 0.090 1.320          
ATOM   2959  NE  ARG A 192       8.928   9.724  16.579-0.700 1.850          
ATOM   2960  HE  ARG A 192       8.131  10.169  17.024 0.440 0.225          
ATOM   2961  CZ  ARG A 192       9.544  10.260  15.538 0.640 2.000          
ATOM   2962  NH1 ARG A 192      10.582   9.644  14.871-0.800 1.850          
ATOM   2963 1HH1 ARG A 192      11.039  10.051  14.064 0.460 0.225          
ATOM   2964 2HH1 ARG A 192      10.892   8.717  15.131 0.460 0.225          
ATOM   2965  NH2 ARG A 192       9.176  11.464  15.057-0.800 1.850          
ATOM   2966 1HH2 ARG A 192       9.623  11.907  14.264 0.460 0.225          
ATOM   2967 2HH2 ARG A 192       8.410  11.991  15.464 0.460 0.225          
ATOM   2968  C   ARG A 192       4.456   8.302  16.439 0.510 2.000          
ATOM   2969  O   ARG A 192       4.318   8.165  15.218-0.510 1.700          
ATOM   2970  N   LEU A 193       3.517   7.930  17.306-0.470 1.850          
ATOM   2971  HN  LEU A 193       3.695   7.979  18.308 0.310 0.225          
ATOM   2972  CA  LEU A 193       2.246   7.387  16.841 0.070 2.275          
ATOM   2973  HA  LEU A 193       2.442   6.551  16.179 0.090 1.320          
ATOM   2974  CB  LEU A 193       1.445   6.918  18.020-0.180 2.175          
ATOM   2975  1HB LEU A 193       1.487   7.677  18.802 0.090 1.320          
ATOM   2976  2HB LEU A 193       0.389   6.843  17.757 0.090 1.320          
ATOM   2977  CG  LEU A 193       1.943   5.573  18.549-0.090 2.275          
ATOM   2978  HG  LEU A 193       3.030   5.499  18.472 0.090 1.320          
ATOM   2979  CD1 LEU A 193       1.550   5.463  20.049-0.270 2.060          
ATOM   2980 1HD1 LEU A 193       1.978   6.262  20.649 0.090 1.320          
ATOM   2981 2HD1 LEU A 193       0.469   5.506  20.190 0.090 1.320          
ATOM   2982 3HD1 LEU A 193       1.898   4.520  20.474 0.090 1.320          
ATOM   2983  CD2 LEU A 193       1.300   4.541  17.744-0.270 2.060          
ATOM   2984 1HD2 LEU A 193       0.228   4.481  17.939 0.090 1.320          
ATOM   2985 2HD2 LEU A 193       1.413   4.669  16.670 0.090 1.320          
ATOM   2986 3HD2 LEU A 193       1.709   3.558  17.987 0.090 1.320          
ATOM   2987  C   LEU A 193       1.486   8.399  16.001 0.510 2.000          
ATOM   2988  O   LEU A 193       0.889   8.045  14.979-0.510 1.700          
ATOM   2989  N   LYS A 194       1.460   9.659  16.437-0.470 1.850          
ATOM   2990  HN  LYS A 194       1.902   9.897  17.324 0.310 0.225          
ATOM   2991  CA  LYS A 194       0.741  10.659  15.657 0.070 2.275          
ATOM   2992  HA  LYS A 194      -0.284  10.313  15.510 0.090 1.320          
ATOM   2993  CB  LYS A 194       0.721  11.952  16.477-0.180 2.175          
ATOM   2994  1HB LYS A 194       1.748  12.196  16.756 0.090 1.320          
ATOM   2995  2HB LYS A 194       0.384  12.771  15.838 0.090 1.320          
ATOM   2996  CG  LYS A 194      -0.213  11.866  17.733-0.180 2.175          
ATOM   2997  1HG LYS A 194      -1.223  11.608  17.422 0.090 1.320          
ATOM   2998  2HG LYS A 194       0.093  11.068  18.407 0.090 1.320          
ATOM   2999  CD  LYS A 194      -0.242  13.225  18.484-0.180 2.175          
ATOM   3000  1HD LYS A 194      -0.714  13.988  17.862 0.090 1.320          
ATOM   3001  2HD LYS A 194      -0.880  13.104  19.363 0.090 1.320          
ATOM   3002  CE  LYS A 194       1.157  13.689  18.910 0.210 2.175          
ATOM   3003  1HE LYS A 194       1.677  12.871  19.398 0.050 1.320          
ATOM   3004  2HE LYS A 194       1.768  14.036  18.076 0.050 1.320          
ATOM   3005  NZ  LYS A 194       1.024  14.771  19.903-0.300 1.850          
ATOM   3006  1HZ LYS A 194       0.521  14.503  20.734 0.330 0.225          
ATOM   3007  2HZ LYS A 194       1.999  14.974  20.228 0.330 0.225          
ATOM   3008  3HZ LYS A 194       0.686  15.637  19.519 0.330 0.225          
ATOM   3009  C   LYS A 194       1.362  10.844  14.278 0.510 2.000          
ATOM   3010  O   LYS A 194       0.648  11.098  13.303-0.510 1.700          
ATOM   3011  N   LEU A 195       2.682  10.708  14.175-0.470 1.850          
ATOM   3012  HN  LEU A 195       3.224  10.532  15.013 0.310 0.225          
ATOM   3013  CA  LEU A 195       3.347  10.722  12.876 0.070 2.275          
ATOM   3014  HA  LEU A 195       2.969  11.571  12.305 0.090 1.320          
ATOM   3015  CB  LEU A 195       4.829  10.908  13.017-0.180 2.175          
ATOM   3016  1HB LEU A 195       5.013  11.800  13.619 0.090 1.320          
ATOM   3017  2HB LEU A 195       5.194  10.080  13.627 0.090 1.320          
ATOM   3018  CG  LEU A 195       5.673  10.989  11.751-0.090 2.275          
ATOM   3019  HG  LEU A 195       5.357  10.222  11.042 0.090 1.320          
ATOM   3020  CD1 LEU A 195       5.573  12.300  11.047-0.270 2.060          
ATOM   3021 1HD1 LEU A 195       4.550  12.502  10.725 0.090 1.320          
ATOM   3022 2HD1 LEU A 195       5.889  13.133  11.677 0.090 1.320          
ATOM   3023 3HD1 LEU A 195       6.190  12.316  10.147 0.090 1.320          
ATOM   3024  CD2 LEU A 195       7.121  10.640  12.104-0.270 2.060          
ATOM   3025 1HD2 LEU A 195       7.737  10.595  11.204 0.090 1.320          
ATOM   3026 2HD2 LEU A 195       7.555  11.389  12.763 0.090 1.320          
ATOM   3027 3HD2 LEU A 195       7.200   9.668  12.592 0.090 1.320          
ATOM   3028  C   LEU A 195       3.028   9.468  12.068 0.510 2.000          
ATOM   3029  O   LEU A 195       2.737   9.543  10.870-0.510 1.700          
ATOM   3030  N   MET A 196       3.110   8.299  12.706-0.470 1.850          
ATOM   3031  HN  MET A 196       3.431   8.273  13.673 0.310 0.225          
ATOM   3032  CA  MET A 196       2.787   7.050  12.025 0.070 2.275          
ATOM   3033  HA  MET A 196       3.427   6.932  11.147 0.090 1.320          
ATOM   3034  CB  MET A 196       3.059   5.945  13.024-0.180 2.175          
ATOM   3035  1HB MET A 196       2.831   6.283  14.031 0.090 1.320          
ATOM   3036  2HB MET A 196       2.374   5.115  12.865 0.090 1.320          
ATOM   3037  CG  MET A 196       4.531   5.444  12.951-0.140 2.175          
ATOM   3038  1HG MET A 196       4.701   4.911  12.017 0.090 1.320          
ATOM   3039  2HG MET A 196       5.194   6.308  12.917 0.090 1.320          
ATOM   3040  SD  MET A 196       5.157   4.419  14.277-0.090 2.000          
ATOM   3041  CE  MET A 196       3.760   3.992  15.346-0.220 2.060          
ATOM   3042  1HE MET A 196       3.617   4.775  16.083 0.090 1.320          
ATOM   3043  2HE MET A 196       2.844   3.822  14.781 0.090 1.320          
ATOM   3044  3HE MET A 196       3.982   3.074  15.886 0.090 1.320          
ATOM   3045  C   MET A 196       1.350   7.061  11.525 0.510 2.000          
ATOM   3046  O   MET A 196       1.056   6.553  10.437-0.510 1.700          
ATOM   3047  N   ARG A 197       0.439   7.644  12.307-0.470 1.850          
ATOM   3048  HN  ARG A 197       0.706   7.933  13.247 0.310 0.225          
ATOM   3049  CA  ARG A 197      -0.948   7.749  11.870 0.070 2.275          
ATOM   3050  HA  ARG A 197      -1.321   6.745  11.644 0.090 1.320          
ATOM   3051  CB  ARG A 197      -1.818   8.392  12.927-0.180 2.175          
ATOM   3052  1HB ARG A 197      -1.841   7.722  13.788 0.090 1.320          
ATOM   3053  2HB ARG A 197      -1.381   9.323  13.279 0.090 1.320          
ATOM   3054  CG  ARG A 197      -3.240   8.622  12.391-0.180 2.175          
ATOM   3055  1HG ARG A 197      -3.316   9.523  11.778 0.090 1.320          
ATOM   3056  2HG ARG A 197      -3.530   7.794  11.738 0.090 1.320          
ATOM   3057  CD  ARG A 197      -4.285   8.647  13.548 0.200 2.175          
ATOM   3058  1HD ARG A 197      -5.299   8.602  13.153 0.090 1.320          
ATOM   3059  2HD ARG A 197      -4.149   7.793  14.203 0.090 1.320          
ATOM   3060  NE  ARG A 197      -4.088   9.866  14.251-0.700 1.850          
ATOM   3061  HE  ARG A 197      -3.412  10.502  13.819 0.440 0.225          
ATOM   3062  CZ  ARG A 197      -4.386   9.974  15.573 0.640 2.000          
ATOM   3063  NH1 ARG A 197      -5.307   9.321  16.200-0.800 1.850          
ATOM   3064 1HH1 ARG A 197      -5.496   9.442  17.186 0.460 0.225          
ATOM   3065 2HH1 ARG A 197      -5.937   8.713  15.689 0.460 0.225          
ATOM   3066  NH2 ARG A 197      -3.628  10.899  16.152-0.800 1.850          
ATOM   3067 1HH2 ARG A 197      -3.745  11.189  17.112 0.460 0.225          
ATOM   3068 2HH2 ARG A 197      -2.924  11.384  15.588 0.460 0.225          
ATOM   3069  C   ARG A 197      -1.058   8.597  10.614 0.510 2.000          
ATOM   3070  O   ARG A 197      -1.768   8.234   9.669-0.510 1.700          
ATOM   3071  N   ILE A 198      -0.337   9.714  10.574-0.470 1.850          
ATOM   3072  HN  ILE A 198       0.300   9.934  11.327 0.310 0.225          
ATOM   3073  CA  ILE A 198      -0.383  10.576   9.402 0.070 2.275          
ATOM   3074  HA  ILE A 198      -1.425  10.795   9.159 0.090 1.320          
ATOM   3075  CB  ILE A 198       0.373  11.931   9.689-0.090 2.275          
ATOM   3076  HB  ILE A 198       1.400  11.701   9.979 0.090 1.320          
ATOM   3077  CG2 ILE A 198       0.402  12.751   8.372-0.270 2.060          
ATOM   3078 1HG2 ILE A 198      -0.592  12.859   7.935 0.090 1.320          
ATOM   3079 2HG2 ILE A 198       0.792  13.757   8.527 0.090 1.320          
ATOM   3080 3HG2 ILE A 198       1.048  12.312   7.610 0.090 1.320          
ATOM   3081  CG1 ILE A 198      -0.263  12.827  10.752-0.180 2.175          
ATOM   3082 1HG1 ILE A 198      -1.104  13.377  10.326 0.090 1.320          
ATOM   3083 2HG1 ILE A 198      -0.705  12.202  11.522 0.090 1.320          
ATOM   3084  CD1 ILE A 198       0.675  13.763  11.386-0.270 2.060          
ATOM   3085  HD1 ILE A 198       1.500  13.246  11.872 0.090 1.320          
ATOM   3086  HD2 ILE A 198       1.106  14.460  10.666 0.090 1.320          
ATOM   3087  HD3 ILE A 198       0.175  14.364  12.146 0.090 1.320          
ATOM   3088  C   ILE A 198       0.227   9.864   8.201 0.510 2.000          
ATOM   3089  O   ILE A 198      -0.369   9.818   7.118-0.510 1.700          
ATOM   3090  N   VAL A 199       1.400   9.250   8.389-0.470 1.850          
ATOM   3091  HN  VAL A 199       1.864   9.306   9.293 0.310 0.225          
ATOM   3092  CA  VAL A 199       2.062   8.559   7.283 0.070 2.275          
ATOM   3093  HA  VAL A 199       2.139   9.251   6.441 0.090 1.320          
ATOM   3094  CB  VAL A 199       3.438   8.152   7.697-0.090 2.275          
ATOM   3095  HB  VAL A 199       3.390   7.617   8.648 0.090 1.320          
ATOM   3096  CG1 VAL A 199       4.133   7.219   6.648-0.270 2.060          
ATOM   3097 1HG1 VAL A 199       5.167   7.006   6.921 0.090 1.320          
ATOM   3098 2HG1 VAL A 199       3.648   6.246   6.556 0.090 1.320          
ATOM   3099 3HG1 VAL A 199       4.150   7.670   5.656 0.090 1.320          
ATOM   3100  CG2 VAL A 199       4.364   9.361   7.837-0.270 2.060          
ATOM   3101 1HG2 VAL A 199       5.359   9.064   8.171 0.090 1.320          
ATOM   3102 2HG2 VAL A 199       4.481   9.892   6.891 0.090 1.320          
ATOM   3103 3HG2 VAL A 199       3.987  10.079   8.566 0.090 1.320          
ATOM   3104  C   VAL A 199       1.213   7.397   6.792 0.510 2.000          
ATOM   3105  O   VAL A 199       1.149   7.114   5.589-0.510 1.700          
ATOM   3106  N   PHE A 200       0.544   6.708   7.717-0.470 1.850          
ATOM   3107  HN  PHE A 200       0.673   6.913   8.704 0.310 0.225          
ATOM   3108  CA  PHE A 200      -0.318   5.603   7.330 0.070 2.275          
ATOM   3109  HA  PHE A 200       0.275   4.941   6.694 0.090 1.320          
ATOM   3110  CB  PHE A 200      -0.716   4.756   8.597-0.180 2.175          
ATOM   3111  1HB PHE A 200       0.160   4.635   9.232 0.090 1.320          
ATOM   3112  2HB PHE A 200      -1.428   5.316   9.204 0.090 1.320          
ATOM   3113  CG  PHE A 200      -1.261   3.401   8.369 0.000 1.992          
ATOM   3114  CD1 PHE A 200      -2.631   3.150   8.160-0.115 1.992          
ATOM   3115  HD1 PHE A 200      -3.344   3.961   8.163 0.115 1.358          
ATOM   3116  CE1 PHE A 200      -3.077   1.841   7.900-0.115 1.992          
ATOM   3117  HE1 PHE A 200      -4.122   1.640   7.709 0.115 1.358          
ATOM   3118  CZ  PHE A 200      -2.119   0.804   7.850-0.115 1.992          
ATOM   3119  HZ  PHE A 200      -2.410  -0.203   7.602 0.115 1.358          
ATOM   3120  CD2 PHE A 200      -0.289   2.371   8.376-0.115 1.992          
ATOM   3121  HD2 PHE A 200       0.765   2.547   8.543 0.115 1.358          
ATOM   3122  CE2 PHE A 200      -0.778   1.098   8.063-0.115 1.992          
ATOM   3123  HE2 PHE A 200      -0.071   0.283   8.009 0.115 1.358          
ATOM   3124  C   PHE A 200      -1.474   6.100   6.471 0.510 2.000          
ATOM   3125  O   PHE A 200      -1.698   5.602   5.361-0.510 1.700          
ATOM   3126  N   TYR A 201      -2.194   7.116   6.949-0.470 1.850          
ATOM   3127  HN  TYR A 201      -1.939   7.540   7.835 0.310 0.225          
ATOM   3128  CA  TYR A 201      -3.425   7.507   6.270 0.070 2.275          
ATOM   3129  HA  TYR A 201      -3.999   6.619   5.992 0.090 1.320          
ATOM   3130  CB  TYR A 201      -4.252   8.338   7.305-0.180 2.175          
ATOM   3131  1HB TYR A 201      -3.614   8.982   7.911 0.090 1.320          
ATOM   3132  2HB TYR A 201      -4.920   9.016   6.770 0.090 1.320          
ATOM   3133  CG  TYR A 201      -5.123   7.425   8.210 0.000 1.992          
ATOM   3134  CD1 TYR A 201      -6.451   7.266   7.925-0.115 1.992          
ATOM   3135  HD1 TYR A 201      -6.949   7.854   7.167 0.115 1.358          
ATOM   3136  CE1 TYR A 201      -7.110   6.195   8.553-0.115 1.992          
ATOM   3137  HE1 TYR A 201      -8.118   5.953   8.247 0.115 1.358          
ATOM   3138  CZ  TYR A 201      -6.415   5.339   9.415 0.110 1.992          
ATOM   3139  OH  TYR A 201      -6.843   4.025   9.647-0.540 1.770          
ATOM   3140  HH  TYR A 201      -7.759   3.842   9.458 0.430 0.225          
ATOM   3141  CD2 TYR A 201      -4.463   6.628   9.190-0.115 1.992          
ATOM   3142  HD2 TYR A 201      -3.410   6.706   9.361 0.115 1.358          
ATOM   3143  CE2 TYR A 201      -5.113   5.595   9.797-0.115 1.992          
ATOM   3144  HE2 TYR A 201      -4.570   4.899  10.419 0.115 1.358          
ATOM   3145  C   TYR A 201      -3.154   8.266   4.980 0.510 2.000          
ATOM   3146  O   TYR A 201      -3.869   8.077   3.991-0.510 1.700          
ATOM   3147  N   VAL A 202      -2.112   9.092   4.943-0.470 1.850          
ATOM   3148  HN  VAL A 202      -1.522   9.225   5.761 0.310 0.225          
ATOM   3149  CA  VAL A 202      -1.818   9.820   3.713 0.070 2.275          
ATOM   3150  HA  VAL A 202      -2.719  10.348   3.388 0.090 1.320          
ATOM   3151  CB  VAL A 202      -0.692  10.801   3.976-0.090 2.275          
ATOM   3152  HB  VAL A 202       0.027  10.405   4.694 0.090 1.320          
ATOM   3153  CG1 VAL A 202       0.079  11.275   2.729-0.270 2.060          
ATOM   3154 1HG1 VAL A 202       0.691  10.480   2.300 0.090 1.320          
ATOM   3155 2HG1 VAL A 202      -0.591  11.630   1.943 0.090 1.320          
ATOM   3156 3HG1 VAL A 202       0.765  12.089   2.966 0.090 1.320          
ATOM   3157  CG2 VAL A 202      -1.372  12.060   4.500-0.270 2.060          
ATOM   3158 1HG2 VAL A 202      -2.042  12.512   3.766 0.090 1.320          
ATOM   3159 2HG2 VAL A 202      -1.957  11.851   5.397 0.090 1.320          
ATOM   3160 3HG2 VAL A 202      -0.638  12.818   4.778 0.090 1.320          
ATOM   3161  C   VAL A 202      -1.506   8.846   2.584 0.510 2.000          
ATOM   3162  O   VAL A 202      -2.057   8.948   1.480-0.510 1.700          
ATOM   3163  N   SER A 203      -0.672   7.843   2.862-0.470 1.850          
ATOM   3164  HN  SER A 203      -0.331   7.715   3.803 0.310 0.225          
ATOM   3165  CA  SER A 203      -0.265   6.925   1.805 0.070 2.275          
ATOM   3166  HA  SER A 203      -0.120   7.506   0.889 0.090 1.320          
ATOM   3167  CB  SER A 203       1.116   6.250   2.056 0.050 2.175          
ATOM   3168  1HB SER A 203       1.295   5.479   1.303 0.090 1.320          
ATOM   3169  2HB SER A 203       1.874   7.012   1.905 0.090 1.320          
ATOM   3170  OG  SER A 203       1.285   5.695   3.306-0.660 1.770          
ATOM   3171  HG1 SER A 203       1.257   6.358   3.998 0.430 0.225          
ATOM   3172  C   SER A 203      -1.377   5.944   1.458 0.510 2.000          
ATOM   3173  O   SER A 203      -1.714   5.777   0.281-0.510 1.700          
ATOM   3174  N   TRP A 204      -1.969   5.297   2.463-0.470 1.850          
ATOM   3175  HN  TRP A 204      -1.677   5.462   3.422 0.310 0.225          
ATOM   3176  CA  TRP A 204      -2.992   4.292   2.185 0.070 2.275          
ATOM   3177  HA  TRP A 204      -2.550   3.553   1.513 0.090 1.320          
ATOM   3178  CB  TRP A 204      -3.446   3.524   3.445-0.180 2.175          
ATOM   3179  1HB TRP A 204      -3.607   4.211   4.274 0.090 1.320          
ATOM   3180  2HB TRP A 204      -4.411   3.046   3.270 0.090 1.320          
ATOM   3181  CG  TRP A 204      -2.472   2.479   3.862-0.030 1.992          
ATOM   3182  CD1 TRP A 204      -1.270   2.628   4.451 0.035 1.992          
ATOM   3183  HD1 TRP A 204      -0.795   3.580   4.612 0.115 1.358          
ATOM   3184  NE1 TRP A 204      -0.794   1.449   4.954-0.610 1.850          
ATOM   3185  HE1 TRP A 204       0.027   1.368   5.534 0.380 0.225          
ATOM   3186  CE2 TRP A 204      -1.646   0.431   4.531 0.130 1.800          
ATOM   3187  CD2 TRP A 204      -2.777   1.074   3.866-0.020 1.800          
ATOM   3188  CE3 TRP A 204      -3.876   0.265   3.387-0.115 1.992          
ATOM   3189  HE3 TRP A 204      -4.719   0.716   2.892 0.115 1.358          
ATOM   3190  CZ3 TRP A 204      -3.764  -1.125   3.494-0.115 1.992          
ATOM   3191  HZ3 TRP A 204      -4.545  -1.756   3.092 0.115 1.358          
ATOM   3192  CZ2 TRP A 204      -1.642  -0.980   4.706-0.115 1.992          
ATOM   3193  HZ2 TRP A 204      -0.845  -1.459   5.236 0.115 1.358          
ATOM   3194  CH2 TRP A 204      -2.720  -1.699   4.186-0.115 1.992          
ATOM   3195  HH2 TRP A 204      -2.705  -2.774   4.283 0.115 1.358          
ATOM   3196  C   TRP A 204      -4.161   4.894   1.422 0.510 2.000          
ATOM   3197  O   TRP A 204      -4.630   4.324   0.433-0.510 1.700          
ATOM   3198  N   MET A 205      -4.643   6.055   1.865-0.470 1.850          
ATOM   3199  HN  MET A 205      -4.194   6.550   2.629 0.310 0.225          
ATOM   3200  CA  MET A 205      -5.754   6.684   1.168 0.070 2.275          
ATOM   3201  HA  MET A 205      -6.583   5.987   1.044 0.090 1.320          
ATOM   3202  CB  MET A 205      -6.220   7.946   1.979-0.180 2.175          
ATOM   3203  1HB MET A 205      -5.380   8.617   2.156 0.090 1.320          
ATOM   3204  2HB MET A 205      -6.910   8.529   1.364 0.090 1.320          
ATOM   3205  CG  MET A 205      -6.945   7.610   3.269-0.140 2.175          
ATOM   3206  1HG MET A 205      -6.302   7.028   3.928 0.090 1.320          
ATOM   3207  2HG MET A 205      -7.146   8.544   3.794 0.090 1.320          
ATOM   3208  SD  MET A 205      -8.529   6.748   3.075-0.090 2.000          
ATOM   3209  CE  MET A 205      -9.452   6.956   4.671-0.220 2.060          
ATOM   3210  1HE MET A 205      -9.642   8.012   4.863 0.090 1.320          
ATOM   3211  2HE MET A 205     -10.410   6.439   4.615 0.090 1.320          
ATOM   3212  3HE MET A 205      -8.885   6.543   5.503 0.090 1.320          
ATOM   3213  C   MET A 205      -5.370   7.179  -0.217 0.510 2.000          
ATOM   3214  O   MET A 205      -6.252   7.365  -1.058-0.510 1.700          
ATOM   3215  N   ALA A 206      -4.080   7.375  -0.486-0.470 1.850          
ATOM   3216  HN  ALA A 206      -3.372   7.195   0.214 0.310 0.225          
ATOM   3217  CA  ALA A 206      -3.684   7.843  -1.809 0.070 2.275          
ATOM   3218  HA  ALA A 206      -4.217   8.758  -2.067 0.090 1.320          
ATOM   3219  CB  ALA A 206      -2.191   8.090  -1.840-0.270 2.060          
ATOM   3220  1HB ALA A 206      -1.599   7.182  -1.727 0.090 1.320          
ATOM   3221  2HB ALA A 206      -1.899   8.532  -2.794 0.090 1.320          
ATOM   3222  3HB ALA A 206      -1.887   8.791  -1.064 0.090 1.320          
ATOM   3223  C   ALA A 206      -3.938   6.782  -2.875 0.510 2.000          
ATOM   3224  O   ALA A 206      -4.313   7.115  -4.006-0.510 1.700          
ATOM   3225  N   TYR A 207      -3.757   5.499  -2.533-0.470 1.850          
ATOM   3226  HN  TYR A 207      -3.482   5.283  -1.584 0.310 0.225          
ATOM   3227  CA  TYR A 207      -3.867   4.439  -3.537 0.070 2.275          
ATOM   3228  HA  TYR A 207      -3.151   4.708  -4.318 0.090 1.320          
ATOM   3229  CB  TYR A 207      -3.559   2.963  -3.169-0.180 2.175          
ATOM   3230  1HB TYR A 207      -4.223   2.624  -2.379 0.090 1.320          
ATOM   3231  2HB TYR A 207      -3.719   2.294  -4.018 0.090 1.320          
ATOM   3232  CG  TYR A 207      -2.128   2.865  -2.605 0.000 1.992          
ATOM   3233  CD1 TYR A 207      -1.285   2.119  -3.412-0.115 1.992          
ATOM   3234  HD1 TYR A 207      -1.641   1.704  -4.340 0.115 1.358          
ATOM   3235  CE1 TYR A 207       0.054   1.856  -3.047-0.115 1.992          
ATOM   3236  HE1 TYR A 207       0.693   1.267  -3.688 0.115 1.358          
ATOM   3237  CZ  TYR A 207       0.534   2.355  -1.817 0.110 1.992          
ATOM   3238  OH  TYR A 207       1.858   2.080  -1.356-0.540 1.770          
ATOM   3239  HH  TYR A 207       2.425   1.485  -1.859 0.430 0.225          
ATOM   3240  CD2 TYR A 207      -1.682   3.393  -1.362-0.115 1.992          
ATOM   3241  HD2 TYR A 207      -2.384   3.872  -0.712 0.115 1.358          
ATOM   3242  CE2 TYR A 207      -0.280   3.059  -0.980-0.115 1.992          
ATOM   3243  HE2 TYR A 207       0.094   3.389  -0.023 0.115 1.358          
ATOM   3244  C   TYR A 207      -5.228   4.401  -4.223 0.510 2.000          
ATOM   3245  O   TYR A 207      -5.268   4.303  -5.462-0.510 1.700          
ATOM   3246  N   PRO A 208      -6.362   4.449  -3.513-0.290 1.850          
ATOM   3247  CD  PRO A 208      -6.540   3.921  -2.178 0.000 2.175          
ATOM   3248  1HD PRO A 208      -6.490   2.839  -2.163 0.090 1.320          
ATOM   3249  2HD PRO A 208      -5.815   4.332  -1.499 0.090 1.320          
ATOM   3250  CA  PRO A 208      -7.639   4.544  -4.236 0.020 2.275          
ATOM   3251  HA  PRO A 208      -7.759   3.700  -4.913 0.090 1.320          
ATOM   3252  CB  PRO A 208      -8.669   4.459  -3.149-0.180 2.175          
ATOM   3253  1HB PRO A 208      -9.225   3.534  -3.271 0.090 1.320          
ATOM   3254  2HB PRO A 208      -9.411   5.260  -3.191 0.090 1.320          
ATOM   3255  CG  PRO A 208      -7.950   4.460  -1.846-0.180 2.175          
ATOM   3256  1HG PRO A 208      -8.455   3.836  -1.116 0.090 1.320          
ATOM   3257  2HG PRO A 208      -7.892   5.473  -1.447 0.090 1.320          
ATOM   3258  C   PRO A 208      -7.744   5.812  -5.051 0.510 2.000          
ATOM   3259  O   PRO A 208      -8.246   5.779  -6.182-0.510 1.700          
ATOM   3260  N   ILE A 209      -7.271   6.939  -4.516-0.470 1.850          
ATOM   3261  HN  ILE A 209      -6.823   6.925  -3.609 0.310 0.225          
ATOM   3262  CA  ILE A 209      -7.274   8.166  -5.304 0.070 2.275          
ATOM   3263  HA  ILE A 209      -8.305   8.329  -5.629 0.090 1.320          
ATOM   3264  CB  ILE A 209      -6.830   9.410  -4.507-0.090 2.275          
ATOM   3265  HB  ILE A 209      -5.772   9.316  -4.254 0.090 1.320          
ATOM   3266  CG2 ILE A 209      -7.041  10.640  -5.484-0.270 2.060          
ATOM   3267 1HG2 ILE A 209      -6.857  11.583  -4.971 0.090 1.320          
ATOM   3268 2HG2 ILE A 209      -6.360  10.634  -6.336 0.090 1.320          
ATOM   3269 3HG2 ILE A 209      -8.060  10.683  -5.871 0.090 1.320          
ATOM   3270  CG1 ILE A 209      -7.661   9.672  -3.191-0.180 2.175          
ATOM   3271 1HG1 ILE A 209      -8.641  10.091  -3.425 0.090 1.320          
ATOM   3272 2HG1 ILE A 209      -7.854   8.734  -2.669 0.090 1.320          
ATOM   3273  CD1 ILE A 209      -6.876  10.598  -2.229-0.270 2.060          
ATOM   3274  HD1 ILE A 209      -5.930  10.154  -1.928 0.090 1.320          
ATOM   3275  HD2 ILE A 209      -6.666  11.570  -2.675 0.090 1.320          
ATOM   3276  HD3 ILE A 209      -7.449  10.774  -1.319 0.090 1.320          
ATOM   3277  C   ILE A 209      -6.438   7.977  -6.559 0.510 2.000          
ATOM   3278  O   ILE A 209      -6.884   8.280  -7.671-0.510 1.700          
ATOM   3279  N   LEU A 210      -5.232   7.420  -6.410-0.470 1.850          
ATOM   3280  HN  LEU A 210      -4.878   7.206  -5.473 0.310 0.225          
ATOM   3281  CA  LEU A 210      -4.401   7.208  -7.586 0.070 2.275          
ATOM   3282  HA  LEU A 210      -4.285   8.163  -8.100 0.090 1.320          
ATOM   3283  CB  LEU A 210      -3.048   6.656  -7.281-0.180 2.175          
ATOM   3284  1HB LEU A 210      -3.186   5.675  -6.821 0.090 1.320          
ATOM   3285  2HB LEU A 210      -2.543   6.438  -8.226 0.090 1.320          
ATOM   3286  CG  LEU A 210      -2.042   7.437  -6.396-0.090 2.275          
ATOM   3287  HG  LEU A 210      -2.473   7.630  -5.419 0.090 1.320          
ATOM   3288  CD1 LEU A 210      -0.800   6.567  -6.176-0.270 2.060          
ATOM   3289 1HD1 LEU A 210      -0.334   6.276  -7.119 0.090 1.320          
ATOM   3290 2HD1 LEU A 210      -0.052   7.096  -5.586 0.090 1.320          
ATOM   3291 3HD1 LEU A 210      -1.051   5.662  -5.625 0.090 1.320          
ATOM   3292  CD2 LEU A 210      -1.786   8.798  -7.042-0.270 2.060          
ATOM   3293 1HD2 LEU A 210      -1.062   9.367  -6.458 0.090 1.320          
ATOM   3294 2HD2 LEU A 210      -1.390   8.694  -8.054 0.090 1.320          
ATOM   3295 3HD2 LEU A 210      -2.689   9.406  -7.083 0.090 1.320          
ATOM   3296  C   LEU A 210      -5.076   6.264  -8.564 0.510 2.000          
ATOM   3297  O   LEU A 210      -5.104   6.523  -9.770-0.510 1.700          
ATOM   3298  N   TRP A 211      -5.646   5.174  -8.061-0.470 1.850          
ATOM   3299  HN  TRP A 211      -5.555   4.972  -7.065 0.310 0.225          
ATOM   3300  CA  TRP A 211      -6.262   4.192  -8.944 0.070 2.275          
ATOM   3301  HA  TRP A 211      -5.514   3.874  -9.672 0.090 1.320          
ATOM   3302  CB  TRP A 211      -6.725   2.971  -8.174-0.180 2.175          
ATOM   3303  1HB TRP A 211      -5.867   2.592  -7.619 0.090 1.320          
ATOM   3304  2HB TRP A 211      -7.474   3.261  -7.437 0.090 1.320          
ATOM   3305  CG  TRP A 211      -7.291   1.846  -8.995-0.030 1.992          
ATOM   3306  CD1 TRP A 211      -6.546   0.772  -9.359 0.035 1.992          
ATOM   3307  HD1 TRP A 211      -5.499   0.645  -9.119 0.115 1.358          
ATOM   3308  NE1 TRP A 211      -7.323  -0.116  -9.992-0.610 1.850          
ATOM   3309  HE1 TRP A 211      -7.009  -0.988 -10.414 0.380 0.225          
ATOM   3310  CE2 TRP A 211      -8.600   0.398 -10.123 0.130 1.800          
ATOM   3311  CD2 TRP A 211      -8.632   1.638  -9.520-0.020 1.800          
ATOM   3312  CE3 TRP A 211      -9.872   2.382  -9.408-0.115 1.992          
ATOM   3313  HE3 TRP A 211      -9.913   3.318  -8.871 0.115 1.358          
ATOM   3314  CZ3 TRP A 211     -11.039   1.831  -9.980-0.115 1.992          
ATOM   3315  HZ3 TRP A 211     -11.989   2.343  -9.928 0.115 1.358          
ATOM   3316  CZ2 TRP A 211      -9.734  -0.035 -10.762-0.115 1.992          
ATOM   3317  HZ2 TRP A 211      -9.732  -0.965 -11.307 0.115 1.358          
ATOM   3318  CH2 TRP A 211     -10.897   0.675 -10.671-0.115 1.992          
ATOM   3319  HH2 TRP A 211     -11.767   0.275 -11.170 0.115 1.358          
ATOM   3320  C   TRP A 211      -7.418   4.792  -9.736 0.510 2.000          
ATOM   3321  O   TRP A 211      -7.551   4.530 -10.936-0.510 1.700          
ATOM   3322  N   SER A 212      -8.267   5.597  -9.083-0.470 1.850          
ATOM   3323  HN  SER A 212      -8.113   5.787  -8.096 0.310 0.225          
ATOM   3324  CA  SER A 212      -9.405   6.201  -9.774 0.070 2.275          
ATOM   3325  HA  SER A 212     -10.046   5.424 -10.194 0.090 1.320          
ATOM   3326  CB  SER A 212     -10.202   7.081  -8.799 0.050 2.175          
ATOM   3327  1HB SER A 212      -9.587   7.877  -8.372 0.090 1.320          
ATOM   3328  2HB SER A 212     -11.028   7.569  -9.323 0.090 1.320          
ATOM   3329  OG  SER A 212     -10.741   6.293  -7.765-0.660 1.770          
ATOM   3330  HG1 SER A 212     -10.033   6.023  -7.186 0.430 0.225          
ATOM   3331  C   SER A 212      -8.953   7.119 -10.901 0.510 2.000          
ATOM   3332  O   SER A 212      -9.596   7.182 -11.954-0.510 1.700          
ATOM   3333  N   PHE A 213      -7.864   7.855 -10.690-0.470 1.850          
ATOM   3334  HN  PHE A 213      -7.386   7.781  -9.799 0.310 0.225          
ATOM   3335  CA  PHE A 213      -7.379   8.804 -11.685 0.070 2.275          
ATOM   3336  HA  PHE A 213      -8.212   9.088 -12.333 0.090 1.320          
ATOM   3337  CB  PHE A 213      -6.842  10.125 -11.175-0.180 2.175          
ATOM   3338  1HB PHE A 213      -6.121   9.950 -10.377 0.090 1.320          
ATOM   3339  2HB PHE A 213      -6.314  10.680 -11.954 0.090 1.320          
ATOM   3340  CG  PHE A 213      -7.945  10.984 -10.657 0.000 1.992          
ATOM   3341  CD1 PHE A 213      -8.337  10.919  -9.290-0.115 1.992          
ATOM   3342  HD1 PHE A 213      -7.888  10.188  -8.642 0.115 1.358          
ATOM   3343  CE1 PHE A 213      -9.173  11.866  -8.729-0.115 1.992          
ATOM   3344  HE1 PHE A 213      -9.403  11.842  -7.674 0.115 1.358          
ATOM   3345  CZ  PHE A 213      -9.735  12.776  -9.526-0.115 1.992          
ATOM   3346  HZ  PHE A 213     -10.423  13.491  -9.099 0.115 1.358          
ATOM   3347  CD2 PHE A 213      -8.556  11.949 -11.448-0.115 1.992          
ATOM   3348  HD2 PHE A 213      -8.309  12.018 -12.492 0.115 1.358          
ATOM   3349  CE2 PHE A 213      -9.481  12.823 -10.946-0.115 1.992          
ATOM   3350  HE2 PHE A 213      -9.957  13.560 -11.577 0.115 1.358          
ATOM   3351  C   PHE A 213      -6.386   8.197 -12.660 0.510 2.000          
ATOM   3352  O   PHE A 213      -6.139   8.789 -13.715-0.510 1.700          
ATOM   3353  N   SER A 214      -5.809   7.045 -12.340-0.470 1.850          
ATOM   3354  HN  SER A 214      -6.034   6.609 -11.453 0.310 0.225          
ATOM   3355  CA  SER A 214      -4.789   6.451 -13.192 0.070 2.275          
ATOM   3356  HA  SER A 214      -4.183   7.237 -13.651 0.090 1.320          
ATOM   3357  CB  SER A 214      -3.878   5.546 -12.449 0.050 2.175          
ATOM   3358  1HB SER A 214      -4.421   4.781 -11.889 0.090 1.320          
ATOM   3359  2HB SER A 214      -3.154   5.037 -13.085 0.090 1.320          
ATOM   3360  OG  SER A 214      -3.102   6.408 -11.553-0.660 1.770          
ATOM   3361  HG1 SER A 214      -3.724   6.702 -10.881 0.430 0.225          
ATOM   3362  C   SER A 214      -5.451   5.705 -14.347 0.510 2.000          
ATOM   3363  O   SER A 214      -6.670   5.754 -14.535-0.510 1.700          
ATOM   3364  N   SER A 215      -4.640   4.968 -15.114-0.470 1.850          
ATOM   3365  HN  SER A 215      -3.659   4.878 -14.894 0.310 0.225          
ATOM   3366  CA  SER A 215      -5.105   4.302 -16.328 0.070 2.275          
ATOM   3367  HA  SER A 215      -5.655   4.996 -16.921 0.090 1.320          
ATOM   3368  CB  SER A 215      -3.945   3.712 -17.061 0.050 2.175          
ATOM   3369  1HB SER A 215      -4.307   3.179 -17.945 0.090 1.320          
ATOM   3370  2HB SER A 215      -3.290   4.502 -17.431 0.090 1.320          
ATOM   3371  OG  SER A 215      -3.195   2.800 -16.238-0.660 1.770          
ATOM   3372  HG1 SER A 215      -2.636   2.275 -16.804 0.430 0.225          
ATOM   3373  C   SER A 215      -6.186   3.256 -16.064 0.510 2.000          
ATOM   3374  O   SER A 215      -6.909   2.886 -16.996-0.510 1.700          
ATOM   3375  N   THR A 216      -6.300   2.756 -14.831-0.470 1.850          
ATOM   3376  HN  THR A 216      -5.695   3.049 -14.079 0.310 0.225          
ATOM   3377  CA  THR A 216      -7.277   1.713 -14.527 0.070 2.275          
ATOM   3378  HA  THR A 216      -7.221   0.917 -15.273 0.090 1.320          
ATOM   3379  CB  THR A 216      -6.937   1.152 -13.108 0.140 2.275          
ATOM   3380  HB  THR A 216      -7.827   0.728 -12.642 0.090 1.320          
ATOM   3381  OG1 THR A 216      -6.335   2.132 -12.264-0.660 1.770          
ATOM   3382  HG1 THR A 216      -7.025   2.639 -11.836 0.430 0.225          
ATOM   3383  CG2 THR A 216      -5.875   0.046 -13.242-0.270 2.060          
ATOM   3384 1HG2 THR A 216      -4.955   0.419 -13.695 0.090 1.320          
ATOM   3385 2HG2 THR A 216      -5.625  -0.385 -12.272 0.090 1.320          
ATOM   3386 3HG2 THR A 216      -6.240  -0.770 -13.866 0.090 1.320          
ATOM   3387  C   THR A 216      -8.698   2.255 -14.558 0.510 2.000          
ATOM   3388  O   THR A 216      -9.571   1.694 -15.229-0.510 1.700          
ATOM   3389  N   GLY A 217      -8.956   3.337 -13.826-0.470 1.850          
ATOM   3390  HN  GLY A 217      -8.203   3.835 -13.372 0.310 0.225          
ATOM   3391  CA  GLY A 217     -10.304   3.855 -13.723-0.020 2.175          
ATOM   3392  1HA GLY A 217     -10.418   4.275 -12.723 0.090 1.320          
ATOM   3393  2HA GLY A 217     -11.051   3.060 -13.780 0.090 1.320          
ATOM   3394  C   GLY A 217     -10.680   4.947 -14.705 0.510 2.000          
ATOM   3395  O   GLY A 217     -11.672   4.799 -15.425-0.510 1.700          
ATOM   3396  N   ALA A 218      -9.899   6.031 -14.778-0.470 1.850          
ATOM   3397  HN  ALA A 218      -9.145   6.138 -14.114 0.310 0.225          
ATOM   3398  CA  ALA A 218     -10.258   7.168 -15.627 0.070 2.275          
ATOM   3399  HA  ALA A 218     -11.065   6.915 -16.319 0.090 1.320          
ATOM   3400  CB  ALA A 218     -10.764   8.330 -14.716-0.270 2.060          
ATOM   3401  1HB ALA A 218      -9.979   8.699 -14.057 0.090 1.320          
ATOM   3402  2HB ALA A 218     -11.113   9.170 -15.319 0.090 1.320          
ATOM   3403  3HB ALA A 218     -11.600   8.006 -14.096 0.090 1.320          
ATOM   3404  C   ALA A 218      -9.143   7.692 -16.519 0.510 2.000          
ATOM   3405  O   ALA A 218      -9.426   8.528 -17.386-0.510 1.700          
ATOM   3406  N   CYX A 219      -7.897   7.269 -16.314-0.470 1.850          
ATOM   3407  HN  CYX A 219      -7.892   6.517 -15.659 0.310 0.225          
ATOM   3408  CA  CYX A 219      -6.709   7.789 -16.993 0.070 2.275          
ATOM   3409  HA  CYX A 219      -5.826   7.602 -16.398 0.090 1.320          
ATOM   3410  CB  CYX A 219      -6.397   7.051 -18.296-0.100 2.175          
ATOM   3411  1HB CYX A 219      -6.118   7.645 -19.193 0.090 1.320          
ATOM   3412  2HB CYX A 219      -5.512   6.385 -18.215 0.090 1.320          
ATOM   3413  SG  CYX A 219      -7.758   6.137 -18.946-0.080 1.975          
ATOM   3414  C   CYX A 219      -6.772   9.294 -17.242 0.510 2.000          
ATOM   3415  O   CYX A 219      -6.747   9.746 -18.389-0.510 1.700          
ATOM   3416  N   ILE A 220      -6.807  10.081 -16.167-0.470 1.850          
ATOM   3417  HN  ILE A 220      -6.852   9.656 -15.246 0.310 0.225          
ATOM   3418  CA  ILE A 220      -6.568  11.513 -16.297 0.070 2.275          
ATOM   3419  HA  ILE A 220      -6.791  11.857 -17.309 0.090 1.320          
ATOM   3420  CB  ILE A 220      -7.603  12.214 -15.359-0.090 2.275          
ATOM   3421  HB  ILE A 220      -7.298  12.020 -14.333 0.090 1.320          
ATOM   3422  CG2 ILE A 220      -7.464  13.754 -15.618-0.270 2.060          
ATOM   3423 1HG2 ILE A 220      -7.582  14.001 -16.674 0.090 1.320          
ATOM   3424 2HG2 ILE A 220      -8.231  14.306 -15.075 0.090 1.320          
ATOM   3425 3HG2 ILE A 220      -6.508  14.154 -15.281 0.090 1.320          
ATOM   3426  CG1 ILE A 220      -9.063  11.754 -15.538-0.180 2.175          
ATOM   3427 1HG1 ILE A 220      -9.142  10.739 -15.148 0.090 1.320          
ATOM   3428 2HG1 ILE A 220      -9.691  12.342 -14.867 0.090 1.320          
ATOM   3429  CD1 ILE A 220      -9.720  11.746 -16.884-0.270 2.060          
ATOM   3430  HD1 ILE A 220      -9.174  11.128 -17.597 0.090 1.320          
ATOM   3431  HD2 ILE A 220     -10.731  11.342 -16.827 0.090 1.320          
ATOM   3432  HD3 ILE A 220      -9.788  12.750 -17.302 0.090 1.320          
ATOM   3433  C   ILE A 220      -5.093  11.805 -16.077 0.510 2.000          
ATOM   3434  O   ILE A 220      -4.633  12.918 -16.373-0.510 1.700          
ATOM   3435  N   MET A 221      -4.331  10.824 -15.588-0.470 1.850          
ATOM   3436  HN  MET A 221      -4.769   9.938 -15.372 0.310 0.225          
ATOM   3437  CA  MET A 221      -2.891  10.915 -15.406 0.070 2.275          
ATOM   3438  HA  MET A 221      -2.523  11.754 -16.001 0.090 1.320          
ATOM   3439  CB  MET A 221      -2.427  11.157 -13.971-0.180 2.175          
ATOM   3440  1HB MET A 221      -1.362  11.393 -13.975 0.090 1.320          
ATOM   3441  2HB MET A 221      -2.933  12.027 -13.549 0.090 1.320          
ATOM   3442  CG  MET A 221      -2.669   9.903 -13.082-0.140 2.175          
ATOM   3443  1HG MET A 221      -3.735   9.729 -12.936 0.090 1.320          
ATOM   3444  2HG MET A 221      -2.252   8.978 -13.477 0.090 1.320          
ATOM   3445  SD  MET A 221      -1.829  10.091 -11.516-0.090 2.000          
ATOM   3446  CE  MET A 221      -3.275  10.067 -10.408-0.220 2.060          
ATOM   3447  1HE MET A 221      -3.951  10.886 -10.653 0.090 1.320          
ATOM   3448  2HE MET A 221      -3.811   9.122 -10.496 0.090 1.320          
ATOM   3449  3HE MET A 221      -2.956  10.189  -9.374 0.090 1.320          
ATOM   3450  C   MET A 221      -2.240   9.654 -15.965 0.510 2.000          
ATOM   3451  O   MET A 221      -2.787   8.553 -15.840-0.510 1.700          
ATOM   3452  N   SER A 222      -1.098   9.827 -16.629-0.470 1.850          
ATOM   3453  HN  SER A 222      -0.604  10.704 -16.578 0.310 0.225          
ATOM   3454  CA  SER A 222      -0.395   8.714 -17.250 0.070 2.275          
ATOM   3455  HA  SER A 222      -1.146   8.072 -17.695 0.090 1.320          
ATOM   3456  CB  SER A 222       0.515   9.236 -18.282 0.050 2.175          
ATOM   3457  1HB SER A 222       1.038   8.422 -18.790 0.090 1.320          
ATOM   3458  2HB SER A 222      -0.048   9.768 -19.050 0.090 1.320          
ATOM   3459  OG  SER A 222       1.479  10.131 -17.663-0.660 1.770          
ATOM   3460  HG1 SER A 222       1.920  10.642 -18.329 0.430 0.225          
ATOM   3461  C   SER A 222       0.286   7.845 -16.199 0.510 2.000          
ATOM   3462  O   SER A 222       0.486   8.245 -15.049-0.510 1.700          
ATOM   3463  N   GLU A 223       0.658   6.635 -16.622-0.470 1.850          
ATOM   3464  HN  GLU A 223       0.397   6.275 -17.539 0.310 0.225          
ATOM   3465  CA  GLU A 223       1.379   5.729 -15.737 0.070 2.275          
ATOM   3466  HA  GLU A 223       0.825   5.640 -14.810 0.090 1.320          
ATOM   3467  CB  GLU A 223       1.376   4.343 -16.393-0.180 2.175          
ATOM   3468  1HB GLU A 223       0.340   4.055 -16.571 0.090 1.320          
ATOM   3469  2HB GLU A 223       1.843   4.408 -17.375 0.090 1.320          
ATOM   3470  CG  GLU A 223       2.015   3.207 -15.643-0.280 2.175          
ATOM   3471  1HG GLU A 223       2.059   2.337 -16.293 0.090 1.320          
ATOM   3472  2HG GLU A 223       3.060   3.440 -15.449 0.090 1.320          
ATOM   3473  CD  GLU A 223       1.408   2.683 -14.308 0.620 2.000          
ATOM   3474  OE1 GLU A 223       2.233   2.093 -13.544-0.760 1.700          
ATOM   3475  OE2 GLU A 223       0.205   2.836 -13.922-0.760 1.700          
ATOM   3476  C   GLU A 223       2.776   6.235 -15.415 0.510 2.000          
ATOM   3477  O   GLU A 223       3.350   5.827 -14.401-0.510 1.700          
ATOM   3478  N   ASN A 224       3.335   7.116 -16.245-0.470 1.850          
ATOM   3479  HN  ASN A 224       2.836   7.375 -17.080 0.310 0.225          
ATOM   3480  CA  ASN A 224       4.598   7.748 -15.886 0.070 2.275          
ATOM   3481  HA  ASN A 224       5.328   6.955 -15.717 0.090 1.320          
ATOM   3482  CB  ASN A 224       5.141   8.691 -16.979-0.180 2.175          
ATOM   3483  1HB ASN A 224       4.427   9.491 -17.174 0.090 1.320          
ATOM   3484  2HB ASN A 224       6.055   9.181 -16.649 0.090 1.320          
ATOM   3485  CG  ASN A 224       5.427   7.898 -18.239 0.550 2.000          
ATOM   3486  OD1 ASN A 224       6.064   6.851 -18.204-0.550 1.700          
ATOM   3487  ND2 ASN A 224       4.962   8.435 -19.368-0.620 1.850          
ATOM   3488 1HD2 ASN A 224       5.183   7.951 -20.240 0.320 0.225          
ATOM   3489 2HD2 ASN A 224       4.503   9.329 -19.383 0.300 0.225          
ATOM   3490  C   ASN A 224       4.459   8.516 -14.582 0.510 2.000          
ATOM   3491  O   ASN A 224       5.283   8.376 -13.673-0.510 1.700          
ATOM   3492  N   THR A 225       3.406   9.324 -14.470-0.470 1.850          
ATOM   3493  HN  THR A 225       2.761   9.475 -15.231 0.310 0.225          
ATOM   3494  CA  THR A 225       3.162  10.036 -13.223 0.070 2.275          
ATOM   3495  HA  THR A 225       4.119  10.433 -12.872 0.090 1.320          
ATOM   3496  CB  THR A 225       2.205  11.141 -13.363 0.140 2.275          
ATOM   3497  HB  THR A 225       1.174  10.808 -13.512 0.090 1.320          
ATOM   3498  OG1 THR A 225       2.661  11.822 -14.466-0.660 1.770          
ATOM   3499  HG1 THR A 225       2.243  12.670 -14.501 0.430 0.225          
ATOM   3500  CG2 THR A 225       2.346  12.063 -12.134-0.270 2.060          
ATOM   3501 1HG2 THR A 225       3.375  12.389 -11.969 0.090 1.320          
ATOM   3502 2HG2 THR A 225       1.737  12.960 -12.243 0.090 1.320          
ATOM   3503 3HG2 THR A 225       2.009  11.585 -11.216 0.090 1.320          
ATOM   3504  C   THR A 225       2.635   9.096 -12.152 0.510 2.000          
ATOM   3505  O   THR A 225       3.022   9.190 -10.984-0.510 1.700          
ATOM   3506  N   SER A 226       1.734   8.196 -12.532-0.470 1.850          
ATOM   3507  HN  SER A 226       1.400   8.181 -13.494 0.310 0.225          
ATOM   3508  CA  SER A 226       1.112   7.316 -11.551 0.070 2.275          
ATOM   3509  HA  SER A 226       0.704   7.954 -10.764 0.090 1.320          
ATOM   3510  CB  SER A 226      -0.045   6.491 -12.066 0.050 2.175          
ATOM   3511  1HB SER A 226      -0.805   7.135 -12.509 0.090 1.320          
ATOM   3512  2HB SER A 226       0.285   5.802 -12.836 0.090 1.320          
ATOM   3513  OG  SER A 226      -0.625   5.673 -11.039-0.660 1.770          
ATOM   3514  HG1 SER A 226      -1.573   5.834 -11.086 0.430 0.225          
ATOM   3515  C   SER A 226       2.131   6.395 -10.885 0.510 2.000          
ATOM   3516  O   SER A 226       2.058   6.157  -9.673-0.510 1.700          
ATOM   3517  N   SER A 227       3.080   5.856 -11.658-0.470 1.850          
ATOM   3518  HN  SER A 227       3.089   6.012 -12.664 0.310 0.225          
ATOM   3519  CA  SER A 227       4.047   4.913 -11.098 0.070 2.275          
ATOM   3520  HA  SER A 227       3.485   4.099 -10.635 0.090 1.320          
ATOM   3521  CB  SER A 227       4.919   4.311 -12.228 0.050 2.175          
ATOM   3522  1HB SER A 227       5.429   3.436 -11.819 0.090 1.320          
ATOM   3523  2HB SER A 227       4.301   3.917 -13.037 0.090 1.320          
ATOM   3524  OG  SER A 227       5.951   5.153 -12.753-0.660 1.770          
ATOM   3525  HG1 SER A 227       5.538   5.806 -13.307 0.430 0.225          
ATOM   3526  C   SER A 227       4.912   5.563 -10.024 0.510 2.000          
ATOM   3527  O   SER A 227       5.172   4.953  -8.980-0.510 1.700          
ATOM   3528  N   VAL A 228       5.393   6.787 -10.268-0.470 1.850          
ATOM   3529  HN  VAL A 228       5.206   7.235 -11.153 0.310 0.225          
ATOM   3530  CA  VAL A 228       6.192   7.479  -9.257 0.070 2.275          
ATOM   3531  HA  VAL A 228       6.869   6.732  -8.837 0.090 1.320          
ATOM   3532  CB  VAL A 228       7.104   8.593  -9.760-0.090 2.275          
ATOM   3533  HB  VAL A 228       7.600   9.068  -8.910 0.090 1.320          
ATOM   3534  CG1 VAL A 228       8.165   7.847 -10.604-0.270 2.060          
ATOM   3535 1HG1 VAL A 228       7.717   7.298 -11.432 0.090 1.320          
ATOM   3536 2HG1 VAL A 228       8.875   8.551 -11.038 0.090 1.320          
ATOM   3537 3HG1 VAL A 228       8.747   7.141 -10.010 0.090 1.320          
ATOM   3538  CG2 VAL A 228       6.289   9.629 -10.496-0.270 2.060          
ATOM   3539 1HG2 VAL A 228       5.775   9.212 -11.359 0.090 1.320          
ATOM   3540 2HG2 VAL A 228       5.537  10.093  -9.857 0.090 1.320          
ATOM   3541 3HG2 VAL A 228       6.930  10.429 -10.867 0.090 1.320          
ATOM   3542  C   VAL A 228       5.329   7.834  -8.055 0.510 2.000          
ATOM   3543  O   VAL A 228       5.809   7.858  -6.914-0.510 1.700          
ATOM   3544  N   LEU A 229       4.057   8.166  -8.295-0.470 1.850          
ATOM   3545  HN  LEU A 229       3.716   8.201  -9.249 0.310 0.225          
ATOM   3546  CA  LEU A 229       3.148   8.445  -7.189 0.070 2.275          
ATOM   3547  HA  LEU A 229       3.591   9.169  -6.504 0.090 1.320          
ATOM   3548  CB  LEU A 229       1.909   9.016  -7.810-0.180 2.175          
ATOM   3549  1HB LEU A 229       1.600   8.417  -8.664 0.090 1.320          
ATOM   3550  2HB LEU A 229       1.100   8.875  -7.093 0.090 1.320          
ATOM   3551  CG  LEU A 229       1.853  10.547  -8.195-0.090 2.275          
ATOM   3552  HG  LEU A 229       2.618  10.636  -8.967 0.090 1.320          
ATOM   3553  CD1 LEU A 229       0.552  10.962  -8.896-0.270 2.060          
ATOM   3554 1HD1 LEU A 229       0.333  10.279  -9.715 0.090 1.320          
ATOM   3555 2HD1 LEU A 229      -0.296  10.946  -8.212 0.090 1.320          
ATOM   3556 3HD1 LEU A 229       0.615  11.966  -9.315 0.090 1.320          
ATOM   3557  CD2 LEU A 229       2.255  11.628  -7.199-0.270 2.060          
ATOM   3558 1HD2 LEU A 229       3.260  11.457  -6.813 0.090 1.320          
ATOM   3559 2HD2 LEU A 229       2.254  12.619  -7.654 0.090 1.320          
ATOM   3560 3HD2 LEU A 229       1.575  11.651  -6.347 0.090 1.320          
ATOM   3561  C   LEU A 229       2.834   7.179  -6.389 0.510 2.000          
ATOM   3562  O   LEU A 229       2.811   7.213  -5.153-0.510 1.700          
ATOM   3563  N   TYR A 230       2.605   6.047  -7.068-0.470 1.850          
ATOM   3564  HN  TYR A 230       2.520   6.069  -8.087 0.310 0.225          
ATOM   3565  CA  TYR A 230       2.477   4.782  -6.343 0.070 2.275          
ATOM   3566  HA  TYR A 230       1.697   4.891  -5.587 0.090 1.320          
ATOM   3567  CB  TYR A 230       2.090   3.654  -7.300-0.180 2.175          
ATOM   3568  1HB TYR A 230       2.676   3.739  -8.217 0.090 1.320          
ATOM   3569  2HB TYR A 230       2.410   2.707  -6.864 0.090 1.320          
ATOM   3570  CG  TYR A 230       0.652   3.476  -7.639 0.000 1.992          
ATOM   3571  CD1 TYR A 230      -0.320   3.259  -6.649-0.115 1.992          
ATOM   3572  HD1 TYR A 230      -0.004   3.217  -5.617 0.115 1.358          
ATOM   3573  CE1 TYR A 230      -1.676   3.085  -6.928-0.115 1.992          
ATOM   3574  HE1 TYR A 230      -2.409   2.912  -6.154 0.115 1.358          
ATOM   3575  CZ  TYR A 230      -2.036   3.084  -8.307 0.110 1.992          
ATOM   3576  OH  TYR A 230      -3.384   2.852  -8.647-0.540 1.770          
ATOM   3577  HH  TYR A 230      -3.435   2.604  -9.575 0.430 0.225          
ATOM   3578  CD2 TYR A 230       0.185   3.660  -8.951-0.115 1.992          
ATOM   3579  HD2 TYR A 230       0.883   3.908  -9.737 0.115 1.358          
ATOM   3580  CE2 TYR A 230      -1.114   3.428  -9.306-0.115 1.992          
ATOM   3581  HE2 TYR A 230      -1.416   3.493 -10.339 0.115 1.358          
ATOM   3582  C   TYR A 230       3.756   4.470  -5.587 0.510 2.000          
ATOM   3583  O   TYR A 230       3.718   4.028  -4.433-0.510 1.700          
ATOM   3584  N   LEU A 231       4.902   4.717  -6.223-0.470 1.850          
ATOM   3585  HN  LEU A 231       4.887   4.976  -7.207 0.310 0.225          
ATOM   3586  CA  LEU A 231       6.190   4.519  -5.574 0.070 2.275          
ATOM   3587  HA  LEU A 231       6.218   3.491  -5.217 0.090 1.320          
ATOM   3588  CB  LEU A 231       7.288   4.687  -6.540-0.180 2.175          
ATOM   3589  1HB LEU A 231       6.969   4.143  -7.430 0.090 1.320          
ATOM   3590  2HB LEU A 231       7.355   5.729  -6.849 0.090 1.320          
ATOM   3591  CG  LEU A 231       8.677   4.151  -6.206-0.090 2.275          
ATOM   3592  HG  LEU A 231       8.574   3.208  -5.680 0.090 1.320          
ATOM   3593  CD1 LEU A 231       9.411   3.946  -7.537-0.270 2.060          
ATOM   3594 1HD1 LEU A 231       8.922   3.185  -8.143 0.090 1.320          
ATOM   3595 2HD1 LEU A 231       9.450   4.862  -8.128 0.090 1.320          
ATOM   3596 3HD1 LEU A 231      10.436   3.617  -7.396 0.090 1.320          
ATOM   3597  CD2 LEU A 231       9.512   5.186  -5.399-0.270 2.060          
ATOM   3598 1HD2 LEU A 231      10.583   5.034  -5.446 0.090 1.320          
ATOM   3599 2HD2 LEU A 231       9.342   6.201  -5.758 0.090 1.320          
ATOM   3600 3HD2 LEU A 231       9.239   5.166  -4.344 0.090 1.320          
ATOM   3601  C   LEU A 231       6.312   5.380  -4.326 0.510 2.000          
ATOM   3602  O   LEU A 231       6.847   4.929  -3.306-0.510 1.700          
ATOM   3603  N   LEU A 232       5.824   6.625  -4.385-0.470 1.850          
ATOM   3604  HN  LEU A 232       5.501   6.986  -5.278 0.310 0.225          
ATOM   3605  CA  LEU A 232       5.873   7.488  -3.208 0.070 2.275          
ATOM   3606  HA  LEU A 232       6.905   7.482  -2.856 0.090 1.320          
ATOM   3607  CB  LEU A 232       5.494   8.929  -3.604-0.180 2.175          
ATOM   3608  1HB LEU A 232       6.105   9.234  -4.456 0.090 1.320          
ATOM   3609  2HB LEU A 232       4.466   8.924  -3.970 0.090 1.320          
ATOM   3610  CG  LEU A 232       5.634   9.971  -2.478-0.090 2.275          
ATOM   3611  HG  LEU A 232       5.029   9.652  -1.629 0.090 1.320          
ATOM   3612  CD1 LEU A 232       7.047  10.104  -1.990-0.270 2.060          
ATOM   3613 1HD1 LEU A 232       7.737  10.323  -2.806 0.090 1.320          
ATOM   3614 2HD1 LEU A 232       7.136  10.909  -1.260 0.090 1.320          
ATOM   3615 3HD1 LEU A 232       7.393   9.198  -1.492 0.090 1.320          
ATOM   3616  CD2 LEU A 232       5.041  11.246  -2.949-0.270 2.060          
ATOM   3617 1HD2 LEU A 232       5.573  11.640  -3.816 0.090 1.320          
ATOM   3618 2HD2 LEU A 232       3.994  11.124  -3.231 0.090 1.320          
ATOM   3619 3HD2 LEU A 232       5.074  12.009  -2.171 0.090 1.320          
ATOM   3620  C   LEU A 232       5.003   6.941  -2.094 0.510 2.000          
ATOM   3621  O   LEU A 232       5.418   6.924  -0.930-0.510 1.700          
ATOM   3622  N   GLY A 233       3.799   6.478  -2.428-0.470 1.850          
ATOM   3623  HN  GLY A 233       3.507   6.495  -3.403 0.310 0.225          
ATOM   3624  CA  GLY A 233       2.964   5.870  -1.412-0.020 2.175          
ATOM   3625  1HA GLY A 233       2.039   5.521  -1.872 0.090 1.320          
ATOM   3626  2HA GLY A 233       2.693   6.604  -0.654 0.090 1.320          
ATOM   3627  C   GLY A 233       3.653   4.685  -0.769 0.510 2.000          
ATOM   3628  O   GLY A 233       3.691   4.570   0.458-0.510 1.700          
ATOM   3629  N   ASP A 234       4.265   3.824  -1.587-0.470 1.850          
ATOM   3630  HN  ASP A 234       4.182   3.928  -2.598 0.310 0.225          
ATOM   3631  CA  ASP A 234       5.039   2.717  -1.040 0.070 2.275          
ATOM   3632  HA  ASP A 234       4.393   2.150  -0.366 0.090 1.320          
ATOM   3633  CB  ASP A 234       5.619   1.757  -2.078-0.280 2.175          
ATOM   3634  1HB ASP A 234       6.106   2.318  -2.875 0.090 1.320          
ATOM   3635  2HB ASP A 234       6.385   1.121  -1.632 0.090 1.320          
ATOM   3636  CG  ASP A 234       4.630   0.829  -2.690 0.620 2.000          
ATOM   3637  OD1 ASP A 234       4.552   0.777  -3.956-0.760 1.700          
ATOM   3638  OD2 ASP A 234       3.794   0.297  -1.988-0.760 1.700          
ATOM   3639  C   ASP A 234       6.190   3.230  -0.193 0.510 2.000          
ATOM   3640  O   ASP A 234       6.454   2.698   0.889-0.510 1.700          
ATOM   3641  N   ALA A 235       6.876   4.278  -0.657-0.470 1.850          
ATOM   3642  HN  ALA A 235       6.689   4.618  -1.602 0.310 0.225          
ATOM   3643  CA  ALA A 235       7.946   4.873   0.140 0.070 2.275          
ATOM   3644  HA  ALA A 235       8.689   4.089   0.302 0.090 1.320          
ATOM   3645  CB  ALA A 235       8.683   6.101  -0.512-0.270 2.060          
ATOM   3646  1HB ALA A 235       9.517   6.436   0.106 0.090 1.320          
ATOM   3647  2HB ALA A 235       9.081   5.833  -1.491 0.090 1.320          
ATOM   3648  3HB ALA A 235       8.010   6.946  -0.648 0.090 1.320          
ATOM   3649  C   ALA A 235       7.440   5.314   1.508 0.510 2.000          
ATOM   3650  O   ALA A 235       8.159   5.207   2.509-0.510 1.700          
ATOM   3651  N   LEU A 236       6.210   5.827   1.572-0.470 1.850          
ATOM   3652  HN  LEU A 236       5.693   5.953   0.703 0.310 0.225          
ATOM   3653  CA  LEU A 236       5.660   6.269   2.850 0.070 2.275          
ATOM   3654  HA  LEU A 236       6.418   6.794   3.431 0.090 1.320          
ATOM   3655  CB  LEU A 236       4.553   7.266   2.518-0.180 2.175          
ATOM   3656  1HB LEU A 236       3.959   6.798   1.737 0.090 1.320          
ATOM   3657  2HB LEU A 236       3.870   7.384   3.361 0.090 1.320          
ATOM   3658  CG  LEU A 236       5.015   8.630   2.007-0.090 2.275          
ATOM   3659  HG  LEU A 236       5.951   8.529   1.452 0.090 1.320          
ATOM   3660  CD1 LEU A 236       3.950   9.215   1.049-0.270 2.060          
ATOM   3661 1HD1 LEU A 236       3.788   8.573   0.184 0.090 1.320          
ATOM   3662 2HD1 LEU A 236       2.988   9.350   1.543 0.090 1.320          
ATOM   3663 3HD1 LEU A 236       4.263  10.187   0.665 0.090 1.320          
ATOM   3664  CD2 LEU A 236       5.206   9.574   3.198-0.270 2.060          
ATOM   3665 1HD2 LEU A 236       5.551  10.553   2.864 0.090 1.320          
ATOM   3666 2HD2 LEU A 236       4.281   9.724   3.755 0.090 1.320          
ATOM   3667 3HD2 LEU A 236       5.957   9.190   3.890 0.090 1.320          
ATOM   3668  C   LEU A 236       5.134   5.100   3.685 0.510 2.000          
ATOM   3669  O   LEU A 236       5.599   4.865   4.804-0.510 1.700          
ATOM   3670  N   CYS A 237       4.174   4.348   3.159-0.470 1.850          
ATOM   3671  HN  CYS A 237       3.884   4.499   2.192 0.310 0.225          
ATOM   3672  CA  CYS A 237       3.515   3.320   3.970 0.070 2.275          
ATOM   3673  HA  CYS A 237       3.342   3.729   4.967 0.090 1.320          
ATOM   3674  CB  CYS A 237       2.140   2.780   3.482-0.110 2.175          
ATOM   3675  1HB CYS A 237       1.818   1.975   4.142 0.090 1.320          
ATOM   3676  2HB CYS A 237       1.320   3.465   3.587 0.090 1.320          
ATOM   3677  SG  CYS A 237       2.111   2.097   1.798-0.230 2.000          
ATOM   3678  HG1 CYS A 237       2.559   3.185   1.151 0.160 0.450          
ATOM   3679  C   CYS A 237       4.335   2.041   4.142 0.510 2.000          
ATOM   3680  O   CYS A 237       4.116   1.291   5.092-0.510 1.700          
ATOM   3681  N   LYS A 238       5.265   1.776   3.229-0.447 1.850          
ATOM   3682  HN  LYS A 238       5.439   2.396   2.440 0.310 0.225          
ATOM   3683  CA  LYS A 238       6.075   0.585   3.351 0.000 2.275          
ATOM   3684  HA  LYS A 238       5.552  -0.173   3.904 0.113 1.320          
ATOM   3685  CB  LYS A 238       6.252  -0.074   1.953-0.180 2.175          
ATOM   3686  1HB LYS A 238       5.400   0.303   1.375 0.090 1.320          
ATOM   3687  2HB LYS A 238       7.140   0.296   1.437 0.090 1.320          
ATOM   3688  CG  LYS A 238       6.244  -1.622   1.837-0.180 2.175          
ATOM   3689  1HG LYS A 238       7.270  -2.001   1.793 0.090 1.320          
ATOM   3690  2HG LYS A 238       5.769  -2.119   2.695 0.090 1.320          
ATOM   3691  CD  LYS A 238       5.473  -2.021   0.552-0.180 2.175          
ATOM   3692  1HD LYS A 238       5.738  -1.328  -0.255 0.090 1.320          
ATOM   3693  2HD LYS A 238       5.743  -3.028   0.215 0.090 1.320          
ATOM   3694  CE  LYS A 238       3.972  -1.943   0.846 0.270 2.175          
ATOM   3695  1HE LYS A 238       3.628  -2.895   1.254 0.090 1.320          
ATOM   3696  2HE LYS A 238       3.808  -1.180   1.616 0.090 1.320          
ATOM   3697  NZ  LYS A 238       3.086  -1.599  -0.281-0.400 1.850          
ATOM   3698  1HZ LYS A 238       3.454  -0.945  -1.022 0.380 0.225          
ATOM   3699  C   LYS A 238       7.397   0.917   4.077 0.533 2.000          
ATOM   3700  O   LYS A 238       7.562   0.524   5.264-0.510 1.700          
ATOM   3701  N   ASN A 239       8.308   1.624   3.410-0.470 1.850          
ATOM   3702  HN  ASN A 239       8.142   1.806   2.423 0.310 0.225          
ATOM   3703  CA  ASN A 239       9.633   1.884   3.970 0.070 2.275          
ATOM   3704  HA  ASN A 239      10.062   0.932   4.293 0.090 1.320          
ATOM   3705  CB  ASN A 239      10.574   2.506   2.837-0.180 2.175          
ATOM   3706  1HB ASN A 239      10.156   3.424   2.425 0.090 1.320          
ATOM   3707  2HB ASN A 239      11.553   2.756   3.245 0.090 1.320          
ATOM   3708  CG  ASN A 239      10.713   1.500   1.723 0.550 2.000          
ATOM   3709  OD1 ASN A 239       9.726   0.997   1.082-0.550 1.700          
ATOM   3710  ND2 ASN A 239      12.002   1.002   1.447-0.620 1.850          
ATOM   3711 1HD2 ASN A 239      12.077   0.322   0.692 0.320 0.225          
ATOM   3712 2HD2 ASN A 239      12.784   1.229   2.041 0.300 0.225          
ATOM   3713  C   ASN A 239       9.575   2.805   5.174 0.510 2.000          
ATOM   3714  O   ASN A 239      10.073   2.467   6.251-0.510 1.700          
ATOM   3715  N   THR A 240       8.979   3.986   4.981-0.470 1.850          
ATOM   3716  HN  THR A 240       8.593   4.223   4.070 0.310 0.225          
ATOM   3717  CA  THR A 240       8.963   4.979   6.049 0.070 2.275          
ATOM   3718  HA  THR A 240      10.001   5.149   6.329 0.090 1.320          
ATOM   3719  CB  THR A 240       8.380   6.372   5.665 0.140 2.275          
ATOM   3720  HB  THR A 240       7.317   6.322   5.461 0.090 1.320          
ATOM   3721  OG1 THR A 240       9.030   6.851   4.527-0.660 1.770          
ATOM   3722  HG1 THR A 240       8.790   6.308   3.772 0.430 0.225          
ATOM   3723  CG2 THR A 240       8.583   7.373   6.791-0.270 2.060          
ATOM   3724 1HG2 THR A 240       9.630   7.435   7.088 0.090 1.320          
ATOM   3725 2HG2 THR A 240       8.279   8.370   6.469 0.090 1.320          
ATOM   3726 3HG2 THR A 240       7.992   7.139   7.676 0.090 1.320          
ATOM   3727  C   THR A 240       8.220   4.453   7.264 0.510 2.000          
ATOM   3728  O   THR A 240       8.669   4.634   8.400-0.510 1.700          
ATOM   3729  N   TYR A 241       7.091   3.780   7.046-0.470 1.850          
ATOM   3730  HN  TYR A 241       6.702   3.744   6.108 0.310 0.225          
ATOM   3731  CA  TYR A 241       6.372   3.202   8.173 0.070 2.275          
ATOM   3732  HA  TYR A 241       6.181   4.001   8.890 0.090 1.320          
ATOM   3733  CB  TYR A 241       5.060   2.543   7.699-0.180 2.175          
ATOM   3734  1HB TYR A 241       4.497   3.213   7.049 0.090 1.320          
ATOM   3735  2HB TYR A 241       5.293   1.643   7.131 0.090 1.320          
ATOM   3736  CG  TYR A 241       4.211   2.226   8.915 0.000 1.992          
ATOM   3737  CD1 TYR A 241       3.866   3.138   9.940-0.115 1.992          
ATOM   3738  HD1 TYR A 241       4.230   4.152   9.913 0.115 1.358          
ATOM   3739  CE1 TYR A 241       2.962   2.764  10.935-0.115 1.992          
ATOM   3740  HE1 TYR A 241       2.640   3.460  11.684 0.115 1.358          
ATOM   3741  CZ  TYR A 241       2.455   1.449  10.950 0.110 1.992          
ATOM   3742  OH  TYR A 241       1.496   1.050  11.886-0.540 1.770          
ATOM   3743  HH  TYR A 241       1.242   0.141  11.803 0.430 0.225          
ATOM   3744  CD2 TYR A 241       3.684   0.950   8.919-0.115 1.992          
ATOM   3745  HD2 TYR A 241       3.924   0.245   8.134 0.115 1.358          
ATOM   3746  CE2 TYR A 241       2.839   0.523   9.967-0.115 1.992          
ATOM   3747  HE2 TYR A 241       2.446  -0.484   9.957 0.115 1.358          
ATOM   3748  C   TYR A 241       7.197   2.113   8.844 0.510 2.000          
ATOM   3749  O   TYR A 241       7.205   2.003  10.074-0.510 1.700          
ATOM   3750  N   GLY A 242       7.896   1.298   8.050-0.470 1.850          
ATOM   3751  HN  GLY A 242       7.832   1.379   7.038 0.310 0.225          
ATOM   3752  CA  GLY A 242       8.695   0.223   8.616-0.020 2.175          
ATOM   3753  1HA GLY A 242       9.099  -0.377   7.800 0.090 1.320          
ATOM   3754  2HA GLY A 242       8.058  -0.440   9.205 0.090 1.320          
ATOM   3755  C   GLY A 242       9.843   0.714   9.476 0.510 2.000          
ATOM   3756  O   GLY A 242      10.128   0.140  10.529-0.510 1.700          
ATOM   3757  N   ILE A 243      10.531   1.769   9.035-0.470 1.850          
ATOM   3758  HN  ILE A 243      10.260   2.207   8.157 0.310 0.225          
ATOM   3759  CA  ILE A 243      11.645   2.299   9.818 0.070 2.275          
ATOM   3760  HA  ILE A 243      12.204   1.430  10.173 0.090 1.320          
ATOM   3761  CB  ILE A 243      12.679   3.121   9.057-0.090 2.275          
ATOM   3762  HB  ILE A 243      13.018   2.500   8.233 0.090 1.320          
ATOM   3763  CG2 ILE A 243      12.097   4.386   8.345-0.270 2.060          
ATOM   3764 1HG2 ILE A 243      11.765   5.143   9.055 0.090 1.320          
ATOM   3765 2HG2 ILE A 243      12.833   4.847   7.685 0.090 1.320          
ATOM   3766 3HG2 ILE A 243      11.247   4.115   7.732 0.090 1.320          
ATOM   3767  CG1 ILE A 243      13.974   3.413   9.863-0.180 2.175          
ATOM   3768 1HG1 ILE A 243      14.503   4.226   9.363 0.090 1.320          
ATOM   3769 2HG1 ILE A 243      13.740   3.812  10.850 0.090 1.320          
ATOM   3770  CD1 ILE A 243      14.990   2.264  10.001-0.270 2.060          
ATOM   3771  HD1 ILE A 243      15.375   1.955   9.028 0.090 1.320          
ATOM   3772  HD2 ILE A 243      15.839   2.590  10.600 0.090 1.320          
ATOM   3773  HD3 ILE A 243      14.556   1.388  10.478 0.090 1.320          
ATOM   3774  C   ILE A 243      11.137   2.976  11.086 0.510 2.000          
ATOM   3775  O   ILE A 243      11.689   2.778  12.176-0.510 1.700          
ATOM   3776  N   LEU A 244      10.080   3.787  10.964-0.470 1.850          
ATOM   3777  HN  LEU A 244       9.647   3.916  10.052 0.310 0.225          
ATOM   3778  CA  LEU A 244       9.485   4.415  12.139 0.070 2.275          
ATOM   3779  HA  LEU A 244      10.279   4.962  12.648 0.090 1.320          
ATOM   3780  CB  LEU A 244       8.311   5.364  11.928-0.180 2.175          
ATOM   3781  1HB LEU A 244       7.499   4.792  11.470 0.090 1.320          
ATOM   3782  2HB LEU A 244       7.918   5.707  12.888 0.090 1.320          
ATOM   3783  CG  LEU A 244       8.608   6.551  11.050-0.090 2.275          
ATOM   3784  HG  LEU A 244       9.079   6.234  10.122 0.090 1.320          
ATOM   3785  CD1 LEU A 244       7.275   7.253  10.719-0.270 2.060          
ATOM   3786 1HD1 LEU A 244       6.612   6.585  10.166 0.090 1.320          
ATOM   3787 2HD1 LEU A 244       6.741   7.579  11.611 0.090 1.320          
ATOM   3788 3HD1 LEU A 244       7.428   8.126  10.082 0.090 1.320          
ATOM   3789  CD2 LEU A 244       9.500   7.584  11.691-0.270 2.060          
ATOM   3790 1HD2 LEU A 244       9.087   7.947  12.632 0.090 1.320          
ATOM   3791 2HD2 LEU A 244      10.491   7.175  11.888 0.090 1.320          
ATOM   3792 3HD2 LEU A 244       9.642   8.441  11.030 0.090 1.320          
ATOM   3793  C   LEU A 244       8.974   3.371  13.125 0.510 2.000          
ATOM   3794  O   LEU A 244       9.133   3.531  14.340-0.510 1.700          
ATOM   3795  N   LEU A 245       8.336   2.308  12.627-0.470 1.850          
ATOM   3796  HN  LEU A 245       8.134   2.230  11.630 0.310 0.225          
ATOM   3797  CA  LEU A 245       7.878   1.253  13.525 0.070 2.275          
ATOM   3798  HA  LEU A 245       7.267   1.721  14.297 0.090 1.320          
ATOM   3799  CB  LEU A 245       7.012   0.205  12.717-0.180 2.175          
ATOM   3800  1HB LEU A 245       6.275   0.754  12.129 0.090 1.320          
ATOM   3801  2HB LEU A 245       7.649  -0.294  11.983 0.090 1.320          
ATOM   3802  CG  LEU A 245       6.276  -0.833  13.529-0.090 2.275          
ATOM   3803  HG  LEU A 245       6.978  -1.444  14.100 0.090 1.320          
ATOM   3804  CD1 LEU A 245       5.257  -0.169  14.496-0.270 2.060          
ATOM   3805 1HD1 LEU A 245       4.674  -0.918  15.034 0.090 1.320          
ATOM   3806 2HD1 LEU A 245       5.816   0.405  15.228 0.090 1.320          
ATOM   3807 3HD1 LEU A 245       4.563   0.496  13.978 0.090 1.320          
ATOM   3808  CD2 LEU A 245       5.499  -1.745  12.564-0.270 2.060          
ATOM   3809 1HD2 LEU A 245       6.171  -2.280  11.891 0.090 1.320          
ATOM   3810 2HD2 LEU A 245       4.935  -2.496  13.118 0.090 1.320          
ATOM   3811 3HD2 LEU A 245       4.790  -1.187  11.950 0.090 1.320          
ATOM   3812  C   LEU A 245       9.056   0.549  14.187 0.510 2.000          
ATOM   3813  O   LEU A 245       9.005   0.228  15.380-0.510 1.700          
ATOM   3814  N   TRP A 246      10.130   0.298  13.434-0.470 1.850          
ATOM   3815  HN  TRP A 246      10.112   0.481  12.433 0.310 0.225          
ATOM   3816  CA  TRP A 246      11.287  -0.350  14.042 0.070 2.275          
ATOM   3817  HA  TRP A 246      10.952  -1.248  14.567 0.090 1.320          
ATOM   3818  CB  TRP A 246      12.309  -0.807  12.949-0.180 2.175          
ATOM   3819  1HB TRP A 246      11.834  -1.556  12.314 0.090 1.320          
ATOM   3820  2HB TRP A 246      12.525   0.034  12.291 0.090 1.320          
ATOM   3821  CG  TRP A 246      13.583  -1.359  13.401-0.030 1.992          
ATOM   3822  CD1 TRP A 246      13.804  -2.660  13.781 0.035 1.992          
ATOM   3823  HD1 TRP A 246      13.048  -3.431  13.782 0.115 1.358          
ATOM   3824  NE1 TRP A 246      15.049  -2.751  14.358-0.610 1.850          
ATOM   3825  HE1 TRP A 246      15.389  -3.602  14.812 0.380 0.225          
ATOM   3826  CE2 TRP A 246      15.687  -1.438  14.220 0.130 1.800          
ATOM   3827  CD2 TRP A 246      14.829  -0.622  13.521-0.020 1.800          
ATOM   3828  CE3 TRP A 246      15.190   0.743  13.236-0.115 1.992          
ATOM   3829  HE3 TRP A 246      14.510   1.404  12.721 0.115 1.358          
ATOM   3830  CZ3 TRP A 246      16.315   1.227  13.861-0.115 1.992          
ATOM   3831  HZ3 TRP A 246      16.532   2.279  13.745 0.115 1.358          
ATOM   3832  CZ2 TRP A 246      16.927  -0.932  14.699-0.115 1.992          
ATOM   3833  HZ2 TRP A 246      17.585  -1.593  15.239 0.115 1.358          
ATOM   3834  CH2 TRP A 246      17.211   0.454  14.645-0.115 1.992          
ATOM   3835  HH2 TRP A 246      18.095   0.883  15.093 0.115 1.358          
ATOM   3836  C   TRP A 246      11.959   0.552  15.076 0.510 2.000          
ATOM   3837  O   TRP A 246      12.329   0.089  16.163-0.510 1.700          
ATOM   3838  N   ALA A 247      12.113   1.842  14.766-0.470 1.850          
ATOM   3839  HN  ALA A 247      11.839   2.158  13.836 0.310 0.225          
ATOM   3840  CA  ALA A 247      12.793   2.754  15.683 0.070 2.275          
ATOM   3841  HA  ALA A 247      13.702   2.256  16.031 0.090 1.320          
ATOM   3842  CB  ALA A 247      13.231   3.991  14.971-0.270 2.060          
ATOM   3843  1HB ALA A 247      12.380   4.533  14.558 0.090 1.320          
ATOM   3844  2HB ALA A 247      13.764   4.660  15.648 0.090 1.320          
ATOM   3845  3HB ALA A 247      13.905   3.750  14.148 0.090 1.320          
ATOM   3846  C   ALA A 247      11.962   3.025  16.925 0.510 2.000          
ATOM   3847  O   ALA A 247      12.516   3.288  17.999-0.510 1.700          
ATOM   3848  N   THR A 248      10.640   2.956  16.806-0.470 1.850          
ATOM   3849  HN  THR A 248      10.229   2.750  15.903 0.310 0.225          
ATOM   3850  CA  THR A 248       9.784   3.195  17.958 0.070 2.275          
ATOM   3851  HA  THR A 248      10.223   3.990  18.566 0.090 1.320          
ATOM   3852  CB  THR A 248       8.375   3.649  17.583 0.140 2.275          
ATOM   3853  HB  THR A 248       7.831   2.866  17.048 0.090 1.320          
ATOM   3854  OG1 THR A 248       8.400   4.850  16.784-0.660 1.770          
ATOM   3855  HG1 THR A 248       8.649   4.565  15.904 0.430 0.225          
ATOM   3856  CG2 THR A 248       7.582   4.076  18.891-0.270 2.060          
ATOM   3857 1HG2 THR A 248       8.145   4.795  19.486 0.090 1.320          
ATOM   3858 2HG2 THR A 248       6.626   4.540  18.648 0.090 1.320          
ATOM   3859 3HG2 THR A 248       7.376   3.224  19.541 0.090 1.320          
ATOM   3860  C   THR A 248       9.706   1.967  18.847 0.510 2.000          
ATOM   3861  O   THR A 248       9.865   2.068  20.068-0.510 1.700          
ATOM   3862  N   THR A 249       9.511   0.796  18.244-0.470 1.850          
ATOM   3863  HN  THR A 249       9.439   0.732  17.236 0.310 0.225          
ATOM   3864  CA  THR A 249       9.298  -0.415  19.027 0.070 2.275          
ATOM   3865  HA  THR A 249       8.563  -0.219  19.813 0.090 1.320          
ATOM   3866  CB  THR A 249       8.843  -1.594  18.208 0.140 2.275          
ATOM   3867  HB  THR A 249       9.559  -1.821  17.416 0.090 1.320          
ATOM   3868  OG1 THR A 249       7.613  -1.381  17.574-0.660 1.770          
ATOM   3869  HG1 THR A 249       7.756  -0.797  16.839 0.430 0.225          
ATOM   3870  CG2 THR A 249       8.625  -2.870  19.046-0.270 2.060          
ATOM   3871 1HG2 THR A 249       7.993  -2.675  19.914 0.090 1.320          
ATOM   3872 2HG2 THR A 249       8.141  -3.643  18.449 0.090 1.320          
ATOM   3873 3HG2 THR A 249       9.560  -3.303  19.403 0.090 1.320          
ATOM   3874  C   THR A 249      10.586  -0.885  19.695 0.510 2.000          
ATOM   3875  O   THR A 249      10.648  -1.014  20.920-0.510 1.700          
ATOM   3876  N   TRP A 250      11.635  -1.126  18.911-0.470 1.850          
ATOM   3877  HN  TRP A 250      11.598  -0.911  17.925 0.310 0.225          
ATOM   3878  CA  TRP A 250      12.855  -1.694  19.474 0.070 2.275          
ATOM   3879  HA  TRP A 250      12.643  -2.359  20.317 0.090 1.320          
ATOM   3880  CB  TRP A 250      13.533  -2.482  18.306-0.180 2.175          
ATOM   3881  1HB TRP A 250      13.625  -1.869  17.408 0.090 1.320          
ATOM   3882  2HB TRP A 250      14.551  -2.768  18.573 0.090 1.320          
ATOM   3883  CG  TRP A 250      12.796  -3.688  17.998-0.030 1.992          
ATOM   3884  CD1 TRP A 250      11.773  -3.792  17.130 0.035 1.992          
ATOM   3885  HD1 TRP A 250      11.445  -3.007  16.465 0.115 1.358          
ATOM   3886  NE1 TRP A 250      11.242  -5.049  17.241-0.610 1.850          
ATOM   3887  HE1 TRP A 250      10.459  -5.405  16.707 0.380 0.225          
ATOM   3888  CE2 TRP A 250      11.943  -5.726  18.211 0.130 1.800          
ATOM   3889  CD2 TRP A 250      12.834  -4.865  18.802-0.020 1.800          
ATOM   3890  CE3 TRP A 250      13.564  -5.226  19.900-0.115 1.992          
ATOM   3891  HE3 TRP A 250      14.206  -4.501  20.378 0.115 1.358          
ATOM   3892  CZ3 TRP A 250      13.557  -6.578  20.326-0.115 1.992          
ATOM   3893  HZ3 TRP A 250      14.149  -6.917  21.161 0.115 1.358          
ATOM   3894  CZ2 TRP A 250      11.911  -7.058  18.581-0.115 1.992          
ATOM   3895  HZ2 TRP A 250      11.264  -7.769  18.086 0.115 1.358          
ATOM   3896  CH2 TRP A 250      12.708  -7.425  19.663-0.115 1.992          
ATOM   3897  HH2 TRP A 250      12.672  -8.460  19.971 0.115 1.358          
ATOM   3898  C   TRP A 250      13.852  -0.644  19.948 0.510 2.000          
ATOM   3899  O   TRP A 250      14.541  -0.853  20.957-0.510 1.700          
ATOM   3900  N   GLY A 251      13.970   0.466  19.230-0.470 1.850          
ATOM   3901  HN  GLY A 251      13.361   0.602  18.437 0.310 0.225          
ATOM   3902  CA  GLY A 251      14.867   1.517  19.655-0.020 2.175          
ATOM   3903  1HA GLY A 251      14.918   2.294  18.894 0.090 1.320          
ATOM   3904  2HA GLY A 251      15.877   1.126  19.785 0.090 1.320          
ATOM   3905  C   GLY A 251      14.412   2.132  20.959 0.510 2.000          
ATOM   3906  O   GLY A 251      15.157   2.157  21.944-0.510 1.700          
ATOM   3907  N   LEU A 252      13.168   2.611  20.977-0.470 1.850          
ATOM   3908  HN  LEU A 252      12.583   2.506  20.162 0.310 0.225          
ATOM   3909  CA  LEU A 252      12.662   3.335  22.134 0.070 2.275          
ATOM   3910  HA  LEU A 252      13.523   3.837  22.579 0.090 1.320          
ATOM   3911  CB  LEU A 252      11.699   4.449  21.750-0.180 2.175          
ATOM   3912  1HB LEU A 252      12.147   5.081  20.984 0.090 1.320          
ATOM   3913  2HB LEU A 252      10.811   4.001  21.307 0.090 1.320          
ATOM   3914  CG  LEU A 252      11.284   5.269  22.937-0.090 2.275          
ATOM   3915  HG  LEU A 252      10.902   4.612  23.722 0.090 1.320          
ATOM   3916  CD1 LEU A 252      12.387   6.082  23.525-0.270 2.060          
ATOM   3917 1HD1 LEU A 252      12.885   6.710  22.789 0.090 1.320          
ATOM   3918 2HD1 LEU A 252      12.019   6.714  24.335 0.090 1.320          
ATOM   3919 3HD1 LEU A 252      13.149   5.453  23.993 0.090 1.320          
ATOM   3920  CD2 LEU A 252      10.126   6.258  22.681-0.270 2.060          
ATOM   3921 1HD2 LEU A 252       9.750   6.690  23.611 0.090 1.320          
ATOM   3922 2HD2 LEU A 252      10.428   7.066  22.020 0.090 1.320          
ATOM   3923 3HD2 LEU A 252       9.298   5.741  22.199 0.090 1.320          
ATOM   3924  C   LEU A 252      12.182   2.393  23.238 0.510 2.000          
ATOM   3925  O   LEU A 252      12.457   2.629  24.422-0.510 1.700          
ATOM   3926  N   LEU A 253      11.500   1.311  22.874-0.470 1.850          
ATOM   3927  HN  LEU A 253      11.442   1.051  21.901 0.310 0.225          
ATOM   3928  CA  LEU A 253      10.898   0.384  23.826 0.070 2.275          
ATOM   3929  HA  LEU A 253      10.969   0.739  24.855 0.090 1.320          
ATOM   3930  CB  LEU A 253       9.416   0.052  23.442-0.180 2.175          
ATOM   3931  1HB LEU A 253       9.236  -0.502  22.536 0.090 1.320          
ATOM   3932  2HB LEU A 253       8.941  -0.550  24.217 0.090 1.320          
ATOM   3933  CG  LEU A 253       8.654   1.402  23.383-0.090 2.275          
ATOM   3934  HG  LEU A 253       9.103   2.021  22.605 0.090 1.320          
ATOM   3935  CD1 LEU A 253       7.183   1.233  22.976-0.270 2.060          
ATOM   3936 1HD1 LEU A 253       7.112   0.681  22.037 0.090 1.320          
ATOM   3937 2HD1 LEU A 253       6.619   0.669  23.720 0.090 1.320          
ATOM   3938 3HD1 LEU A 253       6.680   2.187  22.819 0.090 1.320          
ATOM   3939  CD2 LEU A 253       8.573   2.207  24.615-0.270 2.060          
ATOM   3940 1HD2 LEU A 253       7.996   3.118  24.502 0.090 1.320          
ATOM   3941 2HD2 LEU A 253       8.148   1.632  25.437 0.090 1.320          
ATOM   3942 3HD2 LEU A 253       9.564   2.531  24.933 0.090 1.320          
ATOM   3943  C   LEU A 253      11.602  -0.969  23.749 0.510 2.000          
ATOM   3944  O   LEU A 253      12.641  -1.119  23.102-0.510 1.700          
ATOM   3945  N   ASN A 254      11.052  -1.946  24.465-0.470 1.850          
ATOM   3946  HN  ASN A 254      10.197  -1.722  24.941 0.310 0.225          
ATOM   3947  CA  ASN A 254      11.389  -3.343  24.243 0.070 2.275          
ATOM   3948  HA  ASN A 254      12.452  -3.419  23.999 0.090 1.320          
ATOM   3949  CB  ASN A 254      11.116  -4.187  25.487-0.180 2.175          
ATOM   3950  1HB ASN A 254      10.050  -4.167  25.719 0.090 1.320          
ATOM   3951  2HB ASN A 254      11.388  -5.227  25.317 0.090 1.320          
ATOM   3952  CG  ASN A 254      11.873  -3.735  26.708 0.550 2.000          
ATOM   3953  OD1 ASN A 254      12.626  -2.694  26.744-0.550 1.700          
ATOM   3954  ND2 ASN A 254      11.609  -4.315  27.879-0.620 1.850          
ATOM   3955 1HD2 ASN A 254      12.038  -3.898  28.693 0.320 0.225          
ATOM   3956 2HD2 ASN A 254      10.932  -5.053  27.976 0.300 0.225          
ATOM   3957  C   ASN A 254      10.597  -3.840  23.036 0.510 2.000          
ATOM   3958  O   ASN A 254       9.937  -3.070  22.338-0.510 1.700          
ATOM   3959  N   GLY A 255      10.653  -5.139  22.777-0.470 1.850          
ATOM   3960  HN  GLY A 255      11.234  -5.710  23.364 0.310 0.225          
ATOM   3961  CA  GLY A 255      10.071  -5.758  21.596-0.020 2.175          
ATOM   3962  1HA GLY A 255      10.103  -6.841  21.700 0.090 1.320          
ATOM   3963  2HA GLY A 255      10.726  -5.516  20.760 0.090 1.320          
ATOM   3964  C   GLY A 255       8.671  -5.374  21.139 0.510 2.000          
ATOM   3965  O   GLY A 255       8.301  -5.645  19.992-0.510 1.700          
ATOM   3966  N   LYS A 256       7.856  -4.809  22.026-0.470 1.850          
ATOM   3967  HN  LYS A 256       8.273  -4.170  22.695 0.310 0.225          
ATOM   3968  CA  LYS A 256       6.430  -4.690  21.769 0.070 2.275          
ATOM   3969  HA  LYS A 256       6.263  -4.597  20.692 0.090 1.320          
ATOM   3970  CB  LYS A 256       5.608  -5.914  22.270-0.180 2.175          
ATOM   3971  1HB LYS A 256       4.551  -5.824  22.016 0.090 1.320          
ATOM   3972  2HB LYS A 256       5.962  -6.789  21.723 0.090 1.320          
ATOM   3973  CG  LYS A 256       5.791  -6.142  23.813-0.180 2.175          
ATOM   3974  1HG LYS A 256       6.787  -5.822  24.124 0.090 1.320          
ATOM   3975  2HG LYS A 256       5.097  -5.478  24.331 0.090 1.320          
ATOM   3976  CD  LYS A 256       5.579  -7.599  24.299-0.180 2.175          
ATOM   3977  1HD LYS A 256       4.569  -7.924  24.043 0.090 1.320          
ATOM   3978  2HD LYS A 256       6.279  -8.263  23.788 0.090 1.320          
ATOM   3979  CE  LYS A 256       5.808  -7.607  25.839 0.210 2.175          
ATOM   3980  1HE LYS A 256       6.817  -7.281  26.098 0.050 1.320          
ATOM   3981  2HE LYS A 256       5.115  -6.920  26.328 0.050 1.320          
ATOM   3982  NZ  LYS A 256       5.569  -8.970  26.370-0.300 1.850          
ATOM   3983  1HZ LYS A 256       4.621  -9.255  26.177 0.330 0.225          
ATOM   3984  2HZ LYS A 256       6.229  -9.632  25.994 0.330 0.225          
ATOM   3985  3HZ LYS A 256       5.683  -8.910  27.375 0.330 0.225          
ATOM   3986  C   LYS A 256       5.903  -3.370  22.320 0.510 2.000          
ATOM   3987  O   LYS A 256       6.643  -2.576  22.907-0.510 1.700          
ATOM   3988  N   TRP A 257       4.606  -3.131  22.110-0.470 1.850          
ATOM   3989  HN  TRP A 257       4.057  -3.799  21.596 0.310 0.225          
ATOM   3990  CA  TRP A 257       3.936  -1.948  22.648 0.070 2.275          
ATOM   3991  HA  TRP A 257       4.625  -1.100  22.668 0.090 1.320          
ATOM   3992  CB  TRP A 257       2.772  -1.575  21.752-0.180 2.175          
ATOM   3993  1HB TRP A 257       2.022  -2.368  21.743 0.090 1.320          
ATOM   3994  2HB TRP A 257       2.265  -0.689  22.137 0.090 1.320          
ATOM   3995  CG  TRP A 257       3.208  -1.311  20.360-0.030 1.992          
ATOM   3996  CD1 TRP A 257       2.989  -2.063  19.236 0.035 1.992          
ATOM   3997  HD1 TRP A 257       2.514  -3.035  19.230 0.115 1.358          
ATOM   3998  NE1 TRP A 257       3.501  -1.392  18.130-0.610 1.850          
ATOM   3999  HE1 TRP A 257       3.546  -1.796  17.205 0.380 0.225          
ATOM   4000  CE2 TRP A 257       3.857  -0.152  18.475 0.130 1.800          
ATOM   4001  CD2 TRP A 257       3.793  -0.074  19.880-0.020 1.800          
ATOM   4002  CE3 TRP A 257       4.183   1.038  20.552-0.115 1.992          
ATOM   4003  HE3 TRP A 257       4.089   1.106  21.626 0.115 1.358          
ATOM   4004  CZ3 TRP A 257       4.771   2.099  19.804-0.115 1.992          
ATOM   4005  HZ3 TRP A 257       5.114   2.972  20.336 0.115 1.358          
ATOM   4006  CZ2 TRP A 257       4.466   0.899  17.748-0.115 1.992          
ATOM   4007  HZ2 TRP A 257       4.516   0.845  16.684 0.115 1.358          
ATOM   4008  CH2 TRP A 257       4.945   2.033  18.416-0.115 1.992          
ATOM   4009  HH2 TRP A 257       5.386   2.845  17.861 0.115 1.358          
ATOM   4010  C   TRP A 257       3.544  -2.282  24.083 0.510 2.000          
ATOM   4011  O   TRP A 257       2.391  -2.593  24.396-0.510 1.700          
ATOM   4012  N   ASP A 258       4.518  -2.200  24.979-0.470 1.850          
ATOM   4013  HN  ASP A 258       5.445  -1.922  24.679 0.310 0.225          
ATOM   4014  CA  ASP A 258       4.314  -2.641  26.352 0.070 2.275          
ATOM   4015  HA  ASP A 258       3.483  -3.349  26.391 0.090 1.320          
ATOM   4016  CB  ASP A 258       5.490  -3.496  26.817-0.280 2.175          
ATOM   4017  1HB ASP A 258       5.705  -4.268  26.085 0.090 1.320          
ATOM   4018  2HB ASP A 258       6.389  -2.888  26.879 0.090 1.320          
ATOM   4019  CG  ASP A 258       5.289  -4.152  28.132 0.620 2.000          
ATOM   4020  OD1 ASP A 258       5.754  -5.305  28.225-0.760 1.700          
ATOM   4021  OD2 ASP A 258       4.702  -3.591  29.062-0.760 1.700          
ATOM   4022  C   ASP A 258       3.863  -1.424  27.145 0.510 2.000          
ATOM   4023  O   ASP A 258       4.665  -0.536  27.439-0.510 1.700          
ATOM   4024  N   ARG A 259       2.579  -1.381  27.494-0.470 1.850          
ATOM   4025  HN  ARG A 259       1.988  -2.164  27.277 0.310 0.225          
ATOM   4026  CA  ARG A 259       2.061  -0.223  28.212 0.070 2.275          
ATOM   4027  HA  ARG A 259       2.228   0.722  27.706 0.090 1.320          
ATOM   4028  CB  ARG A 259       0.585  -0.537  28.373-0.180 2.175          
ATOM   4029  1HB ARG A 259       0.432  -1.520  28.826 0.090 1.320          
ATOM   4030  2HB ARG A 259       0.123   0.175  29.063 0.090 1.320          
ATOM   4031  CG  ARG A 259      -0.182  -0.448  27.033-0.180 2.175          
ATOM   4032  1HG ARG A 259      -0.266   0.604  26.748 0.090 1.320          
ATOM   4033  2HG ARG A 259       0.390  -0.913  26.230 0.090 1.320          
ATOM   4034  CD  ARG A 259      -1.606  -1.091  27.087 0.200 2.175          
ATOM   4035  1HD ARG A 259      -1.594  -2.141  27.380 0.090 1.320          
ATOM   4036  2HD ARG A 259      -2.240  -0.559  27.800 0.090 1.320          
ATOM   4037  NE  ARG A 259      -2.165  -0.903  25.741-0.700 1.850          
ATOM   4038  HE  ARG A 259      -2.852  -0.108  25.718 0.440 0.225          
ATOM   4039  CZ  ARG A 259      -1.926  -1.718  24.705 0.640 2.000          
ATOM   4040  NH1 ARG A 259      -1.158  -2.766  24.798-0.800 1.850          
ATOM   4041 1HH1 ARG A 259      -0.909  -3.306  23.980 0.460 0.225          
ATOM   4042 2HH1 ARG A 259      -0.678  -2.979  25.657 0.460 0.225          
ATOM   4043  NH2 ARG A 259      -2.489  -1.369  23.503-0.800 1.850          
ATOM   4044 1HH2 ARG A 259      -2.210  -1.786  22.607 0.460 0.225          
ATOM   4045 2HH2 ARG A 259      -3.072  -0.540  23.463 0.460 0.225          
ATOM   4046  C   ARG A 259       2.572  -0.183  29.643 0.510 2.000          
ATOM   4047  O   ARG A 259       2.860   0.895  30.174-0.510 1.700          
ATOM   4048  N   ASP A 260       2.681  -1.345  30.287-0.470 1.850          
ATOM   4049  HN  ASP A 260       2.573  -2.224  29.797 0.310 0.225          
ATOM   4050  CA  ASP A 260       3.265  -1.395  31.621 0.070 2.275          
ATOM   4051  HA  ASP A 260       2.715  -0.735  32.285 0.090 1.320          
ATOM   4052  CB  ASP A 260       3.228  -2.841  32.174-0.280 2.175          
ATOM   4053  1HB ASP A 260       3.601  -3.562  31.444 0.090 1.320          
ATOM   4054  2HB ASP A 260       3.871  -2.938  33.049 0.090 1.320          
ATOM   4055  CG  ASP A 260       1.849  -3.240  32.610 0.620 2.000          
ATOM   4056  OD1 ASP A 260       1.371  -2.602  33.600-0.760 1.700          
ATOM   4057  OD2 ASP A 260       1.224  -4.114  32.001-0.760 1.700          
ATOM   4058  C   ASP A 260       4.722  -0.941  31.601 0.510 2.000          
ATOM   4059  O   ASP A 260       5.194  -0.296  32.544-0.510 1.700          
ATOM   4060  N   TYR A 261       5.442  -1.256  30.518-0.470 1.850          
ATOM   4061  HN  TYR A 261       5.049  -1.957  29.881 0.310 0.225          
ATOM   4062  CA  TYR A 261       6.873  -0.959  30.441 0.070 2.275          
ATOM   4063  HA  TYR A 261       7.330  -1.402  31.325 0.090 1.320          
ATOM   4064  CB  TYR A 261       7.425  -1.604  29.135-0.180 2.175          
ATOM   4065  1HB TYR A 261       7.211  -2.669  29.144 0.090 1.320          
ATOM   4066  2HB TYR A 261       6.954  -1.168  28.255 0.090 1.320          
ATOM   4067  CG  TYR A 261       8.890  -1.479  29.040 0.000 1.992          
ATOM   4068  CD1 TYR A 261       9.523  -0.674  28.117-0.115 1.992          
ATOM   4069  HD1 TYR A 261       8.968  -0.240  27.298 0.115 1.358          
ATOM   4070  CE1 TYR A 261      10.875  -0.429  28.226-0.115 1.992          
ATOM   4071  HE1 TYR A 261      11.338   0.181  27.462 0.115 1.358          
ATOM   4072  CZ  TYR A 261      11.620  -0.802  29.305 0.110 1.992          
ATOM   4073  OH  TYR A 261      12.948  -0.371  29.459-0.540 1.770          
ATOM   4074  HH  TYR A 261      13.352  -0.147  28.629 0.430 0.225          
ATOM   4075  CD2 TYR A 261       9.649  -1.937  30.157-0.115 1.992          
ATOM   4076  HD2 TYR A 261       9.175  -2.532  30.924 0.115 1.358          
ATOM   4077  CE2 TYR A 261      10.998  -1.587  30.329-0.115 1.992          
ATOM   4078  HE2 TYR A 261      11.552  -1.896  31.203 0.115 1.358          
ATOM   4079  C   TYR A 261       7.153   0.534  30.455 0.510 2.000          
ATOM   4080  O   TYR A 261       8.179   0.973  30.984-0.510 1.700          
ATOM   4081  N   VAL A 262       6.246   1.335  29.898-0.470 1.850          
ATOM   4082  HN  VAL A 262       5.410   0.930  29.494 0.310 0.225          
ATOM   4083  CA  VAL A 262       6.497   2.758  29.759 0.070 2.275          
ATOM   4084  HA  VAL A 262       7.562   2.947  29.601 0.090 1.320          
ATOM   4085  CB  VAL A 262       5.716   3.395  28.549-0.090 2.275          
ATOM   4086  HB  VAL A 262       5.805   4.484  28.550 0.090 1.320          
ATOM   4087  CG1 VAL A 262       6.228   2.848  27.161-0.270 2.060          
ATOM   4088 1HG1 VAL A 262       5.642   3.253  26.335 0.090 1.320          
ATOM   4089 2HG1 VAL A 262       7.265   3.141  27.001 0.090 1.320          
ATOM   4090 3HG1 VAL A 262       6.176   1.760  27.105 0.090 1.320          
ATOM   4091  CG2 VAL A 262       4.231   2.973  28.727-0.270 2.060          
ATOM   4092 1HG2 VAL A 262       3.604   3.600  28.103 0.090 1.320          
ATOM   4093 2HG2 VAL A 262       4.087   1.948  28.400 0.090 1.320          
ATOM   4094 3HG2 VAL A 262       3.845   3.096  29.735 0.090 1.320          
ATOM   4095  C   VAL A 262       6.088   3.539  30.993 0.510 2.000          
ATOM   4096  O   VAL A 262       6.231   4.769  31.021-0.510 1.700          
ATOM   4097  N   LYS A 263       5.603   2.861  32.024-0.470 1.850          
ATOM   4098  HN  LYS A 263       5.570   1.848  31.986 0.310 0.225          
ATOM   4099  CA  LYS A 263       5.044   3.550  33.178 0.070 2.275          
ATOM   4100  HA  LYS A 263       4.312   4.287  32.844 0.090 1.320          
ATOM   4101  CB  LYS A 263       4.332   2.461  34.054-0.180 2.175          
ATOM   4102  1HB LYS A 263       4.968   1.585  34.190 0.090 1.320          
ATOM   4103  2HB LYS A 263       4.182   2.862  35.059 0.090 1.320          
ATOM   4104  CG  LYS A 263       2.936   2.095  33.444-0.180 2.175          
ATOM   4105  1HG LYS A 263       2.370   3.013  33.277 0.090 1.320          
ATOM   4106  2HG LYS A 263       3.099   1.664  32.459 0.090 1.320          
ATOM   4107  CD  LYS A 263       2.116   1.158  34.274-0.180 2.175          
ATOM   4108  1HD LYS A 263       2.668   0.218  34.356 0.090 1.320          
ATOM   4109  2HD LYS A 263       2.032   1.542  35.292 0.090 1.320          
ATOM   4110  CE  LYS A 263       0.748   0.917  33.706 0.210 2.175          
ATOM   4111  1HE LYS A 263       0.090   1.762  33.914 0.050 1.320          
ATOM   4112  2HE LYS A 263       0.802   0.817  32.620 0.050 1.320          
ATOM   4113  NZ  LYS A 263       0.143  -0.353  34.239-0.300 1.850          
ATOM   4114  1HZ LYS A 263       0.107  -0.371  35.244 0.330 0.225          
ATOM   4115  2HZ LYS A 263      -0.771  -0.523  33.854 0.330 0.225          
ATOM   4116  3HZ LYS A 263       0.705  -1.187  33.959 0.330 0.225          
ATOM   4117  C   LYS A 263       6.155   4.256  33.949 0.510 2.000          
ATOM   4118  O   LYS A 263       7.078   3.607  34.452-0.510 1.700          
ATOM   4119  N   GLY A 264       6.076   5.584  34.023-0.470 1.850          
ATOM   4120  HN  GLY A 264       5.294   6.043  33.587 0.310 0.225          
ATOM   4121  CA  GLY A 264       7.033   6.377  34.771-0.020 2.175          
ATOM   4122  1HA GLY A 264       7.071   6.007  35.799 0.090 1.320          
ATOM   4123  2HA GLY A 264       6.678   7.405  34.840 0.090 1.320          
ATOM   4124  C   GLY A 264       8.451   6.407  34.249 0.510 2.000          
ATOM   4125  O   GLY A 264       9.372   6.697  35.019-0.510 1.700          
ATOM   4126  N   ARG A 265       8.662   6.124  32.968-0.470 1.850          
ATOM   4127  HN  ARG A 265       7.882   5.841  32.394 0.310 0.225          
ATOM   4128  CA  ARG A 265       9.999   6.036  32.398 0.070 2.275          
ATOM   4129  HA  ARG A 265      10.724   5.973  33.211 0.090 1.320          
ATOM   4130  CB  ARG A 265      10.346   4.794  31.461-0.180 2.175          
ATOM   4131  1HB ARG A 265       9.525   4.604  30.769 0.090 1.320          
ATOM   4132  2HB ARG A 265      11.219   5.016  30.842 0.090 1.320          
ATOM   4133  CG  ARG A 265      10.671   3.531  32.318-0.180 2.175          
ATOM   4134  1HG ARG A 265      11.502   3.777  32.978 0.090 1.320          
ATOM   4135  2HG ARG A 265       9.814   3.344  32.971 0.090 1.320          
ATOM   4136  CD  ARG A 265      11.053   2.314  31.517 0.200 2.175          
ATOM   4137  1HD ARG A 265      10.591   2.331  30.528 0.090 1.320          
ATOM   4138  2HD ARG A 265      12.129   2.215  31.368 0.090 1.320          
ATOM   4139  NE  ARG A 265      10.431   1.147  32.312-0.700 1.850          
ATOM   4140  HE  ARG A 265       9.471   0.977  31.963 0.440 0.225          
ATOM   4141  CZ  ARG A 265      11.030   0.383  33.216 0.640 2.000          
ATOM   4142  NH1 ARG A 265      12.332   0.488  33.492-0.800 1.850          
ATOM   4143 1HH1 ARG A 265      12.812  -0.088  34.169 0.460 0.225          
ATOM   4144 2HH1 ARG A 265      12.880   1.209  33.045 0.460 0.225          
ATOM   4145  NH2 ARG A 265      10.353  -0.612  33.671-0.800 1.850          
ATOM   4146 1HH2 ARG A 265      10.724  -1.263  34.348 0.460 0.225          
ATOM   4147 2HH2 ARG A 265       9.365  -0.681  33.465 0.460 0.225          
ATOM   4148  C   ARG A 265      10.370   7.309  31.648 0.510 2.000          
ATOM   4149  O   ARG A 265       9.551   7.875  30.918-0.510 1.700          
ATOM   4150  N   ASN A 266      11.617   7.742  31.827-0.470 1.850          
ATOM   4151  HN  ASN A 266      12.289   7.125  32.285 0.310 0.225          
ATOM   4152  CA  ASN A 266      12.204   8.749  30.956 0.070 2.275          
ATOM   4153  HA  ASN A 266      11.389   9.451  30.788 0.090 1.320          
ATOM   4154  CB  ASN A 266      13.362   9.517  31.622-0.180 2.175          
ATOM   4155  1HB ASN A 266      13.234   9.536  32.705 0.090 1.320          
ATOM   4156  2HB ASN A 266      14.326   9.044  31.424 0.090 1.320          
ATOM   4157  CG  ASN A 266      13.327  10.944  31.063 0.550 2.000          
ATOM   4158  OD1 ASN A 266      12.852  11.236  29.977-0.550 1.700          
ATOM   4159  ND2 ASN A 266      13.786  11.872  31.947-0.620 1.850          
ATOM   4160 1HD2 ASN A 266      13.790  12.845  31.684 0.320 0.225          
ATOM   4161 2HD2 ASN A 266      14.179  11.584  32.833 0.300 0.225          
ATOM   4162  C   ASN A 266      12.503   8.105  29.607 0.510 2.000          
ATOM   4163  O   ASN A 266      12.303   6.902  29.410-0.510 1.700          
ATOM   4164  N   VAL A 267      12.995   8.904  28.656-0.470 1.850          
ATOM   4165  HN  VAL A 267      13.116   9.896  28.851 0.310 0.225          
ATOM   4166  CA  VAL A 267      13.334   8.309  27.369 0.070 2.275          
ATOM   4167  HA  VAL A 267      12.475   7.726  27.025 0.090 1.320          
ATOM   4168  CB  VAL A 267      13.661   9.389  26.267-0.090 2.275          
ATOM   4169  HB  VAL A 267      14.293  10.167  26.701 0.090 1.320          
ATOM   4170  CG1 VAL A 267      14.389   8.802  25.009-0.270 2.060          
ATOM   4171 1HG1 VAL A 267      14.476   9.537  24.212 0.090 1.320          
ATOM   4172 2HG1 VAL A 267      15.408   8.495  25.259 0.090 1.320          
ATOM   4173 3HG1 VAL A 267      13.890   7.919  24.624 0.090 1.320          
ATOM   4174  CG2 VAL A 267      12.316   9.976  25.843-0.270 2.060          
ATOM   4175 1HG2 VAL A 267      11.778  10.388  26.699 0.090 1.320          
ATOM   4176 2HG2 VAL A 267      12.448  10.792  25.135 0.090 1.320          
ATOM   4177 3HG2 VAL A 267      11.669   9.226  25.387 0.090 1.320          
ATOM   4178  C   VAL A 267      14.431   7.267  27.557 0.510 2.000          
ATOM   4179  O   VAL A 267      14.517   6.294  26.798-0.510 1.700          
ATOM   4180  N   ASP A 268      15.271   7.444  28.577-0.470 1.850          
ATOM   4181  HN  ASP A 268      15.141   8.212  29.215 0.310 0.225          
ATOM   4182  CA  ASP A 268      16.233   6.434  29.006 0.070 2.275          
ATOM   4183  HA  ASP A 268      16.000   5.459  28.573 0.090 1.320          
ATOM   4184  CB  ASP A 268      17.638   6.825  28.549-0.280 2.175          
ATOM   4185  1HB ASP A 268      17.650   7.000  27.474 0.090 1.320          
ATOM   4186  2HB ASP A 268      17.959   7.751  29.025 0.090 1.320          
ATOM   4187  CG  ASP A 268      18.687   5.785  28.860 0.620 2.000          
ATOM   4188  OD1 ASP A 268      19.121   5.142  27.872-0.760 1.700          
ATOM   4189  OD2 ASP A 268      19.090   5.508  29.984-0.760 1.700          
ATOM   4190  C   ASP A 268      16.175   6.322  30.524 0.510 2.000          
ATOM   4191  O   ASP A 268      16.383   7.317  31.228-0.510 1.700          
ATOM   4192  N   GLY A 269      15.917   5.115  31.031-0.470 1.850          
ATOM   4193  HN  GLY A 269      15.937   4.337  30.394 0.310 0.225          
ATOM   4194  CA  GLY A 269      15.896   4.885  32.465-0.020 2.175          
ATOM   4195  1HA GLY A 269      16.769   5.364  32.917 0.090 1.320          
ATOM   4196  2HA GLY A 269      16.004   3.817  32.646 0.090 1.320          
ATOM   4197  C   GLY A 269      14.637   5.399  33.151 0.510 2.000          
ATOM   4198  O   GLY A 269      13.773   6.040  32.554-0.510 1.700          
ATOM   4199  N   THR A 270      14.574   5.151  34.460-0.470 1.850          
ATOM   4200  HN  THR A 270      15.383   4.827  34.973 0.310 0.225          
ATOM   4201  CA  THR A 270      13.398   5.438  35.280 0.070 2.275          
ATOM   4202  HA  THR A 270      12.537   5.476  34.613 0.090 1.320          
ATOM   4203  CB  THR A 270      13.008   4.499  36.372 0.140 2.275          
ATOM   4204  HB  THR A 270      12.111   4.819  36.911 0.090 1.320          
ATOM   4205  OG1 THR A 270      14.112   4.314  37.329-0.660 1.770          
ATOM   4206  HG1 THR A 270      14.171   5.056  37.934 0.430 0.225          
ATOM   4207  CG2 THR A 270      12.812   3.121  35.781-0.270 2.060          
ATOM   4208 1HG2 THR A 270      12.579   2.410  36.575 0.090 1.320          
ATOM   4209 2HG2 THR A 270      11.977   3.104  35.084 0.090 1.320          
ATOM   4210 3HG2 THR A 270      13.707   2.759  35.277 0.090 1.320          
ATOM   4211  C   THR A 270      13.487   6.819  35.926 0.510 2.000          
ATOM   4212  O   THR A 270      14.567   7.264  36.323-0.510 1.700          
ATOM   4213  N   LEU A 271      12.329   7.486  36.028-0.470 1.850          
ATOM   4214  HN  LEU A 271      11.460   7.049  35.754 0.310 0.225          
ATOM   4215  CA  LEU A 271      12.264   8.862  36.526 0.070 2.275          
ATOM   4216  HA  LEU A 271      12.928   9.463  35.904 0.090 1.320          
ATOM   4217  CB  LEU A 271      10.829   9.358  36.431-0.180 2.175          
ATOM   4218  1HB LEU A 271      10.397   9.057  35.477 0.090 1.320          
ATOM   4219  2HB LEU A 271      10.219   8.872  37.196 0.090 1.320          
ATOM   4220  CG  LEU A 271      10.707  10.842  36.549-0.090 2.275          
ATOM   4221  HG  LEU A 271      11.264  11.185  37.425 0.090 1.320          
ATOM   4222  CD1 LEU A 271      11.220  11.633  35.307-0.270 2.060          
ATOM   4223 1HD1 LEU A 271      10.708  11.331  34.394 0.090 1.320          
ATOM   4224 2HD1 LEU A 271      11.072  12.706  35.437 0.090 1.320          
ATOM   4225 3HD1 LEU A 271      12.290  11.486  35.156 0.090 1.320          
ATOM   4226  CD2 LEU A 271       9.205  11.289  36.766-0.270 2.060          
ATOM   4227 1HD2 LEU A 271       8.572  11.007  35.925 0.090 1.320          
ATOM   4228 2HD2 LEU A 271       8.791  10.829  37.665 0.090 1.320          
ATOM   4229 3HD2 LEU A 271       9.128  12.369  36.900 0.090 1.320          
ATOM   4230  C   LEU A 271      12.757   8.979  37.969 0.510 2.000          
ATOM   4231  O   LEU A 271      13.647   9.784  38.265-0.510 1.700          
ATOM   4232  N   MET A 272      12.204   8.185  38.878-0.470 1.850          
ATOM   4233  HN  MET A 272      11.642   7.386  38.642 0.310 0.225          
ATOM   4234  CA  MET A 272      12.601   8.280  40.283 0.070 2.275          
ATOM   4235  HA  MET A 272      13.509   8.869  40.403 0.090 1.320          
ATOM   4236  CB  MET A 272      11.474   8.695  41.290-0.180 2.175          
ATOM   4237  1HB MET A 272      11.161   9.694  40.992 0.090 1.320          
ATOM   4238  2HB MET A 272      10.586   8.070  41.180 0.090 1.320          
ATOM   4239  CG  MET A 272      11.867   8.763  42.725-0.140 2.175          
ATOM   4240  1HG MET A 272      11.186   9.430  43.252 0.090 1.320          
ATOM   4241  2HG MET A 272      11.754   7.776  43.179 0.090 1.320          
ATOM   4242  SD  MET A 272      13.581   9.252  42.959-0.090 2.000          
ATOM   4243  CE  MET A 272      13.305   9.879  44.591-0.220 2.060          
ATOM   4244  1HE MET A 272      14.252  10.209  45.017 0.090 1.320          
ATOM   4245  2HE MET A 272      12.624  10.729  44.574 0.090 1.320          
ATOM   4246  3HE MET A 272      12.895   9.100  45.234 0.090 1.320          
ATOM   4247  C   MET A 272      12.907   6.868  40.736 0.340 2.000          
ATOM   4248  O   MET A 272      14.124   6.548  40.871-0.669 1.700          
ATOM   4249  OXT MET A 272      11.980   6.032  40.914-0.669 1.700          
ATOM   4250  C1  RET r 401      -7.962  -0.098  -5.168 0.000 2.275          
ATOM   4251  C2  RET r 401      -9.017   0.127  -6.283-0.180 2.175          
ATOM   4252  H21 RET r 401      -8.728  -0.466  -7.159 0.090 1.320          
ATOM   4253  H22 RET r 401      -8.965   1.175  -6.600 0.090 1.320          
ATOM   4254  C3  RET r 401     -10.452  -0.152  -5.868-0.180 2.175          
ATOM   4255  H31 RET r 401     -10.577  -1.197  -5.568 0.090 1.320          
ATOM   4256  H32 RET r 401     -11.130   0.029  -6.710 0.090 1.320          
ATOM   4257  C4  RET r 401     -10.798   0.761  -4.700-0.180 2.175          
ATOM   4258  H41 RET r 401     -11.774   0.507  -4.269 0.090 1.320          
ATOM   4259  H42 RET r 401     -10.908   1.798  -5.059 0.090 1.320          
ATOM   4260  C5  RET r 401      -9.765   0.755  -3.595 0.000 2.090          
ATOM   4261  C6  RET r 401      -8.456   0.391  -3.790 0.000 2.090          
ATOM   4262  C7  RET r 401      -7.522   0.395  -2.675-0.150 2.090          
ATOM   4263  H71 RET r 401      -7.930   0.704  -1.718 0.150 1.250          
ATOM   4264  C8  RET r 401      -6.194   0.067  -2.700-0.150 2.090          
ATOM   4265  H81 RET r 401      -5.753  -0.266  -3.624 0.150 1.250          
ATOM   4266  C9  RET r 401      -5.248   0.057  -1.620 0.000 2.090          
ATOM   4267  C10 RET r 401      -3.937  -0.258  -1.915-0.150 2.090          
ATOM   4268 H101 RET r 401      -3.679  -0.426  -2.959 0.150 1.250          
ATOM   4269  C11 RET r 401      -2.876  -0.352  -0.982-0.150 2.090          
ATOM   4270 H111 RET r 401      -3.120  -0.228   0.066 0.150 1.250          
ATOM   4271  C12 RET r 401      -1.576  -0.611  -1.339-0.150 2.090          
ATOM   4272 H121 RET r 401      -1.342  -0.666  -2.396 0.150 1.250          
ATOM   4273  C13 RET r 401      -0.508  -0.871  -0.438 0.000 2.090          
ATOM   4274  C14 RET r 401       0.772  -1.108  -0.935-0.150 2.090          
ATOM   4275 H141 RET r 401       1.007  -0.849  -1.963 0.150 1.250          
ATOM   4276  C15 RET r 401       1.782  -1.620  -0.110 0.370 2.090          
ATOM   4277  H15 RET r 401       1.458  -2.133   0.781 0.200 0.900          
ATOM   4278  C16 RET r 401      -6.733   0.690  -5.666-0.270 2.060          
ATOM   4279 H161 RET r 401      -6.494   0.355  -6.677 0.090 1.320          
ATOM   4280 H162 RET r 401      -5.826   0.603  -5.076 0.090 1.320          
ATOM   4281 H163 RET r 401      -6.967   1.752  -5.700 0.090 1.320          
ATOM   4282  C17 RET r 401      -7.643  -1.608  -5.054-0.270 2.060          
ATOM   4283 H171 RET r 401      -7.296  -1.994  -6.022 0.090 1.320          
ATOM   4284 H172 RET r 401      -8.530  -2.163  -4.735 0.090 1.320          
ATOM   4285 H173 RET r 401      -6.871  -1.824  -4.314 0.090 1.320          
ATOM   4286  C18 RET r 401     -10.374   1.166  -2.283-0.270 2.060          
ATOM   4287 H181 RET r 401     -10.986   0.330  -1.920 0.090 1.320          
ATOM   4288 H182 RET r 401     -11.060   2.009  -2.435 0.090 1.320          
ATOM   4289 H183 RET r 401      -9.661   1.441  -1.508 0.090 1.320          
ATOM   4290  C19 RET r 401      -5.686   0.381  -0.225-0.270 2.060          
ATOM   4291 H191 RET r 401      -5.613   1.460  -0.041 0.090 1.320          
ATOM   4292 H192 RET r 401      -5.079  -0.128   0.526 0.090 1.320          
ATOM   4293 H193 RET r 401      -6.725   0.078  -0.086 0.090 1.320          
ATOM   4294  C20 RET r 401      -0.760  -0.808   1.046-0.270 2.060          
ATOM   4295 H201 RET r 401      -0.322   0.108   1.454 0.090 1.320          
ATOM   4296 H202 RET r 401      -0.321  -1.655   1.573 0.090 1.320          
ATOM   4297 H203 RET r 401      -1.817  -0.813   1.295 0.090 1.320          
ATOM   4298  O   HOH o 501     -38.999  -4.514  42.903-0.834 1.768          
ATOM   4299  H1  HOH o 501     -39.309  -3.783  43.510 0.417 0.225          
ATOM   4300  H2  HOH o 501     -39.519  -5.347  43.093 0.417 0.225          
ATOM   4301  O   HOH o 502      -2.404   2.585 -13.719-0.834 1.768          
ATOM   4302  H1  HOH o 502      -2.799   2.596 -14.649 0.417 0.225          
ATOM   4303  H2  HOH o 502      -1.400   2.728 -13.801 0.417 0.225          
ATOM   4304  O   HOH o 503      17.145 -33.492 -49.858-0.834 1.768          
ATOM   4305  H1  HOH o 503      17.599 -34.357 -50.071 0.417 0.225          
ATOM   4306  H2  HOH o 503      16.726 -33.122 -50.687 0.417 0.225          
ATOM   4307  O   HOH o 504      -1.878  11.795  13.903-0.834 1.768          
ATOM   4308  H1  HOH o 504      -2.093  12.671  13.462 0.417 0.225          
ATOM   4309  H2  HOH o 504      -0.951  11.513  13.612 0.417 0.225          
ATOM   4310  O   HOH o 505      -6.257  -2.888  -1.678-0.834 1.768          
ATOM   4311  H1  HOH o 505      -6.008  -3.858  -1.806 0.417 0.225          
ATOM   4312  H2  HOH o 505      -5.493  -2.311  -1.975 0.417 0.225          
ATOM   4313  O   HOH o 506      -3.325   1.866 -11.170-0.834 1.768          
ATOM   4314  H1  HOH o 506      -2.961   2.199 -12.054 0.417 0.225          
ATOM   4315  H2  HOH o 506      -4.295   1.633 -11.304 0.417 0.225          
ATOM   4316  O   HOH o 507       2.488   0.073  -5.437-0.834 1.768          
ATOM   4317  H1  HOH o 507       2.357   1.030  -5.692 0.417 0.225          
ATOM   4318  H2  HOH o 507       3.285   0.036  -4.809 0.417 0.225          
ATOM   4319  O   HOH o 508      24.779   7.094 -18.848-0.834 1.768          
ATOM   4320  H1  HOH o 508      25.661   7.303 -19.270 0.417 0.225          
ATOM   4321  H2  HOH o 508      24.077   7.033 -19.558 0.417 0.225          
ATOM   4322  O   HOH o 509      -6.552  -2.686   1.268-0.834 1.768          
ATOM   4323  H1  HOH o 509      -6.534  -2.674   0.261 0.417 0.225          
ATOM   4324  H2  HOH o 509      -6.832  -1.787   1.606 0.417 0.225          
ATOM   4325  O   HOH o 510      10.135  -8.390  36.136-0.834 1.768          
ATOM   4326  H1  HOH o 510       9.273  -8.398  36.644 0.417 0.225          
ATOM   4327  H2  HOH o 510      10.878  -8.679  36.741 0.417 0.225          
ATOM   4328  O   HOH o 511       4.929  -1.314   5.792-0.834 1.768          
ATOM   4329  H1  HOH o 511       5.920  -1.175   5.839 0.417 0.225          
ATOM   4330  H2  HOH o 511       4.487  -0.432   5.590 0.417 0.225          
ATOM   4331  O   HOH o 512     -43.849 -39.556  54.374-0.834 1.768          
ATOM   4332  H1  HOH o 512     -44.235 -39.349  55.273 0.417 0.225          
ATOM   4333  H2  HOH o 512     -44.092 -40.491  54.115 0.417 0.225          
ATOM   4334  O   HOH o 513      41.828 -28.686 -36.177-0.834 1.768          
ATOM   4335  H1  HOH o 513      41.436 -29.134 -36.981 0.417 0.225          
ATOM   4336  H2  HOH o 513      42.826 -28.726 -36.227 0.417 0.225          
END
model02
ATOM      1  N   CYS A   6      -9.241 -11.692 -36.771-0.429 1.850          
ATOM      2  HT1 CYS A   6      -9.738 -12.561 -36.909 0.309 0.225          
ATOM      3  HT2 CYS A   6      -8.580 -11.537 -37.513 0.309 0.225          
ATOM      4  HT3 CYS A   6      -9.864 -10.898 -36.696 0.309 0.225          
ATOM      5  CA  CYS A   6      -8.541 -11.747 -35.486 0.210 2.275          
ATOM      6  HA  CYS A   6      -7.853 -12.595 -35.465 0.100 1.320          
ATOM      7  CB  CYS A   6      -7.785 -10.426 -35.330-0.177 2.175          
ATOM      8  1HB CYS A   6      -7.222 -10.454 -34.394 0.090 1.320          
ATOM      9  2HB CYS A   6      -7.042 -10.302 -36.119 0.090 1.320          
ATOM     10  SG  CYS A   6      -8.884  -8.919 -35.274-0.565 2.000          
ATOM     11  HG1 CYS A   6      -7.895  -8.033 -35.121 0.083 0.450          
ATOM     12  C   CYS A   6      -9.557 -11.944 -34.379 0.510 2.000          
ATOM     13  O   CYS A   6      -9.216 -11.930 -33.195-0.510 1.700          
ATOM     14  N   ASP A   7     -10.817 -12.100 -34.787-0.470 1.850          
ATOM     15  HN  ASP A   7     -11.025 -12.332 -35.739 0.310 0.225          
ATOM     16  CA  ASP A   7     -11.972 -12.247 -33.909 0.070 2.275          
ATOM     17  HA  ASP A   7     -12.847 -12.323 -34.554 0.090 1.320          
ATOM     18  CB  ASP A   7     -11.929 -13.644 -33.185-0.280 2.175          
ATOM     19  1HB ASP A   7     -11.082 -13.708 -32.502 0.090 1.320          
ATOM     20  2HB ASP A   7     -12.821 -13.778 -32.575 0.090 1.320          
ATOM     21  CG  ASP A   7     -11.855 -14.823 -34.172 0.620 2.000          
ATOM     22  OD1 ASP A   7     -10.839 -15.479 -34.373-0.760 1.700          
ATOM     23  OD2 ASP A   7     -12.849 -14.917 -34.956-0.760 1.700          
ATOM     24  C   ASP A   7     -12.143 -10.970 -33.091 0.510 2.000          
ATOM     25  O   ASP A   7     -11.919 -10.967 -31.873-0.510 1.700          
ATOM     26  N   PRO A   8     -12.564  -9.871 -33.727-0.290 1.850          
ATOM     27  CD  PRO A   8     -12.957  -9.728 -35.133 0.000 2.175          
ATOM     28  1HD PRO A   8     -12.081  -9.841 -35.772 0.090 1.320          
ATOM     29  2HD PRO A   8     -13.720 -10.445 -35.442 0.090 1.320          
ATOM     30  CA  PRO A   8     -12.703  -8.603 -32.998 0.020 2.275          
ATOM     31  HA  PRO A   8     -11.813  -8.402 -32.398 0.090 1.320          
ATOM     32  CB  PRO A   8     -12.832  -7.635 -34.044-0.180 2.175          
ATOM     33  1HB PRO A   8     -11.836  -7.306 -34.344 0.090 1.320          
ATOM     34  2HB PRO A   8     -13.375  -6.734 -33.744 0.090 1.320          
ATOM     35  CG  PRO A   8     -13.474  -8.317 -35.187-0.180 2.175          
ATOM     36  1HG PRO A   8     -13.272  -7.829 -36.142 0.090 1.320          
ATOM     37  2HG PRO A   8     -14.558  -8.314 -35.050 0.090 1.320          
ATOM     38  C   PRO A   8     -13.896  -8.558 -32.067 0.510 2.000          
ATOM     39  O   PRO A   8     -13.969  -7.649 -31.233-0.510 1.700          
ATOM     40  N   ALA A   9     -14.846  -9.483 -32.195-0.470 1.850          
ATOM     41  HN  ALA A   9     -14.768 -10.192 -32.903 0.310 0.225          
ATOM     42  CA  ALA A   9     -15.970  -9.495 -31.271 0.070 2.275          
ATOM     43  HA  ALA A   9     -16.442  -8.508 -31.221 0.090 1.320          
ATOM     44  CB  ALA A   9     -16.973 -10.540 -31.652-0.270 2.060          
ATOM     45  1HB ALA A   9     -17.822 -10.535 -30.963 0.090 1.320          
ATOM     46  2HB ALA A   9     -17.381 -10.346 -32.644 0.090 1.320          
ATOM     47  3HB ALA A   9     -16.555 -11.548 -31.648 0.090 1.320          
ATOM     48  C   ALA A   9     -15.540  -9.896 -29.870 0.510 2.000          
ATOM     49  O   ALA A   9     -16.267  -9.621 -28.910-0.510 1.700          
ATOM     50  N   ILE A  10     -14.365 -10.509 -29.730-0.470 1.850          
ATOM     51  HN  ILE A  10     -13.808 -10.677 -30.552 0.310 0.225          
ATOM     52  CA  ILE A  10     -13.876 -10.961 -28.440 0.070 2.275          
ATOM     53  HA  ILE A  10     -14.649 -10.936 -27.668 0.090 1.320          
ATOM     54  CB  ILE A  10     -13.343 -12.391 -28.595-0.090 2.275          
ATOM     55  HB  ILE A  10     -12.529 -12.345 -29.324 0.090 1.320          
ATOM     56  CG2 ILE A  10     -12.702 -13.046 -27.355-0.270 2.060          
ATOM     57 1HG2 ILE A  10     -12.397 -14.072 -27.562 0.090 1.320          
ATOM     58 2HG2 ILE A  10     -11.807 -12.524 -27.018 0.090 1.320          
ATOM     59 3HG2 ILE A  10     -13.402 -13.069 -26.520 0.090 1.320          
ATOM     60  CG1 ILE A  10     -14.348 -13.285 -29.228-0.180 2.175          
ATOM     61 1HG1 ILE A  10     -14.571 -12.959 -30.245 0.090 1.320          
ATOM     62 2HG1 ILE A  10     -13.887 -14.263 -29.380 0.090 1.320          
ATOM     63  CD1 ILE A  10     -15.642 -13.501 -28.509-0.270 2.060          
ATOM     64  HD1 ILE A  10     -16.214 -12.576 -28.418 0.090 1.320          
ATOM     65  HD2 ILE A  10     -16.269 -14.213 -29.046 0.090 1.320          
ATOM     66  HD3 ILE A  10     -15.485 -13.895 -27.505 0.090 1.320          
ATOM     67  C   ILE A  10     -12.688 -10.143 -27.941 0.510 2.000          
ATOM     68  O   ILE A  10     -12.552  -9.952 -26.726-0.510 1.700          
ATOM     69  N   TYR A  11     -11.860  -9.609 -28.834-0.470 1.850          
ATOM     70  HN  TYR A  11     -12.085  -9.701 -29.814 0.310 0.225          
ATOM     71  CA  TYR A  11     -10.645  -8.907 -28.449 0.070 2.275          
ATOM     72  HA  TYR A  11     -10.467  -9.127 -27.409 0.090 1.320          
ATOM     73  CB  TYR A  11      -9.403  -9.388 -29.224-0.180 2.175          
ATOM     74  1HB TYR A  11      -9.580  -9.366 -30.301 0.090 1.320          
ATOM     75  2HB TYR A  11      -8.537  -8.757 -29.023 0.090 1.320          
ATOM     76  CG  TYR A  11      -9.087 -10.809 -28.780 0.000 1.992          
ATOM     77  CD1 TYR A  11      -8.424 -11.105 -27.555-0.115 1.992          
ATOM     78  HD1 TYR A  11      -7.989 -10.292 -26.995 0.115 1.358          
ATOM     79  CE1 TYR A  11      -8.333 -12.401 -27.042-0.115 1.992          
ATOM     80  HE1 TYR A  11      -7.788 -12.559 -26.124 0.115 1.358          
ATOM     81  CZ  TYR A  11      -9.027 -13.443 -27.605 0.110 1.992          
ATOM     82  OH  TYR A  11      -8.915 -14.750 -27.140-0.540 1.770          
ATOM     83  HH  TYR A  11      -8.467 -14.843 -26.316 0.430 0.225          
ATOM     84  CD2 TYR A  11      -9.594 -11.937 -29.447-0.115 1.992          
ATOM     85  HD2 TYR A  11     -10.086 -11.803 -30.400 0.115 1.358          
ATOM     86  CE2 TYR A  11      -9.627 -13.185 -28.900-0.115 1.992          
ATOM     87  HE2 TYR A  11     -10.090 -13.992 -29.451 0.115 1.358          
ATOM     88  C   TYR A  11     -10.771  -7.401 -28.643 0.510 2.000          
ATOM     89  O   TYR A  11     -11.375  -6.934 -29.616-0.510 1.700          
ATOM     90  N   GLY A  12     -10.207  -6.652 -27.695-0.470 1.850          
ATOM     91  HN  GLY A  12      -9.788  -7.156 -26.911 0.310 0.225          
ATOM     92  CA  GLY A  12      -9.980  -5.226 -27.860-0.020 2.175          
ATOM     93  1HA GLY A  12      -9.380  -5.092 -28.761 0.090 1.320          
ATOM     94  2HA GLY A  12      -9.356  -4.831 -27.066 0.090 1.320          
ATOM     95  C   GLY A  12     -11.198  -4.347 -28.025 0.510 2.000          
ATOM     96  O   GLY A  12     -11.101  -3.304 -28.677-0.510 1.700          
ATOM     97  N   GLU A  13     -12.345  -4.719 -27.449-0.470 1.850          
ATOM     98  HN  GLU A  13     -12.498  -5.671 -27.153 0.310 0.225          
ATOM     99  CA  GLU A  13     -13.481  -3.801 -27.493 0.070 2.275          
ATOM    100  HA  GLU A  13     -13.752  -3.610 -28.534 0.090 1.320          
ATOM    101  CB  GLU A  13     -14.628  -4.401 -26.692-0.180 2.175          
ATOM    102  1HB GLU A  13     -14.667  -5.474 -26.893 0.090 1.320          
ATOM    103  2HB GLU A  13     -14.458  -4.328 -25.618 0.090 1.320          
ATOM    104  CG  GLU A  13     -16.040  -3.878 -26.985-0.278 2.175          
ATOM    105  1HG GLU A  13     -16.801  -4.409 -26.416 0.090 1.320          
ATOM    106  2HG GLU A  13     -16.143  -2.811 -26.780 0.090 1.320          
ATOM    107  CD  GLU A  13     -16.303  -4.149 -28.476 0.624 2.000          
ATOM    108  OE1 GLU A  13     -16.809  -3.163 -29.106-0.748 1.700          
ATOM    109  OE2 GLU A  13     -16.003  -5.268 -29.056-0.748 1.700          
ATOM    110  C   GLU A  13     -13.151  -2.490 -26.800 0.510 2.000          
ATOM    111  O   GLU A  13     -13.615  -1.426 -27.221-0.510 1.700          
ATOM    112  N   TRP A  14     -12.326  -2.548 -25.760-0.470 1.850          
ATOM    113  HN  TRP A  14     -11.936  -3.441 -25.509 0.310 0.225          
ATOM    114  CA  TRP A  14     -11.992  -1.367 -24.979 0.070 2.275          
ATOM    115  HA  TRP A  14     -12.862  -0.703 -24.952 0.090 1.320          
ATOM    116  CB  TRP A  14     -11.641  -1.717 -23.516-0.180 2.175          
ATOM    117  1HB TRP A  14     -12.430  -2.294 -23.060 0.090 1.320          
ATOM    118  2HB TRP A  14     -10.758  -2.338 -23.460 0.090 1.320          
ATOM    119  CG  TRP A  14     -11.324  -0.537 -22.573-0.030 1.992          
ATOM    120  CD1 TRP A  14     -12.131   0.125 -21.696 0.035 1.992          
ATOM    121  HD1 TRP A  14     -13.196  -0.057 -21.612 0.115 1.358          
ATOM    122  NE1 TRP A  14     -11.441   1.032 -20.990-0.610 1.850          
ATOM    123  HE1 TRP A  14     -11.893   1.761 -20.447 0.380 0.225          
ATOM    124  CE2 TRP A  14     -10.119   0.990 -21.375 0.130 1.800          
ATOM    125  CD2 TRP A  14      -9.992   0.018 -22.356-0.020 1.800          
ATOM    126  CE3 TRP A  14      -8.730  -0.202 -22.947-0.115 1.992          
ATOM    127  HE3 TRP A  14      -8.617  -0.942 -23.723 0.115 1.358          
ATOM    128  CZ3 TRP A  14      -7.604   0.484 -22.480-0.115 1.992          
ATOM    129  HZ3 TRP A  14      -6.638   0.270 -22.914 0.115 1.358          
ATOM    130  CZ2 TRP A  14      -8.997   1.750 -20.946-0.115 1.992          
ATOM    131  HZ2 TRP A  14      -9.119   2.513 -20.189 0.115 1.358          
ATOM    132  CH2 TRP A  14      -7.713   1.453 -21.423-0.115 1.992          
ATOM    133  HH2 TRP A  14      -6.839   1.972 -21.060 0.115 1.358          
ATOM    134  C   TRP A  14     -10.848  -0.586 -25.607 0.510 2.000          
ATOM    135  O   TRP A  14     -10.885   0.648 -25.640-0.510 1.700          
ATOM    136  N   SER A  15      -9.817  -1.285 -26.092-0.470 1.850          
ATOM    137  HN  SER A  15      -9.850  -2.294 -26.062 0.310 0.225          
ATOM    138  CA  SER A  15      -8.660  -0.602 -26.667 0.070 2.275          
ATOM    139  HA  SER A  15      -8.299   0.129 -25.938 0.090 1.320          
ATOM    140  CB  SER A  15      -7.512  -1.551 -27.002 0.050 2.175          
ATOM    141  1HB SER A  15      -6.672  -0.959 -27.374 0.090 1.320          
ATOM    142  2HB SER A  15      -7.140  -2.026 -26.099 0.090 1.320          
ATOM    143  OG  SER A  15      -7.862  -2.500 -28.014-0.660 1.770          
ATOM    144  HG1 SER A  15      -8.246  -2.037 -28.750 0.430 0.225          
ATOM    145  C   SER A  15      -9.027   0.188 -27.920 0.510 2.000          
ATOM    146  O   SER A  15      -8.378   1.193 -28.227-0.510 1.700          
ATOM    147  N   ARG A  16     -10.060  -0.233 -28.651-0.470 1.850          
ATOM    148  HN  ARG A  16     -10.628  -1.013 -28.338 0.310 0.225          
ATOM    149  CA  ARG A  16     -10.462   0.512 -29.839 0.070 2.275          
ATOM    150  HA  ARG A  16      -9.570   0.740 -30.427 0.090 1.320          
ATOM    151  CB  ARG A  16     -11.530  -0.114 -30.811-0.180 2.175          
ATOM    152  1HB ARG A  16     -12.432  -0.378 -30.251 0.090 1.320          
ATOM    153  2HB ARG A  16     -11.850   0.615 -31.561 0.090 1.320          
ATOM    154  CG  ARG A  16     -10.984  -1.374 -31.536-0.180 2.175          
ATOM    155  1HG ARG A  16     -10.113  -1.065 -32.115 0.090 1.320          
ATOM    156  2HG ARG A  16     -10.592  -2.049 -30.777 0.090 1.320          
ATOM    157  CD  ARG A  16     -11.885  -2.165 -32.422 0.200 2.175          
ATOM    158  1HD ARG A  16     -12.738  -2.558 -31.864 0.090 1.320          
ATOM    159  2HD ARG A  16     -12.321  -1.504 -33.173 0.090 1.320          
ATOM    160  NE  ARG A  16     -11.129  -3.265 -33.141-0.700 1.850          
ATOM    161  HE  ARG A  16     -10.764  -3.026 -34.053 0.440 0.225          
ATOM    162  CZ  ARG A  16     -10.915  -4.474 -32.544 0.640 2.000          
ATOM    163  NH1 ARG A  16     -11.511  -4.799 -31.389-0.800 1.850          
ATOM    164 1HH1 ARG A  16     -11.472  -5.706 -30.901 0.460 0.225          
ATOM    165 2HH1 ARG A  16     -12.222  -4.204 -30.972 0.460 0.225          
ATOM    166  NH2 ARG A  16     -10.017  -5.309 -32.995-0.800 1.850          
ATOM    167 1HH2 ARG A  16      -9.898  -6.213 -32.556 0.460 0.225          
ATOM    168 2HH2 ARG A  16      -9.524  -5.156 -33.862 0.460 0.225          
ATOM    169  C   ARG A  16     -11.092   1.847 -29.473 0.510 2.000          
ATOM    170  O   ARG A  16     -10.770   2.881 -30.070-0.510 1.700          
ATOM    171  N   GLU A  17     -11.998   1.849 -28.495-0.470 1.850          
ATOM    172  HN  GLU A  17     -12.301   0.992 -28.053 0.310 0.225          
ATOM    173  CA  GLU A  17     -12.723   3.072 -28.190 0.070 2.275          
ATOM    174  HA  GLU A  17     -13.032   3.608 -29.091 0.090 1.320          
ATOM    175  CB  GLU A  17     -13.940   2.544 -27.419-0.180 2.175          
ATOM    176  1HB GLU A  17     -14.436   1.762 -28.001 0.090 1.320          
ATOM    177  2HB GLU A  17     -13.663   2.076 -26.473 0.090 1.320          
ATOM    178  CG  GLU A  17     -14.948   3.599 -27.152-0.279 2.175          
ATOM    179  1HG GLU A  17     -14.638   4.263 -26.345 0.090 1.320          
ATOM    180  2HG GLU A  17     -15.107   4.221 -28.032 0.090 1.320          
ATOM    181  CD  GLU A  17     -16.334   3.011 -26.789 0.621 2.000          
ATOM    182  OE1 GLU A  17     -17.035   2.478 -27.694-0.757 1.700          
ATOM    183  OE2 GLU A  17     -16.745   3.020 -25.615-0.757 1.700          
ATOM    184  C   GLU A  17     -11.922   3.977 -27.264 0.510 2.000          
ATOM    185  O   GLU A  17     -12.165   5.186 -27.230-0.510 1.700          
ATOM    186  N   ASN A  18     -10.947   3.427 -26.545-0.470 1.850          
ATOM    187  HN  ASN A  18     -10.833   2.420 -26.591 0.310 0.225          
ATOM    188  CA  ASN A  18     -10.028   4.212 -25.729 0.070 2.275          
ATOM    189  HA  ASN A  18     -10.248   5.278 -25.822 0.090 1.320          
ATOM    190  CB  ASN A  18     -10.089   3.911 -24.256-0.180 2.175          
ATOM    191  1HB ASN A  18      -9.689   2.923 -24.023 0.090 1.320          
ATOM    192  2HB ASN A  18      -9.526   4.643 -23.681 0.090 1.320          
ATOM    193  CG  ASN A  18     -11.571   3.961 -23.815 0.550 2.000          
ATOM    194  OD1 ASN A  18     -12.127   5.038 -23.582-0.550 1.700          
ATOM    195  ND2 ASN A  18     -12.270   2.734 -23.735-0.620 1.850          
ATOM    196 1HD2 ASN A  18     -13.272   2.779 -23.597 0.320 0.225          
ATOM    197 2HD2 ASN A  18     -11.834   1.879 -24.051 0.300 0.225          
ATOM    198  C   ASN A  18      -8.626   3.991 -26.277 0.510 2.000          
ATOM    199  O   ASN A  18      -7.882   3.137 -25.791-0.510 1.700          
ATOM    200  N   GLN A  19      -8.260   4.770 -27.289-0.470 1.850          
ATOM    201  HN  GLN A  19      -8.963   5.325 -27.759 0.310 0.225          
ATOM    202  CA  GLN A  19      -6.899   4.707 -27.799 0.070 2.275          
ATOM    203  HA  GLN A  19      -6.511   3.687 -27.759 0.090 1.320          
ATOM    204  CB  GLN A  19      -6.880   5.151 -29.223-0.180 2.175          
ATOM    205  1HB GLN A  19      -7.147   6.208 -29.314 0.090 1.320          
ATOM    206  2HB GLN A  19      -5.850   5.073 -29.587 0.090 1.320          
ATOM    207  CG  GLN A  19      -7.827   4.292 -30.133-0.180 2.175          
ATOM    208  1HG GLN A  19      -7.624   3.225 -30.033 0.090 1.320          
ATOM    209  2HG GLN A  19      -8.873   4.469 -29.886 0.090 1.320          
ATOM    210  CD  GLN A  19      -7.566   4.760 -31.550 0.550 2.000          
ATOM    211  OE1 GLN A  19      -6.767   5.672 -31.824-0.550 1.700          
ATOM    212  NE2 GLN A  19      -8.207   4.055 -32.499-0.620 1.850          
ATOM    213 1HE2 GLN A  19      -8.075   4.324 -33.461 0.320 0.225          
ATOM    214 2HE2 GLN A  19      -8.900   3.373 -32.229 0.300 0.225          
ATOM    215  C   GLN A  19      -5.982   5.653 -27.044 0.510 2.000          
ATOM    216  O   GLN A  19      -4.786   5.375 -26.912-0.510 1.700          
ATOM    217  N   PHE A  20      -6.516   6.775 -26.553-0.470 1.850          
ATOM    218  HN  PHE A  20      -7.464   7.018 -26.801 0.310 0.225          
ATOM    219  CA  PHE A  20      -5.710   7.694 -25.759 0.070 2.275          
ATOM    220  HA  PHE A  20      -4.790   7.909 -26.311 0.090 1.320          
ATOM    221  CB  PHE A  20      -6.434   9.067 -25.413-0.180 2.175          
ATOM    222  1HB PHE A  20      -7.245   8.887 -24.705 0.090 1.320          
ATOM    223  2HB PHE A  20      -5.730   9.732 -24.912 0.090 1.320          
ATOM    224  CG  PHE A  20      -6.964   9.780 -26.565 0.000 1.992          
ATOM    225  CD1 PHE A  20      -6.308   9.771 -27.835-0.115 1.992          
ATOM    226  HD1 PHE A  20      -5.359   9.278 -27.990 0.115 1.358          
ATOM    227  CE1 PHE A  20      -6.975  10.361 -28.948-0.115 1.992          
ATOM    228  HE1 PHE A  20      -6.497  10.310 -29.916 0.115 1.358          
ATOM    229  CZ  PHE A  20      -8.195  11.029 -28.846-0.115 1.992          
ATOM    230  HZ  PHE A  20      -8.646  11.471 -29.723 0.115 1.358          
ATOM    231  CD2 PHE A  20      -8.190  10.478 -26.485-0.115 1.992          
ATOM    232  HD2 PHE A  20      -8.711  10.517 -25.539 0.115 1.358          
ATOM    233  CE2 PHE A  20      -8.837  11.107 -27.617-0.115 1.992          
ATOM    234  HE2 PHE A  20      -9.789  11.608 -27.514 0.115 1.358          
ATOM    235  C   PHE A  20      -5.288   7.065 -24.436 0.510 2.000          
ATOM    236  O   PHE A  20      -4.235   7.413 -23.893-0.510 1.700          
ATOM    237  N   CYX A  21      -6.083   6.127 -23.918-0.470 1.850          
ATOM    238  HN  CYX A  21      -6.921   5.952 -24.429 0.310 0.225          
ATOM    239  CA  CYX A  21      -5.831   5.509 -22.621 0.070 2.275          
ATOM    240  HA  CYX A  21      -5.263   6.276 -22.117 0.090 1.320          
ATOM    241  CB  CYX A  21      -7.073   5.234 -21.718-0.100 2.175          
ATOM    242  1HB CYX A  21      -7.615   6.188 -21.538 0.090 1.320          
ATOM    243  2HB CYX A  21      -7.667   4.462 -22.251 0.090 1.320          
ATOM    244  SG  CYX A  21      -6.725   4.554 -20.052-0.080 1.975          
ATOM    245  C   CYX A  21      -4.883   4.321 -22.711 0.510 2.000          
ATOM    246  O   CYX A  21      -4.169   4.034 -21.745-0.510 1.700          
ATOM    247  N   VAL A  22      -4.862   3.618 -23.848-0.470 1.850          
ATOM    248  HN  VAL A  22      -5.454   3.873 -24.628 0.310 0.225          
ATOM    249  CA  VAL A  22      -3.967   2.477 -23.990 0.070 2.275          
ATOM    250  HA  VAL A  22      -4.077   1.884 -23.078 0.090 1.320          
ATOM    251  CB  VAL A  22      -4.365   1.599 -25.155-0.090 2.275          
ATOM    252  HB  VAL A  22      -5.439   1.404 -25.105 0.090 1.320          
ATOM    253  CG1 VAL A  22      -4.046   2.250 -26.513-0.270 2.060          
ATOM    254 1HG1 VAL A  22      -3.013   2.570 -26.650 0.090 1.320          
ATOM    255 2HG1 VAL A  22      -4.267   1.559 -27.327 0.090 1.320          
ATOM    256 3HG1 VAL A  22      -4.696   3.091 -26.672 0.090 1.320          
ATOM    257  CG2 VAL A  22      -3.630   0.256 -24.959-0.270 2.060          
ATOM    258 1HG2 VAL A  22      -2.556   0.327 -25.130 0.090 1.320          
ATOM    259 2HG2 VAL A  22      -3.797  -0.167 -23.968 0.090 1.320          
ATOM    260 3HG2 VAL A  22      -4.007  -0.476 -25.674 0.090 1.320          
ATOM    261  C   VAL A  22      -2.505   2.907 -24.050 0.510 2.000          
ATOM    262  O   VAL A  22      -1.617   2.131 -23.680-0.510 1.700          
ATOM    263  N   GLU A  23      -2.234   4.138 -24.472-0.470 1.850          
ATOM    264  HN  GLU A  23      -2.975   4.697 -24.874 0.310 0.225          
ATOM    265  CA  GLU A  23      -0.869   4.637 -24.570 0.070 2.275          
ATOM    266  HA  GLU A  23      -0.217   3.802 -24.838 0.090 1.320          
ATOM    267  CB  GLU A  23      -0.640   5.709 -25.712-0.180 2.175          
ATOM    268  1HB GLU A  23       0.438   5.851 -25.828 0.090 1.320          
ATOM    269  2HB GLU A  23      -0.969   5.313 -26.674 0.090 1.320          
ATOM    270  CG  GLU A  23      -1.301   7.152 -25.499-0.280 2.175          
ATOM    271  1HG GLU A  23      -2.374   7.121 -25.670 0.090 1.320          
ATOM    272  2HG GLU A  23      -1.110   7.570 -24.514 0.090 1.320          
ATOM    273  CD  GLU A  23      -0.670   8.079 -26.549 0.620 2.000          
ATOM    274  OE1 GLU A  23      -0.619   7.885 -27.822-0.760 1.700          
ATOM    275  OE2 GLU A  23       0.014   9.056 -26.111-0.760 1.700          
ATOM    276  C   GLU A  23      -0.345   5.170 -23.244 0.510 2.000          
ATOM    277  O   GLU A  23       0.854   5.054 -22.968-0.510 1.700          
ATOM    278  N   LYS A  24      -1.214   5.752 -22.418-0.470 1.850          
ATOM    279  HN  LYS A  24      -2.164   5.858 -22.742 0.310 0.225          
ATOM    280  CA  LYS A  24      -0.817   6.204 -21.093 0.070 2.275          
ATOM    281  HA  LYS A  24       0.123   6.760 -21.132 0.090 1.320          
ATOM    282  CB  LYS A  24      -1.929   7.018 -20.511-0.180 2.175          
ATOM    283  1HB LYS A  24      -2.828   6.399 -20.417 0.090 1.320          
ATOM    284  2HB LYS A  24      -1.679   7.300 -19.499 0.090 1.320          
ATOM    285  CG  LYS A  24      -2.306   8.263 -21.259-0.180 2.175          
ATOM    286  1HG LYS A  24      -1.399   8.830 -21.473 0.090 1.320          
ATOM    287  2HG LYS A  24      -2.708   7.988 -22.228 0.090 1.320          
ATOM    288  CD  LYS A  24      -3.299   9.105 -20.457-0.180 2.175          
ATOM    289  1HD LYS A  24      -4.085   8.453 -20.072 0.090 1.320          
ATOM    290  2HD LYS A  24      -2.834   9.550 -19.575 0.090 1.320          
ATOM    291  CE  LYS A  24      -3.974  10.142 -21.329 0.210 2.175          
ATOM    292  1HE LYS A  24      -4.445   9.683 -22.201 0.050 1.320          
ATOM    293  2HE LYS A  24      -4.761  10.654 -20.770 0.050 1.320          
ATOM    294  NZ  LYS A  24      -2.973  11.099 -21.746-0.301 1.850          
ATOM    295  1HZ LYS A  24      -2.548  11.556 -20.956 0.330 0.225          
ATOM    296  2HZ LYS A  24      -2.274  10.627 -22.307 0.330 0.225          
ATOM    297  3HZ LYS A  24      -3.414  11.793 -22.335 0.330 0.225          
ATOM    298  C   LYS A  24      -0.703   5.066 -20.088 0.510 2.000          
ATOM    299  O   LYS A  24      -0.202   5.291 -18.982-0.510 1.700          
ATOM    300  N   SER A  25      -1.140   3.857 -20.446-0.470 1.850          
ATOM    301  HN  SER A  25      -1.483   3.712 -21.386 0.310 0.225          
ATOM    302  CA  SER A  25      -1.228   2.777 -19.468 0.070 2.275          
ATOM    303  HA  SER A  25      -1.728   3.153 -18.579 0.090 1.320          
ATOM    304  CB  SER A  25      -2.150   1.668 -20.143 0.050 2.175          
ATOM    305  1HB SER A  25      -1.817   1.415 -21.151 0.090 1.320          
ATOM    306  2HB SER A  25      -2.071   0.756 -19.553 0.090 1.320          
ATOM    307  OG  SER A  25      -3.503   2.092 -20.133-0.660 1.770          
ATOM    308  HG1 SER A  25      -3.639   2.831 -20.735 0.430 0.225          
ATOM    309  C   SER A  25       0.138   2.306 -18.982 0.510 2.000          
ATOM    310  O   SER A  25       0.240   1.772 -17.870-0.510 1.700          
ATOM    311  N   LEU A  26       1.187   2.467 -19.781-0.470 1.850          
ATOM    312  HN  LEU A  26       1.117   3.045 -20.607 0.310 0.225          
ATOM    313  CA  LEU A  26       2.488   1.913 -19.434 0.070 2.275          
ATOM    314  HA  LEU A  26       2.472   1.356 -18.496 0.090 1.320          
ATOM    315  CB  LEU A  26       3.036   1.014 -20.503-0.180 2.175          
ATOM    316  1HB LEU A  26       3.151   1.580 -21.431 0.090 1.320          
ATOM    317  2HB LEU A  26       4.038   0.661 -20.251 0.090 1.320          
ATOM    318  CG  LEU A  26       2.152  -0.241 -20.777-0.090 2.275          
ATOM    319  HG  LEU A  26       1.174   0.119 -21.102 0.090 1.320          
ATOM    320  CD1 LEU A  26       2.706  -1.071 -21.945-0.270 2.060          
ATOM    321 1HD1 LEU A  26       3.684  -1.492 -21.708 0.090 1.320          
ATOM    322 2HD1 LEU A  26       2.043  -1.899 -22.198 0.090 1.320          
ATOM    323 3HD1 LEU A  26       2.818  -0.462 -22.843 0.090 1.320          
ATOM    324  CD2 LEU A  26       1.907  -1.145 -19.605-0.270 2.060          
ATOM    325 1HD2 LEU A  26       1.298  -2.006 -19.883 0.090 1.320          
ATOM    326 2HD2 LEU A  26       2.841  -1.523 -19.187 0.090 1.320          
ATOM    327 3HD2 LEU A  26       1.373  -0.633 -18.803 0.090 1.320          
ATOM    328  C   LEU A  26       3.524   3.015 -19.260 0.510 2.000          
ATOM    329  O   LEU A  26       3.313   4.168 -19.644-0.510 1.700          
ATOM    330  N   ILE A  27       4.664   2.633 -18.687-0.470 1.850          
ATOM    331  HN  ILE A  27       4.797   1.666 -18.439 0.310 0.225          
ATOM    332  CA  ILE A  27       5.770   3.561 -18.464 0.070 2.275          
ATOM    333  HA  ILE A  27       5.357   4.533 -18.181 0.090 1.320          
ATOM    334  CB  ILE A  27       6.667   3.100 -17.346-0.090 2.275          
ATOM    335  HB  ILE A  27       7.010   2.087 -17.570 0.090 1.320          
ATOM    336  CG2 ILE A  27       7.860   3.969 -17.256-0.270 2.060          
ATOM    337 1HG2 ILE A  27       7.584   5.014 -17.109 0.090 1.320          
ATOM    338 2HG2 ILE A  27       8.516   3.696 -16.432 0.090 1.320          
ATOM    339 3HG2 ILE A  27       8.517   3.923 -18.125 0.090 1.320          
ATOM    340  CG1 ILE A  27       5.925   3.079 -16.007-0.180 2.175          
ATOM    341 1HG1 ILE A  27       5.559   4.071 -15.735 0.090 1.320          
ATOM    342 2HG1 ILE A  27       5.051   2.433 -16.088 0.090 1.320          
ATOM    343  CD1 ILE A  27       6.821   2.500 -14.870-0.270 2.060          
ATOM    344  HD1 ILE A  27       6.213   2.258 -13.999 0.090 1.320          
ATOM    345  HD2 ILE A  27       7.317   1.577 -15.173 0.090 1.320          
ATOM    346  HD3 ILE A  27       7.579   3.200 -14.527 0.090 1.320          
ATOM    347  C   ILE A  27       6.549   3.727 -19.765 0.510 2.000          
ATOM    348  O   ILE A  27       7.089   2.758 -20.309-0.510 1.700          
ATOM    349  N   THR A  28       6.589   4.957 -20.277-0.470 1.850          
ATOM    350  HN  THR A  28       6.139   5.722 -19.786 0.310 0.225          
ATOM    351  CA  THR A  28       7.311   5.293 -21.498 0.070 2.275          
ATOM    352  HA  THR A  28       7.527   4.391 -22.075 0.090 1.320          
ATOM    353  CB  THR A  28       6.407   6.154 -22.340 0.140 2.275          
ATOM    354  HB  THR A  28       6.939   6.388 -23.267 0.090 1.320          
ATOM    355  OG1 THR A  28       6.113   7.375 -21.691-0.660 1.770          
ATOM    356  HG1 THR A  28       5.937   8.007 -22.379 0.430 0.225          
ATOM    357  CG2 THR A  28       5.058   5.419 -22.719-0.270 2.060          
ATOM    358 1HG2 THR A  28       4.461   6.008 -23.417 0.090 1.320          
ATOM    359 2HG2 THR A  28       5.254   4.458 -23.196 0.090 1.320          
ATOM    360 3HG2 THR A  28       4.432   5.225 -21.847 0.090 1.320          
ATOM    361  C   THR A  28       8.656   5.965 -21.249 0.510 2.000          
ATOM    362  O   THR A  28       9.597   5.740 -22.016-0.510 1.700          
ATOM    363  N   LEU A  29       8.769   6.788 -20.208-0.470 1.850          
ATOM    364  HN  LEU A  29       7.968   6.905 -19.599 0.310 0.225          
ATOM    365  CA  LEU A  29       9.967   7.587 -19.989 0.070 2.275          
ATOM    366  HA  LEU A  29      10.347   7.904 -20.964 0.090 1.320          
ATOM    367  CB  LEU A  29       9.683   8.920 -19.149-0.180 2.175          
ATOM    368  1HB LEU A  29       9.265   8.579 -18.207 0.090 1.320          
ATOM    369  2HB LEU A  29      10.612   9.441 -18.915 0.090 1.320          
ATOM    370  CG  LEU A  29       8.668   9.890 -19.826-0.090 2.275          
ATOM    371  HG  LEU A  29       7.885   9.279 -20.280 0.090 1.320          
ATOM    372  CD1 LEU A  29       7.959  10.754 -18.763-0.270 2.060          
ATOM    373 1HD1 LEU A  29       7.546  10.146 -17.963 0.090 1.320          
ATOM    374 2HD1 LEU A  29       8.651  11.463 -18.307 0.090 1.320          
ATOM    375 3HD1 LEU A  29       7.141  11.327 -19.202 0.090 1.320          
ATOM    376  CD2 LEU A  29       9.251  10.750 -20.937-0.270 2.060          
ATOM    377 1HD2 LEU A  29      10.039  11.408 -20.569 0.090 1.320          
ATOM    378 2HD2 LEU A  29       9.681  10.136 -21.730 0.090 1.320          
ATOM    379 3HD2 LEU A  29       8.488  11.377 -21.400 0.090 1.320          
ATOM    380  C   LEU A  29      11.054   6.767 -19.307 0.510 2.000          
ATOM    381  O   LEU A  29      10.801   6.096 -18.302-0.510 1.700          
ATOM    382  N   ASP A  30      12.273   6.849 -19.842-0.470 1.850          
ATOM    383  HN  ASP A  30      12.401   7.247 -20.766 0.310 0.225          
ATOM    384  CA  ASP A  30      13.382   6.071 -19.295 0.070 2.275          
ATOM    385  HA  ASP A  30      13.094   5.017 -19.266 0.090 1.320          
ATOM    386  CB  ASP A  30      14.697   6.195 -20.112-0.280 2.175          
ATOM    387  1HB ASP A  30      15.089   7.212 -20.110 0.090 1.320          
ATOM    388  2HB ASP A  30      15.476   5.554 -19.698 0.090 1.320          
ATOM    389  CG  ASP A  30      14.482   5.773 -21.562 0.620 2.000          
ATOM    390  OD1 ASP A  30      14.102   4.594 -21.748-0.760 1.700          
ATOM    391  OD2 ASP A  30      14.741   6.577 -22.477-0.760 1.700          
ATOM    392  C   ASP A  30      13.740   6.530 -17.887 0.510 2.000          
ATOM    393  O   ASP A  30      14.115   5.712 -17.039-0.510 1.700          
ATOM    394  N   GLY A  31      13.654   7.835 -17.628-0.470 1.850          
ATOM    395  HN  GLY A  31      13.435   8.461 -18.388 0.310 0.225          
ATOM    396  CA  GLY A  31      13.904   8.326 -16.284-0.020 2.175          
ATOM    397  1HA GLY A  31      13.830   9.413 -16.272 0.090 1.320          
ATOM    398  2HA GLY A  31      14.926   8.079 -15.987 0.090 1.320          
ATOM    399  C   GLY A  31      12.939   7.757 -15.261 0.510 2.000          
ATOM    400  O   GLY A  31      13.332   7.427 -14.142-0.510 1.700          
ATOM    401  N   ILE A  32      11.666   7.609 -15.639-0.470 1.850          
ATOM    402  HN  ILE A  32      11.409   7.758 -16.603 0.310 0.225          
ATOM    403  CA  ILE A  32      10.697   7.002 -14.730 0.070 2.275          
ATOM    404  HA  ILE A  32      10.789   7.525 -13.776 0.090 1.320          
ATOM    405  CB  ILE A  32       9.213   7.125 -15.173-0.090 2.275          
ATOM    406  HB  ILE A  32       9.103   6.618 -16.135 0.090 1.320          
ATOM    407  CG2 ILE A  32       8.333   6.381 -14.174-0.270 2.060          
ATOM    408 1HG2 ILE A  32       7.289   6.649 -14.323 0.090 1.320          
ATOM    409 2HG2 ILE A  32       8.391   5.301 -14.291 0.090 1.320          
ATOM    410 3HG2 ILE A  32       8.585   6.631 -13.147 0.090 1.320          
ATOM    411  CG1 ILE A  32       8.854   8.563 -15.394-0.180 2.175          
ATOM    412 1HG1 ILE A  32       9.485   8.991 -16.168 0.090 1.320          
ATOM    413 2HG1 ILE A  32       7.840   8.600 -15.786 0.090 1.320          
ATOM    414  CD1 ILE A  32       8.954   9.541 -14.153-0.270 2.060          
ATOM    415  HD1 ILE A  32       8.331   9.190 -13.329 0.090 1.320          
ATOM    416  HD2 ILE A  32       9.976   9.641 -13.787 0.090 1.320          
ATOM    417  HD3 ILE A  32       8.607  10.540 -14.419 0.090 1.320          
ATOM    418  C   ILE A  32      11.106   5.575 -14.411 0.510 2.000          
ATOM    419  O   ILE A  32      10.974   5.115 -13.272-0.510 1.700          
ATOM    420  N   LYS A  33      11.618   4.854 -15.409-0.470 1.850          
ATOM    421  HN  LYS A  33      11.718   5.259 -16.332 0.310 0.225          
ATOM    422  CA  LYS A  33      12.072   3.494 -15.158 0.070 2.275          
ATOM    423  HA  LYS A  33      11.245   2.946 -14.705 0.090 1.320          
ATOM    424  CB  LYS A  33      12.450   2.708 -16.454-0.180 2.175          
ATOM    425  1HB LYS A  33      13.295   3.203 -16.936 0.090 1.320          
ATOM    426  2HB LYS A  33      12.841   1.736 -16.141 0.090 1.320          
ATOM    427  CG  LYS A  33      11.344   2.426 -17.538-0.180 2.175          
ATOM    428  1HG LYS A  33      10.452   2.052 -17.031 0.090 1.320          
ATOM    429  2HG LYS A  33      11.054   3.395 -17.949 0.090 1.320          
ATOM    430  CD  LYS A  33      11.661   1.514 -18.647-0.180 2.175          
ATOM    431  1HD LYS A  33      12.678   1.747 -18.971 0.090 1.320          
ATOM    432  2HD LYS A  33      11.696   0.489 -18.267 0.090 1.320          
ATOM    433  CE  LYS A  33      10.707   1.622 -19.892 0.210 2.175          
ATOM    434  1HE LYS A  33       9.705   1.275 -19.634 0.050 1.320          
ATOM    435  2HE LYS A  33      10.608   2.664 -20.204 0.050 1.320          
ATOM    436  NZ  LYS A  33      11.213   0.862 -21.012-0.300 1.850          
ATOM    437  1HZ LYS A  33      12.093   1.272 -21.305 0.330 0.225          
ATOM    438  2HZ LYS A  33      11.349  -0.105 -20.758 0.330 0.225          
ATOM    439  3HZ LYS A  33      10.562   0.935 -21.780 0.330 0.225          
ATOM    440  C   LYS A  33      13.222   3.472 -14.165 0.510 2.000          
ATOM    441  O   LYS A  33      13.268   2.606 -13.285-0.510 1.700          
ATOM    442  N   TYR A  34      14.150   4.430 -14.273-0.470 1.850          
ATOM    443  HN  TYR A  34      14.084   5.101 -15.032 0.310 0.225          
ATOM    444  CA  TYR A  34      15.296   4.443 -13.365 0.070 2.275          
ATOM    445  HA  TYR A  34      15.725   3.437 -13.392 0.090 1.320          
ATOM    446  CB  TYR A  34      16.349   5.412 -13.963-0.180 2.175          
ATOM    447  1HB TYR A  34      16.244   5.488 -15.047 0.090 1.320          
ATOM    448  2HB TYR A  34      16.193   6.423 -13.583 0.090 1.320          
ATOM    449  CG  TYR A  34      17.729   4.982 -13.666 0.000 1.992          
ATOM    450  CD1 TYR A  34      18.280   5.189 -12.354-0.115 1.992          
ATOM    451  HD1 TYR A  34      17.781   5.773 -11.595 0.115 1.358          
ATOM    452  CE1 TYR A  34      19.505   4.510 -12.099-0.115 1.992          
ATOM    453  HE1 TYR A  34      19.964   4.634 -11.129 0.115 1.358          
ATOM    454  CZ  TYR A  34      20.139   3.751 -13.041 0.110 1.992          
ATOM    455  OH  TYR A  34      21.393   3.345 -12.669-0.540 1.770          
ATOM    456  HH  TYR A  34      21.880   2.934 -13.367 0.430 0.225          
ATOM    457  CD2 TYR A  34      18.378   4.120 -14.624-0.115 1.992          
ATOM    458  HD2 TYR A  34      17.939   3.925 -15.592 0.115 1.358          
ATOM    459  CE2 TYR A  34      19.593   3.600 -14.302-0.115 1.992          
ATOM    460  HE2 TYR A  34      20.118   3.019 -15.046 0.115 1.358          
ATOM    461  C   TYR A  34      14.867   4.691 -11.923 0.510 2.000          
ATOM    462  O   TYR A  34      15.442   4.109 -10.996-0.510 1.700          
ATOM    463  N   VAL A  35      13.867   5.553 -11.708-0.470 1.850          
ATOM    464  HN  VAL A  35      13.451   6.043 -12.493 0.310 0.225          
ATOM    465  CA  VAL A  35      13.374   5.783 -10.351 0.070 2.275          
ATOM    466  HA  VAL A  35      14.193   6.169  -9.740 0.090 1.320          
ATOM    467  CB  VAL A  35      12.279   6.786 -10.414-0.090 2.275          
ATOM    468  HB  VAL A  35      11.501   6.375 -11.061 0.090 1.320          
ATOM    469  CG1 VAL A  35      11.605   7.073  -9.072-0.270 2.060          
ATOM    470 1HG1 VAL A  35      12.336   7.368  -8.318 0.090 1.320          
ATOM    471 2HG1 VAL A  35      10.879   7.881  -9.148 0.090 1.320          
ATOM    472 3HG1 VAL A  35      11.078   6.210  -8.682 0.090 1.320          
ATOM    473  CG2 VAL A  35      12.668   8.152 -11.021-0.270 2.060          
ATOM    474 1HG2 VAL A  35      13.202   8.764 -10.293 0.090 1.320          
ATOM    475 2HG2 VAL A  35      13.332   8.075 -11.874 0.090 1.320          
ATOM    476 3HG2 VAL A  35      11.788   8.712 -11.339 0.090 1.320          
ATOM    477  C   VAL A  35      12.896   4.482  -9.726 0.510 2.000          
ATOM    478  O   VAL A  35      13.039   4.279  -8.515-0.510 1.700          
ATOM    479  N   GLN A  36      12.335   3.578 -10.529-0.470 1.850          
ATOM    480  HN  GLN A  36      12.287   3.756 -11.524 0.310 0.225          
ATOM    481  CA  GLN A  36      11.962   2.274  -9.998 0.070 2.275          
ATOM    482  HA  GLN A  36      11.335   2.458  -9.122 0.090 1.320          
ATOM    483  CB  GLN A  36      11.091   1.382 -10.977-0.180 2.175          
ATOM    484  1HB GLN A  36      11.766   0.808 -11.613 0.090 1.320          
ATOM    485  2HB GLN A  36      10.571   0.632 -10.382 0.090 1.320          
ATOM    486  CG  GLN A  36      10.124   2.071 -11.890-0.180 2.175          
ATOM    487  1HG GLN A  36      10.681   2.715 -12.562 0.090 1.320          
ATOM    488  2HG GLN A  36       9.637   1.336 -12.530 0.090 1.320          
ATOM    489  CD  GLN A  36       9.043   2.870 -11.202 0.550 2.000          
ATOM    490  OE1 GLN A  36       8.292   2.264 -10.369-0.550 1.700          
ATOM    491  NE2 GLN A  36       8.712   4.025 -11.819-0.620 1.850          
ATOM    492 1HE2 GLN A  36       7.843   4.492 -11.596 0.320 0.225          
ATOM    493 2HE2 GLN A  36       9.347   4.425 -12.503 0.300 0.225          
ATOM    494  C   GLN A  36      13.192   1.528  -9.503 0.510 2.000          
ATOM    495  O   GLN A  36      13.205   1.022  -8.375-0.510 1.700          
ATOM    496  N   LEU A  37      14.263   1.516 -10.303-0.470 1.850          
ATOM    497  HN  LEU A  37      14.229   2.010 -11.186 0.310 0.225          
ATOM    498  CA  LEU A  37      15.489   0.838  -9.890 0.070 2.275          
ATOM    499  HA  LEU A  37      15.253  -0.215  -9.728 0.090 1.320          
ATOM    500  CB  LEU A  37      16.631   0.957 -10.972-0.180 2.175          
ATOM    501  1HB LEU A  37      16.274   0.526 -11.905 0.090 1.320          
ATOM    502  2HB LEU A  37      16.780   2.013 -11.195 0.090 1.320          
ATOM    503  CG  LEU A  37      18.023   0.370 -10.649-0.090 2.275          
ATOM    504  HG  LEU A  37      18.385   0.735  -9.686 0.090 1.320          
ATOM    505  CD1 LEU A  37      17.881  -1.150 -10.581-0.270 2.060          
ATOM    506 1HD1 LEU A  37      18.843  -1.625 -10.384 0.090 1.320          
ATOM    507 2HD1 LEU A  37      17.213  -1.458  -9.777 0.090 1.320          
ATOM    508 3HD1 LEU A  37      17.498  -1.565 -11.512 0.090 1.320          
ATOM    509  CD2 LEU A  37      19.070   0.737 -11.673-0.270 2.060          
ATOM    510 1HD2 LEU A  37      20.027   0.255 -11.469 0.090 1.320          
ATOM    511 2HD2 LEU A  37      18.766   0.474 -12.686 0.090 1.320          
ATOM    512 3HD2 LEU A  37      19.242   1.807 -11.641 0.090 1.320          
ATOM    513  C   LEU A  37      16.021   1.414  -8.585 0.510 2.000          
ATOM    514  O   LEU A  37      16.548   0.679  -7.743-0.510 1.700          
ATOM    515  N   VAL A  38      15.887   2.726  -8.393-0.470 1.850          
ATOM    516  HN  VAL A  38      15.510   3.297  -9.142 0.310 0.225          
ATOM    517  CA  VAL A  38      16.302   3.329  -7.132 0.070 2.275          
ATOM    518  HA  VAL A  38      17.339   3.034  -6.955 0.090 1.320          
ATOM    519  CB  VAL A  38      16.276   4.877  -7.226-0.090 2.275          
ATOM    520  HB  VAL A  38      15.273   5.175  -7.536 0.090 1.320          
ATOM    521  CG1 VAL A  38      16.502   5.502  -5.865-0.270 2.060          
ATOM    522 1HG1 VAL A  38      17.425   5.144  -5.407 0.090 1.320          
ATOM    523 2HG1 VAL A  38      16.582   6.586  -5.949 0.090 1.320          
ATOM    524 3HG1 VAL A  38      15.684   5.311  -5.169 0.090 1.320          
ATOM    525  CG2 VAL A  38      17.270   5.413  -8.326-0.270 2.060          
ATOM    526 1HG2 VAL A  38      17.079   4.972  -9.303 0.090 1.320          
ATOM    527 2HG2 VAL A  38      17.189   6.494  -8.439 0.090 1.320          
ATOM    528 3HG2 VAL A  38      18.305   5.184  -8.069 0.090 1.320          
ATOM    529  C   VAL A  38      15.499   2.750  -5.978 0.510 2.000          
ATOM    530  O   VAL A  38      16.058   2.346  -4.951-0.510 1.700          
ATOM    531  N   MET A  39      14.174   2.679  -6.141-0.470 1.850          
ATOM    532  HN  MET A  39      13.761   2.993  -7.015 0.310 0.225          
ATOM    533  CA  MET A  39      13.335   2.168  -5.065 0.070 2.275          
ATOM    534  HA  MET A  39      13.425   2.804  -4.182 0.090 1.320          
ATOM    535  CB  MET A  39      11.892   2.146  -5.585-0.180 2.175          
ATOM    536  1HB MET A  39      11.715   3.137  -5.995 0.090 1.320          
ATOM    537  2HB MET A  39      11.804   1.475  -6.438 0.090 1.320          
ATOM    538  CG  MET A  39      10.691   1.875  -4.690-0.140 2.175          
ATOM    539  1HG MET A  39       9.764   1.936  -5.250 0.090 1.320          
ATOM    540  2HG MET A  39      10.763   0.811  -4.463 0.090 1.320          
ATOM    541  SD  MET A  39      10.548   2.711  -3.085-0.090 2.000          
ATOM    542  CE  MET A  39       9.454   1.369  -2.450-0.220 2.060          
ATOM    543  1HE MET A  39       9.026   1.671  -1.494 0.090 1.320          
ATOM    544  2HE MET A  39       8.625   1.172  -3.131 0.090 1.320          
ATOM    545  3HE MET A  39      10.014   0.450  -2.285 0.090 1.320          
ATOM    546  C   MET A  39      13.691   0.729  -4.722 0.510 2.000          
ATOM    547  O   MET A  39      13.613   0.331  -3.555-0.510 1.700          
ATOM    548  N   ALA A  40      14.103  -0.055  -5.722-0.470 1.850          
ATOM    549  HN  ALA A  40      14.120   0.335  -6.660 0.310 0.225          
ATOM    550  CA  ALA A  40      14.613  -1.400  -5.471 0.070 2.275          
ATOM    551  HA  ALA A  40      13.894  -1.901  -4.818 0.090 1.320          
ATOM    552  CB  ALA A  40      14.569  -2.161  -6.799-0.270 2.060          
ATOM    553  1HB ALA A  40      14.876  -3.198  -6.661 0.090 1.320          
ATOM    554  2HB ALA A  40      13.565  -2.168  -7.221 0.090 1.320          
ATOM    555  3HB ALA A  40      15.240  -1.717  -7.536 0.090 1.320          
ATOM    556  C   ALA A  40      15.917  -1.360  -4.686 0.510 2.000          
ATOM    557  O   ALA A  40      16.104  -2.122  -3.729-0.510 1.700          
ATOM    558  N   VAL A  41      16.845  -0.489  -5.092-0.470 1.850          
ATOM    559  HN  VAL A  41      16.676   0.089  -5.912 0.310 0.225          
ATOM    560  CA  VAL A  41      18.120  -0.385  -4.390 0.070 2.275          
ATOM    561  HA  VAL A  41      18.505  -1.402  -4.281 0.090 1.320          
ATOM    562  CB  VAL A  41      19.200   0.430  -5.097-0.090 2.275          
ATOM    563  HB  VAL A  41      18.894   1.469  -5.237 0.090 1.320          
ATOM    564  CG1 VAL A  41      20.636   0.321  -4.452-0.270 2.060          
ATOM    565 1HG1 VAL A  41      21.391   0.810  -5.069 0.090 1.320          
ATOM    566 2HG1 VAL A  41      20.666   0.807  -3.476 0.090 1.320          
ATOM    567 3HG1 VAL A  41      20.945  -0.714  -4.303 0.090 1.320          
ATOM    568  CG2 VAL A  41      19.393  -0.284  -6.438-0.270 2.060          
ATOM    569 1HG2 VAL A  41      19.794  -1.291  -6.314 0.090 1.320          
ATOM    570 2HG2 VAL A  41      18.494  -0.396  -7.030 0.090 1.320          
ATOM    571 3HG2 VAL A  41      20.095   0.263  -7.069 0.090 1.320          
ATOM    572  C   VAL A  41      17.898   0.116  -2.970 0.510 2.000          
ATOM    573  O   VAL A  41      18.484  -0.402  -2.013-0.510 1.700          
ATOM    574  N   VAL A  42      17.021   1.106  -2.806-0.470 1.850          
ATOM    575  HN  VAL A  42      16.592   1.539  -3.629 0.310 0.225          
ATOM    576  CA  VAL A  42      16.766   1.641  -1.473 0.070 2.275          
ATOM    577  HA  VAL A  42      17.729   1.866  -1.006 0.090 1.320          
ATOM    578  CB  VAL A  42      15.964   2.934  -1.572-0.090 2.275          
ATOM    579  HB  VAL A  42      15.144   2.806  -2.282 0.090 1.320          
ATOM    580  CG1 VAL A  42      15.383   3.304  -0.268-0.270 2.060          
ATOM    581 1HG1 VAL A  42      16.128   3.309   0.530 0.090 1.320          
ATOM    582 2HG1 VAL A  42      14.955   4.306  -0.312 0.090 1.320          
ATOM    583 3HG1 VAL A  42      14.563   2.648   0.032 0.090 1.320          
ATOM    584  CG2 VAL A  42      16.923   4.007  -2.102-0.270 2.060          
ATOM    585 1HG2 VAL A  42      16.404   4.956  -2.245 0.090 1.320          
ATOM    586 2HG2 VAL A  42      17.754   4.189  -1.419 0.090 1.320          
ATOM    587 3HG2 VAL A  42      17.348   3.738  -3.070 0.090 1.320          
ATOM    588  C   VAL A  42      16.129   0.577  -0.585 0.510 2.000          
ATOM    589  O   VAL A  42      16.541   0.384   0.565-0.510 1.700          
ATOM    590  N   SER A  43      15.157  -0.169  -1.117-0.470 1.850          
ATOM    591  HN  SER A  43      14.843   0.011  -2.065 0.310 0.225          
ATOM    592  CA  SER A  43      14.512  -1.208  -0.317 0.070 2.275          
ATOM    593  HA  SER A  43      14.153  -0.773   0.619 0.090 1.320          
ATOM    594  CB  SER A  43      13.306  -1.786  -1.104 0.050 2.175          
ATOM    595  1HB SER A  43      13.629  -2.308  -2.008 0.090 1.320          
ATOM    596  2HB SER A  43      12.793  -2.519  -0.480 0.090 1.320          
ATOM    597  OG  SER A  43      12.390  -0.727  -1.461-0.660 1.770          
ATOM    598  HG1 SER A  43      12.771  -0.221  -2.186 0.430 0.225          
ATOM    599  C   SER A  43      15.483  -2.331   0.016 0.510 2.000          
ATOM    600  O   SER A  43      15.433  -2.894   1.116-0.510 1.700          
ATOM    601  N   ALA A  44      16.378  -2.667  -0.918-0.470 1.850          
ATOM    602  HN  ALA A  44      16.369  -2.213  -1.829 0.310 0.225          
ATOM    603  CA  ALA A  44      17.380  -3.692  -0.643 0.070 2.275          
ATOM    604  HA  ALA A  44      16.862  -4.600  -0.333 0.090 1.320          
ATOM    605  CB  ALA A  44      18.173  -4.003  -1.946-0.270 2.060          
ATOM    606  1HB ALA A  44      18.882  -4.814  -1.776 0.090 1.320          
ATOM    607  2HB ALA A  44      17.530  -4.300  -2.770 0.090 1.320          
ATOM    608  3HB ALA A  44      18.746  -3.135  -2.275 0.090 1.320          
ATOM    609  C   ALA A  44      18.268  -3.285   0.526 0.510 2.000          
ATOM    610  O   ALA A  44      18.662  -4.127   1.340-0.510 1.700          
ATOM    611  N   CYS A  45      18.594  -1.997   0.624-0.470 1.850          
ATOM    612  HN  CYS A  45      18.283  -1.353  -0.096 0.310 0.225          
ATOM    613  CA  CYS A  45      19.343  -1.506   1.775 0.070 2.275          
ATOM    614  HA  CYS A  45      20.238  -2.126   1.869 0.090 1.320          
ATOM    615  CB  CYS A  45      19.818  -0.078   1.593-0.110 2.175          
ATOM    616  1HB CYS A  45      18.975   0.606   1.490 0.090 1.320          
ATOM    617  2HB CYS A  45      20.376   0.244   2.474 0.090 1.320          
ATOM    618  SG  CYS A  45      20.897   0.104   0.150-0.230 2.000          
ATOM    619  HG1 CYS A  45      19.976  -0.208  -0.778 0.160 0.450          
ATOM    620  C   CYS A  45      18.560  -1.685   3.069 0.510 2.000          
ATOM    621  O   CYS A  45      19.125  -2.094   4.091-0.510 1.700          
ATOM    622  N   GLN A  46      17.258  -1.374   3.048-0.470 1.850          
ATOM    623  HN  GLN A  46      16.845  -1.040   2.183 0.310 0.225          
ATOM    624  CA  GLN A  46      16.442  -1.552   4.244 0.070 2.275          
ATOM    625  HA  GLN A  46      16.939  -1.010   5.050 0.090 1.320          
ATOM    626  CB  GLN A  46      15.012  -1.076   4.195-0.180 2.175          
ATOM    627  1HB GLN A  46      15.073  -0.039   3.857 0.090 1.320          
ATOM    628  2HB GLN A  46      14.482  -1.612   3.403 0.090 1.320          
ATOM    629  CG  GLN A  46      14.203  -1.155   5.503-0.180 2.175          
ATOM    630  1HG GLN A  46      13.924  -2.177   5.761 0.090 1.320          
ATOM    631  2HG GLN A  46      14.758  -0.726   6.337 0.090 1.320          
ATOM    632  CD  GLN A  46      12.928  -0.311   5.216 0.550 2.000          
ATOM    633  OE1 GLN A  46      12.648   0.026   4.091-0.550 1.700          
ATOM    634  NE2 GLN A  46      12.120   0.042   6.220-0.620 1.850          
ATOM    635 1HE2 GLN A  46      11.324   0.634   6.022 0.320 0.225          
ATOM    636 2HE2 GLN A  46      12.322  -0.250   7.161 0.300 0.225          
ATOM    637  C   GLN A  46      16.371  -3.013   4.651 0.510 2.000          
ATOM    638  O   GLN A  46      16.385  -3.334   5.843-0.510 1.700          
ATOM    639  N   VAL A  47      16.274  -3.916   3.677-0.470 1.850          
ATOM    640  HN  VAL A  47      16.185  -3.618   2.709 0.310 0.225          
ATOM    641  CA  VAL A  47      16.373  -5.335   3.992 0.070 2.275          
ATOM    642  HA  VAL A  47      15.585  -5.605   4.699 0.090 1.320          
ATOM    643  CB  VAL A  47      16.227  -6.145   2.726-0.090 2.275          
ATOM    644  HB  VAL A  47      17.020  -5.886   2.025 0.090 1.320          
ATOM    645  CG1 VAL A  47      16.424  -7.683   3.055-0.270 2.060          
ATOM    646 1HG1 VAL A  47      15.664  -8.034   3.745 0.090 1.320          
ATOM    647 2HG1 VAL A  47      16.308  -8.282   2.150 0.090 1.320          
ATOM    648 3HG1 VAL A  47      17.404  -7.946   3.453 0.090 1.320          
ATOM    649  CG2 VAL A  47      14.912  -5.941   1.987-0.270 2.060          
ATOM    650 1HG2 VAL A  47      14.756  -6.767   1.297 0.090 1.320          
ATOM    651 2HG2 VAL A  47      14.075  -5.972   2.677 0.090 1.320          
ATOM    652 3HG2 VAL A  47      14.864  -5.061   1.373 0.090 1.320          
ATOM    653  C   VAL A  47      17.717  -5.638   4.627 0.510 2.000          
ATOM    654  O   VAL A  47      17.799  -6.275   5.683-0.510 1.700          
ATOM    655  N   PHE A  48      18.795  -5.177   3.997-0.470 1.850          
ATOM    656  HN  PHE A  48      18.700  -4.700   3.103 0.310 0.225          
ATOM    657  CA  PHE A  48      20.112  -5.413   4.569 0.070 2.275          
ATOM    658  HA  PHE A  48      20.329  -6.483   4.596 0.090 1.320          
ATOM    659  CB  PHE A  48      21.063  -4.645   3.620-0.180 2.175          
ATOM    660  1HB PHE A  48      20.780  -4.798   2.578 0.090 1.320          
ATOM    661  2HB PHE A  48      21.060  -3.568   3.777 0.090 1.320          
ATOM    662  CG  PHE A  48      22.436  -5.125   3.786 0.000 1.992          
ATOM    663  CD1 PHE A  48      23.172  -4.775   4.880-0.115 1.992          
ATOM    664  HD1 PHE A  48      22.764  -4.143   5.654 0.115 1.358          
ATOM    665  CE1 PHE A  48      24.544  -5.136   4.975-0.115 1.992          
ATOM    666  HE1 PHE A  48      25.111  -4.810   5.834 0.115 1.358          
ATOM    667  CZ  PHE A  48      25.135  -5.966   4.070-0.115 1.992          
ATOM    668  HZ  PHE A  48      26.159  -6.294   4.175 0.115 1.358          
ATOM    669  CD2 PHE A  48      23.051  -5.866   2.746-0.115 1.992          
ATOM    670  HD2 PHE A  48      22.527  -6.143   1.842 0.115 1.358          
ATOM    671  CE2 PHE A  48      24.389  -6.279   2.981-0.115 1.992          
ATOM    672  HE2 PHE A  48      24.857  -6.886   2.220 0.115 1.358          
ATOM    673  C   PHE A  48      20.222  -4.791   5.952 0.510 2.000          
ATOM    674  O   PHE A  48      20.781  -5.402   6.870-0.510 1.700          
ATOM    675  N   PHE A  49      19.711  -3.572   6.119-0.470 1.850          
ATOM    676  HN  PHE A  49      19.349  -3.067   5.305 0.310 0.225          
ATOM    677  CA  PHE A  49      19.787  -2.922   7.423 0.070 2.275          
ATOM    678  HA  PHE A  49      20.834  -2.876   7.732 0.090 1.320          
ATOM    679  CB  PHE A  49      19.188  -1.405   7.327-0.180 2.175          
ATOM    680  1HB PHE A  49      19.729  -0.833   6.572 0.090 1.320          
ATOM    681  2HB PHE A  49      18.147  -1.434   7.007 0.090 1.320          
ATOM    682  CG  PHE A  49      19.283  -0.696   8.669 0.000 1.992          
ATOM    683  CD1 PHE A  49      20.504  -0.182   9.051-0.115 1.992          
ATOM    684  HD1 PHE A  49      21.354  -0.247   8.386 0.115 1.358          
ATOM    685  CE1 PHE A  49      20.608   0.534  10.225-0.115 1.992          
ATOM    686  HE1 PHE A  49      21.550   1.002  10.470 0.115 1.358          
ATOM    687  CZ  PHE A  49      19.569   0.532  11.172-0.115 1.992          
ATOM    688  HZ  PHE A  49      19.679   1.017  12.130 0.115 1.358          
ATOM    689  CD2 PHE A  49      18.207  -0.620   9.526-0.115 1.992          
ATOM    690  HD2 PHE A  49      17.258  -1.057   9.251 0.115 1.358          
ATOM    691  CE2 PHE A  49      18.368  -0.039  10.789-0.115 1.992          
ATOM    692  HE2 PHE A  49      17.529  -0.026  11.470 0.115 1.358          
ATOM    693  C   PHE A  49      19.011  -3.707   8.468 0.510 2.000          
ATOM    694  O   PHE A  49      19.497  -3.930   9.581-0.510 1.700          
ATOM    695  N   MET A  50      17.796  -4.139   8.123-0.470 1.850          
ATOM    696  HN  MET A  50      17.427  -3.958   7.190 0.310 0.225          
ATOM    697  CA  MET A  50      16.983  -4.867   9.089 0.070 2.275          
ATOM    698  HA  MET A  50      16.898  -4.295  10.015 0.090 1.320          
ATOM    699  CB  MET A  50      15.602  -5.077   8.469-0.180 2.175          
ATOM    700  1HB MET A  50      15.701  -5.506   7.470 0.090 1.320          
ATOM    701  2HB MET A  50      15.033  -5.810   9.041 0.090 1.320          
ATOM    702  CG  MET A  50      14.768  -3.750   8.392-0.140 2.175          
ATOM    703  1HG MET A  50      15.386  -2.972   7.955 0.090 1.320          
ATOM    704  2HG MET A  50      13.917  -3.849   7.734 0.090 1.320          
ATOM    705  SD  MET A  50      14.231  -3.123  10.043-0.090 2.000          
ATOM    706  CE  MET A  50      13.840  -1.525   9.381-0.220 2.060          
ATOM    707  1HE MET A  50      13.418  -0.897  10.164 0.090 1.320          
ATOM    708  2HE MET A  50      14.731  -1.030   8.996 0.090 1.320          
ATOM    709  3HE MET A  50      13.104  -1.617   8.583 0.090 1.320          
ATOM    710  C   MET A  50      17.609  -6.212   9.438 0.510 2.000          
ATOM    711  O   MET A  50      17.596  -6.622  10.604-0.510 1.700          
ATOM    712  N   VAL A  51      18.214  -6.888   8.458-0.470 1.850          
ATOM    713  HN  VAL A  51      18.178  -6.543   7.501 0.310 0.225          
ATOM    714  CA  VAL A  51      18.814  -8.195   8.718 0.070 2.275          
ATOM    715  HA  VAL A  51      18.064  -8.835   9.192 0.090 1.320          
ATOM    716  CB  VAL A  51      19.270  -8.817   7.438-0.090 2.275          
ATOM    717  HB  VAL A  51      19.893  -8.115   6.879 0.090 1.320          
ATOM    718  CG1 VAL A  51      20.115 -10.122   7.767-0.270 2.060          
ATOM    719 1HG1 VAL A  51      21.112  -9.903   8.153 0.090 1.320          
ATOM    720 2HG1 VAL A  51      19.607 -10.770   8.484 0.090 1.320          
ATOM    721 3HG1 VAL A  51      20.270 -10.708   6.861 0.090 1.320          
ATOM    722  CG2 VAL A  51      18.014  -9.151   6.614-0.270 2.060          
ATOM    723 1HG2 VAL A  51      18.271  -9.329   5.570 0.090 1.320          
ATOM    724 2HG2 VAL A  51      17.540 -10.059   6.987 0.090 1.320          
ATOM    725 3HG2 VAL A  51      17.237  -8.391   6.633 0.090 1.320          
ATOM    726  C   VAL A  51      19.971  -8.075   9.706 0.510 2.000          
ATOM    727  O   VAL A  51      20.145  -8.931  10.583-0.510 1.700          
ATOM    728  N   THR A  52      20.770  -7.010   9.595-0.470 1.850          
ATOM    729  HN  THR A  52      20.626  -6.368   8.824 0.310 0.225          
ATOM    730  CA  THR A  52      21.901  -6.840  10.506 0.070 2.275          
ATOM    731  HA  THR A  52      22.486  -7.763  10.496 0.090 1.320          
ATOM    732  CB  THR A  52      22.856  -5.637  10.255 0.140 2.275          
ATOM    733  HB  THR A  52      23.630  -5.599  11.026 0.090 1.320          
ATOM    734  OG1 THR A  52      22.224  -4.368  10.212-0.660 1.770          
ATOM    735  HG1 THR A  52      21.405  -4.427   9.722 0.430 0.225          
ATOM    736  CG2 THR A  52      23.572  -5.947   8.880-0.270 2.060          
ATOM    737 1HG2 THR A  52      24.130  -6.883   8.925 0.090 1.320          
ATOM    738 2HG2 THR A  52      22.872  -6.032   8.051 0.090 1.320          
ATOM    739 3HG2 THR A  52      24.282  -5.160   8.624 0.090 1.320          
ATOM    740  C   THR A  52      21.454  -6.619  11.945 0.510 2.000          
ATOM    741  O   THR A  52      22.195  -6.954  12.876-0.510 1.700          
ATOM    742  N   ARG A  53      20.287  -6.016  12.155-0.470 1.850          
ATOM    743  HN  ARG A  53      19.646  -5.933  11.371 0.310 0.225          
ATOM    744  CA  ARG A  53      19.734  -5.961  13.504 0.070 2.275          
ATOM    745  HA  ARG A  53      20.506  -5.761  14.248 0.090 1.320          
ATOM    746  CB  ARG A  53      18.666  -4.824  13.538-0.180 2.175          
ATOM    747  1HB ARG A  53      17.804  -5.117  12.930 0.090 1.320          
ATOM    748  2HB ARG A  53      18.268  -4.747  14.549 0.090 1.320          
ATOM    749  CG  ARG A  53      19.137  -3.436  13.035-0.180 2.175          
ATOM    750  1HG ARG A  53      19.166  -3.486  11.948 0.090 1.320          
ATOM    751  2HG ARG A  53      18.358  -2.699  13.222 0.090 1.320          
ATOM    752  CD  ARG A  53      20.519  -2.899  13.483 0.200 2.175          
ATOM    753  1HD ARG A  53      21.305  -3.517  13.043 0.090 1.320          
ATOM    754  2HD ARG A  53      20.664  -1.883  13.111 0.090 1.320          
ATOM    755  NE  ARG A  53      20.595  -2.937  14.969-0.700 1.850          
ATOM    756  HE  ARG A  53      19.722  -3.204  15.403 0.440 0.225          
ATOM    757  CZ  ARG A  53      21.650  -2.517  15.647 0.640 2.000          
ATOM    758  NH1 ARG A  53      21.542  -2.343  16.950-0.800 1.850          
ATOM    759 1HH1 ARG A  53      22.326  -2.040  17.515 0.460 0.225          
ATOM    760 2HH1 ARG A  53      20.654  -2.423  17.425 0.460 0.225          
ATOM    761  NH2 ARG A  53      22.821  -2.342  15.054-0.800 1.850          
ATOM    762 1HH2 ARG A  53      23.660  -2.037  15.530 0.460 0.225          
ATOM    763 2HH2 ARG A  53      22.932  -2.564  14.071 0.460 0.225          
ATOM    764  C   ARG A  53      19.130  -7.341  13.720 0.510 2.000          
ATOM    765  O   ARG A  53      18.002  -7.609  13.299-0.510 1.700          
ATOM    766  N   ALA A  54      19.868  -8.223  14.392-0.470 1.850          
ATOM    767  HN  ALA A  54      20.830  -7.951  14.527 0.310 0.225          
ATOM    768  CA  ALA A  54      19.625  -9.643  14.168 0.070 2.275          
ATOM    769  HA  ALA A  54      19.385  -9.765  13.105 0.090 1.320          
ATOM    770  CB  ALA A  54      20.928 -10.416  14.330-0.270 2.060          
ATOM    771  1HB ALA A  54      21.429 -10.223  15.276 0.090 1.320          
ATOM    772  2HB ALA A  54      20.748 -11.490  14.252 0.090 1.320          
ATOM    773  3HB ALA A  54      21.624 -10.157  13.529 0.090 1.320          
ATOM    774  C   ALA A  54      18.380 -10.167  14.879 0.510 2.000          
ATOM    775  O   ALA A  54      17.443 -10.589  14.191-0.510 1.700          
ATOM    776  N   PRO A  55      18.277 -10.141  16.226-0.290 1.850          
ATOM    777  CD  PRO A  55      19.382 -10.154  17.186 0.000 2.175          
ATOM    778  1HD PRO A  55      20.035 -10.999  16.957 0.090 1.320          
ATOM    779  2HD PRO A  55      19.976  -9.241  17.140 0.090 1.320          
ATOM    780  CA  PRO A  55      17.001 -10.554  16.816 0.020 2.275          
ATOM    781  HA  PRO A  55      16.464 -11.317  16.244 0.090 1.320          
ATOM    782  CB  PRO A  55      17.436 -11.156  18.193-0.180 2.175          
ATOM    783  1HB PRO A  55      17.675 -12.212  18.052 0.090 1.320          
ATOM    784  2HB PRO A  55      16.651 -11.110  18.950 0.090 1.320          
ATOM    785  CG  PRO A  55      18.718 -10.370  18.583-0.180 2.175          
ATOM    786  1HG PRO A  55      19.359 -10.920  19.274 0.090 1.320          
ATOM    787  2HG PRO A  55      18.457  -9.415  19.033 0.090 1.320          
ATOM    788  C   PRO A  55      16.052  -9.392  17.085 0.510 2.000          
ATOM    789  O   PRO A  55      14.836  -9.591  17.151-0.510 1.700          
ATOM    790  N   LYS A  56      16.569  -8.167  17.205-0.470 1.850          
ATOM    791  HN  LYS A  56      17.506  -8.031  16.861 0.310 0.225          
ATOM    792  CA  LYS A  56      15.725  -7.026  17.556 0.070 2.275          
ATOM    793  HA  LYS A  56      14.863  -7.372  18.122 0.090 1.320          
ATOM    794  CB  LYS A  56      16.498  -6.054  18.455-0.180 2.175          
ATOM    795  1HB LYS A  56      17.408  -5.754  17.933 0.090 1.320          
ATOM    796  2HB LYS A  56      15.919  -5.132  18.530 0.090 1.320          
ATOM    797  CG  LYS A  56      16.834  -6.532  19.822-0.180 2.175          
ATOM    798  1HG LYS A  56      15.901  -6.852  20.291 0.090 1.320          
ATOM    799  2HG LYS A  56      17.447  -7.428  19.735 0.090 1.320          
ATOM    800  CD  LYS A  56      17.516  -5.518  20.727-0.180 2.175          
ATOM    801  1HD LYS A  56      18.507  -5.277  20.337 0.090 1.320          
ATOM    802  2HD LYS A  56      16.956  -4.579  20.698 0.090 1.320          
ATOM    803  CE  LYS A  56      17.610  -5.972  22.216 0.210 2.175          
ATOM    804  1HE LYS A  56      18.097  -5.181  22.790 0.050 1.320          
ATOM    805  2HE LYS A  56      16.599  -6.043  22.623 0.050 1.320          
ATOM    806  NZ  LYS A  56      18.294  -7.226  22.518-0.301 1.850          
ATOM    807  1HZ LYS A  56      19.258  -7.180  22.222 0.330 0.225          
ATOM    808  2HZ LYS A  56      18.271  -7.382  23.518 0.330 0.225          
ATOM    809  3HZ LYS A  56      17.829  -7.995  22.057 0.330 0.225          
ATOM    810  C   LYS A  56      15.170  -6.404  16.279 0.510 2.000          
ATOM    811  O   LYS A  56      15.551  -5.312  15.854-0.510 1.700          
ATOM    812  N   VAL A  57      14.222  -7.124  15.686-0.470 1.850          
ATOM    813  HN  VAL A  57      13.979  -8.055  16.019 0.310 0.225          
ATOM    814  CA  VAL A  57      13.534  -6.673  14.480 0.070 2.275          
ATOM    815  HA  VAL A  57      13.333  -5.612  14.579 0.090 1.320          
ATOM    816  CB  VAL A  57      14.444  -6.933  13.237-0.090 2.275          
ATOM    817  HB  VAL A  57      15.327  -6.299  13.342 0.090 1.320          
ATOM    818  CG1 VAL A  57      14.956  -8.395  13.236-0.270 2.060          
ATOM    819 1HG1 VAL A  57      15.666  -8.536  12.419 0.090 1.320          
ATOM    820 2HG1 VAL A  57      15.505  -8.666  14.136 0.090 1.320          
ATOM    821 3HG1 VAL A  57      14.173  -9.137  13.083 0.090 1.320          
ATOM    822  CG2 VAL A  57      13.818  -6.555  11.933-0.270 2.060          
ATOM    823 1HG2 VAL A  57      14.597  -6.483  11.175 0.090 1.320          
ATOM    824 2HG2 VAL A  57      13.142  -7.318  11.576 0.090 1.320          
ATOM    825 3HG2 VAL A  57      13.324  -5.587  11.969 0.090 1.320          
ATOM    826  C   VAL A  57      12.284  -7.531  14.290 0.510 2.000          
ATOM    827  O   VAL A  57      12.259  -8.692  14.724-0.510 1.700          
ATOM    828  N   PRO A  58      11.240  -7.024  13.643-0.290 1.850          
ATOM    829  CD  PRO A  58      10.923  -5.609  13.652 0.000 2.175          
ATOM    830  1HD PRO A  58      11.391  -5.005  14.420 0.090 1.320          
ATOM    831  2HD PRO A  58      11.184  -5.182  12.686 0.090 1.320          
ATOM    832  CA  PRO A  58      10.112  -7.884  13.281 0.020 2.275          
ATOM    833  HA  PRO A  58       9.923  -8.648  14.039 0.090 1.320          
ATOM    834  CB  PRO A  58       8.923  -6.947  13.207-0.180 2.175          
ATOM    835  1HB PRO A  58       8.050  -7.351  13.723 0.090 1.320          
ATOM    836  2HB PRO A  58       8.603  -6.766  12.178 0.090 1.320          
ATOM    837  CG  PRO A  58       9.443  -5.632  13.836-0.180 2.175          
ATOM    838  1HG PRO A  58       9.203  -5.659  14.898 0.090 1.320          
ATOM    839  2HG PRO A  58       8.953  -4.752  13.417 0.090 1.320          
ATOM    840  C   PRO A  58      10.363  -8.522  11.922 0.510 2.000          
ATOM    841  O   PRO A  58      10.983  -7.935  11.028-0.510 1.700          
ATOM    842  N   TRP A  59       9.885  -9.764  11.773-0.470 1.850          
ATOM    843  HN  TRP A  59       9.263 -10.156  12.465 0.310 0.225          
ATOM    844  CA  TRP A  59      10.059 -10.453  10.495 0.070 2.275          
ATOM    845  HA  TRP A  59      11.132 -10.431  10.291 0.090 1.320          
ATOM    846  CB  TRP A  59       9.663 -11.973  10.456-0.180 2.175          
ATOM    847  1HB TRP A  59      10.049 -12.419   9.538 0.090 1.320          
ATOM    848  2HB TRP A  59      10.170 -12.495  11.267 0.090 1.320          
ATOM    849  CG  TRP A  59       8.158 -12.308  10.524-0.030 1.992          
ATOM    850  CD1 TRP A  59       7.495 -12.692  11.645 0.035 1.992          
ATOM    851  HD1 TRP A  59       7.947 -12.737  12.625 0.115 1.358          
ATOM    852  NE1 TRP A  59       6.188 -12.968  11.368-0.610 1.850          
ATOM    853  HE1 TRP A  59       5.462 -13.115  12.053 0.380 0.225          
ATOM    854  CE2 TRP A  59       6.024 -12.813  10.001 0.130 1.800          
ATOM    855  CD2 TRP A  59       7.280 -12.393   9.441-0.020 1.800          
ATOM    856  CE3 TRP A  59       7.399 -12.134   8.085-0.115 1.992          
ATOM    857  HE3 TRP A  59       8.342 -11.799   7.685 0.115 1.358          
ATOM    858  CZ3 TRP A  59       6.292 -12.352   7.201-0.115 1.992
[truncated: 2,938,883 more chars]
