# Supplementary material for: Proton transfer pathway in anion channelrhodopsin-1
Source: eLife. 2021 Dec 21;10:e72264. doi: 10.7554/eLife.72264 (PMC8691836; doi:10.7554/eLife.72264)
Supplement: Source data 1. [file elife-72264-supp2.zip › SI_coordinates/E68Q.txt]

model01
ATOM      1  N   CYS A   6      -9.241 -11.692 -36.771-0.568 1.850          
ATOM      2  HT1 CYS A   6      -9.704 -12.579 -36.923 0.286 0.225          
ATOM      3  HT2 CYS A   6      -8.577 -11.526 -37.511 0.286 0.225          
ATOM      4  HT3 CYS A   6      -9.898 -10.927 -36.721 0.286 0.225          
ATOM      5  CA  CYS A   6      -8.541 -11.747 -35.486 0.210 2.275          
ATOM      6  HA  CYS A   6      -7.843 -12.588 -35.471 0.100 1.320          
ATOM      7  CB  CYS A   6      -7.765 -10.346 -35.229-0.143 2.175          
ATOM      8  1HB CYS A   6      -7.147 -10.438 -34.333 0.090 1.320          
ATOM      9  2HB CYS A   6      -7.092 -10.104 -36.052 0.090 1.320          
ATOM     10  SG  CYS A   6      -8.953  -8.979 -34.960-0.394 2.000          
ATOM     11  HG1 CYS A   6      -8.030  -8.027 -34.789 0.123 0.450          
ATOM     12  C   CYS A   6      -9.557 -11.944 -34.379 0.510 2.000          
ATOM     13  O   CYS A   6      -9.216 -11.930 -33.195-0.510 1.700          
ATOM     14  N   ASP A   7     -10.817 -12.100 -34.787-0.470 1.850          
ATOM     15  HN  ASP A   7     -11.004 -12.255 -35.759 0.310 0.225          
ATOM     16  CA  ASP A   7     -11.972 -12.246 -33.909 0.070 2.275          
ATOM     17  HA  ASP A   7     -12.859 -12.378 -34.530 0.090 1.320          
ATOM     18  CB  ASP A   7     -11.924 -13.441 -32.974-0.280 2.175          
ATOM     19  1HB ASP A   7     -11.025 -13.463 -32.360 0.090 1.320          
ATOM     20  2HB ASP A   7     -12.758 -13.411 -32.272 0.090 1.320          
ATOM     21  CG  ASP A   7     -12.046 -14.780 -33.682 0.620 2.000          
ATOM     22  OD1 ASP A   7     -13.179 -15.236 -34.025-0.760 1.700          
ATOM     23  OD2 ASP A   7     -11.014 -15.494 -33.929-0.760 1.700          
ATOM     24  C   ASP A   7     -12.143 -10.970 -33.091 0.510 2.000          
ATOM     25  O   ASP A   7     -11.919 -10.967 -31.873-0.510 1.700          
ATOM     26  N   PRO A   8     -12.564  -9.871 -33.727-0.290 1.850          
ATOM     27  CD  PRO A   8     -12.941  -9.669 -35.164 0.000 2.175          
ATOM     28  1HD PRO A   8     -12.046  -9.751 -35.781 0.090 1.320          
ATOM     29  2HD PRO A   8     -13.667 -10.407 -35.511 0.090 1.320          
ATOM     30  CA  PRO A   8     -12.703  -8.603 -32.998 0.020 2.275          
ATOM     31  HA  PRO A   8     -11.806  -8.403 -32.409 0.090 1.320          
ATOM     32  CB  PRO A   8     -12.897  -7.489 -34.103-0.180 2.175          
ATOM     33  1HB PRO A   8     -11.922  -7.104 -34.403 0.090 1.320          
ATOM     34  2HB PRO A   8     -13.504  -6.640 -33.779 0.090 1.320          
ATOM     35  CG  PRO A   8     -13.513  -8.240 -35.233-0.180 2.175          
ATOM     36  1HG PRO A   8     -13.340  -7.766 -36.200 0.090 1.320          
ATOM     37  2HG PRO A   8     -14.595  -8.278 -35.090 0.090 1.320          
ATOM     38  C   PRO A   8     -13.896  -8.558 -32.067 0.510 2.000          
ATOM     39  O   PRO A   8     -13.969  -7.649 -31.233-0.510 1.700          
ATOM     40  N   ALA A   9     -14.846  -9.483 -32.195-0.470 1.850          
ATOM     41  HN  ALA A   9     -14.758 -10.214 -32.882 0.310 0.225          
ATOM     42  CA  ALA A   9     -15.970  -9.494 -31.271 0.070 2.275          
ATOM     43  HA  ALA A   9     -16.353  -8.474 -31.167 0.090 1.320          
ATOM     44  CB  ALA A   9     -17.152 -10.341 -31.847-0.270 2.060          
ATOM     45  1HB ALA A   9     -17.994 -10.324 -31.151 0.090 1.320          
ATOM     46  2HB ALA A   9     -17.509  -9.945 -32.797 0.090 1.320          
ATOM     47  3HB ALA A   9     -16.871 -11.385 -31.985 0.090 1.320          
ATOM     48  C   ALA A   9     -15.540  -9.896 -29.870 0.510 2.000          
ATOM     49  O   ALA A   9     -16.267  -9.621 -28.910-0.510 1.700          
ATOM     50  N   ILE A  10     -14.365 -10.509 -29.730-0.470 1.850          
ATOM     51  HN  ILE A  10     -13.822 -10.716 -30.552 0.310 0.225          
ATOM     52  CA  ILE A  10     -13.876 -10.961 -28.440 0.070 2.275          
ATOM     53  HA  ILE A  10     -14.629 -10.813 -27.663 0.090 1.320          
ATOM     54  CB  ILE A  10     -13.615 -12.476 -28.522-0.090 2.275          
ATOM     55  HB  ILE A  10     -12.983 -12.654 -29.396 0.090 1.320          
ATOM     56  CG2 ILE A  10     -12.826 -13.052 -27.307-0.270 2.060          
ATOM     57 1HG2 ILE A  10     -12.751 -14.137 -27.371 0.090 1.320          
ATOM     58 2HG2 ILE A  10     -11.807 -12.666 -27.258 0.090 1.320          
ATOM     59 3HG2 ILE A  10     -13.320 -12.807 -26.366 0.090 1.320          
ATOM     60  CG1 ILE A  10     -14.996 -13.310 -28.759-0.180 2.175          
ATOM     61 1HG1 ILE A  10     -15.481 -12.963 -29.672 0.090 1.320          
ATOM     62 2HG1 ILE A  10     -14.738 -14.351 -28.960 0.090 1.320          
ATOM     63  CD1 ILE A  10     -16.027 -13.278 -27.616-0.270 2.060          
ATOM     64  HD1 ILE A  10     -16.398 -12.266 -27.442 0.090 1.320          
ATOM     65  HD2 ILE A  10     -16.891 -13.898 -27.855 0.090 1.320          
ATOM     66  HD3 ILE A  10     -15.605 -13.644 -26.681 0.090 1.320          
ATOM     67  C   ILE A  10     -12.688 -10.143 -27.941 0.510 2.000          
ATOM     68  O   ILE A  10     -12.552  -9.952 -26.726-0.510 1.700          
ATOM     69  N   TYR A  11     -11.860  -9.609 -28.834-0.470 1.850          
ATOM     70  HN  TYR A  11     -12.053  -9.771 -29.811 0.310 0.225          
ATOM     71  CA  TYR A  11     -10.645  -8.907 -28.449 0.070 2.275          
ATOM     72  HA  TYR A  11     -10.468  -9.123 -27.409 0.090 1.320          
ATOM     73  CB  TYR A  11      -9.450  -9.495 -29.266-0.180 2.175          
ATOM     74  1HB TYR A  11      -9.647  -9.438 -30.338 0.090 1.320          
ATOM     75  2HB TYR A  11      -8.536  -8.934 -29.077 0.090 1.320          
ATOM     76  CG  TYR A  11      -9.229 -10.961 -28.867 0.000 1.992          
ATOM     77  CD1 TYR A  11      -8.744 -11.187 -27.562-0.115 1.992          
ATOM     78  HD1 TYR A  11      -8.503 -10.371 -26.901 0.115 1.358          
ATOM     79  CE1 TYR A  11      -8.563 -12.503 -27.153-0.115 1.992          
ATOM     80  HE1 TYR A  11      -8.175 -12.680 -26.161 0.115 1.358          
ATOM     81  CZ  TYR A  11      -8.964 -13.611 -27.898 0.110 1.992          
ATOM     82  OH  TYR A  11      -8.847 -14.906 -27.299-0.540 1.770          
ATOM     83  HH  TYR A  11      -9.205 -15.591 -27.846 0.430 0.225          
ATOM     84  CD2 TYR A  11      -9.502 -12.075 -29.761-0.115 1.992          
ATOM     85  HD2 TYR A  11      -9.863 -11.921 -30.767 0.115 1.358          
ATOM     86  CE2 TYR A  11      -9.481 -13.377 -29.199-0.115 1.992          
ATOM     87  HE2 TYR A  11      -9.796 -14.206 -29.817 0.115 1.358          
ATOM     88  C   TYR A  11     -10.771  -7.400 -28.643 0.510 2.000          
ATOM     89  O   TYR A  11     -11.375  -6.934 -29.616-0.510 1.700          
ATOM     90  N   GLY A  12     -10.207  -6.652 -27.695-0.470 1.850          
ATOM     91  HN  GLY A  12      -9.817  -7.153 -26.893 0.310 0.225          
ATOM     92  CA  GLY A  12      -9.980  -5.226 -27.860-0.020 2.175          
ATOM     93  1HA GLY A  12      -9.376  -5.091 -28.758 0.090 1.320          
ATOM     94  2HA GLY A  12      -9.365  -4.840 -27.056 0.090 1.320          
ATOM     95  C   GLY A  12     -11.198  -4.347 -28.025 0.510 2.000          
ATOM     96  O   GLY A  12     -11.101  -3.304 -28.677-0.510 1.700          
ATOM     97  N   GLU A  13     -12.345  -4.719 -27.449-0.470 1.850          
ATOM     98  HN  GLU A  13     -12.489  -5.645 -27.074 0.310 0.225          
ATOM     99  CA  GLU A  13     -13.481  -3.801 -27.493 0.070 2.275          
ATOM    100  HA  GLU A  13     -13.830  -3.629 -28.513 0.090 1.320          
ATOM    101  CB  GLU A  13     -14.576  -4.499 -26.631-0.180 2.175          
ATOM    102  1HB GLU A  13     -14.333  -4.506 -25.568 0.090 1.320          
ATOM    103  2HB GLU A  13     -15.490  -3.901 -26.703 0.090 1.320          
ATOM    104  CG  GLU A  13     -14.905  -5.931 -27.061-0.279 2.175          
ATOM    105  1HG GLU A  13     -14.909  -6.024 -28.147 0.090 1.320          
ATOM    106  2HG GLU A  13     -14.192  -6.660 -26.679 0.090 1.320          
ATOM    107  CD  GLU A  13     -16.305  -6.354 -26.601 0.621 2.000          
ATOM    108  OE1 GLU A  13     -17.253  -5.838 -27.270-0.756 1.700          
ATOM    109  OE2 GLU A  13     -16.440  -7.234 -25.719-0.756 1.700          
ATOM    110  C   GLU A  13     -13.151  -2.490 -26.800 0.510 2.000          
ATOM    111  O   GLU A  13     -13.615  -1.426 -27.221-0.510 1.700          
ATOM    112  N   TRP A  14     -12.326  -2.548 -25.760-0.470 1.850          
ATOM    113  HN  TRP A  14     -11.940  -3.442 -25.498 0.310 0.225          
ATOM    114  CA  TRP A  14     -11.992  -1.367 -24.979 0.070 2.275          
ATOM    115  HA  TRP A  14     -12.860  -0.700 -24.964 0.090 1.320          
ATOM    116  CB  TRP A  14     -11.650  -1.695 -23.483-0.180 2.175          
ATOM    117  1HB TRP A  14     -12.471  -2.230 -23.021 0.090 1.320          
ATOM    118  2HB TRP A  14     -10.789  -2.345 -23.390 0.090 1.320          
ATOM    119  CG  TRP A  14     -11.376  -0.495 -22.651-0.030 1.992          
ATOM    120  CD1 TRP A  14     -12.184   0.425 -22.082 0.035 1.992          
ATOM    121  HD1 TRP A  14     -13.264   0.378 -22.144 0.115 1.358          
ATOM    122  NE1 TRP A  14     -11.483   1.405 -21.467-0.610 1.850          
ATOM    123  HE1 TRP A  14     -11.907   2.243 -21.085 0.380 0.225          
ATOM    124  CE2 TRP A  14     -10.130   1.206 -21.676 0.130 1.800          
ATOM    125  CD2 TRP A  14     -10.044   0.036 -22.406-0.020 1.800          
ATOM    126  CE3 TRP A  14      -8.777  -0.472 -22.760-0.115 1.992          
ATOM    127  HE3 TRP A  14      -8.699  -1.385 -23.328 0.115 1.358          
ATOM    128  CZ3 TRP A  14      -7.618   0.161 -22.304-0.115 1.992          
ATOM    129  HZ3 TRP A  14      -6.635  -0.222 -22.539 0.115 1.358          
ATOM    130  CZ2 TRP A  14      -9.019   1.960 -21.291-0.115 1.992          
ATOM    131  HZ2 TRP A  14      -9.108   2.886 -20.741 0.115 1.358          
ATOM    132  CH2 TRP A  14      -7.790   1.422 -21.655-0.115 1.992          
ATOM    133  HH2 TRP A  14      -6.897   1.956 -21.366 0.115 1.358          
ATOM    134  C   TRP A  14     -10.848  -0.586 -25.607 0.510 2.000          
ATOM    135  O   TRP A  14     -10.885   0.648 -25.640-0.510 1.700          
ATOM    136  N   SER A  15      -9.817  -1.285 -26.092-0.470 1.850          
ATOM    137  HN  SER A  15      -9.822  -2.292 -26.006 0.310 0.225          
ATOM    138  CA  SER A  15      -8.660  -0.602 -26.667 0.070 2.275          
ATOM    139  HA  SER A  15      -8.285   0.125 -25.939 0.090 1.320          
ATOM    140  CB  SER A  15      -7.481  -1.603 -27.036 0.050 2.175          
ATOM    141  1HB SER A  15      -6.716  -1.056 -27.593 0.090 1.320          
ATOM    142  2HB SER A  15      -6.987  -1.915 -26.117 0.090 1.320          
ATOM    143  OG  SER A  15      -7.873  -2.761 -27.802-0.660 1.770          
ATOM    144  HG1 SER A  15      -8.415  -2.460 -28.524 0.430 0.225          
ATOM    145  C   SER A  15      -9.027   0.188 -27.920 0.510 2.000          
ATOM    146  O   SER A  15      -8.378   1.194 -28.227-0.510 1.700          
ATOM    147  N   ARG A  16     -10.060  -0.233 -28.651-0.470 1.850          
ATOM    148  HN  ARG A  16     -10.625  -1.013 -28.339 0.310 0.225          
ATOM    149  CA  ARG A  16     -10.462   0.512 -29.839 0.070 2.275          
ATOM    150  HA  ARG A  16      -9.606   0.714 -30.488 0.090 1.320          
ATOM    151  CB  ARG A  16     -11.531  -0.302 -30.594-0.180 2.175          
ATOM    152  1HB ARG A  16     -12.259  -0.696 -29.880 0.090 1.320          
ATOM    153  2HB ARG A  16     -12.114   0.372 -31.229 0.090 1.320          
ATOM    154  CG  ARG A  16     -11.042  -1.404 -31.479-0.180 2.175          
ATOM    155  1HG ARG A  16     -10.450  -0.967 -32.284 0.090 1.320          
ATOM    156  2HG ARG A  16     -10.360  -2.027 -30.900 0.090 1.320          
ATOM    157  CD  ARG A  16     -12.201  -2.328 -32.098 0.200 2.175          
ATOM    158  1HD ARG A  16     -12.953  -2.518 -31.332 0.090 1.320          
ATOM    159  2HD ARG A  16     -12.713  -1.816 -32.915 0.090 1.320          
ATOM    160  NE  ARG A  16     -11.581  -3.561 -32.569-0.700 1.850          
ATOM    161  HE  ARG A  16     -10.869  -3.428 -33.273 0.440 0.225          
ATOM    162  CZ  ARG A  16     -11.840  -4.763 -32.052 0.640 2.000          
ATOM    163  NH1 ARG A  16     -12.912  -5.017 -31.286-0.800 1.850          
ATOM    164 1HH1 ARG A  16     -13.106  -5.951 -30.895 0.460 0.225          
ATOM    165 2HH1 ARG A  16     -13.677  -4.367 -31.173 0.460 0.225          
ATOM    166  NH2 ARG A  16     -10.829  -5.622 -32.038-0.800 1.850          
ATOM    167 1HH2 ARG A  16     -10.909  -6.385 -31.359 0.460 0.225          
ATOM    168 2HH2 ARG A  16      -9.969  -5.508 -32.547 0.460 0.225          
ATOM    169  C   ARG A  16     -11.092   1.847 -29.473 0.510 2.000          
ATOM    170  O   ARG A  16     -10.770   2.881 -30.070-0.510 1.700          
ATOM    171  N   GLU A  17     -11.998   1.849 -28.495-0.470 1.850          
ATOM    172  HN  GLU A  17     -12.294   0.991 -28.057 0.310 0.225          
ATOM    173  CA  GLU A  17     -12.723   3.072 -28.190 0.070 2.275          
ATOM    174  HA  GLU A  17     -12.989   3.619 -29.100 0.090 1.320          
ATOM    175  CB  GLU A  17     -14.034   2.561 -27.477-0.180 2.175          
ATOM    176  1HB GLU A  17     -14.446   1.709 -28.024 0.090 1.320          
ATOM    177  2HB GLU A  17     -13.796   2.178 -26.486 0.090 1.320          
ATOM    178  CG  GLU A  17     -15.140   3.584 -27.344-0.280 2.175          
ATOM    179  1HG GLU A  17     -15.909   3.223 -26.663 0.090 1.320          
ATOM    180  2HG GLU A  17     -14.780   4.533 -26.946 0.090 1.320          
ATOM    181  CD  GLU A  17     -15.809   3.820 -28.635 0.620 2.000          
ATOM    182  OE1 GLU A  17     -15.827   4.991 -29.132-0.759 1.700          
ATOM    183  OE2 GLU A  17     -16.459   2.895 -29.241-0.759 1.700          
ATOM    184  C   GLU A  17     -11.922   3.977 -27.264 0.510 2.000          
ATOM    185  O   GLU A  17     -12.165   5.186 -27.230-0.510 1.700          
ATOM    186  N   ASN A  18     -10.947   3.427 -26.545-0.470 1.850          
ATOM    187  HN  ASN A  18     -10.801   2.427 -26.625 0.310 0.225          
ATOM    188  CA  ASN A  18     -10.028   4.212 -25.729 0.070 2.275          
ATOM    189  HA  ASN A  18     -10.237   5.281 -25.817 0.090 1.320          
ATOM    190  CB  ASN A  18     -10.155   3.877 -24.238-0.180 2.175          
ATOM    191  1HB ASN A  18      -9.958   2.816 -24.075 0.090 1.320          
ATOM    192  2HB ASN A  18      -9.378   4.408 -23.698 0.090 1.320          
ATOM    193  CG  ASN A  18     -11.435   4.248 -23.583 0.550 2.000          
ATOM    194  OD1 ASN A  18     -11.596   5.301 -22.950-0.550 1.700          
ATOM    195  ND2 ASN A  18     -12.434   3.354 -23.742-0.620 1.850          
ATOM    196 1HD2 ASN A  18     -13.361   3.611 -23.438 0.320 0.225          
ATOM    197 2HD2 ASN A  18     -12.283   2.532 -24.309 0.300 0.225          
ATOM    198  C   ASN A  18      -8.626   3.991 -26.277 0.510 2.000          
ATOM    199  O   ASN A  18      -7.882   3.137 -25.791-0.510 1.700          
ATOM    200  N   GLN A  19      -8.260   4.771 -27.289-0.470 1.850          
ATOM    201  HN  GLN A  19      -8.968   5.311 -27.771 0.310 0.225          
ATOM    202  CA  GLN A  19      -6.899   4.707 -27.799 0.070 2.275          
ATOM    203  HA  GLN A  19      -6.488   3.697 -27.775 0.090 1.320          
ATOM    204  CB  GLN A  19      -6.857   5.296 -29.275-0.180 2.175          
ATOM    205  1HB GLN A  19      -7.366   6.259 -29.333 0.090 1.320          
ATOM    206  2HB GLN A  19      -5.827   5.479 -29.594 0.090 1.320          
ATOM    207  CG  GLN A  19      -7.497   4.300 -30.288-0.180 2.175          
ATOM    208  1HG GLN A  19      -8.416   3.875 -29.885 0.090 1.320          
ATOM    209  2HG GLN A  19      -7.817   4.866 -31.164 0.090 1.320          
ATOM    210  CD  GLN A  19      -6.622   3.156 -30.823 0.550 2.000          
ATOM    211  OE1 GLN A  19      -6.145   3.234 -31.941-0.550 1.700          
ATOM    212  NE2 GLN A  19      -6.350   2.132 -29.962-0.620 1.850          
ATOM    213 1HE2 GLN A  19      -5.711   1.419 -30.269 0.320 0.225          
ATOM    214 2HE2 GLN A  19      -6.891   2.037 -29.108 0.300 0.225          
ATOM    215  C   GLN A  19      -5.982   5.653 -27.044 0.510 2.000          
ATOM    216  O   GLN A  19      -4.786   5.375 -26.912-0.510 1.700          
ATOM    217  N   PHE A  20      -6.516   6.775 -26.553-0.470 1.850          
ATOM    218  HN  PHE A  20      -7.468   7.013 -26.790 0.310 0.225          
ATOM    219  CA  PHE A  20      -5.710   7.694 -25.759 0.070 2.275          
ATOM    220  HA  PHE A  20      -4.794   7.949 -26.297 0.090 1.320          
ATOM    221  CB  PHE A  20      -6.474   8.912 -25.362-0.180 2.175          
ATOM    222  1HB PHE A  20      -7.233   8.683 -24.609 0.090 1.320          
ATOM    223  2HB PHE A  20      -5.808   9.656 -24.922 0.090 1.320          
ATOM    224  CG  PHE A  20      -7.130   9.516 -26.536 0.000 1.992          
ATOM    225  CD1 PHE A  20      -6.509   9.513 -27.792-0.115 1.992          
ATOM    226  HD1 PHE A  20      -5.545   9.055 -27.954 0.115 1.358          
ATOM    227  CE1 PHE A  20      -7.032  10.286 -28.895-0.115 1.992          
ATOM    228  HE1 PHE A  20      -6.518  10.360 -29.843 0.115 1.358          
ATOM    229  CZ  PHE A  20      -8.282  10.825 -28.698-0.115 1.992          
ATOM    230  HZ  PHE A  20      -8.754  11.348 -29.519 0.115 1.358          
ATOM    231  CD2 PHE A  20      -8.336  10.095 -26.395-0.115 1.992          
ATOM    232  HD2 PHE A  20      -8.843  10.074 -25.440 0.115 1.358          
ATOM    233  CE2 PHE A  20      -8.993  10.715 -27.465-0.115 1.992          
ATOM    234  HE2 PHE A  20      -9.977  11.148 -27.347 0.115 1.358          
ATOM    235  C   PHE A  20      -5.288   7.065 -24.436 0.510 2.000          
ATOM    236  O   PHE A  20      -4.235   7.413 -23.893-0.510 1.700          
ATOM    237  N   CYX A  21      -6.083   6.127 -23.918-0.470 1.850          
ATOM    238  HN  CYX A  21      -6.922   5.977 -24.435 0.310 0.225          
ATOM    239  CA  CYX A  21      -5.831   5.509 -22.621 0.070 2.275          
ATOM    240  HA  CYX A  21      -5.362   6.262 -22.004 0.090 1.320          
ATOM    241  CB  CYX A  21      -7.084   5.197 -21.769-0.100 2.175          
ATOM    242  1HB CYX A  21      -7.762   6.027 -21.476 0.090 1.320          
ATOM    243  2HB CYX A  21      -7.654   4.494 -22.414 0.090 1.320          
ATOM    244  SG  CYX A  21      -6.722   4.508 -20.078-0.080 1.975          
ATOM    245  C   CYX A  21      -4.883   4.321 -22.711 0.510 2.000          
ATOM    246  O   CYX A  21      -4.169   4.034 -21.745-0.510 1.700          
ATOM    247  N   VAL A  22      -4.862   3.619 -23.848-0.470 1.850          
ATOM    248  HN  VAL A  22      -5.452   3.870 -24.629 0.310 0.225          
ATOM    249  CA  VAL A  22      -3.966   2.477 -23.990 0.070 2.275          
ATOM    250  HA  VAL A  22      -4.050   1.893 -23.070 0.090 1.320          
ATOM    251  CB  VAL A  22      -4.554   1.559 -25.125-0.090 2.275          
ATOM    252  HB  VAL A  22      -5.642   1.508 -25.037 0.090 1.320          
ATOM    253  CG1 VAL A  22      -4.184   2.138 -26.462-0.270 2.060          
ATOM    254 1HG1 VAL A  22      -4.595   3.123 -26.579 0.090 1.320          
ATOM    255 2HG1 VAL A  22      -3.107   2.202 -26.634 0.090 1.320          
ATOM    256 3HG1 VAL A  22      -4.597   1.544 -27.278 0.090 1.320          
ATOM    257  CG2 VAL A  22      -4.013   0.172 -25.034-0.270 2.060          
ATOM    258 1HG2 VAL A  22      -2.925   0.154 -25.123 0.090 1.320          
ATOM    259 2HG2 VAL A  22      -4.272  -0.291 -24.081 0.090 1.320          
ATOM    260 3HG2 VAL A  22      -4.419  -0.463 -25.821 0.090 1.320          
ATOM    261  C   VAL A  22      -2.505   2.907 -24.050 0.510 2.000          
ATOM    262  O   VAL A  22      -1.617   2.131 -23.680-0.510 1.700          
ATOM    263  N   GLU A  23      -2.234   4.138 -24.472-0.470 1.850          
ATOM    264  HN  GLU A  23      -2.967   4.659 -24.930 0.310 0.225          
ATOM    265  CA  GLU A  23      -0.869   4.637 -24.570 0.070 2.275          
ATOM    266  HA  GLU A  23      -0.183   3.867 -24.939 0.090 1.320          
ATOM    267  CB  GLU A  23      -0.899   5.869 -25.617-0.180 2.175          
ATOM    268  1HB GLU A  23      -1.722   6.550 -25.404 0.090 1.320          
ATOM    269  2HB GLU A  23       0.017   6.456 -25.506 0.090 1.320          
ATOM    270  CG  GLU A  23      -0.956   5.406 -27.147-0.280 2.175          
ATOM    271  1HG GLU A  23      -1.713   4.636 -27.294 0.090 1.320          
ATOM    272  2HG GLU A  23      -1.254   6.247 -27.771 0.090 1.320          
ATOM    273  CD  GLU A  23       0.351   4.915 -27.724 0.620 2.000          
ATOM    274  OE1 GLU A  23       1.325   5.719 -27.740-0.760 1.700          
ATOM    275  OE2 GLU A  23       0.469   3.753 -28.150-0.760 1.700          
ATOM    276  C   GLU A  23      -0.345   5.171 -23.244 0.510 2.000          
ATOM    277  O   GLU A  23       0.854   5.054 -22.968-0.510 1.700          
ATOM    278  N   LYS A  24      -1.214   5.752 -22.418-0.470 1.850          
ATOM    279  HN  LYS A  24      -2.179   5.785 -22.711 0.310 0.225          
ATOM    280  CA  LYS A  24      -0.817   6.205 -21.093 0.070 2.275          
ATOM    281  HA  LYS A  24       0.109   6.784 -21.115 0.090 1.320          
ATOM    282  CB  LYS A  24      -1.997   6.959 -20.425-0.180 2.175          
ATOM    283  1HB LYS A  24      -2.888   6.322 -20.459 0.090 1.320          
ATOM    284  2HB LYS A  24      -1.844   7.167 -19.374 0.090 1.320          
ATOM    285  CG  LYS A  24      -2.269   8.252 -21.185-0.180 2.175          
ATOM    286  1HG LYS A  24      -1.486   8.970 -20.945 0.090 1.320          
ATOM    287  2HG LYS A  24      -2.223   8.088 -22.264 0.090 1.320          
ATOM    288  CD  LYS A  24      -3.660   8.750 -20.831-0.180 2.175          
ATOM    289  1HD LYS A  24      -4.414   8.004 -21.080 0.090 1.320          
ATOM    290  2HD LYS A  24      -3.755   8.922 -19.756 0.090 1.320          
ATOM    291  CE  LYS A  24      -3.971  10.059 -21.626 0.210 2.175          
ATOM    292  1HE LYS A  24      -4.018   9.839 -22.694 0.050 1.320          
ATOM    293  2HE LYS A  24      -4.962  10.421 -21.346 0.050 1.320          
ATOM    294  NZ  LYS A  24      -2.957  11.183 -21.408-0.302 1.850          
ATOM    295  1HZ LYS A  24      -3.243  11.984 -21.956 0.330 0.225          
ATOM    296  2HZ LYS A  24      -2.940  11.441 -20.433 0.330 0.225          
ATOM    297  3HZ LYS A  24      -2.047  10.880 -21.721 0.330 0.225          
ATOM    298  C   LYS A  24      -0.703   5.066 -20.088 0.510 2.000          
ATOM    299  O   LYS A  24      -0.202   5.291 -18.982-0.510 1.700          
ATOM    300  N   SER A  25      -1.140   3.857 -20.446-0.470 1.850          
ATOM    301  HN  SER A  25      -1.460   3.699 -21.392 0.310 0.225          
ATOM    302  CA  SER A  25      -1.228   2.777 -19.468 0.070 2.275          
ATOM    303  HA  SER A  25      -1.722   3.161 -18.579 0.090 1.320          
ATOM    304  CB  SER A  25      -2.059   1.603 -20.001 0.050 2.175          
ATOM    305  1HB SER A  25      -1.650   1.250 -20.951 0.090 1.320          
ATOM    306  2HB SER A  25      -1.974   0.764 -19.308 0.090 1.320          
ATOM    307  OG  SER A  25      -3.437   1.880 -20.160-0.660 1.770          
ATOM    308  HG1 SER A  25      -3.567   2.629 -20.743 0.430 0.225          
ATOM    309  C   SER A  25       0.138   2.306 -18.982 0.510 2.000          
ATOM    310  O   SER A  25       0.240   1.772 -17.870-0.510 1.700          
ATOM    311  N   LEU A  26       1.187   2.468 -19.781-0.470 1.850          
ATOM    312  HN  LEU A  26       1.114   3.026 -20.621 0.310 0.225          
ATOM    313  CA  LEU A  26       2.488   1.913 -19.434 0.070 2.275          
ATOM    314  HA  LEU A  26       2.467   1.350 -18.499 0.090 1.320          
ATOM    315  CB  LEU A  26       2.957   0.991 -20.515-0.180 2.175          
ATOM    316  1HB LEU A  26       3.144   1.581 -21.417 0.090 1.320          
ATOM    317  2HB LEU A  26       3.925   0.559 -20.252 0.090 1.320          
ATOM    318  CG  LEU A  26       1.998  -0.143 -20.866-0.090 2.275          
ATOM    319  HG  LEU A  26       1.035   0.283 -21.152 0.090 1.320          
ATOM    320  CD1 LEU A  26       2.527  -0.881 -22.115-0.270 2.060          
ATOM    321 1HD1 LEU A  26       1.830  -1.650 -22.448 0.090 1.320          
ATOM    322 2HD1 LEU A  26       2.657  -0.195 -22.955 0.090 1.320          
ATOM    323 3HD1 LEU A  26       3.490  -1.358 -21.929 0.090 1.320          
ATOM    324  CD2 LEU A  26       1.734  -1.211 -19.771-0.270 2.060          
ATOM    325 1HD2 LEU A  26       1.064  -1.985 -20.132 0.090 1.320          
ATOM    326 2HD2 LEU A  26       2.658  -1.691 -19.445 0.090 1.320          
ATOM    327 3HD2 LEU A  26       1.268  -0.763 -18.893 0.090 1.320          
ATOM    328  C   LEU A  26       3.524   3.015 -19.260 0.510 2.000          
ATOM    329  O   LEU A  26       3.313   4.168 -19.644-0.510 1.700          
ATOM    330  N   ILE A  27       4.664   2.633 -18.687-0.470 1.850          
ATOM    331  HN  ILE A  27       4.814   1.660 -18.479 0.310 0.225          
ATOM    332  CA  ILE A  27       5.770   3.561 -18.464 0.070 2.275          
ATOM    333  HA  ILE A  27       5.345   4.533 -18.201 0.090 1.320          
ATOM    334  CB  ILE A  27       6.586   3.099 -17.260-0.090 2.275          
ATOM    335  HB  ILE A  27       7.084   2.161 -17.515 0.090 1.320          
ATOM    336  CG2 ILE A  27       7.660   4.192 -16.983-0.270 2.060          
ATOM    337 1HG2 ILE A  27       7.210   5.132 -16.662 0.090 1.320          
ATOM    338 2HG2 ILE A  27       8.382   3.886 -16.229 0.090 1.320          
ATOM    339 3HG2 ILE A  27       8.271   4.417 -17.858 0.090 1.320          
ATOM    340  CG1 ILE A  27       5.819   2.942 -15.950-0.180 2.175          
ATOM    341 1HG1 ILE A  27       5.361   3.881 -15.636 0.090 1.320          
ATOM    342 2HG1 ILE A  27       5.000   2.234 -16.083 0.090 1.320          
ATOM    343  CD1 ILE A  27       6.781   2.376 -14.814-0.270 2.060          
ATOM    344  HD1 ILE A  27       7.390   1.543 -15.169 0.090 1.320          
ATOM    345  HD2 ILE A  27       7.441   3.138 -14.402 0.090 1.320          
ATOM    346  HD3 ILE A  27       6.190   2.004 -13.977 0.090 1.320          
ATOM    347  C   ILE A  27       6.549   3.727 -19.765 0.510 2.000          
ATOM    348  O   ILE A  27       7.089   2.758 -20.309-0.510 1.700          
ATOM    349  N   THR A  28       6.589   4.957 -20.277-0.470 1.850          
ATOM    350  HN  THR A  28       6.081   5.715 -19.842 0.310 0.225          
ATOM    351  CA  THR A  28       7.311   5.293 -21.498 0.070 2.275          
ATOM    352  HA  THR A  28       7.548   4.387 -22.062 0.090 1.320          
ATOM    353  CB  THR A  28       6.556   6.245 -22.452 0.140 2.275          
ATOM    354  HB  THR A  28       7.225   6.718 -23.178 0.090 1.320          
ATOM    355  OG1 THR A  28       5.833   7.252 -21.678-0.660 1.770          
ATOM    356  HG1 THR A  28       5.394   7.795 -22.319 0.430 0.225          
ATOM    357  CG2 THR A  28       5.459   5.477 -23.209-0.270 2.060          
ATOM    358 1HG2 THR A  28       5.889   4.680 -23.818 0.090 1.320          
ATOM    359 2HG2 THR A  28       4.745   5.008 -22.528 0.090 1.320          
ATOM    360 3HG2 THR A  28       4.896   6.118 -23.889 0.090 1.320          
ATOM    361  C   THR A  28       8.656   5.966 -21.249 0.510 2.000          
ATOM    362  O   THR A  28       9.597   5.740 -22.016-0.510 1.700          
ATOM    363  N   LEU A  29       8.769   6.788 -20.208-0.470 1.850          
ATOM    364  HN  LEU A  29       7.964   6.925 -19.607 0.310 0.225          
ATOM    365  CA  LEU A  29       9.967   7.587 -19.989 0.070 2.275          
ATOM    366  HA  LEU A  29      10.352   7.877 -20.970 0.090 1.320          
ATOM    367  CB  LEU A  29       9.746   8.894 -19.200-0.180 2.175          
ATOM    368  1HB LEU A  29       9.424   8.612 -18.196 0.090 1.320          
ATOM    369  2HB LEU A  29      10.693   9.421 -19.074 0.090 1.320          
ATOM    370  CG  LEU A  29       8.698   9.838 -19.809-0.090 2.275          
ATOM    371  HG  LEU A  29       7.805   9.268 -20.075 0.090 1.320          
ATOM    372  CD1 LEU A  29       8.298  10.870 -18.804-0.270 2.060          
ATOM    373 1HD1 LEU A  29       7.539  11.540 -19.210 0.090 1.320          
ATOM    374 2HD1 LEU A  29       7.876  10.410 -17.910 0.090 1.320          
ATOM    375 3HD1 LEU A  29       9.146  11.483 -18.495 0.090 1.320          
ATOM    376  CD2 LEU A  29       9.246  10.514 -21.079-0.270 2.060          
ATOM    377 1HD2 LEU A  29      10.163  11.071 -20.885 0.090 1.320          
ATOM    378 2HD2 LEU A  29       9.462   9.786 -21.862 0.090 1.320          
ATOM    379 3HD2 LEU A  29       8.522  11.213 -21.500 0.090 1.320          
ATOM    380  C   LEU A  29      11.054   6.767 -19.307 0.510 2.000          
ATOM    381  O   LEU A  29      10.801   6.096 -18.302-0.510 1.700          
ATOM    382  N   ASP A  30      12.273   6.849 -19.842-0.470 1.850          
ATOM    383  HN  ASP A  30      12.388   7.211 -20.784 0.310 0.225          
ATOM    384  CA  ASP A  30      13.382   6.071 -19.295 0.070 2.275          
ATOM    385  HA  ASP A  30      13.135   5.008 -19.284 0.090 1.320          
ATOM    386  CB  ASP A  30      14.572   6.320 -20.196-0.280 2.175          
ATOM    387  1HB ASP A  30      14.773   7.381 -20.345 0.090 1.320          
ATOM    388  2HB ASP A  30      15.476   5.894 -19.759 0.090 1.320          
ATOM    389  CG  ASP A  30      14.411   5.638 -21.577 0.620 2.000          
ATOM    390  OD1 ASP A  30      14.340   4.400 -21.616-0.760 1.700          
ATOM    391  OD2 ASP A  30      14.259   6.376 -22.562-0.760 1.700          
ATOM    392  C   ASP A  30      13.740   6.530 -17.887 0.510 2.000          
ATOM    393  O   ASP A  30      14.115   5.712 -17.039-0.510 1.700          
ATOM    394  N   GLY A  31      13.654   7.835 -17.628-0.470 1.850          
ATOM    395  HN  GLY A  31      13.418   8.458 -18.386 0.310 0.225          
ATOM    396  CA  GLY A  31      13.904   8.326 -16.284-0.020 2.175          
ATOM    397  1HA GLY A  31      13.829   9.413 -16.272 0.090 1.320          
ATOM    398  2HA GLY A  31      14.926   8.080 -15.987 0.090 1.320          
ATOM    399  C   GLY A  31      12.939   7.757 -15.261 0.510 2.000          
ATOM    400  O   GLY A  31      13.332   7.427 -14.142-0.510 1.700          
ATOM    401  N   ILE A  32      11.666   7.609 -15.639-0.470 1.850          
ATOM    402  HN  ILE A  32      11.408   7.754 -16.604 0.310 0.225          
ATOM    403  CA  ILE A  32      10.697   7.002 -14.730 0.070 2.275          
ATOM    404  HA  ILE A  32      10.802   7.517 -13.773 0.090 1.320          
ATOM    405  CB  ILE A  32       9.269   7.139 -15.133-0.090 2.275          
ATOM    406  HB  ILE A  32       9.166   6.736 -16.143 0.090 1.320          
ATOM    407  CG2 ILE A  32       8.277   6.365 -14.230-0.270 2.060          
ATOM    408 1HG2 ILE A  32       7.247   6.620 -14.471 0.090 1.320          
ATOM    409 2HG2 ILE A  32       8.362   5.286 -14.346 0.090 1.320          
ATOM    410 3HG2 ILE A  32       8.427   6.580 -13.176 0.090 1.320          
ATOM    411  CG1 ILE A  32       8.813   8.664 -15.175-0.180 2.175          
ATOM    412 1HG1 ILE A  32       9.497   9.240 -15.799 0.090 1.320          
ATOM    413 2HG1 ILE A  32       7.850   8.719 -15.677 0.090 1.320          
ATOM    414  CD1 ILE A  32       8.693   9.329 -13.816-0.270 2.060          
ATOM    415  HD1 ILE A  32       7.915   8.866 -13.209 0.090 1.320          
ATOM    416  HD2 ILE A  32       9.625   9.310 -13.252 0.090 1.320          
ATOM    417  HD3 ILE A  32       8.412  10.376 -13.930 0.090 1.320          
ATOM    418  C   ILE A  32      11.106   5.575 -14.411 0.510 2.000          
ATOM    419  O   ILE A  32      10.974   5.115 -13.272-0.510 1.700          
ATOM    420  N   LYS A  33      11.618   4.854 -15.409-0.470 1.850          
ATOM    421  HN  LYS A  33      11.702   5.255 -16.336 0.310 0.225          
ATOM    422  CA  LYS A  33      12.072   3.494 -15.158 0.070 2.275          
ATOM    423  HA  LYS A  33      11.254   2.934 -14.702 0.090 1.320          
ATOM    424  CB  LYS A  33      12.414   2.820 -16.425-0.180 2.175          
ATOM    425  1HB LYS A  33      13.126   3.421 -16.991 0.090 1.320          
ATOM    426  2HB LYS A  33      12.940   1.888 -16.203 0.090 1.320          
ATOM    427  CG  LYS A  33      11.237   2.492 -17.268-0.180 2.175          
ATOM    428  1HG LYS A  33      10.631   1.728 -16.774 0.090 1.320          
ATOM    429  2HG LYS A  33      10.594   3.372 -17.323 0.090 1.320          
ATOM    430  CD  LYS A  33      11.506   2.072 -18.746-0.180 2.175          
ATOM    431  1HD LYS A  33      10.561   2.127 -19.291 0.090 1.320          
ATOM    432  2HD LYS A  33      12.150   2.823 -19.210 0.090 1.320          
ATOM    433  CE  LYS A  33      12.120   0.641 -18.922 0.210 2.175          
ATOM    434  1HE LYS A  33      13.010   0.544 -18.299 0.050 1.320          
ATOM    435  2HE LYS A  33      11.417  -0.119 -18.577 0.050 1.320          
ATOM    436  NZ  LYS A  33      12.509   0.360 -20.321-0.300 1.850          
ATOM    437  1HZ LYS A  33      13.167   1.065 -20.635 0.330 0.225          
ATOM    438  2HZ LYS A  33      12.938  -0.551 -20.382 0.330 0.225          
ATOM    439  3HZ LYS A  33      11.698   0.399 -20.921 0.330 0.225          
ATOM    440  C   LYS A  33      13.222   3.472 -14.165 0.510 2.000          
ATOM    441  O   LYS A  33      13.268   2.606 -13.285-0.510 1.700          
ATOM    442  N   TYR A  34      14.151   4.430 -14.273-0.470 1.850          
ATOM    443  HN  TYR A  34      14.084   5.101 -15.032 0.310 0.225          
ATOM    444  CA  TYR A  34      15.296   4.443 -13.365 0.070 2.275          
ATOM    445  HA  TYR A  34      15.724   3.437 -13.396 0.090 1.320          
ATOM    446  CB  TYR A  34      16.422   5.450 -13.850-0.180 2.175          
ATOM    447  1HB TYR A  34      16.307   5.657 -14.915 0.090 1.320          
ATOM    448  2HB TYR A  34      16.313   6.418 -13.357 0.090 1.320          
ATOM    449  CG  TYR A  34      17.765   4.927 -13.608 0.000 1.992          
ATOM    450  CD1 TYR A  34      18.389   5.029 -12.324-0.115 1.992          
ATOM    451  HD1 TYR A  34      17.862   5.500 -11.508 0.115 1.358          
ATOM    452  CE1 TYR A  34      19.668   4.621 -12.136-0.115 1.992          
ATOM    453  HE1 TYR A  34      20.135   4.756 -11.171 0.115 1.358          
ATOM    454  CZ  TYR A  34      20.364   3.883 -13.173 0.110 1.992          
ATOM    455  OH  TYR A  34      21.662   3.522 -12.851-0.540 1.770          
ATOM    456  HH  TYR A  34      22.149   3.168 -13.579 0.430 0.225          
ATOM    457  CD2 TYR A  34      18.474   4.363 -14.633-0.115 1.992          
ATOM    458  HD2 TYR A  34      18.038   4.300 -15.620 0.115 1.358          
ATOM    459  CE2 TYR A  34      19.761   3.851 -14.440-0.115 1.992          
ATOM    460  HE2 TYR A  34      20.284   3.414 -15.278 0.115 1.358          
ATOM    461  C   TYR A  34      14.867   4.691 -11.923 0.510 2.000          
ATOM    462  O   TYR A  34      15.442   4.109 -10.996-0.510 1.700          
ATOM    463  N   VAL A  35      13.867   5.553 -11.708-0.470 1.850          
ATOM    464  HN  VAL A  35      13.448   6.039 -12.494 0.310 0.225          
ATOM    465  CA  VAL A  35      13.374   5.783 -10.351 0.070 2.275          
ATOM    466  HA  VAL A  35      14.203   6.149  -9.741 0.090 1.320          
ATOM    467  CB  VAL A  35      12.210   6.843 -10.365-0.090 2.275          
ATOM    468  HB  VAL A  35      11.400   6.541 -11.032 0.090 1.320          
ATOM    469  CG1 VAL A  35      11.691   7.061  -8.954-0.270 2.060          
ATOM    470 1HG1 VAL A  35      11.081   6.232  -8.607 0.090 1.320          
ATOM    471 2HG1 VAL A  35      12.503   7.194  -8.237 0.090 1.320          
ATOM    472 3HG1 VAL A  35      11.068   7.953  -8.899 0.090 1.320          
ATOM    473  CG2 VAL A  35      12.904   8.190 -10.880-0.270 2.060          
ATOM    474 1HG2 VAL A  35      12.170   8.991 -10.972 0.090 1.320          
ATOM    475 2HG2 VAL A  35      13.672   8.532 -10.186 0.090 1.320          
ATOM    476 3HG2 VAL A  35      13.381   8.092 -11.849 0.090 1.320          
ATOM    477  C   VAL A  35      12.896   4.482  -9.726 0.510 2.000          
ATOM    478  O   VAL A  35      13.039   4.279  -8.515-0.510 1.700          
ATOM    479  N   GLN A  36      12.335   3.578 -10.529-0.470 1.850          
ATOM    480  HN  GLN A  36      12.284   3.755 -11.524 0.310 0.225          
ATOM    481  CA  GLN A  36      11.962   2.274  -9.998 0.070 2.275          
ATOM    482  HA  GLN A  36      11.321   2.443  -9.132 0.090 1.320          
ATOM    483  CB  GLN A  36      11.160   1.416 -10.984-0.180 2.175          
ATOM    484  1HB GLN A  36      11.860   0.910 -11.650 0.090 1.320          
ATOM    485  2HB GLN A  36      10.697   0.602 -10.428 0.090 1.320          
ATOM    486  CG  GLN A  36      10.071   2.075 -11.934-0.180 2.175          
ATOM    487  1HG GLN A  36      10.553   2.789 -12.591 0.090 1.320          
ATOM    488  2HG GLN A  36       9.646   1.314 -12.588 0.090 1.320          
ATOM    489  CD  GLN A  36       8.914   2.760 -11.198 0.550 2.000          
ATOM    490  OE1 GLN A  36       8.175   2.072 -10.494-0.550 1.700          
ATOM    491  NE2 GLN A  36       8.703   4.070 -11.356-0.620 1.850          
ATOM    492 1HE2 GLN A  36       7.899   4.495 -10.921 0.320 0.225          
ATOM    493 2HE2 GLN A  36       9.314   4.604 -11.963 0.300 0.225          
ATOM    494  C   GLN A  36      13.192   1.528  -9.503 0.510 2.000          
ATOM    495  O   GLN A  36      13.205   1.022  -8.375-0.510 1.700          
ATOM    496  N   LEU A  37      14.263   1.516 -10.303-0.470 1.850          
ATOM    497  HN  LEU A  37      14.229   2.013 -11.184 0.310 0.225          
ATOM    498  CA  LEU A  37      15.489   0.838  -9.890 0.070 2.275          
ATOM    499  HA  LEU A  37      15.243  -0.214  -9.737 0.090 1.320          
ATOM    500  CB  LEU A  37      16.598   0.975 -10.922-0.180 2.175          
ATOM    501  1HB LEU A  37      16.181   0.662 -11.876 0.090 1.320          
ATOM    502  2HB LEU A  37      16.863   2.024 -11.060 0.090 1.320          
ATOM    503  CG  LEU A  37      17.853   0.198 -10.701-0.090 2.275          
ATOM    504  HG  LEU A  37      18.434   0.716  -9.934 0.090 1.320          
ATOM    505  CD1 LEU A  37      17.686  -1.210 -10.246-0.270 2.060          
ATOM    506 1HD1 LEU A  37      17.047  -1.774 -10.926 0.090 1.320          
ATOM    507 2HD1 LEU A  37      18.649  -1.720 -10.209 0.090 1.320          
ATOM    508 3HD1 LEU A  37      17.261  -1.284  -9.246 0.090 1.320          
ATOM    509  CD2 LEU A  37      18.732   0.266 -12.096-0.270 2.060          
ATOM    510 1HD2 LEU A  37      18.737   1.266 -12.532 0.090 1.320          
ATOM    511 2HD2 LEU A  37      19.769  -0.015 -11.913 0.090 1.320          
ATOM    512 3HD2 LEU A  37      18.343  -0.430 -12.823 0.090 1.320          
ATOM    513  C   LEU A  37      16.021   1.414  -8.585 0.510 2.000          
ATOM    514  O   LEU A  37      16.548   0.679  -7.743-0.510 1.700          
ATOM    515  N   VAL A  38      15.887   2.726  -8.393-0.470 1.850          
ATOM    516  HN  VAL A  38      15.505   3.296  -9.141 0.310 0.225          
ATOM    517  CA  VAL A  38      16.302   3.329  -7.132 0.070 2.275          
ATOM    518  HA  VAL A  38      17.333   3.013  -6.956 0.090 1.320          
ATOM    519  CB  VAL A  38      16.332   4.902  -7.194-0.090 2.275          
ATOM    520  HB  VAL A  38      15.329   5.239  -7.463 0.090 1.320          
ATOM    521  CG1 VAL A  38      16.682   5.567  -5.828-0.270 2.060          
ATOM    522 1HG1 VAL A  38      15.926   5.359  -5.071 0.090 1.320          
ATOM    523 2HG1 VAL A  38      17.641   5.213  -5.448 0.090 1.320          
ATOM    524 3HG1 VAL A  38      16.744   6.651  -5.923 0.090 1.320          
ATOM    525  CG2 VAL A  38      17.314   5.411  -8.310-0.270 2.060          
ATOM    526 1HG2 VAL A  38      17.065   5.001  -9.287 0.090 1.320          
ATOM    527 2HG2 VAL A  38      17.285   6.497  -8.400 0.090 1.320          
ATOM    528 3HG2 VAL A  38      18.343   5.123  -8.094 0.090 1.320          
ATOM    529  C   VAL A  38      15.499   2.750  -5.978 0.510 2.000          
ATOM    530  O   VAL A  38      16.058   2.346  -4.951-0.510 1.700          
ATOM    531  N   MET A  39      14.174   2.679  -6.141-0.470 1.850          
ATOM    532  HN  MET A  39      13.761   2.979  -7.020 0.310 0.225          
ATOM    533  CA  MET A  39      13.335   2.168  -5.065 0.070 2.275          
ATOM    534  HA  MET A  39      13.539   2.775  -4.181 0.090 1.320          
ATOM    535  CB  MET A  39      11.790   2.263  -5.387-0.180 2.175          
ATOM    536  1HB MET A  39      11.575   3.320  -5.520 0.090 1.320          
ATOM    537  2HB MET A  39      11.571   1.786  -6.344 0.090 1.320          
ATOM    538  CG  MET A  39      10.809   1.738  -4.322-0.140 2.175          
ATOM    539  1HG MET A  39       9.781   2.017  -4.537 0.090 1.320          
ATOM    540  2HG MET A  39      10.811   0.649  -4.382 0.090 1.320          
ATOM    541  SD  MET A  39      11.212   2.119  -2.654-0.090 2.000          
ATOM    542  CE  MET A  39      10.641   3.815  -2.646-0.220 2.060          
ATOM    543  1HE MET A  39      10.797   4.242  -1.655 0.090 1.320          
ATOM    544  2HE MET A  39      11.185   4.418  -3.372 0.090 1.320          
ATOM    545  3HE MET A  39       9.575   3.864  -2.875 0.090 1.320          
ATOM    546  C   MET A  39      13.691   0.729  -4.722 0.510 2.000          
ATOM    547  O   MET A  39      13.613   0.331  -3.555-0.510 1.700          
ATOM    548  N   ALA A  40      14.103  -0.055  -5.722-0.470 1.850          
ATOM    549  HN  ALA A  40      14.110   0.329  -6.663 0.310 0.225          
ATOM    550  CA  ALA A  40      14.613  -1.400  -5.471 0.070 2.275          
ATOM    551  HA  ALA A  40      13.869  -1.973  -4.913 0.090 1.320          
ATOM    552  CB  ALA A  40      14.919  -2.102  -6.813-0.270 2.060          
ATOM    553  1HB ALA A  40      14.039  -2.116  -7.457 0.090 1.320          
ATOM    554  2HB ALA A  40      15.726  -1.631  -7.371 0.090 1.320          
ATOM    555  3HB ALA A  40      15.210  -3.141  -6.648 0.090 1.320          
ATOM    556  C   ALA A  40      15.917  -1.360  -4.686 0.510 2.000          
ATOM    557  O   ALA A  40      16.104  -2.122  -3.729-0.510 1.700          
ATOM    558  N   VAL A  41      16.845  -0.489  -5.092-0.470 1.850          
ATOM    559  HN  VAL A  41      16.676   0.084  -5.916 0.310 0.225          
ATOM    560  CA  VAL A  41      18.120  -0.385  -4.390 0.070 2.275          
ATOM    561  HA  VAL A  41      18.579  -1.375  -4.334 0.090 1.320          
ATOM    562  CB  VAL A  41      19.071   0.581  -5.107-0.090 2.275          
ATOM    563  HB  VAL A  41      18.557   1.533  -5.255 0.090 1.320          
ATOM    564  CG1 VAL A  41      20.296   0.848  -4.303-0.270 2.060          
ATOM    565 1HG1 VAL A  41      20.111   1.463  -3.421 0.090 1.320          
ATOM    566 2HG1 VAL A  41      20.777  -0.074  -3.972 0.090 1.320          
ATOM    567 3HG1 VAL A  41      21.035   1.402  -4.883 0.090 1.320          
ATOM    568  CG2 VAL A  41      19.530   0.094  -6.481-0.270 2.060          
ATOM    569 1HG2 VAL A  41      20.202  -0.761  -6.398 0.090 1.320          
ATOM    570 2HG2 VAL A  41      18.702  -0.231  -7.106 0.090 1.320          
ATOM    571 3HG2 VAL A  41      20.055   0.876  -7.031 0.090 1.320          
ATOM    572  C   VAL A  41      17.898   0.116  -2.970 0.510 2.000          
ATOM    573  O   VAL A  41      18.484  -0.402  -2.013-0.510 1.700          
ATOM    574  N   VAL A  42      17.021   1.106  -2.806-0.470 1.850          
ATOM    575  HN  VAL A  42      16.588   1.535  -3.628 0.310 0.225          
ATOM    576  CA  VAL A  42      16.766   1.641  -1.473 0.070 2.275          
ATOM    577  HA  VAL A  42      17.715   1.922  -1.009 0.090 1.320          
ATOM    578  CB  VAL A  42      15.896   2.892  -1.657-0.090 2.275          
ATOM    579  HB  VAL A  42      15.056   2.646  -2.311 0.090 1.320          
ATOM    580  CG1 VAL A  42      15.315   3.390  -0.365-0.270 2.060          
ATOM    581 1HG1 VAL A  42      14.564   2.712   0.044 0.090 1.320          
ATOM    582 2HG1 VAL A  42      16.085   3.538   0.393 0.090 1.320          
ATOM    583 3HG1 VAL A  42      14.813   4.346  -0.513 0.090 1.320          
ATOM    584  CG2 VAL A  42      16.780   3.955  -2.375-0.270 2.060          
ATOM    585 1HG2 VAL A  42      17.283   3.601  -3.272 0.090 1.320          
ATOM    586 2HG2 VAL A  42      16.180   4.816  -2.668 0.090 1.320          
ATOM    587 3HG2 VAL A  42      17.563   4.322  -1.711 0.090 1.320          
ATOM    588  C   VAL A  42      16.129   0.577  -0.585 0.510 2.000          
ATOM    589  O   VAL A  42      16.541   0.384   0.565-0.510 1.700          
ATOM    590  N   SER A  43      15.157  -0.169  -1.117-0.470 1.850          
ATOM    591  HN  SER A  43      14.842   0.006  -2.067 0.310 0.225          
ATOM    592  CA  SER A  43      14.512  -1.208  -0.317 0.070 2.275          
ATOM    593  HA  SER A  43      14.169  -0.771   0.624 0.090 1.320          
ATOM    594  CB  SER A  43      13.346  -1.938  -0.968 0.050 2.175          
ATOM    595  1HB SER A  43      13.632  -2.395  -1.919 0.090 1.320          
ATOM    596  2HB SER A  43      12.989  -2.743  -0.323 0.090 1.320          
ATOM    597  OG  SER A  43      12.234  -1.026  -1.186-0.660 1.770          
ATOM    598  HG1 SER A  43      12.486  -0.416  -1.878 0.430 0.225          
ATOM    599  C   SER A  43      15.483  -2.331   0.016 0.510 2.000          
ATOM    600  O   SER A  43      15.433  -2.894   1.116-0.510 1.700          
ATOM    601  N   ALA A  44      16.378  -2.667  -0.918-0.470 1.850          
ATOM    602  HN  ALA A  44      16.361  -2.223  -1.834 0.310 0.225          
ATOM    603  CA  ALA A  44      17.380  -3.692  -0.643 0.070 2.275          
ATOM    604  HA  ALA A  44      16.895  -4.641  -0.411 0.090 1.320          
ATOM    605  CB  ALA A  44      18.312  -3.833  -1.926-0.270 2.060          
ATOM    606  1HB ALA A  44      17.734  -4.099  -2.810 0.090 1.320          
ATOM    607  2HB ALA A  44      18.856  -2.916  -2.148 0.090 1.320          
ATOM    608  3HB ALA A  44      19.052  -4.620  -1.776 0.090 1.320          
ATOM    609  C   ALA A  44      18.268  -3.285   0.526 0.510 2.000          
ATOM    610  O   ALA A  44      18.662  -4.127   1.340-0.510 1.700          
ATOM    611  N   CYS A  45      18.594  -1.997   0.624-0.470 1.850          
ATOM    612  HN  CYS A  45      18.281  -1.355  -0.096 0.310 0.225          
ATOM    613  CA  CYS A  45      19.343  -1.506   1.775 0.070 2.275          
ATOM    614  HA  CYS A  45      20.282  -2.059   1.849 0.090 1.320          
ATOM    615  CB  CYS A  45      19.660   0.075   1.668-0.110 2.175          
ATOM    616  1HB CYS A  45      18.753   0.678   1.698 0.090 1.320          
ATOM    617  2HB CYS A  45      20.277   0.393   2.510 0.090 1.320          
ATOM    618  SG  CYS A  45      20.562   0.434   0.116-0.230 2.000          
ATOM    619  HG1 CYS A  45      19.620   0.010  -0.747 0.160 0.450          
ATOM    620  C   CYS A  45      18.560  -1.685   3.069 0.510 2.000          
ATOM    621  O   CYS A  45      19.125  -2.094   4.091-0.510 1.700          
ATOM    622  N   GLN A  46      17.258  -1.374   3.048-0.470 1.850          
ATOM    623  HN  GLN A  46      16.844  -1.048   2.180 0.310 0.225          
ATOM    624  CA  GLN A  46      16.442  -1.552   4.244 0.070 2.275          
ATOM    625  HA  GLN A  46      16.895  -0.979   5.055 0.090 1.320          
ATOM    626  CB  GLN A  46      15.011  -1.065   4.016-0.180 2.175          
ATOM    627  1HB GLN A  46      15.026  -0.114   3.480 0.090 1.320          
ATOM    628  2HB GLN A  46      14.469  -1.752   3.363 0.090 1.320          
ATOM    629  CG  GLN A  46      14.200  -0.854   5.356-0.180 2.175          
ATOM    630  1HG GLN A  46      14.290  -1.724   6.006 0.090 1.320          
ATOM    631  2HG GLN A  46      14.593  -0.003   5.911 0.090 1.320          
ATOM    632  CD  GLN A  46      12.650  -0.616   5.070 0.550 2.000          
ATOM    633  OE1 GLN A  46      12.222   0.137   4.150-0.550 1.700          
ATOM    634  NE2 GLN A  46      11.738  -1.317   5.818-0.620 1.850          
ATOM    635 1HE2 GLN A  46      10.778  -1.302   5.494 0.320 0.225          
ATOM    636 2HE2 GLN A  46      12.039  -2.004   6.492 0.300 0.225          
ATOM    637  C   GLN A  46      16.371  -3.013   4.651 0.510 2.000          
ATOM    638  O   GLN A  46      16.385  -3.334   5.843-0.510 1.700          
ATOM    639  N   VAL A  47      16.274  -3.916   3.677-0.470 1.850          
ATOM    640  HN  VAL A  47      16.188  -3.618   2.709 0.310 0.225          
ATOM    641  CA  VAL A  47      16.373  -5.335   3.992 0.070 2.275          
ATOM    642  HA  VAL A  47      15.614  -5.551   4.749 0.090 1.320          
ATOM    643  CB  VAL A  47      16.127  -6.289   2.812-0.090 2.275          
ATOM    644  HB  VAL A  47      16.870  -6.111   2.031 0.090 1.320          
ATOM    645  CG1 VAL A  47      16.276  -7.759   3.306-0.270 2.060          
ATOM    646 1HG1 VAL A  47      15.615  -7.969   4.145 0.090 1.320          
ATOM    647 2HG1 VAL A  47      16.001  -8.450   2.508 0.090 1.320          
ATOM    648 3HG1 VAL A  47      17.293  -8.031   3.591 0.090 1.320          
ATOM    649  CG2 VAL A  47      14.736  -5.995   2.224-0.270 2.060          
ATOM    650 1HG2 VAL A  47      14.579  -6.639   1.363 0.090 1.320          
ATOM    651 2HG2 VAL A  47      13.949  -6.224   2.933 0.090 1.320          
ATOM    652 3HG2 VAL A  47      14.638  -4.987   1.858 0.090 1.320          
ATOM    653  C   VAL A  47      17.717  -5.638   4.627 0.510 2.000          
ATOM    654  O   VAL A  47      17.799  -6.275   5.683-0.510 1.700          
ATOM    655  N   PHE A  48      18.795  -5.177   3.997-0.470 1.850          
ATOM    656  HN  PHE A  48      18.699  -4.705   3.100 0.310 0.225          
ATOM    657  CA  PHE A  48      20.112  -5.413   4.569 0.070 2.275          
ATOM    658  HA  PHE A  48      20.286  -6.490   4.635 0.090 1.320          
ATOM    659  CB  PHE A  48      21.199  -4.743   3.661-0.180 2.175          
ATOM    660  1HB PHE A  48      20.995  -4.967   2.613 0.090 1.320          
ATOM    661  2HB PHE A  48      21.176  -3.656   3.736 0.090 1.320          
ATOM    662  CG  PHE A  48      22.614  -5.228   4.004 0.000 1.992          
ATOM    663  CD1 PHE A  48      23.449  -4.714   4.984-0.115 1.992          
ATOM    664  HD1 PHE A  48      23.073  -3.913   5.603 0.115 1.358          
ATOM    665  CE1 PHE A  48      24.764  -5.160   5.218-0.115 1.992          
ATOM    666  HE1 PHE A  48      25.362  -4.719   6.002 0.115 1.358          
ATOM    667  CZ  PHE A  48      25.253  -6.202   4.476-0.115 1.992          
ATOM    668  HZ  PHE A  48      26.249  -6.573   4.670 0.115 1.358          
ATOM    669  CD2 PHE A  48      23.178  -6.211   3.225-0.115 1.992          
ATOM    670  HD2 PHE A  48      22.588  -6.629   2.421 0.115 1.358          
ATOM    671  CE2 PHE A  48      24.506  -6.751   3.403-0.115 1.992          
ATOM    672  HE2 PHE A  48      24.894  -7.540   2.775 0.115 1.358          
ATOM    673  C   PHE A  48      20.222  -4.791   5.952 0.510 2.000          
ATOM    674  O   PHE A  48      20.781  -5.402   6.870-0.510 1.700          
ATOM    675  N   PHE A  49      19.711  -3.572   6.119-0.470 1.850          
ATOM    676  HN  PHE A  49      19.342  -3.071   5.305 0.310 0.225          
ATOM    677  CA  PHE A  49      19.787  -2.922   7.423 0.070 2.275          
ATOM    678  HA  PHE A  49      20.836  -2.924   7.728 0.090 1.320          
ATOM    679  CB  PHE A  49      19.350  -1.451   7.283-0.180 2.175          
ATOM    680  1HB PHE A  49      19.900  -0.987   6.464 0.090 1.320          
ATOM    681  2HB PHE A  49      18.299  -1.402   6.995 0.090 1.320          
ATOM    682  CG  PHE A  49      19.561  -0.633   8.489 0.000 1.992          
ATOM    683  CD1 PHE A  49      20.532   0.421   8.645-0.115 1.992          
ATOM    684  HD1 PHE A  49      21.209   0.647   7.833 0.115 1.358          
ATOM    685  CE1 PHE A  49      20.771   0.962   9.904-0.115 1.992          
ATOM    686  HE1 PHE A  49      21.595   1.647  10.038 0.115 1.358          
ATOM    687  CZ  PHE A  49      19.859   0.757  10.954-0.115 1.992          
ATOM    688  HZ  PHE A  49      19.987   1.256  11.903 0.115 1.358          
ATOM    689  CD2 PHE A  49      18.625  -0.769   9.504-0.115 1.992          
ATOM    690  HD2 PHE A  49      17.785  -1.440   9.386 0.115 1.358          
ATOM    691  CE2 PHE A  49      18.749  -0.086  10.725-0.115 1.992          
ATOM    692  HE2 PHE A  49      18.010  -0.238  11.499 0.115 1.358          
ATOM    693  C   PHE A  49      19.011  -3.707   8.468 0.510 2.000          
ATOM    694  O   PHE A  49      19.497  -3.930   9.581-0.510 1.700          
ATOM    695  N   MET A  50      17.796  -4.139   8.123-0.470 1.850          
ATOM    696  HN  MET A  50      17.423  -3.958   7.192 0.310 0.225          
ATOM    697  CA  MET A  50      16.983  -4.867   9.089 0.070 2.275          
ATOM    698  HA  MET A  50      16.993  -4.313  10.029 0.090 1.320          
ATOM    699  CB  MET A  50      15.556  -5.025   8.657-0.180 2.175          
ATOM    700  1HB MET A  50      15.517  -5.506   7.677 0.090 1.320          
ATOM    701  2HB MET A  50      14.991  -5.676   9.318 0.090 1.320          
ATOM    702  CG  MET A  50      14.884  -3.628   8.573-0.140 2.175          
ATOM    703  1HG MET A  50      15.407  -2.980   7.885 0.090 1.320          
ATOM    704  2HG MET A  50      13.880  -3.736   8.168 0.090 1.320          
ATOM    705  SD  MET A  50      14.786  -2.661  10.094-0.090 2.000          
ATOM    706  CE  MET A  50      14.172  -1.039   9.494-0.220 2.060          
ATOM    707  1HE MET A  50      14.850  -0.629   8.745 0.090 1.320          
ATOM    708  2HE MET A  50      13.181  -1.144   9.052 0.090 1.320          
ATOM    709  3HE MET A  50      14.108  -0.336  10.324 0.090 1.320          
ATOM    710  C   MET A  50      17.609  -6.212   9.438 0.510 2.000          
ATOM    711  O   MET A  50      17.596  -6.622  10.604-0.510 1.700          
ATOM    712  N   VAL A  51      18.214  -6.888   8.458-0.470 1.850          
ATOM    713  HN  VAL A  51      18.166  -6.549   7.499 0.310 0.225          
ATOM    714  CA  VAL A  51      18.814  -8.195   8.718 0.070 2.275          
ATOM    715  HA  VAL A  51      18.065  -8.824   9.207 0.090 1.320          
ATOM    716  CB  VAL A  51      19.298  -8.891   7.427-0.090 2.275          
ATOM    717  HB  VAL A  51      19.881  -8.200   6.815 0.090 1.320          
ATOM    718  CG1 VAL A  51      20.151 -10.147   7.755-0.270 2.060          
ATOM    719 1HG1 VAL A  51      21.142  -9.899   8.138 0.090 1.320          
ATOM    720 2HG1 VAL A  51      19.661 -10.794   8.485 0.090 1.320          
ATOM    721 3HG1 VAL A  51      20.320 -10.744   6.858 0.090 1.320          
ATOM    722  CG2 VAL A  51      18.055  -9.344   6.665-0.270 2.060          
ATOM    723 1HG2 VAL A  51      18.319  -9.764   5.694 0.090 1.320          
ATOM    724 2HG2 VAL A  51      17.501 -10.107   7.214 0.090 1.320          
ATOM    725 3HG2 VAL A  51      17.365  -8.527   6.478 0.090 1.320          
ATOM    726  C   VAL A  51      19.971  -8.075   9.706 0.510 2.000          
ATOM    727  O   VAL A  51      20.145  -8.931  10.583-0.510 1.700          
ATOM    728  N   THR A  52      20.770  -7.010   9.595-0.470 1.850          
ATOM    729  HN  THR A  52      20.632  -6.394   8.803 0.310 0.225          
ATOM    730  CA  THR A  52      21.901  -6.840  10.506 0.070 2.275          
ATOM    731  HA  THR A  52      22.460  -7.780  10.513 0.090 1.320          
ATOM    732  CB  THR A  52      22.891  -5.730  10.117 0.140 2.275          
ATOM    733  HB  THR A  52      23.637  -5.611  10.908 0.090 1.320          
ATOM    734  OG1 THR A  52      22.225  -4.501   9.932-0.660 1.770          
ATOM    735  HG1 THR A  52      21.451  -4.662   9.394 0.430 0.225          
ATOM    736  CG2 THR A  52      23.647  -5.972   8.778-0.270 2.060          
ATOM    737 1HG2 THR A  52      22.971  -6.099   7.933 0.090 1.320          
ATOM    738 2HG2 THR A  52      24.323  -5.150   8.541 0.090 1.320          
ATOM    739 3HG2 THR A  52      24.250  -6.879   8.835 0.090 1.320          
ATOM    740  C   THR A  52      21.454  -6.619  11.945 0.510 2.000          
ATOM    741  O   THR A  52      22.195  -6.954  12.876-0.510 1.700          
ATOM    742  N   ARG A  53      20.287  -6.016  12.155-0.470 1.850          
ATOM    743  HN  ARG A  53      19.634  -5.974  11.378 0.310 0.225          
ATOM    744  CA  ARG A  53      19.734  -5.961  13.504 0.070 2.275          
ATOM    745  HA  ARG A  53      20.511  -5.797  14.253 0.090 1.320          
ATOM    746  CB  ARG A  53      18.661  -4.778  13.624-0.180 2.175          
ATOM    747  1HB ARG A  53      18.008  -4.766  12.748 0.090 1.320          
ATOM    748  2HB ARG A  53      17.999  -4.980  14.469 0.090 1.320          
ATOM    749  CG  ARG A  53      19.365  -3.399  13.841-0.180 2.175          
ATOM    750  1HG ARG A  53      18.585  -2.667  14.054 0.090 1.320          
ATOM    751  2HG ARG A  53      19.993  -3.455  14.731 0.090 1.320          
ATOM    752  CD  ARG A  53      20.178  -2.913  12.630 0.200 2.175          
ATOM    753  1HD ARG A  53      20.874  -3.664  12.271 0.090 1.320          
ATOM    754  2HD ARG A  53      19.525  -2.650  11.797 0.090 1.320          
ATOM    755  NE  ARG A  53      21.025  -1.727  13.046-0.700 1.850          
ATOM    756  HE  ARG A  53      20.678  -1.238  13.857 0.440 0.225          
ATOM    757  CZ  ARG A  53      22.123  -1.315  12.385 0.640 2.000          
ATOM    758  NH1 ARG A  53      22.850  -0.284  12.954-0.800 1.850          
ATOM    759 1HH1 ARG A  53      23.688   0.076  12.518 0.460 0.225          
ATOM    760 2HH1 ARG A  53      22.613   0.105  13.855 0.460 0.225          
ATOM    761  NH2 ARG A  53      22.545  -1.785  11.223-0.800 1.850          
ATOM    762 1HH2 ARG A  53      23.341  -1.434  10.714 0.460 0.225          
ATOM    763 2HH2 ARG A  53      22.121  -2.622  10.808 0.460 0.225          
ATOM    764  C   ARG A  53      19.130  -7.341  13.720 0.510 2.000          
ATOM    765  O   ARG A  53      18.002  -7.609  13.299-0.510 1.700          
ATOM    766  N   ALA A  54      19.868  -8.223  14.392-0.470 1.850          
ATOM    767  HN  ALA A  54      20.825  -7.948  14.553 0.310 0.225          
ATOM    768  CA  ALA A  54      19.625  -9.643  14.168 0.070 2.275          
ATOM    769  HA  ALA A  54      19.414  -9.782  13.102 0.090 1.320          
ATOM    770  CB  ALA A  54      20.980 -10.481  14.434-0.270 2.060          
ATOM    771  1HB ALA A  54      21.693 -10.301  13.628 0.090 1.320          
ATOM    772  2HB ALA A  54      21.471 -10.214  15.367 0.090 1.320          
ATOM    773  3HB ALA A  54      20.776 -11.553  14.442 0.090 1.320          
ATOM    774  C   ALA A  54      18.380 -10.167  14.878 0.510 2.000          
ATOM    775  O   ALA A  54      17.443 -10.589  14.191-0.510 1.700          
ATOM    776  N   PRO A  55      18.277 -10.141  16.226-0.290 1.850          
ATOM    777  CD  PRO A  55      19.284 -10.026  17.265 0.000 2.175          
ATOM    778  1HD PRO A  55      20.102 -10.707  17.029 0.090 1.320          
ATOM    779  2HD PRO A  55      19.697  -9.018  17.312 0.090 1.320          
ATOM    780  CA  PRO A  55      17.001 -10.554  16.816 0.020 2.275          
ATOM    781  HA  PRO A  55      16.453 -11.291  16.221 0.090 1.320          
ATOM    782  CB  PRO A  55      17.449 -11.216  18.072-0.180 2.175          
ATOM    783  1HB PRO A  55      17.739 -12.241  17.830 0.090 1.320          
ATOM    784  2HB PRO A  55      16.641 -11.303  18.801 0.090 1.320          
ATOM    785  CG  PRO A  55      18.645 -10.483  18.627-0.180 2.175          
ATOM    786  1HG PRO A  55      19.303 -11.118  19.223 0.090 1.320          
ATOM    787  2HG PRO A  55      18.333  -9.629  19.223 0.090 1.320          
ATOM    788  C   PRO A  55      16.052  -9.392  17.085 0.510 2.000          
ATOM    789  O   PRO A  55      14.836  -9.591  17.151-0.510 1.700          
ATOM    790  N   LYS A  56      16.569  -8.167  17.205-0.470 1.850          
ATOM    791  HN  LYS A  56      17.507  -8.025  16.868 0.310 0.225          
ATOM    792  CA  LYS A  56      15.725  -7.026  17.556 0.070 2.275          
ATOM    793  HA  LYS A  56      14.894  -7.374  18.153 0.090 1.320          
ATOM    794  CB  LYS A  56      16.570  -6.010  18.396-0.180 2.175          
ATOM    795  1HB LYS A  56      17.354  -5.577  17.771 0.090 1.320          
ATOM    796  2HB LYS A  56      15.924  -5.172  18.664 0.090 1.320          
ATOM    797  CG  LYS A  56      17.219  -6.661  19.709-0.180 2.175          
ATOM    798  1HG LYS A  56      16.455  -7.274  20.189 0.090 1.320          
ATOM    799  2HG LYS A  56      18.023  -7.333  19.406 0.090 1.320          
ATOM    800  CD  LYS A  56      17.747  -5.618  20.661-0.180 2.175          
ATOM    801  1HD LYS A  56      18.452  -4.977  20.126 0.090 1.320          
ATOM    802  2HD LYS A  56      16.931  -4.951  20.950 0.090 1.320          
ATOM    803  CE  LYS A  56      18.449  -6.151  21.930 0.210 2.175          
ATOM    804  1HE LYS A  56      19.379  -6.651  21.654 0.050 1.320          
ATOM    805  2HE LYS A  56      18.726  -5.317  22.578 0.050 1.320          
ATOM    806  NZ  LYS A  56      17.601  -7.114  22.701-0.301 1.850          
ATOM    807  1HZ LYS A  56      18.110  -7.431  23.515 0.330 0.225          
ATOM    808  2HZ LYS A  56      16.756  -6.650  23.003 0.330 0.225          
ATOM    809  3HZ LYS A  56      17.367  -7.908  22.123 0.330 0.225          
ATOM    810  C   LYS A  56      15.170  -6.404  16.279 0.510 2.000          
ATOM    811  O   LYS A  56      15.551  -5.312  15.854-0.510 1.700          
ATOM    812  N   VAL A  57      14.222  -7.124  15.686-0.470 1.850          
ATOM    813  HN  VAL A  57      13.976  -8.052  16.025 0.310 0.225          
ATOM    814  CA  VAL A  57      13.534  -6.673  14.480 0.070 2.275          
ATOM    815  HA  VAL A  57      13.270  -5.631  14.627 0.090 1.320          
ATOM    816  CB  VAL A  57      14.453  -6.854  13.314-0.090 2.275          
ATOM    817  HB  VAL A  57      15.428  -6.442  13.578 0.090 1.320          
ATOM    818  CG1 VAL A  57      14.742  -8.345  12.947-0.270 2.060          
ATOM    819 1HG1 VAL A  57      15.574  -8.402  12.243 0.090 1.320          
ATOM    820 2HG1 VAL A  57      15.045  -8.931  13.816 0.090 1.320          
ATOM    821 3HG1 VAL A  57      13.889  -8.844  12.485 0.090 1.320          
ATOM    822  CG2 VAL A  57      14.035  -6.007  12.061-0.270 2.060          
ATOM    823 1HG2 VAL A  57      13.846  -4.962  12.300 0.090 1.320          
ATOM    824 2HG2 VAL A  57      14.870  -6.024  11.368 0.090 1.320          
ATOM    825 3HG2 VAL A  57      13.175  -6.439  11.553 0.090 1.320          
ATOM    826  C   VAL A  57      12.285  -7.531  14.290 0.510 2.000          
ATOM    827  O   VAL A  57      12.259  -8.692  14.724-0.510 1.700          
ATOM    828  N   PRO A  58      11.240  -7.024  13.643-0.290 1.850          
ATOM    829  CD  PRO A  58      10.930  -5.631  13.511 0.000 2.175          
ATOM    830  1HD PRO A  58      10.997  -5.136  14.472 0.090 1.320          
ATOM    831  2HD PRO A  58      11.628  -5.129  12.845 0.090 1.320          
ATOM    832  CA  PRO A  58      10.112  -7.884  13.281 0.020 2.275          
ATOM    833  HA  PRO A  58       9.912  -8.658  14.026 0.090 1.320          
ATOM    834  CB  PRO A  58       8.950  -6.860  13.285-0.180 2.175          
ATOM    835  1HB PRO A  58       8.490  -6.843  14.274 0.090 1.320          
ATOM    836  2HB PRO A  58       8.159  -7.125  12.590 0.090 1.320          
ATOM    837  CG  PRO A  58       9.507  -5.505  12.950-0.180 2.175          
ATOM    838  1HG PRO A  58       8.932  -4.682  13.375 0.090 1.320          
ATOM    839  2HG PRO A  58       9.517  -5.396  11.869 0.090 1.320          
ATOM    840  C   PRO A  58      10.363  -8.522  11.922 0.510 2.000          
ATOM    841  O   PRO A  58      10.983  -7.935  11.028-0.510 1.700          
ATOM    842  N   TRP A  59       9.885  -9.764  11.773-0.470 1.850          
ATOM    843  HN  TRP A  59       9.265 -10.150  12.469 0.310 0.225          
ATOM    844  CA  TRP A  59      10.059 -10.453  10.495 0.070 2.275          
ATOM    845  HA  TRP A  59      11.130 -10.521  10.293 0.090 1.320          
ATOM    846  CB  TRP A  59       9.478 -11.889  10.573-0.180 2.175          
ATOM    847  1HB TRP A  59       9.837 -12.470   9.722 0.090 1.320          
ATOM    848  2HB TRP A  59       9.861 -12.398  11.458 0.090 1.320          
ATOM    849  CG  TRP A  59       7.928 -11.980  10.576-0.030 1.992          
ATOM    850  CD1 TRP A  59       7.083 -12.092  11.661 0.035 1.992          
ATOM    851  HD1 TRP A  59       7.398 -12.092  12.694 0.115 1.358          
ATOM    852  NE1 TRP A  59       5.770 -12.183  11.198-0.610 1.850          
ATOM    853  HE1 TRP A  59       4.966 -12.110  11.806 0.380 0.225          
ATOM    854  CE2 TRP A  59       5.750 -12.116   9.855 0.130 1.800          
ATOM    855  CD2 TRP A  59       7.076 -12.004   9.434-0.020 1.800          
ATOM    856  CE3 TRP A  59       7.390 -12.006   8.059-0.115 1.992          
ATOM    857  HE3 TRP A  59       8.415 -11.970   7.723 0.115 1.358          
ATOM    858  CZ3 TRP A  59       6.336 -12.053   7.140-0.115 1.992          
ATOM    859  HZ3 TRP A  59       6.546 -12.069   6.086 0.115 1.358          
ATOM    860  CZ2 TRP A  59       4.657 -12.206   8.911-0.115 1.992          
ATOM    861  HZ2 TRP A  59       3.637 -12.299   9.252 0.115 1.358          
ATOM    862  CH2 TRP A  59       4.951 -12.124   7.575-0.115 1.992          
ATOM    863  HH2 TRP A  59       4.160 -12.168   6.841 0.115 1.358          
ATOM    864  C   TRP A  59       9.415  -9.680   9.348 0.510 2.000          
ATOM    865  O   TRP A  59       9.846  -9.803   8.196-0.510 1.700          
ATOM    866  N   GLU A  60       8.379  -8.888   9.644-0.470 1.850          
ATOM    867  HN  GLU A  60       7.925  -8.924  10.563 0.310 0.225          
ATOM    868  CA  GLU A  60       7.736  -8.071   8.619 0.070 2.275          
ATOM    869  HA  GLU A  60       7.464  -8.722   7.789 0.090 1.320          
ATOM    870  CB  GLU A  60       6.418  -7.412   9.140-0.180 2.175          
ATOM    871  1HB GLU A  60       6.670  -6.668   9.894 0.090 1.320          
ATOM    872  2HB GLU A  60       5.934  -6.869   8.328 0.090 1.320          
ATOM    873  CG  GLU A  60       5.455  -8.434   9.705-0.280 2.175          
ATOM    874  1HG GLU A  60       4.444  -8.151   9.417 0.090 1.320          
ATOM    875  2HG GLU A  60       5.618  -9.427   9.291 0.090 1.320          
ATOM    876  CD  GLU A  60       5.400  -8.524  11.244 0.620 2.000          
ATOM    877  OE1 GLU A  60       6.507  -8.602  11.841-0.759 1.700          
ATOM    878  OE2 GLU A  60       4.288  -8.563  11.844-0.759 1.700          
ATOM    879  C   GLU A  60       8.677  -6.992   8.104 0.510 2.000          
ATOM    880  O   GLU A  60       8.655  -6.659   6.914-0.510 1.700          
ATOM    881  N   ALA A  61       9.497  -6.425   8.994-0.470 1.850          
ATOM    882  HN  ALA A  61       9.564  -6.847   9.914 0.310 0.225          
ATOM    883  CA  ALA A  61      10.431  -5.372   8.609 0.070 2.275          
ATOM    884  HA  ALA A  61       9.869  -4.613   8.060 0.090 1.320          
ATOM    885  CB  ALA A  61      11.105  -4.697   9.754-0.270 2.060          
ATOM    886  1HB ALA A  61      11.882  -4.007   9.421 0.090 1.320          
ATOM    887  2HB ALA A  61      10.397  -4.104  10.330 0.090 1.320          
ATOM    888  3HB ALA A  61      11.576  -5.420  10.416 0.090 1.320          
ATOM    889  C   ALA A  61      11.498  -5.881   7.647 0.510 2.000          
ATOM    890  O   ALA A  61      12.125  -5.082   6.944-0.510 1.700          
ATOM    891  N   ILE A  62      11.784  -7.183   7.665-0.470 1.850          
ATOM    892  HN  ILE A  62      11.303  -7.787   8.317 0.310 0.225          
ATOM    893  CA  ILE A  62      12.636  -7.767   6.635 0.070 2.275          
ATOM    894  HA  ILE A  62      13.425  -7.072   6.335 0.090 1.320          
ATOM    895  CB  ILE A  62      13.245  -9.010   7.338-0.090 2.275          
ATOM    896  HB  ILE A  62      12.504  -9.804   7.456 0.090 1.320          
ATOM    897  CG2 ILE A  62      14.381  -9.453   6.365-0.270 2.060          
ATOM    898 1HG2 ILE A  62      14.020  -9.710   5.369 0.090 1.320          
ATOM    899 2HG2 ILE A  62      15.135  -8.675   6.253 0.090 1.320          
ATOM    900 3HG2 ILE A  62      14.891 -10.347   6.721 0.090 1.320          
ATOM    901  CG1 ILE A  62      13.865  -8.654   8.672-0.180 2.175          
ATOM    902 1HG1 ILE A  62      14.680  -7.941   8.543 0.090 1.320          
ATOM    903 2HG1 ILE A  62      13.163  -8.182   9.360 0.090 1.320          
ATOM    904  CD1 ILE A  62      14.366  -9.872   9.416-0.270 2.060          
ATOM    905  HD1 ILE A  62      13.576 -10.607   9.568 0.090 1.320          
ATOM    906  HD2 ILE A  62      15.194 -10.363   8.906 0.090 1.320          
ATOM    907  HD3 ILE A  62      14.742  -9.593  10.399 0.090 1.320          
ATOM    908  C   ILE A  62      11.815  -8.155   5.413 0.510 2.000          
ATOM    909  O   ILE A  62      12.248  -7.958   4.273-0.510 1.700          
ATOM    910  N   TYR A  63      10.630  -8.724   5.631-0.470 1.850          
ATOM    911  HN  TYR A  63      10.344  -8.930   6.584 0.310 0.225          
ATOM    912  CA  TYR A  63       9.837  -9.253   4.527 0.070 2.275          
ATOM    913  HA  TYR A  63      10.467  -9.879   3.890 0.090 1.320          
ATOM    914  CB  TYR A  63       8.730 -10.163   5.162-0.180 2.175          
ATOM    915  1HB TYR A  63       9.192 -11.067   5.561 0.090 1.320          
ATOM    916  2HB TYR A  63       8.299  -9.659   6.023 0.090 1.320          
ATOM    917  CG  TYR A  63       7.521 -10.570   4.257 0.000 1.992          
ATOM    918  CD1 TYR A  63       7.539 -11.752   3.605-0.115 1.992          
ATOM    919  HD1 TYR A  63       8.418 -12.378   3.649 0.115 1.358          
ATOM    920  CE1 TYR A  63       6.462 -12.164   2.824-0.115 1.992          
ATOM    921  HE1 TYR A  63       6.529 -13.092   2.275 0.115 1.358          
ATOM    922  CZ  TYR A  63       5.253 -11.377   2.740 0.110 1.992          
ATOM    923  OH  TYR A  63       4.233 -11.854   1.914-0.540 1.770          
ATOM    924  HH  TYR A  63       3.454 -11.311   1.950 0.430 0.225          
ATOM    925  CD2 TYR A  63       6.330  -9.821   4.236-0.115 1.992          
ATOM    926  HD2 TYR A  63       6.294  -8.899   4.796 0.115 1.358          
ATOM    927  CE2 TYR A  63       5.235 -10.180   3.520-0.115 1.992          
ATOM    928  HE2 TYR A  63       4.378  -9.525   3.492 0.115 1.358          
ATOM    929  C   TYR A  63       9.283  -8.137   3.655 0.510 2.000          
ATOM    930  O   TYR A  63       9.403  -8.184   2.426-0.510 1.700          
ATOM    931  N   LEU A  64       8.641  -7.141   4.271-0.470 1.850          
ATOM    932  HN  LEU A  64       8.631  -7.089   5.291 0.310 0.225          
ATOM    933  CA  LEU A  64       7.991  -6.088   3.491 0.070 2.275          
ATOM    934  HA  LEU A  64       7.235  -6.568   2.869 0.090 1.320          
ATOM    935  CB  LEU A  64       7.311  -5.083   4.396-0.180 2.175          
ATOM    936  1HB LEU A  64       8.032  -4.733   5.133 0.090 1.320          
ATOM    937  2HB LEU A  64       7.061  -4.191   3.818 0.090 1.320          
ATOM    938  CG  LEU A  64       6.066  -5.526   5.157-0.090 2.275          
ATOM    939  HG  LEU A  64       6.284  -6.480   5.641 0.090 1.320          
ATOM    940  CD1 LEU A  64       5.616  -4.586   6.237-0.270 2.060          
ATOM    941 1HD1 LEU A  64       6.390  -4.480   6.999 0.090 1.320          
ATOM    942 2HD1 LEU A  64       5.418  -3.593   5.836 0.090 1.320          
ATOM    943 3HD1 LEU A  64       4.719  -4.945   6.744 0.090 1.320          
ATOM    944  CD2 LEU A  64       4.915  -5.740   4.203-0.270 2.060          
ATOM    945 1HD2 LEU A  64       4.005  -6.026   4.732 0.090 1.320          
ATOM    946 2HD2 LEU A  64       4.698  -4.842   3.624 0.090 1.320          
ATOM    947 3HD2 LEU A  64       5.121  -6.550   3.505 0.090 1.320          
ATOM    948  C   LEU A  64       8.951  -5.403   2.530 0.510 2.000          
ATOM    949  O   LEU A  64       8.638  -5.338   1.328-0.510 1.700          
ATOM    950  N   PRO A  65      10.118  -4.904   2.956-0.290 1.850          
ATOM    951  CD  PRO A  65      10.632  -4.707   4.289 0.000 2.175          
ATOM    952  1HD PRO A  65      10.061  -3.935   4.800 0.090 1.320          
ATOM    953  2HD PRO A  65      10.577  -5.607   4.895 0.090 1.320          
ATOM    954  CA  PRO A  65      11.037  -4.314   1.973 0.020 2.275          
ATOM    955  HA  PRO A  65      10.499  -3.544   1.414 0.090 1.320          
ATOM    956  CB  PRO A  65      12.159  -3.597   2.777-0.180 2.175          
ATOM    957  1HB PRO A  65      11.899  -2.542   2.867 0.090 1.320          
ATOM    958  2HB PRO A  65      13.139  -3.631   2.315 0.090 1.320          
ATOM    959  CG  PRO A  65      12.069  -4.254   4.132-0.180 2.175          
ATOM    960  1HG PRO A  65      12.411  -3.609   4.934 0.090 1.320          
ATOM    961  2HG PRO A  65      12.705  -5.132   4.182 0.090 1.320          
ATOM    962  C   PRO A  65      11.525  -5.315   0.943 0.510 2.000          
ATOM    963  O   PRO A  65      11.744  -4.938  -0.215-0.510 1.700          
ATOM    964  N   THR A  66      11.682  -6.587   1.322-0.470 1.850          
ATOM    965  HN  THR A  66      11.484  -6.866   2.274 0.310 0.225          
ATOM    966  CA  THR A  66      12.077  -7.603   0.351 0.070 2.275          
ATOM    967  HA  THR A  66      12.993  -7.247  -0.115 0.090 1.320          
ATOM    968  CB  THR A  66      12.391  -9.015   0.929 0.140 2.275          
ATOM    969  HB  THR A  66      11.514  -9.405   1.448 0.090 1.320          
ATOM    970  OG1 THR A  66      13.469  -9.002   1.846-0.660 1.770          
ATOM    971  HG1 THR A  66      13.183  -8.568   2.648 0.430 0.225          
ATOM    972  CG2 THR A  66      12.762  -9.991  -0.198-0.270 2.060          
ATOM    973 1HG2 THR A  66      13.117 -10.935   0.215 0.090 1.320          
ATOM    974 2HG2 THR A  66      11.918 -10.241  -0.841 0.090 1.320          
ATOM    975 3HG2 THR A  66      13.561  -9.594  -0.826 0.090 1.320          
ATOM    976  C   THR A  66      11.072  -7.678  -0.787 0.510 2.000          
ATOM    977  O   THR A  66      11.445  -7.856  -1.952-0.510 1.700          
ATOM    978  N   THR A  67       9.791  -7.503  -0.468-0.470 1.850          
ATOM    979  HN  THR A  67       9.536  -7.460   0.511 0.310 0.225          
ATOM    980  CA  THR A  67       8.769  -7.500  -1.498 0.070 2.275          
ATOM    981  HA  THR A  67       8.810  -8.452  -2.032 0.090 1.320          
ATOM    982  CB  THR A  67       7.383  -7.194  -1.059 0.140 2.275          
ATOM    983  HB  THR A  67       7.168  -6.127  -0.934 0.090 1.320          
ATOM    984  OG1 THR A  67       7.187  -7.713   0.234-0.660 1.770          
ATOM    985  HG1 THR A  67       7.764  -7.256   0.834 0.430 0.225          
ATOM    986  CG2 THR A  67       6.334  -7.787  -2.060-0.270 2.060          
ATOM    987 1HG2 THR A  67       6.437  -7.385  -3.069 0.090 1.320          
ATOM    988 2HG2 THR A  67       6.420  -8.872  -2.128 0.090 1.320          
ATOM    989 3HG2 THR A  67       5.317  -7.562  -1.749 0.090 1.320          
ATOM    990  C   THR A  67       8.980  -6.352  -2.466 0.510 2.000          
ATOM    991  O   THR A  67       8.811  -6.505  -3.682-0.510 1.700          
ATOM    992  N   GLN A  68       9.394  -5.202  -1.952-0.470 1.850          
ATOM    993  HN  GLN A  68       9.647  -5.151  -0.972 0.310 0.225          
ATOM    994  CA  GLN A  68       9.574  -4.048  -2.815 0.070 2.275          
ATOM    995  HA  GLN A  68       8.674  -3.882  -3.412 0.090 1.320          
ATOM    996  CB  GLN A  68       9.856  -2.827  -1.914-0.180 2.175          
ATOM    997  1HB GLN A  68      10.622  -3.038  -1.173 0.090 1.320          
ATOM    998  2HB GLN A  68      10.261  -2.025  -2.537 0.090 1.320          
ATOM    999  CG  GLN A  68       8.604  -2.349  -1.270-0.180 2.175          
ATOM   1000  1HG GLN A  68       7.829  -2.111  -2.000 0.090 1.320          
ATOM   1001  2HG GLN A  68       8.213  -3.131  -0.621 0.090 1.320          
ATOM   1002  CD  GLN A  68       8.909  -1.191  -0.451 0.550 2.000          
ATOM   1003  OE1 GLN A  68       9.200  -1.242   0.770-0.550 1.700          
ATOM   1004  NE2 GLN A  68       8.965   0.008  -1.135-0.620 1.850          
ATOM   1005 1HE2 GLN A  68       9.257   0.842  -0.625 0.320 0.225          
ATOM   1006 2HE2 GLN A  68       8.815   0.057  -2.129 0.300 0.225          
ATOM   1007  C   GLN A  68      10.732  -4.232  -3.783 0.510 2.000          
ATOM   1008  O   GLN A  68      10.689  -3.695  -4.895-0.510 1.700          
ATOM   1009  N   MET A  69      11.769  -4.976  -3.388-0.470 1.850          
ATOM   1010  HN  MET A  69      11.758  -5.392  -2.464 0.310 0.225          
ATOM   1011  CA  MET A  69      12.812  -5.337  -4.343 0.070 2.275          
ATOM   1012  HA  MET A  69      13.299  -4.423  -4.689 0.090 1.320          
ATOM   1013  CB  MET A  69      13.850  -6.216  -3.659-0.180 2.175          
ATOM   1014  1HB MET A  69      13.364  -7.114  -3.286 0.090 1.320          
ATOM   1015  2HB MET A  69      14.551  -6.581  -4.412 0.090 1.320          
ATOM   1016  CG  MET A  69      14.656  -5.612  -2.537-0.140 2.175          
ATOM   1017  1HG MET A  69      15.431  -4.949  -2.924 0.090 1.320          
ATOM   1018  2HG MET A  69      14.013  -4.994  -1.909 0.090 1.320          
ATOM   1019  SD  MET A  69      15.390  -6.865  -1.420-0.090 2.000          
ATOM   1020  CE  MET A  69      16.687  -7.629  -2.453-0.220 2.060          
ATOM   1021  1HE MET A  69      16.248  -8.111  -3.326 0.090 1.320          
ATOM   1022  2HE MET A  69      17.401  -6.878  -2.790 0.090 1.320          
ATOM   1023  3HE MET A  69      17.224  -8.384  -1.879 0.090 1.320          
ATOM   1024  C   MET A  69      12.213  -6.021  -5.559 0.510 2.000          
ATOM   1025  O   MET A  69      12.486  -5.639  -6.703-0.510 1.700          
ATOM   1026  N   ILE A  70      11.382  -7.038  -5.326-0.470 1.850          
ATOM   1027  HN  ILE A  70      11.154  -7.299  -4.375 0.310 0.225          
ATOM   1028  CA  ILE A  70      10.852  -7.821  -6.434 0.070 2.275          
ATOM   1029  HA  ILE A  70      11.693  -8.137  -7.056 0.090 1.320          
ATOM   1030  CB  ILE A  70      10.195  -9.059  -5.860-0.090 2.275          
ATOM   1031  HB  ILE A  70       9.480  -8.808  -5.073 0.090 1.320          
ATOM   1032  CG2 ILE A  70       9.459  -9.741  -6.975-0.270 2.060          
ATOM   1033 1HG2 ILE A  70      10.100  -9.942  -7.836 0.090 1.320          
ATOM   1034 2HG2 ILE A  70       9.037 -10.695  -6.655 0.090 1.320          
ATOM   1035 3HG2 ILE A  70       8.598  -9.170  -7.326 0.090 1.320          
ATOM   1036  CG1 ILE A  70      11.232 -10.156  -5.377-0.180 2.175          
ATOM   1037 1HG1 ILE A  70      10.787 -11.152  -5.410 0.090 1.320          
ATOM   1038 2HG1 ILE A  70      12.103 -10.200  -6.033 0.090 1.320          
ATOM   1039  CD1 ILE A  70      11.661  -9.931  -3.932-0.270 2.060          
ATOM   1040  HD1 ILE A  70      12.315  -9.068  -3.852 0.090 1.320          
ATOM   1041  HD2 ILE A  70      10.798  -9.817  -3.277 0.090 1.320          
ATOM   1042  HD3 ILE A  70      12.233 -10.783  -3.563 0.090 1.320          
ATOM   1043  C   ILE A  70       9.991  -6.944  -7.327 0.510 2.000          
ATOM   1044  O   ILE A  70      10.175  -6.902  -8.548-0.510 1.700          
ATOM   1045  N   THR A  71       9.065  -6.196  -6.727-0.470 1.850          
ATOM   1046  HN  THR A  71       8.883  -6.301  -5.733 0.310 0.225          
ATOM   1047  CA  THR A  71       8.123  -5.445  -7.543 0.070 2.275          
ATOM   1048  HA  THR A  71       7.670  -6.126  -8.268 0.090 1.320          
ATOM   1049  CB  THR A  71       7.065  -4.827  -6.742 0.140 2.275          
ATOM   1050  HB  THR A  71       7.508  -4.132  -6.023 0.090 1.320          
ATOM   1051  OG1 THR A  71       6.481  -5.899  -5.986-0.660 1.770          
ATOM   1052  HG1 THR A  71       5.913  -5.578  -5.293 0.430 0.225          
ATOM   1053  CG2 THR A  71       5.907  -4.117  -7.452-0.270 2.060          
ATOM   1054 1HG2 THR A  71       5.132  -3.808  -6.752 0.090 1.320          
ATOM   1055 2HG2 THR A  71       6.244  -3.224  -7.981 0.090 1.320          
ATOM   1056 3HG2 THR A  71       5.438  -4.775  -8.184 0.090 1.320          
ATOM   1057  C   THR A  71       8.815  -4.325  -8.314 0.510 2.000          
ATOM   1058  O   THR A  71       8.597  -4.179  -9.521-0.510 1.700          
ATOM   1059  N   TYR A  72       9.704  -3.570  -7.662-0.470 1.850          
ATOM   1060  HN  TYR A  72       9.960  -3.776  -6.699 0.310 0.225          
ATOM   1061  CA  TYR A  72      10.302  -2.417  -8.329 0.070 2.275          
ATOM   1062  HA  TYR A  72       9.585  -2.031  -9.053 0.090 1.320          
ATOM   1063  CB  TYR A  72      10.499  -1.298  -7.281-0.180 2.175          
ATOM   1064  1HB TYR A  72      10.997  -1.658  -6.381 0.090 1.320          
ATOM   1065  2HB TYR A  72      11.154  -0.527  -7.690 0.090 1.320          
ATOM   1066  CG  TYR A  72       9.184  -0.676  -6.973 0.000 1.992          
ATOM   1067  CD1 TYR A  72       8.579   0.068  -8.016-0.115 1.992          
ATOM   1068  HD1 TYR A  72       9.071   0.207  -8.965 0.115 1.358          
ATOM   1069  CE1 TYR A  72       7.331   0.774  -7.761-0.115 1.992          
ATOM   1070  HE1 TYR A  72       6.903   1.411  -8.519 0.115 1.358          
ATOM   1071  CZ  TYR A  72       6.673   0.630  -6.521 0.110 1.992          
ATOM   1072  OH  TYR A  72       5.469   1.305  -6.296-0.540 1.770          
ATOM   1073  HH  TYR A  72       5.089   1.123  -5.422 0.430 0.225          
ATOM   1074  CD2 TYR A  72       8.498  -0.889  -5.739-0.115 1.992          
ATOM   1075  HD2 TYR A  72       8.929  -1.509  -4.966 0.115 1.358          
ATOM   1076  CE2 TYR A  72       7.208  -0.265  -5.560-0.115 1.992          
ATOM   1077  HE2 TYR A  72       6.690  -0.410  -4.624 0.115 1.358          
ATOM   1078  C   TYR A  72      11.447  -2.796  -9.247 0.510 2.000          
ATOM   1079  O   TYR A  72      11.748  -2.043 -10.178-0.510 1.700          
ATOM   1080  N   SER A  73      12.078  -3.946  -9.024-0.470 1.850          
ATOM   1081  HN  SER A  73      11.867  -4.512  -8.206 0.310 0.225          
ATOM   1082  CA  SER A  73      12.942  -4.499 -10.057 0.070 2.275          
ATOM   1083  HA  SER A  73      13.685  -3.745 -10.325 0.090 1.320          
ATOM   1084  CB  SER A  73      13.728  -5.846  -9.665 0.050 2.175          
ATOM   1085  1HB SER A  73      14.263  -5.690  -8.727 0.090 1.320          
ATOM   1086  2HB SER A  73      13.024  -6.660  -9.478 0.090 1.320          
ATOM   1087  OG  SER A  73      14.709  -6.274 -10.664-0.660 1.770          
ATOM   1088  HG1 SER A  73      14.275  -6.392 -11.500 0.430 0.225          
ATOM   1089  C   SER A  73      12.123  -4.839 -11.296 0.510 2.000          
ATOM   1090  O   SER A  73      12.553  -4.590 -12.429-0.510 1.700          
ATOM   1091  N   LEU A  74      10.918  -5.373 -11.092-0.470 1.850          
ATOM   1092  HN  LEU A  74      10.613  -5.601 -10.152 0.310 0.225          
ATOM   1093  CA  LEU A  74      10.044  -5.711 -12.207 0.070 2.275          
ATOM   1094  HA  LEU A  74      10.652  -6.260 -12.927 0.090 1.320          
ATOM   1095  CB  LEU A  74       8.787  -6.579 -11.947-0.180 2.175          
ATOM   1096  1HB LEU A  74       8.167  -6.067 -11.210 0.090 1.320          
ATOM   1097  2HB LEU A  74       8.177  -6.624 -12.851 0.090 1.320          
ATOM   1098  CG  LEU A  74       9.050  -8.103 -11.435-0.090 2.275          
ATOM   1099  HG  LEU A  74       9.757  -8.071 -10.609 0.090 1.320          
ATOM   1100  CD1 LEU A  74       7.764  -8.716 -10.919-0.270 2.060          
ATOM   1101 1HD1 LEU A  74       7.356  -8.128 -10.096 0.090 1.320          
ATOM   1102 2HD1 LEU A  74       7.006  -8.778 -11.699 0.090 1.320          
ATOM   1103 3HD1 LEU A  74       7.936  -9.723 -10.537 0.090 1.320          
ATOM   1104  CD2 LEU A  74       9.702  -9.007 -12.546-0.270 2.060          
ATOM   1105 1HD2 LEU A  74       9.064  -9.091 -13.425 0.090 1.320          
ATOM   1106 2HD2 LEU A  74      10.661  -8.602 -12.875 0.090 1.320          
ATOM   1107 3HD2 LEU A  74       9.893 -10.014 -12.174 0.090 1.320          
ATOM   1108  C   LEU A  74       9.565  -4.463 -12.935 0.510 2.000          
ATOM   1109  O   LEU A  74       9.440  -4.468 -14.164-0.510 1.700          
ATOM   1110  N   ALA A  75       9.256  -3.397 -12.191-0.470 1.850          
ATOM   1111  HN  ALA A  75       9.254  -3.504 -11.181 0.310 0.225          
ATOM   1112  CA  ALA A  75       8.852  -2.141 -12.819 0.070 2.275          
ATOM   1113  HA  ALA A  75       8.077  -2.377 -13.553 0.090 1.320          
ATOM   1114  CB  ALA A  75       8.192  -1.223 -11.783-0.270 2.060          
ATOM   1115  1HB ALA A  75       7.366  -1.719 -11.273 0.090 1.320          
ATOM   1116  2HB ALA A  75       8.909  -0.896 -11.032 0.090 1.320          
ATOM   1117  3HB ALA A  75       7.794  -0.326 -12.259 0.090 1.320          
ATOM   1118  C   ALA A  75       9.999  -1.526 -13.610 0.510 2.000          
ATOM   1119  O   ALA A  75       9.779  -0.903 -14.655-0.510 1.700          
ATOM   1120  N   PHE A  76      11.230  -1.682 -13.122-0.470 1.850          
ATOM   1121  HN  PHE A  76      11.366  -2.160 -12.238 0.310 0.225          
ATOM   1122  CA  PHE A  76      12.388  -1.220 -13.877 0.070 2.275          
ATOM   1123  HA  PHE A  76      12.278  -0.157 -14.105 0.090 1.320          
ATOM   1124  CB  PHE A  76      13.651  -1.411 -12.934-0.180 2.175          
ATOM   1125  1HB PHE A  76      13.689  -0.608 -12.199 0.090 1.320          
ATOM   1126  2HB PHE A  76      13.561  -2.326 -12.354 0.090 1.320          
ATOM   1127  CG  PHE A  76      14.925  -1.471 -13.631 0.000 1.992          
ATOM   1128  CD1 PHE A  76      15.418  -0.273 -14.228-0.115 1.992          
ATOM   1129  HD1 PHE A  76      14.832   0.634 -14.216 0.115 1.358          
ATOM   1130  CE1 PHE A  76      16.651  -0.302 -14.864-0.115 1.992          
ATOM   1131  HE1 PHE A  76      16.993   0.607 -15.337 0.115 1.358          
ATOM   1132  CZ  PHE A  76      17.494  -1.441 -14.933-0.115 1.992          
ATOM   1133  HZ  PHE A  76      18.449  -1.422 -15.438 0.115 1.358          
ATOM   1134  CD2 PHE A  76      15.827  -2.570 -13.639-0.115 1.992          
ATOM   1135  HD2 PHE A  76      15.526  -3.481 -13.139 0.115 1.358          
ATOM   1136  CE2 PHE A  76      17.036  -2.557 -14.269-0.115 1.992          
ATOM   1137  HE2 PHE A  76      17.648  -3.447 -14.250 0.115 1.358          
ATOM   1138  C   PHE A  76      12.509  -1.958 -15.203 0.510 2.000          
ATOM   1139  O   PHE A  76      12.841  -1.358 -16.233-0.510 1.700          
ATOM   1140  N   THR A  77      12.228  -3.261 -15.196-0.470 1.850          
ATOM   1141  HN  THR A  77      12.031  -3.743 -14.325 0.310 0.225          
ATOM   1142  CA  THR A  77      12.264  -4.080 -16.399 0.070 2.275          
ATOM   1143  HA  THR A  77      13.098  -3.705 -16.997 0.090 1.320          
ATOM   1144  CB  THR A  77      12.634  -5.565 -16.170 0.140 2.275          
ATOM   1145  HB  THR A  77      12.584  -6.093 -17.126 0.090 1.320          
ATOM   1146  OG1 THR A  77      11.672  -6.175 -15.283-0.660 1.770          
ATOM   1147  HG1 THR A  77      11.115  -6.739 -15.830 0.430 0.225          
ATOM   1148  CG2 THR A  77      13.994  -5.765 -15.598-0.270 2.060          
ATOM   1149 1HG2 THR A  77      14.217  -6.825 -15.475 0.090 1.320          
ATOM   1150 2HG2 THR A  77      14.763  -5.338 -16.242 0.090 1.320          
ATOM   1151 3HG2 THR A  77      14.085  -5.294 -14.619 0.090 1.320          
ATOM   1152  C   THR A  77      11.077  -3.826 -17.315 0.510 2.000          
ATOM   1153  O   THR A  77      11.115  -4.232 -18.481-0.510 1.700          
ATOM   1154  N   GLY A  78      10.040  -3.153 -16.824-0.470 1.850          
ATOM   1155  HN  GLY A  78      10.068  -2.850 -15.858 0.310 0.225          
ATOM   1156  CA  GLY A  78       8.839  -2.966 -17.608-0.020 2.175          
ATOM   1157  1HA GLY A  78       9.081  -2.657 -18.627 0.090 1.320          
ATOM   1158  2HA GLY A  78       8.265  -2.151 -17.167 0.090 1.320          
ATOM   1159  C   GLY A  78       7.951  -4.188 -17.659 0.510 2.000          
ATOM   1160  O   GLY A  78       7.202  -4.362 -18.626-0.510 1.700          
ATOM   1161  N   ASN A  79       8.004  -5.039 -16.638-0.470 1.850          
ATOM   1162  HN  ASN A  79       8.578  -4.791 -15.833 0.310 0.225          
ATOM   1163  CA  ASN A  79       7.202  -6.247 -16.576 0.070 2.275          
ATOM   1164  HA  ASN A  79       6.734  -6.446 -17.542 0.090 1.320          
ATOM   1165  CB  ASN A  79       8.024  -7.449 -16.199-0.180 2.175          
ATOM   1166  1HB ASN A  79       8.507  -7.292 -15.232 0.090 1.320          
ATOM   1167  2HB ASN A  79       7.437  -8.362 -16.116 0.090 1.320          
ATOM   1168  CG  ASN A  79       9.123  -7.708 -17.266 0.550 2.000          
ATOM   1169  OD1 ASN A  79      10.301  -7.723 -16.935-0.550 1.700          
ATOM   1170  ND2 ASN A  79       8.769  -7.895 -18.570-0.620 1.850          
ATOM   1171 1HD2 ASN A  79       9.517  -8.007 -19.239 0.320 0.225          
ATOM   1172 2HD2 ASN A  79       7.817  -7.806 -18.884 0.300 0.225          
ATOM   1173  C   ASN A  79       6.036  -6.035 -15.612 0.510 2.000          
ATOM   1174  O   ASN A  79       5.799  -4.930 -15.114-0.510 1.700          
ATOM   1175  N   GLY A  80       5.300  -7.109 -15.338-0.470 1.850          
ATOM   1176  HN  GLY A  80       5.535  -7.994 -15.759 0.310 0.225          
ATOM   1177  CA  GLY A  80       4.197  -7.044 -14.402-0.020 2.175          
ATOM   1178  1HA GLY A  80       4.541  -6.491 -13.534 0.090 1.320          
ATOM   1179  2HA GLY A  80       3.932  -8.046 -14.064 0.090 1.320          
ATOM   1180  C   GLY A  80       2.958  -6.340 -14.899 0.510 2.000          
ATOM   1181  O   GLY A  80       2.155  -5.875 -14.086-0.510 1.700          
ATOM   1182  N   TYR A  81       2.766  -6.268 -16.212-0.470 1.850          
ATOM   1183  HN  TYR A  81       3.435  -6.682 -16.843 0.310 0.225          
ATOM   1184  CA  TYR A  81       1.557  -5.717 -16.805 0.070 2.275          
ATOM   1185  HA  TYR A  81       0.851  -5.378 -16.050 0.090 1.320          
ATOM   1186  CB  TYR A  81       1.949  -4.476 -17.687-0.180 2.175          
ATOM   1187  1HB TYR A  81       2.786  -4.696 -18.352 0.090 1.320          
ATOM   1188  2HB TYR A  81       1.122  -4.173 -18.323 0.090 1.320          
ATOM   1189  CG  TYR A  81       2.281  -3.315 -16.759 0.000 1.992          
ATOM   1190  CD1 TYR A  81       1.350  -2.311 -16.339-0.115 1.992          
ATOM   1191  HD1 TYR A  81       0.329  -2.370 -16.687 0.115 1.358          
ATOM   1192  CE1 TYR A  81       1.697  -1.239 -15.471-0.115 1.992          
ATOM   1193  HE1 TYR A  81       0.953  -0.506 -15.198 0.115 1.358          
ATOM   1194  CZ  TYR A  81       3.007  -1.126 -15.057 0.110 1.992          
ATOM   1195  OH  TYR A  81       3.399  -0.028 -14.241-0.540 1.770          
ATOM   1196  HH  TYR A  81       2.673   0.615 -14.211 0.430 0.225          
ATOM   1197  CD2 TYR A  81       3.590  -3.161 -16.307-0.115 1.992          
ATOM   1198  HD2 TYR A  81       4.334  -3.859 -16.653 0.115 1.358          
ATOM   1199  CE2 TYR A  81       4.018  -2.082 -15.469-0.115 1.992          
ATOM   1200  HE2 TYR A  81       5.049  -1.990 -15.160 0.115 1.358          
ATOM   1201  C   TYR A  81       0.908  -6.813 -17.633 0.510 2.000          
ATOM   1202  O   TYR A  81       1.550  -7.386 -18.519-0.510 1.700          
ATOM   1203  N   ILE A  82      -0.347  -7.120 -17.326-0.470 1.850          
ATOM   1204  HN  ILE A  82      -0.844  -6.553 -16.642 0.310 0.225          
ATOM   1205  CA  ILE A  82      -1.105  -8.143 -18.033 0.070 2.275          
ATOM   1206  HA  ILE A  82      -0.454  -8.680 -18.728 0.090 1.320          
ATOM   1207  CB  ILE A  82      -1.704  -9.178 -17.079-0.090 2.275          
ATOM   1208  HB  ILE A  82      -2.147  -8.721 -16.192 0.090 1.320          
ATOM   1209  CG2 ILE A  82      -2.724 -10.081 -17.840-0.270 2.060          
ATOM   1210 1HG2 ILE A  82      -3.066 -10.910 -17.222 0.090 1.320          
ATOM   1211 2HG2 ILE A  82      -3.632  -9.538 -18.107 0.090 1.320          
ATOM   1212 3HG2 ILE A  82      -2.317 -10.509 -18.758 0.090 1.320          
ATOM   1213  CG1 ILE A  82      -0.580 -10.177 -16.751-0.180 2.175          
ATOM   1214 1HG1 ILE A  82      -0.249 -10.722 -17.638 0.090 1.320          
ATOM   1215 2HG1 ILE A  82       0.296  -9.610 -16.430 0.090 1.320          
ATOM   1216  CD1 ILE A  82      -0.884 -11.231 -15.564-0.270 2.060          
ATOM   1217  HD1 ILE A  82      -1.587 -12.003 -15.879 0.090 1.320          
ATOM   1218  HD2 ILE A  82       0.026 -11.739 -15.245 0.090 1.320          
ATOM   1219  HD3 ILE A  82      -1.313 -10.740 -14.692 0.090 1.320          
ATOM   1220  C   ILE A  82      -2.140  -7.442 -18.897 0.510 2.000          
ATOM   1221  O   ILE A  82      -2.902  -6.598 -18.408-0.510 1.700          
ATOM   1222  N   ARG A  83      -2.160  -7.778 -20.180-0.470 1.850          
ATOM   1223  HN  ARG A  83      -1.593  -8.549 -20.498 0.310 0.225          
ATOM   1224  CA  ARG A  83      -3.139  -7.224 -21.101 0.070 2.275          
ATOM   1225  HA  ARG A  83      -3.429  -6.260 -20.704 0.090 1.320          
ATOM   1226  CB  ARG A  83      -2.558  -6.880 -22.470-0.180 2.175          
ATOM   1227  1HB ARG A  83      -1.611  -6.357 -22.346 0.090 1.320          
ATOM   1228  2HB ARG A  83      -2.310  -7.822 -22.962 0.090 1.320          
ATOM   1229  CG  ARG A  83      -3.516  -5.990 -23.450-0.180 2.175          
ATOM   1230  1HG ARG A  83      -4.557  -6.299 -23.347 0.090 1.320          
ATOM   1231  2HG ARG A  83      -3.475  -4.937 -23.164 0.090 1.320          
ATOM   1232  CD  ARG A  83      -3.034  -6.223 -24.950 0.200 2.175          
ATOM   1233  1HD ARG A  83      -2.026  -5.815 -25.058 0.090 1.320          
ATOM   1234  2HD ARG A  83      -2.934  -7.285 -25.168 0.090 1.320          
ATOM   1235  NE  ARG A  83      -3.901  -5.540 -25.927-0.700 1.850          
ATOM   1236  HE  ARG A  83      -3.768  -4.536 -25.994 0.440 0.225          
ATOM   1237  CZ  ARG A  83      -4.693  -6.255 -26.743 0.640 2.000          
ATOM   1238  NH1 ARG A  83      -4.900  -7.553 -26.706-0.800 1.850          
ATOM   1239 1HH1 ARG A  83      -5.451  -8.054 -27.390 0.460 0.225          
ATOM   1240 2HH1 ARG A  83      -4.594  -8.093 -25.906 0.460 0.225          
ATOM   1241  NH2 ARG A  83      -5.198  -5.554 -27.766-0.800 1.850          
ATOM   1242 1HH2 ARG A  83      -5.768  -5.976 -28.485 0.460 0.225          
ATOM   1243 2HH2 ARG A  83      -5.069  -4.553 -27.849 0.460 0.225          
ATOM   1244  C   ARG A  83      -4.354  -8.144 -21.149 0.510 2.000          
ATOM   1245  O   ARG A  83      -4.223  -9.346 -21.400-0.510 1.700          
ATOM   1246  N   VAL A  84      -5.533  -7.575 -20.896-0.470 1.850          
ATOM   1247  HN  VAL A  84      -5.567  -6.563 -20.757 0.310 0.225          
ATOM   1248  CA  VAL A  84      -6.773  -8.345 -20.919 0.070 2.275          
ATOM   1249  HA  VAL A  84      -6.600  -9.341 -20.502 0.090 1.320          
ATOM   1250  CB  VAL A  84      -7.803  -7.605 -20.112-0.090 2.275          
ATOM   1251  HB  VAL A  84      -8.122  -6.724 -20.663 0.090 1.320          
ATOM   1252  CG1 VAL A  84      -9.020  -8.456 -19.727-0.270 2.060          
ATOM   1253 1HG1 VAL A  84      -9.701  -7.895 -19.084 0.090 1.320          
ATOM   1254 2HG1 VAL A  84      -9.627  -8.746 -20.582 0.090 1.320          
ATOM   1255 3HG1 VAL A  84      -8.737  -9.360 -19.186 0.090 1.320          
ATOM   1256  CG2 VAL A  84      -7.220  -7.110 -18.810-0.270 2.060          
ATOM   1257 1HG2 VAL A  84      -6.448  -6.351 -18.924 0.090 1.320          
ATOM   1258 2HG2 VAL A  84      -7.984  -6.634 -18.196 0.090 1.320          
ATOM   1259 3HG2 VAL A  84      -6.791  -7.923 -18.222 0.090 1.320          
ATOM   1260  C   VAL A  84      -7.281  -8.450 -22.357 0.510 2.000          
ATOM   1261  O   VAL A  84      -6.855  -7.718 -23.252-0.510 1.700          
ATOM   1262  N   ALA A  85      -8.172  -9.417 -22.597-0.470 1.850          
ATOM   1263  HN  ALA A  85      -8.469 -10.026 -21.849 0.310 0.225          
ATOM   1264  CA  ALA A  85      -8.651  -9.647 -23.954 0.070 2.275          
ATOM   1265  HA  ALA A  85      -7.801  -9.887 -24.596 0.090 1.320          
ATOM   1266  CB  ALA A  85      -9.617 -10.859 -23.925-0.270 2.060          
ATOM   1267  1HB ALA A  85     -10.044 -11.043 -24.914 0.090 1.320          
ATOM   1268  2HB ALA A  85      -9.113 -11.777 -23.620 0.090 1.320          
ATOM   1269  3HB ALA A  85     -10.463 -10.695 -23.256 0.090 1.320          
ATOM   1270  C   ALA A  85      -9.349  -8.424 -24.522 0.510 2.000          
ATOM   1271  O   ALA A  85      -9.297  -8.196 -25.734-0.510 1.700          
ATOM   1272  N   ASN A  86      -9.964  -7.599 -23.675-0.470 1.850          
ATOM   1273  HN  ASN A  86      -9.945  -7.781 -22.682 0.310 0.225          
ATOM   1274  CA  ASN A  86     -10.614  -6.393 -24.178 0.070 2.275          
ATOM   1275  HA  ASN A  86     -11.111  -6.605 -25.126 0.090 1.320          
ATOM   1276  CB  ASN A  86     -11.752  -5.941 -23.204-0.180 2.175          
ATOM   1277  1HB ASN A  86     -12.168  -4.980 -23.510 0.090 1.320          
ATOM   1278  2HB ASN A  86     -12.578  -6.651 -23.283 0.090 1.320          
ATOM   1279  CG  ASN A  86     -11.319  -5.845 -21.717 0.550 2.000          
ATOM   1280  OD1 ASN A  86     -10.119  -5.701 -21.391-0.550 1.700          
ATOM   1281  ND2 ASN A  86     -12.261  -5.925 -20.807-0.620 1.850          
ATOM   1282 1HD2 ASN A  86     -12.001  -5.958 -19.825 0.320 0.225          
ATOM   1283 2HD2 ASN A  86     -13.223  -6.067 -21.079 0.300 0.225          
ATOM   1284  C   ASN A  86      -9.619  -5.272 -24.434 0.510 2.000          
ATOM   1285  O   ASN A  86     -10.032  -4.138 -24.690-0.510 1.700          
ATOM   1286  N   GLY A  87      -8.327  -5.584 -24.410-0.470 1.850          
ATOM   1287  HN  GLY A  87      -8.047  -6.520 -24.128 0.310 0.225          
ATOM   1288  CA  GLY A  87      -7.290  -4.600 -24.604-0.020 2.175          
ATOM   1289  1HA GLY A  87      -7.528  -3.980 -25.465 0.090 1.320          
ATOM   1290  2HA GLY A  87      -6.370  -5.129 -24.843 0.090 1.320          
ATOM   1291  C   GLY A  87      -7.009  -3.722 -23.419 0.510 2.000          
ATOM   1292  O   GLY A  87      -6.371  -2.681 -23.578-0.510 1.700          
ATOM   1293  N   LYS A  88      -7.403  -4.128 -22.222-0.470 1.850          
ATOM   1294  HN  LYS A  88      -7.954  -4.968 -22.116 0.310 0.225          
ATOM   1295  CA  LYS A  88      -7.070  -3.347 -21.046 0.070 2.275          
ATOM   1296  HA  LYS A  88      -6.967  -2.288 -21.287 0.090 1.320          
ATOM   1297  CB  LYS A  88      -8.110  -3.472 -19.962-0.180 2.175          
ATOM   1298  1HB LYS A  88      -8.373  -4.517 -19.795 0.090 1.320          
ATOM   1299  2HB LYS A  88      -7.691  -3.126 -19.013 0.090 1.320          
ATOM   1300  CG  LYS A  88      -9.347  -2.657 -20.258-0.180 2.175          
ATOM   1301  1HG LYS A  88      -9.016  -1.640 -20.455 0.090 1.320          
ATOM   1302  2HG LYS A  88      -9.846  -3.006 -21.163 0.090 1.320          
ATOM   1303  CD  LYS A  88     -10.310  -2.587 -19.103-0.180 2.175          
ATOM   1304  1HD LYS A  88     -10.887  -3.514 -19.060 0.090 1.320          
ATOM   1305  2HD LYS A  88      -9.738  -2.558 -18.173 0.090 1.320          
ATOM   1306  CE  LYS A  88     -11.261  -1.364 -19.092 0.210 2.175          
ATOM   1307  1HE LYS A  88     -10.665  -0.469 -19.277 0.050 1.320          
ATOM   1308  2HE LYS A  88     -11.923  -1.455 -19.954 0.050 1.320          
ATOM   1309  NZ  LYS A  88     -12.114  -1.034 -17.953-0.300 1.850          
ATOM   1310  1HZ LYS A  88     -12.673  -0.222 -18.170 0.330 0.225          
ATOM   1311  2HZ LYS A  88     -12.753  -1.807 -17.747 0.330 0.225          
ATOM   1312  3HZ LYS A  88     -11.558  -0.837 -17.133 0.330 0.225          
ATOM   1313  C   LYS A  88      -5.725  -3.807 -20.506 0.510 2.000          
ATOM   1314  O   LYS A  88      -5.306  -4.947 -20.718-0.510 1.700          
ATOM   1315  N   TYR A  89      -5.045  -2.908 -19.802-0.470 1.850          
ATOM   1316  HN  TYR A  89      -5.467  -2.020 -19.570 0.310 0.225          
ATOM   1317  CA  TYR A  89      -3.784  -3.228 -19.153 0.070 2.275          
ATOM   1318  HA  TYR A  89      -3.418  -4.207 -19.465 0.090 1.320          
ATOM   1319  CB  TYR A  89      -2.666  -2.174 -19.471-0.180 2.175          
ATOM   1320  1HB TYR A  89      -3.103  -1.212 -19.741 0.090 1.320          
ATOM   1321  2HB TYR A  89      -2.034  -1.986 -18.600 0.090 1.320          
ATOM   1322  CG  TYR A  89      -1.772  -2.707 -20.587 0.000 1.992          
ATOM   1323  CD1 TYR A  89      -0.861  -3.810 -20.338-0.115 1.992          
ATOM   1324  HD1 TYR A  89      -0.786  -4.224 -19.345 0.115 1.358          
ATOM   1325  CE1 TYR A  89      -0.030  -4.283 -21.363-0.115 1.992          
ATOM   1326  HE1 TYR A  89       0.708  -5.032 -21.115 0.115 1.358          
ATOM   1327  CZ  TYR A  89      -0.188  -3.869 -22.667 0.110 1.992          
ATOM   1328  OH  TYR A  89       0.824  -4.349 -23.537-0.540 1.770          
ATOM   1329  HH  TYR A  89       1.635  -4.572 -23.104 0.430 0.225          
ATOM   1330  CD2 TYR A  89      -1.881  -2.232 -21.860-0.115 1.992          
ATOM   1331  HD2 TYR A  89      -2.560  -1.424 -22.096 0.115 1.358          
ATOM   1332  CE2 TYR A  89      -1.180  -2.873 -22.876-0.115 1.992          
ATOM   1333  HE2 TYR A  89      -1.288  -2.478 -23.876 0.115 1.358          
ATOM   1334  C   TYR A  89      -4.033  -3.318 -17.659 0.510 2.000          
ATOM   1335  O   TYR A  89      -4.609  -2.399 -17.067-0.510 1.700          
ATOM   1336  N   LEU A  90      -3.631  -4.432 -17.061-0.470 1.850          
ATOM   1337  HN  LEU A  90      -3.253  -5.208 -17.610 0.310 0.225          
ATOM   1338  CA  LEU A  90      -3.743  -4.593 -15.619 0.070 2.275          
ATOM   1339  HA  LEU A  90      -4.427  -3.866 -15.189 0.090 1.320          
ATOM   1340  CB  LEU A  90      -4.331  -5.967 -15.316-0.180 2.175          
ATOM   1341  1HB LEU A  90      -5.346  -5.991 -15.713 0.090 1.320          
ATOM   1342  2HB LEU A  90      -3.786  -6.718 -15.892 0.090 1.320          
ATOM   1343  CG  LEU A  90      -4.357  -6.435 -13.825-0.090 2.275          
ATOM   1344  HG  LEU A  90      -3.338  -6.491 -13.438 0.090 1.320          
ATOM   1345  CD1 LEU A  90      -5.132  -5.472 -12.927-0.270 2.060          
ATOM   1346 1HD1 LEU A  90      -5.109  -5.799 -11.888 0.090 1.320          
ATOM   1347 2HD1 LEU A  90      -4.727  -4.464 -12.936 0.090 1.320          
ATOM   1348 3HD1 LEU A  90      -6.174  -5.422 -13.238 0.090 1.320          
ATOM   1349  CD2 LEU A  90      -4.904  -7.887 -13.783-0.270 2.060          
ATOM   1350 1HD2 LEU A  90      -5.902  -7.954 -14.205 0.090 1.320          
ATOM   1351 2HD2 LEU A  90      -4.265  -8.573 -14.341 0.090 1.320          
ATOM   1352 3HD2 LEU A  90      -4.965  -8.260 -12.761 0.090 1.320          
ATOM   1353  C   LEU A  90      -2.360  -4.554 -14.992 0.510 2.000          
ATOM   1354  O   LEU A  90      -1.487  -5.350 -15.372-0.510 1.700          
ATOM   1355  N   PRO A  91      -2.132  -3.689 -14.013-0.290 1.850          
ATOM   1356  CD  PRO A  91      -2.838  -2.411 -13.808 0.000 2.175          
ATOM   1357  1HD PRO A  91      -2.701  -1.775 -14.686 0.090 1.320          
ATOM   1358  2HD PRO A  91      -3.911  -2.512 -13.648 0.090 1.320          
ATOM   1359  CA  PRO A  91      -0.813  -3.648 -13.376 0.020 2.275          
ATOM   1360  HA  PRO A  91      -0.002  -3.732 -14.105 0.090 1.320          
ATOM   1361  CB  PRO A  91      -0.754  -2.222 -12.747-0.180 2.175          
ATOM   1362  1HB PRO A  91      -0.244  -1.541 -13.429 0.090 1.320          
ATOM   1363  2HB PRO A  91      -0.210  -2.186 -11.805 0.090 1.320          
ATOM   1364  CG  PRO A  91      -2.219  -1.793 -12.594-0.180 2.175          
ATOM   1365  1HG PRO A  91      -2.352  -0.711 -12.558 0.090 1.320          
ATOM   1366  2HG PRO A  91      -2.643  -2.225 -11.693 0.090 1.320          
ATOM   1367  C   PRO A  91      -0.701  -4.793 -12.393 0.510 2.000          
ATOM   1368  O   PRO A  91      -0.916  -4.633 -11.183-0.510 1.700          
ATOM   1369  N   TRP A  92      -0.347  -5.960 -12.921-0.470 1.850          
ATOM   1370  HN  TRP A  92      -0.175  -6.008 -13.917 0.310 0.225          
ATOM   1371  CA  TRP A  92      -0.450  -7.168 -12.126 0.070 2.275          
ATOM   1372  HA  TRP A  92      -1.433  -7.202 -11.649 0.090 1.320          
ATOM   1373  CB  TRP A  92      -0.305  -8.381 -13.060-0.180 2.175          
ATOM   1374  1HB TRP A  92      -1.112  -8.382 -13.794 0.090 1.320          
ATOM   1375  2HB TRP A  92       0.625  -8.321 -13.626 0.090 1.320          
ATOM   1376  CG  TRP A  92      -0.343  -9.690 -12.345-0.030 1.992          
ATOM   1377  CD1 TRP A  92       0.729 -10.604 -12.294 0.035 1.992          
ATOM   1378  HD1 TRP A  92       1.692 -10.452 -12.761 0.115 1.358          
ATOM   1379  NE1 TRP A  92       0.335 -11.715 -11.585-0.610 1.850          
ATOM   1380  HE1 TRP A  92       0.931 -12.515 -11.421 0.380 0.225          
ATOM   1381  CE2 TRP A  92      -0.925 -11.548 -11.099 0.130 1.800          
ATOM   1382  CD2 TRP A  92      -1.378 -10.283 -11.636-0.020 1.800          
ATOM   1383  CE3 TRP A  92      -2.697  -9.900 -11.318-0.115 1.992          
ATOM   1384  HE3 TRP A  92      -3.072  -8.964 -11.701 0.115 1.358          
ATOM   1385  CZ3 TRP A  92      -3.527 -10.672 -10.428-0.115 1.992          
ATOM   1386  HZ3 TRP A  92      -4.523 -10.352 -10.163 0.115 1.358          
ATOM   1387  CZ2 TRP A  92      -1.739 -12.357 -10.293-0.115 1.992          
ATOM   1388  HZ2 TRP A  92      -1.377 -13.305  -9.922 0.115 1.358          
ATOM   1389  CH2 TRP A  92      -2.990 -11.908  -9.942-0.115 1.992          
ATOM   1390  HH2 TRP A  92      -3.600 -12.522  -9.295 0.115 1.358          
ATOM   1391  C   TRP A  92       0.599  -7.180 -11.028 0.510 2.000          
ATOM   1392  O   TRP A  92       0.282  -7.437  -9.863-0.510 1.700          
ATOM   1393  N   ALA A  93       1.852  -6.876 -11.374-0.470 1.850          
ATOM   1394  HN  ALA A  93       2.027  -6.564 -12.326 0.310 0.225          
ATOM   1395  CA  ALA A  93       2.906  -6.894 -10.369 0.070 2.275          
ATOM   1396  HA  ALA A  93       2.997  -7.902  -9.956 0.090 1.320          
ATOM   1397  CB  ALA A  93       4.269  -6.431 -10.920-0.270 2.060          
ATOM   1398  1HB ALA A  93       4.715  -7.213 -11.532 0.090 1.320          
ATOM   1399  2HB ALA A  93       4.201  -5.507 -11.496 0.090 1.320          
ATOM   1400  3HB ALA A  93       4.985  -6.258 -10.114 0.090 1.320          
ATOM   1401  C   ALA A  93       2.581  -5.946  -9.225 0.510 2.000          
ATOM   1402  O   ALA A  93       2.687  -6.316  -8.051-0.510 1.700          
ATOM   1403  N   ARG A  94       2.157  -4.723  -9.544-0.470 1.850          
ATOM   1404  HN  ARG A  94       2.011  -4.487 -10.513 0.310 0.225          
ATOM   1405  CA  ARG A  94       1.829  -3.786  -8.476 0.070 2.275          
ATOM   1406  HA  ARG A  94       2.669  -3.745  -7.777 0.090 1.320          
ATOM   1407  CB  ARG A  94       1.590  -2.346  -9.032-0.180 2.175          
ATOM   1408  1HB ARG A  94       2.524  -2.006  -9.480 0.090 1.320          
ATOM   1409  2HB ARG A  94       0.858  -2.374  -9.838 0.090 1.320          
ATOM   1410  CG  ARG A  94       1.131  -1.375  -7.996-0.180 2.175          
ATOM   1411  1HG ARG A  94       0.075  -1.516  -7.757 0.090 1.320          
ATOM   1412  2HG ARG A  94       1.679  -1.529  -7.064 0.090 1.320          
ATOM   1413  CD  ARG A  94       1.394   0.069  -8.485 0.200 2.175          
ATOM   1414  1HD ARG A  94       1.195   0.763  -7.667 0.090 1.320          
ATOM   1415  2HD ARG A  94       2.439   0.223  -8.757 0.090 1.320          
ATOM   1416  NE  ARG A  94       0.436   0.416  -9.628-0.700 1.850          
ATOM   1417  HE  ARG A  94      -0.572   0.383  -9.417 0.440 0.225          
ATOM   1418  CZ  ARG A  94       0.750   0.927 -10.863 0.640 2.000          
ATOM   1419  NH1 ARG A  94       1.983   0.966 -11.250-0.800 1.850          
ATOM   1420 1HH1 ARG A  94       2.117   1.227 -12.238 0.460 0.225          
ATOM   1421 2HH1 ARG A  94       2.764   0.588 -10.742 0.460 0.225          
ATOM   1422  NH2 ARG A  94      -0.199   1.335 -11.633-0.800 1.850          
ATOM   1423 1HH2 ARG A  94       0.025   1.705 -12.576 0.460 0.225          
ATOM   1424 2HH2 ARG A  94      -1.170   1.259 -11.354 0.460 0.225          
ATOM   1425  C   ARG A  94       0.608  -4.243  -7.688 0.510 2.000          
ATOM   1426  O   ARG A  94       0.650  -4.312  -6.452-0.510 1.700          
ATOM   1427  N   MET A  95      -0.482  -4.571  -8.374-0.470 1.850          
ATOM   1428  HN  MET A  95      -0.491  -4.579  -9.392 0.310 0.225          
ATOM   1429  CA  MET A  95      -1.679  -4.981  -7.650 0.070 2.275          
ATOM   1430  HA  MET A  95      -1.797  -4.271  -6.827 0.090 1.320          
ATOM   1431  CB  MET A  95      -3.011  -4.851  -8.427-0.180 2.175          
ATOM   1432  1HB MET A  95      -3.042  -5.599  -9.221 0.090 1.320          
ATOM   1433  2HB MET A  95      -3.834  -5.077  -7.750 0.090 1.320          
ATOM   1434  CG  MET A  95      -3.164  -3.430  -9.042-0.140 2.175          
ATOM   1435  1HG MET A  95      -3.106  -2.670  -8.262 0.090 1.320          
ATOM   1436  2HG MET A  95      -2.322  -3.227  -9.699 0.090 1.320          
ATOM   1437  SD  MET A  95      -4.650  -3.204 -10.024-0.090 2.000          
ATOM   1438  CE  MET A  95      -5.651  -2.888  -8.603-0.220 2.060          
ATOM   1439  1HE MET A  95      -5.607  -3.693  -7.871 0.090 1.320          
ATOM   1440  2HE MET A  95      -5.363  -1.951  -8.133 0.090 1.320          
ATOM   1441  3HE MET A  95      -6.690  -2.784  -8.917 0.090 1.320          
ATOM   1442  C   MET A  95      -1.483  -6.322  -6.945 0.510 2.000          
ATOM   1443  O   MET A  95      -1.993  -6.521  -5.836-0.510 1.700          
ATOM   1444  N   ALA A  96      -0.723  -7.244  -7.546-0.470 1.850          
ATOM   1445  HN  ALA A  96      -0.330  -7.110  -8.483 0.310 0.225          
ATOM   1446  CA  ALA A  96      -0.397  -8.476  -6.830 0.070 2.275          
ATOM   1447  HA  ALA A  96      -1.322  -8.888  -6.421 0.090 1.320          
ATOM   1448  CB  ALA A  96       0.228  -9.578  -7.700-0.270 2.060          
ATOM   1449  1HB ALA A  96       0.402 -10.487  -7.122 0.090 1.320          
ATOM   1450  2HB ALA A  96      -0.425  -9.839  -8.533 0.090 1.320          
ATOM   1451  3HB ALA A  96       1.186  -9.265  -8.116 0.090 1.320          
ATOM   1452  C   ALA A  96       0.535  -8.218  -5.652 0.510 2.000          
ATOM   1453  O   ALA A  96       0.500  -8.962  -4.667-0.510 1.700          
ATOM   1454  N   SER A  97       1.391  -7.197  -5.741-0.470 1.850          
ATOM   1455  HN  SER A  97       1.503  -6.696  -6.617 0.310 0.225          
ATOM   1456  CA  SER A  97       2.233  -6.841  -4.602 0.070 2.275          
ATOM   1457  HA  SER A  97       2.833  -7.714  -4.335 0.090 1.320          
ATOM   1458  CB  SER A  97       3.185  -5.634  -4.915 0.050 2.175          
ATOM   1459  1HB SER A  97       3.698  -5.782  -5.863 0.090 1.320          
ATOM   1460  2HB SER A  97       2.641  -4.691  -4.986 0.090 1.320          
ATOM   1461  OG  SER A  97       4.162  -5.536  -3.902-0.660 1.770          
ATOM   1462  HG1 SER A  97       4.329  -4.607  -3.765 0.430 0.225          
ATOM   1463  C   SER A  97       1.387  -6.435  -3.407 0.510 2.000          
ATOM   1464  O   SER A  97       1.759  -6.687  -2.254-0.510 1.700          
ATOM   1465  N   TRP A  98       0.262  -5.768  -3.661-0.470 1.850          
ATOM   1466  HN  TRP A  98       0.018  -5.545  -4.620 0.310 0.225          
ATOM   1467  CA  TRP A  98      -0.612  -5.377  -2.567 0.070 2.275          
ATOM   1468  HA  TRP A  98      -0.043  -4.800  -1.834 0.090 1.320          
ATOM   1469  CB  TRP A  98      -1.753  -4.472  -3.135-0.180 2.175          
ATOM   1470  1HB TRP A  98      -2.360  -5.023  -3.851 0.090 1.320          
ATOM   1471  2HB TRP A  98      -2.430  -4.186  -2.329 0.090 1.320          
ATOM   1472  CG  TRP A  98      -1.261  -3.240  -3.772-0.030 1.992          
ATOM   1473  CD1 TRP A  98      -0.021  -2.713  -3.845 0.035 1.992          
ATOM   1474  HD1 TRP A  98       0.852  -3.142  -3.372 0.115 1.358          
ATOM   1475  NE1 TRP A  98      -0.025  -1.515  -4.564-0.610 1.850          
ATOM   1476  HE1 TRP A  98       0.799  -0.948  -4.713 0.380 0.225          
ATOM   1477  CE2 TRP A  98      -1.283  -1.331  -5.015 0.130 1.800          
ATOM   1478  CD2 TRP A  98      -2.114  -2.386  -4.608-0.020 1.800          
ATOM   1479  CE3 TRP A  98      -3.444  -2.393  -4.932-0.115 1.992          
ATOM   1480  HE3 TRP A  98      -4.073  -3.194  -4.572 0.115 1.358          
ATOM   1481  CZ3 TRP A  98      -3.982  -1.395  -5.719-0.115 1.992          
ATOM   1482  HZ3 TRP A  98      -5.022  -1.464  -5.977 0.115 1.358          
ATOM   1483  CZ2 TRP A  98      -1.811  -0.321  -5.843-0.115 1.992          
ATOM   1484  HZ2 TRP A  98      -1.168   0.471  -6.195 0.115 1.358          
ATOM   1485  CH2 TRP A  98      -3.206  -0.314  -6.204-0.115 1.992          
ATOM   1486  HH2 TRP A  98      -3.632   0.465  -6.820 0.115 1.358          
ATOM   1487  C   TRP A  98      -1.158  -6.598  -1.853 0.510 2.000          
ATOM   1488  O   TRP A  98      -1.198  -6.635  -0.619-0.510 1.700          
ATOM   1489  N   LEU A  99      -1.539  -7.626  -2.616-0.470 1.850          
ATOM   1490  HN  LEU A  99      -1.448  -7.554  -3.622 0.310 0.225          
ATOM   1491  CA  LEU A  99      -2.072  -8.846  -2.021 0.070 2.275          
ATOM   1492  HA  LEU A  99      -2.946  -8.560  -1.434 0.090 1.320          
ATOM   1493  CB  LEU A  99      -2.482 -10.007  -3.001-0.180 2.175          
ATOM   1494  1HB LEU A  99      -1.652 -10.193  -3.685 0.090 1.320          
ATOM   1495  2HB LEU A  99      -2.622 -10.943  -2.455 0.090 1.320          
ATOM   1496  CG  LEU A  99      -3.753  -9.708  -3.784-0.090 2.275          
ATOM   1497  HG  LEU A  99      -3.666  -8.699  -4.189 0.090 1.320          
ATOM   1498  CD1 LEU A  99      -3.912 -10.641  -4.962-0.270 2.060          
ATOM   1499 1HD1 LEU A  99      -4.010 -11.680  -4.644 0.090 1.320          
ATOM   1500 2HD1 LEU A  99      -4.793 -10.392  -5.555 0.090 1.320          
ATOM   1501 3HD1 LEU A  99      -3.053 -10.584  -5.632 0.090 1.320          
ATOM   1502  CD2 LEU A  99      -5.052  -9.791  -2.951-0.270 2.060          
ATOM   1503 1HD2 LEU A  99      -5.928  -9.545  -3.552 0.090 1.320          
ATOM   1504 2HD2 LEU A  99      -5.209 -10.793  -2.549 0.090 1.320          
ATOM   1505 3HD2 LEU A  99      -5.039  -9.108  -2.102 0.090 1.320          
ATOM   1506  C   LEU A  99      -1.090  -9.458  -1.033 0.510 2.000          
ATOM   1507  O   LEU A  99      -1.487  -9.966   0.021-0.510 1.700          
ATOM   1508  N   CYS A 100       0.198  -9.432  -1.369-0.470 1.850          
ATOM   1509  HN  CYS A 100       0.460  -9.079  -2.282 0.310 0.225          
ATOM   1510  CA  CYS A 100       1.215 -10.025  -0.509 0.070 2.275          
ATOM   1511  HA  CYS A 100       0.814 -10.967  -0.125 0.090 1.320          
ATOM   1512  CB  CYS A 100       2.475 -10.398  -1.235-0.110 2.175          
ATOM   1513  1HB CYS A 100       2.971  -9.502  -1.614 0.090 1.320          
ATOM   1514  2HB CYS A 100       3.181 -10.872  -0.550 0.090 1.320          
ATOM   1515  SG  CYS A 100       2.184 -11.568  -2.679-0.230 2.000          
ATOM   1516  HG1 CYS A 100       3.464 -11.665  -3.054 0.160 0.450          
ATOM   1517  C   CYS A 100       1.484  -9.169   0.722 0.510 2.000          
ATOM   1518  O   CYS A 100       1.816  -9.695   1.791-0.510 1.700          
ATOM   1519  N   THR A 101       1.392  -7.853   0.582-0.470 1.850          
ATOM   1520  HN  THR A 101       1.096  -7.487  -0.314 0.310 0.225          
ATOM   1521  CA  THR A 101       1.816  -6.926   1.622 0.070 2.275          
ATOM   1522  HA  THR A 101       2.414  -7.474   2.355 0.090 1.320          
ATOM   1523  CB  THR A 101       2.714  -5.817   1.163 0.140 2.275          
ATOM   1524  HB  THR A 101       2.956  -5.144   1.987 0.090 1.320          
ATOM   1525  OG1 THR A 101       2.121  -5.104   0.095-0.660 1.770          
ATOM   1526  HG1 THR A 101       2.090  -5.668  -0.680 0.430 0.225          
ATOM   1527  CG2 THR A 101       3.982  -6.550   0.656-0.270 2.060          
ATOM   1528 1HG2 THR A 101       4.443  -7.184   1.414 0.090 1.320          
ATOM   1529 2HG2 THR A 101       3.778  -7.187  -0.204 0.090 1.320          
ATOM   1530 3HG2 THR A 101       4.747  -5.840   0.343 0.090 1.320          
ATOM   1531  C   THR A 101       0.687  -6.386   2.492 0.510 2.000          
ATOM   1532  O   THR A 101       0.849  -6.298   3.712-0.510 1.700          
ATOM   1533  N   CYS A 102      -0.446  -6.005   1.901-0.470 1.850          
ATOM   1534  HN  CYS A 102      -0.590  -6.163   0.901 0.310 0.225          
ATOM   1535  CA  CYS A 102      -1.467  -5.285   2.663 0.070 2.275          
ATOM   1536  HA  CYS A 102      -0.981  -4.377   3.025 0.090 1.320          
ATOM   1537  CB  CYS A 102      -2.754  -4.818   1.903-0.110 2.175          
ATOM   1538  1HB CYS A 102      -3.174  -5.645   1.334 0.090 1.320          
ATOM   1539  2HB CYS A 102      -3.535  -4.534   2.609 0.090 1.320          
ATOM   1540  SG  CYS A 102      -2.605  -3.468   0.758-0.230 2.000          
ATOM   1541  HG1 CYS A 102      -3.884  -3.461   0.357 0.160 0.450          
ATOM   1542  C   CYS A 102      -1.930  -6.025   3.910 0.510 2.000          
ATOM   1543  O   CYS A 102      -2.041  -5.381   4.968-0.510 1.700          
ATOM   1544  N   PRO A 103      -2.250  -7.323   3.873-0.290 1.850          
ATOM   1545  CD  PRO A 103      -2.424  -8.192   2.721 0.000 2.175          
ATOM   1546  1HD PRO A 103      -2.868  -7.706   1.854 0.090 1.320          
ATOM   1547  2HD PRO A 103      -1.452  -8.583   2.412 0.090 1.320          
ATOM   1548  CA  PRO A 103      -2.623  -7.995   5.125 0.020 2.275          
ATOM   1549  HA  PRO A 103      -3.492  -7.498   5.560 0.090 1.320          
ATOM   1550  CB  PRO A 103      -2.960  -9.408   4.722-0.180 2.175          
ATOM   1551  1HB PRO A 103      -3.808  -9.812   5.272 0.090 1.320          
ATOM   1552  2HB PRO A 103      -2.124 -10.100   4.853 0.090 1.320          
ATOM   1553  CG  PRO A 103      -3.274  -9.270   3.195-0.180 2.175          
ATOM   1554  1HG PRO A 103      -4.323  -9.029   3.040 0.090 1.320          
ATOM   1555  2HG PRO A 103      -3.090 -10.199   2.653 0.090 1.320          
ATOM   1556  C   PRO A 103      -1.480  -8.054   6.118 0.510 2.000          
ATOM   1557  O   PRO A 103      -1.720  -8.063   7.331-0.510 1.700          
ATOM   1558  N   ILE A 104      -0.235  -8.085   5.638-0.470 1.850          
ATOM   1559  HN  ILE A 104      -0.071  -8.006   4.645 0.310 0.225          
ATOM   1560  CA  ILE A 104       0.907  -8.107   6.547 0.070 2.275          
ATOM   1561  HA  ILE A 104       0.733  -8.811   7.362 0.090 1.320          
ATOM   1562  CB  ILE A 104       2.209  -8.450   5.805-0.090 2.275          
ATOM   1563  HB  ILE A 104       2.360  -7.786   4.956 0.090 1.320          
ATOM   1564  CG2 ILE A 104       3.525  -8.378   6.679-0.270 2.060          
ATOM   1565 1HG2 ILE A 104       3.436  -9.008   7.564 0.090 1.320          
ATOM   1566 2HG2 ILE A 104       4.391  -8.732   6.124 0.090 1.320          
ATOM   1567 3HG2 ILE A 104       3.753  -7.367   7.017 0.090 1.320          
ATOM   1568  CG1 ILE A 104       2.003  -9.941   5.253-0.180 2.175          
ATOM   1569 1HG1 ILE A 104       1.333  -9.929   4.392 0.090 1.320          
ATOM   1570 2HG1 ILE A 104       2.946 -10.316   4.869 0.090 1.320          
ATOM   1571  CD1 ILE A 104       1.476 -11.001   6.280-0.270 2.060          
ATOM   1572  HD1 ILE A 104       1.569 -12.007   5.868 0.090 1.320          
ATOM   1573  HD2 ILE A 104       2.044 -10.977   7.210 0.090 1.320          
ATOM   1574  HD3 ILE A 104       0.422 -10.857   6.519 0.090 1.320          
ATOM   1575  C   ILE A 104       1.068  -6.753   7.224 0.510 2.000          
ATOM   1576  O   ILE A 104       1.322  -6.672   8.431-0.510 1.700          
ATOM   1577  N   MET A 105       0.919  -5.668   6.456-0.470 1.850          
ATOM   1578  HN  MET A 105       0.755  -5.804   5.461 0.310 0.225          
ATOM   1579  CA  MET A 105       1.023  -4.325   7.020 0.070 2.275          
ATOM   1580  HA  MET A 105       1.951  -4.243   7.592 0.090 1.320          
ATOM   1581  CB  MET A 105       1.049  -3.290   5.820-0.180 2.175          
ATOM   1582  1HB MET A 105       0.133  -3.429   5.248 0.090 1.320          
ATOM   1583  2HB MET A 105       0.990  -2.286   6.243 0.090 1.320          
ATOM   1584  CG  MET A 105       2.194  -3.354   4.870-0.140 2.175          
ATOM   1585  1HG MET A 105       3.000  -3.950   5.294 0.090 1.320          
ATOM   1586  2HG MET A 105       1.879  -3.922   3.995 0.090 1.320          
ATOM   1587  SD  MET A 105       2.885  -1.788   4.234-0.090 2.000          
ATOM   1588  CE  MET A 105       3.579  -1.450   5.919-0.220 2.060          
ATOM   1589  1HE MET A 105       3.635  -2.315   6.576 0.090 1.320          
ATOM   1590  2HE MET A 105       4.590  -1.054   5.836 0.090 1.320          
ATOM   1591  3HE MET A 105       2.971  -0.697   6.419 0.090 1.320          
ATOM   1592  C   MET A 105      -0.135  -4.016   7.959 0.510 2.000          
ATOM   1593  O   MET A 105       0.057  -3.375   8.996-0.510 1.700          
ATOM   1594  N   LEU A 106      -1.343  -4.450   7.606-0.470 1.850          
ATOM   1595  HN  LEU A 106      -1.475  -4.928   6.716 0.310 0.225          
ATOM   1596  CA  LEU A 106      -2.475  -4.259   8.502 0.070 2.275          
ATOM   1597  HA  LEU A 106      -2.497  -3.211   8.805 0.090 1.320          
ATOM   1598  CB  LEU A 106      -3.872  -4.611   7.818-0.180 2.175          
ATOM   1599  1HB LEU A 106      -3.793  -5.609   7.381 0.090 1.320          
ATOM   1600  2HB LEU A 106      -4.597  -4.729   8.625 0.090 1.320          
ATOM   1601  CG  LEU A 106      -4.488  -3.684   6.801-0.090 2.275          
ATOM   1602  HG  LEU A 106      -3.924  -3.796   5.873 0.090 1.320          
ATOM   1603  CD1 LEU A 106      -6.014  -4.181   6.533-0.270 2.060          
ATOM   1604 1HD1 LEU A 106      -6.061  -5.256   6.364 0.090 1.320          
ATOM   1605 2HD1 LEU A 106      -6.656  -3.954   7.376 0.090 1.320          
ATOM   1606 3HD1 LEU A 106      -6.416  -3.666   5.672 0.090 1.320          
ATOM   1607  CD2 LEU A 106      -4.438  -2.225   7.187-0.270 2.060          
ATOM   1608 1HD2 LEU A 106      -3.413  -1.885   7.325 0.090 1.320          
ATOM   1609 2HD2 LEU A 106      -4.835  -1.617   6.372 0.090 1.320          
ATOM   1610 3HD2 LEU A 106      -5.020  -1.965   8.062 0.090 1.320          
ATOM   1611  C   LEU A 106      -2.287  -5.028   9.799 0.510 2.000          
ATOM   1612  O   LEU A 106      -2.719  -4.566  10.860-0.510 1.700          
ATOM   1613  N   GLY A 107      -1.635  -6.193   9.741-0.470 1.850          
ATOM   1614  HN  GLY A 107      -1.332  -6.578   8.850 0.310 0.225          
ATOM   1615  CA  GLY A 107      -1.291  -6.896  10.964-0.020 2.175          
ATOM   1616  1HA GLY A 107      -0.771  -7.818  10.697 0.090 1.320          
ATOM   1617  2HA GLY A 107      -2.194  -7.188  11.499 0.090 1.320          
ATOM   1618  C   GLY A 107      -0.379  -6.090  11.867 0.510 2.000          
ATOM   1619  O   GLY A 107      -0.497  -6.157  13.094-0.510 1.700          
ATOM   1620  N   LEU A 108       0.523  -5.299  11.277-0.470 1.850          
ATOM   1621  HN  LEU A 108       0.656  -5.358  10.274 0.310 0.225          
ATOM   1622  CA  LEU A 108       1.404  -4.433  12.055 0.070 2.275          
ATOM   1623  HA  LEU A 108       1.880  -5.050  12.820 0.090 1.320          
ATOM   1624  CB  LEU A 108       2.560  -3.670  11.247-0.180 2.175          
ATOM   1625  1HB LEU A 108       2.093  -3.028  10.500 0.090 1.320          
ATOM   1626  2HB LEU A 108       3.064  -2.991  11.928 0.090 1.320          
ATOM   1627  CG  LEU A 108       3.621  -4.598  10.520-0.090 2.275          
ATOM   1628  HG  LEU A 108       3.133  -5.315   9.856 0.090 1.320          
ATOM   1629  CD1 LEU A 108       4.575  -3.721   9.710-0.270 2.060          
ATOM   1630 1HD1 LEU A 108       4.147  -3.526   8.727 0.090 1.320          
ATOM   1631 2HD1 LEU A 108       4.744  -2.749  10.151 0.090 1.320          
ATOM   1632 3HD1 LEU A 108       5.536  -4.210   9.545 0.090 1.320          
ATOM   1633  CD2 LEU A 108       4.350  -5.378  11.624-0.270 2.060          
ATOM   1634 1HD2 LEU A 108       4.674  -4.743  12.447 0.090 1.320          
ATOM   1635 2HD2 LEU A 108       3.717  -6.159  12.046 0.090 1.320          
ATOM   1636 3HD2 LEU A 108       5.242  -5.865  11.252 0.090 1.320          
ATOM   1637  C   LEU A 108       0.624  -3.362  12.801 0.510 2.000          
ATOM   1638  O   LEU A 108       1.088  -2.854  13.828-0.510 1.700          
ATOM   1639  N   VAL A 109      -0.541  -2.980  12.280-0.470 1.850          
ATOM   1640  HN  VAL A 109      -0.840  -3.405  11.411 0.310 0.225          
ATOM   1641  CA  VAL A 109      -1.421  -2.063  12.994 0.070 2.275          
ATOM   1642  HA  VAL A 109      -0.816  -1.321  13.521 0.090 1.320          
ATOM   1643  CB  VAL A 109      -2.380  -1.302  12.060-0.090 2.275          
ATOM   1644  HB  VAL A 109      -2.797  -1.972  11.307 0.090 1.320          
ATOM   1645  CG1 VAL A 109      -3.539  -0.659  12.862-0.270 2.060          
ATOM   1646 1HG1 VAL A 109      -4.135  -0.013  12.218 0.090 1.320          
ATOM   1647 2HG1 VAL A 109      -4.236  -1.383  13.280 0.090 1.320          
ATOM   1648 3HG1 VAL A 109      -3.182  -0.037  13.680 0.090 1.320          
ATOM   1649  CG2 VAL A 109      -1.569  -0.218  11.383-0.270 2.060          
ATOM   1650 1HG2 VAL A 109      -1.141   0.485  12.099 0.090 1.320          
ATOM   1651 2HG2 VAL A 109      -0.755  -0.631  10.785 0.090 1.320          
ATOM   1652 3HG2 VAL A 109      -2.198   0.365  10.712 0.090 1.320          
ATOM   1653  C   VAL A 109      -2.179  -2.805  14.081 0.510 2.000          
ATOM   1654  O   VAL A 109      -2.275  -2.340  15.221-0.510 1.700          
ATOM   1655  N   SER A 110      -2.727  -3.974  13.735-0.470 1.850          
ATOM   1656  HN  SER A 110      -2.588  -4.306  12.786 0.310 0.225          
ATOM   1657  CA  SER A 110      -3.449  -4.790  14.703 0.070 2.275          
ATOM   1658  HA  SER A 110      -4.307  -4.234  15.076 0.090 1.320          
ATOM   1659  CB  SER A 110      -3.877  -6.141  14.089 0.050 2.175          
ATOM   1660  1HB SER A 110      -3.034  -6.686  13.661 0.090 1.320          
ATOM   1661  2HB SER A 110      -4.333  -6.795  14.835 0.090 1.320          
ATOM   1662  OG  SER A 110      -4.839  -5.802  13.076-0.660 1.770          
ATOM   1663  HG1 SER A 110      -4.384  -5.388  12.349 0.430 0.225          
ATOM   1664  C   SER A 110      -2.593  -5.174  15.902 0.510 2.000          
ATOM   1665  O   SER A 110      -3.144  -5.460  16.971-0.510 1.700          
ATOM   1666  N   ASN A 111      -1.265  -5.203  15.751-0.470 1.850          
ATOM   1667  HN  ASN A 111      -0.863  -5.080  14.828 0.310 0.225          
ATOM   1668  CA  ASN A 111      -0.407  -5.524  16.886 0.070 2.275          
ATOM   1669  HA  ASN A 111      -0.718  -6.496  17.275 0.090 1.320          
ATOM   1670  CB  ASN A 111       1.045  -5.554  16.271-0.180 2.175          
ATOM   1671  1HB ASN A 111       1.084  -6.063  15.307 0.090 1.320          
ATOM   1672  2HB ASN A 111       1.449  -4.550  16.126 0.090 1.320          
ATOM   1673  CG  ASN A 111       1.888  -6.307  17.230 0.550 2.000          
ATOM   1674  OD1 ASN A 111       2.711  -5.754  17.990-0.550 1.700          
ATOM   1675  ND2 ASN A 111       1.572  -7.640  17.434-0.620 1.850          
ATOM   1676 1HD2 ASN A 111       2.113  -8.150  18.113 0.320 0.225          
ATOM   1677 2HD2 ASN A 111       0.913  -8.110  16.834 0.300 0.225          
ATOM   1678  C   ASN A 111      -0.548  -4.495  18.001 0.510 2.000          
ATOM   1679  O   ASN A 111      -0.326  -4.819  19.173-0.510 1.700          
ATOM   1680  N   MET A 112      -0.916  -3.257  17.663-0.470 1.850          
ATOM   1681  HN  MET A 112      -1.161  -3.050  16.701 0.310 0.225          
ATOM   1682  CA  MET A 112      -0.910  -2.170  18.641 0.070 2.275          
ATOM   1683  HA  MET A 112       0.069  -2.149  19.117 0.090 1.320          
ATOM   1684  CB  MET A 112      -1.120  -0.786  17.907-0.180 2.175          
ATOM   1685  1HB MET A 112      -2.129  -0.711  17.507 0.090 1.320          
ATOM   1686  2HB MET A 112      -1.040  -0.001  18.659 0.090 1.320          
ATOM   1687  CG  MET A 112      -0.063  -0.524  16.755-0.140 2.175          
ATOM   1688  1HG MET A 112       0.892  -0.958  17.039 0.090 1.320          
ATOM   1689  2HG MET A 112      -0.324  -0.987  15.808 0.090 1.320          
ATOM   1690  SD  MET A 112       0.219   1.292  16.560-0.090 2.000          
ATOM   1691  CE  MET A 112      -1.446   1.566  15.793-0.220 2.060          
ATOM   1692  1HE MET A 112      -1.462   2.508  15.257 0.090 1.320          
ATOM   1693  2HE MET A 112      -1.692   0.772  15.092 0.090 1.320          
ATOM   1694  3HE MET A 112      -2.196   1.617  16.579 0.090 1.320          
ATOM   1695  C   MET A 112      -1.930  -2.396  19.753 0.510 2.000          
ATOM   1696  O   MET A 112      -1.586  -2.365  20.941-0.510 1.700          
ATOM   1697  N   ALA A 113      -3.200  -2.583  19.392-0.470 1.850          
ATOM   1698  HN  ALA A 113      -3.435  -2.732  18.419 0.310 0.225          
ATOM   1699  CA  ALA A 113      -4.251  -2.737  20.390 0.070 2.275          
ATOM   1700  HA  ALA A 113      -3.858  -3.296  21.242 0.090 1.320          
ATOM   1701  CB  ALA A 113      -4.730  -1.353  20.859-0.270 2.060          
ATOM   1702  1HB ALA A 113      -3.908  -0.732  21.213 0.090 1.320          
ATOM   1703  2HB ALA A 113      -5.204  -0.806  20.042 0.090 1.320          
ATOM   1704  3HB ALA A 113      -5.461  -1.430  21.665 0.090 1.320          
ATOM   1705  C   ALA A 113      -5.395  -3.562  19.817 0.510 2.000          
ATOM   1706  O   ALA A 113      -5.581  -3.640  18.601-0.510 1.700          
ATOM   1707  N   LEU A 114      -6.171  -4.167  20.714-0.470 1.850          
ATOM   1708  HN  LEU A 114      -6.043  -3.958  21.692 0.310 0.225          
ATOM   1709  CA  LEU A 114      -7.322  -4.984  20.343 0.070 2.275          
ATOM   1710  HA  LEU A 114      -7.225  -5.296  19.303 0.090 1.320          
ATOM   1711  CB  LEU A 114      -7.384  -6.268  21.206-0.180 2.175          
ATOM   1712  1HB LEU A 114      -6.383  -6.690  21.312 0.090 1.320          
ATOM   1713  2HB LEU A 114      -7.702  -6.005  22.217 0.090 1.320          
ATOM   1714  CG  LEU A 114      -8.346  -7.372  20.613-0.090 2.275          
ATOM   1715  HG  LEU A 114      -9.271  -6.912  20.259 0.090 1.320          
ATOM   1716  CD1 LEU A 114      -7.684  -8.175  19.458-0.270 2.060          
ATOM   1717 1HD1 LEU A 114      -6.798  -8.719  19.790 0.090 1.320          
ATOM   1718 2HD1 LEU A 114      -8.368  -8.894  19.007 0.090 1.320          
ATOM   1719 3HD1 LEU A 114      -7.352  -7.514  18.660 0.090 1.320          
ATOM   1720  CD2 LEU A 114      -8.693  -8.530  21.603-0.270 2.060          
ATOM   1721 1HD2 LEU A 114      -9.177  -8.135  22.495 0.090 1.320          
ATOM   1722 2HD2 LEU A 114      -9.363  -9.264  21.154 0.090 1.320          
ATOM   1723 3HD2 LEU A 114      -7.796  -9.056  21.936 0.090 1.320          
ATOM   1724  C   LEU A 114      -8.595  -4.156  20.496 0.510 2.000          
ATOM   1725  O   LEU A 114      -8.888  -3.657  21.589-0.510 1.700          
ATOM   1726  N   VAL A 115      -9.347  -4.015  19.403-0.470 1.850          
ATOM   1727  HN  VAL A 115      -9.104  -4.528  18.559 0.310 0.225          
ATOM   1728  CA  VAL A 115     -10.562  -3.205  19.356 0.070 2.275          
ATOM   1729  HA  VAL A 115     -10.692  -2.653  20.290 0.090 1.320          
ATOM   1730  CB  VAL A 115     -10.702  -2.205  18.153-0.090 2.275          
ATOM   1731  HB  VAL A 115     -11.718  -1.803  18.113 0.090 1.320          
ATOM   1732  CG1 VAL A 115      -9.757  -1.019  18.472-0.270 2.060          
ATOM   1733 1HG1 VAL A 115      -8.718  -1.342  18.557 0.090 1.320          
ATOM   1734 2HG1 VAL A 115      -9.794  -0.250  17.701 0.090 1.320          
ATOM   1735 3HG1 VAL A 115     -10.020  -0.534  19.413 0.090 1.320          
ATOM   1736  CG2 VAL A 115     -10.324  -2.674  16.751-0.270 2.060          
ATOM   1737 1HG2 VAL A 115     -10.333  -1.833  16.060 0.090 1.320          
ATOM   1738 2HG2 VAL A 115      -9.320  -3.099  16.724 0.090 1.320          
ATOM   1739 3HG2 VAL A 115     -11.009  -3.435  16.384 0.090 1.320          
ATOM   1740  C   VAL A 115     -11.756  -4.132  19.191 0.510 2.000          
ATOM   1741  O   VAL A 115     -11.664  -5.171  18.526-0.510 1.700          
ATOM   1742  N   LYS A 116     -12.874  -3.767  19.816-0.470 1.850          
ATOM   1743  HN  LYS A 116     -12.955  -2.840  20.211 0.310 0.225          
ATOM   1744  CA  LYS A 116     -14.063  -4.602  19.821 0.070 2.275          
ATOM   1745  HA  LYS A 116     -13.964  -5.375  19.062 0.090 1.320          
ATOM   1746  CB  LYS A 116     -14.348  -5.303  21.205-0.180 2.175          
ATOM   1747  1HB LYS A 116     -14.323  -4.559  22.004 0.090 1.320          
ATOM   1748  2HB LYS A 116     -15.359  -5.713  21.202 0.090 1.320          
ATOM   1749  CG  LYS A 116     -13.357  -6.452  21.492-0.180 2.175          
ATOM   1750  1HG LYS A 116     -13.326  -7.115  20.629 0.090 1.320          
ATOM   1751  2HG LYS A 116     -12.359  -6.011  21.561 0.090 1.320          
ATOM   1752  CD  LYS A 116     -13.664  -7.277  22.727-0.180 2.175          
ATOM   1753  1HD LYS A 116     -13.910  -6.602  23.550 0.090 1.320          
ATOM   1754  2HD LYS A 116     -14.540  -7.901  22.542 0.090 1.320          
ATOM   1755  CE  LYS A 116     -12.464  -8.099  23.063 0.210 2.175          
ATOM   1756  1HE LYS A 116     -12.212  -8.826  22.312 0.050 1.320          
ATOM   1757  2HE LYS A 116     -11.585  -7.467  23.209 0.050 1.320          
ATOM   1758  NZ  LYS A 116     -12.709  -8.838  24.288-0.301 1.850          
ATOM   1759  1HZ LYS A 116     -11.890  -9.383  24.526 0.330 0.225          
ATOM   1760  2HZ LYS A 116     -12.894  -8.201  25.051 0.330 0.225          
ATOM   1761  3HZ LYS A 116     -13.493  -9.467  24.182 0.330 0.225          
ATOM   1762  C   LYS A 116     -15.288  -3.803  19.387 0.510 2.000          
ATOM   1763  O   LYS A 116     -15.317  -2.571  19.459-0.510 1.700          
ATOM   1764  N   TYR A 117     -16.305  -4.529  18.919-0.470 1.850          
ATOM   1765  HN  TYR A 117     -16.157  -5.510  18.698 0.310 0.225          
ATOM   1766  CA  TYR A 117     -17.642  -3.977  18.684 0.070 2.275          
ATOM   1767  HA  TYR A 117     -17.747  -3.023  19.203 0.090 1.320          
ATOM   1768  CB  TYR A 117     -17.963  -3.774  17.167-0.180 2.175          
ATOM   1769  1HB TYR A 117     -17.154  -3.184  16.749 0.090 1.320          
ATOM   1770  2HB TYR A 117     -17.964  -4.725  16.631 0.090 1.320          
ATOM   1771  CG  TYR A 117     -19.206  -2.979  16.878 0.000 1.992          
ATOM   1772  CD1 TYR A 117     -19.414  -1.666  17.434-0.115 1.992          
ATOM   1773  HD1 TYR A 117     -18.671  -1.241  18.093 0.115 1.358          
ATOM   1774  CE1 TYR A 117     -20.544  -0.899  17.126-0.115 1.992          
ATOM   1775  HE1 TYR A 117     -20.700   0.065  17.589 0.115 1.358          
ATOM   1776  CZ  TYR A 117     -21.505  -1.494  16.305 0.110 1.992          
ATOM   1777  OH  TYR A 117     -22.768  -0.972  16.183-0.540 1.770          
ATOM   1778  HH  TYR A 117     -22.754  -0.035  16.041 0.429 0.225          
ATOM   1779  CD2 TYR A 117     -20.099  -3.478  15.966-0.115 1.992          
ATOM   1780  HD2 TYR A 117     -19.935  -4.441  15.503 0.115 1.358          
ATOM   1781  CE2 TYR A 117     -21.279  -2.762  15.666-0.115 1.992          
ATOM   1782  HE2 TYR A 117     -22.021  -3.192  15.008 0.115 1.358          
ATOM   1783  C   TYR A 117     -18.639  -4.976  19.263 0.510 2.000          
ATOM   1784  O   TYR A 117     -18.893  -6.021  18.658-0.510 1.700          
ATOM   1785  N   LYS A 118     -19.195  -4.650  20.432-0.470 1.850          
ATOM   1786  HN  LYS A 118     -18.949  -3.767  20.851 0.310 0.225          
ATOM   1787  CA  LYS A 118     -20.176  -5.498  21.109 0.070 2.275          
ATOM   1788  HA  LYS A 118     -20.338  -5.086  22.106 0.090 1.320          
ATOM   1789  CB  LYS A 118     -21.532  -5.599  20.403-0.180 2.175          
ATOM   1790  1HB LYS A 118     -21.410  -6.033  19.407 0.090 1.320          
ATOM   1791  2HB LYS A 118     -22.198  -6.274  20.946 0.090 1.320          
ATOM   1792  CG  LYS A 118     -22.143  -4.248  20.320-0.180 2.175          
ATOM   1793  1HG LYS A 118     -22.360  -3.902  21.333 0.090 1.320          
ATOM   1794  2HG LYS A 118     -21.444  -3.526  19.893 0.090 1.320          
ATOM   1795  CD  LYS A 118     -23.429  -4.209  19.462-0.180 2.175          
ATOM   1796  1HD LYS A 118     -23.168  -4.330  18.407 0.090 1.320          
ATOM   1797  2HD LYS A 118     -24.036  -5.077  19.728 0.090 1.320          
ATOM   1798  CE  LYS A 118     -24.269  -2.885  19.689 0.210 2.175          
ATOM   1799  1HE LYS A 118     -24.367  -2.676  20.756 0.050 1.320          
ATOM   1800  2HE LYS A 118     -23.760  -2.031  19.239 0.050 1.320          
ATOM   1801  NZ  LYS A 118     -25.598  -3.016  19.130-0.300 1.850          
ATOM   1802  1HZ LYS A 118     -25.534  -3.167  18.132 0.330 0.225          
ATOM   1803  2HZ LYS A 118     -26.087  -3.792  19.554 0.330 0.225          
ATOM   1804  3HZ LYS A 118     -26.124  -2.168  19.293 0.330 0.225          
ATOM   1805  C   LYS A 118     -19.628  -6.910  21.321 0.510 2.000          
ATOM   1806  O   LYS A 118     -20.252  -7.907  20.943-0.510 1.700          
ATOM   1807  N   SER A 119     -18.434  -6.988  21.919-0.470 1.850          
ATOM   1808  HN  SER A 119     -18.030  -6.137  22.268 0.310 0.225          
ATOM   1809  CA  SER A 119     -17.803  -8.260  22.290 0.070 2.275          
ATOM   1810  HA  SER A 119     -16.862  -7.996  22.765 0.090 1.320          
ATOM   1811  CB  SER A 119     -18.552  -9.134  23.271 0.050 2.175          
ATOM   1812  1HB SER A 119     -19.510  -9.456  22.854 0.090 1.320          
ATOM   1813  2HB SER A 119     -18.004 -10.051  23.499 0.090 1.320          
ATOM   1814  OG  SER A 119     -18.780  -8.418  24.541-0.660 1.770          
ATOM   1815  HG1 SER A 119     -19.429  -8.896  25.043 0.430 0.225          
ATOM   1816  C   SER A 119     -17.429  -9.092  21.061 0.510 2.000          
ATOM   1817  O   SER A 119     -17.518 -10.320  21.082-0.510 1.700          
ATOM   1818  N   ILE A 120     -16.977  -8.426  19.997-0.470 1.850          
ATOM   1819  HN  ILE A 120     -17.147  -7.436  19.930 0.310 0.225          
ATOM   1820  CA  ILE A 120     -16.480  -9.097  18.801 0.070 2.275          
ATOM   1821  HA  ILE A 120     -16.311 -10.157  18.996 0.090 1.320          
ATOM   1822  CB  ILE A 120     -17.364  -9.000  17.609-0.090 2.275          
ATOM   1823  HB  ILE A 120     -17.500  -7.963  17.290 0.090 1.320          
ATOM   1824  CG2 ILE A 120     -16.748  -9.809  16.509-0.270 2.060          
ATOM   1825 1HG2 ILE A 120     -17.374  -9.778  15.622 0.090 1.320          
ATOM   1826 2HG2 ILE A 120     -15.788  -9.438  16.147 0.090 1.320          
ATOM   1827 3HG2 ILE A 120     -16.624 -10.860  16.775 0.090 1.320          
ATOM   1828  CG1 ILE A 120     -18.753  -9.623  17.961-0.180 2.175          
ATOM   1829 1HG1 ILE A 120     -18.669 -10.665  18.277 0.090 1.320          
ATOM   1830 2HG1 ILE A 120     -19.208  -9.086  18.794 0.090 1.320          
ATOM   1831  CD1 ILE A 120     -19.691  -9.492  16.787-0.270 2.060          
ATOM   1832  HD1 ILE A 120     -20.712  -9.711  17.102 0.090 1.320          
ATOM   1833  HD2 ILE A 120     -19.693  -8.480  16.380 0.090 1.320          
ATOM   1834  HD3 ILE A 120     -19.465 -10.192  15.983 0.090 1.320          
ATOM   1835  C   ILE A 120     -15.163  -8.419  18.417 0.510 2.000          
ATOM   1836  O   ILE A 120     -15.167  -7.230  18.087-0.510 1.700          
ATOM   1837  N   PRO A 121     -14.036  -9.120  18.452-0.290 1.850          
ATOM   1838  CD  PRO A 121     -13.781 -10.230  19.390 0.000 2.175          
ATOM   1839  1HD PRO A 121     -14.383 -10.181  20.300 0.090 1.320          
ATOM   1840  2HD PRO A 121     -14.011 -11.171  18.884 0.090 1.320          
ATOM   1841  CA  PRO A 121     -12.773  -8.478  18.067 0.020 2.275          
ATOM   1842  HA  PRO A 121     -12.596  -7.555  18.616 0.090 1.320          
ATOM   1843  CB  PRO A 121     -11.790  -9.533  18.422-0.180 2.175          
ATOM   1844  1HB PRO A 121     -10.790  -9.123  18.571 0.090 1.320          
ATOM   1845  2HB PRO A 121     -11.710 -10.313  17.658 0.090 1.320          
ATOM   1846  CG  PRO A 121     -12.370 -10.122  19.673-0.180 2.175          
ATOM   1847  1HG PRO A 121     -12.178  -9.408  20.451 0.090 1.320          
ATOM   1848  2HG PRO A 121     -11.914 -11.075  19.948 0.090 1.320          
ATOM   1849  C   PRO A 121     -12.731  -8.254  16.561 0.510 2.000          
ATOM   1850  O   PRO A 121     -12.958  -9.175  15.770-0.510 1.700          
ATOM   1851  N   LEU A 122     -12.436  -7.015  16.164-0.470 1.850          
ATOM   1852  HN  LEU A 122     -12.254  -6.294  16.856 0.310 0.225          
ATOM   1853  CA  LEU A 122     -12.485  -6.647  14.756 0.070 2.275          
ATOM   1854  HA  LEU A 122     -13.136  -7.332  14.208 0.090 1.320          
ATOM   1855  CB  LEU A 122     -13.094  -5.261  14.583-0.180 2.175          
ATOM   1856  1HB LEU A 122     -12.401  -4.524  14.986 0.090 1.320          
ATOM   1857  2HB LEU A 122     -13.178  -5.029  13.519 0.090 1.320          
ATOM   1858  CG  LEU A 122     -14.523  -5.077  15.284-0.090 2.275          
ATOM   1859  HG  LEU A 122     -14.468  -5.410  16.321 0.090 1.320          
ATOM   1860  CD1 LEU A 122     -14.880  -3.599  15.326-0.270 2.060          
ATOM   1861 1HD1 LEU A 122     -15.917  -3.428  15.044 0.090 1.320          
ATOM   1862 2HD1 LEU A 122     -14.710  -3.169  16.314 0.090 1.320          
ATOM   1863 3HD1 LEU A 122     -14.288  -3.019  14.617 0.090 1.320          
ATOM   1864  CD2 LEU A 122     -15.613  -5.937  14.588-0.270 2.060          
ATOM   1865 1HD2 LEU A 122     -15.699  -5.702  13.526 0.090 1.320          
ATOM   1866 2HD2 LEU A 122     -15.393  -7.002  14.675 0.090 1.320          
ATOM   1867 3HD2 LEU A 122     -16.592  -5.789  15.042 0.090 1.320          
ATOM   1868  C   LEU A 122     -11.135  -6.748  14.062 0.510 2.000          
ATOM   1869  O   LEU A 122     -11.084  -6.636  12.832-0.510 1.700          
ATOM   1870  N   ASN A 123     -10.057  -6.992  14.807-0.470 1.850          
ATOM   1871  HN  ASN A 123     -10.148  -6.974  15.814 0.310 0.225          
ATOM   1872  CA  ASN A 123      -8.725  -6.997  14.208 0.070 2.275          
ATOM   1873  HA  ASN A 123      -8.616  -6.034  13.700 0.090 1.320          
ATOM   1874  CB  ASN A 123      -7.573  -7.058  15.251-0.180 2.175          
ATOM   1875  1HB ASN A 123      -7.582  -8.006  15.786 0.090 1.320          
ATOM   1876  2HB ASN A 123      -6.620  -7.018  14.724 0.090 1.320          
ATOM   1877  CG  ASN A 123      -7.663  -5.941  16.293 0.550 2.000          
ATOM   1878  OD1 ASN A 123      -8.608  -5.814  17.061-0.550 1.700          
ATOM   1879  ND2 ASN A 123      -6.585  -5.131  16.331-0.620 1.850          
ATOM   1880 1HD2 ASN A 123      -6.470  -4.440  17.070 0.320 0.225          
ATOM   1881 2HD2 ASN A 123      -5.830  -5.268  15.678 0.300 0.225          
ATOM   1882  C   ASN A 123      -8.557  -8.054  13.120 0.510 2.000          
ATOM   1883  O   ASN A 123      -8.096  -7.699  12.020-0.510 1.700          
ATOM   1884  N   PRO A 124      -8.914  -9.331  13.323-0.290 1.850          
ATOM   1885  CD  PRO A 124      -9.243  -9.989  14.574 0.000 2.175          
ATOM   1886  1HD PRO A 124      -8.329 -10.154  15.146 0.090 1.320          
ATOM   1887  2HD PRO A 124      -9.948  -9.449  15.203 0.090 1.320          
ATOM   1888  CA  PRO A 124      -8.749 -10.293  12.220 0.020 2.275          
ATOM   1889  HA  PRO A 124      -7.711 -10.296  11.879 0.090 1.320          
ATOM   1890  CB  PRO A 124      -9.098 -11.709  12.853-0.180 2.175          
ATOM   1891  1HB PRO A 124      -8.175 -12.239  13.093 0.090 1.320          
ATOM   1892  2HB PRO A 124      -9.677 -12.351  12.186 0.090 1.320          
ATOM   1893  CG  PRO A 124      -9.861 -11.344  14.144-0.180 2.175          
ATOM   1894  1HG PRO A 124      -9.780 -12.112  14.915 0.090 1.320          
ATOM   1895  2HG PRO A 124     -10.922 -11.213  13.923 0.090 1.320          
ATOM   1896  C   PRO A 124      -9.621  -9.968  11.026 0.510 2.000          
ATOM   1897  O   PRO A 124      -9.197 -10.137   9.877-0.510 1.700          
ATOM   1898  N   MET A 125     -10.835  -9.483  11.271-0.470 1.850          
ATOM   1899  HN  MET A 125     -11.120  -9.308  12.221 0.310 0.225          
ATOM   1900  CA  MET A 125     -11.711  -9.123  10.168 0.070 2.275          
ATOM   1901  HA  MET A 125     -11.826  -9.986   9.509 0.090 1.320          
ATOM   1902  CB  MET A 125     -13.070  -8.690  10.643-0.180 2.175          
ATOM   1903  1HB MET A 125     -12.972  -7.758  11.202 0.090 1.320          
ATOM   1904  2HB MET A 125     -13.697  -8.448   9.782 0.090 1.320          
ATOM   1905  CG  MET A 125     -13.881  -9.719  11.581-0.140 2.175          
ATOM   1906  1HG MET A 125     -14.133 -10.612  11.008 0.090 1.320          
ATOM   1907  2HG MET A 125     -13.257 -10.041  12.415 0.090 1.320          
ATOM   1908  SD  MET A 125     -15.463  -8.964  12.299-0.090 2.000          
ATOM   1909  CE  MET A 125     -15.841 -10.544  13.206-0.220 2.060          
ATOM   1910  1HE MET A 125     -16.852 -10.506  13.607 0.090 1.320          
ATOM   1911  2HE MET A 125     -15.794 -11.402  12.535 0.090 1.320          
ATOM   1912  3HE MET A 125     -15.138 -10.699  14.026 0.090 1.320          
ATOM   1913  C   MET A 125     -11.141  -7.965   9.358 0.510 2.000          
ATOM   1914  O   MET A 125     -11.321  -7.918   8.133-0.510 1.700          
ATOM   1915  N   MET A 126     -10.434  -7.036  10.008-0.470 1.850          
ATOM   1916  HN  MET A 126     -10.354  -7.076  11.019 0.310 0.225          
ATOM   1917  CA  MET A 126      -9.777  -5.966   9.263 0.070 2.275          
ATOM   1918  HA  MET A 126     -10.517  -5.460   8.638 0.090 1.320          
ATOM   1919  CB  MET A 126      -9.116  -4.881  10.239-0.180 2.175          
ATOM   1920  1HB MET A 126      -9.917  -4.234  10.596 0.090 1.320          
ATOM   1921  2HB MET A 126      -8.762  -5.400  11.129 0.090 1.320          
ATOM   1922  CG  MET A 126      -7.932  -3.990   9.759-0.140 2.175          
ATOM   1923  1HG MET A 126      -7.092  -4.617   9.461 0.090 1.320          
ATOM   1924  2HG MET A 126      -8.219  -3.373   8.920 0.090 1.320          
ATOM   1925  SD  MET A 126      -7.425  -2.838  11.098-0.090 2.000          
ATOM   1926  CE  MET A 126      -5.748  -3.081  10.857-0.220 2.060          
ATOM   1927  1HE MET A 126      -5.183  -2.435  11.522 0.090 1.320          
ATOM   1928  2HE MET A 126      -5.475  -4.112  11.073 0.090 1.320          
ATOM   1929  3HE MET A 126      -5.459  -2.857   9.841 0.090 1.320          
ATOM   1930  C   MET A 126      -8.702  -6.520   8.334 0.510 2.000          
ATOM   1931  O   MET A 126      -8.616  -6.124   7.165-0.510 1.700          
ATOM   1932  N   ILE A 127      -7.876  -7.441   8.836-0.470 1.850          
ATOM   1933  HN  ILE A 127      -7.988  -7.736   9.799 0.310 0.225          
ATOM   1934  CA  ILE A 127      -6.843  -8.059   8.007 0.070 2.275          
ATOM   1935  HA  ILE A 127      -6.266  -7.259   7.539 0.090 1.320          
ATOM   1936  CB  ILE A 127      -5.919  -8.909   8.775-0.090 2.275          
ATOM   1937  HB  ILE A 127      -6.475  -9.775   9.144 0.090 1.320          
ATOM   1938  CG2 ILE A 127      -4.764  -9.418   7.943-0.270 2.060          
ATOM   1939 1HG2 ILE A 127      -5.087 -10.083   7.143 0.090 1.320          
ATOM   1940 2HG2 ILE A 127      -4.214  -8.594   7.494 0.090 1.320          
ATOM   1941 3HG2 ILE A 127      -4.050 -10.003   8.521 0.090 1.320          
ATOM   1942  CG1 ILE A 127      -5.299  -8.189  10.029-0.180 2.175          
ATOM   1943 1HG1 ILE A 127      -4.612  -7.408   9.699 0.090 1.320          
ATOM   1944 2HG1 ILE A 127      -6.068  -7.659  10.586 0.090 1.320          
ATOM   1945  CD1 ILE A 127      -4.598  -9.078  11.011-0.270 2.060          
ATOM   1946  HD1 ILE A 127      -5.223  -9.923  11.300 0.090 1.320          
ATOM   1947  HD2 ILE A 127      -3.660  -9.469  10.618 0.090 1.320          
ATOM   1948  HD3 ILE A 127      -4.356  -8.526  11.919 0.090 1.320          
ATOM   1949  C   ILE A 127      -7.477  -8.881   6.895 0.510 2.000          
ATOM   1950  O   ILE A 127      -7.003  -8.891   5.752-0.510 1.700          
ATOM   1951  N   ALA A 128      -8.557  -9.592   7.215-0.470 1.850          
ATOM   1952  HN  ALA A 128      -8.864  -9.636   8.185 0.310 0.225          
ATOM   1953  CA  ALA A 128      -9.246 -10.371   6.200 0.070 2.275          
ATOM   1954  HA  ALA A 128      -8.531 -11.045   5.721 0.090 1.320          
ATOM   1955  CB  ALA A 128     -10.338 -11.240   6.945-0.270 2.060          
ATOM   1956  1HB ALA A 128      -9.896 -11.858   7.727 0.090 1.320          
ATOM   1957  2HB ALA A 128     -11.107 -10.612   7.393 0.090 1.320          
ATOM   1958  3HB ALA A 128     -10.835 -11.907   6.239 0.090 1.320          
ATOM   1959  C   ALA A 128      -9.828  -9.469   5.124 0.510 2.000          
ATOM   1960  O   ALA A 128      -9.840  -9.827   3.937-0.510 1.700          
ATOM   1961  N   ALA A 129     -10.302  -8.286   5.519-0.470 1.850          
ATOM   1962  HN  ALA A 129     -10.346  -8.081   6.513 0.310 0.225          
ATOM   1963  CA  ALA A 129     -10.991  -7.418   4.576 0.070 2.275          
ATOM   1964  HA  ALA A 129     -11.808  -7.964   4.103 0.090 1.320          
ATOM   1965  CB  ALA A 129     -11.576  -6.291   5.392-0.270 2.060          
ATOM   1966  1HB ALA A 129     -10.833  -5.804   6.021 0.090 1.320          
ATOM   1967  2HB ALA A 129     -11.988  -5.509   4.753 0.090 1.320          
ATOM   1968  3HB ALA A 129     -12.378  -6.651   6.035 0.090 1.320          
ATOM   1969  C   ALA A 129     -10.064  -6.888   3.489 0.510 2.000          
ATOM   1970  O   ALA A 129     -10.509  -6.687   2.353-0.510 1.700          
ATOM   1971  N   SER A 130      -8.782  -6.667   3.796-0.470 1.850          
ATOM   1972  HN  SER A 130      -8.466  -6.855   4.738 0.310 0.225          
ATOM   1973  CA  SER A 130      -7.898  -6.066   2.801 0.070 2.275          
ATOM   1974  HA  SER A 130      -8.279  -5.134   2.417 0.090 1.320          
ATOM   1975  CB  SER A 130      -6.444  -5.948   3.384 0.050 2.175          
ATOM   1976  1HB SER A 130      -5.814  -5.444   2.647 0.090 1.320          
ATOM   1977  2HB SER A 130      -6.452  -5.301   4.247 0.090 1.320          
ATOM   1978  OG  SER A 130      -5.820  -7.199   3.705-0.660 1.770          
ATOM   1979  HG1 SER A 130      -6.273  -7.645   4.420 0.430 0.225          
ATOM   1980  C   SER A 130      -7.785  -6.950   1.571 0.510 2.000          
ATOM   1981  O   SER A 130      -7.784  -6.456   0.438-0.510 1.700          
ATOM   1982  N   SER A 131      -7.731  -8.267   1.774-0.470 1.850          
ATOM   1983  HN  SER A 131      -7.749  -8.633   2.715 0.310 0.225          
ATOM   1984  CA  SER A 131      -7.675  -9.174   0.636 0.070 2.275          
ATOM   1985  HA  SER A 131      -6.790  -8.918   0.048 0.090 1.320          
ATOM   1986  CB  SER A 131      -7.553 -10.663   1.110 0.050 2.175          
ATOM   1987  1HB SER A 131      -6.856 -10.746   1.946 0.090 1.320          
ATOM   1988  2HB SER A 131      -8.513 -11.047   1.461 0.090 1.320          
ATOM   1989  OG  SER A 131      -7.071 -11.478   0.065-0.660 1.770          
ATOM   1990  HG1 SER A 131      -6.115 -11.354   0.019 0.430 0.225          
ATOM   1991  C   SER A 131      -8.905  -9.004  -0.242 0.510 2.000          
ATOM   1992  O   SER A 131      -8.794  -8.957  -1.472-0.510 1.700          
ATOM   1993  N   ILE A 132     -10.080  -8.858   0.372-0.470 1.850          
ATOM   1994  HN  ILE A 132     -10.129  -8.872   1.380 0.310 0.225          
ATOM   1995  CA  ILE A 132     -11.300  -8.623  -0.400 0.070 2.275          
ATOM   1996  HA  ILE A 132     -11.368  -9.434  -1.130 0.090 1.320          
ATOM   1997  CB  ILE A 132     -12.565  -8.616   0.453-0.090 2.275          
ATOM   1998  HB  ILE A 132     -12.654  -7.628   0.913 0.090 1.320          
ATOM   1999  CG2 ILE A 132     -13.778  -8.758  -0.450-0.270 2.060          
ATOM   2000 1HG2 ILE A 132     -13.971  -7.835  -0.985 0.090 1.320          
ATOM   2001 2HG2 ILE A 132     -13.680  -9.569  -1.173 0.090 1.320          
ATOM   2002 3HG2 ILE A 132     -14.677  -8.951   0.137 0.090 1.320          
ATOM   2003  CG1 ILE A 132     -12.580  -9.587   1.683-0.180 2.175          
ATOM   2004 1HG1 ILE A 132     -11.775  -9.349   2.372 0.090 1.320          
ATOM   2005 2HG1 ILE A 132     -13.509  -9.473   2.244 0.090 1.320          
ATOM   2006  CD1 ILE A 132     -12.424 -11.036   1.200-0.270 2.060          
ATOM   2007  HD1 ILE A 132     -12.437 -11.723   2.046 0.090 1.320          
ATOM   2008  HD2 ILE A 132     -13.235 -11.331   0.533 0.090 1.320          
ATOM   2009  HD3 ILE A 132     -11.483 -11.201   0.674 0.090 1.320          
ATOM   2010  C   ILE A 132     -11.206  -7.314  -1.174 0.510 2.000          
ATOM   2011  O   ILE A 132     -11.631  -7.225  -2.332-0.510 1.700          
ATOM   2012  N   CYS A 133     -10.647  -6.278  -0.544-0.470 1.850          
ATOM   2013  HN  CYS A 133     -10.337  -6.413   0.414 0.310 0.225          
ATOM   2014  CA  CYS A 133     -10.570  -4.965  -1.175 0.070 2.275          
ATOM   2015  HA  CYS A 133     -11.574  -4.636  -1.452 0.090 1.320          
ATOM   2016  CB  CYS A 133      -9.967  -4.004  -0.169-0.110 2.175          
ATOM   2017  1HB CYS A 133     -10.580  -4.011   0.734 0.090 1.320          
ATOM   2018  2HB CYS A 133      -8.979  -4.333   0.146 0.090 1.320          
ATOM   2019  SG  CYS A 133      -9.785  -2.273  -0.639-0.230 2.000          
ATOM   2020  HG1 CYS A 133     -11.017  -2.104  -1.146 0.160 0.450          
ATOM   2021  C   CYS A 133      -9.692  -5.005  -2.419 0.510 2.000          
ATOM   2022  O   CYS A 133     -10.054  -4.457  -3.467-0.510 1.700          
ATOM   2023  N   THR A 134      -8.531  -5.658  -2.322-0.470 1.850          
ATOM   2024  HN  THR A 134      -8.303  -6.128  -1.451 0.310 0.225          
ATOM   2025  CA  THR A 134      -7.631  -5.742  -3.467 0.070 2.275          
ATOM   2026  HA  THR A 134      -7.509  -4.729  -3.860 0.090 1.320          
ATOM   2027  CB  THR A 134      -6.248  -6.277  -3.159 0.140 2.275          
ATOM   2028  HB  THR A 134      -6.321  -7.310  -2.819 0.090 1.320          
ATOM   2029  OG1 THR A 134      -5.698  -5.532  -2.116-0.660 1.770          
ATOM   2030  HG1 THR A 134      -6.224  -5.649  -1.334 0.430 0.225          
ATOM   2031  CG2 THR A 134      -5.304  -6.202  -4.360-0.270 2.060          
ATOM   2032 1HG2 THR A 134      -5.286  -5.208  -4.805 0.090 1.320          
ATOM   2033 2HG2 THR A 134      -4.283  -6.443  -4.065 0.090 1.320          
ATOM   2034 3HG2 THR A 134      -5.572  -6.913  -5.141 0.090 1.320          
ATOM   2035  C   THR A 134      -8.232  -6.580  -4.582 0.510 2.000          
ATOM   2036  O   THR A 134      -8.167  -6.201  -5.758-0.510 1.700          
ATOM   2037  N   VAL A 135      -8.812  -7.728  -4.230-0.470 1.850          
ATOM   2038  HN  VAL A 135      -8.849  -8.024  -3.257 0.310 0.225          
ATOM   2039  CA  VAL A 135      -9.373  -8.609  -5.246 0.070 2.275          
ATOM   2040  HA  VAL A 135      -8.576  -8.895  -5.936 0.090 1.320          
ATOM   2041  CB  VAL A 135     -10.008  -9.919  -4.608-0.090 2.275          
ATOM   2042  HB  VAL A 135     -10.556  -9.640  -3.705 0.090 1.320          
ATOM   2043  CG1 VAL A 135     -10.975 -10.665  -5.520-0.270 2.060          
ATOM   2044 1HG1 VAL A 135     -11.291 -11.613  -5.081 0.090 1.320          
ATOM   2045 2HG1 VAL A 135     -11.894 -10.105  -5.700 0.090 1.320          
ATOM   2046 3HG1 VAL A 135     -10.531 -10.889  -6.492 0.090 1.320          
ATOM   2047  CG2 VAL A 135      -8.958 -10.854  -4.246-0.270 2.060          
ATOM   2048 1HG2 VAL A 135      -8.408 -11.215  -5.116 0.090 1.320          
ATOM   2049 2HG2 VAL A 135      -8.233 -10.402  -3.569 0.090 1.320          
ATOM   2050 3HG2 VAL A 135      -9.356 -11.725  -3.723 0.090 1.320          
ATOM   2051  C   VAL A 135     -10.417  -7.870  -6.073 0.510 2.000          
ATOM   2052  O   VAL A 135     -10.432  -7.961  -7.307-0.510 1.700          
ATOM   2053  N   PHE A 136     -11.285  -7.100  -5.418-0.470 1.850          
ATOM   2054  HN  PHE A 136     -11.290  -7.091  -4.402 0.310 0.225          
ATOM   2055  CA  PHE A 136     -12.293  -6.372  -6.175 0.070 2.275          
ATOM   2056  HA  PHE A 136     -12.734  -7.050  -6.908 0.090 1.320          
ATOM   2057  CB  PHE A 136     -13.435  -5.890  -5.245-0.180 2.175          
ATOM   2058  1HB PHE A 136     -13.027  -5.554  -4.291 0.090 1.320          
ATOM   2059  2HB PHE A 136     -13.900  -5.007  -5.687 0.090 1.320          
ATOM   2060  CG  PHE A 136     -14.577  -6.833  -5.011 0.000 1.992          
ATOM   2061  CD1 PHE A 136     -15.297  -7.418  -6.085-0.115 1.992          
ATOM   2062  HD1 PHE A 136     -15.074  -7.087  -7.090 0.115 1.358          
ATOM   2063  CE1 PHE A 136     -16.384  -8.261  -5.930-0.115 1.992          
ATOM   2064  HE1 PHE A 136     -16.958  -8.605  -6.779 0.115 1.358          
ATOM   2065  CZ  PHE A 136     -16.599  -8.810  -4.598-0.115 1.992          
ATOM   2066  HZ  PHE A 136     -17.378  -9.543  -4.445 0.115 1.358          
ATOM   2067  CD2 PHE A 136     -14.783  -7.367  -3.697-0.115 1.992          
ATOM   2068  HD2 PHE A 136     -14.189  -7.010  -2.874 0.115 1.358          
ATOM   2069  CE2 PHE A 136     -15.848  -8.360  -3.508-0.115 1.992          
ATOM   2070  HE2 PHE A 136     -16.037  -8.763  -2.524 0.115 1.358          
ATOM   2071  C   PHE A 136     -11.679  -5.239  -6.983 0.510 2.000          
ATOM   2072  O   PHE A 136     -12.142  -4.953  -8.095-0.510 1.700          
ATOM   2073  N   GLY A 137     -10.630  -4.596  -6.463-0.470 1.850          
ATOM   2074  HN  GLY A 137     -10.261  -4.872  -5.560 0.310 0.225          
ATOM   2075  CA  GLY A 137      -9.947  -3.583  -7.254-0.020 2.175          
ATOM   2076  1HA GLY A 137      -9.154  -3.146  -6.661 0.090 1.320          
ATOM   2077  2HA GLY A 137     -10.634  -2.777  -7.521 0.090 1.320          
ATOM   2078  C   GLY A 137      -9.325  -4.164  -8.510 0.510 2.000          
ATOM   2079  O   GLY A 137      -9.492  -3.626  -9.609-0.510 1.700          
ATOM   2080  N   ILE A 138      -8.635  -5.299  -8.369-0.470 1.850          
ATOM   2081  HN  ILE A 138      -8.521  -5.718  -7.446 0.310 0.225          
ATOM   2082  CA  ILE A 138      -8.113  -5.989  -9.544 0.070 2.275          
ATOM   2083  HA  ILE A 138      -7.427  -5.323 -10.074 0.090 1.320          
ATOM   2084  CB  ILE A 138      -7.400  -7.251  -9.117-0.090 2.275          
ATOM   2085  HB  ILE A 138      -8.032  -7.872  -8.478 0.090 1.320          
ATOM   2086  CG2 ILE A 138      -7.033  -8.012 -10.399-0.270 2.060          
ATOM   2087 1HG2 ILE A 138      -6.565  -7.374 -11.147 0.090 1.320          
ATOM   2088 2HG2 ILE A 138      -6.343  -8.828 -10.202 0.090 1.320          
ATOM   2089 3HG2 ILE A 138      -7.887  -8.505 -10.868 0.090 1.320          
ATOM   2090  CG1 ILE A 138      -6.068  -6.842  -8.364-0.180 2.175          
ATOM   2091 1HG1 ILE A 138      -5.414  -6.295  -9.043 0.090 1.320          
ATOM   2092 2HG1 ILE A 138      -6.290  -6.157  -7.546 0.090 1.320          
ATOM   2093  CD1 ILE A 138      -5.352  -8.004  -7.805-0.270 2.060          
ATOM   2094  HD1 ILE A 138      -6.005  -8.613  -7.179 0.090 1.320          
ATOM   2095  HD2 ILE A 138      -4.921  -8.644  -8.572 0.090 1.320          
ATOM   2096  HD3 ILE A 138      -4.518  -7.677  -7.182 0.090 1.320          
ATOM   2097  C   ILE A 138      -9.252  -6.336 -10.489 0.510 2.000          
ATOM   2098  O   ILE A 138      -9.143  -6.158 -11.707-0.510 1.700          
ATOM   2099  N   THR A 139     -10.375  -6.798  -9.937-0.470 1.850          
ATOM   2100  HN  THR A 139     -10.411  -6.964  -8.938 0.310 0.225          
ATOM   2101  CA  THR A 139     -11.525  -7.123 -10.771 0.070 2.275          
ATOM   2102  HA  THR A 139     -11.173  -7.804 -11.550 0.090 1.320          
ATOM   2103  CB  THR A 139     -12.610  -7.828 -10.018 0.140 2.275          
ATOM   2104  HB  THR A 139     -13.070  -7.181  -9.269 0.090 1.320          
ATOM   2105  OG1 THR A 139     -11.953  -8.942  -9.384-0.660 1.770          
ATOM   2106  HG1 THR A 139     -11.373  -8.632  -8.690 0.430 0.225          
ATOM   2107  CG2 THR A 139     -13.689  -8.482 -10.881-0.270 2.060          
ATOM   2108 1HG2 THR A 139     -14.275  -7.739 -11.424 0.090 1.320          
ATOM   2109 2HG2 THR A 139     -13.261  -9.164 -11.616 0.090 1.320          
ATOM   2110 3HG2 THR A 139     -14.389  -9.054 -10.270 0.090 1.320          
ATOM   2111  C   THR A 139     -12.057  -5.886 -11.478 0.510 2.000          
ATOM   2112  O   THR A 139     -12.406  -5.941 -12.660-0.510 1.700          
ATOM   2113  N   ALA A 140     -12.143  -4.762 -10.764-0.470 1.850          
ATOM   2114  HN  ALA A 140     -11.925  -4.777  -9.767 0.310 0.225          
ATOM   2115  CA  ALA A 140     -12.629  -3.534 -11.377 0.070 2.275          
ATOM   2116  HA  ALA A 140     -13.606  -3.698 -11.832 0.090 1.320          
ATOM   2117  CB  ALA A 140     -12.735  -2.454 -10.284-0.270 2.060          
ATOM   2118  1HB ALA A 140     -11.753  -2.124  -9.940 0.090 1.320          
ATOM   2119  2HB ALA A 140     -13.260  -1.572 -10.657 0.090 1.320          
ATOM   2120  3HB ALA A 140     -13.267  -2.803  -9.402 0.090 1.320          
ATOM   2121  C   ALA A 140     -11.659  -2.974 -12.409 0.510 2.000          
ATOM   2122  O   ALA A 140     -12.029  -2.059 -13.155-0.510 1.700          
ATOM   2123  N   SER A 141     -10.438  -3.500 -12.474-0.470 1.850          
ATOM   2124  HN  SER A 141     -10.191  -4.244 -11.833 0.310 0.225          
ATOM   2125  CA  SER A 141      -9.443  -3.032 -13.425 0.070 2.275          
ATOM   2126  HA  SER A 141      -9.569  -1.973 -13.663 0.090 1.320          
ATOM   2127  CB  SER A 141      -8.065  -3.247 -12.739 0.050 2.175          
ATOM   2128  1HB SER A 141      -7.909  -4.290 -12.488 0.090 1.320          
ATOM   2129  2HB SER A 141      -7.275  -3.015 -13.456 0.090 1.320          
ATOM   2130  OG  SER A 141      -7.811  -2.467 -11.603-0.660 1.770          
ATOM   2131  HG1 SER A 141      -8.444  -2.742 -10.936 0.430 0.225          
ATOM   2132  C   SER A 141      -9.439  -3.823 -14.731 0.510 2.000          
ATOM   2133  O   SER A 141      -8.700  -3.463 -15.653-0.510 1.700          
ATOM   2134  N   VAL A 142     -10.257  -4.866 -14.846-0.470 1.850          
ATOM   2135  HN  VAL A 142     -10.796  -5.160 -14.040 0.310 0.225          
ATOM   2136  CA  VAL A 142     -10.265  -5.721 -16.028 0.070 2.275          
ATOM   2137  HA  VAL A 142      -9.621  -5.311 -16.810 0.090 1.320          
ATOM   2138  CB  VAL A 142      -9.737  -7.058 -15.708-0.090 2.275          
ATOM   2139  HB  VAL A 142      -9.672  -7.601 -16.654 0.090 1.320          
ATOM   2140  CG1 VAL A 142      -8.307  -7.097 -15.104-0.270 2.060          
ATOM   2141 1HG1 VAL A 142      -7.946  -8.124 -15.055 0.090 1.320          
ATOM   2142 2HG1 VAL A 142      -7.610  -6.526 -15.716 0.090 1.320          
ATOM   2143 3HG1 VAL A 142      -8.276  -6.684 -14.096 0.090 1.320          
ATOM   2144  CG2 VAL A 142     -10.660  -7.873 -14.825-0.270 2.060          
ATOM   2145 1HG2 VAL A 142     -11.666  -8.002 -15.225 0.090 1.320          
ATOM   2146 2HG2 VAL A 142     -10.266  -8.880 -14.683 0.090 1.320          
ATOM   2147 3HG2 VAL A 142     -10.746  -7.435 -13.833 0.090 1.320          
ATOM   2148  C   VAL A 142     -11.624  -5.803 -16.695 0.510 2.000          
ATOM   2149  O   VAL A 142     -11.718  -6.360 -17.800-0.510 1.700          
ATOM   2150  N   VAL A 143     -12.659  -5.279 -16.088-0.470 1.850          
ATOM   2151  HN  VAL A 143     -12.531  -4.827 -15.197 0.310 0.225          
ATOM   2152  CA  VAL A 143     -14.017  -5.415 -16.597 0.070 2.275          
ATOM   2153  HA  VAL A 143     -14.073  -6.354 -17.156 0.090 1.320          
ATOM   2154  CB  VAL A 143     -14.989  -5.603 -15.404-0.090 2.275          
ATOM   2155  HB  VAL A 143     -14.657  -6.466 -14.822 0.090 1.320          
ATOM   2156  CG1 VAL A 143     -14.967  -4.376 -14.493-0.270 2.060          
ATOM   2157 1HG1 VAL A 143     -15.269  -3.499 -15.050 0.090 1.320          
ATOM   2158 2HG1 VAL A 143     -15.694  -4.476 -13.696 0.090 1.320          
ATOM   2159 3HG1 VAL A 143     -13.991  -4.187 -14.050 0.090 1.320          
ATOM   2160  CG2 VAL A 143     -16.364  -5.883 -15.878-0.270 2.060          
ATOM   2161 1HG2 VAL A 143     -16.808  -5.037 -16.407 0.090 1.320          
ATOM   2162 2HG2 VAL A 143     -16.397  -6.742 -16.550 0.090 1.320          
ATOM   2163 3HG2 VAL A 143     -17.036  -6.116 -15.053 0.090 1.320          
ATOM   2164  C   VAL A 143     -14.301  -4.298 -17.593 0.510 2.000          
ATOM   2165  O   VAL A 143     -13.859  -3.154 -17.418-0.510 1.700          
ATOM   2166  N   LEU A 144     -15.009  -4.649 -18.674-0.470 1.850          
ATOM   2167  HN  LEU A 144     -15.422  -5.568 -18.729 0.310 0.225          
ATOM   2168  CA  LEU A 144     -15.306  -3.694 -19.740 0.070 2.275          
ATOM   2169  HA  LEU A 144     -14.407  -3.134 -19.998 0.090 1.320          
ATOM   2170  CB  LEU A 144     -15.858  -4.404 -20.987-0.180 2.175          
ATOM   2171  1HB LEU A 144     -15.081  -5.055 -21.386 0.090 1.320          
ATOM   2172  2HB LEU A 144     -16.680  -5.068 -20.704 0.090 1.320          
ATOM   2173  CG  LEU A 144     -16.358  -3.490 -22.079-0.090 2.275          
ATOM   2174  HG  LEU A 144     -17.289  -2.993 -21.792 0.090 1.320          
ATOM   2175  CD1 LEU A 144     -15.327  -2.419 -22.524-0.270 2.060          
ATOM   2176 1HD1 LEU A 144     -15.752  -1.806 -23.321 0.090 1.320          
ATOM   2177 2HD1 LEU A 144     -15.022  -1.736 -21.735 0.090 1.320          
ATOM   2178 3HD1 LEU A 144     -14.453  -2.911 -22.939 0.090 1.320          
ATOM   2179  CD2 LEU A 144     -16.710  -4.419 -23.211-0.270 2.060          
ATOM   2180 1HD2 LEU A 144     -17.492  -5.130 -22.932 0.090 1.320          
ATOM   2181 2HD2 LEU A 144     -17.112  -3.870 -24.065 0.090 1.320          
ATOM   2182 3HD2 LEU A 144     -15.868  -5.001 -23.588 0.090 1.320          
ATOM   2183  C   LEU A 144     -16.405  -2.717 -19.334 0.510 2.000          
ATOM   2184  O   LEU A 144     -16.276  -1.505 -19.541-0.510 1.700          
ATOM   2185  N   ASP A 145     -17.495  -3.225 -18.771-0.470 1.850          
ATOM   2186  HN  ASP A 145     -17.679  -4.216 -18.863 0.310 0.225          
ATOM   2187  CA  ASP A 145     -18.680  -2.417 -18.489 0.070 2.275          
ATOM   2188  HA  ASP A 145     -19.038  -2.025 -19.440 0.090 1.320          
ATOM   2189  CB  ASP A 145     -19.816  -3.299 -17.890-0.280 2.175          
ATOM   2190  1HB ASP A 145     -19.432  -4.051 -17.205 0.090 1.320          
ATOM   2191  2HB ASP A 145     -20.556  -2.710 -17.350 0.090 1.320          
ATOM   2192  CG  ASP A 145     -20.554  -3.998 -19.047 0.620 2.000          
ATOM   2193  OD1 ASP A 145     -21.758  -3.817 -19.162-0.760 1.700          
ATOM   2194  OD2 ASP A 145     -19.881  -4.800 -19.759-0.760 1.700          
ATOM   2195  C   ASP A 145     -18.374  -1.298 -17.494 0.510 2.000          
ATOM   2196  O   ASP A 145     -17.945  -1.589 -16.368-0.510 1.700          
ATOM   2197  N   PRO A 146     -18.582  -0.023 -17.851-0.290 1.850          
ATOM   2198  CD  PRO A 146     -18.941   0.498 -19.145 0.000 2.175          
ATOM   2199  1HD PRO A 146     -18.479  -0.039 -19.976 0.090 1.320          
ATOM   2200  2HD PRO A 146     -20.024   0.474 -19.282 0.090 1.320          
ATOM   2201  CA  PRO A 146     -18.380   1.046 -16.854 0.020 2.275          
ATOM   2202  HA  PRO A 146     -17.337   1.032 -16.531 0.090 1.320          
ATOM   2203  CB  PRO A 146     -18.683   2.398 -17.682-0.180 2.175          
ATOM   2204  1HB PRO A 146     -18.068   3.235 -17.351 0.090 1.320          
ATOM   2205  2HB PRO A 146     -19.731   2.691 -17.590 0.090 1.320          
ATOM   2206  CG  PRO A 146     -18.379   1.964 -19.107-0.180 2.175          
ATOM   2207  1HG PRO A 146     -17.302   1.955 -19.284 0.090 1.320          
ATOM   2208  2HG PRO A 146     -18.837   2.608 -19.860 0.090 1.320          
ATOM   2209  C   PRO A 146     -19.288   0.916 -15.644 0.510 2.000          
ATOM   2210  O   PRO A 146     -18.928   1.390 -14.559-0.510 1.700          
ATOM   2211  N   LEU A 147     -20.457   0.285 -15.795-0.470 1.850          
ATOM   2212  HN  LEU A 147     -20.708  -0.071 -16.706 0.310 0.225          
ATOM   2213  CA  LEU A 147     -21.322   0.024 -14.648 0.070 2.275          
ATOM   2214  HA  LEU A 147     -21.478   0.977 -14.139 0.090 1.320          
ATOM   2215  CB  LEU A 147     -22.730  -0.527 -15.093-0.180 2.175          
ATOM   2216  1HB LEU A 147     -23.254   0.236 -15.671 0.090 1.320          
ATOM   2217  2HB LEU A 147     -22.590  -1.373 -15.770 0.090 1.320          
ATOM   2218  CG  LEU A 147     -23.588  -0.967 -13.934-0.090 2.275          
ATOM   2219  HG  LEU A 147     -23.084  -1.790 -13.425 0.090 1.320          
ATOM   2220  CD1 LEU A 147     -23.794   0.130 -12.866-0.270 2.060          
ATOM   2221 1HD1 LEU A 147     -24.437  -0.233 -12.064 0.090 1.320          
ATOM   2222 2HD1 LEU A 147     -22.877   0.469 -12.390 0.090 1.320          
ATOM   2223 3HD1 LEU A 147     -24.283   1.005 -13.296 0.090 1.320          
ATOM   2224  CD2 LEU A 147     -24.900  -1.623 -14.404-0.270 2.060          
ATOM   2225 1HD2 LEU A 147     -25.534  -0.912 -14.936 0.090 1.320          
ATOM   2226 2HD2 LEU A 147     -24.708  -2.458 -15.082 0.090 1.320          
ATOM   2227 3HD2 LEU A 147     -25.475  -2.015 -13.565 0.090 1.320          
ATOM   2228  C   LEU A 147     -20.647  -0.911 -13.652 0.510 2.000          
ATOM   2229  O   LEU A 147     -20.666  -0.670 -12.439-0.510 1.700          
ATOM   2230  N   HIP A 148     -20.051  -1.995 -14.149-0.470 1.850          
ATOM   2231  HN  HIP A 148     -20.033  -2.151 -15.148 0.310 0.225          
ATOM   2232  CA  HIP A 148     -19.412  -2.955 -13.261 0.070 2.275          
ATOM   2233  HA  HIP A 148     -20.065  -3.147 -12.407 0.090 1.320          
ATOM   2234  CB  HIP A 148     -19.183  -4.260 -13.982-0.082 2.175          
ATOM   2235  1HB HIP A 148     -18.592  -4.097 -14.885 0.090 1.320          
ATOM   2236  2HB HIP A 148     -18.630  -4.959 -13.358 0.090 1.320          
ATOM   2237  CD2 HIP A 148     -21.676  -5.010 -13.642 0.014 1.800          
ATOM   2238  HD2 HIP A 148     -21.994  -4.580 -12.704 0.093 0.900          
ATOM   2239  CG  HIP A 148     -20.520  -4.908 -14.348 0.158 1.800          
ATOM   2240  NE2 HIP A 148     -22.442  -5.952 -14.285-0.439 1.850          
ATOM   2241  HE2 HIP A 148     -23.370  -6.274 -14.051 0.248 0.225          
ATOM   2242  ND1 HIP A 148     -20.555  -5.686 -15.436-0.620 1.850          
ATOM   2243  HD1 HIP A 148     -19.849  -5.793 -16.151 0.078 0.225          
ATOM   2244  CE1 HIP A 148     -21.713  -6.289 -15.375 0.251 1.800          
ATOM   2245  HE1 HIP A 148     -22.058  -6.972 -16.142 0.131 0.700          
ATOM   2246  C   HIP A 148     -18.111  -2.415 -12.679 0.510 2.000          
ATOM   2247  O   HIP A 148     -17.726  -2.804 -11.571-0.510 1.700          
ATOM   2248  N   VAL A 149     -17.415  -1.533 -13.401-0.470 1.850          
ATOM   2249  HN  VAL A 149     -17.711  -1.304 -14.346 0.310 0.225          
ATOM   2250  CA  VAL A 149     -16.216  -0.917 -12.837 0.070 2.275          
ATOM   2251  HA  VAL A 149     -15.521  -1.704 -12.534 0.090 1.320          
ATOM   2252  CB  VAL A 149     -15.528  -0.044 -13.926-0.090 2.275          
ATOM   2253  HB  VAL A 149     -16.290   0.627 -14.328 0.090 1.320          
ATOM   2254  CG1 VAL A 149     -14.398   0.910 -13.327-0.270 2.060          
ATOM   2255 1HG1 VAL A 149     -13.634   0.334 -12.803 0.090 1.320          
ATOM   2256 2HG1 VAL A 149     -13.899   1.467 -14.121 0.090 1.320          
ATOM   2257 3HG1 VAL A 149     -14.797   1.654 -12.637 0.090 1.320          
ATOM   2258  CG2 VAL A 149     -14.988  -0.892 -15.144-0.270 2.060          
ATOM   2259 1HG2 VAL A 149     -14.628  -0.234 -15.933 0.090 1.320          
ATOM   2260 2HG2 VAL A 149     -14.156  -1.526 -14.838 0.090 1.320          
ATOM   2261 3HG2 VAL A 149     -15.745  -1.519 -15.593 0.090 1.320          
ATOM   2262  C   VAL A 149     -16.567  -0.116 -11.590 0.510 2.000          
ATOM   2263  O   VAL A 149     -15.865  -0.188 -10.574-0.510 1.700          
ATOM   2264  N   TRP A 150     -17.665   0.647 -11.638-0.470 1.850          
ATOM   2265  HN  TRP A 150     -18.186   0.728 -12.505 0.310 0.225          
ATOM   2266  CA  TRP A 150     -18.107   1.386 -10.457 0.070 2.275          
ATOM   2267  HA  TRP A 150     -17.247   1.937 -10.079 0.090 1.320          
ATOM   2268  CB  TRP A 150     -19.285   2.406 -10.769-0.180 2.175          
ATOM   2269  1HB TRP A 150     -20.147   1.871 -11.171 0.090 1.320          
ATOM   2270  2HB TRP A 150     -19.624   2.885  -9.849 0.090 1.320          
ATOM   2271  CG  TRP A 150     -18.897   3.471 -11.730-0.030 1.992          
ATOM   2272  CD1 TRP A 150     -19.367   3.777 -12.946 0.035 1.992          
ATOM   2273  HD1 TRP A 150     -20.129   3.207 -13.459 0.115 1.358          
ATOM   2274  NE1 TRP A 150     -18.786   4.959 -13.412-0.610 1.850          
ATOM   2275  HE1 TRP A 150     -18.989   5.379 -14.308 0.380 0.225          
ATOM   2276  CE2 TRP A 150     -17.870   5.417 -12.421 0.130 1.800          
ATOM   2277  CD2 TRP A 150     -17.994   4.533 -11.341-0.020 1.800          
ATOM   2278  CE3 TRP A 150     -17.179   4.678 -10.210-0.115 1.992          
ATOM   2279  HE3 TRP A 150     -17.203   3.983  -9.386 0.115 1.358          
ATOM   2280  CZ3 TRP A 150     -16.416   5.838 -10.142-0.115 1.992          
ATOM   2281  HZ3 TRP A 150     -15.825   6.041  -9.261 0.115 1.358          
ATOM   2282  CZ2 TRP A 150     -17.098   6.539 -12.404-0.115 1.992          
ATOM   2283  HZ2 TRP A 150     -17.062   7.234 -13.230 0.115 1.358          
ATOM   2284  CH2 TRP A 150     -16.431   6.767 -11.207-0.115 1.992          
ATOM   2285  HH2 TRP A 150     -15.838   7.666 -11.116 0.115 1.358          
ATOM   2286  C   TRP A 150     -18.546   0.446  -9.346 0.510 2.000          
ATOM   2287  O   TRP A 150     -18.229   0.676  -8.173-0.510 1.700          
ATOM   2288  N   LEU A 151     -19.271  -0.618  -9.691-0.470 1.850          
ATOM   2289  HN  LEU A 151     -19.549  -0.734 -10.661 0.310 0.225          
ATOM   2290  CA  LEU A 151     -19.752  -1.538  -8.671 0.070 2.275          
ATOM   2291  HA  LEU A 151     -20.300  -0.924  -7.953 0.090 1.320          
ATOM   2292  CB  LEU A 151     -20.723  -2.587  -9.189-0.180 2.175          
ATOM   2293  1HB LEU A 151     -21.330  -2.159  -9.989 0.090 1.320          
ATOM   2294  2HB LEU A 151     -20.156  -3.387  -9.670 0.090 1.320          
ATOM   2295  CG  LEU A 151     -21.692  -3.200  -8.107-0.090 2.275          
ATOM   2296  HG  LEU A 151     -21.120  -3.334  -7.187 0.090 1.320          
ATOM   2297  CD1 LEU A 151     -22.858  -2.315  -7.783-0.270 2.060          
ATOM   2298 1HD1 LEU A 151     -22.536  -1.335  -7.429 0.090 1.320          
ATOM   2299 2HD1 LEU A 151     -23.493  -2.152  -8.656 0.090 1.320          
ATOM   2300 3HD1 LEU A 151     -23.483  -2.745  -6.999 0.090 1.320          
ATOM   2301  CD2 LEU A 151     -22.193  -4.561  -8.485-0.270 2.060          
ATOM   2302 1HD2 LEU A 151     -22.816  -4.995  -7.701 0.090 1.320          
ATOM   2303 2HD2 LEU A 151     -22.787  -4.531  -9.400 0.090 1.320          
ATOM   2304 3HD2 LEU A 151     -21.367  -5.254  -8.656 0.090 1.320          
ATOM   2305  C   LEU A 151     -18.587  -2.157  -7.911 0.510 2.000          
ATOM   2306  O   LEU A 151     -18.490  -2.033  -6.685-0.510 1.700          
ATOM   2307  N   TYR A 152     -17.667  -2.795  -8.637-0.470 1.850          
ATOM   2308  HN  TYR A 152     -17.759  -2.833  -9.651 0.310 0.225          
ATOM   2309  CA  TYR A 152     -16.523  -3.430  -7.993 0.070 2.275          
ATOM   2310  HA  TYR A 152     -16.880  -4.099  -7.214 0.090 1.320          
ATOM   2311  CB  TYR A 152     -15.702  -4.239  -8.984-0.180 2.175          
ATOM   2312  1HB TYR A 152     -15.285  -3.571  -9.736 0.090 1.320          
ATOM   2313  2HB TYR A 152     -14.866  -4.738  -8.491 0.090 1.320          
ATOM   2314  CG  TYR A 152     -16.552  -5.247  -9.673 0.000 1.992          
ATOM   2315  CD1 TYR A 152     -17.291  -6.192  -8.980-0.115 1.992          
ATOM   2316  HD1 TYR A 152     -17.392  -6.170  -7.906 0.115 1.358          
ATOM   2317  CE1 TYR A 152     -17.889  -7.217  -9.718-0.115 1.992          
ATOM   2318  HE1 TYR A 152     -18.469  -7.944  -9.169 0.115 1.358          
ATOM   2319  CZ  TYR A 152     -17.790  -7.395 -11.079 0.110 1.992          
ATOM   2320  OH  TYR A 152     -18.486  -8.579 -11.638-0.540 1.770          
ATOM   2321  HH  TYR A 152     -18.506  -8.611 -12.584 0.430 0.225          
ATOM   2322  CD2 TYR A 152     -16.409  -5.430 -11.112-0.115 1.992          
ATOM   2323  HD2 TYR A 152     -15.779  -4.748 -11.655 0.115 1.358          
ATOM   2324  CE2 TYR A 152     -17.033  -6.518 -11.785-0.115 1.992          
ATOM   2325  HE2 TYR A 152     -16.892  -6.646 -12.847 0.115 1.358          
ATOM   2326  C   TYR A 152     -15.663  -2.406  -7.270 0.510 2.000          
ATOM   2327  O   TYR A 152     -15.137  -2.680  -6.185-0.510 1.700          
ATOM   2328  N   CYS A 153     -15.514  -1.215  -7.852-0.470 1.850          
ATOM   2329  HN  CYS A 153     -15.926  -1.024  -8.762 0.310 0.225          
ATOM   2330  CA  CYS A 153     -14.808  -0.152  -7.150 0.070 2.275          
ATOM   2331  HA  CYS A 153     -13.826  -0.537  -6.867 0.090 1.320          
ATOM   2332  CB  CYS A 153     -14.579   1.183  -7.944-0.110 2.175          
ATOM   2333  1HB CYS A 153     -14.190   0.947  -8.935 0.090 1.320          
ATOM   2334  2HB CYS A 153     -15.522   1.709  -8.107 0.090 1.320          
ATOM   2335  SG  CYS A 153     -13.333   2.367  -7.141-0.230 2.000          
ATOM   2336  HG1 CYS A 153     -13.461   3.356  -8.032 0.160 0.450          
ATOM   2337  C   CYS A 153     -15.552   0.235  -5.881 0.510 2.000          
ATOM   2338  O   CYS A 153     -14.942   0.447  -4.827-0.510 1.700          
ATOM   2339  N   PHE A 154     -16.880   0.300  -5.964-0.470 1.850          
ATOM   2340  HN  PHE A 154     -17.348   0.193  -6.866 0.310 0.225          
ATOM   2341  CA  PHE A 154     -17.692   0.645  -4.802 0.070 2.275          
ATOM   2342  HA  PHE A 154     -17.201   1.510  -4.353 0.090 1.320          
ATOM   2343  CB  PHE A 154     -19.138   1.122  -5.121-0.180 2.175          
ATOM   2344  1HB PHE A 154     -19.105   1.945  -5.836 0.090 1.320          
ATOM   2345  2HB PHE A 154     -19.683   0.317  -5.615 0.090 1.320          
ATOM   2346  CG  PHE A 154     -19.925   1.599  -3.885 0.000 1.992          
ATOM   2347  CD1 PHE A 154     -21.201   1.106  -3.626-0.115 1.992          
ATOM   2348  HD1 PHE A 154     -21.610   0.313  -4.235 0.115 1.358          
ATOM   2349  CE1 PHE A 154     -21.972   1.638  -2.585-0.115 1.992          
ATOM   2350  HE1 PHE A 154     -22.967   1.265  -2.390 0.115 1.358          
ATOM   2351  CZ  PHE A 154     -21.441   2.702  -1.833-0.115 1.992          
ATOM   2352  HZ  PHE A 154     -22.030   3.129  -1.034 0.115 1.358          
ATOM   2353  CD2 PHE A 154     -19.412   2.709  -3.115-0.115 1.992          
ATOM   2354  HD2 PHE A 154     -18.447   3.136  -3.345 0.115 1.358          
ATOM   2355  CE2 PHE A 154     -20.103   3.169  -2.046-0.115 1.992          
ATOM   2356  HE2 PHE A 154     -19.700   3.965  -1.438 0.115 1.358          
ATOM   2357  C   PHE A 154     -17.630  -0.441  -3.735 0.510 2.000          
ATOM   2358  O   PHE A 154     -17.496  -0.143  -2.541-0.510 1.700          
ATOM   2359  N   ILE A 155     -17.763  -1.705  -4.143-0.470 1.850          
ATOM   2360  HN  ILE A 155     -17.963  -1.888  -5.130 0.310 0.225          
ATOM   2361  CA  ILE A 155     -17.657  -2.806  -3.192 0.070 2.275          
ATOM   2362  HA  ILE A 155     -18.396  -2.634  -2.406 0.090 1.320          
ATOM   2363  CB  ILE A 155     -17.939  -4.196  -3.827-0.090 2.275          
ATOM   2364  HB  ILE A 155     -17.217  -4.319  -4.638 0.090 1.320          
ATOM   2365  CG2 ILE A 155     -17.596  -5.262  -2.754-0.270 2.060          
ATOM   2366 1HG2 ILE A 155     -18.079  -5.055  -1.798 0.090 1.320          
ATOM   2367 2HG2 ILE A 155     -17.953  -6.239  -3.080 0.090 1.320          
ATOM   2368 3HG2 ILE A 155     -16.527  -5.393  -2.585 0.090 1.320          
ATOM   2369  CG1 ILE A 155     -19.375  -4.301  -4.454-0.180 2.175          
ATOM   2370 1HG1 ILE A 155     -20.090  -4.657  -3.711 0.090 1.320          
ATOM   2371 2HG1 ILE A 155     -19.747  -3.336  -4.800 0.090 1.320          
ATOM   2372  CD1 ILE A 155     -19.289  -5.274  -5.657-0.270 2.060          
ATOM   2373  HD1 ILE A 155     -18.793  -6.210  -5.396 0.090 1.320          
ATOM   2374  HD2 ILE A 155     -20.289  -5.525  -6.014 0.090 1.320          
ATOM   2375  HD3 ILE A 155     -18.767  -4.829  -6.498 0.090 1.320          
ATOM   2376  C   ILE A 155     -16.288  -2.796  -2.531 0.510 2.000          
ATOM   2377  O   ILE A 155     -16.165  -2.952  -1.310-0.510 1.700          
ATOM   2378  N   SER A 156     -15.241  -2.587  -3.326-0.470 1.850          
ATOM   2379  HN  SER A 156     -15.377  -2.484  -4.330 0.310 0.225          
ATOM   2380  CA  SER A 156     -13.899  -2.534  -2.769 0.070 2.275          
ATOM   2381  HA  SER A 156     -13.717  -3.467  -2.231 0.090 1.320          
ATOM   2382  CB  SER A 156     -12.815  -2.379  -3.858 0.050 2.175          
ATOM   2383  1HB SER A 156     -12.846  -3.216  -4.552 0.090 1.320          
ATOM   2384  2HB SER A 156     -13.040  -1.500  -4.464 0.090 1.320          
ATOM   2385  OG  SER A 156     -11.465  -2.235  -3.375-0.660 1.770          
ATOM   2386  HG1 SER A 156     -10.999  -3.073  -3.453 0.430 0.225          
ATOM   2387  C   SER A 156     -13.776  -1.392  -1.774 0.510 2.000          
ATOM   2388  O   SER A 156     -13.226  -1.570  -0.680-0.510 1.700          
ATOM   2389  N   SER A 157     -14.355  -0.234  -2.110-0.470 1.850          
ATOM   2390  HN  SER A 157     -14.796  -0.138  -3.020 0.310 0.225          
ATOM   2391  CA  SER A 157     -14.291   0.920  -1.223 0.070 2.275          
ATOM   2392  HA  SER A 157     -13.240   1.140  -1.038 0.090 1.320          
ATOM   2393  CB  SER A 157     -14.923   2.175  -1.859 0.050 2.175          
ATOM   2394  1HB SER A 157     -15.983   2.030  -2.078 0.090 1.320          
ATOM   2395  2HB SER A 157     -14.845   3.028  -1.183 0.090 1.320          
ATOM   2396  OG  SER A 157     -14.203   2.450  -3.051-0.660 1.770          
ATOM   2397  HG1 SER A 157     -14.413   1.792  -3.715 0.430 0.225          
ATOM   2398  C   SER A 157     -14.934   0.612   0.119 0.510 2.000          
ATOM   2399  O   SER A 157     -14.462   1.079   1.161-0.510 1.700          
ATOM   2400  N   ILE A 158     -16.001  -0.189   0.117-0.470 1.850          
ATOM   2401  HN  ILE A 158     -16.383  -0.525  -0.762 0.310 0.225          
ATOM   2402  CA  ILE A 158     -16.650  -0.543   1.375 0.070 2.275          
ATOM   2403  HA  ILE A 158     -16.806   0.388   1.919 0.090 1.320          
ATOM   2404  CB  ILE A 158     -18.021  -1.144   1.126-0.090 2.275          
ATOM   2405  HB  ILE A 158     -17.937  -1.837   0.286 0.090 1.320          
ATOM   2406  CG2 ILE A 158     -18.447  -2.020   2.364-0.270 2.060          
ATOM   2407 1HG2 ILE A 158     -17.854  -2.932   2.453 0.090 1.320          
ATOM   2408 2HG2 ILE A 158     -18.375  -1.473   3.305 0.090 1.320          
ATOM   2409 3HG2 ILE A 158     -19.483  -2.344   2.257 0.090 1.320          
ATOM   2410  CG1 ILE A 158     -19.118  -0.065   0.712-0.180 2.175          
ATOM   2411 1HG1 ILE A 158     -18.762   0.543  -0.123 0.090 1.320          
ATOM   2412 2HG1 ILE A 158     -20.014  -0.572   0.350 0.090 1.320          
ATOM   2413  CD1 ILE A 158     -19.490   0.851   1.946-0.270 2.060          
ATOM   2414  HD1 ILE A 158     -20.268   1.558   1.656 0.090 1.320          
ATOM   2415  HD2 ILE A 158     -19.886   0.273   2.781 0.090 1.320          
ATOM   2416  HD3 ILE A 158     -18.650   1.443   2.306 0.090 1.320          
ATOM   2417  C   ILE A 158     -15.687  -1.312   2.271 0.510 2.000          
ATOM   2418  O   ILE A 158     -15.478  -0.960   3.439-0.510 1.700          
ATOM   2419  N   PHE A 159     -15.072  -2.368   1.736-0.470 1.850          
ATOM   2420  HN  PHE A 159     -15.251  -2.608   0.767 0.310 0.225          
ATOM   2421  CA  PHE A 159     -14.136  -3.134   2.548 0.070 2.275          
ATOM   2422  HA  PHE A 159     -14.632  -3.403   3.483 0.090 1.320          
ATOM   2423  CB  PHE A 159     -13.683  -4.445   1.864-0.180 2.175          
ATOM   2424  1HB PHE A 159     -13.439  -4.259   0.817 0.090 1.320          
ATOM   2425  2HB PHE A 159     -12.755  -4.813   2.309 0.090 1.320          
ATOM   2426  CG  PHE A 159     -14.726  -5.524   1.947 0.000 1.992          
ATOM   2427  CD1 PHE A 159     -14.608  -6.352   3.063-0.115 1.992          
ATOM   2428  HD1 PHE A 159     -13.811  -6.230   3.775 0.115 1.358          
ATOM   2429  CE1 PHE A 159     -15.637  -7.295   3.323-0.115 1.992          
ATOM   2430  HE1 PHE A 159     -15.600  -7.916   4.206 0.115 1.358          
ATOM   2431  CZ  PHE A 159     -16.684  -7.455   2.379-0.115 1.992          
ATOM   2432  HZ  PHE A 159     -17.464  -8.185   2.541 0.115 1.358          
ATOM   2433  CD2 PHE A 159     -15.729  -5.710   1.014-0.115 1.992          
ATOM   2434  HD2 PHE A 159     -15.788  -5.082   0.137 0.115 1.358          
ATOM   2435  CE2 PHE A 159     -16.713  -6.627   1.262-0.115 1.992          
ATOM   2436  HE2 PHE A 159     -17.519  -6.733   0.549 0.115 1.358          
ATOM   2437  C   PHE A 159     -12.928  -2.302   2.927 0.510 2.000          
ATOM   2438  O   PHE A 159     -12.407  -2.450   4.036-0.510 1.700          
ATOM   2439  N   PHE A 160     -12.488  -1.408   2.041-0.470 1.850          
ATOM   2440  HN  PHE A 160     -12.924  -1.356   1.122 0.310 0.225          
ATOM   2441  CA  PHE A 160     -11.395  -0.507   2.390 0.070 2.275          
ATOM   2442  HA  PHE A 160     -10.511  -1.077   2.677 0.090 1.320          
ATOM   2443  CB  PHE A 160     -11.049   0.484   1.165-0.180 2.175          
ATOM   2444  1HB PHE A 160     -10.659  -0.082   0.341 0.090 1.320          
ATOM   2445  2HB PHE A 160     -11.967   0.924   0.787 0.090 1.320          
ATOM   2446  CG  PHE A 160     -10.080   1.605   1.430 0.000 1.992          
ATOM   2447  CD1 PHE A 160      -8.720   1.254   1.667-0.115 1.992          
ATOM   2448  HD1 PHE A 160      -8.392   0.225   1.659 0.115 1.358          
ATOM   2449  CE1 PHE A 160      -7.841   2.284   1.990-0.115 1.992          
ATOM   2450  HE1 PHE A 160      -6.811   2.049   2.215 0.115 1.358          
ATOM   2451  CZ  PHE A 160      -8.229   3.606   1.949-0.115 1.992          
ATOM   2452  HZ  PHE A 160      -7.502   4.370   2.175 0.115 1.358          
ATOM   2453  CD2 PHE A 160     -10.528   2.925   1.445-0.115 1.992          
ATOM   2454  HD2 PHE A 160     -11.565   3.168   1.262 0.115 1.358          
ATOM   2455  CE2 PHE A 160      -9.590   3.961   1.787-0.115 1.992          
ATOM   2456  HE2 PHE A 160      -9.915   4.987   1.833 0.115 1.358          
ATOM   2457  C   PHE A 160     -11.790   0.438   3.522 0.510 2.000          
ATOM   2458  O   PHE A 160     -11.041   0.613   4.489-0.510 1.700          
ATOM   2459  N   ILE A 161     -12.963   1.062   3.422-0.470 1.850          
ATOM   2460  HN  ILE A 161     -13.559   0.930   2.603 0.310 0.225          
ATOM   2461  CA  ILE A 161     -13.408   1.938   4.501 0.070 2.275          
ATOM   2462  HA  ILE A 161     -12.595   2.651   4.658 0.090 1.320          
ATOM   2463  CB  ILE A 161     -14.626   2.781   4.132-0.090 2.275          
ATOM   2464  HB  ILE A 161     -15.435   2.108   3.838 0.090 1.320          
ATOM   2465  CG2 ILE A 161     -15.081   3.632   5.306-0.270 2.060          
ATOM   2466 1HG2 ILE A 161     -14.283   4.279   5.673 0.090 1.320          
ATOM   2467 2HG2 ILE A 161     -15.923   4.270   5.040 0.090 1.320          
ATOM   2468 3HG2 ILE A 161     -15.429   3.027   6.144 0.090 1.320          
ATOM   2469  CG1 ILE A 161     -14.280   3.698   2.970-0.180 2.175          
ATOM   2470 1HG1 ILE A 161     -13.590   4.475   3.302 0.090 1.320          
ATOM   2471 2HG1 ILE A 161     -13.731   3.164   2.199 0.090 1.320          
ATOM   2472  CD1 ILE A 161     -15.478   4.354   2.282-0.270 2.060          
ATOM   2473  HD1 ILE A 161     -16.184   3.602   1.927 0.090 1.320          
ATOM   2474  HD2 ILE A 161     -16.015   5.038   2.939 0.090 1.320          
ATOM   2475  HD3 ILE A 161     -15.156   4.930   1.414 0.090 1.320          
ATOM   2476  C   ILE A 161     -13.486   1.172   5.812 0.510 2.000          
ATOM   2477  O   ILE A 161     -13.051   1.666   6.860-0.510 1.700          
ATOM   2478  N   PHE A 162     -13.993  -0.062   5.773-0.470 1.850          
ATOM   2479  HN  PHE A 162     -14.368  -0.422   4.897 0.310 0.225          
ATOM   2480  CA  PHE A 162     -14.110  -0.828   7.008 0.070 2.275          
ATOM   2481  HA  PHE A 162     -14.732  -0.274   7.714 0.090 1.320          
ATOM   2482  CB  PHE A 162     -14.811  -2.205   6.661-0.180 2.175          
ATOM   2483  1HB PHE A 162     -15.873  -2.047   6.469 0.090 1.320          
ATOM   2484  2HB PHE A 162     -14.398  -2.604   5.736 0.090 1.320          
ATOM   2485  CG  PHE A 162     -14.653  -3.271   7.748 0.000 1.992          
ATOM   2486  CD1 PHE A 162     -15.027  -2.932   9.035-0.115 1.992          
ATOM   2487  HD1 PHE A 162     -15.488  -1.978   9.244 0.115 1.358          
ATOM   2488  CE1 PHE A 162     -14.856  -3.899  10.113-0.115 1.992          
ATOM   2489  HE1 PHE A 162     -15.165  -3.652  11.118 0.115 1.358          
ATOM   2490  CZ  PHE A 162     -14.021  -5.026   9.868-0.115 1.992          
ATOM   2491  HZ  PHE A 162     -13.743  -5.676  10.683 0.115 1.358          
ATOM   2492  CD2 PHE A 162     -14.149  -4.540   7.447-0.115 1.992          
ATOM   2493  HD2 PHE A 162     -13.925  -4.807   6.424 0.115 1.358          
ATOM   2494  CE2 PHE A 162     -13.784  -5.433   8.508-0.115 1.992          
ATOM   2495  HE2 PHE A 162     -13.304  -6.372   8.285 0.115 1.358          
ATOM   2496  C   PHE A 162     -12.743  -1.036   7.654 0.510 2.000          
ATOM   2497  O   PHE A 162     -12.554  -0.733   8.838-0.510 1.700          
ATOM   2498  N   GLU A 163     -11.764  -1.526   6.884-0.470 1.850          
ATOM   2499  HN  GLU A 163     -11.950  -1.728   5.905 0.310 0.225          
ATOM   2500  CA  GLU A 163     -10.435  -1.728   7.455 0.070 2.275          
ATOM   2501  HA  GLU A 163     -10.551  -2.337   8.355 0.090 1.320          
ATOM   2502  CB  GLU A 163      -9.520  -2.527   6.440-0.180 2.175          
ATOM   2503  1HB GLU A 163      -8.818  -3.150   6.979 0.090 1.320          
ATOM   2504  2HB GLU A 163     -10.147  -3.252   5.918 0.090 1.320          
ATOM   2505  CG  GLU A 163      -8.677  -1.732   5.343-0.210 2.175          
ATOM   2506  1HG GLU A 163      -9.289  -0.933   4.943 0.090 1.320          
ATOM   2507  2HG GLU A 163      -7.844  -1.232   5.840 0.090 1.320          
ATOM   2508  CD  GLU A 163      -8.117  -2.446   4.086 0.750 2.000          
ATOM   2509  OE1 GLU A 163      -8.728  -3.149   3.339-0.360 1.700          
ATOM   2510  OE2 GLU A 163      -7.121  -1.659   3.575-0.360 1.700          
ATOM   2511  C   GLU A 163      -9.792  -0.409   7.864 0.510 2.000          
ATOM   2512  O   GLU A 163      -9.018  -0.371   8.825-0.510 1.700          
ATOM   2513  N   MET A 164     -10.089   0.679   7.151-0.470 1.850          
ATOM   2514  HN  MET A 164     -10.669   0.609   6.316 0.310 0.225          
ATOM   2515  CA  MET A 164      -9.575   1.976   7.573 0.070 2.275          
ATOM   2516  HA  MET A 164      -8.533   1.822   7.858 0.090 1.320          
ATOM   2517  CB  MET A 164      -9.526   3.101   6.510-0.180 2.175          
ATOM   2518  1HB MET A 164     -10.540   3.350   6.192 0.090 1.320          
ATOM   2519  2HB MET A 164      -9.130   3.999   6.972 0.090 1.320          
ATOM   2520  CG  MET A 164      -8.670   2.764   5.260-0.140 2.175          
ATOM   2521  1HG MET A 164      -9.199   2.072   4.616 0.090 1.320          
ATOM   2522  2HG MET A 164      -8.532   3.659   4.656 0.090 1.320          
ATOM   2523  SD  MET A 164      -7.029   1.985   5.618-0.090 2.000          
ATOM   2524  CE  MET A 164      -6.100   3.535   5.886-0.220 2.060          
ATOM   2525  1HE MET A 164      -5.032   3.327   5.889 0.090 1.320          
ATOM   2526  2HE MET A 164      -6.297   4.264   5.100 0.090 1.320          
ATOM   2527  3HE MET A 164      -6.361   3.959   6.849 0.090 1.320          
ATOM   2528  C   MET A 164     -10.220   2.424   8.873 0.510 2.000          
ATOM   2529  O   MET A 164      -9.543   2.962   9.756-0.510 1.700          
ATOM   2530  N   VAL A 165     -11.534   2.228   8.996-0.470 1.850          
ATOM   2531  HN  VAL A 165     -12.065   1.839   8.213 0.310 0.225          
ATOM   2532  CA  VAL A 165     -12.247   2.626  10.205 0.070 2.275          
ATOM   2533  HA  VAL A 165     -11.917   3.648  10.410 0.090 1.320          
ATOM   2534  CB  VAL A 165     -13.816   2.749  10.011-0.090 2.275          
ATOM   2535  HB  VAL A 165     -14.229   1.810   9.636 0.090 1.320          
ATOM   2536  CG1 VAL A 165     -14.475   3.146  11.339-0.270 2.060          
ATOM   2537 1HG1 VAL A 165     -14.016   4.037  11.770 0.090 1.320          
ATOM   2538 2HG1 VAL A 165     -15.535   3.359  11.194 0.090 1.320          
ATOM   2539 3HG1 VAL A 165     -14.410   2.346  12.078 0.090 1.320          
ATOM   2540  CG2 VAL A 165     -13.953   3.906   8.919-0.270 2.060          
ATOM   2541 1HG2 VAL A 165     -13.640   4.871   9.319 0.090 1.320          
ATOM   2542 2HG2 VAL A 165     -13.375   3.744   8.013 0.090 1.320          
ATOM   2543 3HG2 VAL A 165     -14.993   4.013   8.610 0.090 1.320          
ATOM   2544  C   VAL A 165     -11.712   1.866  11.410 0.510 2.000          
ATOM   2545  O   VAL A 165     -11.451   2.447  12.471-0.510 1.700          
ATOM   2546  N   VAL A 166     -11.534   0.553  11.266-0.470 1.850          
ATOM   2547  HN  VAL A 166     -11.790   0.102  10.389 0.310 0.225          
ATOM   2548  CA  VAL A 166     -11.012  -0.236  12.376 0.070 2.275          
ATOM   2549  HA  VAL A 166     -11.616  -0.006  13.257 0.090 1.320          
ATOM   2550  CB  VAL A 166     -11.069  -1.753  12.136-0.090 2.275          
ATOM   2551  HB  VAL A 166     -10.447  -2.040  11.286 0.090 1.320          
ATOM   2552  CG1 VAL A 166     -10.659  -2.494  13.404-0.270 2.060          
ATOM   2553 1HG1 VAL A 166     -11.337  -2.253  14.220 0.090 1.320          
ATOM   2554 2HG1 VAL A 166     -10.712  -3.572  13.247 0.090 1.320          
ATOM   2555 3HG1 VAL A 166      -9.635  -2.290  13.719 0.090 1.320          
ATOM   2556  CG2 VAL A 166     -12.570  -2.152  11.902-0.270 2.060          
ATOM   2557 1HG2 VAL A 166     -12.990  -1.699  11.009 0.090 1.320          
ATOM   2558 2HG2 VAL A 166     -12.663  -3.230  11.775 0.090 1.320          
ATOM   2559 3HG2 VAL A 166     -13.209  -1.858  12.734 0.090 1.320          
ATOM   2560  C   VAL A 166      -9.585   0.187  12.701 0.510 2.000          
ATOM   2561  O   VAL A 166      -9.221   0.337  13.872-0.510 1.700          
ATOM   2562  N   ALA A 167      -8.764   0.418  11.671-0.470 1.850          
ATOM   2563  HN  ALA A 167      -9.072   0.242  10.718 0.310 0.225          
ATOM   2564  CA  ALA A 167      -7.398   0.881  11.908 0.070 2.275          
ATOM   2565  HA  ALA A 167      -6.904   0.180  12.574 0.090 1.320          
ATOM   2566  CB  ALA A 167      -6.577   0.906  10.579-0.270 2.060          
ATOM   2567  1HB ALA A 167      -5.580   1.320  10.736 0.090 1.320          
ATOM   2568  2HB ALA A 167      -6.459  -0.096  10.167 0.090 1.320          
ATOM   2569  3HB ALA A 167      -7.065   1.513   9.818 0.090 1.320          
ATOM   2570  C   ALA A 167      -7.389   2.229  12.619 0.510 2.000          
ATOM   2571  O   ALA A 167      -6.543   2.473  13.484-0.510 1.700          
ATOM   2572  N   PHE A 168      -8.325   3.118  12.269-0.470 1.850          
ATOM   2573  HN  PHE A 168      -8.962   2.891  11.510 0.310 0.225          
ATOM   2574  CA  PHE A 168      -8.420   4.399  12.964 0.070 2.275          
ATOM   2575  HA  PHE A 168      -7.456   4.899  12.858 0.090 1.320          
ATOM   2576  CB  PHE A 168      -9.545   5.199  12.161-0.180 2.175          
ATOM   2577  1HB PHE A 168      -9.459   5.040  11.088 0.090 1.320          
ATOM   2578  2HB PHE A 168     -10.543   4.867  12.446 0.090 1.320          
ATOM   2579  CG  PHE A 168      -9.427   6.705  12.375 0.000 1.992          
ATOM   2580  CD1 PHE A 168      -8.253   7.321  11.832-0.115 1.992          
ATOM   2581  HD1 PHE A 168      -7.532   6.714  11.312 0.115 1.358          
ATOM   2582  CE1 PHE A 168      -8.020   8.675  11.954-0.115 1.992          
ATOM   2583  HE1 PHE A 168      -7.128   9.096  11.513 0.115 1.358          
ATOM   2584  CZ  PHE A 168      -8.924   9.507  12.602-0.115 1.992          
ATOM   2585  HZ  PHE A 168      -8.749  10.572  12.663 0.115 1.358          
ATOM   2586  CD2 PHE A 168     -10.339   7.530  13.035-0.115 1.992          
ATOM   2587  HD2 PHE A 168     -11.243   7.106  13.448 0.115 1.358          
ATOM   2588  CE2 PHE A 168     -10.132   8.951  13.090-0.115 1.992          
ATOM   2589  HE2 PHE A 168     -10.873   9.585  13.556 0.115 1.358          
ATOM   2590  C   PHE A 168      -8.695   4.191  14.442 0.510 2.000          
ATOM   2591  O   PHE A 168      -8.034   4.796  15.294-0.510 1.700          
ATOM   2592  N   ALA A 169      -9.640   3.309  14.766-0.470 1.850          
ATOM   2593  HN  ALA A 169     -10.142   2.824  14.026 0.310 0.225          
ATOM   2594  CA  ALA A 169      -9.938   3.038  16.166 0.070 2.275          
ATOM   2595  HA  ALA A 169     -10.193   3.988  16.641 0.090 1.320          
ATOM   2596  CB  ALA A 169     -11.081   2.079  16.413-0.270 2.060          
ATOM   2597  1HB ALA A 169     -11.250   1.923  17.480 0.090 1.320          
ATOM   2598  2HB ALA A 169     -12.008   2.463  15.988 0.090 1.320          
ATOM   2599  3HB ALA A 169     -10.892   1.105  15.958 0.090 1.320          
ATOM   2600  C   ALA A 169      -8.714   2.488  16.889 0.510 2.000          
ATOM   2601  O   ALA A 169      -8.473   2.818  18.055-0.510 1.700          
ATOM   2602  N   ILE A 170      -7.920   1.659  16.202-0.470 1.850          
ATOM   2603  HN  ILE A 170      -8.189   1.380  15.262 0.310 0.225          
ATOM   2604  CA  ILE A 170      -6.710   1.102  16.804 0.070 2.275          
ATOM   2605  HA  ILE A 170      -7.000   0.653  17.757 0.090 1.320          
ATOM   2606  CB  ILE A 170      -6.016   0.044  16.002-0.090 2.275          
ATOM   2607  HB  ILE A 170      -5.852   0.445  15.000 0.090 1.320          
ATOM   2608  CG2 ILE A 170      -4.671  -0.381  16.521-0.270 2.060          
ATOM   2609 1HG2 ILE A 170      -3.913   0.371  16.336 0.090 1.320          
ATOM   2610 2HG2 ILE A 170      -4.695  -0.591  17.591 0.090 1.320          
ATOM   2611 3HG2 ILE A 170      -4.316  -1.283  16.035 0.090 1.320          
ATOM   2612  CG1 ILE A 170      -7.026  -1.162  15.881-0.180 2.175          
ATOM   2613 1HG1 ILE A 170      -7.034  -1.740  16.807 0.090 1.320          
ATOM   2614 2HG1 ILE A 170      -8.053  -0.837  15.726 0.090 1.320          
ATOM   2615  CD1 ILE A 170      -6.631  -2.044  14.727-0.270 2.060          
ATOM   2616  HD1 ILE A 170      -6.621  -1.512  13.783 0.090 1.320          
ATOM   2617  HD2 ILE A 170      -5.654  -2.498  14.862 0.090 1.320          
ATOM   2618  HD3 ILE A 170      -7.343  -2.862  14.615 0.090 1.320          
ATOM   2619  C   ILE A 170      -5.725   2.208  17.143 0.510 2.000          
ATOM   2620  O   ILE A 170      -5.138   2.224  18.232-0.510 1.700          
ATOM   2621  N   PHE A 171      -5.522   3.146  16.217-0.470 1.850          
ATOM   2622  HN  PHE A 171      -5.996   3.057  15.321 0.310 0.225          
ATOM   2623  CA  PHE A 171      -4.608   4.251  16.477 0.070 2.275          
ATOM   2624  HA  PHE A 171      -3.641   3.832  16.769 0.090 1.320          
ATOM   2625  CB  PHE A 171      -4.413   5.214  15.267-0.180 2.175          
ATOM   2626  1HB PHE A 171      -5.299   5.228  14.630 0.090 1.320          
ATOM   2627  2HB PHE A 171      -4.261   6.232  15.619 0.090 1.320          
ATOM   2628  CG  PHE A 171      -3.202   4.825  14.488 0.000 1.992          
ATOM   2629  CD1 PHE A 171      -1.951   5.242  14.920-0.115 1.992          
ATOM   2630  HD1 PHE A 171      -1.853   5.800  15.840 0.115 1.358          
ATOM   2631  CE1 PHE A 171      -0.790   4.907  14.214-0.115 1.992          
ATOM   2632  HE1 PHE A 171       0.175   5.214  14.592 0.115 1.358          
ATOM   2633  CZ  PHE A 171      -0.859   4.152  13.054-0.115 1.992          
ATOM   2634  HZ  PHE A 171       0.032   3.857  12.519 0.115 1.358          
ATOM   2635  CD2 PHE A 171      -3.297   4.152  13.253-0.115 1.992          
ATOM   2636  HD2 PHE A 171      -4.258   3.846  12.862 0.115 1.358          
ATOM   2637  CE2 PHE A 171      -2.135   3.794  12.581-0.115 1.992          
ATOM   2638  HE2 PHE A 171      -2.211   3.223  11.665 0.115 1.358          
ATOM   2639  C   PHE A 171      -5.085   5.082  17.652 0.510 2.000          
ATOM   2640  O   PHE A 171      -4.311   5.399  18.562-0.510 1.700          
ATOM   2641  N   ALA A 172      -6.372   5.432  17.654-0.470 1.850          
ATOM   2642  HN  ALA A 172      -6.978   5.076  16.916 0.310 0.225          
ATOM   2643  CA  ALA A 172      -6.903   6.324  18.675 0.070 2.275          
ATOM   2644  HA  ALA A 172      -6.340   7.258  18.648 0.090 1.320          
ATOM   2645  CB  ALA A 172      -8.359   6.612  18.305-0.270 2.060          
ATOM   2646  1HB ALA A 172      -8.447   7.064  17.317 0.090 1.320          
ATOM   2647  2HB ALA A 172      -8.958   5.699  18.303 0.090 1.320          
ATOM   2648  3HB ALA A 172      -8.815   7.293  19.025 0.090 1.320          
ATOM   2649  C   ALA A 172      -6.739   5.739  20.069 0.510 2.000          
ATOM   2650  O   ALA A 172      -6.194   6.393  20.967-0.510 1.700          
ATOM   2651  N   ILE A 173      -7.161   4.489  20.257-0.470 1.850          
ATOM   2652  HN  ILE A 173      -7.565   3.962  19.488 0.310 0.225          
ATOM   2653  CA  ILE A 173      -7.071   3.861  21.572 0.070 2.275          
ATOM   2654  HA  ILE A 173      -7.502   4.586  22.267 0.090 1.320          
ATOM   2655  CB  ILE A 173      -7.934   2.589  21.751-0.090 2.275          
ATOM   2656  HB  ILE A 173      -8.921   2.796  21.333 0.090 1.320          
ATOM   2657  CG2 ILE A 173      -7.294   1.448  20.927-0.270 2.060          
ATOM   2658 1HG2 ILE A 173      -7.018   1.779  19.929 0.090 1.320          
ATOM   2659 2HG2 ILE A 173      -6.394   1.058  21.404 0.090 1.320          
ATOM   2660 3HG2 ILE A 173      -7.980   0.614  20.781 0.090 1.320          
ATOM   2661  CG1 ILE A 173      -8.116   2.215  23.195-0.180 2.175          
ATOM   2662 1HG1 ILE A 173      -7.165   2.135  23.728 0.090 1.320          
ATOM   2663 2HG1 ILE A 173      -8.690   2.982  23.718 0.090 1.320          
ATOM   2664  CD1 ILE A 173      -8.845   0.853  23.280-0.270 2.060          
ATOM   2665  HD1 ILE A 173      -9.756   0.836  22.681 0.090 1.320          
ATOM   2666  HD2 ILE A 173      -8.209   0.021  22.977 0.090 1.320          
ATOM   2667  HD3 ILE A 173      -9.130   0.654  24.314 0.090 1.320          
ATOM   2668  C   ILE A 173      -5.622   3.741  22.011 0.510 2.000          
ATOM   2669  O   ILE A 173      -5.303   3.892  23.194-0.510 1.700          
ATOM   2670  N   THR A 174      -4.720   3.464  21.070-0.470 1.850          
ATOM   2671  HN  THR A 174      -5.013   3.310  20.116 0.310 0.225          
ATOM   2672  CA  THR A 174      -3.313   3.354  21.432 0.070 2.275          
ATOM   2673  HA  THR A 174      -3.246   2.694  22.302 0.090 1.320          
ATOM   2674  CB  THR A 174      -2.497   2.755  20.299 0.140 2.275          
ATOM   2675  HB  THR A 174      -2.311   3.472  19.495 0.090 1.320          
ATOM   2676  OG1 THR A 174      -3.119   1.569  19.754-0.660 1.770          
ATOM   2677  HG1 THR A 174      -3.881   1.818  19.223 0.430 0.225          
ATOM   2678  CG2 THR A 174      -1.159   2.209  20.890-0.270 2.060          
ATOM   2679 1HG2 THR A 174      -0.576   3.021  21.315 0.090 1.320          
ATOM   2680 2HG2 THR A 174      -1.322   1.465  21.671 0.090 1.320          
ATOM   2681 3HG2 THR A 174      -0.543   1.750  20.117 0.090 1.320          
ATOM   2682  C   THR A 174      -2.732   4.704  21.831 0.510 2.000          
ATOM   2683  O   THR A 174      -2.017   4.800  22.834-0.510 1.700          
ATOM   2684  N   ILE A 175      -3.048   5.762  21.080-0.470 1.850          
ATOM   2685  HN  ILE A 175      -3.657   5.639  20.275 0.310 0.225          
ATOM   2686  CA  ILE A 175      -2.578   7.097  21.446 0.070 2.275          
ATOM   2687  HA  ILE A 175      -1.488   7.086  21.533 0.090 1.320          
ATOM   2688  CB  ILE A 175      -3.020   8.078  20.388-0.090 2.275          
ATOM   2689  HB  ILE A 175      -4.043   7.852  20.081 0.090 1.320          
ATOM   2690  CG2 ILE A 175      -2.958   9.580  20.878-0.270 2.060          
ATOM   2691 1HG2 ILE A 175      -3.025  10.282  20.050 0.090 1.320          
ATOM   2692 2HG2 ILE A 175      -3.786   9.816  21.551 0.090 1.320          
ATOM   2693 3HG2 ILE A 175      -2.042   9.787  21.427 0.090 1.320          
ATOM   2694  CG1 ILE A 175      -2.081   7.961  19.194-0.180 2.175          
ATOM   2695 1HG1 ILE A 175      -1.129   8.440  19.431 0.090 1.320          
ATOM   2696 2HG1 ILE A 175      -1.823   6.908  19.065 0.090 1.320          
ATOM   2697  CD1 ILE A 175      -2.556   8.424  17.781-0.270 2.060          
ATOM   2698  HD1 ILE A 175      -1.778   8.256  17.034 0.090 1.320          
ATOM   2699  HD2 ILE A 175      -3.439   7.864  17.474 0.090 1.320          
ATOM   2700  HD3 ILE A 175      -2.807   9.482  17.778 0.090 1.320          
ATOM   2701  C   ILE A 175      -3.118   7.490  22.811 0.510 2.000          
ATOM   2702  O   ILE A 175      -2.392   8.034  23.652-0.510 1.700          
ATOM   2703  N   HIP A 176      -4.401   7.212  23.055-0.470 1.850          
ATOM   2704  HN  HIP A 176      -4.954   6.739  22.345 0.310 0.225          
ATOM   2705  CA  HIP A 176      -5.037   7.600  24.310 0.070 2.275          
ATOM   2706  HA  HIP A 176      -4.781   8.652  24.444 0.090 1.320          
ATOM   2707  CB  HIP A 176      -6.549   7.605  24.137-0.080 2.175          
ATOM   2708  1HB HIP A 176      -6.843   8.148  23.239 0.090 1.320          
ATOM   2709  2HB HIP A 176      -6.913   6.582  24.032 0.090 1.320          
ATOM   2710  CD2 HIP A 176      -7.798   7.755  26.383 0.000 1.800          
ATOM   2711  HD2 HIP A 176      -8.027   6.734  26.656 0.093 0.900          
ATOM   2712  CG  HIP A 176      -7.226   8.242  25.323 0.180 1.800          
ATOM   2713  NE2 HIP A 176      -8.061   8.812  27.287-0.416 1.850          
ATOM   2714  HE2 HIP A 176      -8.434   8.726  28.222 0.280 0.225          
ATOM   2715  ND1 HIP A 176      -7.027   9.569  25.523-0.642 1.850          
ATOM   2716  HD1 HIP A 176      -6.548  10.202  24.899 0.068 0.225          
ATOM   2717  CE1 HIP A 176      -7.575   9.895  26.735 0.253 1.800          
ATOM   2718  HE1 HIP A 176      -7.565  10.875  27.192 0.132 0.700          
ATOM   2719  C   HIP A 176      -4.383   6.909  25.500 0.510 2.000          
ATOM   2720  O   HIP A 176      -4.205   7.521  26.560-0.510 1.700          
ATOM   2721  N   ASP A 177      -4.027   5.631  25.347-0.470 1.850          
ATOM   2722  HN  ASP A 177      -4.295   5.118  24.513 0.310 0.225          
ATOM   2723  CA  ASP A 177      -3.394   4.894  26.439 0.070 2.275          
ATOM   2724  HA  ASP A 177      -4.039   4.957  27.320 0.090 1.320          
ATOM   2725  CB  ASP A 177      -3.108   3.389  26.117-0.280 2.175          
ATOM   2726  1HB ASP A 177      -2.861   3.264  25.063 0.090 1.320          
ATOM   2727  2HB ASP A 177      -2.242   3.035  26.677 0.090 1.320          
ATOM   2728  CG  ASP A 177      -4.205   2.427  26.475 0.620 2.000          
ATOM   2729  OD1 ASP A 177      -5.204   2.795  27.223-0.760 1.700          
ATOM   2730  OD2 ASP A 177      -4.147   1.263  25.976-0.760 1.700          
ATOM   2731  C   ASP A 177      -2.068   5.536  26.833 0.510 2.000          
ATOM   2732  O   ASP A 177      -1.844   5.866  28.005-0.510 1.700          
ATOM   2733  N   PHE A 178      -1.173   5.719  25.862-0.470 1.850          
ATOM   2734  HN  PHE A 178      -1.401   5.416  24.923 0.310 0.225          
ATOM   2735  CA  PHE A 178       0.117   6.329  26.156 0.070 2.275          
ATOM   2736  HA  PHE A 178       0.537   5.831  27.031 0.090 1.320          
ATOM   2737  CB  PHE A 178       1.041   6.082  24.933-0.180 2.175          
ATOM   2738  1HB PHE A 178       0.581   6.511  24.043 0.090 1.320          
ATOM   2739  2HB PHE A 178       1.960   6.651  25.082 0.090 1.320          
ATOM   2740  CG  PHE A 178       1.483   4.667  24.634 0.000 1.992          
ATOM   2741  CD1 PHE A 178       2.000   3.876  25.668-0.115 1.992          
ATOM   2742  HD1 PHE A 178       2.155   4.325  26.637 0.115 1.358          
ATOM   2743  CE1 PHE A 178       2.386   2.587  25.468-0.115 1.992          
ATOM   2744  HE1 PHE A 178       2.879   2.012  26.231 0.115 1.358          
ATOM   2745  CZ  PHE A 178       2.058   2.028  24.173-0.115 1.992          
ATOM   2746  HZ  PHE A 178       2.304   0.992  23.994 0.115 1.358          
ATOM   2747  CD2 PHE A 178       1.241   4.096  23.334-0.115 1.992          
ATOM   2748  HD2 PHE A 178       0.796   4.693  22.554 0.115 1.358          
ATOM   2749  CE2 PHE A 178       1.484   2.768  23.135-0.115 1.992          
ATOM   2750  HE2 PHE A 178       1.300   2.300  22.180 0.115 1.358          
ATOM   2751  C   PHE A 178      -0.037   7.792  26.531 0.510 2.000          
ATOM   2752  O   PHE A 178       0.817   8.345  27.229-0.510 1.700          
ATOM   2753  N   GLN A 179      -1.100   8.440  26.054-0.470 1.850          
ATOM   2754  HN  GLN A 179      -1.726   7.975  25.403 0.310 0.225          
ATOM   2755  CA  GLN A 179      -1.388   9.803  26.480 0.070 2.275          
ATOM   2756  HA  GLN A 179      -0.479  10.397  26.365 0.090 1.320          
ATOM   2757  CB  GLN A 179      -2.498  10.468  25.680-0.180 2.175          
ATOM   2758  1HB GLN A 179      -2.227  10.495  24.625 0.090 1.320          
ATOM   2759  2HB GLN A 179      -3.404   9.868  25.748 0.090 1.320          
ATOM   2760  CG  GLN A 179      -2.840  11.905  26.152-0.180 2.175          
ATOM   2761  1HG GLN A 179      -3.078  11.937  27.215 0.090 1.320          
ATOM   2762  2HG GLN A 179      -1.956  12.534  26.044 0.090 1.320          
ATOM   2763  CD  GLN A 179      -4.001  12.629  25.466 0.550 2.000          
ATOM   2764  OE1 GLN A 179      -3.872  13.125  24.330-0.550 1.700          
ATOM   2765  NE2 GLN A 179      -5.237  12.584  26.054-0.620 1.850          
ATOM   2766 1HE2 GLN A 179      -6.022  12.989  25.571 0.320 0.225          
ATOM   2767 2HE2 GLN A 179      -5.357  12.101  26.931 0.300 0.225          
ATOM   2768  C   GLN A 179      -1.742   9.840  27.961 0.510 2.000          
ATOM   2769  O   GLN A 179      -1.328  10.753  28.683-0.510 1.700          
ATOM   2770  N   THR A 180      -2.527   8.867  28.427-0.470 1.850          
ATOM   2771  HN  THR A 180      -2.871   8.150  27.797 0.310 0.225          
ATOM   2772  CA  THR A 180      -2.897   8.821  29.840 0.070 2.275          
ATOM   2773  HA  THR A 180      -3.229   9.827  30.109 0.090 1.320          
ATOM   2774  CB  THR A 180      -4.050   7.857  30.180 0.140 2.275          
ATOM   2775  HB  THR A 180      -3.707   6.824  30.075 0.090 1.320          
ATOM   2776  OG1 THR A 180      -5.186   8.015  29.297-0.660 1.770          
ATOM   2777  HG1 THR A 180      -4.921   7.786  28.408 0.430 0.225          
ATOM   2778  CG2 THR A 180      -4.502   8.086  31.596-0.270 2.060          
ATOM   2779 1HG2 THR A 180      -4.775   9.127  31.771 0.090 1.320          
ATOM   2780 2HG2 THR A 180      -5.384   7.483  31.812 0.090 1.320          
ATOM   2781 3HG2 THR A 180      -3.755   7.805  32.338 0.090 1.320          
ATOM   2782  C   THR A 180      -1.695   8.513  30.730 0.510 2.000          
ATOM   2783  O   THR A 180      -1.555   9.095  31.811-0.510 1.700          
ATOM   2784  N   ILE A 181      -0.811   7.618  30.293-0.470 1.850          
ATOM   2785  HN  ILE A 181      -0.952   7.196  29.382 0.310 0.225          
ATOM   2786  CA  ILE A 181       0.450   7.393  30.997 0.070 2.275          
ATOM   2787  HA  ILE A 181       0.242   7.298  32.065 0.090 1.320          
ATOM   2788  CB  ILE A 181       1.147   6.129  30.537-0.090 2.275          
ATOM   2789  HB  ILE A 181       1.275   6.172  29.457 0.090 1.320          
ATOM   2790  CG2 ILE A 181       2.532   5.904  31.201-0.270 2.060          
ATOM   2791 1HG2 ILE A 181       3.026   5.017  30.819 0.090 1.320          
ATOM   2792 2HG2 ILE A 181       3.216   6.723  30.985 0.090 1.320          
ATOM   2793 3HG2 ILE A 181       2.448   5.812  32.283 0.090 1.320          
ATOM   2794  CG1 ILE A 181       0.219   4.979  30.870-0.180 2.175          
ATOM   2795 1HG1 ILE A 181      -0.006   4.954  31.937 0.090 1.320          
ATOM   2796 2HG1 ILE A 181      -0.741   5.103  30.366 0.090 1.320          
ATOM   2797  CD1 ILE A 181       0.774   3.604  30.429-0.270 2.060          
ATOM   2798  HD1 ILE A 181       1.634   3.287  31.016 0.090 1.320          
ATOM   2799  HD2 ILE A 181       0.013   2.831  30.532 0.090 1.320          
ATOM   2800  HD3 ILE A 181       1.074   3.621  29.380 0.090 1.320          
ATOM   2801  C   ILE A 181       1.313   8.636  30.789 0.510 2.000          
ATOM   2802  O   ILE A 181       1.889   8.828  29.716-0.510 1.700          
ATOM   2803  N   GLY A 182       1.419   9.473  31.812-0.470 1.850          
ATOM   2804  HN  GLY A 182       0.784   9.355  32.589 0.310 0.225          
ATOM   2805  CA  GLY A 182       2.136  10.726  31.668-0.020 2.175          
ATOM   2806  1HA GLY A 182       1.809  11.389  32.470 0.090 1.320          
ATOM   2807  2HA GLY A 182       1.831  11.222  30.744 0.090 1.320          
ATOM   2808  C   GLY A 182       3.650  10.686  31.694 0.510 2.000          
ATOM   2809  O   GLY A 182       4.274  11.706  32.001-0.510 1.700          
ATOM   2810  N   SER A 183       4.267   9.552  31.360-0.470 1.850          
ATOM   2811  HN  SER A 183       3.750   8.837  30.865 0.310 0.225          
ATOM   2812  CA  SER A 183       5.719   9.480  31.436 0.070 2.275          
ATOM   2813  HA  SER A 183       6.046  10.017  32.326 0.090 1.320          
ATOM   2814  CB  SER A 183       6.199   8.002  31.591 0.050 2.175          
ATOM   2815  1HB SER A 183       7.279   7.970  31.679 0.090 1.320          
ATOM   2816  2HB SER A 183       5.792   7.624  32.522 0.090 1.320          
ATOM   2817  OG  SER A 183       5.760   7.168  30.525-0.660 1.770          
ATOM   2818  HG1 SER A 183       5.965   6.243  30.725 0.430 0.225          
ATOM   2819  C   SER A 183       6.364  10.072  30.186 0.510 2.000          
ATOM   2820  O   SER A 183       5.750  10.109  29.117-0.510 1.700          
ATOM   2821  N   PRO A 184       7.604  10.561  30.305-0.290 1.850          
ATOM   2822  CD  PRO A 184       8.341  10.992  31.501 0.000 2.175          
ATOM   2823  1HD PRO A 184       7.691  11.410  32.271 0.090 1.320          
ATOM   2824  2HD PRO A 184       8.874  10.147  31.939 0.090 1.320          
ATOM   2825  CA  PRO A 184       8.289  11.111  29.121 0.020 2.275          
ATOM   2826  HA  PRO A 184       7.701  11.955  28.753 0.090 1.320          
ATOM   2827  CB  PRO A 184       9.651  11.630  29.670-0.180 2.175          
ATOM   2828  1HB PRO A 184      10.046  12.447  29.065 0.090 1.320          
ATOM   2829  2HB PRO A 184      10.395  10.843  29.658 0.090 1.320          
ATOM   2830  CG  PRO A 184       9.325  12.069  31.045-0.180 2.175          
ATOM   2831  1HG PRO A 184       8.831  13.042  31.023 0.090 1.320          
ATOM   2832  2HG PRO A 184      10.193  12.159  31.698 0.090 1.320          
ATOM   2833  C   PRO A 184       8.456  10.112  27.990 0.510 2.000          
ATOM   2834  O   PRO A 184       8.377  10.495  26.815-0.510 1.700          
ATOM   2835  N   MET A 185       8.705   8.839  28.307-0.470 1.850          
ATOM   2836  HN  MET A 185       8.855   8.575  29.279 0.310 0.225          
ATOM   2837  CA  MET A 185       8.780   7.834  27.256 0.070 2.275          
ATOM   2838  HA  MET A 185       9.504   8.144  26.499 0.090 1.320          
ATOM   2839  CB  MET A 185       9.294   6.549  27.940-0.180 2.175          
ATOM   2840  1HB MET A 185      10.290   6.704  28.319 0.090 1.320          
ATOM   2841  2HB MET A 185       8.665   6.326  28.803 0.090 1.320          
ATOM   2842  CG  MET A 185       9.288   5.284  26.990-0.140 2.175          
ATOM   2843  1HG MET A 185       9.301   4.386  27.607 0.090 1.320          
ATOM   2844  2HG MET A 185       8.358   5.196  26.430 0.090 1.320          
ATOM   2845  SD  MET A 185      10.581   5.201  25.854-0.090 2.000          
ATOM   2846  CE  MET A 185      11.657   4.242  26.964-0.220 2.060          
ATOM   2847  1HE MET A 185      12.651   4.167  26.519 0.090 1.320          
ATOM   2848  2HE MET A 185      11.777   4.736  27.928 0.090 1.320          
ATOM   2849  3HE MET A 185      11.279   3.232  27.105 0.090 1.320          
ATOM   2850  C   MET A 185       7.426   7.642  26.580 0.510 2.000          
ATOM   2851  O   MET A 185       7.348   7.563  25.348-0.510 1.700          
ATOM   2852  N   SER A 186       6.350   7.566  27.366-0.470 1.850          
ATOM   2853  HN  SER A 186       6.431   7.696  28.368 0.310 0.225          
ATOM   2854  CA  SER A 186       5.022   7.393  26.782 0.070 2.275          
ATOM   2855  HA  SER A 186       5.027   6.496  26.161 0.090 1.320          
ATOM   2856  CB  SER A 186       4.127   7.138  27.964 0.050 2.175          
ATOM   2857  1HB SER A 186       4.541   6.333  28.567 0.090 1.320          
ATOM   2858  2HB SER A 186       4.046   8.019  28.604 0.090 1.320          
ATOM   2859  OG  SER A 186       2.872   6.695  27.636-0.660 1.770          
ATOM   2860  HG1 SER A 186       2.271   7.451  27.642 0.430 0.225          
ATOM   2861  C   SER A 186       4.629   8.590  25.929 0.510 2.000          
ATOM   2862  O   SER A 186       4.006   8.428  24.874-0.510 1.700          
ATOM   2863  N   LEU A 187       4.986   9.800  26.364-0.470 1.850          
ATOM   2864  HN  LEU A 187       5.394   9.901  27.292 0.310 0.225          
ATOM   2865  CA  LEU A 187       4.655  10.978  25.572 0.070 2.275          
ATOM   2866  HA  LEU A 187       3.585  10.989  25.353 0.090 1.320          
ATOM   2867  CB  LEU A 187       4.998  12.106  26.485-0.180 2.175          
ATOM   2868  1HB LEU A 187       4.316  12.094  27.339 0.090 1.320          
ATOM   2869  2HB LEU A 187       5.997  11.962  26.903 0.090 1.320          
ATOM   2870  CG  LEU A 187       4.971  13.494  25.822-0.090 2.275          
ATOM   2871  HG  LEU A 187       5.758  13.557  25.068 0.090 1.320          
ATOM   2872  CD1 LEU A 187       3.617  13.904  25.165-0.270 2.060          
ATOM   2873 1HD1 LEU A 187       3.664  14.912  24.752 0.090 1.320          
ATOM   2874 2HD1 LEU A 187       3.351  13.235  24.348 0.090 1.320          
ATOM   2875 3HD1 LEU A 187       2.802  13.877  25.890 0.090 1.320          
ATOM   2876  CD2 LEU A 187       5.250  14.567  26.844-0.270 2.060          
ATOM   2877 1HD2 LEU A 187       6.209  14.399  27.338 0.090 1.320          
ATOM   2878 2HD2 LEU A 187       5.299  15.559  26.393 0.090 1.320          
ATOM   2879 3HD2 LEU A 187       4.489  14.595  27.626 0.090 1.320          
ATOM   2880  C   LEU A 187       5.434  10.997  24.264 0.510 2.000          
ATOM   2881  O   LEU A 187       4.892  11.386  23.222-0.510 1.700          
ATOM   2882  N   LYS A 188       6.703  10.570  24.291-0.470 1.850          
ATOM   2883  HN  LYS A 188       7.125  10.303  25.176 0.310 0.225          
ATOM   2884  CA  LYS A 188       7.447  10.430  23.042 0.070 2.275          
ATOM   2885  HA  LYS A 188       7.375  11.380  22.511 0.090 1.320          
ATOM   2886  CB  LYS A 188       8.915  10.133  23.418-0.180 2.175          
ATOM   2887  1HB LYS A 188       9.212  10.751  24.268 0.090 1.320          
ATOM   2888  2HB LYS A 188       8.980   9.107  23.790 0.090 1.320          
ATOM   2889  CG  LYS A 188       9.924  10.311  22.323-0.180 2.175          
ATOM   2890  1HG LYS A 188      10.872   9.873  22.643 0.090 1.320          
ATOM   2891  2HG LYS A 188       9.613   9.770  21.428 0.090 1.320          
ATOM   2892  CD  LYS A 188      10.113  11.861  22.038-0.180 2.175          
ATOM   2893  1HD LYS A 188       9.173  12.301  21.699 0.090 1.320          
ATOM   2894  2HD LYS A 188      10.413  12.404  22.937 0.090 1.320          
ATOM   2895  CE  LYS A 188      11.190  11.996  20.907 0.210 2.175          
ATOM   2896  1HE LYS A 188      12.191  11.948  21.339 0.050 1.320          
ATOM   2897  2HE LYS A 188      11.108  11.172  20.197 0.050 1.320          
ATOM   2898  NZ  LYS A 188      11.037  13.252  20.129-0.300 1.850          
ATOM   2899  1HZ LYS A 188      10.167  13.233  19.569 0.330 0.225          
ATOM   2900  2HZ LYS A 188      10.901  14.047  20.737 0.330 0.225          
ATOM   2901  3HZ LYS A 188      11.791  13.434  19.490 0.330 0.225          
ATOM   2902  C   LYS A 188       6.833   9.351  22.161 0.510 2.000          
ATOM   2903  O   LYS A 188       6.822   9.478  20.931-0.510 1.700          
ATOM   2904  N   VAL A 189       6.324   8.278  22.770-0.470 1.850          
ATOM   2905  HN  VAL A 189       6.446   8.156  23.773 0.310 0.225          
ATOM   2906  CA  VAL A 189       5.622   7.259  21.996 0.070 2.275          
ATOM   2907  HA  VAL A 189       6.280   6.895  21.204 0.090 1.320          
ATOM   2908  CB  VAL A 189       5.325   6.129  22.961-0.090 2.275          
ATOM   2909  HB  VAL A 189       5.141   6.526  23.952 0.090 1.320          
ATOM   2910  CG1 VAL A 189       4.078   5.318  22.631-0.270 2.060          
ATOM   2911 1HG1 VAL A 189       4.097   4.926  21.614 0.090 1.320          
ATOM   2912 2HG1 VAL A 189       3.985   4.468  23.308 0.090 1.320          
ATOM   2913 3HG1 VAL A 189       3.174   5.916  22.746 0.090 1.320          
ATOM   2914  CG2 VAL A 189       6.532   5.212  23.095-0.270 2.060          
ATOM   2915 1HG2 VAL A 189       6.337   4.450  23.848 0.090 1.320          
ATOM   2916 2HG2 VAL A 189       6.769   4.701  22.161 0.090 1.320          
ATOM   2917 3HG2 VAL A 189       7.424   5.753  23.413 0.090 1.320          
ATOM   2918  C   VAL A 189       4.410   7.865  21.299 0.510 2.000          
ATOM   2919  O   VAL A 189       4.102   7.527  20.149-0.510 1.700          
ATOM   2920  N   VAL A 190       3.695   8.759  21.988-0.470 1.850          
ATOM   2921  HN  VAL A 190       3.920   8.911  22.969 0.310 0.225          
ATOM   2922  CA  VAL A 190       2.526   9.406  21.396 0.070 2.275          
ATOM   2923  HA  VAL A 190       1.881   8.601  21.038 0.090 1.320          
ATOM   2924  CB  VAL A 190       1.693  10.239  22.393-0.090 2.275          
ATOM   2925  HB  VAL A 190       2.336  11.024  22.796 0.090 1.320          
ATOM   2926  CG1 VAL A 190       0.515  10.906  21.651-0.270 2.060          
ATOM   2927 1HG1 VAL A 190       0.843  11.800  21.151 0.090 1.320          
ATOM   2928 2HG1 VAL A 190       0.063  10.233  20.922 0.090 1.320          
ATOM   2929 3HG1 VAL A 190      -0.264  11.212  22.352 0.090 1.320          
ATOM   2930  CG2 VAL A 190       1.135   9.482  23.600-0.270 2.060          
ATOM   2931 1HG2 VAL A 190       0.313   8.824  23.317 0.090 1.320          
ATOM   2932 2HG2 VAL A 190       1.869   8.856  24.086 0.090 1.320          
ATOM   2933 3HG2 VAL A 190       0.757  10.166  24.360 0.090 1.320          
ATOM   2934  C   VAL A 190       2.928  10.222  20.174 0.510 2.000          
ATOM   2935  O   VAL A 190       2.225  10.229  19.154-0.510 1.700          
ATOM   2936  N   GLU A 191       4.044  10.949  20.263-0.470 1.850          
ATOM   2937  HN  GLU A 191       4.586  10.928  21.124 0.310 0.225          
ATOM   2938  CA  GLU A 191       4.457  11.777  19.136 0.070 2.275          
ATOM   2939  HA  GLU A 191       3.679  12.494  18.875 0.090 1.320          
ATOM   2940  CB  GLU A 191       5.768  12.526  19.555-0.180 2.175          
ATOM   2941  1HB GLU A 191       5.588  13.068  20.485 0.090 1.320          
ATOM   2942  2HB GLU A 191       6.520  11.783  19.827 0.090 1.320          
ATOM   2943  CG  GLU A 191       6.469  13.546  18.566-0.280 2.175          
ATOM   2944  1HG GLU A 191       6.425  13.189  17.538 0.090 1.320          
ATOM   2945  2HG GLU A 191       5.964  14.511  18.581 0.090 1.320          
ATOM   2946  CD  GLU A 191       7.925  13.757  18.880 0.620 2.000          
ATOM   2947  OE1 GLU A 191       8.123  14.429  19.963-0.760 1.700          
ATOM   2948  OE2 GLU A 191       8.899  13.195  18.236-0.760 1.700          
ATOM   2949  C   GLU A 191       4.799  10.927  17.920 0.510 2.000          
ATOM   2950  O   GLU A 191       4.451  11.282  16.788-0.510 1.700          
ATOM   2951  N   ARG A 192       5.458   9.788  18.132-0.470 1.850          
ATOM   2952  HN  ARG A 192       5.745   9.546  19.076 0.310 0.225          
ATOM   2953  CA  ARG A 192       5.734   8.900  17.008 0.070 2.275          
ATOM   2954  HA  ARG A 192       6.274   9.420  16.215 0.090 1.320          
ATOM   2955  CB  ARG A 192       6.602   7.771  17.668-0.180 2.175          
ATOM   2956  1HB ARG A 192       6.108   7.387  18.561 0.090 1.320          
ATOM   2957  2HB ARG A 192       6.642   6.911  16.995 0.090 1.320          
ATOM   2958  CG  ARG A 192       8.094   8.177  18.041-0.180 2.175          
ATOM   2959  1HG ARG A 192       8.087   9.106  18.615 0.090 1.320          
ATOM   2960  2HG ARG A 192       8.486   7.413  18.714 0.090 1.320          
ATOM   2961  CD  ARG A 192       9.007   8.291  16.807 0.200 2.175          
ATOM   2962  1HD ARG A 192       9.065   7.370  16.227 0.090 1.320          
ATOM   2963  2HD ARG A 192       8.636   9.062  16.129 0.090 1.320          
ATOM   2964  NE  ARG A 192      10.316   8.750  17.389-0.700 1.850          
ATOM   2965  HE  ARG A 192      10.366   9.754  17.525 0.440 0.225          
ATOM   2966  CZ  ARG A 192      11.358   7.932  17.587 0.640 2.000          
ATOM   2967  NH1 ARG A 192      11.151   6.631  17.428-0.800 1.850          
ATOM   2968 1HH1 ARG A 192      11.862   5.931  17.611 0.460 0.225          
ATOM   2969 2HH1 ARG A 192      10.218   6.253  17.262 0.460 0.225          
ATOM   2970  NH2 ARG A 192      12.539   8.442  17.868-0.800 1.850          
ATOM   2971 1HH2 ARG A 192      13.338   7.847  18.056 0.460 0.225          
ATOM   2972 2HH2 ARG A 192      12.711   9.436  17.876 0.460 0.225          
ATOM   2973  C   ARG A 192       4.456   8.302  16.439 0.510 2.000          
ATOM   2974  O   ARG A 192       4.318   8.165  15.218-0.510 1.700          
ATOM   2975  N   LEU A 193       3.517   7.930  17.306-0.470 1.850          
ATOM   2976  HN  LEU A 193       3.707   7.974  18.305 0.310 0.225          
ATOM   2977  CA  LEU A 193       2.246   7.387  16.841 0.070 2.275          
ATOM   2978  HA  LEU A 193       2.453   6.547  16.183 0.090 1.320          
ATOM   2979  CB  LEU A 193       1.349   6.977  18.074-0.180 2.175          
ATOM   2980  1HB LEU A 193       1.410   7.729  18.860 0.090 1.320          
ATOM   2981  2HB LEU A 193       0.300   6.909  17.781 0.090 1.320          
ATOM   2982  CG  LEU A 193       1.845   5.611  18.555-0.090 2.275          
ATOM   2983  HG  LEU A 193       2.910   5.619  18.799 0.090 1.320          
ATOM   2984  CD1 LEU A 193       1.009   5.338  19.846-0.270 2.060          
ATOM   2985 1HD1 LEU A 193      -0.064   5.306  19.656 0.090 1.320          
ATOM   2986 2HD1 LEU A 193       1.290   4.376  20.278 0.090 1.320          
ATOM   2987 3HD1 LEU A 193       1.198   6.092  20.612 0.090 1.320          
ATOM   2988  CD2 LEU A 193       1.536   4.535  17.541-0.270 2.060          
ATOM   2989 1HD2 LEU A 193       2.217   4.525  16.691 0.090 1.320          
ATOM   2990 2HD2 LEU A 193       1.649   3.550  17.997 0.090 1.320          
ATOM   2991 3HD2 LEU A 193       0.514   4.588  17.163 0.090 1.320          
ATOM   2992  C   LEU A 193       1.486   8.399  16.001 0.510 2.000          
ATOM   2993  O   LEU A 193       0.889   8.045  14.979-0.510 1.700          
ATOM   2994  N   LYS A 194       1.460   9.659  16.437-0.470 1.850          
ATOM   2995  HN  LYS A 194       1.939   9.899  17.304 0.310 0.225          
ATOM   2996  CA  LYS A 194       0.741  10.659  15.657 0.070 2.275          
ATOM   2997  HA  LYS A 194      -0.240  10.225  15.450 0.090 1.320          
ATOM   2998  CB  LYS A 194       0.431  11.941  16.396-0.180 2.175          
ATOM   2999  1HB LYS A 194       1.389  12.437  16.569 0.090 1.320          
ATOM   3000  2HB LYS A 194      -0.107  12.603  15.715 0.090 1.320          
ATOM   3001  CG  LYS A 194      -0.316  11.854  17.735-0.180 2.175          
ATOM   3002  1HG LYS A 194      -1.291  11.401  17.563 0.090 1.320          
ATOM   3003  2HG LYS A 194       0.176  11.187  18.437 0.090 1.320          
ATOM   3004  CD  LYS A 194      -0.488  13.253  18.348-0.180 2.175          
ATOM   3005  1HD LYS A 194      -0.810  13.970  17.590 0.090 1.320          
ATOM   3006  2HD LYS A 194      -1.337  13.157  19.028 0.090 1.320          
ATOM   3007  CE  LYS A 194       0.728  13.853  19.191 0.210 2.175          
ATOM   3008  1HE LYS A 194       1.329  13.085  19.665 0.050 1.320          
ATOM   3009  2HE LYS A 194       1.415  14.370  18.518 0.050 1.320          
ATOM   3010  NZ  LYS A 194       0.181  14.856  20.216-0.301 1.850          
ATOM   3011  1HZ LYS A 194      -0.427  14.399  20.883 0.330 0.225          
ATOM   3012  2HZ LYS A 194       0.957  15.253  20.732 0.330 0.225          
ATOM   3013  3HZ LYS A 194      -0.314  15.612  19.765 0.330 0.225          
ATOM   3014  C   LYS A 194       1.362  10.844  14.278 0.510 2.000          
ATOM   3015  O   LYS A 194       0.648  11.098  13.303-0.510 1.700          
ATOM   3016  N   LEU A 195       2.682  10.708  14.176-0.470 1.850          
ATOM   3017  HN  LEU A 195       3.235  10.534  15.008 0.310 0.225          
ATOM   3018  CA  LEU A 195       3.347  10.722  12.876 0.070 2.275          
ATOM   3019  HA  LEU A 195       2.949  11.571  12.316 0.090 1.320          
ATOM   3020  CB  LEU A 195       4.911  10.895  12.925-0.180 2.175          
ATOM   3021  1HB LEU A 195       5.151  11.851  13.392 0.090 1.320          
ATOM   3022  2HB LEU A 195       5.338  10.131  13.577 0.090 1.320          
ATOM   3023  CG  LEU A 195       5.604  10.804  11.525-0.090 2.275          
ATOM   3024  HG  LEU A 195       5.447   9.828  11.062 0.090 1.320          
ATOM   3025  CD1 LEU A 195       5.131  11.902  10.578-0.270 2.060          
ATOM   3026 1HD1 LEU A 195       5.675  11.871   9.632 0.090 1.320          
ATOM   3027 2HD1 LEU A 195       4.077  11.799  10.321 0.090 1.320          
ATOM   3028 3HD1 LEU A 195       5.272  12.897  11.003 0.090 1.320          
ATOM   3029  CD2 LEU A 195       7.195  11.037  11.616-0.270 2.060          
ATOM   3030 1HD2 LEU A 195       7.673  10.939  10.640 0.090 1.320          
ATOM   3031 2HD2 LEU A 195       7.438  12.026  12.006 0.090 1.320          
ATOM   3032 3HD2 LEU A 195       7.655  10.303  12.277 0.090 1.320          
ATOM   3033  C   LEU A 195       3.028   9.468  12.068 0.510 2.000          
ATOM   3034  O   LEU A 195       2.737   9.543  10.870-0.510 1.700          
ATOM   3035  N   MET A 196       3.110   8.299  12.706-0.470 1.850          
ATOM   3036  HN  MET A 196       3.444   8.273  13.669 0.310 0.225          
ATOM   3037  CA  MET A 196       2.787   7.050  12.025 0.070 2.275          
ATOM   3038  HA  MET A 196       3.443   6.920  11.161 0.090 1.320          
ATOM   3039  CB  MET A 196       3.047   5.950  13.046-0.180 2.175          
ATOM   3040  1HB MET A 196       2.502   6.154  13.965 0.090 1.320          
ATOM   3041  2HB MET A 196       2.637   5.014  12.668 0.090 1.320          
ATOM   3042  CG  MET A 196       4.532   5.751  13.344-0.140 2.175          
ATOM   3043  1HG MET A 196       5.001   5.255  12.493 0.090 1.320          
ATOM   3044  2HG MET A 196       5.065   6.693  13.447 0.090 1.320          
ATOM   3045  SD  MET A 196       4.877   4.739  14.850-0.090 2.000          
ATOM   3046  CE  MET A 196       3.979   3.247  14.355-0.220 2.060          
ATOM   3047  1HE MET A 196       4.334   2.870  13.395 0.090 1.320          
ATOM   3048  2HE MET A 196       4.136   2.475  15.103 0.090 1.320          
ATOM   3049  3HE MET A 196       2.905   3.421  14.292 0.090 1.320          
ATOM   3050  C   MET A 196       1.350   7.061  11.525 0.510 2.000          
ATOM   3051  O   MET A 196       1.056   6.553  10.438-0.510 1.700          
ATOM   3052  N   ARG A 197       0.439   7.644  12.307-0.470 1.850          
ATOM   3053  HN  ARG A 197       0.713   7.940  13.243 0.310 0.225          
ATOM   3054  CA  ARG A 197      -0.948   7.749  11.870 0.070 2.275          
ATOM   3055  HA  ARG A 197      -1.344   6.750  11.669 0.090 1.320          
ATOM   3056  CB  ARG A 197      -1.804   8.478  12.975-0.180 2.175          
ATOM   3057  1HB ARG A 197      -1.755   7.872  13.881 0.090 1.320          
ATOM   3058  2HB ARG A 197      -1.352   9.437  13.223 0.090 1.320          
ATOM   3059  CG  ARG A 197      -3.259   8.658  12.549-0.180 2.175          
ATOM   3060  1HG ARG A 197      -3.377   9.476  11.835 0.090 1.320          
ATOM   3061  2HG ARG A 197      -3.584   7.761  12.016 0.090 1.320          
ATOM   3062  CD  ARG A 197      -4.211   8.836  13.745 0.200 2.175          
ATOM   3063  1HD ARG A 197      -5.242   8.956  13.405 0.090 1.320          
ATOM   3064  2HD ARG A 197      -4.171   7.980  14.412 0.090 1.320          
ATOM   3065  NE  ARG A 197      -3.731  10.057  14.436-0.700 1.850          
ATOM   3066  HE  ARG A 197      -2.882  10.434  14.031 0.440 0.225          
ATOM   3067  CZ  ARG A 197      -4.296  10.547  15.519 0.640 2.000          
ATOM   3068  NH1 ARG A 197      -5.460  10.197  16.045-0.800 1.850          
ATOM   3069 1HH1 ARG A 197      -5.864  10.616  16.872 0.460 0.225          
ATOM   3070 2HH1 ARG A 197      -6.023   9.480  15.602 0.460 0.225          
ATOM   3071  NH2 ARG A 197      -3.673  11.559  16.093-0.800 1.850          
ATOM   3072 1HH2 ARG A 197      -4.069  12.051  16.882 0.460 0.225          
ATOM   3073 2HH2 ARG A 197      -2.824  11.940  15.700 0.460 0.225          
ATOM   3074  C   ARG A 197      -1.058   8.597  10.614 0.510 2.000          
ATOM   3075  O   ARG A 197      -1.768   8.234   9.669-0.510 1.700          
ATOM   3076  N   ILE A 198      -0.337   9.714  10.574-0.470 1.850          
ATOM   3077  HN  ILE A 198       0.297   9.941  11.329 0.310 0.225          
ATOM   3078  CA  ILE A 198      -0.383  10.576   9.402 0.070 2.275          
ATOM   3079  HA  ILE A 198      -1.433  10.753   9.156 0.090 1.320          
ATOM   3080  CB  ILE A 198       0.331  12.044   9.563-0.090 2.275          
ATOM   3081  HB  ILE A 198       1.383  11.890   9.812 0.090 1.320          
ATOM   3082  CG2 ILE A 198       0.221  12.806   8.196-0.270 2.060          
ATOM   3083 1HG2 ILE A 198      -0.816  12.925   7.878 0.090 1.320          
ATOM   3084 2HG2 ILE A 198       0.674  13.795   8.216 0.090 1.320          
ATOM   3085 3HG2 ILE A 198       0.755  12.299   7.393 0.090 1.320          
ATOM   3086  CG1 ILE A 198      -0.364  12.915  10.648-0.180 2.175          
ATOM   3087 1HG1 ILE A 198      -1.382  13.178  10.357 0.090 1.320          
ATOM   3088 2HG1 ILE A 198      -0.439  12.372  11.584 0.090 1.320          
ATOM   3089  CD1 ILE A 198       0.476  14.140  10.825-0.270 2.060          
ATOM   3090  HD1 ILE A 198       0.182  14.664  11.735 0.090 1.320          
ATOM   3091  HD2 ILE A 198       1.538  13.910  10.926 0.090 1.320          
ATOM   3092  HD3 ILE A 198       0.355  14.865  10.020 0.090 1.320          
ATOM   3093  C   ILE A 198       0.228   9.864   8.201 0.510 2.000          
ATOM   3094  O   ILE A 198      -0.369   9.818   7.118-0.510 1.700          
ATOM   3095  N   VAL A 199       1.400   9.250   8.389-0.470 1.850          
ATOM   3096  HN  VAL A 199       1.866   9.309   9.292 0.310 0.225          
ATOM   3097  CA  VAL A 199       2.062   8.559   7.283 0.070 2.275          
ATOM   3098  HA  VAL A 199       2.102   9.249   6.436 0.090 1.320          
ATOM   3099  CB  VAL A 199       3.521   8.067   7.596-0.090 2.275          
ATOM   3100  HB  VAL A 199       3.553   7.662   8.609 0.090 1.320          
ATOM   3101  CG1 VAL A 199       3.978   6.993   6.667-0.270 2.060          
ATOM   3102 1HG1 VAL A 199       5.042   6.797   6.807 0.090 1.320          
ATOM   3103 2HG1 VAL A 199       3.484   6.033   6.826 0.090 1.320          
ATOM   3104 3HG1 VAL A 199       3.853   7.275   5.623 0.090 1.320          
ATOM   3105  CG2 VAL A 199       4.366   9.364   7.548-0.270 2.060          
ATOM   3106 1HG2 VAL A 199       4.013  10.106   8.266 0.090 1.320          
ATOM   3107 2HG2 VAL A 199       5.408   9.156   7.795 0.090 1.320          
ATOM   3108 3HG2 VAL A 199       4.357   9.824   6.559 0.090 1.320          
ATOM   3109  C   VAL A 199       1.213   7.397   6.792 0.510 2.000          
ATOM   3110  O   VAL A 199       1.149   7.114   5.589-0.510 1.700          
ATOM   3111  N   PHE A 200       0.544   6.708   7.717-0.470 1.850          
ATOM   3112  HN  PHE A 200       0.678   6.913   8.704 0.310 0.225          
ATOM   3113  CA  PHE A 200      -0.318   5.603   7.330 0.070 2.275          
ATOM   3114  HA  PHE A 200       0.264   4.875   6.760 0.090 1.320          
ATOM   3115  CB  PHE A 200      -0.863   4.943   8.631-0.180 2.175          
ATOM   3116  1HB PHE A 200      -0.033   4.728   9.301 0.090 1.320          
ATOM   3117  2HB PHE A 200      -1.523   5.616   9.178 0.090 1.320          
ATOM   3118  CG  PHE A 200      -1.559   3.618   8.428 0.000 1.992          
ATOM   3119  CD1 PHE A 200      -2.967   3.568   8.226-0.115 1.992          
ATOM   3120  HD1 PHE A 200      -3.557   4.473   8.220 0.115 1.358          
ATOM   3121  CE1 PHE A 200      -3.589   2.343   8.039-0.115 1.992          
ATOM   3122  HE1 PHE A 200      -4.658   2.270   7.901 0.115 1.358          
ATOM   3123  CZ  PHE A 200      -2.799   1.208   8.058-0.115 1.992          
ATOM   3124  HZ  PHE A 200      -3.284   0.256   7.919 0.115 1.358          
ATOM   3125  CD2 PHE A 200      -0.822   2.469   8.383-0.115 1.992          
ATOM   3126  HD2 PHE A 200       0.251   2.511   8.505 0.115 1.358          
ATOM   3127  CE2 PHE A 200      -1.425   1.225   8.259-0.115 1.992          
ATOM   3128  HE2 PHE A 200      -0.844   0.313   8.263 0.115 1.358          
ATOM   3129  C   PHE A 200      -1.474   6.100   6.471 0.510 2.000          
ATOM   3130  O   PHE A 200      -1.698   5.602   5.361-0.510 1.700          
ATOM   3131  N   TYR A 201      -2.194   7.116   6.949-0.470 1.850          
ATOM   3132  HN  TYR A 201      -1.938   7.539   7.835 0.310 0.225          
ATOM   3133  CA  TYR A 201      -3.425   7.507   6.270 0.070 2.275          
ATOM   3134  HA  TYR A 201      -3.986   6.612   5.985 0.090 1.320          
ATOM   3135  CB  TYR A 201      -4.349   8.415   7.207-0.180 2.175          
ATOM   3136  1HB TYR A 201      -3.750   9.059   7.852 0.090 1.320          
ATOM   3137  2HB TYR A 201      -4.976   9.079   6.607 0.090 1.320          
ATOM   3138  CG  TYR A 201      -5.267   7.511   8.031 0.000 1.992          
ATOM   3139  CD1 TYR A 201      -6.534   7.142   7.520-0.115 1.992          
ATOM   3140  HD1 TYR A 201      -6.905   7.591   6.609 0.115 1.358          
ATOM   3141  CE1 TYR A 201      -7.241   6.069   8.093-0.115 1.992          
ATOM   3142  HE1 TYR A 201      -8.140   5.743   7.598 0.115 1.358          
ATOM   3143  CZ  TYR A 201      -6.778   5.392   9.195 0.110 1.992          
ATOM   3144  OH  TYR A 201      -7.205   4.122   9.607-0.540 1.770          
ATOM   3145  HH  TYR A 201      -8.118   3.879   9.454 0.430 0.225          
ATOM   3146  CD2 TYR A 201      -4.755   6.924   9.221-0.115 1.992          
ATOM   3147  HD2 TYR A 201      -3.797   7.148   9.645 0.115 1.358          
ATOM   3148  CE2 TYR A 201      -5.586   5.941   9.756-0.115 1.992          
ATOM   3149  HE2 TYR A 201      -5.186   5.411  10.608 0.115 1.358          
ATOM   3150  C   TYR A 201      -3.154   8.266   4.980 0.510 2.000          
ATOM   3151  O   TYR A 201      -3.869   8.077   3.991-0.510 1.700          
ATOM   3152  N   VAL A 202      -2.112   9.092   4.943-0.470 1.850          
ATOM   3153  HN  VAL A 202      -1.518   9.223   5.758 0.310 0.225          
ATOM   3154  CA  VAL A 202      -1.818   9.820   3.713 0.070 2.275          
ATOM   3155  HA  VAL A 202      -2.708  10.380   3.414 0.090 1.320          
ATOM   3156  CB  VAL A 202      -0.666  10.779   3.860-0.090 2.275          
ATOM   3157  HB  VAL A 202       0.176  10.215   4.269 0.090 1.320          
ATOM   3158  CG1 VAL A 202      -0.158  11.448   2.598-0.270 2.060          
ATOM   3159 1HG1 VAL A 202       0.605  12.194   2.825 0.090 1.320          
ATOM   3160 2HG1 VAL A 202       0.302  10.744   1.903 0.090 1.320          
ATOM   3161 3HG1 VAL A 202      -0.963  11.955   2.064 0.090 1.320          
ATOM   3162  CG2 VAL A 202      -1.033  11.850   4.917-0.270 2.060          
ATOM   3163 1HG2 VAL A 202      -1.729  12.577   4.496 0.090 1.320          
ATOM   3164 2HG2 VAL A 202      -1.517  11.459   5.808 0.090 1.320          
ATOM   3165 3HG2 VAL A 202      -0.148  12.402   5.232 0.090 1.320          
ATOM   3166  C   VAL A 202      -1.506   8.846   2.584 0.510 2.000          
ATOM   3167  O   VAL A 202      -2.057   8.948   1.480-0.510 1.700          
ATOM   3168  N   SER A 203      -0.672   7.843   2.862-0.470 1.850          
ATOM   3169  HN  SER A 203      -0.346   7.697   3.806 0.310 0.225          
ATOM   3170  CA  SER A 203      -0.265   6.925   1.805 0.070 2.275          
ATOM   3171  HA  SER A 203      -0.083   7.499   0.892 0.090 1.320          
ATOM   3172  CB  SER A 203       1.075   6.181   2.114 0.050 2.175          
ATOM   3173  1HB SER A 203       1.247   5.364   1.409 0.090 1.320          
ATOM   3174  2HB SER A 203       1.912   6.869   2.034 0.090 1.320          
ATOM   3175  OG  SER A 203       0.978   5.679   3.450-0.660 1.770          
ATOM   3176  HG1 SER A 203       1.099   6.363   4.114 0.430 0.225          
ATOM   3177  C   SER A 203      -1.377   5.944   1.458 0.510 2.000          
ATOM   3178  O   SER A 203      -1.714   5.777   0.281-0.510 1.700          
ATOM   3179  N   TRP A 204      -1.969   5.297   2.463-0.470 1.850          
ATOM   3180  HN  TRP A 204      -1.642   5.437   3.416 0.310 0.225          
ATOM   3181  CA  TRP A 204      -2.992   4.292   2.185 0.070 2.275          
ATOM   3182  HA  TRP A 204      -2.547   3.543   1.533 0.090 1.320          
ATOM   3183  CB  TRP A 204      -3.404   3.490   3.507-0.180 2.175          
ATOM   3184  1HB TRP A 204      -3.525   4.188   4.333 0.090 1.320          
ATOM   3185  2HB TRP A 204      -4.384   3.032   3.372 0.090 1.320          
ATOM   3186  CG  TRP A 204      -2.415   2.412   3.916-0.030 1.992          
ATOM   3187  CD1 TRP A 204      -1.345   2.457   4.745 0.035 1.992          
ATOM   3188  HD1 TRP A 204      -0.922   3.348   5.178 0.115 1.358          
ATOM   3189  NE1 TRP A 204      -0.853   1.215   4.860-0.610 1.850          
ATOM   3190  HE1 TRP A 204      -0.011   1.028   5.384 0.380 0.225          
ATOM   3191  CE2 TRP A 204      -1.673   0.274   4.368 0.130 1.800          
ATOM   3192  CD2 TRP A 204      -2.650   1.009   3.724-0.020 1.800          
ATOM   3193  CE3 TRP A 204      -3.694   0.323   3.101-0.115 1.992          
ATOM   3194  HE3 TRP A 204      -4.486   0.877   2.624 0.115 1.358          
ATOM   3195  CZ3 TRP A 204      -3.808  -1.068   3.227-0.115 1.992          
ATOM   3196  HZ3 TRP A 204      -4.651  -1.592   2.801 0.115 1.358          
ATOM   3197  CZ2 TRP A 204      -1.645  -1.127   4.362-0.115 1.992          
ATOM   3198  HZ2 TRP A 204      -0.844  -1.657   4.836 0.115 1.358          
ATOM   3199  CH2 TRP A 204      -2.759  -1.779   3.824-0.115 1.992          
ATOM   3200  HH2 TRP A 204      -2.810  -2.853   3.887 0.115 1.358          
ATOM   3201  C   TRP A 204      -4.161   4.894   1.422 0.510 2.000          
ATOM   3202  O   TRP A 204      -4.630   4.324   0.433-0.510 1.700          
ATOM   3203  N   MET A 205      -4.643   6.055   1.865-0.470 1.850          
ATOM   3204  HN  MET A 205      -4.188   6.548   2.627 0.310 0.225          
ATOM   3205  CA  MET A 205      -5.754   6.685   1.168 0.070 2.275          
ATOM   3206  HA  MET A 205      -6.610   6.017   1.097 0.090 1.320          
ATOM   3207  CB  MET A 205      -6.085   8.053   1.926-0.180 2.175          
ATOM   3208  1HB MET A 205      -6.124   7.848   2.995 0.090 1.320          
ATOM   3209  2HB MET A 205      -5.283   8.784   1.794 0.090 1.320          
ATOM   3210  CG  MET A 205      -7.446   8.693   1.571-0.140 2.175          
ATOM   3211  1HG MET A 205      -7.609   9.601   2.153 0.090 1.320          
ATOM   3212  2HG MET A 205      -7.468   8.993   0.523 0.090 1.320          
ATOM   3213  SD  MET A 205      -8.850   7.503   1.891-0.090 2.000          
ATOM   3214  CE  MET A 205     -10.144   7.998   0.719-0.220 2.060          
ATOM   3215  1HE MET A 205     -11.019   7.357   0.823 0.090 1.320          
ATOM   3216  2HE MET A 205     -10.447   9.030   0.895 0.090 1.320          
ATOM   3217  3HE MET A 205      -9.776   7.915  -0.305 0.090 1.320          
ATOM   3218  C   MET A 205      -5.369   7.179  -0.217 0.510 2.000          
ATOM   3219  O   MET A 205      -6.252   7.365  -1.058-0.510 1.700          
ATOM   3220  N   ALA A 206      -4.080   7.375  -0.486-0.470 1.850          
ATOM   3221  HN  ALA A 206      -3.372   7.198   0.215 0.310 0.225          
ATOM   3222  CA  ALA A 206      -3.684   7.843  -1.809 0.070 2.275          
ATOM   3223  HA  ALA A 206      -4.301   8.709  -2.063 0.090 1.320          
ATOM   3224  CB  ALA A 206      -2.212   8.297  -1.874-0.270 2.060          
ATOM   3225  1HB ALA A 206      -1.525   7.478  -1.661 0.090 1.320          
ATOM   3226  2HB ALA A 206      -1.966   8.677  -2.867 0.090 1.320          
ATOM   3227  3HB ALA A 206      -2.015   9.096  -1.160 0.090 1.320          
ATOM   3228  C   ALA A 206      -3.938   6.782  -2.874 0.510 2.000          
ATOM   3229  O   ALA A 206      -4.313   7.115  -4.006-0.510 1.700          
ATOM   3230  N   TYR A 207      -3.757   5.499  -2.533-0.470 1.850          
ATOM   3231  HN  TYR A 207      -3.468   5.282  -1.587 0.310 0.225          
ATOM   3232  CA  TYR A 207      -3.867   4.439  -3.537 0.070 2.275          
ATOM   3233  HA  TYR A 207      -3.126   4.651  -4.311 0.090 1.320          
ATOM   3234  CB  TYR A 207      -3.611   2.992  -3.004-0.180 2.175          
ATOM   3235  1HB TYR A 207      -4.260   2.764  -2.165 0.090 1.320          
ATOM   3236  2HB TYR A 207      -3.822   2.245  -3.772 0.090 1.320          
ATOM   3237  CG  TYR A 207      -2.161   2.791  -2.491 0.000 1.992          
ATOM   3238  CD1 TYR A 207      -1.174   2.244  -3.390-0.115 1.992          
ATOM   3239  HD1 TYR A 207      -1.481   1.977  -4.386 0.115 1.358          
ATOM   3240  CE1 TYR A 207       0.117   1.945  -3.017-0.115 1.992          
ATOM   3241  HE1 TYR A 207       0.814   1.513  -3.721 0.115 1.358          
ATOM   3242  CZ  TYR A 207       0.528   2.220  -1.674 0.110 1.992          
ATOM   3243  OH  TYR A 207       1.795   2.050  -1.166-0.540 1.770          
ATOM   3244  HH  TYR A 207       2.410   1.440  -1.605 0.430 0.225          
ATOM   3245  CD2 TYR A 207      -1.657   3.210  -1.210-0.115 1.992          
ATOM   3246  HD2 TYR A 207      -2.346   3.673  -0.535 0.115 1.358          
ATOM   3247  CE2 TYR A 207      -0.385   2.833  -0.797-0.115 1.992          
ATOM   3248  HE2 TYR A 207      -0.068   3.083   0.205 0.115 1.358          
ATOM   3249  C   TYR A 207      -5.228   4.401  -4.223 0.510 2.000          
ATOM   3250  O   TYR A 207      -5.268   4.303  -5.462-0.510 1.700          
ATOM   3251  N   PRO A 208      -6.362   4.449  -3.513-0.290 1.850          
ATOM   3252  CD  PRO A 208      -6.532   4.281  -2.086 0.000 2.175          
ATOM   3253  1HD PRO A 208      -6.297   3.255  -1.815 0.090 1.320          
ATOM   3254  2HD PRO A 208      -5.900   4.925  -1.502 0.090 1.320          
ATOM   3255  CA  PRO A 208      -7.639   4.544  -4.236 0.020 2.275          
ATOM   3256  HA  PRO A 208      -7.811   3.684  -4.879 0.090 1.320          
ATOM   3257  CB  PRO A 208      -8.714   4.575  -3.055-0.180 2.175          
ATOM   3258  1HB PRO A 208      -9.363   3.711  -3.156 0.090 1.320          
ATOM   3259  2HB PRO A 208      -9.373   5.444  -3.108 0.090 1.320          
ATOM   3260  CG  PRO A 208      -7.984   4.542  -1.749-0.180 2.175          
ATOM   3261  1HG PRO A 208      -8.386   3.793  -1.066 0.090 1.320          
ATOM   3262  2HG PRO A 208      -8.081   5.507  -1.250 0.090 1.320          
ATOM   3263  C   PRO A 208      -7.744   5.812  -5.051 0.510 2.000          
ATOM   3264  O   PRO A 208      -8.246   5.779  -6.182-0.510 1.700          
ATOM   3265  N   ILE A 209      -7.271   6.939  -4.516-0.470 1.850          
ATOM   3266  HN  ILE A 209      -6.825   6.925  -3.608 0.310 0.225          
ATOM   3267  CA  ILE A 209      -7.274   8.166  -5.304 0.070 2.275          
ATOM   3268  HA  ILE A 209      -8.303   8.336  -5.631 0.090 1.320          
ATOM   3269  CB  ILE A 209      -6.819   9.401  -4.524-0.090 2.275          
ATOM   3270  HB  ILE A 209      -5.762   9.303  -4.270 0.090 1.320          
ATOM   3271  CG2 ILE A 209      -6.988  10.647  -5.494-0.270 2.060          
ATOM   3272 1HG2 ILE A 209      -6.769  11.581  -4.980 0.090 1.320          
ATOM   3273 2HG2 ILE A 209      -6.308  10.618  -6.346 0.090 1.320          
ATOM   3274 3HG2 ILE A 209      -8.005  10.722  -5.882 0.090 1.320          
ATOM   3275  CG1 ILE A 209      -7.607   9.576  -3.217-0.180 2.175          
ATOM   3276 1HG1 ILE A 209      -8.666   9.667  -3.462 0.090 1.320          
ATOM   3277 2HG1 ILE A 209      -7.543   8.670  -2.622 0.090 1.320          
ATOM   3278  CD1 ILE A 209      -7.228  10.750  -2.308-0.270 2.060          
ATOM   3279  HD1 ILE A 209      -6.177  10.700  -2.023 0.090 1.320          
ATOM   3280  HD2 ILE A 209      -7.404  11.712  -2.789 0.090 1.320          
ATOM   3281  HD3 ILE A 209      -7.817  10.733  -1.391 0.090 1.320          
ATOM   3282  C   ILE A 209      -6.438   7.977  -6.559 0.510 2.000          
ATOM   3283  O   ILE A 209      -6.883   8.280  -7.671-0.510 1.700          
ATOM   3284  N   LEU A 210      -5.232   7.420  -6.410-0.470 1.850          
ATOM   3285  HN  LEU A 210      -4.880   7.209  -5.471 0.310 0.225          
ATOM   3286  CA  LEU A 210      -4.401   7.208  -7.586 0.070 2.275          
ATOM   3287  HA  LEU A 210      -4.353   8.170  -8.097 0.090 1.320          
ATOM   3288  CB  LEU A 210      -2.925   6.808  -7.282-0.180 2.175          
ATOM   3289  1HB LEU A 210      -2.941   5.820  -6.818 0.090 1.320          
ATOM   3290  2HB LEU A 210      -2.369   6.684  -8.214 0.090 1.320          
ATOM   3291  CG  LEU A 210      -2.163   7.777  -6.343-0.090 2.275          
ATOM   3292  HG  LEU A 210      -2.812   8.031  -5.516 0.090 1.320          
ATOM   3293  CD1 LEU A 210      -0.888   7.146  -5.676-0.270 2.060          
ATOM   3294 1HD1 LEU A 210      -0.391   7.846  -5.003 0.090 1.320          
ATOM   3295 2HD1 LEU A 210      -1.146   6.263  -5.090 0.090 1.320          
ATOM   3296 3HD1 LEU A 210      -0.163   6.837  -6.430 0.090 1.320          
ATOM   3297  CD2 LEU A 210      -1.819   9.171  -6.970-0.270 2.060          
ATOM   3298 1HD2 LEU A 210      -1.203   9.066  -7.864 0.090 1.320          
ATOM   3299 2HD2 LEU A 210      -2.722   9.717  -7.243 0.090 1.320          
ATOM   3300 3HD2 LEU A 210      -1.274   9.798  -6.263 0.090 1.320          
ATOM   3301  C   LEU A 210      -5.076   6.264  -8.564 0.510 2.000          
ATOM   3302  O   LEU A 210      -5.104   6.523  -9.770-0.510 1.700          
ATOM   3303  N   TRP A 211      -5.646   5.174  -8.061-0.470 1.850          
ATOM   3304  HN  TRP A 211      -5.582   4.986  -7.060 0.310 0.225          
ATOM   3305  CA  TRP A 211      -6.262   4.192  -8.944 0.070 2.275          
ATOM   3306  HA  TRP A 211      -5.542   3.813  -9.668 0.090 1.320          
ATOM   3307  CB  TRP A 211      -6.744   3.087  -8.062-0.180 2.175          
ATOM   3308  1HB TRP A 211      -5.908   2.740  -7.457 0.090 1.320          
ATOM   3309  2HB TRP A 211      -7.517   3.417  -7.367 0.090 1.320          
ATOM   3310  CG  TRP A 211      -7.215   1.930  -8.810-0.030 1.992          
ATOM   3311  CD1 TRP A 211      -6.583   0.790  -9.234 0.035 1.992          
ATOM   3312  HD1 TRP A 211      -5.539   0.582  -9.057 0.115 1.358          
ATOM   3313  NE1 TRP A 211      -7.473  -0.029  -9.977-0.610 1.850          
ATOM   3314  HE1 TRP A 211      -7.215  -0.883 -10.472 0.380 0.225          
ATOM   3315  CE2 TRP A 211      -8.688   0.571 -10.084 0.130 1.800          
ATOM   3316  CD2 TRP A 211      -8.585   1.782  -9.260-0.020 1.800          
ATOM   3317  CE3 TRP A 211      -9.722   2.621  -9.136-0.115 1.992          
ATOM   3318  HE3 TRP A 211      -9.722   3.520  -8.540 0.115 1.358          
ATOM   3319  CZ3 TRP A 211     -10.853   2.219  -9.830-0.115 1.992          
ATOM   3320  HZ3 TRP A 211     -11.732   2.845  -9.778 0.115 1.358          
ATOM   3321  CZ2 TRP A 211      -9.854   0.183 -10.672-0.115 1.992          
ATOM   3322  HZ2 TRP A 211      -9.935  -0.730 -11.243 0.115 1.358          
ATOM   3323  CH2 TRP A 211     -10.911   1.085 -10.581-0.115 1.992          
ATOM   3324  HH2 TRP A 211     -11.834   0.844 -11.089 0.115 1.358          
ATOM   3325  C   TRP A 211      -7.418   4.792  -9.736 0.510 2.000          
ATOM   3326  O   TRP A 211      -7.551   4.530 -10.936-0.510 1.700          
ATOM   3327  N   SER A 212      -8.267   5.597  -9.083-0.470 1.850          
ATOM   3328  HN  SER A 212      -8.114   5.790  -8.098 0.310 0.225          
ATOM   3329  CA  SER A 212      -9.405   6.201  -9.774 0.070 2.275          
ATOM   3330  HA  SER A 212     -10.045   5.421 -10.192 0.090 1.320          
ATOM   3331  CB  SER A 212     -10.236   7.091  -8.702 0.050 2.175          
ATOM   3332  1HB SER A 212      -9.638   7.924  -8.324 0.090 1.320          
ATOM   3333  2HB SER A 212     -11.117   7.522  -9.182 0.090 1.320          
ATOM   3334  OG  SER A 212     -10.646   6.268  -7.628-0.660 1.770          
ATOM   3335  HG1 SER A 212      -9.885   6.058  -7.091 0.430 0.225          
ATOM   3336  C   SER A 212      -8.953   7.119 -10.901 0.510 2.000          
ATOM   3337  O   SER A 212      -9.596   7.182 -11.954-0.510 1.700          
ATOM   3338  N   PHE A 213      -7.864   7.855 -10.690-0.470 1.850          
ATOM   3339  HN  PHE A 213      -7.402   7.806  -9.788 0.310 0.225          
ATOM   3340  CA  PHE A 213      -7.379   8.804 -11.685 0.070 2.275          
ATOM   3341  HA  PHE A 213      -8.204   9.226 -12.264 0.090 1.320          
ATOM   3342  CB  PHE A 213      -6.654   9.955 -10.946-0.180 2.175          
ATOM   3343  1HB PHE A 213      -5.828   9.521 -10.384 0.090 1.320          
ATOM   3344  2HB PHE A 213      -6.189  10.655 -11.637 0.090 1.320          
ATOM   3345  CG  PHE A 213      -7.473  10.775  -9.885 0.000 1.992          
ATOM   3346  CD1 PHE A 213      -8.870  10.828  -9.768-0.115 1.992          
ATOM   3347  HD1 PHE A 213      -9.489  10.193 -10.384 0.115 1.358          
ATOM   3348  CE1 PHE A 213      -9.488  11.661  -8.789-0.115 1.992          
ATOM   3349  HE1 PHE A 213     -10.563  11.661  -8.680 0.115 1.358          
ATOM   3350  CZ  PHE A 213      -8.715  12.566  -8.079-0.115 1.992          
ATOM   3351  HZ  PHE A 213      -9.187  13.247  -7.385 0.115 1.358          
ATOM   3352  CD2 PHE A 213      -6.729  11.666  -9.132-0.115 1.992          
ATOM   3353  HD2 PHE A 213      -5.654  11.691  -9.239 0.115 1.358          
ATOM   3354  CE2 PHE A 213      -7.342  12.538  -8.186-0.115 1.992          
ATOM   3355  HE2 PHE A 213      -6.738  13.215  -7.600 0.115 1.358          
ATOM   3356  C   PHE A 213      -6.386   8.197 -12.660 0.510 2.000          
ATOM   3357  O   PHE A 213      -6.139   8.790 -13.715-0.510 1.700          
ATOM   3358  N   SER A 214      -5.809   7.045 -12.340-0.470 1.850          
ATOM   3359  HN  SER A 214      -6.068   6.591 -11.472 0.310 0.225          
ATOM   3360  CA  SER A 214      -4.789   6.451 -13.192 0.070 2.275          
ATOM   3361  HA  SER A 214      -4.145   7.228 -13.613 0.090 1.320          
ATOM   3362  CB  SER A 214      -3.931   5.411 -12.540 0.050 2.175          
ATOM   3363  1HB SER A 214      -4.552   4.558 -12.248 0.090 1.320          
ATOM   3364  2HB SER A 214      -3.158   4.997 -13.176 0.090 1.320          
ATOM   3365  OG  SER A 214      -3.235   5.832 -11.350-0.660 1.770          
ATOM   3366  HG1 SER A 214      -3.910   6.179 -10.750 0.430 0.225          
ATOM   3367  C   SER A 214      -5.451   5.705 -14.347 0.510 2.000          
ATOM   3368  O   SER A 214      -6.670   5.754 -14.535-0.510 1.700          
ATOM   3369  N   SER A 215      -4.640   4.968 -15.114-0.470 1.850          
ATOM   3370  HN  SER A 215      -3.631   4.933 -14.960 0.310 0.225          
ATOM   3371  CA  SER A 215      -5.105   4.302 -16.328 0.070 2.275          
ATOM   3372  HA  SER A 215      -5.499   5.051 -16.996 0.090 1.320          
ATOM   3373  CB  SER A 215      -3.875   3.606 -17.004 0.050 2.175          
ATOM   3374  1HB SER A 215      -4.166   3.261 -17.998 0.090 1.320          
ATOM   3375  2HB SER A 215      -3.061   4.318 -17.143 0.090 1.320          
ATOM   3376  OG  SER A 215      -3.428   2.464 -16.240-0.660 1.770          
ATOM   3377  HG1 SER A 215      -2.606   2.156 -16.599 0.430 0.225          
ATOM   3378  C   SER A 215      -6.186   3.256 -16.064 0.510 2.000          
ATOM   3379  O   SER A 215      -6.909   2.886 -16.996-0.510 1.700          
ATOM   3380  N   THR A 216      -6.300   2.756 -14.831-0.470 1.850          
ATOM   3381  HN  THR A 216      -5.658   3.028 -14.107 0.310 0.225          
ATOM   3382  CA  THR A 216      -7.277   1.713 -14.527 0.070 2.275          
ATOM   3383  HA  THR A 216      -7.225   0.938 -15.297 0.090 1.320          
ATOM   3384  CB  THR A 216      -7.129   1.076 -13.137 0.140 2.275          
ATOM   3385  HB  THR A 216      -8.071   0.641 -12.792 0.090 1.320          
ATOM   3386  OG1 THR A 216      -6.692   2.022 -12.217-0.660 1.770          
ATOM   3387  HG1 THR A 216      -7.442   2.470 -11.835 0.430 0.225          
ATOM   3388  CG2 THR A 216      -6.120  -0.080 -13.215-0.270 2.060          
ATOM   3389 1HG2 THR A 216      -6.461  -0.851 -13.907 0.090 1.320          
ATOM   3390 2HG2 THR A 216      -5.150   0.269 -13.570 0.090 1.320          
ATOM   3391 3HG2 THR A 216      -5.972  -0.552 -12.245 0.090 1.320          
ATOM   3392  C   THR A 216      -8.698   2.255 -14.558 0.510 2.000          
ATOM   3393  O   THR A 216      -9.571   1.694 -15.229-0.510 1.700          
ATOM   3394  N   GLY A 217      -8.956   3.337 -13.826-0.470 1.850          
ATOM   3395  HN  GLY A 217      -8.191   3.835 -13.391 0.310 0.225          
ATOM   3396  CA  GLY A 217     -10.304   3.855 -13.723-0.020 2.175          
ATOM   3397  1HA GLY A 217     -10.418   4.274 -12.723 0.090 1.320          
ATOM   3398  2HA GLY A 217     -11.050   3.059 -13.782 0.090 1.320          
ATOM   3399  C   GLY A 217     -10.680   4.947 -14.705 0.510 2.000          
ATOM   3400  O   GLY A 217     -11.672   4.799 -15.425-0.510 1.700          
ATOM   3401  N   ALA A 218      -9.899   6.031 -14.778-0.470 1.850          
ATOM   3402  HN  ALA A 218      -9.116   6.118 -14.146 0.310 0.225          
ATOM   3403  CA  ALA A 218     -10.258   7.168 -15.627 0.070 2.275          
ATOM   3404  HA  ALA A 218     -11.070   6.920 -16.314 0.090 1.320          
ATOM   3405  CB  ALA A 218     -10.736   8.353 -14.722-0.270 2.060          
ATOM   3406  1HB ALA A 218      -9.943   8.702 -14.063 0.090 1.320          
ATOM   3407  2HB ALA A 218     -11.063   9.200 -15.327 0.090 1.320          
ATOM   3408  3HB ALA A 218     -11.580   8.052 -14.102 0.090 1.320          
ATOM   3409  C   ALA A 218      -9.143   7.692 -16.519 0.510 2.000          
ATOM   3410  O   ALA A 218      -9.426   8.528 -17.386-0.510 1.700          
ATOM   3411  N   CYX A 219      -7.897   7.269 -16.314-0.470 1.850          
ATOM   3412  HN  CYX A 219      -7.765   6.564 -15.621 0.310 0.225          
ATOM   3413  CA  CYX A 219      -6.709   7.789 -16.993 0.070 2.275          
ATOM   3414  HA  CYX A 219      -5.860   7.753 -16.326 0.090 1.320          
ATOM   3415  CB  CYX A 219      -6.454   7.092 -18.388-0.100 2.175          
ATOM   3416  1HB CYX A 219      -6.786   7.751 -19.218 0.090 1.320          
ATOM   3417  2HB CYX A 219      -5.384   6.792 -18.360 0.090 1.320          
ATOM   3418  SG  CYX A 219      -7.508   5.653 -18.647-0.080 1.975          
ATOM   3419  C   CYX A 219      -6.772   9.294 -17.242 0.510 2.000          
ATOM   3420  O   CYX A 219      -6.747   9.746 -18.389-0.510 1.700          
ATOM   3421  N   ILE A 220      -6.807  10.081 -16.167-0.470 1.850          
ATOM   3422  HN  ILE A 220      -6.857   9.664 -15.242 0.310 0.225          
ATOM   3423  CA  ILE A 220      -6.568  11.513 -16.297 0.070 2.275          
ATOM   3424  HA  ILE A 220      -6.831  11.879 -17.293 0.090 1.320          
ATOM   3425  CB  ILE A 220      -7.429  12.241 -15.305-0.090 2.275          
ATOM   3426  HB  ILE A 220      -7.447  13.284 -15.631 0.090 1.320          
ATOM   3427  CG2 ILE A 220      -8.839  11.671 -15.464-0.270 2.060          
ATOM   3428 1HG2 ILE A 220      -8.972  10.714 -14.961 0.090 1.320          
ATOM   3429 2HG2 ILE A 220      -9.584  12.347 -15.046 0.090 1.320          
ATOM   3430 3HG2 ILE A 220      -9.117  11.532 -16.512 0.090 1.320          
ATOM   3431  CG1 ILE A 220      -7.003  12.238 -13.846-0.180 2.175          
ATOM   3432 1HG1 ILE A 220      -7.067  11.219 -13.478 0.090 1.320          
ATOM   3433 2HG1 ILE A 220      -5.967  12.554 -13.723 0.090 1.320          
ATOM   3434  CD1 ILE A 220      -7.871  13.175 -12.949-0.270 2.060          
ATOM   3435  HD1 ILE A 220      -7.861  14.202 -13.316 0.090 1.320          
ATOM   3436  HD2 ILE A 220      -8.909  12.845 -12.899 0.090 1.320          
ATOM   3437  HD3 ILE A 220      -7.495  13.188 -11.925 0.090 1.320          
ATOM   3438  C   ILE A 220      -5.093  11.805 -16.077 0.510 2.000          
ATOM   3439  O   ILE A 220      -4.633  12.918 -16.373-0.510 1.700          
ATOM   3440  N   MET A 221      -4.331  10.824 -15.588-0.470 1.850          
ATOM   3441  HN  MET A 221      -4.770   9.941 -15.360 0.310 0.225          
ATOM   3442  CA  MET A 221      -2.891  10.915 -15.406 0.070 2.275          
ATOM   3443  HA  MET A 221      -2.536  11.734 -16.036 0.090 1.320          
ATOM   3444  CB  MET A 221      -2.304  11.180 -14.039-0.180 2.175          
ATOM   3445  1HB MET A 221      -1.214  11.199 -14.084 0.090 1.320          
ATOM   3446  2HB MET A 221      -2.603  12.180 -13.720 0.090 1.320          
ATOM   3447  CG  MET A 221      -2.762  10.125 -12.910-0.140 2.175          
ATOM   3448  1HG MET A 221      -3.850  10.162 -12.838 0.090 1.320          
ATOM   3449  2HG MET A 221      -2.493   9.112 -13.202 0.090 1.320          
ATOM   3450  SD  MET A 221      -2.017  10.494 -11.280-0.090 2.000          
ATOM   3451  CE  MET A 221      -2.915   9.176 -10.546-0.220 2.060          
ATOM   3452  1HE MET A 221      -3.848   8.929 -11.045 0.090 1.320          
ATOM   3453  2HE MET A 221      -2.297   8.280 -10.532 0.090 1.320          
ATOM   3454  3HE MET A 221      -3.143   9.440  -9.517 0.090 1.320          
ATOM   3455  C   MET A 221      -2.240   9.654 -15.965 0.510 2.000          
ATOM   3456  O   MET A 221      -2.787   8.553 -15.840-0.510 1.700          
ATOM   3457  N   SER A 222      -1.098   9.827 -16.629-0.470 1.850          
ATOM   3458  HN  SER A 222      -0.640  10.720 -16.561 0.310 0.225          
ATOM   3459  CA  SER A 222      -0.395   8.714 -17.250 0.070 2.275          
ATOM   3460  HA  SER A 222      -1.141   8.088 -17.725 0.090 1.320          
ATOM   3461  CB  SER A 222       0.670   9.149 -18.283 0.050 2.175          
ATOM   3462  1HB SER A 222       1.003   8.264 -18.832 0.090 1.320          
ATOM   3463  2HB SER A 222       0.205   9.783 -19.037 0.090 1.320          
ATOM   3464  OG  SER A 222       1.879   9.823 -17.791-0.660 1.770          
ATOM   3465  HG1 SER A 222       1.658  10.665 -17.411 0.430 0.225          
ATOM   3466  C   SER A 222       0.286   7.845 -16.199 0.510 2.000          
ATOM   3467  O   SER A 222       0.486   8.245 -15.049-0.510 1.700          
ATOM   3468  N   GLU A 223       0.658   6.635 -16.622-0.470 1.850          
ATOM   3469  HN  GLU A 223       0.375   6.260 -17.527 0.310 0.225          
ATOM   3470  CA  GLU A 223       1.379   5.729 -15.737 0.070 2.275          
ATOM   3471  HA  GLU A 223       0.846   5.680 -14.791 0.090 1.320          
ATOM   3472  CB  GLU A 223       1.469   4.333 -16.358-0.180 2.175          
ATOM   3473  1HB GLU A 223       0.466   4.027 -16.656 0.090 1.320          
ATOM   3474  2HB GLU A 223       2.052   4.372 -17.276 0.090 1.320          
ATOM   3475  CG  GLU A 223       2.035   3.243 -15.433-0.280 2.175          
ATOM   3476  1HG GLU A 223       2.282   2.395 -16.073 0.090 1.320          
ATOM   3477  2HG GLU A 223       2.976   3.504 -14.960 0.090 1.320          
ATOM   3478  CD  GLU A 223       1.066   2.676 -14.381 0.620 2.000          
ATOM   3479  OE1 GLU A 223       1.388   1.575 -13.914-0.760 1.700          
ATOM   3480  OE2 GLU A 223       0.187   3.478 -13.985-0.760 1.700          
ATOM   3481  C   GLU A 223       2.776   6.235 -15.415 0.510 2.000          
ATOM   3482  O   GLU A 223       3.350   5.827 -14.401-0.510 1.700          
ATOM   3483  N   ASN A 224       3.335   7.116 -16.245-0.470 1.850          
ATOM   3484  HN  ASN A 224       2.841   7.377 -17.085 0.310 0.225          
ATOM   3485  CA  ASN A 224       4.598   7.748 -15.886 0.070 2.275          
ATOM   3486  HA  ASN A 224       5.383   6.993 -15.795 0.090 1.320          
ATOM   3487  CB  ASN A 224       5.031   8.878 -16.915-0.180 2.175          
ATOM   3488  1HB ASN A 224       4.283   9.661 -17.017 0.090 1.320          
ATOM   3489  2HB ASN A 224       5.935   9.380 -16.573 0.090 1.320          
ATOM   3490  CG  ASN A 224       5.350   8.251 -18.255 0.550 2.000          
ATOM   3491  OD1 ASN A 224       6.336   7.506 -18.415-0.550 1.700          
ATOM   3492  ND2 ASN A 224       4.595   8.669 -19.287-0.620 1.850          
ATOM   3493 1HD2 ASN A 224       4.829   8.280 -20.197 0.320 0.225          
ATOM   3494 2HD2 ASN A 224       3.810   9.289 -19.156 0.300 0.225          
ATOM   3495  C   ASN A 224       4.459   8.516 -14.582 0.510 2.000          
ATOM   3496  O   ASN A 224       5.283   8.376 -13.673-0.510 1.700          
ATOM   3497  N   THR A 225       3.406   9.324 -14.470-0.470 1.850          
ATOM   3498  HN  THR A 225       2.723   9.376 -15.210 0.310 0.225          
ATOM   3499  CA  THR A 225       3.162  10.036 -13.223 0.070 2.275          
ATOM   3500  HA  THR A 225       4.100  10.455 -12.850 0.090 1.320          
ATOM   3501  CB  THR A 225       2.154  11.192 -13.438 0.140 2.275          
ATOM   3502  HB  THR A 225       1.237  10.775 -13.862 0.090 1.320          
ATOM   3503  OG1 THR A 225       2.686  12.115 -14.413-0.660 1.770          
ATOM   3504  HG1 THR A 225       3.470  12.518 -14.064 0.430 0.225          
ATOM   3505  CG2 THR A 225       1.759  11.933 -12.164-0.270 2.060          
ATOM   3506 1HG2 THR A 225       1.130  12.794 -12.392 0.090 1.320          
ATOM   3507 2HG2 THR A 225       1.179  11.304 -11.488 0.090 1.320          
ATOM   3508 3HG2 THR A 225       2.629  12.292 -11.612 0.090 1.320          
ATOM   3509  C   THR A 225       2.635   9.096 -12.152 0.510 2.000          
ATOM   3510  O   THR A 225       3.022   9.190 -10.984-0.510 1.700          
ATOM   3511  N   SER A 226       1.734   8.196 -12.532-0.470 1.850          
ATOM   3512  HN  SER A 226       1.351   8.189 -13.477 0.310 0.225          
ATOM   3513  CA  SER A 226       1.112   7.316 -11.551 0.070 2.275          
ATOM   3514  HA  SER A 226       0.714   7.967 -10.770 0.090 1.320          
ATOM   3515  CB  SER A 226      -0.100   6.355 -11.972 0.050 2.175          
ATOM   3516  1HB SER A 226       0.261   5.524 -12.576 0.090 1.320          
ATOM   3517  2HB SER A 226      -0.527   5.903 -11.075 0.090 1.320          
ATOM   3518  OG  SER A 226      -1.152   7.028 -12.693-0.660 1.770          
ATOM   3519  HG1 SER A 226      -1.973   6.693 -12.325 0.430 0.225          
ATOM   3520  C   SER A 226       2.131   6.395 -10.885 0.510 2.000          
ATOM   3521  O   SER A 226       2.058   6.157  -9.673-0.510 1.700          
ATOM   3522  N   SER A 227       3.080   5.856 -11.658-0.470 1.850          
ATOM   3523  HN  SER A 227       3.099   6.033 -12.661 0.310 0.225          
ATOM   3524  CA  SER A 227       4.047   4.913 -11.098 0.070 2.275          
ATOM   3525  HA  SER A 227       3.481   4.125 -10.598 0.090 1.320          
ATOM   3526  CB  SER A 227       4.873   4.214 -12.215 0.050 2.175          
ATOM   3527  1HB SER A 227       5.562   3.498 -11.760 0.090 1.320          
ATOM   3528  2HB SER A 227       4.221   3.632 -12.869 0.090 1.320          
ATOM   3529  OG  SER A 227       5.634   5.113 -12.998-0.660 1.770          
ATOM   3530  HG1 SER A 227       5.032   5.538 -13.607 0.430 0.225          
ATOM   3531  C   SER A 227       4.912   5.563 -10.024 0.510 2.000          
ATOM   3532  O   SER A 227       5.172   4.953  -8.980-0.510 1.700          
ATOM   3533  N   VAL A 228       5.393   6.787 -10.268-0.470 1.850          
ATOM   3534  HN  VAL A 228       5.227   7.223 -11.165 0.310 0.225          
ATOM   3535  CA  VAL A 228       6.192   7.479  -9.257 0.070 2.275          
ATOM   3536  HA  VAL A 228       6.911   6.754  -8.882 0.090 1.320          
ATOM   3537  CB  VAL A 228       7.052   8.664  -9.768-0.090 2.275          
ATOM   3538  HB  VAL A 228       7.362   9.216  -8.876 0.090 1.320          
ATOM   3539  CG1 VAL A 228       8.339   8.188 -10.361-0.270 2.060          
ATOM   3540 1HG1 VAL A 228       8.978   9.018 -10.664 0.090 1.320          
ATOM   3541 2HG1 VAL A 228       8.905   7.581  -9.655 0.090 1.320          
ATOM   3542 3HG1 VAL A 228       8.154   7.570 -11.237 0.090 1.320          
ATOM   3543  CG2 VAL A 228       6.296   9.657 -10.593-0.270 2.060          
ATOM   3544 1HG2 VAL A 228       5.431  10.052 -10.059 0.090 1.320          
ATOM   3545 2HG2 VAL A 228       6.924  10.506 -10.863 0.090 1.320          
ATOM   3546 3HG2 VAL A 228       5.938   9.215 -11.516 0.090 1.320          
ATOM   3547  C   VAL A 228       5.329   7.834  -8.055 0.510 2.000          
ATOM   3548  O   VAL A 228       5.809   7.858  -6.914-0.510 1.700          
ATOM   3549  N   LEU A 229       4.057   8.166  -8.294-0.470 1.850          
ATOM   3550  HN  LEU A 229       3.720   8.214  -9.249 0.310 0.225          
ATOM   3551  CA  LEU A 229       3.148   8.445  -7.189 0.070 2.275          
ATOM   3552  HA  LEU A 229       3.672   9.063  -6.463 0.090 1.320          
ATOM   3553  CB  LEU A 229       1.908   9.188  -7.668-0.180 2.175          
ATOM   3554  1HB LEU A 229       1.458   8.661  -8.510 0.090 1.320          
ATOM   3555  2HB LEU A 229       1.161   9.178  -6.873 0.090 1.320          
ATOM   3556  CG  LEU A 229       2.230  10.634  -8.039-0.090 2.275          
ATOM   3557  HG  LEU A 229       2.934  10.664  -8.872 0.090 1.320          
ATOM   3558  CD1 LEU A 229       0.924  11.334  -8.461-0.270 2.060          
ATOM   3559 1HD1 LEU A 229       1.114  12.348  -8.814 0.090 1.320          
ATOM   3560 2HD1 LEU A 229       0.434  10.798  -9.275 0.090 1.320          
ATOM   3561 3HD1 LEU A 229       0.213  11.400  -7.637 0.090 1.320          
ATOM   3562  CD2 LEU A 229       2.830  11.434  -6.822-0.270 2.060          
ATOM   3563 1HD2 LEU A 229       2.262  11.270  -5.905 0.090 1.320          
ATOM   3564 2HD2 LEU A 229       3.872  11.179  -6.630 0.090 1.320          
ATOM   3565 3HD2 LEU A 229       2.823  12.506  -7.021 0.090 1.320          
ATOM   3566  C   LEU A 229       2.834   7.179  -6.389 0.510 2.000          
ATOM   3567  O   LEU A 229       2.811   7.213  -5.153-0.510 1.700          
ATOM   3568  N   TYR A 230       2.605   6.047  -7.068-0.470 1.850          
ATOM   3569  HN  TYR A 230       2.541   6.070  -8.087 0.310 0.225          
ATOM   3570  CA  TYR A 230       2.477   4.782  -6.343 0.070 2.275          
ATOM   3571  HA  TYR A 230       1.697   4.882  -5.588 0.090 1.320          
ATOM   3572  CB  TYR A 230       2.154   3.716  -7.389-0.180 2.175          
ATOM   3573  1HB TYR A 230       2.733   3.863  -8.301 0.090 1.320          
ATOM   3574  2HB TYR A 230       2.465   2.740  -7.009 0.090 1.320          
ATOM   3575  CG  TYR A 230       0.682   3.629  -7.666 0.000 1.992          
ATOM   3576  CD1 TYR A 230      -0.188   3.412  -6.643-0.115 1.992          
ATOM   3577  HD1 TYR A 230       0.152   3.371  -5.619 0.115 1.358          
ATOM   3578  CE1 TYR A 230      -1.544   3.236  -6.917-0.115 1.992          
ATOM   3579  HE1 TYR A 230      -2.250   3.099  -6.112 0.115 1.358          
ATOM   3580  CZ  TYR A 230      -2.018   3.264  -8.248 0.110 1.992          
ATOM   3581  OH  TYR A 230      -3.354   3.198  -8.653-0.540 1.770          
ATOM   3582  HH  TYR A 230      -3.529   3.770  -9.391 0.430 0.225          
ATOM   3583  CD2 TYR A 230       0.246   3.604  -8.996-0.115 1.992          
ATOM   3584  HD2 TYR A 230       0.954   3.729  -9.802 0.115 1.358          
ATOM   3585  CE2 TYR A 230      -1.148   3.509  -9.314-0.115 1.992          
ATOM   3586  HE2 TYR A 230      -1.480   3.571 -10.342 0.115 1.358          
ATOM   3587  C   TYR A 230       3.756   4.470  -5.587 0.510 2.000          
ATOM   3588  O   TYR A 230       3.718   4.028  -4.433-0.510 1.700          
ATOM   3589  N   LEU A 231       4.902   4.717  -6.223-0.470 1.850          
ATOM   3590  HN  LEU A 231       4.889   4.975  -7.207 0.310 0.225          
ATOM   3591  CA  LEU A 231       6.190   4.519  -5.574 0.070 2.275          
ATOM   3592  HA  LEU A 231       6.214   3.493  -5.205 0.090 1.320          
ATOM   3593  CB  LEU A 231       7.294   4.609  -6.688-0.180 2.175          
ATOM   3594  1HB LEU A 231       7.081   3.825  -7.418 0.090 1.320          
ATOM   3595  2HB LEU A 231       7.184   5.546  -7.218 0.090 1.320          
ATOM   3596  CG  LEU A 231       8.763   4.444  -6.224-0.090 2.275          
ATOM   3597  HG  LEU A 231       8.855   3.690  -5.448 0.090 1.320          
ATOM   3598  CD1 LEU A 231       9.703   4.141  -7.459-0.270 2.060          
ATOM   3599 1HD1 LEU A 231       9.573   3.105  -7.774 0.090 1.320          
ATOM   3600 2HD1 LEU A 231       9.440   4.757  -8.319 0.090 1.320          
ATOM   3601 3HD1 LEU A 231      10.760   4.292  -7.253 0.090 1.320          
ATOM   3602  CD2 LEU A 231       9.234   5.808  -5.747-0.270 2.060          
ATOM   3603 1HD2 LEU A 231      10.304   5.794  -5.535 0.090 1.320          
ATOM   3604 2HD2 LEU A 231       9.068   6.593  -6.487 0.090 1.320          
ATOM   3605 3HD2 LEU A 231       8.770   6.127  -4.818 0.090 1.320          
ATOM   3606  C   LEU A 231       6.312   5.380  -4.326 0.510 2.000          
ATOM   3607  O   LEU A 231       6.847   4.929  -3.306-0.510 1.700          
ATOM   3608  N   LEU A 232       5.824   6.625  -4.385-0.470 1.850          
ATOM   3609  HN  LEU A 232       5.509   6.990  -5.280 0.310 0.225          
ATOM   3610  CA  LEU A 232       5.873   7.488  -3.208 0.070 2.275          
ATOM   3611  HA  LEU A 232       6.902   7.503  -2.845 0.090 1.320          
ATOM   3612  CB  LEU A 232       5.490   8.929  -3.653-0.180 2.175          
ATOM   3613  1HB LEU A 232       6.222   9.273  -4.385 0.090 1.320          
ATOM   3614  2HB LEU A 232       4.539   8.896  -4.184 0.090 1.320          
ATOM   3615  CG  LEU A 232       5.365  10.002  -2.511-0.090 2.275          
ATOM   3616  HG  LEU A 232       4.545   9.686  -1.863 0.090 1.320          
ATOM   3617  CD1 LEU A 232       6.677  10.036  -1.588-0.270 2.060          
ATOM   3618 1HD1 LEU A 232       6.585  10.792  -0.808 0.090 1.320          
ATOM   3619 2HD1 LEU A 232       6.854   9.089  -1.081 0.090 1.320          
ATOM   3620 3HD1 LEU A 232       7.566  10.272  -2.173 0.090 1.320          
ATOM   3621  CD2 LEU A 232       4.976  11.412  -3.003-0.270 2.060          
ATOM   3622 1HD2 LEU A 232       4.833  12.099  -2.169 0.090 1.320          
ATOM   3623 2HD2 LEU A 232       5.747  11.831  -3.650 0.090 1.320          
ATOM   3624 3HD2 LEU A 232       4.046  11.387  -3.572 0.090 1.320          
ATOM   3625  C   LEU A 232       5.003   6.941  -2.094 0.510 2.000          
ATOM   3626  O   LEU A 232       5.418   6.924  -0.930-0.510 1.700          
ATOM   3627  N   GLY A 233       3.799   6.479  -2.428-0.470 1.850          
ATOM   3628  HN  GLY A 233       3.504   6.505  -3.401 0.310 0.225          
ATOM   3629  CA  GLY A 233       2.964   5.870  -1.412-0.020 2.175          
ATOM   3630  1HA GLY A 233       2.035   5.524  -1.867 0.090 1.320          
ATOM   3631  2HA GLY A 233       2.701   6.606  -0.652 0.090 1.320          
ATOM   3632  C   GLY A 233       3.653   4.685  -0.769 0.510 2.000          
ATOM   3633  O   GLY A 233       3.691   4.570   0.458-0.510 1.700          
ATOM   3634  N   ASP A 234       4.265   3.824  -1.587-0.470 1.850          
ATOM   3635  HN  ASP A 234       4.183   3.936  -2.596 0.310 0.225          
ATOM   3636  CA  ASP A 234       5.039   2.717  -1.040 0.070 2.275          
ATOM   3637  HA  ASP A 234       4.407   2.157  -0.351 0.090 1.320          
ATOM   3638  CB  ASP A 234       5.598   1.767  -2.133-0.280 2.175          
ATOM   3639  1HB ASP A 234       6.078   2.326  -2.936 0.090 1.320          
ATOM   3640  2HB ASP A 234       6.350   1.098  -1.713 0.090 1.320          
ATOM   3641  CG  ASP A 234       4.493   0.906  -2.695 0.620 2.000          
ATOM   3642  OD1 ASP A 234       3.643   0.417  -1.831-0.760 1.700          
ATOM   3643  OD2 ASP A 234       4.454   0.581  -3.908-0.760 1.700          
ATOM   3644  C   ASP A 234       6.190   3.230  -0.193 0.510 2.000          
ATOM   3645  O   ASP A 234       6.454   2.698   0.889-0.510 1.700          
ATOM   3646  N   ALA A 235       6.876   4.278  -0.657-0.470 1.850          
ATOM   3647  HN  ALA A 235       6.685   4.625  -1.597 0.310 0.225          
ATOM   3648  CA  ALA A 235       7.946   4.873   0.140 0.070 2.275          
ATOM   3649  HA  ALA A 235       8.698   4.114   0.298 0.090 1.320          
ATOM   3650  CB  ALA A 235       8.663   6.096  -0.549-0.270 2.060          
ATOM   3651  1HB ALA A 235       9.551   6.391   0.010 0.090 1.320          
ATOM   3652  2HB ALA A 235       8.970   5.853  -1.565 0.090 1.320          
ATOM   3653  3HB ALA A 235       8.007   6.963  -0.606 0.090 1.320          
ATOM   3654  C   ALA A 235       7.440   5.314   1.508 0.510 2.000          
ATOM   3655  O   ALA A 235       8.159   5.207   2.509-0.510 1.700          
ATOM   3656  N   LEU A 236       6.210   5.827   1.572-0.470 1.850          
ATOM   3657  HN  LEU A 236       5.692   5.950   0.704 0.310 0.225          
ATOM   3658  CA  LEU A 236       5.660   6.269   2.850 0.070 2.275          
ATOM   3659  HA  LEU A 236       6.453   6.703   3.454 0.090 1.320          
ATOM   3660  CB  LEU A 236       4.631   7.395   2.568-0.180 2.175          
ATOM   3661  1HB LEU A 236       4.041   7.087   1.705 0.090 1.320          
ATOM   3662  2HB LEU A 236       3.925   7.458   3.395 0.090 1.320          
ATOM   3663  CG  LEU A 236       5.185   8.790   2.294-0.090 2.275          
ATOM   3664  HG  LEU A 236       5.874   8.675   1.453 0.090 1.320          
ATOM   3665  CD1 LEU A 236       4.119   9.762   1.801-0.270 2.060          
ATOM   3666 1HD1 LEU A 236       4.556  10.721   1.521 0.090 1.320          
ATOM   3667 2HD1 LEU A 236       3.615   9.374   0.914 0.090 1.320          
ATOM   3668 3HD1 LEU A 236       3.361   9.950   2.562 0.090 1.320          
ATOM   3669  CD2 LEU A 236       6.010   9.365   3.429-0.270 2.060          
ATOM   3670 1HD2 LEU A 236       6.320  10.387   3.208 0.090 1.320          
ATOM   3671 2HD2 LEU A 236       5.448   9.387   4.362 0.090 1.320          
ATOM   3672 3HD2 LEU A 236       6.930   8.806   3.604 0.090 1.320          
ATOM   3673  C   LEU A 236       5.134   5.100   3.685 0.510 2.000          
ATOM   3674  O   LEU A 236       5.599   4.866   4.804-0.510 1.700          
ATOM   3675  N   CYS A 237       4.174   4.348   3.159-0.470 1.850          
ATOM   3676  HN  CYS A 237       3.899   4.483   2.185 0.310 0.225          
ATOM   3677  CA  CYS A 237       3.515   3.320   3.970 0.070 2.275          
ATOM   3678  HA  CYS A 237       3.249   3.727   4.947 0.090 1.320          
ATOM   3679  CB  CYS A 237       2.206   2.701   3.287-0.110 2.175          
ATOM   3680  1HB CYS A 237       1.714   2.048   4.008 0.090 1.320          
ATOM   3681  2HB CYS A 237       1.463   3.445   3.049 0.090 1.320          
ATOM   3682  SG  CYS A 237       2.428   1.691   1.739-0.230 2.000          
ATOM   3683  HG1 CYS A 237       2.710   2.704   0.905 0.160 0.450          
ATOM   3684  C   CYS A 237       4.335   2.041   4.142 0.510 2.000          
ATOM   3685  O   CYS A 237       4.116   1.291   5.092-0.510 1.700          
ATOM   3686  N   LYS A 238       5.265   1.776   3.229-0.447 1.850          
ATOM   3687  HN  LYS A 238       5.429   2.395   2.439 0.310 0.225          
ATOM   3688  CA  LYS A 238       6.075   0.585   3.351 0.000 2.275          
ATOM   3689  HA  LYS A 238       5.586  -0.143   3.999 0.113 1.320          
ATOM   3690  CB  LYS A 238       6.155  -0.119   1.973-0.180 2.175          
ATOM   3691  1HB LYS A 238       5.293   0.257   1.409 0.090 1.320          
ATOM   3692  2HB LYS A 238       7.043   0.204   1.427 0.090 1.320          
ATOM   3693  CG  LYS A 238       6.069  -1.658   1.987-0.180 2.175          
ATOM   3694  1HG LYS A 238       7.040  -2.092   2.241 0.090 1.320          
ATOM   3695  2HG LYS A 238       5.371  -2.027   2.747 0.090 1.320          
ATOM   3696  CD  LYS A 238       5.633  -2.236   0.618-0.180 2.175          
ATOM   3697  1HD LYS A 238       5.929  -1.561  -0.196 0.090 1.320          
ATOM   3698  2HD LYS A 238       6.181  -3.172   0.461 0.090 1.320          
ATOM   3699  CE  LYS A 238       4.161  -2.631   0.430 0.270 2.175          
ATOM   3700  1HE LYS A 238       4.132  -3.470  -0.274 0.090 1.320          
ATOM   3701  2HE LYS A 238       3.737  -2.993   1.372 0.090 1.320          
ATOM   3702  NZ  LYS A 238       3.222  -1.636  -0.105-0.400 1.850          
ATOM   3703  1HZ LYS A 238       3.519  -0.982  -0.864 0.380 0.225          
ATOM   3704  C   LYS A 238       7.397   0.917   4.077 0.533 2.000          
ATOM   3705  O   LYS A 238       7.562   0.524   5.264-0.510 1.700          
ATOM   3706  N   ASN A 239       8.308   1.624   3.410-0.470 1.850          
ATOM   3707  HN  ASN A 239       8.090   1.928   2.465 0.310 0.225          
ATOM   3708  CA  ASN A 239       9.633   1.884   3.970 0.070 2.275          
ATOM   3709  HA  ASN A 239      10.032   0.928   4.294 0.090 1.320          
ATOM   3710  CB  ASN A 239      10.530   2.512   2.836-0.180 2.175          
ATOM   3711  1HB ASN A 239      10.196   3.523   2.603 0.090 1.320          
ATOM   3712  2HB ASN A 239      11.546   2.634   3.215 0.090 1.320          
ATOM   3713  CG  ASN A 239      10.600   1.753   1.498 0.550 2.000          
ATOM   3714  OD1 ASN A 239       9.918   2.177   0.559-0.550 1.700          
ATOM   3715  ND2 ASN A 239      11.446   0.715   1.536-0.620 1.850          
ATOM   3716 1HD2 ASN A 239      11.530   0.114   0.723 0.320 0.225          
ATOM   3717 2HD2 ASN A 239      11.874   0.451   2.423 0.300 0.225          
ATOM   3718  C   ASN A 239       9.575   2.805   5.174 0.510 2.000          
ATOM   3719  O   ASN A 239      10.073   2.467   6.251-0.510 1.700          
ATOM   3720  N   THR A 240       8.979   3.986   4.981-0.470 1.850          
ATOM   3721  HN  THR A 240       8.598   4.229   4.069 0.310 0.225          
ATOM   3722  CA  THR A 240       8.963   4.979   6.049 0.070 2.275          
ATOM   3723  HA  THR A 240      10.007   5.104   6.349 0.090 1.320          
ATOM   3724  CB  THR A 240       8.397   6.392   5.799 0.140 2.275          
ATOM   3725  HB  THR A 240       7.325   6.383   5.616 0.090 1.320          
ATOM   3726  OG1 THR A 240       9.052   6.974   4.685-0.660 1.770          
ATOM   3727  HG1 THR A 240       8.854   6.458   3.905 0.430 0.225          
ATOM   3728  CG2 THR A 240       8.706   7.311   7.002-0.270 2.060          
ATOM   3729 1HG2 THR A 240       8.482   8.348   6.749 0.090 1.320          
ATOM   3730 2HG2 THR A 240       8.106   7.083   7.882 0.090 1.320          
ATOM   3731 3HG2 THR A 240       9.758   7.272   7.285 0.090 1.320          
ATOM   3732  C   THR A 240       8.220   4.453   7.264 0.510 2.000          
ATOM   3733  O   THR A 240       8.669   4.634   8.400-0.510 1.700          
ATOM   3734  N   TYR A 241       7.091   3.780   7.046-0.470 1.850          
ATOM   3735  HN  TYR A 241       6.705   3.738   6.108 0.310 0.225          
ATOM   3736  CA  TYR A 241       6.372   3.202   8.173 0.070 2.275          
ATOM   3737  HA  TYR A 241       6.191   3.991   8.906 0.090 1.320          
ATOM   3738  CB  TYR A 241       4.989   2.656   7.699-0.180 2.175          
ATOM   3739  1HB TYR A 241       4.506   3.368   7.030 0.090 1.320          
ATOM   3740  2HB TYR A 241       5.179   1.756   7.120 0.090 1.320          
ATOM   3741  CG  TYR A 241       3.987   2.312   8.838 0.000 1.992          
ATOM   3742  CD1 TYR A 241       3.192   3.191   9.507-0.115 1.992          
ATOM   3743  HD1 TYR A 241       3.237   4.238   9.244 0.115 1.358          
ATOM   3744  CE1 TYR A 241       2.410   2.813  10.599-0.115 1.992          
ATOM   3745  HE1 TYR A 241       1.839   3.550  11.139 0.115 1.358          
ATOM   3746  CZ  TYR A 241       2.264   1.399  10.907 0.110 1.992          
ATOM   3747  OH  TYR A 241       1.465   0.950  11.978-0.540 1.770          
ATOM   3748  HH  TYR A 241       1.527   0.019  12.142 0.430 0.225          
ATOM   3749  CD2 TYR A 241       3.888   0.939   9.163-0.115 1.992          
ATOM   3750  HD2 TYR A 241       4.487   0.218   8.625 0.115 1.358          
ATOM   3751  CE2 TYR A 241       3.046   0.468  10.179-0.115 1.992          
ATOM   3752  HE2 TYR A 241       2.999  -0.591  10.389 0.115 1.358          
ATOM   3753  C   TYR A 241       7.197   2.113   8.844 0.510 2.000          
ATOM   3754  O   TYR A 241       7.205   2.003  10.074-0.510 1.700          
ATOM   3755  N   GLY A 242       7.896   1.298   8.050-0.470 1.850          
ATOM   3756  HN  GLY A 242       7.837   1.383   7.038 0.310 0.225          
ATOM   3757  CA  GLY A 242       8.696   0.223   8.616-0.020 2.175          
ATOM   3758  1HA GLY A 242       9.104  -0.372   7.798 0.090 1.320          
ATOM   3759  2HA GLY A 242       8.061  -0.443   9.202 0.090 1.320          
ATOM   3760  C   GLY A 242       9.843   0.714   9.476 0.510 2.000          
ATOM   3761  O   GLY A 242      10.128   0.140  10.529-0.510 1.700          
ATOM   3762  N   ILE A 243      10.531   1.769   9.035-0.470 1.850          
ATOM   3763  HN  ILE A 243      10.307   2.165   8.122 0.310 0.225          
ATOM   3764  CA  ILE A 243      11.645   2.299   9.818 0.070 2.275          
ATOM   3765  HA  ILE A 243      12.284   1.475  10.143 0.090 1.320          
ATOM   3766  CB  ILE A 243      12.449   3.169   8.829-0.090 2.275          
ATOM   3767  HB  ILE A 243      11.754   3.791   8.259 0.090 1.320          
ATOM   3768  CG2 ILE A 243      13.332   4.104   9.631-0.270 2.060          
ATOM   3769 1HG2 ILE A 243      14.003   4.662   8.979 0.090 1.320          
ATOM   3770 2HG2 ILE A 243      12.767   4.863  10.173 0.090 1.320          
ATOM   3771 3HG2 ILE A 243      13.958   3.564  10.343 0.090 1.320          
ATOM   3772  CG1 ILE A 243      13.274   2.314   7.833-0.180 2.175          
ATOM   3773 1HG1 ILE A 243      14.109   1.835   8.345 0.090 1.320          
ATOM   3774 2HG1 ILE A 243      12.652   1.500   7.454 0.090 1.320          
ATOM   3775  CD1 ILE A 243      13.777   3.082   6.631-0.270 2.060          
ATOM   3776  HD1 ILE A 243      14.284   2.421   5.928 0.090 1.320          
ATOM   3777  HD2 ILE A 243      12.951   3.547   6.090 0.090 1.320          
ATOM   3778  HD3 ILE A 243      14.483   3.866   6.904 0.090 1.320          
ATOM   3779  C   ILE A 243      11.137   2.976  11.086 0.510 2.000          
ATOM   3780  O   ILE A 243      11.689   2.778  12.176-0.510 1.700          
ATOM   3781  N   LEU A 244      10.080   3.787  10.964-0.470 1.850          
ATOM   3782  HN  LEU A 244       9.656   3.926  10.049 0.310 0.225          
ATOM   3783  CA  LEU A 244       9.485   4.415  12.139 0.070 2.275          
ATOM   3784  HA  LEU A 244      10.243   5.007  12.651 0.090 1.320          
ATOM   3785  CB  LEU A 244       8.304   5.303  11.698-0.180 2.175          
ATOM   3786  1HB LEU A 244       7.793   4.823  10.861 0.090 1.320          
ATOM   3787  2HB LEU A 244       7.553   5.316  12.492 0.090 1.320          
ATOM   3788  CG  LEU A 244       8.595   6.754  11.382-0.090 2.275          
ATOM   3789  HG  LEU A 244       9.321   6.748  10.565 0.090 1.320          
ATOM   3790  CD1 LEU A 244       7.254   7.362  10.786-0.270 2.060          
ATOM   3791 1HD1 LEU A 244       6.471   7.439  11.540 0.090 1.320          
ATOM   3792 2HD1 LEU A 244       7.426   8.361  10.386 0.090 1.320          
ATOM   3793 3HD1 LEU A 244       6.867   6.758   9.963 0.090 1.320          
ATOM   3794  CD2 LEU A 244       9.204   7.655  12.518-0.270 2.060          
ATOM   3795 1HD2 LEU A 244      10.159   7.268  12.873 0.090 1.320          
ATOM   3796 2HD2 LEU A 244       9.389   8.665  12.149 0.090 1.320          
ATOM   3797 3HD2 LEU A 244       8.527   7.727  13.369 0.090 1.320          
ATOM   3798  C   LEU A 244       8.974   3.371  13.125 0.510 2.000          
ATOM   3799  O   LEU A 244       9.133   3.531  14.340-0.510 1.700          
ATOM   3800  N   LEU A 245       8.336   2.308  12.627-0.470 1.850          
ATOM   3801  HN  LEU A 245       8.142   2.231  11.628 0.310 0.225          
ATOM   3802  CA  LEU A 245       7.878   1.253  13.525 0.070 2.275          
ATOM   3803  HA  LEU A 245       7.267   1.724  14.296 0.090 1.320          
ATOM   3804  CB  LEU A 245       7.003   0.213  12.727-0.180 2.175          
ATOM   3805  1HB LEU A 245       6.238   0.787  12.202 0.090 1.320          
ATOM   3806  2HB LEU A 245       7.612  -0.235  11.938 0.090 1.320          
ATOM   3807  CG  LEU A 245       6.294  -0.897  13.502-0.090 2.275          
ATOM   3808  HG  LEU A 245       7.037  -1.637  13.808 0.090 1.320          
ATOM   3809  CD1 LEU A 245       5.631  -0.329  14.826-0.270 2.060          
ATOM   3810 1HD1 LEU A 245       5.143  -1.134  15.379 0.090 1.320          
ATOM   3811 2HD1 LEU A 245       6.335   0.130  15.516 0.090 1.320          
ATOM   3812 3HD1 LEU A 245       4.865   0.401  14.573 0.090 1.320          
ATOM   3813  CD2 LEU A 245       5.327  -1.588  12.472-0.270 2.060          
ATOM   3814 1HD2 LEU A 245       4.541  -0.921  12.123 0.090 1.320          
ATOM   3815 2HD2 LEU A 245       5.916  -1.937  11.627 0.090 1.320          
ATOM   3816 3HD2 LEU A 245       4.870  -2.457  12.942 0.090 1.320          
ATOM   3817  C   LEU A 245       9.056   0.549  14.187 0.510 2.000          
ATOM   3818  O   LEU A 245       9.005   0.228  15.380-0.510 1.700          
ATOM   3819  N   TRP A 246      10.130   0.298  13.434-0.470 1.850          
ATOM   3820  HN  TRP A 246      10.117   0.487  12.434 0.310 0.225          
ATOM   3821  CA  TRP A 246      11.287  -0.350  14.042 0.070 2.275          
ATOM   3822  HA  TRP A 246      10.926  -1.225  14.588 0.090 1.320          
ATOM   3823  CB  TRP A 246      12.346  -0.893  13.033-0.180 2.175          
ATOM   3824  1HB TRP A 246      11.875  -1.639  12.392 0.090 1.320          
ATOM   3825  2HB TRP A 246      12.673  -0.099  12.362 0.090 1.320          
ATOM   3826  CG  TRP A 246      13.562  -1.544  13.662-0.030 1.992          
ATOM   3827  CD1 TRP A 246      13.727  -2.803  14.241 0.035 1.992          
ATOM   3828  HD1 TRP A 246      12.964  -3.562  14.210 0.115 1.358          
ATOM   3829  NE1 TRP A 246      14.872  -2.847  15.014-0.610 1.850          
ATOM   3830  HE1 TRP A 246      15.194  -3.707  15.478 0.380 0.225          
ATOM   3831  CE2 TRP A 246      15.481  -1.658  14.899 0.130 1.800          
ATOM   3832  CD2 TRP A 246      14.746  -0.831  14.008-0.020 1.800          
ATOM   3833  CE3 TRP A 246      15.108   0.467  13.785-0.115 1.992          
ATOM   3834  HE3 TRP A 246      14.517   1.142  13.184 0.115 1.358          
ATOM   3835  CZ3 TRP A 246      16.375   0.827  14.313-0.115 1.992          
ATOM   3836  HZ3 TRP A 246      16.753   1.814  14.091 0.115 1.358          
ATOM   3837  CZ2 TRP A 246      16.619  -1.192  15.509-0.115 1.992          
ATOM   3838  HZ2 TRP A 246      17.162  -1.820  16.200 0.115 1.358          
ATOM   3839  CH2 TRP A 246      17.144  -0.005  15.081-0.115 1.992          
ATOM   3840  HH2 TRP A 246      18.090   0.339  15.471 0.115 1.358          
ATOM   3841  C   TRP A 246      11.959   0.552  15.076 0.510 2.000          
ATOM   3842  O   TRP A 246      12.329   0.089  16.163-0.510 1.700          
ATOM   3843  N   ALA A 247      12.113   1.842  14.766-0.470 1.850          
ATOM   3844  HN  ALA A 247      11.845   2.156  13.832 0.310 0.225          
ATOM   3845  CA  ALA A 247      12.793   2.754  15.683 0.070 2.275          
ATOM   3846  HA  ALA A 247      13.773   2.359  15.963 0.090 1.320          
ATOM   3847  CB  ALA A 247      12.916   4.068  14.967-0.270 2.060          
ATOM   3848  1HB ALA A 247      13.500   3.955  14.052 0.090 1.320          
ATOM   3849  2HB ALA A 247      11.947   4.481  14.681 0.090 1.320          
ATOM   3850  3HB ALA A 247      13.433   4.806  15.581 0.090 1.320          
ATOM   3851  C   ALA A 247      11.962   3.025  16.925 0.510 2.000          
ATOM   3852  O   ALA A 247      12.516   3.288  17.999-0.510 1.700          
ATOM   3853  N   THR A 248      10.640   2.956  16.806-0.470 1.850          
ATOM   3854  HN  THR A 248      10.232   2.725  15.907 0.310 0.225          
ATOM   3855  CA  THR A 248       9.784   3.195  17.958 0.070 2.275          
ATOM   3856  HA  THR A 248      10.246   3.965  18.580 0.090 1.320          
ATOM   3857  CB  THR A 248       8.342   3.736  17.635 0.140 2.275          
ATOM   3858  HB  THR A 248       7.761   2.967  17.118 0.090 1.320          
ATOM   3859  OG1 THR A 248       8.525   4.819  16.753-0.660 1.770          
ATOM   3860  HG1 THR A 248       8.670   4.436  15.882 0.430 0.225          
ATOM   3861  CG2 THR A 248       7.573   4.147  18.966-0.270 2.060          
ATOM   3862 1HG2 THR A 248       6.598   4.573  18.730 0.090 1.320          
ATOM   3863 2HG2 THR A 248       7.388   3.288  19.615 0.090 1.320          
ATOM   3864 3HG2 THR A 248       8.117   4.885  19.549 0.090 1.320          
ATOM   3865  C   THR A 248       9.706   1.967  18.847 0.510 2.000          
ATOM   3866  O   THR A 248       9.865   2.068  20.068-0.510 1.700          
ATOM   3867  N   THR A 249       9.511   0.796  18.244-0.470 1.850          
ATOM   3868  HN  THR A 249       9.416   0.732  17.238 0.310 0.225          
ATOM   3869  CA  THR A 249       9.298  -0.415  19.027 0.070 2.275          
ATOM   3870  HA  THR A 249       8.580  -0.183  19.818 0.090 1.320          
ATOM   3871  CB  THR A 249       8.743  -1.576  18.166 0.140 2.275          
ATOM   3872  HB  THR A 249       9.502  -2.027  17.530 0.090 1.320          
ATOM   3873  OG1 THR A 249       7.658  -1.171  17.343-0.660 1.770          
ATOM   3874  HG1 THR A 249       8.012  -0.711  16.585 0.430 0.225          
ATOM   3875  CG2 THR A 249       8.197  -2.609  19.158-0.270 2.060          
ATOM   3876 1HG2 THR A 249       7.745  -3.448  18.629 0.090 1.320          
ATOM   3877 2HG2 THR A 249       8.983  -3.021  19.788 0.090 1.320          
ATOM   3878 3HG2 THR A 249       7.433  -2.191  19.814 0.090 1.320          
ATOM   3879  C   THR A 249      10.586  -0.885  19.695 0.510 2.000          
ATOM   3880  O   THR A 249      10.648  -1.014  20.920-0.510 1.700          
ATOM   3881  N   TRP A 250      11.635  -1.126  18.911-0.470 1.850          
ATOM   3882  HN  TRP A 250      11.603  -0.906  17.925 0.310 0.225          
ATOM   3883  CA  TRP A 250      12.855  -1.694  19.474 0.070 2.275          
ATOM   3884  HA  TRP A 250      12.608  -2.273  20.369 0.090 1.320          
ATOM   3885  CB  TRP A 250      13.502  -2.693  18.518-0.180 2.175          
ATOM   3886  1HB TRP A 250      13.858  -2.170  17.628 0.090 1.320          
ATOM   3887  2HB TRP A 250      14.382  -3.144  18.975 0.090 1.320          
ATOM   3888  CG  TRP A 250      12.524  -3.810  18.052-0.030 1.992          
ATOM   3889  CD1 TRP A 250      11.572  -3.703  17.044 0.035 1.992          
ATOM   3890  HD1 TRP A 250      11.397  -2.786  16.501 0.115 1.358          
ATOM   3891  NE1 TRP A 250      10.848  -4.840  16.913-0.610 1.850          
ATOM   3892  HE1 TRP A 250      10.013  -4.939  16.350 0.380 0.225          
ATOM   3893  CE2 TRP A 250      11.384  -5.777  17.659 0.130 1.800          
ATOM   3894  CD2 TRP A 250      12.481  -5.148  18.413-0.020 1.800          
ATOM   3895  CE3 TRP A 250      13.213  -5.851  19.391-0.115 1.992          
ATOM   3896  HE3 TRP A 250      13.973  -5.361  19.979 0.115 1.358          
ATOM   3897  CZ3 TRP A 250      12.885  -7.195  19.569-0.115 1.992          
ATOM   3898  HZ3 TRP A 250      13.415  -7.797  20.291 0.115 1.358          
ATOM   3899  CZ2 TRP A 250      11.091  -7.127  17.843-0.115 1.992          
ATOM   3900  HZ2 TRP A 250      10.309  -7.627  17.290 0.115 1.358          
ATOM   3901  CH2 TRP A 250      11.860  -7.786  18.787-0.115 1.992          
ATOM   3902  HH2 TRP A 250      11.654  -8.836  18.936 0.115 1.358          
ATOM   3903  C   TRP A 250      13.852  -0.644  19.948 0.510 2.000          
ATOM   3904  O   TRP A 250      14.541  -0.853  20.957-0.510 1.700          
ATOM   3905  N   GLY A 251      13.970   0.466  19.230-0.470 1.850          
ATOM   3906  HN  GLY A 251      13.384   0.588  18.418 0.310 0.225          
ATOM   3907  CA  GLY A 251      14.867   1.517  19.655-0.020 2.175          
ATOM   3908  1HA GLY A 251      14.922   2.292  18.893 0.090 1.320          
ATOM   3909  2HA GLY A 251      15.877   1.123  19.786 0.090 1.320          
ATOM   3910  C   GLY A 251      14.412   2.132  20.959 0.510 2.000          
ATOM   3911  O   GLY A 251      15.157   2.157  21.944-0.510 1.700          
ATOM   3912  N   LEU A 252      13.168   2.611  20.977-0.470 1.850          
ATOM   3913  HN  LEU A 252      12.582   2.502  20.164 0.310 0.225          
ATOM   3914  CA  LEU A 252      12.662   3.335  22.134 0.070 2.275          
ATOM   3915  HA  LEU A 252      13.472   3.905  22.592 0.090 1.320          
ATOM   3916  CB  LEU A 252      11.484   4.288  21.829-0.180 2.175          
ATOM   3917  1HB LEU A 252      10.758   3.819  21.189 0.090 1.320          
ATOM   3918  2HB LEU A 252      10.941   4.475  22.761 0.090 1.320          
ATOM   3919  CG  LEU A 252      11.886   5.687  21.253-0.090 2.275          
ATOM   3920  HG  LEU A 252      12.362   5.529  20.285 0.090 1.320          
ATOM   3921  CD1 LEU A 252      10.554   6.407  21.051-0.270 2.060          
ATOM   3922 1HD1 LEU A 252      10.695   7.394  20.612 0.090 1.320          
ATOM   3923 2HD1 LEU A 252       9.899   5.851  20.385 0.090 1.320          
ATOM   3924 3HD1 LEU A 252      10.023   6.545  21.996 0.090 1.320          
ATOM   3925  CD2 LEU A 252      12.799   6.499  22.097-0.270 2.060          
ATOM   3926 1HD2 LEU A 252      12.423   6.552  23.120 0.090 1.320          
ATOM   3927 2HD2 LEU A 252      13.799   6.065  22.152 0.090 1.320          
ATOM   3928 3HD2 LEU A 252      12.914   7.517  21.729 0.090 1.320          
ATOM   3929  C   LEU A 252      12.182   2.393  23.238 0.510 2.000          
ATOM   3930  O   LEU A 252      12.457   2.629  24.422-0.510 1.700          
ATOM   3931  N   LEU A 253      11.500   1.311  22.874-0.470 1.850          
ATOM   3932  HN  LEU A 253      11.438   1.056  21.899 0.310 0.225          
ATOM   3933  CA  LEU A 253      10.898   0.384  23.826 0.070 2.275          
ATOM   3934  HA  LEU A 253      11.030   0.738  24.849 0.090 1.320          
ATOM   3935  CB  LEU A 253       9.377   0.253  23.547-0.180 2.175          
ATOM   3936  1HB LEU A 253       9.221  -0.372  22.671 0.090 1.320          
ATOM   3937  2HB LEU A 253       8.891  -0.305  24.348 0.090 1.320          
ATOM   3938  CG  LEU A 253       8.655   1.613  23.323-0.090 2.275          
ATOM   3939  HG  LEU A 253       9.205   2.294  22.674 0.090 1.320          
ATOM   3940  CD1 LEU A 253       7.313   1.289  22.675-0.270 2.060          
ATOM   3941 1HD1 LEU A 253       7.453   0.863  21.681 0.090 1.320          
ATOM   3942 2HD1 LEU A 253       6.740   0.568  23.260 0.090 1.320          
ATOM   3943 3HD1 LEU A 253       6.703   2.184  22.556 0.090 1.320          
ATOM   3944  CD2 LEU A 253       8.437   2.219  24.711-0.270 2.060          
ATOM   3945 1HD2 LEU A 253       7.925   3.175  24.653 0.090 1.320          
ATOM   3946 2HD2 LEU A 253       7.851   1.555  25.345 0.090 1.320          
ATOM   3947 3HD2 LEU A 253       9.388   2.411  25.210 0.090 1.320          
ATOM   3948  C   LEU A 253      11.602  -0.969  23.749 0.510 2.000          
ATOM   3949  O   LEU A 253      12.641  -1.119  23.102-0.510 1.700          
ATOM   3950  N   ASN A 254      11.052  -1.946  24.465-0.470 1.850          
ATOM   3951  HN  ASN A 254      10.122  -1.753  24.805 0.310 0.225          
ATOM   3952  CA  ASN A 254      11.389  -3.343  24.243 0.070 2.275          
ATOM   3953  HA  ASN A 254      12.446  -3.426  23.985 0.090 1.320          
ATOM   3954  CB  ASN A 254      11.109  -4.258  25.480-0.180 2.175          
ATOM   3955  1HB ASN A 254      11.191  -5.322  25.265 0.090 1.320          
ATOM   3956  2HB ASN A 254      11.883  -4.046  26.218 0.090 1.320          
ATOM   3957  CG  ASN A 254       9.742  -3.974  26.122 0.550 2.000          
ATOM   3958  OD1 ASN A 254       8.648  -3.826  25.555-0.550 1.700          
ATOM   3959  ND2 ASN A 254       9.714  -4.168  27.453-0.620 1.850          
ATOM   3960 1HD2 ASN A 254       8.819  -4.086  27.918 0.320 0.225          
ATOM   3961 2HD2 ASN A 254      10.553  -4.325  27.988 0.300 0.225          
ATOM   3962  C   ASN A 254      10.597  -3.840  23.036 0.510 2.000          
ATOM   3963  O   ASN A 254       9.937  -3.070  22.338-0.510 1.700          
ATOM   3964  N   GLY A 255      10.653  -5.139  22.777-0.470 1.850          
ATOM   3965  HN  GLY A 255      11.189  -5.722  23.393 0.310 0.225          
ATOM   3966  CA  GLY A 255      10.071  -5.758  21.596-0.020 2.175          
ATOM   3967  1HA GLY A 255      10.095  -6.841  21.707 0.090 1.320          
ATOM   3968  2HA GLY A 255      10.725  -5.527  20.755 0.090 1.320          
ATOM   3969  C   GLY A 255       8.671  -5.374  21.139 0.510 2.000          
ATOM   3970  O   GLY A 255       8.301  -5.646  19.992-0.510 1.700          
ATOM   3971  N   LYS A 256       7.856  -4.809  22.026-0.470 1.850          
ATOM   3972  HN  LYS A 256       8.253  -4.250  22.776 0.310 0.225          
ATOM   3973  CA  LYS A 256       6.430  -4.690  21.769 0.070 2.275          
ATOM   3974  HA  LYS A 256       6.317  -4.520  20.694 0.090 1.320          
ATOM   3975  CB  LYS A 256       5.492  -5.858  22.082-0.180 2.175          
ATOM   3976  1HB LYS A 256       4.489  -5.679  21.689 0.090 1.320          
ATOM   3977  2HB LYS A 256       5.867  -6.715  21.518 0.090 1.320          
ATOM   3978  CG  LYS A 256       5.463  -6.166  23.577-0.180 2.175          
ATOM   3979  1HG LYS A 256       6.468  -6.209  24.003 0.090 1.320          
ATOM   3980  2HG LYS A 256       4.912  -5.388  24.110 0.090 1.320          
ATOM   3981  CD  LYS A 256       4.763  -7.505  23.654-0.180 2.175          
ATOM   3982  1HD LYS A 256       3.947  -7.549  22.928 0.090 1.320          
ATOM   3983  2HD LYS A 256       5.448  -8.306  23.367 0.090 1.320          
ATOM   3984  CE  LYS A 256       4.143  -7.781  24.999 0.210 2.175          
ATOM   3985  1HE LYS A 256       3.402  -7.012  25.226 0.050 1.320          
ATOM   3986  2HE LYS A 256       3.581  -8.713  24.924 0.050 1.320          
ATOM   3987  NZ  LYS A 256       5.012  -7.911  26.161-0.300 1.850          
ATOM   3988  1HZ LYS A 256       5.322  -6.993  26.494 0.330 0.225          
ATOM   3989  2HZ LYS A 256       4.495  -8.271  26.951 0.330 0.225          
ATOM   3990  3HZ LYS A 256       5.818  -8.488  25.989 0.330 0.225          
ATOM   3991  C   LYS A 256       5.903  -3.370  22.320 0.510 2.000          
ATOM   3992  O   LYS A 256       6.643  -2.576  22.907-0.510 1.700          
ATOM   3993  N   TRP A 257       4.606  -3.131  22.110-0.470 1.850          
ATOM   3994  HN  TRP A 257       4.069  -3.781  21.559 0.310 0.225          
ATOM   3995  CA  TRP A 257       3.936  -1.948  22.648 0.070 2.275          
ATOM   3996  HA  TRP A 257       4.613  -1.089  22.644 0.090 1.320          
ATOM   3997  CB  TRP A 257       2.654  -1.565  21.887-0.180 2.175          
ATOM   3998  1HB TRP A 257       1.925  -2.377  21.914 0.090 1.320          
ATOM   3999  2HB TRP A 257       2.168  -0.702  22.343 0.090 1.320          
ATOM   4000  CG  TRP A 257       2.935  -1.236  20.396-0.030 1.992          
ATOM   4001  CD1 TRP A 257       2.706  -2.060  19.385 0.035 1.992          
ATOM   4002  HD1 TRP A 257       2.302  -3.061  19.468 0.115 1.358          
ATOM   4003  NE1 TRP A 257       3.166  -1.430  18.186-0.610 1.850          
ATOM   4004  HE1 TRP A 257       3.196  -1.899  17.290 0.380 0.225          
ATOM   4005  CE2 TRP A 257       3.485  -0.109  18.450 0.130 1.800          
ATOM   4006  CD2 TRP A 257       3.519  -0.053  19.905-0.020 1.800          
ATOM   4007  CE3 TRP A 257       3.961   1.077  20.523-0.115 1.992          
ATOM   4008  HE3 TRP A 257       3.964   1.146  21.601 0.115 1.358          
ATOM   4009  CZ3 TRP A 257       4.341   2.180  19.746-0.115 1.992          
ATOM   4010  HZ3 TRP A 257       4.664   3.089  20.232 0.115 1.358          
ATOM   4011  CZ2 TRP A 257       3.949   0.919  17.654-0.115 1.992          
ATOM   4012  HZ2 TRP A 257       3.977   0.837  16.583 0.115 1.358          
ATOM   4013  CH2 TRP A 257       4.360   2.090  18.361-0.115 1.992          
ATOM   4014  HH2 TRP A 257       4.699   2.942  17.790 0.115 1.358          
ATOM   4015  C   TRP A 257       3.544  -2.282  24.083 0.510 2.000          
ATOM   4016  O   TRP A 257       2.391  -2.593  24.396-0.510 1.700          
ATOM   4017  N   ASP A 258       4.518  -2.200  24.979-0.470 1.850          
ATOM   4018  HN  ASP A 258       5.454  -1.953  24.673 0.310 0.225          
ATOM   4019  CA  ASP A 258       4.314  -2.641  26.352 0.070 2.275          
ATOM   4020  HA  ASP A 258       3.474  -3.338  26.382 0.090 1.320          
ATOM   4021  CB  ASP A 258       5.431  -3.509  26.835-0.280 2.175          
ATOM   4022  1HB ASP A 258       5.722  -4.204  26.050 0.090 1.320          
ATOM   4023  2HB ASP A 258       6.318  -2.906  27.008 0.090 1.320          
ATOM   4024  CG  ASP A 258       5.161  -4.375  28.116 0.620 2.000          
ATOM   4025  OD1 ASP A 258       5.382  -5.589  28.159-0.760 1.700          
ATOM   4026  OD2 ASP A 258       4.760  -3.755  29.102-0.760 1.700          
ATOM   4027  C   ASP A 258       3.863  -1.424  27.145 0.510 2.000          
ATOM   4028  O   ASP A 258       4.665  -0.536  27.439-0.510 1.700          
ATOM   4029  N   ARG A 259       2.579  -1.381  27.494-0.470 1.850          
ATOM   4030  HN  ARG A 259       2.001  -2.185  27.320 0.310 0.225          
ATOM   4031  CA  ARG A 259       2.061  -0.223  28.212 0.070 2.275          
ATOM   4032  HA  ARG A 259       2.336   0.710  27.733 0.090 1.320          
ATOM   4033  CB  ARG A 259       0.535  -0.345  28.347-0.180 2.175          
ATOM   4034  1HB ARG A 259       0.273  -1.360  28.656 0.090 1.320          
ATOM   4035  2HB ARG A 259       0.148   0.314  29.130 0.090 1.320          
ATOM   4036  CG  ARG A 259      -0.107   0.083  27.002-0.180 2.175          
ATOM   4037  1HG ARG A 259      -0.237   1.167  26.953 0.090 1.320          
ATOM   4038  2HG ARG A 259       0.507  -0.210  26.148 0.090 1.320          
ATOM   4039  CD  ARG A 259      -1.484  -0.676  27.002 0.200 2.175          
ATOM   4040  1HD ARG A 259      -1.422  -1.734  27.258 0.090 1.320          
ATOM   4041  2HD ARG A 259      -2.200  -0.205  27.680 0.090 1.320          
ATOM   4042  NE  ARG A 259      -1.942  -0.515  25.611-0.700 1.850          
ATOM   4043  HE  ARG A 259      -2.714   0.189  25.567 0.440 0.225          
ATOM   4044  CZ  ARG A 259      -1.721  -1.429  24.625 0.640 2.000          
ATOM   4045  NH1 ARG A 259      -0.867  -2.442  24.730-0.800 1.850          
ATOM   4046 1HH1 ARG A 259      -0.678  -3.061  23.954 0.460 0.225          
ATOM   4047 2HH1 ARG A 259      -0.218  -2.479  25.501 0.460 0.225          
ATOM   4048  NH2 ARG A 259      -2.394  -1.342  23.511-0.800 1.850          
ATOM   4049 1HH2 ARG A 259      -2.127  -1.823  22.645 0.460 0.225          
ATOM   4050 2HH2 ARG A 259      -3.085  -0.605  23.426 0.460 0.225          
ATOM   4051  C   ARG A 259       2.572  -0.183  29.643 0.510 2.000          
ATOM   4052  O   ARG A 259       2.860   0.895  30.174-0.510 1.700          
ATOM   4053  N   ASP A 260       2.681  -1.345  30.287-0.470 1.850          
ATOM   4054  HN  ASP A 260       2.507  -2.231  29.829 0.310 0.225          
ATOM   4055  CA  ASP A 260       3.265  -1.395  31.621 0.070 2.275          
ATOM   4056  HA  ASP A 260       2.717  -0.698  32.245 0.090 1.320          
ATOM   4057  CB  ASP A 260       3.152  -2.765  32.207-0.280 2.175          
ATOM   4058  1HB ASP A 260       3.695  -3.496  31.602 0.090 1.320          
ATOM   4059  2HB ASP A 260       3.593  -2.803  33.203 0.090 1.320          
ATOM   4060  CG  ASP A 260       1.758  -3.159  32.316 0.620 2.000          
ATOM   4061  OD1 ASP A 260       0.944  -2.525  32.964-0.760 1.700          
ATOM   4062  OD2 ASP A 260       1.426  -4.174  31.647-0.760 1.700          
ATOM   4063  C   ASP A 260       4.722  -0.941  31.601 0.510 2.000          
ATOM   4064  O   ASP A 260       5.194  -0.296  32.544-0.510 1.700          
ATOM   4065  N   TYR A 261       5.442  -1.256  30.518-0.470 1.850          
ATOM   4066  HN  TYR A 261       5.049  -1.956  29.883 0.310 0.225          
ATOM   4067  CA  TYR A 261       6.873  -0.959  30.441 0.070 2.275          
ATOM   4068  HA  TYR A 261       7.352  -1.403  31.315 0.090 1.320          
ATOM   4069  CB  TYR A 261       7.512  -1.571  29.121-0.180 2.175          
ATOM   4070  1HB TYR A 261       7.380  -2.653  29.113 0.090 1.320          
ATOM   4071  2HB TYR A 261       6.999  -1.178  28.245 0.090 1.320          
ATOM   4072  CG  TYR A 261       8.962  -1.240  29.017 0.000 1.992          
ATOM   4073  CD1 TYR A 261       9.479  -0.285  28.103-0.115 1.992          
ATOM   4074  HD1 TYR A 261       8.819   0.172  27.379 0.115 1.358          
ATOM   4075  CE1 TYR A 261      10.813   0.168  28.193-0.115 1.992          
ATOM   4076  HE1 TYR A 261      11.174   0.924  27.510 0.115 1.358          
ATOM   4077  CZ  TYR A 261      11.649  -0.417  29.116 0.110 1.992          
ATOM   4078  OH  TYR A 261      13.026  -0.090  29.197-0.540 1.770          
ATOM   4079  HH  TYR A 261      13.364   0.362  28.433 0.430 0.225          
ATOM   4080  CD2 TYR A 261       9.825  -1.802  29.938-0.115 1.992          
ATOM   4081  HD2 TYR A 261       9.454  -2.532  30.643 0.115 1.358          
ATOM   4082  CE2 TYR A 261      11.141  -1.463  29.977-0.115 1.992          
ATOM   4083  HE2 TYR A 261      11.799  -1.936  30.692 0.115 1.358          
ATOM   4084  C   TYR A 261       7.153   0.534  30.455 0.510 2.000          
ATOM   4085  O   TYR A 261       8.179   0.973  30.984-0.510 1.700          
ATOM   4086  N   VAL A 262       6.246   1.335  29.898-0.470 1.850          
ATOM   4087  HN  VAL A 262       5.409   0.929  29.495 0.310 0.225          
ATOM   4088  CA  VAL A 262       6.497   2.758  29.759 0.070 2.275          
ATOM   4089  HA  VAL A 262       7.568   2.936  29.638 0.090 1.320          
ATOM   4090  CB  VAL A 262       5.812   3.413  28.580-0.090 2.275          
ATOM   4091  HB  VAL A 262       6.045   4.480  28.551 0.090 1.320          
ATOM   4092  CG1 VAL A 262       6.352   2.784  27.279-0.270 2.060          
ATOM   4093 1HG1 VAL A 262       7.434   2.887  27.221 0.090 1.320          
ATOM   4094 2HG1 VAL A 262       6.117   1.721  27.203 0.090 1.320          
ATOM   4095 3HG1 VAL A 262       5.927   3.274  26.402 0.090 1.320          
ATOM   4096  CG2 VAL A 262       4.267   3.230  28.635-0.270 2.060          
ATOM   4097 1HG2 VAL A 262       3.791   3.931  27.955 0.090 1.320          
ATOM   4098 2HG2 VAL A 262       3.985   2.227  28.324 0.090 1.320          
ATOM   4099 3HG2 VAL A 262       3.825   3.398  29.613 0.090 1.320          
ATOM   4100  C   VAL A 262       6.088   3.539  30.993 0.510 2.000          
ATOM   4101  O   VAL A 262       6.231   4.769  31.021-0.510 1.700          
ATOM   4102  N   LYS A 263       5.603   2.861  32.024-0.470 1.850          
ATOM   4103  HN  LYS A 263       5.557   1.849  31.981 0.310 0.225          
ATOM   4104  CA  LYS A 263       5.044   3.550  33.178 0.070 2.275          
ATOM   4105  HA  LYS A 263       4.357   4.314  32.811 0.090 1.320          
ATOM   4106  CB  LYS A 263       4.257   2.623  34.060-0.180 2.175          
ATOM   4107  1HB LYS A 263       4.865   1.739  34.267 0.090 1.320          
ATOM   4108  2HB LYS A 263       4.090   3.091  35.033 0.090 1.320          
ATOM   4109  CG  LYS A 263       2.959   2.245  33.484-0.180 2.175          
ATOM   4110  1HG LYS A 263       2.291   3.109  33.466 0.090 1.320          
ATOM   4111  2HG LYS A 263       3.088   1.921  32.451 0.090 1.320          
ATOM   4112  CD  LYS A 263       2.355   1.066  34.327-0.180 2.175          
ATOM   4113  1HD LYS A 263       2.971   0.169  34.235 0.090 1.320          
ATOM   4114  2HD LYS A 263       2.327   1.322  35.388 0.090 1.320          
ATOM   4115  CE  LYS A 263       0.919   0.857  33.782 0.210 2.175          
ATOM   4116  1HE LYS A 263       0.303   1.722  34.033 0.050 1.320          
ATOM   4117  2HE LYS A 263       0.924   0.785  32.692 0.050 1.320          
ATOM   4118  NZ  LYS A 263       0.232  -0.400  34.321-0.300 1.850          
ATOM   4119  1HZ LYS A 263      -0.752  -0.400  34.108 0.330 0.225          
ATOM   4120  2HZ LYS A 263       0.598  -1.239  33.817 0.330 0.225          
ATOM   4121  3HZ LYS A 263       0.384  -0.544  35.304 0.330 0.225          
ATOM   4122  C   LYS A 263       6.155   4.256  33.949 0.510 2.000          
ATOM   4123  O   LYS A 263       7.078   3.607  34.452-0.510 1.700          
ATOM   4124  N   GLY A 264       6.076   5.584  34.023-0.470 1.850          
ATOM   4125  HN  GLY A 264       5.295   6.046  33.586 0.310 0.225          
ATOM   4126  CA  GLY A 264       7.033   6.377  34.771-0.020 2.175          
ATOM   4127  1HA GLY A 264       7.071   6.007  35.798 0.090 1.320          
ATOM   4128  2HA GLY A 264       6.679   7.405  34.841 0.090 1.320          
ATOM   4129  C   GLY A 264       8.451   6.407  34.249 0.510 2.000          
ATOM   4130  O   GLY A 264       9.373   6.697  35.019-0.510 1.700          
ATOM   4131  N   ARG A 265       8.662   6.123  32.968-0.470 1.850          
ATOM   4132  HN  ARG A 265       7.878   5.868  32.388 0.310 0.225          
ATOM   4133  CA  ARG A 265       9.999   6.036  32.398 0.070 2.275          
ATOM   4134  HA  ARG A 265      10.721   5.916  33.207 0.090 1.320          
ATOM   4135  CB  ARG A 265      10.170   4.795  31.500-0.180 2.175          
ATOM   4136  1HB ARG A 265       9.447   4.060  31.854 0.090 1.320          
ATOM   4137  2HB ARG A 265       9.850   5.029  30.483 0.090 1.320          
ATOM   4138  CG  ARG A 265      11.522   4.101  31.437-0.180 2.175          
ATOM   4139  1HG ARG A 265      12.223   4.741  30.896 0.090 1.320          
ATOM   4140  2HG ARG A 265      11.931   4.008  32.443 0.090 1.320          
ATOM   4141  CD  ARG A 265      11.507   2.703  30.768 0.200 2.175          
ATOM   4142  1HD ARG A 265      11.084   2.777  29.765 0.090 1.320          
ATOM   4143  2HD ARG A 265      12.514   2.308  30.639 0.090 1.320          
ATOM   4144  NE  ARG A 265      10.631   1.795  31.607-0.700 1.850          
ATOM   4145  HE  ARG A 265       9.650   1.650  31.312 0.440 0.225          
ATOM   4146  CZ  ARG A 265      11.145   1.095  32.604 0.640 2.000          
ATOM   4147  NH1 ARG A 265      12.402   0.996  32.871-0.800 1.850          
ATOM   4148 1HH1 ARG A 265      12.766   0.511  33.678 0.460 0.225          
ATOM   4149 2HH1 ARG A 265      13.084   1.405  32.248 0.460 0.225          
ATOM   4150  NH2 ARG A 265      10.303   0.452  33.438-0.800 1.850          
ATOM   4151 1HH2 ARG A 265      10.593  -0.054  34.262 0.460 0.225          
ATOM   4152 2HH2 ARG A 265       9.303   0.538  33.283 0.460 0.225          
ATOM   4153  C   ARG A 265      10.370   7.309  31.648 0.510 2.000          
ATOM   4154  O   ARG A 265       9.551   7.875  30.918-0.510 1.700          
ATOM   4155  N   ASN A 266      11.617   7.742  31.827-0.470 1.850          
ATOM   4156  HN  ASN A 266      12.283   7.135  32.302 0.310 0.225          
ATOM   4157  CA  ASN A 266      12.204   8.749  30.956 0.070 2.275          
ATOM   4158  HA  ASN A 266      11.482   9.541  30.798 0.090 1.320          
ATOM   4159  CB  ASN A 266      13.585   9.337  31.507-0.180 2.175          
ATOM   4160  1HB ASN A 266      14.221   8.541  31.895 0.090 1.320          
ATOM   4161  2HB ASN A 266      14.162   9.881  30.760 0.090 1.320          
ATOM   4162  CG  ASN A 266      13.181  10.333  32.589 0.550 2.000          
ATOM   4163  OD1 ASN A 266      12.325  11.145  32.441-0.550 1.700          
ATOM   4164  ND2 ASN A 266      14.108  10.387  33.527-0.620 1.850          
ATOM   4165 1HD2 ASN A 266      14.032  11.081  34.256 0.320 0.225          
ATOM   4166 2HD2 ASN A 266      14.866   9.718  33.556 0.300 0.225          
ATOM   4167  C   ASN A 266      12.503   8.105  29.607 0.510 2.000          
ATOM   4168  O   ASN A 266      12.303   6.902  29.410-0.510 1.700          
ATOM   4169  N   VAL A 267      12.995   8.904  28.656-0.470 1.850          
ATOM   4170  HN  VAL A 267      13.180   9.878  28.832 0.310 0.225          
ATOM   4171  CA  VAL A 267      13.334   8.309  27.369 0.070 2.275          
ATOM   4172  HA  VAL A 267      12.466   7.739  27.026 0.090 1.320          
ATOM   4173  CB  VAL A 267      13.639   9.342  26.278-0.090 2.275          
ATOM   4174  HB  VAL A 267      14.489   9.944  26.606 0.090 1.320          
ATOM   4175  CG1 VAL A 267      14.020   8.698  24.934-0.270 2.060          
ATOM   4176 1HG1 VAL A 267      14.140   9.438  24.144 0.090 1.320          
ATOM   4177 2HG1 VAL A 267      14.969   8.161  24.997 0.090 1.320          
ATOM   4178 3HG1 VAL A 267      13.266   7.978  24.621 0.090 1.320          
ATOM   4179  CG2 VAL A 267      12.458  10.266  26.019-0.270 2.060          
ATOM   4180 1HG2 VAL A 267      11.581   9.710  25.684 0.090 1.320          
ATOM   4181 2HG2 VAL A 267      12.168  10.811  26.918 0.090 1.320          
ATOM   4182 3HG2 VAL A 267      12.692  11.013  25.261 0.090 1.320          
ATOM   4183  C   VAL A 267      14.431   7.267  27.557 0.510 2.000          
ATOM   4184  O   VAL A 267      14.517   6.294  26.798-0.510 1.700          
ATOM   4185  N   ASP A 268      15.271   7.444  28.577-0.470 1.850          
ATOM   4186  HN  ASP A 268      15.152   8.219  29.207 0.310 0.225          
ATOM   4187  CA  ASP A 268      16.233   6.434  29.006 0.070 2.275          
ATOM   4188  HA  ASP A 268      16.019   5.465  28.547 0.090 1.320          
ATOM   4189  CB  ASP A 268      17.586   6.962  28.551-0.280 2.175          
ATOM   4190  1HB ASP A 268      17.547   7.334  27.528 0.090 1.320          
ATOM   4191  2HB ASP A 268      17.961   7.770  29.179 0.090 1.320          
ATOM   4192  CG  ASP A 268      18.582   5.856  28.547 0.620 2.000          
ATOM   4193  OD1 ASP A 268      18.314   4.890  27.719-0.760 1.700          
ATOM   4194  OD2 ASP A 268      19.729   5.898  29.133-0.760 1.700          
ATOM   4195  C   ASP A 268      16.175   6.322  30.524 0.510 2.000          
ATOM   4196  O   ASP A 268      16.383   7.317  31.228-0.510 1.700          
ATOM   4197  N   GLY A 269      15.917   5.115  31.031-0.470 1.850          
ATOM   4198  HN  GLY A 269      15.899   4.343  30.384 0.310 0.225          
ATOM   4199  CA  GLY A 269      15.896   4.885  32.465-0.020 2.175          
ATOM   4200  1HA GLY A 269      16.766   5.364  32.922 0.090 1.320          
ATOM   4201  2HA GLY A 269      16.002   3.817  32.649 0.090 1.320          
ATOM   4202  C   GLY A 269      14.637   5.399  33.151 0.510 2.000          
ATOM   4203  O   GLY A 269      13.773   6.040  32.554-0.510 1.700          
ATOM   4204  N   THR A 270      14.574   5.151  34.460-0.470 1.850          
ATOM   4205  HN  THR A 270      15.350   4.752  34.972 0.310 0.225          
ATOM   4206  CA  THR A 270      13.398   5.438  35.280 0.070 2.275          
ATOM   4207  HA  THR A 270      12.519   5.478  34.636 0.090 1.320          
ATOM   4208  CB  THR A 270      13.171   4.365  36.293 0.140 2.275          
ATOM   4209  HB  THR A 270      12.496   4.690  37.091 0.090 1.320          
ATOM   4210  OG1 THR A 270      14.386   3.936  36.856-0.660 1.770          
ATOM   4211  HG1 THR A 270      14.649   4.567  37.528 0.430 0.225          
ATOM   4212  CG2 THR A 270      12.546   3.130  35.518-0.270 2.060          
ATOM   4213 1HG2 THR A 270      13.221   2.780  34.740 0.090 1.320          
ATOM   4214 2HG2 THR A 270      12.375   2.306  36.212 0.090 1.320          
ATOM   4215 3HG2 THR A 270      11.587   3.383  35.065 0.090 1.320          
ATOM   4216  C   THR A 270      13.487   6.819  35.926 0.510 2.000          
ATOM   4217  O   THR A 270      14.567   7.264  36.323-0.510 1.700          
ATOM   4218  N   LEU A 271      12.329   7.486  36.028-0.470 1.850          
ATOM   4219  HN  LEU A 271      11.462   7.056  35.740 0.310 0.225          
ATOM   4220  CA  LEU A 271      12.264   8.862  36.526 0.070 2.275          
ATOM   4221  HA  LEU A 271      12.938   9.455  35.908 0.090 1.320          
ATOM   4222  CB  LEU A 271      10.849   9.371  36.383-0.180 2.175          
ATOM   4223  1HB LEU A 271      10.545   9.251  35.343 0.090 1.320          
ATOM   4224  2HB LEU A 271      10.175   8.740  36.966 0.090 1.320          
ATOM   4225  CG  LEU A 271      10.625  10.814  36.767-0.090 2.275          
ATOM   4226  HG  LEU A 271      10.820  10.854  37.842 0.090 1.320          
ATOM   4227  CD1 LEU A 271      11.646  11.836  36.184-0.270 2.060          
ATOM   4228 1HD1 LEU A 271      12.665  11.633  36.516 0.090 1.320          
ATOM   4229 2HD1 LEU A 271      11.637  11.834  35.094 0.090 1.320          
ATOM   4230 3HD1 LEU A 271      11.421  12.851  36.514 0.090 1.320          
ATOM   4231  CD2 LEU A 271       9.213  11.300  36.676-0.270 2.060          
ATOM   4232 1HD2 LEU A 271       9.108  12.295  37.111 0.090 1.320          
ATOM   4233 2HD2 LEU A 271       8.880  11.354  35.639 0.090 1.320          
ATOM   4234 3HD2 LEU A 271       8.532  10.640  37.215 0.090 1.320          
ATOM   4235  C   LEU A 271      12.757   8.979  37.969 0.510 2.000          
ATOM   4236  O   LEU A 271      13.647   9.784  38.265-0.510 1.700          
ATOM   4237  N   MET A 272      12.204   8.185  38.878-0.470 1.850          
ATOM   4238  HN  MET A 272      11.687   7.369  38.612 0.310 0.225          
ATOM   4239  CA  MET A 272      12.601   8.280  40.283 0.070 2.275          
ATOM   4240  HA  MET A 272      13.144   9.207  40.478 0.090 1.320          
ATOM   4241  CB  MET A 272      11.310   8.377  41.228-0.180 2.175          
ATOM   4242  1HB MET A 272      10.801   7.416  41.152 0.090 1.320          
ATOM   4243  2HB MET A 272      11.649   8.422  42.265 0.090 1.320          
ATOM   4244  CG  MET A 272      10.310   9.476  40.955-0.140 2.175          
ATOM   4245  1HG MET A 272      10.115   9.579  39.888 0.090 1.320          
ATOM   4246  2HG MET A 272       9.367   9.254  41.455 0.090 1.320          
ATOM   4247  SD  MET A 272      11.012  11.027  41.654-0.090 2.000          
ATOM   4248  CE  MET A 272       9.604  12.008  41.135-0.220 2.060          
ATOM   4249  1HE MET A 272       8.686  11.644  41.596 0.090 1.320          
ATOM   4250  2HE MET A 272       9.752  13.045  41.436 0.090 1.320          
ATOM   4251  3HE MET A 272       9.497  11.980  40.051 0.090 1.320          
ATOM   4252  C   MET A 272      13.608   7.191  40.690 0.340 2.000          
ATOM   4253  O   MET A 272      13.213   6.023  40.594-0.670 1.700          
ATOM   4254  OXT MET A 272      14.735   7.492  41.180-0.670 1.700          
ATOM   4255  C1  RET r 401      -7.845  -0.045  -4.990 0.000 2.275          
ATOM   4256  C2  RET r 401      -8.861   0.274  -6.116-0.180 2.175          
ATOM   4257  H21 RET r 401      -8.557  -0.268  -7.020 0.090 1.320          
ATOM   4258  H22 RET r 401      -8.785   1.341  -6.359 0.090 1.320          
ATOM   4259  C3  RET r 401     -10.308  -0.008  -5.759-0.180 2.175          
ATOM   4260  H31 RET r 401     -10.455  -1.067  -5.523 0.090 1.320          
ATOM   4261  H32 RET r 401     -10.961   0.227  -6.607 0.090 1.320          
ATOM   4262  C4  RET r 401     -10.667   0.852  -4.556-0.180 2.175          
ATOM   4263  H41 RET r 401     -11.643   0.576  -4.142 0.090 1.320          
ATOM   4264  H42 RET r 401     -10.785   1.900  -4.877 0.090 1.320          
ATOM   4265  C5  RET r 401      -9.643   0.822  -3.440 0.000 2.090          
ATOM   4266  C6  RET r 401      -8.341   0.425  -3.605 0.000 2.090          
ATOM   4267  C7  RET r 401      -7.399   0.447  -2.482-0.150 2.090          
ATOM   4268  H71 RET r 401      -7.762   0.949  -1.591 0.150 1.250          
ATOM   4269  C8  RET r 401      -6.119  -0.040  -2.437-0.150 2.090          
ATOM   4270  H81 RET r 401      -5.739  -0.588  -3.288 0.150 1.250          
ATOM   4271  C9  RET r 401      -5.124   0.120  -1.400 0.000 2.090          
ATOM   4272  C10 RET r 401      -3.835  -0.299  -1.664-0.150 2.090          
ATOM   4273 H101 RET r 401      -3.634  -0.709  -2.651 0.150 1.250          
ATOM   4274  C11 RET r 401      -2.724  -0.252  -0.770-0.150 2.090          
ATOM   4275 H111 RET r 401      -2.920   0.049   0.254 0.150 1.250          
ATOM   4276  C12 RET r 401      -1.439  -0.606  -1.116-0.150 2.090          
ATOM   4277 H121 RET r 401      -1.242  -0.829  -2.158 0.150 1.250          
ATOM   4278  C13 RET r 401      -0.345  -0.770  -0.208 0.000 2.090          
ATOM   4279  C14 RET r 401       0.924  -1.111  -0.659-0.150 2.090          
ATOM   4280 H141 RET r 401       1.169  -0.984  -1.710 0.150 1.250          
ATOM   4281  C15 RET r 401       1.934  -1.639   0.176 0.370 2.090          
ATOM   4282  H15 RET r 401       1.662  -2.174   1.084 0.200 0.900          
ATOM   4283  C16 RET r 401      -6.571   0.721  -5.407-0.270 2.060          
ATOM   4284 H161 RET r 401      -6.773   1.792  -5.420 0.090 1.320          
ATOM   4285 H162 RET r 401      -6.293   0.432  -6.425 0.090 1.320          
ATOM   4286 H163 RET r 401      -5.710   0.579  -4.759 0.090 1.320          
ATOM   4287  C17 RET r 401      -7.623  -1.578  -4.951-0.270 2.060          
ATOM   4288 H171 RET r 401      -7.298  -1.939  -5.935 0.090 1.320          
ATOM   4289 H172 RET r 401      -8.555  -2.086  -4.681 0.090 1.320          
ATOM   4290 H173 RET r 401      -6.878  -1.893  -4.218 0.090 1.320          
ATOM   4291  C18 RET r 401     -10.276   1.246  -2.146-0.270 2.060          
ATOM   4292 H181 RET r 401     -10.958   0.445  -1.835 0.090 1.320          
ATOM   4293 H182 RET r 401     -10.911   2.128  -2.299 0.090 1.320          
ATOM   4294 H183 RET r 401      -9.581   1.458  -1.335 0.090 1.320          
ATOM   4295  C19 RET r 401      -5.483   0.779  -0.095-0.270 2.060          
ATOM   4296 H191 RET r 401      -5.733   0.029   0.666 0.090 1.320          
ATOM   4297 H192 RET r 401      -6.348   1.434  -0.211 0.090 1.320          
ATOM   4298 H193 RET r 401      -4.664   1.396   0.283 0.090 1.320          
ATOM   4299  C20 RET r 401      -0.554  -0.518   1.251-0.270 2.060          
ATOM   4300 H201 RET r 401       0.157  -1.053   1.884 0.090 1.320          
ATOM   4301 H202 RET r 401      -1.560  -0.781   1.552 0.090 1.320          
ATOM   4302 H203 RET r 401      -0.406   0.548   1.457 0.090 1.320          
ATOM   4303  O   HOH o 501     -16.750 -22.546 -30.498-0.834 1.768          
ATOM   4304  H1  HOH o 501     -17.388 -21.776 -30.471 0.417 0.225          
ATOM   4305  H2  HOH o 501     -15.956 -22.299 -31.055 0.417 0.225          
ATOM   4306  O   HOH o 502      -1.663   5.047 -15.024-0.834 1.768          
ATOM   4307  H1  HOH o 502      -1.359   5.929 -14.654 0.417 0.225          
ATOM   4308  H2  HOH o 502      -1.006   4.333 -14.723 0.417 0.225          
ATOM   4309  O   HOH o 503      -3.227  26.453  25.433-0.834 1.768          
ATOM   4310  H1  HOH o 503      -3.215  27.372  25.039 0.417 0.225          
ATOM   4311  H2  HOH o 503      -3.304  26.520  26.428 0.417 0.225          
ATOM   4312  O   HOH o 504     -15.773   3.667  21.593-0.834 1.768          
ATOM   4313  H1  HOH o 504     -16.254   4.524  21.409 0.417 0.225          
ATOM   4314  H2  HOH o 504     -15.233   3.764  22.429 0.417 0.225          
ATOM   4315  O   HOH o 505      -4.402 -11.274   0.331-0.834 1.768          
ATOM   4316  H1  HOH o 505      -3.549 -10.745   0.268 0.417 0.225          
ATOM   4317  H2  HOH o 505      -4.172 -12.246   0.414 0.417 0.225          
ATOM   4318  O   HOH o 506      -2.301   0.587  -9.773-0.834 1.768          
ATOM   4319  H1  HOH o 506      -2.708   1.369  -9.285 0.417 0.225          
ATOM   4320  H2  HOH o 506      -3.023  -0.081  -9.975 0.417 0.225          
ATOM   4321  O   HOH o 507       4.570  -2.297  -4.614-0.834 1.768          
ATOM   4322  H1  HOH o 507       4.350  -1.409  -4.185 0.417 0.225          
ATOM   4323  H2  HOH o 507       5.141  -2.124  -5.417 0.417 0.225          
ATOM   4324  O   HOH o 508      29.420   6.499 -20.091-0.834 1.768          
ATOM   4325  H1  HOH o 508      30.244   6.093 -20.487 0.417 0.225          
ATOM   4326  H2  HOH o 508      28.974   7.079 -20.773 0.417 0.225          
ATOM   4327  O   HOH o 509      -6.650  -2.639   0.820-0.834 1.768          
ATOM   4328  H1  HOH o 509      -6.964  -2.115   1.614 0.417 0.225          
ATOM   4329  H2  HOH o 509      -7.207  -2.397   0.023 0.417 0.225          
ATOM   4330  O   HOH o 510      34.530  12.228  42.974-0.834 1.768          
ATOM   4331  H1  HOH o 510      34.943  12.706  43.749 0.417 0.225          
ATOM   4332  H2  HOH o 510      33.615  11.912  43.226 0.417 0.225          
ATOM   4333  O   HOH o 511       9.312  -1.765   3.714-0.834 1.768          
ATOM   4334  H1  HOH o 511       9.414  -1.633   2.720 0.417 0.225          
ATOM   4335  H2  HOH o 511       8.635  -1.114   4.061 0.417 0.225          
ATOM   4336  O   HOH o 512      30.273 -52.175  28.180-0.834 1.768          
ATOM   4337  H1  HOH o 512      31.013 -52.540  27.615 0.417 0.225          
ATOM   4338  H2  HOH o 512      30.106 -52.792  28.949 0.417 0.225          
ATOM   4339  O   HOH o 513      -9.285   8.450 -41.488-0.834 1.768          
ATOM   4340  H1  HOH o 513      -9.136   8.206 -40.530 0.417 0.225          
ATOM   4341  H2  HOH o 513     -10.258   8.624 -41.639 0.417 0.225          
END
model02
ATOM      1  N   CYS A   6      -9.241 -11.692 -36.771-0.538 1.850          
ATOM      2  HT1 CYS A   6      -8.577 -11.533 -37.512 0.291 0.225          
ATOM      3  HT2 CYS A   6      -9.889 -10.918 -36.723 0.291 0.225          
ATOM      4  HT3 CYS A   6      -9.717 -12.572 -36.921 0.291 0.225          
ATOM      5  CA  CYS A   6      -8.541 -11.747 -35.486 0.210 2.275          
ATOM      6  HA  CYS A   6      -7.860 -12.601 -35.469 0.100 1.320          
ATOM      7  CB  CYS A   6      -7.753 -10.413 -35.219-0.150 2.175          
ATOM      8  1HB CYS A   6      -7.218 -10.505 -34.271 0.090 1.320          
ATOM      9  2HB CYS A   6      -6.980 -10.278 -35.976 0.090 1.320          
ATOM     10  SG  CYS A   6      -8.795  -8.819 -35.128-0.432 2.000          
ATOM     11  HG1 CYS A   6      -7.765  -7.992 -34.921 0.114 0.450          
ATOM     12  C   CYS A   6      -9.557 -11.944 -34.379 0.510 2.000          
ATOM     13  O   CYS A   6      -9.216 -11.930 -33.195-0.510 1.700          
ATOM     14  N   ASP A   7     -10.817 -12.100 -34.787-0.470 1.850          
ATOM     15  HN  ASP A   7     -11.017 -12.277 -35.753 0.310 0.225          
ATOM     16  CA  ASP A   7     -11.972 -12.246 -33.909 0.070 2.275          
ATOM     17  HA  ASP A   7     -12.858 -12.283 -34.542 0.090 1.320          
ATOM     18  CB  ASP A   7     -11.918 -13.619 -33.146-0.280 2.175          
ATOM     19  1HB ASP A   7     -10.934 -13.852 -32.743 0.090 1.320          
ATOM     20  2HB ASP A   7     -12.599 -13.605 -32.295 0.090 1.320          
ATOM     21  CG  ASP A   7     -12.365 -14.678 -34.029 0.620 2.000          
ATOM     22  OD1 ASP A   7     -11.604 -15.568 -34.451-0.760 1.700          
ATOM     23  OD2 ASP A   7     -13.522 -14.613 -34.396-0.760 1.700          
ATOM     24  C   ASP A   7     -12.143 -10.970 -33.091 0.510 2.000          
ATOM     25  O   ASP A   7     -11.919 -10.967 -31.873-0.510 1.700          
ATOM     26  N   PRO A   8     -12.564  -9.871 -33.727-0.290 1.850          
ATOM     27  CD  PRO A   8     -12.789  -9.686 -35.175 0.000 2.175          
ATOM     28  1HD PRO A   8     -11.827  -9.717 -35.687 0.090 1.320          
ATOM     29  2HD PRO A   8     -13.430 -10.458 -35.606 0.090 1.320          
ATOM     30  CA  PRO A   8     -12.703  -8.603 -32.998 0.020 2.275          
ATOM     31  HA  PRO A   8     -11.799  -8.385 -32.428 0.090 1.320          
ATOM     32  CB  PRO A   8     -12.943  -7.557 -34.127-0.180 2.175          
ATOM     33  1HB PRO A   8     -11.990  -7.089 -34.369 0.090 1.320          
ATOM     34  2HB PRO A   8     -13.621  -6.748 -33.843 0.090 1.320          
ATOM     35  CG  PRO A   8     -13.430  -8.304 -35.357-0.180 2.175          
ATOM     36  1HG PRO A   8     -13.161  -7.821 -36.298 0.090 1.320          
ATOM     37  2HG PRO A   8     -14.518  -8.393 -35.326 0.090 1.320          
ATOM     38  C   PRO A   8     -13.896  -8.558 -32.067 0.510 2.000          
ATOM     39  O   PRO A   8     -13.969  -7.649 -31.233-0.510 1.700          
ATOM     40  N   ALA A   9     -14.846  -9.483 -32.195-0.470 1.850          
ATOM     41  HN  ALA A   9     -14.758 -10.214 -32.883 0.310 0.225          
ATOM     42  CA  ALA A   9     -15.970  -9.494 -31.271 0.070 2.275          
ATOM     43  HA  ALA A   9     -16.381  -8.484 -31.190 0.090 1.320          
ATOM     44  CB  ALA A   9     -17.136 -10.437 -31.709-0.270 2.060          
ATOM     45  1HB ALA A   9     -17.954 -10.394 -30.986 0.090 1.320          
ATOM     46  2HB ALA A   9     -17.544 -10.146 -32.676 0.090 1.320          
ATOM     47  3HB ALA A   9     -16.814 -11.478 -31.770 0.090 1.320          
ATOM     48  C   ALA A   9     -15.540  -9.896 -29.870 0.510 2.000          
ATOM     49  O   ALA A   9     -16.267  -9.621 -28.910-0.510 1.700          
ATOM     50  N   ILE A  10     -14.365 -10.509 -29.730-0.470 1.850          
ATOM     51  HN  ILE A  10     -13.828 -10.729 -30.553 0.310 0.225          
ATOM     52  CA  ILE A  10     -13.876 -10.961 -28.440 0.070 2.275          
ATOM     53  HA  ILE A  10     -14.651 -11.003 -27.670 0.090 1.320          
ATOM     54  CB  ILE A  10     -13.260 -12.358 -28.718-0.090 2.275          
ATOM     55  HB  ILE A  10     -12.422 -12.244 -29.409 0.090 1.320          
ATOM     56  CG2 ILE A  10     -12.714 -13.096 -27.472-0.270 2.060          
ATOM     57 1HG2 ILE A  10     -12.431 -14.124 -27.701 0.090 1.320          
ATOM     58 2HG2 ILE A  10     -11.821 -12.613 -27.075 0.090 1.320          
ATOM     59 3HG2 ILE A  10     -13.446 -13.116 -26.664 0.090 1.320          
ATOM     60  CG1 ILE A  10     -14.232 -13.351 -29.433-0.180 2.175          
ATOM     61 1HG1 ILE A  10     -14.613 -12.943 -30.370 0.090 1.320          
ATOM     62 2HG1 ILE A  10     -13.687 -14.249 -29.731 0.090 1.320          
ATOM     63  CD1 ILE A  10     -15.446 -13.772 -28.505-0.270 2.060          
ATOM     64  HD1 ILE A  10     -15.128 -14.334 -27.628 0.090 1.320          
ATOM     65  HD2 ILE A  10     -16.011 -12.902 -28.166 0.090 1.320          
ATOM     66  HD3 ILE A  10     -16.139 -14.408 -29.056 0.090 1.320          
ATOM     67  C   ILE A  10     -12.688 -10.143 -27.941 0.510 2.000          
ATOM     68  O   ILE A  10     -12.552  -9.952 -26.726-0.510 1.700          
ATOM     69  N   TYR A  11     -11.860  -9.609 -28.834-0.470 1.850          
ATOM     70  HN  TYR A  11     -12.062  -9.756 -29.811 0.310 0.225          
ATOM     71  CA  TYR A  11     -10.645  -8.907 -28.449 0.070 2.275          
ATOM     72  HA  TYR A  11     -10.498  -9.102 -27.399 0.090 1.320          
ATOM     73  CB  TYR A  11      -9.321  -9.374 -29.194-0.180 2.175          
ATOM     74  1HB TYR A  11      -9.446  -9.377 -30.278 0.090 1.320          
ATOM     75  2HB TYR A  11      -8.458  -8.757 -28.944 0.090 1.320          
ATOM     76  CG  TYR A  11      -9.154 -10.781 -28.676 0.000 1.992          
ATOM     77  CD1 TYR A  11      -8.433 -10.948 -27.495-0.115 1.992          
ATOM     78  HD1 TYR A  11      -8.074 -10.074 -26.977 0.115 1.358          
ATOM     79  CE1 TYR A  11      -8.152 -12.192 -26.947-0.115 1.992          
ATOM     80  HE1 TYR A  11      -7.619 -12.284 -26.013 0.115 1.358          
ATOM     81  CZ  TYR A  11      -8.572 -13.303 -27.680 0.110 1.992          
ATOM     82  OH  TYR A  11      -8.522 -14.540 -26.991-0.540 1.770          
ATOM     83  HH  TYR A  11      -8.119 -14.507 -26.140 0.430 0.225          
ATOM     84  CD2 TYR A  11      -9.658 -11.930 -29.326-0.115 1.992          
ATOM     85  HD2 TYR A  11     -10.233 -11.827 -30.235 0.115 1.358          
ATOM     86  CE2 TYR A  11      -9.433 -13.213 -28.822-0.115 1.992          
ATOM     87  HE2 TYR A  11      -9.857 -14.089 -29.294 0.115 1.358          
ATOM     88  C   TYR A  11     -10.771  -7.400 -28.643 0.510 2.000          
ATOM     89  O   TYR A  11     -11.375  -6.934 -29.616-0.510 1.700          
ATOM     90  N   GLY A  12     -10.207  -6.652 -27.695-0.470 1.850          
ATOM     91  HN  GLY A  12      -9.812  -7.156 -26.897 0.310 0.225          
ATOM     92  CA  GLY A  12      -9.980  -5.226 -27.860-0.020 2.175          
ATOM     93  1HA GLY A  12      -9.381  -5.093 -28.762 0.090 1.320          
ATOM     94  2HA GLY A  12      -9.358  -4.833 -27.064 0.090 1.320          
ATOM     95  C   GLY A  12     -11.198  -4.347 -28.025 0.510 2.000          
ATOM     96  O   GLY A  12     -11.101  -3.304 -28.677-0.510 1.700          
ATOM     97  N   GLU A  13     -12.345  -4.719 -27.449-0.470 1.850          
ATOM     98  HN  GLU A  13     -12.479  -5.644 -27.061 0.310 0.225          
ATOM     99  CA  GLU A  13     -13.481  -3.801 -27.493 0.070 2.275          
ATOM    100  HA  GLU A  13     -13.825  -3.611 -28.510 0.090 1.320          
ATOM    101  CB  GLU A  13     -14.658  -4.412 -26.578-0.180 2.175          
ATOM    102  1HB GLU A  13     -14.304  -4.759 -25.607 0.090 1.320          
ATOM    103  2HB GLU A  13     -15.447  -3.681 -26.384 0.090 1.320          
ATOM    104  CG  GLU A  13     -15.318  -5.654 -27.408-0.278 2.175          
ATOM    105  1HG GLU A  13     -15.882  -5.292 -28.267 0.090 1.320          
ATOM    106  2HG GLU A  13     -14.559  -6.332 -27.795 0.090 1.320          
ATOM    107  CD  GLU A  13     -16.234  -6.499 -26.564 0.623 2.000          
ATOM    108  OE1 GLU A  13     -17.499  -6.284 -26.755-0.750 1.700          
ATOM    109  OE2 GLU A  13     -15.747  -7.443 -25.834-0.750 1.700          
ATOM    110  C   GLU A  13     -13.151  -2.490 -26.800 0.510 2.000          
ATOM    111  O   GLU A  13     -13.615  -1.426 -27.221-0.510 1.700          
ATOM    112  N   TRP A  14     -12.326  -2.548 -25.760-0.470 1.850          
ATOM    113  HN  TRP A  14     -11.943  -3.443 -25.495 0.310 0.225          
ATOM    114  CA  TRP A  14     -11.992  -1.367 -24.979 0.070 2.275          
ATOM    115  HA  TRP A  14     -12.866  -0.711 -24.930 0.090 1.320          
ATOM    116  CB  TRP A  14     -11.498  -1.623 -23.501-0.180 2.175          
ATOM    117  1HB TRP A  14     -12.230  -2.209 -22.964 0.090 1.320          
ATOM    118  2HB TRP A  14     -10.588  -2.211 -23.468 0.090 1.320          
ATOM    119  CG  TRP A  14     -11.232  -0.364 -22.711-0.030 1.992          
ATOM    120  CD1 TRP A  14     -12.101   0.430 -22.075 0.035 1.992          
ATOM    121  HD1 TRP A  14     -13.172   0.271 -22.096 0.115 1.358          
ATOM    122  NE1 TRP A  14     -11.470   1.525 -21.502-0.610 1.850          
ATOM    123  HE1 TRP A  14     -11.934   2.349 -21.136 0.380 0.225          
ATOM    124  CE2 TRP A  14     -10.144   1.346 -21.731 0.130 1.800          
ATOM    125  CD2 TRP A  14      -9.929   0.155 -22.461-0.020 1.800          
ATOM    126  CE3 TRP A  14      -8.654  -0.276 -22.879-0.115 1.992          
ATOM    127  HE3 TRP A  14      -8.531  -1.196 -23.427 0.115 1.358          
ATOM    128  CZ3 TRP A  14      -7.580   0.550 -22.664-0.115 1.992          
ATOM    129  HZ3 TRP A  14      -6.594   0.269 -23.007 0.115 1.358          
ATOM    130  CZ2 TRP A  14      -9.006   2.180 -21.518-0.115 1.992          
ATOM    131  HZ2 TRP A  14      -9.109   3.122 -20.999 0.115 1.358          
ATOM    132  CH2 TRP A  14      -7.794   1.775 -22.024-0.115 1.992          
ATOM    133  HH2 TRP A  14      -6.931   2.402 -21.866 0.115 1.358          
ATOM    134  C   TRP A  14     -10.848  -0.586 -25.607 0.510 2.000          
ATOM    135  O   TRP A  14     -10.885   0.648 -25.640-0.510 1.700          
ATOM    136  N   SER A  15      -9.817  -1.285 -26.092-0.470 1.850          
ATOM    137  HN  SER A  15      -9.830  -2.293 -26.026 0.310 0.225          
ATOM    138  CA  SER A  15      -8.660  -0.602 -26.667 0.070 2.275          
ATOM    139  HA  SER A  15      -8.302   0.129 -25.935 0.090 1.320          
ATOM    140  CB  SER A  15      -7.497  -1.566 -26.987 0.050 2.175          
ATOM    141  1HB SER A  15      -6.666  -0.991 -27.404 0.090 1.320          
ATOM    142  2HB SER A  15      -7.116  -2.021 -26.077 0.090 1.320          
ATOM    143  OG  SER A  15      -7.930  -2.494 -27.931-0.660 1.770          
ATOM    144  HG1 SER A  15      -8.386  -2.034 -28.629 0.430 0.225          
ATOM    145  C   SER A  15      -9.027   0.188 -27.920 0.510 2.000          
ATOM    146  O   SER A  15      -8.378   1.194 -28.227-0.510 1.700          
ATOM    147  N   ARG A  16     -10.060  -0.233 -28.651-0.470 1.850          
ATOM    148  HN  ARG A  16     -10.623  -1.015 -28.340 0.310 0.225          
ATOM    149  CA  ARG A  16     -10.462   0.512 -29.839 0.070 2.275          
ATOM    150  HA  ARG A  16      -9.579   0.742 -30.440 0.090 1.320          
ATOM    151  CB  ARG A  16     -11.453  -0.235 -30.732-0.180 2.175          
ATOM    152  1HB ARG A  16     -12.317  -0.491 -30.113 0.090 1.320          
ATOM    153  2HB ARG A  16     -11.848   0.464 -31.476 0.090 1.320          
ATOM    154  CG  ARG A  16     -10.980  -1.500 -31.493-0.180 2.175          
ATOM    155  1HG ARG A  16     -10.276  -1.209 -32.274 0.090 1.320          
ATOM    156  2HG ARG A  16     -10.444  -2.157 -30.810 0.090 1.320          
ATOM    157  CD  ARG A  16     -12.177  -2.204 -32.077 0.200 2.175          
ATOM    158  1HD ARG A  16     -12.971  -2.309 -31.338 0.090 1.320          
ATOM    159  2HD ARG A  16     -12.596  -1.638 -32.912 0.090 1.320          
ATOM    160  NE  ARG A  16     -11.644  -3.567 -32.567-0.700 1.850          
ATOM    161  HE  ARG A  16     -10.987  -3.542 -33.334 0.440 0.225          
ATOM    162  CZ  ARG A  16     -11.963  -4.674 -31.917 0.640 2.000          
ATOM    163  NH1 ARG A  16     -12.967  -4.792 -31.052-0.800 1.850          
ATOM    164 1HH1 ARG A  16     -13.202  -5.704 -30.644 0.460 0.225          
ATOM    165 2HH1 ARG A  16     -13.635  -4.058 -30.873 0.460 0.225          
ATOM    166  NH2 ARG A  16     -11.123  -5.726 -32.099-0.800 1.850          
ATOM    167 1HH2 ARG A  16     -11.212  -6.482 -31.410 0.460 0.225          
ATOM    168 2HH2 ARG A  16     -10.354  -5.754 -32.748 0.460 0.225          
ATOM    169  C   ARG A  16     -11.092   1.847 -29.473 0.510 2.000          
ATOM    170  O   ARG A  16     -10.770   2.881 -30.070-0.510 1.700          
ATOM    171  N   GLU A  17     -11.998   1.849 -28.495-0.470 1.850          
ATOM    172  HN  GLU A  17     -12.285   0.993 -28.048 0.310 0.225          
ATOM    173  CA  GLU A  17     -12.723   3.072 -28.190 0.070 2.275          
ATOM    174  HA  GLU A  17     -12.891   3.628 -29.117 0.090 1.320          
ATOM    175  CB  GLU A  17     -14.141   2.784 -27.520-0.180 2.175          
ATOM    176  1HB GLU A  17     -14.608   1.953 -28.051 0.090 1.320          
ATOM    177  2HB GLU A  17     -14.031   2.461 -26.487 0.090 1.320          
ATOM    178  CG  GLU A  17     -15.125   3.947 -27.601-0.280 2.175          
ATOM    179  1HG GLU A  17     -16.090   3.647 -27.196 0.090 1.320          
ATOM    180  2HG GLU A  17     -14.784   4.779 -26.985 0.090 1.320          
ATOM    181  CD  GLU A  17     -15.388   4.459 -28.991 0.620 2.000          
ATOM    182  OE1 GLU A  17     -15.164   5.688 -29.126-0.759 1.700          
ATOM    183  OE2 GLU A  17     -15.795   3.783 -29.946-0.759 1.700          
ATOM    184  C   GLU A  17     -11.922   3.977 -27.264 0.510 2.000          
ATOM    185  O   GLU A  17     -12.165   5.186 -27.230-0.510 1.700          
ATOM    186  N   ASN A  18     -10.947   3.427 -26.545-0.470 1.850          
ATOM    187  HN  ASN A  18     -10.790   2.430 -26.637 0.310 0.225          
ATOM    188  CA  ASN A  18     -10.028   4.212 -25.729 0.070 2.275          
ATOM    189  HA  ASN A  18     -10.250   5.282 -25.754 0.090 1.320          
ATOM    190  CB  ASN A  18     -10.186   3.701 -24.278-0.180 2.175          
ATOM    191  1HB ASN A  18     -10.017   2.627 -24.211 0.090 1.320          
ATOM    192  2HB ASN A  18      -9.460   4.180 -23.627 0.090 1.320          
ATOM    193  CG  ASN A  18     -11.571   4.049 -23.797 0.550 2.000          
ATOM    194  OD1 ASN A  18     -11.708   5.143 -23.210-0.550 1.700          
ATOM    195  ND2 ASN A  18     -12.642   3.243 -24.093-0.620 1.850          
ATOM    196 1HD2 ASN A  18     -13.571   3.588 -23.904 0.320 0.225          
ATOM    197 2HD2 ASN A  18     -12.496   2.410 -24.644 0.300 0.225          
ATOM    198  C   ASN A  18      -8.626   3.991 -26.277 0.510 2.000          
ATOM    199  O   ASN A  18      -7.882   3.137 -25.791-0.510 1.700          
ATOM    200  N   GLN A  19      -8.260   4.771 -27.289-0.470 1.850          
ATOM    201  HN  GLN A  19      -8.969   5.312 -27.770 0.310 0.225          
ATOM    202  CA  GLN A  19      -6.899   4.707 -27.799 0.070 2.275          
ATOM    203  HA  GLN A  19      -6.486   3.696 -27.794 0.090 1.320          
ATOM    204  CB  GLN A  19      -6.842   5.320 -29.188-0.180 2.175          
ATOM    205  1HB GLN A  19      -7.389   6.264 -29.214 0.090 1.320          
ATOM    206  2HB GLN A  19      -5.815   5.591 -29.462 0.090 1.320          
ATOM    207  CG  GLN A  19      -7.354   4.440 -30.368-0.180 2.175          
ATOM    208  1HG GLN A  19      -8.305   3.966 -30.120 0.090 1.320          
ATOM    209  2HG GLN A  19      -7.559   5.075 -31.232 0.090 1.320          
ATOM    210  CD  GLN A  19      -6.339   3.385 -30.786 0.550 2.000          
ATOM    211  OE1 GLN A  19      -5.710   3.680 -31.825-0.550 1.700          
ATOM    212  NE2 GLN A  19      -6.300   2.247 -30.161-0.620 1.850          
ATOM    213 1HE2 GLN A  19      -5.640   1.561 -30.485 0.320 0.225          
ATOM    214 2HE2 GLN A  19      -6.948   2.058 -29.403 0.300 0.225          
ATOM    215  C   GLN A  19      -5.982   5.653 -27.044 0.510 2.000          
ATOM    216  O   GLN A  19      -4.786   5.375 -26.912-0.510 1.700          
ATOM    217  N   PHE A  20      -6.516   6.775 -26.553-0.470 1.850          
ATOM    218  HN  PHE A  20      -7.474   7.001 -26.773 0.310 0.225          
ATOM    219  CA  PHE A  20      -5.710   7.694 -25.759 0.070 2.275          
ATOM    220  HA  PHE A  20      -4.808   7.933 -26.329 0.090 1.320          
ATOM    221  CB  PHE A  20      -6.481   9.029 -25.437-0.180 2.175          
ATOM    222  1HB PHE A  20      -7.204   8.860 -24.636 0.090 1.320          
ATOM    223  2HB PHE A  20      -5.779   9.770 -25.055 0.090 1.320          
ATOM    224  CG  PHE A  20      -7.199   9.633 -26.633 0.000 1.992          
ATOM    225  CD1 PHE A  20      -6.541  10.023 -27.828-0.115 1.992          
ATOM    226  HD1 PHE A  20      -5.480   9.853 -27.946 0.115 1.358          
ATOM    227  CE1 PHE A  20      -7.240  10.729 -28.828-0.115 1.992          
ATOM    228  HE1 PHE A  20      -6.717  11.053 -29.717 0.115 1.358          
ATOM    229  CZ  PHE A  20      -8.665  10.892 -28.752-0.115 1.992          
ATOM    230  HZ  PHE A  20      -9.230  11.360 -29.546 0.115 1.358          
ATOM    231  CD2 PHE A  20      -8.575   9.887 -26.514-0.115 1.992          
ATOM    232  HD2 PHE A  20      -9.121   9.617 -25.621 0.115 1.358          
ATOM    233  CE2 PHE A  20      -9.260  10.519 -27.556-0.115 1.992          
ATOM    234  HE2 PHE A  20     -10.323  10.686 -27.444 0.115 1.358          
ATOM    235  C   PHE A  20      -5.288   7.065 -24.436 0.510 2.000          
ATOM    236  O   PHE A  20      -4.235   7.413 -23.893-0.510 1.700          
ATOM    237  N   CYX A  21      -6.083   6.127 -23.918-0.470 1.850          
ATOM    238  HN  CYX A  21      -7.030   5.944 -24.167 0.310 0.225          
ATOM    239  CA  CYX A  21      -5.831   5.509 -22.621 0.070 2.275          
ATOM    240  HA  CYX A  21      -5.267   6.197 -22.007 0.090 1.320          
ATOM    241  CB  CYX A  21      -7.044   5.228 -21.685-0.100 2.175          
ATOM    242  1HB CYX A  21      -7.549   6.210 -21.560 0.090 1.320          
ATOM    243  2HB CYX A  21      -7.746   4.539 -22.201 0.090 1.320          
ATOM    244  SG  CYX A  21      -6.574   4.572 -19.997-0.080 1.975          
ATOM    245  C   CYX A  21      -4.883   4.321 -22.711 0.510 2.000          
ATOM    246  O   CYX A  21      -4.169   4.034 -21.745-0.510 1.700          
ATOM    247  N   VAL A  22      -4.862   3.619 -23.848-0.470 1.850          
ATOM    248  HN  VAL A  22      -5.443   3.881 -24.633 0.310 0.225          
ATOM    249  CA  VAL A  22      -3.966   2.477 -23.990 0.070 2.275          
ATOM    250  HA  VAL A  22      -4.053   1.917 -23.056 0.090 1.320          
ATOM    251  CB  VAL A  22      -4.376   1.475 -25.079-0.090 2.275          
ATOM    252  HB  VAL A  22      -5.454   1.312 -25.016 0.090 1.320          
ATOM    253  CG1 VAL A  22      -4.050   2.107 -26.444-0.270 2.060          
ATOM    254 1HG1 VAL A  22      -2.985   2.280 -26.618 0.090 1.320          
ATOM    255 2HG1 VAL A  22      -4.388   1.464 -27.256 0.090 1.320          
ATOM    256 3HG1 VAL A  22      -4.567   3.047 -26.577 0.090 1.320          
ATOM    257  CG2 VAL A  22      -3.662   0.107 -24.836-0.270 2.060          
ATOM    258 1HG2 VAL A  22      -2.587   0.186 -24.999 0.090 1.320          
ATOM    259 2HG2 VAL A  22      -3.840  -0.264 -23.827 0.090 1.320          
ATOM    260 3HG2 VAL A  22      -4.037  -0.644 -25.529 0.090 1.320          
ATOM    261  C   VAL A  22      -2.505   2.907 -24.050 0.510 2.000          
ATOM    262  O   VAL A  22      -1.617   2.131 -23.680-0.510 1.700          
ATOM    263  N   GLU A  23      -2.234   4.138 -24.472-0.470 1.850          
ATOM    264  HN  GLU A  23      -2.963   4.654 -24.944 0.310 0.225          
ATOM    265  CA  GLU A  23      -0.869   4.637 -24.570 0.070 2.275          
ATOM    266  HA  GLU A  23      -0.182   3.891 -24.982 0.090 1.320          
ATOM    267  CB  GLU A  23      -1.008   5.827 -25.524-0.180 2.175          
ATOM    268  1HB GLU A  23      -1.758   6.529 -25.159 0.090 1.320          
ATOM    269  2HB GLU A  23      -0.069   6.387 -25.493 0.090 1.320          
ATOM    270  CG  GLU A  23      -1.268   5.583 -26.998-0.280 2.175          
ATOM    271  1HG GLU A  23      -2.115   4.915 -27.152 0.090 1.320          
ATOM    272  2HG GLU A  23      -1.520   6.518 -27.497 0.090 1.320          
ATOM    273  CD  GLU A  23      -0.067   5.008 -27.747 0.620 2.000          
ATOM    274  OE1 GLU A  23       0.920   5.744 -28.036-0.759 1.700          
ATOM    275  OE2 GLU A  23      -0.015   3.767 -28.036-0.759 1.700          
ATOM    276  C   GLU A  23      -0.345   5.171 -23.244 0.510 2.000          
ATOM    277  O   GLU A  23       0.854   5.054 -22.968-0.510 1.700          
ATOM    278  N   LYS A  24      -1.214   5.752 -22.418-0.470 1.850          
ATOM    279  HN  LYS A  24      -2.179   5.790 -22.713 0.310 0.225          
ATOM    280  CA  LYS A  24      -0.817   6.205 -21.093 0.070 2.275          
ATOM    281  HA  LYS A  24       0.133   6.743 -21.132 0.090 1.320          
ATOM    282  CB  LYS A  24      -1.933   7.076 -20.518-0.180 2.175          
ATOM    283  1HB LYS A  24      -2.852   6.483 -20.496 0.090 1.320          
ATOM    284  2HB LYS A  24      -1.739   7.301 -19.477 0.090 1.320          
ATOM    285  CG  LYS A  24      -2.249   8.401 -21.244-0.180 2.175          
ATOM    286  1HG LYS A  24      -1.361   9.029 -21.188 0.090 1.320          
ATOM    287  2HG LYS A  24      -2.363   8.173 -22.306 0.090 1.320          
ATOM    288  CD  LYS A  24      -3.511   9.205 -20.797-0.180 2.175          
ATOM    289  1HD LYS A  24      -4.363   8.520 -20.831 0.090 1.320          
ATOM    290  2HD LYS A  24      -3.427   9.482 -19.744 0.090 1.320          
ATOM    291  CE  LYS A  24      -3.877  10.402 -21.634 0.210 2.175          
ATOM    292  1HE LYS A  24      -4.018  10.102 -22.675 0.050 1.320          
ATOM    293  2HE LYS A  24      -4.832  10.809 -21.295 0.050 1.320          
ATOM    294  NZ  LYS A  24      -2.884  11.432 -21.565-0.301 1.850          
ATOM    295  1HZ LYS A  24      -2.793  11.759 -20.615 0.330 0.225          
ATOM    296  2HZ LYS A  24      -2.005  11.076 -21.911 0.330 0.225          
ATOM    297  3HZ LYS A  24      -3.178  12.202 -22.151 0.330 0.225          
ATOM    298  C   LYS A  24      -0.703   5.066 -20.088 0.510 2.000          
ATOM    299  O   LYS A  24      -0.202   5.291 -18.982-0.510 1.700          
ATOM    300  N   SER A  25      -1.140   3.857 -20.446-0.470 1.850          
ATOM    301  HN  SER A  25      -1.456   3.700 -21.393 0.310 0.225          
ATOM    302  CA  SER A  25      -1.228   2.777 -19.468 0.070 2.275          
ATOM    303  HA  SER A  25      -1.720   3.175 -18.585 0.090 1.320          
ATOM    304  CB  SER A  25      -2.050   1.500 -19.942 0.050 2.175          
ATOM    305  1HB SER A  25      -1.545   1.028 -20.788 0.090 1.320          
ATOM    306  2HB SER A  25      -2.073   0.762 -19.140 0.090 1.320          
ATOM    307  OG  SER A  25      -3.396   1.815 -20.328-0.660 1.770          
ATOM    308  HG1 SER A  25      -3.433   2.594 -20.883 0.430 0.225          
ATOM    309  C   SER A  25       0.138   2.306 -18.982 0.510 2.000          
ATOM    310  O   SER A  25       0.240   1.772 -17.870-0.510 1.700          
ATOM    311  N   LEU A  26       1.187   2.468 -19.781-0.470 1.850          
ATOM    312  HN  LEU A  26       1.113   3.028 -20.619 0.310 0.225          
ATOM    313  CA  LEU A  26       2.488   1.913 -19.434 0.070 2.275          
ATOM    314  HA  LEU A  26       2.467   1.370 -18.487 0.090 1.320          
ATOM    315  CB  LEU A  26       2.991   0.881 -20.549-0.180 2.175          
ATOM    316  1HB LEU A  26       3.126   1.447 -21.474 0.090 1.320          
ATOM    317  2HB LEU A  26       3.987   0.517 -20.291 0.090 1.320          
ATOM    318  CG  LEU A  26       2.068  -0.329 -20.822-0.090 2.275          
ATOM    319  HG  LEU A  26       1.059   0.021 -21.047 0.090 1.320          
ATOM    320  CD1 LEU A  26       2.642  -0.998 -22.085-0.270 2.060          
ATOM    321 1HD1 LEU A  26       2.047  -1.866 -22.372 0.090 1.320          
ATOM    322 2HD1 LEU A  26       2.639  -0.318 -22.938 0.090 1.320          
ATOM    323 3HD1 LEU A  26       3.667  -1.342 -21.936 0.090 1.320          
ATOM    324  CD2 LEU A  26       2.004  -1.329 -19.688-0.270 2.060          
ATOM    325 1HD2 LEU A  26       2.992  -1.692 -19.403 0.090 1.320          
ATOM    326 2HD2 LEU A  26       1.553  -0.861 -18.815 0.090 1.320          
ATOM    327 3HD2 LEU A  26       1.391  -2.191 -19.949 0.090 1.320          
ATOM    328  C   LEU A  26       3.524   3.015 -19.260 0.510 2.000          
ATOM    329  O   LEU A  26       3.313   4.168 -19.644-0.510 1.700          
ATOM    330  N   ILE A  27       4.664   2.633 -18.687-0.470 1.850          
ATOM    331  HN  ILE A  27       4.797   1.665 -18.442 0.310 0.225          
ATOM    332  CA  ILE A  27       5.770   3.561 -18.464 0.070 2.275          
ATOM    333  HA  ILE A  27       5.345   4.529 -18.184 0.090 1.320          
ATOM    334  CB  ILE A  27       6.712   3.141 -17.323-0.090 2.275          
ATOM    335  HB  ILE A  27       7.191   2.206 -17.624 0.090 1.320          
ATOM    336  CG2 ILE A  27       7.826   4.207 -17.154-0.270 2.060          
ATOM    337 1HG2 ILE A  27       7.403   5.181 -16.905 0.090 1.320          
ATOM    338 2HG2 ILE A  27       8.524   3.940 -16.363 0.090 1.320          
ATOM    339 3HG2 ILE A  27       8.447   4.338 -18.041 0.090 1.320          
ATOM    340  CG1 ILE A  27       5.967   2.877 -15.991-0.180 2.175          
ATOM    341 1HG1 ILE A  27       5.576   3.804 -15.568 0.090 1.320          
ATOM    342 2HG1 ILE A  27       5.109   2.224 -16.154 0.090 1.320          
ATOM    343  CD1 ILE A  27       6.918   2.172 -14.988-0.270 2.060          
ATOM    344  HD1 ILE A  27       6.362   1.856 -14.105 0.090 1.320          
ATOM    345  HD2 ILE A  27       7.374   1.277 -15.414 0.090 1.320          
ATOM    346  HD3 ILE A  27       7.714   2.826 -14.635 0.090 1.320          
ATOM    347  C   ILE A  27       6.549   3.727 -19.765 0.510 2.000          
ATOM    348  O   ILE A  27       7.089   2.758 -20.309-0.510 1.700          
ATOM    349  N   THR A  28       6.589   4.957 -20.277-0.470 1.850          
ATOM    350  HN  THR A  28       6.093   5.710 -19.813 0.310 0.225          
ATOM    351  CA  THR A  28       7.311   5.293 -21.498 0.070 2.275          
ATOM    352  HA  THR A  28       7.506   4.399 -22.095 0.090 1.320          
ATOM    353  CB  THR A  28       6.383   6.231 -22.313 0.140 2.275          
ATOM    354  HB  THR A  28       6.835   6.363 -23.300 0.090 1.320          
ATOM    355  OG1 THR A  28       6.207   7.532 -21.741-0.660 1.770          
ATOM    356  HG1 THR A  28       5.961   8.107 -22.455 0.430 0.225          
ATOM    357  CG2 THR A  28       5.063   5.436 -22.470-0.270 2.060          
ATOM    358 1HG2 THR A  28       5.230   4.402 -22.776 0.090 1.320          
ATOM    359 2HG2 THR A  28       4.454   5.424 -21.566 0.090 1.320          
ATOM    360 3HG2 THR A  28       4.436   5.882 -23.243 0.090 1.320          
ATOM    361  C   THR A  28       8.656   5.966 -21.249 0.510 2.000          
ATOM    362  O   THR A  28       9.597   5.740 -22.016-0.510 1.700          
ATOM    363  N   LEU A  29       8.769   6.788 -20.208-0.470 1.850          
ATOM    364  HN  LEU A  29       7.956   6.935 -19.625 0.310 0.225          
ATOM    365  CA  LEU A  29       9.967   7.587 -19.989 0.070 2.275          
ATOM    366  HA  LEU A  29      10.341   7.941 -20.953 0.090 1.320          
ATOM    367  CB  LEU A  29       9.661   8.802 -19.107-0.180 2.175          
ATOM    368  1HB LEU A  29       9.365   8.412 -18.133 0.090 1.320          
ATOM    369  2HB LEU A  29      10.589   9.347 -18.925 0.090 1.320          
ATOM    370  CG  LEU A  29       8.554   9.846 -19.518-0.090 2.275          
ATOM    371  HG  LEU A  29       7.683   9.260 -19.807 0.090 1.320          
ATOM    372  CD1 LEU A  29       8.073  10.822 -18.443-0.270 2.060          
ATOM    373 1HD1 LEU A  29       7.263  11.453 -18.811 0.090 1.320          
ATOM    374 2HD1 LEU A  29       7.704  10.292 -17.567 0.090 1.320          
ATOM    375 3HD1 LEU A  29       8.880  11.478 -18.115 0.090 1.320          
ATOM    376  CD2 LEU A  29       8.993  10.578 -20.757-0.270 2.060          
ATOM    377 1HD2 LEU A  29       9.898  11.162 -20.585 0.090 1.320          
ATOM    378 2HD2 LEU A  29       9.196   9.892 -21.581 0.090 1.320          
ATOM    379 3HD2 LEU A  29       8.223  11.266 -21.109 0.090 1.320          
ATOM    380  C   LEU A  29      11.054   6.767 -19.307 0.510 2.000          
ATOM    381  O   LEU A  29      10.801   6.096 -18.302-0.510 1.700          
ATOM    382  N   ASP A  30      12.273   6.849 -19.842-0.470 1.850          
ATOM    383  HN  ASP A  30      12.404   7.186 -20.796 0.310 0.225          
ATOM    384  CA  ASP A  30      13.382   6.071 -19.295 0.070 2.275          
ATOM    385  HA  ASP A  30      13.125   5.014 -19.285 0.090 1.320          
ATOM    386  CB  ASP A  30      14.715   6.272 -20.071-0.280 2.175          
ATOM    387  1HB ASP A  30      15.034   7.314 -20.090 0.090 1.320          
ATOM    388  2HB ASP A  30      15.526   5.700 -19.617 0.090 1.320          
ATOM    389  CG  ASP A  30      14.579   5.816 -21.513 0.620 2.000          
ATOM    390  OD1 ASP A  30      13.779   6.353 -22.300-0.760 1.700          
ATOM    391  OD2 ASP A  30      15.246   4.793 -21.873-0.760 1.700          
ATOM    392  C   ASP A  30      13.740   6.530 -17.887 0.510 2.000          
ATOM    393  O   ASP A  30      14.115   5.712 -17.039-0.510 1.700          
ATOM    394  N   GLY A  31      13.654   7.835 -17.628-0.470 1.850          
ATOM    395  HN  GLY A  31      13.432   8.461 -18.388 0.310 0.225          
ATOM    396  CA  GLY A  31      13.904   8.326 -16.284-0.020 2.175          
ATOM    397  1HA GLY A  31      13.831   9.413 -16.271 0.090 1.320          
ATOM    398  2HA GLY A  31      14.926   8.079 -15.987 0.090 1.320          
ATOM    399  C   GLY A  31      12.939   7.757 -15.261 0.510 2.000          
ATOM    400  O   GLY A  31      13.332   7.427 -14.142-0.510 1.700          
ATOM    401  N   ILE A  32      11.666   7.609 -15.639-0.470 1.850          
ATOM    402  HN  ILE A  32      11.408   7.764 -16.601 0.310 0.225          
ATOM    403  CA  ILE A  32      10.697   7.002 -14.730 0.070 2.275          
ATOM    404  HA  ILE A  32      10.777   7.508 -13.769 0.090 1.320          
ATOM    405  CB  ILE A  32       9.266   7.192 -15.255-0.090 2.275          
ATOM    406  HB  ILE A  32       9.182   6.774 -16.260 0.090 1.320          
ATOM    407  CG2 ILE A  32       8.266   6.424 -14.320-0.270 2.060          
ATOM    408 1HG2 ILE A  32       7.240   6.731 -14.508 0.090 1.320          
ATOM    409 2HG2 ILE A  32       8.300   5.346 -14.472 0.090 1.320          
ATOM    410 3HG2 ILE A  32       8.473   6.611 -13.269 0.090 1.320          
ATOM    411  CG1 ILE A  32       8.974   8.692 -15.308-0.180 2.175          
ATOM    412 1HG1 ILE A  32       9.664   9.186 -15.992 0.090 1.320          
ATOM    413 2HG1 ILE A  32       7.995   8.814 -15.772 0.090 1.320          
ATOM    414  CD1 ILE A  32       8.961   9.502 -13.980-0.270 2.060          
ATOM    415  HD1 ILE A  32       8.831  10.564 -14.189 0.090 1.320          
ATOM    416  HD2 ILE A  32       8.109   9.207 -13.373 0.090 1.320          
ATOM    417  HD3 ILE A  32       9.872   9.407 -13.392 0.090 1.320          
ATOM    418  C   ILE A  32      11.106   5.575 -14.411 0.510 2.000          
ATOM    419  O   ILE A  32      10.974   5.115 -13.272-0.510 1.700          
ATOM    420  N   LYS A  33      11.618   4.854 -15.409-0.470 1.850          
ATOM    421  HN  LYS A  33      11.734   5.265 -16.327 0.310 0.225          
ATOM    422  CA  LYS A  33      12.072   3.494 -15.158 0.070 2.275          
ATOM    423  HA  LYS A  33      11.240   2.951 -14.716 0.090 1.320          
ATOM    424  CB  LYS A  33      12.368   2.702 -16.533-0.180 2.175          
ATOM    425  1HB LYS A  33      13.304   3.095 -16.937 0.090 1.320          
ATOM    426  2HB LYS A  33      12.572   1.653 -16.302 0.090 1.320          
ATOM    427  CG  LYS A  33      11.290   2.797 -17.578-0.180 2.175          
ATOM    428  1HG LYS A  33      10.425   2.211 -17.260 0.090 1.320          
ATOM    429  2HG LYS A  33      10.938   3.815 -17.684 0.090 1.320          
ATOM    430  CD  LYS A  33      11.813   2.304 -18.908-0.180 2.175          
ATOM    431  1HD LYS A  33      12.710   2.853 -19.197 0.090 1.320          
ATOM    432  2HD LYS A  33      12.117   1.260 -18.798 0.090 1.320          
ATOM    433  CE  LYS A  33      10.726   2.431 -20.014 0.210 2.175          
ATOM    434  1HE LYS A  33       9.818   1.900 -19.722 0.050 1.320          
ATOM    435  2HE LYS A  33      10.449   3.478 -20.156 0.050 1.320          
ATOM    436  NZ  LYS A  33      11.216   1.878 -21.316-0.300 1.850          
ATOM    437  1HZ LYS A  33      11.475   0.908 -21.225 0.330 0.225          
ATOM    438  2HZ LYS A  33      10.490   1.980 -22.011 0.330 0.225          
ATOM    439  3HZ LYS A  33      12.018   2.418 -21.624 0.330 0.225          
ATOM    440  C   LYS A  33      13.222   3.472 -14.165 0.510 2.000          
ATOM    441  O   LYS A  33      13.268   2.606 -13.285-0.510 1.700          
ATOM    442  N   TYR A  34      14.151   4.430 -14.273-0.470 1.850          
ATOM    443  HN  TYR A  34      14.090   5.097 -15.036 0.310 0.225          
ATOM    444  CA  TYR A  34      15.296   4.443 -13.365 0.070 2.275          
ATOM    445  HA  TYR A  34      15.743   3.446 -13.403 0.090 1.320          
ATOM    446  CB  TYR A  34      16.369   5.453 -13.850-0.180 2.175          
ATOM    447  1HB TYR A  34      16.314   5.555 -14.935 0.090 1.320          
ATOM    448  2HB TYR A  34      16.162   6.452 -13.461 0.090 1.320          
ATOM    449  CG  TYR A  34      17.795   5.060 -13.507 0.000 1.992          
ATOM    450  CD1 TYR A  34      18.320   5.419 -12.266-0.115 1.992          
ATOM    451  HD1 TYR A  34      17.699   5.878 -11.511 0.115 1.358          
ATOM    452  CE1 TYR A  34      19.642   5.197 -12.021-0.115 1.992          
ATOM    453  HE1 TYR A  34      20.027   5.458 -11.046 0.115 1.358          
ATOM    454  CZ  TYR A  34      20.520   4.687 -12.940 0.110 1.992          
ATOM    455  OH  TYR A  34      21.842   4.379 -12.654-0.540 1.770          
ATOM    456  HH  TYR A  34      22.317   4.017 -13.386 0.430 0.225          
ATOM    457  CD2 TYR A  34      18.609   4.439 -14.457-0.115 1.992          
ATOM    458  HD2 TYR A  34      18.229   4.144 -15.425 0.115 1.358          
ATOM    459  CE2 TYR A  34      19.979   4.312 -14.150-0.115 1.992          
ATOM    460  HE2 TYR A  34      20.616   3.863 -14.897 0.115 1.358          
ATOM    461  C   TYR A  34      14.867   4.691 -11.923 0.510 2.000          
ATOM    462  O   TYR A  34      15.442   4.109 -10.996-0.510 1.700          
ATOM    463  N   VAL A  35      13.867   5.553 -11.708-0.470 1.850          
ATOM    464  HN  VAL A  35      13.451   6.044 -12.492 0.310 0.225          
ATOM    465  CA  VAL A  35      13.374   5.783 -10.351 0.070 2.275          
ATOM    466  HA  VAL A  35      14.190   6.174  -9.740 0.090 1.320          
ATOM    467  CB  VAL A  35      12.209   6.698 -10.291-0.090 2.275          
ATOM    468  HB  VAL A  35      11.399   6.235 -10.863 0.090 1.320          
ATOM    469  CG1 VAL A  35      11.554   7.088  -8.971-0.270 2.060          
ATOM    470 1HG1 VAL A  35      11.174   6.221  -8.433 0.090 1.320          
ATOM    471 2HG1 VAL A  35      12.264   7.587  -8.311 0.090 1.320          
ATOM    472 3HG1 VAL A  35      10.704   7.756  -9.113 0.090 1.320          
ATOM    473  CG2 VAL A  35      12.554   7.971 -11.036-0.270 2.060          
ATOM    474 1HG2 VAL A  35      13.590   8.281 -10.893 0.090 1.320          
ATOM    475 2HG2 VAL A  35      12.369   7.857 -12.093 0.090 1.320          
ATOM    476 3HG2 VAL A  35      11.927   8.812 -10.737 0.090 1.320          
ATOM    477  C   VAL A  35      12.896   4.482  -9.726 0.510 2.000          
ATOM    478  O   VAL A  35      13.039   4.279  -8.515-0.510 1.700          
ATOM    479  N   GLN A  36      12.335   3.578 -10.529-0.470 1.850          
ATOM    480  HN  GLN A  36      12.277   3.757 -11.523 0.310 0.225          
ATOM    481  CA  GLN A  36      11.962   2.274  -9.998 0.070 2.275          
ATOM    482  HA  GLN A  36      11.285   2.425  -9.154 0.090 1.320          
ATOM    483  CB  GLN A  36      11.198   1.470 -11.107-0.180 2.175          
ATOM    484  1HB GLN A  36      11.935   0.989 -11.750 0.090 1.320          
ATOM    485  2HB GLN A  36      10.724   0.632 -10.597 0.090 1.320          
ATOM    486  CG  GLN A  36      10.119   2.097 -12.082-0.180 2.175          
ATOM    487  1HG GLN A  36      10.629   2.785 -12.735 0.090 1.320          
ATOM    488  2HG GLN A  36       9.690   1.326 -12.722 0.090 1.320          
ATOM    489  CD  GLN A  36       8.957   2.865 -11.375 0.550 2.000          
ATOM    490  OE1 GLN A  36       8.341   2.353 -10.410-0.550 1.700          
ATOM    491  NE2 GLN A  36       8.600   4.059 -11.922-0.620 1.850          
ATOM    492 1HE2 GLN A  36       7.774   4.542 -11.600 0.320 0.225          
ATOM    493 2HE2 GLN A  36       9.184   4.466 -12.642 0.300 0.225          
ATOM    494  C   GLN A  36      13.192   1.528  -9.503 0.510 2.000          
ATOM    495  O   GLN A  36      13.205   1.022  -8.375-0.510 1.700          
ATOM    496  N   LEU A  37      14.263   1.516 -10.303-0.470 1.850          
ATOM    497  HN  LEU A  37      14.227   2.008 -11.187 0.310 0.225          
ATOM    498  CA  LEU A  37      15.489   0.838  -9.890 0.070 2.275          
ATOM    499  HA  LEU A  37      15.255  -0.216  -9.725 0.090 1.320          
ATOM    500  CB  LEU A  37      16.606   0.945 -10.961-0.180 2.175          
ATOM    501  1HB LEU A  37      16.238   0.503 -11.884 0.090 1.320          
ATOM    502  2HB LEU A  37      16.756   1.999 -11.191 0.090 1.320          
ATOM    503  CG  LEU A  37      18.003   0.321 -10.643-0.090 2.275          
ATOM    504  HG  LEU A  37      18.375   0.735  -9.705 0.090 1.320          
ATOM    505  CD1 LEU A  37      17.959  -1.227 -10.464-0.270 2.060          
ATOM    506 1HD1 LEU A  37      18.952  -1.627 -10.258 0.090 1.320          
ATOM    507 2HD1 LEU A  37      17.316  -1.513  -9.631 0.090 1.320          
ATOM    508 3HD1 LEU A  37      17.583  -1.719 -11.361 0.090 1.320          
ATOM    509  CD2 LEU A  37      18.969   0.796 -11.692-0.270 2.060          
ATOM    510 1HD2 LEU A  37      19.035   1.885 -11.722 0.090 1.320          
ATOM    511 2HD2 LEU A  37      19.975   0.422 -11.499 0.090 1.320          
ATOM    512 3HD2 LEU A  37      18.680   0.456 -12.686 0.090 1.320          
ATOM    513  C   LEU A  37      16.021   1.414  -8.585 0.510 2.000          
ATOM    514  O   LEU A  37      16.548   0.679  -7.743-0.510 1.700          
ATOM    515  N   VAL A  38      15.887   2.726  -8.393-0.470 1.850          
ATOM    516  HN  VAL A  38      15.503   3.296  -9.140 0.310 0.225          
ATOM    517  CA  VAL A  38      16.302   3.329  -7.132 0.070 2.275          
ATOM    518  HA  VAL A  38      17.331   2.997  -6.971 0.090 1.320          
ATOM    519  CB  VAL A  38      16.307   4.880  -7.030-0.090 2.275          
ATOM    520  HB  VAL A  38      15.308   5.304  -7.154 0.090 1.320          
ATOM    521  CG1 VAL A  38      16.964   5.359  -5.808-0.270 2.060          
ATOM    522 1HG1 VAL A  38      17.092   6.442  -5.818 0.090 1.320          
ATOM    523 2HG1 VAL A  38      16.371   5.139  -4.919 0.090 1.320          
ATOM    524 3HG1 VAL A  38      17.948   4.912  -5.655 0.090 1.320          
ATOM    525  CG2 VAL A  38      17.285   5.365  -8.148-0.270 2.060          
ATOM    526 1HG2 VAL A  38      16.919   5.098  -9.139 0.090 1.320          
ATOM    527 2HG2 VAL A  38      17.394   6.450  -8.149 0.090 1.320          
ATOM    528 3HG2 VAL A  38      18.283   4.933  -8.053 0.090 1.320          
ATOM    529  C   VAL A  38      15.499   2.750  -5.978 0.510 2.000          
ATOM    530  O   VAL A  38      16.058   2.346  -4.951-0.510 1.700          
ATOM    531  N   MET A  39      14.174   2.679  -6.141-0.470 1.850          
ATOM    532  HN  MET A  39      13.761   2.985  -7.018 0.310 0.225          
ATOM    533  CA  MET A  39      13.335   2.168  -5.065 0.070 2.275          
ATOM    534  HA  MET A  39      13.549   2.790  -4.202 0.090 1.320          
ATOM    535  CB  MET A  39      11.872   2.337  -5.444-0.180 2.175          
ATOM    536  1HB MET A  39      11.760   3.378  -5.730 0.090 1.320          
ATOM    537  2HB MET A  39      11.678   1.756  -6.347 0.090 1.320          
ATOM    538  CG  MET A  39      10.723   2.042  -4.445-0.140 2.175          
ATOM    539  1HG MET A  39       9.787   1.994  -5.001 0.090 1.320          
ATOM    540  2HG MET A  39      10.837   1.054  -3.998 0.090 1.320          
ATOM    541  SD  MET A  39      10.508   3.310  -3.102-0.090 2.000          
ATOM    542  CE  MET A  39      11.822   2.782  -1.925-0.220 2.060          
ATOM    543  1HE MET A  39      11.686   3.316  -0.985 0.090 1.320          
ATOM    544  2HE MET A  39      11.741   1.718  -1.714 0.090 1.320          
ATOM    545  3HE MET A  39      12.820   3.013  -2.275 0.090 1.320          
ATOM    546  C   MET A  39      13.691   0.729  -4.722 0.510 2.000          
ATOM    547  O   MET A  39      13.613   0.331  -3.555-0.510 1.700          
ATOM    548  N   ALA A  40      14.103  -0.055  -5.722-0.470 1.850          
ATOM    549  HN  ALA A  40      14.113   0.332  -6.662 0.310 0.225          
ATOM    550  CA  ALA A  40      14.613  -1.400  -5.471 0.070 2.275          
ATOM    551  HA  ALA A  40      13.884  -1.921  -4.845 0.090 1.320          
ATOM    552  CB  ALA A  40      14.689  -2.155  -6.790-0.270 2.060          
ATOM    553  1HB ALA A  40      15.406  -1.701  -7.475 0.090 1.320          
ATOM    554  2HB ALA A  40      15.002  -3.187  -6.629 0.090 1.320          
ATOM    555  3HB ALA A  40      13.722  -2.181  -7.291 0.090 1.320          
ATOM    556  C   ALA A  40      15.917  -1.360  -4.686 0.510 2.000          
ATOM    557  O   ALA A  40      16.104  -2.122  -3.729-0.510 1.700          
ATOM    558  N   VAL A  41      16.845  -0.489  -5.092-0.470 1.850          
ATOM    559  HN  VAL A  41      16.677   0.084  -5.916 0.310 0.225          
ATOM    560  CA  VAL A  41      18.120  -0.385  -4.390 0.070 2.275          
ATOM    561  HA  VAL A  41      18.588  -1.370  -4.328 0.090 1.320          
ATOM    562  CB  VAL A  41      19.026   0.597  -5.168-0.090 2.275          
ATOM    563  HB  VAL A  41      18.508   1.534  -5.379 0.090 1.320          
ATOM    564  CG1 VAL A  41      20.325   0.886  -4.379-0.270 2.060          
ATOM    565 1HG1 VAL A  41      20.155   1.518  -3.506 0.090 1.320          
ATOM    566 2HG1 VAL A  41      20.808  -0.031  -4.039 0.090 1.320          
ATOM    567 3HG1 VAL A  41      21.043   1.417  -5.005 0.090 1.320          
ATOM    568  CG2 VAL A  41      19.351  -0.149  -6.493-0.270 2.060          
ATOM    569 1HG2 VAL A  41      20.007  -1.002  -6.315 0.090 1.320          
ATOM    570 2HG2 VAL A  41      18.488  -0.537  -7.027 0.090 1.320          
ATOM    571 3HG2 VAL A  41      19.871   0.513  -7.186 0.090 1.320          
ATOM    572  C   VAL A  41      17.898   0.116  -2.970 0.510 2.000          
ATOM    573  O   VAL A  41      18.484  -0.402  -2.013-0.510 1.700          
ATOM    574  N   VAL A  42      17.021   1.106  -2.806-0.470 1.850          
ATOM    575  HN  VAL A  42      16.595   1.538  -3.630 0.310 0.225          
ATOM    576  CA  VAL A  42      16.766   1.641  -1.473 0.070 2.275          
ATOM    577  HA  VAL A  42      17.712   1.916  -0.998 0.090 1.320          
ATOM    578  CB  VAL A  42      15.866   2.783  -1.594-0.090 2.275          
ATOM    579  HB  VAL A  42      15.150   2.636  -2.405 0.090 1.320          
ATOM    580  CG1 VAL A  42      15.106   3.137  -0.358-0.270 2.060          
ATOM    581 1HG1 VAL A  42      14.301   2.434  -0.133 0.090 1.320          
ATOM    582 2HG1 VAL A  42      15.751   3.208   0.520 0.090 1.320          
ATOM    583 3HG1 VAL A  42      14.613   4.104  -0.470 0.090 1.320          
ATOM    584  CG2 VAL A  42      16.781   3.990  -1.909-0.270 2.060          
ATOM    585 1HG2 VAL A  42      16.194   4.890  -2.096 0.090 1.320          
ATOM    586 2HG2 VAL A  42      17.474   4.216  -1.097 0.090 1.320          
ATOM    587 3HG2 VAL A  42      17.374   3.820  -2.810 0.090 1.320          
ATOM    588  C   VAL A  42      16.129   0.577  -0.585 0.510 2.000          
ATOM    589  O   VAL A  42      16.541   0.384   0.565-0.510 1.700          
ATOM    590  N   SER A  43      15.157  -0.169  -1.117-0.470 1.850          
ATOM    591  HN  SER A  43      14.849   0.002  -2.070 0.310 0.225          
ATOM    592  CA  SER A  43      14.512  -1.208  -0.317 0.070 2.275          
ATOM    593  HA  SER A  43      14.211  -0.768   0.637 0.090 1.320          
ATOM    594  CB  SER A  43      13.258  -1.767  -0.974 0.050 2.175          
ATOM    595  1HB SER A  43      13.482  -2.202  -1.951 0.090 1.320          
ATOM    596  2HB SER A  43      12.859  -2.576  -0.359 0.090 1.320          
ATOM    597  OG  SER A  43      12.254  -0.789  -1.105-0.660 1.770          
ATOM    598  HG1 SER A  43      12.498  -0.228  -1.838 0.430 0.225          
ATOM    599  C   SER A  43      15.483  -2.331   0.016 0.510 2.000          
ATOM    600  O   SER A  43      15.433  -2.894   1.116-0.510 1.700          
ATOM    601  N   ALA A  44      16.378  -2.667  -0.918-0.470 1.850          
ATOM    602  HN  ALA A  44      16.363  -2.219  -1.832 0.310 0.225          
ATOM    603  CA  ALA A  44      17.380  -3.692  -0.643 0.070 2.275          
ATOM    604  HA  ALA A  44      16.877  -4.618  -0.362 0.090 1.320          
ATOM    605  CB  ALA A  44      18.165  -3.912  -1.903-0.270 2.060          
ATOM    606  1HB ALA A  44      17.528  -4.231  -2.727 0.090 1.320          
ATOM    607  2HB ALA A  44      18.694  -3.013  -2.220 0.090 1.320          
ATOM    608  3HB ALA A  44      18.913  -4.692  -1.756 0.090 1.320          
ATOM    609  C   ALA A  44      18.268  -3.285   0.526 0.510 2.000          
ATOM    610  O   ALA A  44      18.662  -4.127   1.340-0.510 1.700          
ATOM    611  N   CYS A  45      18.594  -1.997   0.624-0.470 1.850          
ATOM    612  HN  CYS A  45      18.283  -1.354  -0.097 0.310 0.225          
ATOM    613  CA  CYS A  45      19.343  -1.506   1.775 0.070 2.275          
ATOM    614  HA  CYS A  45      20.267  -2.084   1.855 0.090 1.320          
ATOM    615  CB  CYS A  45      19.710  -0.004   1.674-0.110 2.175          
ATOM    616  1HB CYS A  45      18.824   0.630   1.652 0.090 1.320          
ATOM    617  2HB CYS A  45      20.296   0.303   2.542 0.090 1.320          
ATOM    618  SG  CYS A  45      20.721   0.325   0.140-0.230 2.000          
ATOM    619  HG1 CYS A  45      19.792  -0.047  -0.759 0.160 0.450          
ATOM    620  C   CYS A  45      18.560  -1.685   3.069 0.510 2.000          
ATOM    621  O   CYS A  45      19.125  -2.094   4.091-0.510 1.700          
ATOM    622  N   GLN A  46      17.258  -1.374   3.048-0.470 1.850          
ATOM    623  HN  GLN A  46      16.844  -1.045   2.181 0.310 0.225          
ATOM    624  CA  GLN A  46      16.442  -1.552   4.244 0.070 2.275          
ATOM    625  HA  GLN A  46      16.972  -1.046   5.051 0.090 1.320          
ATOM    626  CB  GLN A  46      15.136  -0.852   4.149-0.180 2.175          
ATOM    627  1HB GLN A  46      15.289   0.218   3.999 0.090 1.320          
ATOM    628  2HB GLN A  46      14.622  -1.207   3.252 0.090 1.320          
ATOM    629  CG  GLN A  46      14.201  -1.077   5.378-0.180 2.175          
ATOM    630  1HG GLN A  46      14.146  -2.123   5.676 0.090 1.320          
ATOM    631  2HG GLN A  46      14.560  -0.515   6.240 0.090 1.320          
ATOM    632  CD  GLN A  46      12.731  -0.645   5.045 0.550 2.000          
ATOM    633  OE1 GLN A  46      12.542   0.256   4.258-0.550 1.700          
ATOM    634  NE2 GLN A  46      11.807  -1.200   5.855-0.620 1.850          
ATOM    635 1HE2 GLN A  46      10.834  -1.026   5.641 0.320 0.225          
ATOM    636 2HE2 GLN A  46      12.061  -1.945   6.485 0.300 0.225          
ATOM    637  C   GLN A  46      16.371  -3.013   4.651 0.510 2.000          
ATOM    638  O   GLN A  46      16.385  -3.334   5.843-0.510 1.700          
ATOM    639  N   VAL A  47      16.274  -3.916   3.677-0.470 1.850          
ATOM    640  HN  VAL A  47      16.185  -3.618   2.709 0.310 0.225          
ATOM    641  CA  VAL A  47      16.373  -5.335   3.992 0.070 2.275          
ATOM    642  HA  VAL A  47      15.591  -5.576   4.716 0.090 1.320          
ATOM    643  CB  VAL A  47      16.300  -6.390   2.789-0.090 2.275          
ATOM    644  HB  VAL A  47      17.135  -6.260   2.096 0.090 1.320          
ATOM    645  CG1 VAL A  47      16.292  -7.843   3.308-0.270 2.060          
ATOM    646 1HG1 VAL A  47      17.192  -8.135   3.850 0.090 1.320          
ATOM    647 2HG1 VAL A  47      15.432  -7.992   3.949 0.090 1.320          
ATOM    648 3HG1 VAL A  47      16.189  -8.547   2.481 0.090 1.320          
ATOM    649  CG2 VAL A  47      14.976  -6.145   2.020-0.270 2.060          
ATOM    650 1HG2 VAL A  47      14.118  -6.158   2.689 0.090 1.320          
ATOM    651 2HG2 VAL A  47      14.971  -5.209   1.475 0.090 1.320          
ATOM    652 3HG2 VAL A  47      14.819  -6.935   1.289 0.090 1.320          
ATOM    653  C   VAL A  47      17.717  -5.638   4.627 0.510 2.000          
ATOM    654  O   VAL A  47      17.799  -6.275   5.683-0.510 1.700          
ATOM    655  N   PHE A  48      18.795  -5.177   3.997-0.470 1.850          
ATOM    656  HN  PHE A  48      18.700  -4.705   3.099 0.310 0.225          
ATOM    657  CA  PHE A  48      20.112  -5.413   4.569 0.070 2.275          
ATOM    658  HA  PHE A  48      20.320  -6.484   4.610 0.090 1.320          
ATOM    659  CB  PHE A  48      21.268  -4.620   3.744-0.180 2.175          
ATOM    660  1HB PHE A  48      21.153  -4.822   2.678 0.090 1.320          
ATOM    661  2HB PHE A  48      21.182  -3.539   3.840 0.090 1.320          
ATOM    662  CG  PHE A  48      22.687  -5.029   4.183 0.000 1.992          
ATOM    663  CD1 PHE A  48      23.487  -4.407   5.194-0.115 1.992          
ATOM    664  HD1 PHE A  48      23.055  -3.584   5.743 0.115 1.358          
ATOM    665  CE1 PHE A  48      24.754  -4.804   5.527-0.115 1.992          
ATOM    666  HE1 PHE A  48      25.296  -4.279   6.300 0.115 1.358          
ATOM    667  CZ  PHE A  48      25.365  -5.801   4.840-0.115 1.992          
ATOM    668  HZ  PHE A  48      26.370  -6.125   5.071 0.115 1.358          
ATOM    669  CD2 PHE A  48      23.257  -6.062   3.471-0.115 1.992          
ATOM    670  HD2 PHE A  48      22.716  -6.577   2.690 0.115 1.358          
ATOM    671  CE2 PHE A  48      24.509  -6.537   3.898-0.115 1.992          
ATOM    672  HE2 PHE A  48      24.927  -7.396   3.393 0.115 1.358          
ATOM    673  C   PHE A  48      20.222  -4.791   5.952 0.510 2.000          
ATOM    674  O   PHE A  48      20.781  -5.402   6.870-0.510 1.700          
ATOM    675  N   PHE A  49      19.711  -3.572   6.119-0.470 1.850          
ATOM    676  HN  PHE A  49      19.346  -3.071   5.304 0.310 0.225          
ATOM    677  CA  PHE A  49      19.787  -2.922   7.423 0.070 2.275          
ATOM    678  HA  PHE A  49      20.831  -2.825   7.727 0.090 1.320          
ATOM    679  CB  PHE A  49      19.125  -1.499   7.191-0.180 2.175          
ATOM    680  1HB PHE A  49      19.654  -0.958   6.405 0.090 1.320          
ATOM    681  2HB PHE A  49      18.099  -1.614   6.848 0.090 1.320          
ATOM    682  CG  PHE A  49      19.160  -0.672   8.420 0.000 1.992          
ATOM    683  CD1 PHE A  49      20.325  -0.154   8.939-0.115 1.992          
ATOM    684  HD1 PHE A  49      21.279  -0.377   8.483 0.115 1.358          
ATOM    685  CE1 PHE A  49      20.248   0.698  10.086-0.115 1.992          
ATOM    686  HE1 PHE A  49      21.146   1.123  10.509 0.115 1.358          
ATOM    687  CZ  PHE A  49      19.012   1.068  10.559-0.115 1.992          
ATOM    688  HZ  PHE A  49      18.971   1.774  11.375 0.115 1.358          
ATOM    689  CD2 PHE A  49      17.925  -0.394   9.051-0.115 1.992          
ATOM    690  HD2 PHE A  49      17.031  -0.852   8.652 0.115 1.358          
ATOM    691  CE2 PHE A  49      17.751   0.524  10.072-0.115 1.992          
ATOM    692  HE2 PHE A  49      16.786   0.777  10.488 0.115 1.358          
ATOM    693  C   PHE A  49      19.011  -3.707   8.468 0.510 2.000          
ATOM    694  O   PHE A  49      19.497  -3.930   9.581-0.510 1.700          
ATOM    695  N   MET A  50      17.796  -4.139   8.123-0.470 1.850          
ATOM    696  HN  MET A  50      17.424  -3.959   7.191 0.310 0.225          
ATOM    697  CA  MET A  50      16.983  -4.867   9.089 0.070 2.275          
ATOM    698  HA  MET A  50      16.970  -4.307  10.026 0.090 1.320          
ATOM    699  CB  MET A  50      15.561  -4.903   8.552-0.180 2.175          
ATOM    700  1HB MET A  50      15.572  -5.342   7.552 0.090 1.320          
ATOM    701  2HB MET A  50      14.960  -5.595   9.141 0.090 1.320          
ATOM    702  CG  MET A  50      14.845  -3.571   8.492-0.140 2.175          
ATOM    703  1HG MET A  50      15.444  -2.831   7.970 0.090 1.320          
ATOM    704  2HG MET A  50      13.914  -3.664   7.938 0.090 1.320          
ATOM    705  SD  MET A  50      14.489  -2.884  10.156-0.090 2.000          
ATOM    706  CE  MET A  50      13.948  -1.194   9.659-0.220 2.060          
ATOM    707  1HE MET A  50      13.861  -0.557  10.536 0.090 1.320          
ATOM    708  2HE MET A  50      14.672  -0.739   8.984 0.090 1.320          
ATOM    709  3HE MET A  50      12.980  -1.234   9.158 0.090 1.320          
ATOM    710  C   MET A  50      17.609  -6.212   9.438 0.510 2.000          
ATOM    711  O   MET A  50      17.596  -6.622  10.604-0.510 1.700          
ATOM    712  N   VAL A  51      18.214  -6.888   8.458-0.470 1.850          
ATOM    713  HN  VAL A  51      18.166  -6.549   7.499 0.310 0.225          
ATOM    714  CA  VAL A  51      18.814  -8.195   8.718 0.070 2.275          
ATOM    715  HA  VAL A  51      18.071  -8.833   9.204 0.090 1.320          
ATOM    716  CB  VAL A  51      19.294  -8.850   7.418-0.090 2.275          
ATOM    717  HB  VAL A  51      19.750  -8.104   6.764 0.090 1.320          
ATOM    718  CG1 VAL A  51      20.337  -9.949   7.706-0.270 2.060          
ATOM    719 1HG1 VAL A  51      21.314  -9.557   7.995 0.090 1.320          
ATOM    720 2HG1 VAL A  51      20.000 -10.649   8.473 0.090 1.320          
ATOM    721 3HG1 VAL A  51      20.516 -10.538   6.806 0.090 1.320          
ATOM    722  CG2 VAL A  51      18.023  -9.437   6.730-0.270 2.060          
ATOM    723 1HG2 VAL A  51      18.268  -9.864   5.757 0.090 1.320          
ATOM    724 2HG2 VAL A  51      17.568 -10.227   7.328 0.090 1.320          
ATOM    725 3HG2 VAL A  51      17.262  -8.676   6.560 0.090 1.320          
ATOM    726  C   VAL A  51      19.971  -8.075   9.706 0.510 2.000          
ATOM    727  O   VAL A  51      20.145  -8.931  10.583-0.510 1.700          
ATOM    728  N   THR A  52      20.770  -7.010   9.595-0.470 1.850          
ATOM    729  HN  THR A  52      20.641  -6.391   8.803 0.310 0.225          
ATOM    730  CA  THR A  52      21.901  -6.840  10.506 0.070 2.275          
ATOM    731  HA  THR A  52      22.516  -7.744  10.486 0.090 1.320          
ATOM    732  CB  THR A  52      22.707  -5.663  10.113 0.140 2.275          
ATOM    733  HB  THR A  52      23.523  -5.574  10.836 0.090 1.320          
ATOM    734  OG1 THR A  52      22.090  -4.378  10.100-0.660 1.770          
ATOM    735  HG1 THR A  52      21.231  -4.479   9.678 0.430 0.225          
ATOM    736  CG2 THR A  52      23.378  -5.897   8.787-0.270 2.060          
ATOM    737 1HG2 THR A  52      22.702  -6.166   7.983 0.090 1.320          
ATOM    738 2HG2 THR A  52      23.946  -5.026   8.462 0.090 1.320          
ATOM    739 3HG2 THR A  52      24.088  -6.723   8.858 0.090 1.320          
ATOM    740  C   THR A  52      21.454  -6.619  11.945 0.510 2.000          
ATOM    741  O   THR A  52      22.195  -6.954  12.876-0.510 1.700          
ATOM    742  N   ARG A  53      20.287  -6.016  12.155-0.470 1.850          
ATOM    743  HN  ARG A  53      19.629  -5.990  11.382 0.310 0.225          
ATOM    744  CA  ARG A  53      19.734  -5.961  13.504 0.070 2.275          
ATOM    745  HA  ARG A  53      20.548  -5.873  14.226 0.090 1.320          
ATOM    746  CB  ARG A  53      18.768  -4.731  13.871-0.180 2.175          
ATOM    747  1HB ARG A  53      17.969  -4.649  13.130 0.090 1.320          
ATOM    748  2HB ARG A  53      18.256  -4.972  14.805 0.090 1.320          
ATOM    749  CG  ARG A  53      19.523  -3.422  14.045-0.180 2.175          
ATOM    750  1HG ARG A  53      18.915  -2.753  14.648 0.090 1.320          
ATOM    751  2HG ARG A  53      20.451  -3.589  14.593 0.090 1.320          
ATOM    752  CD  ARG A  53      19.775  -2.779  12.661 0.200 2.175          
ATOM    753  1HD ARG A  53      20.212  -3.483  11.959 0.090 1.320          
ATOM    754  2HD ARG A  53      18.865  -2.379  12.208 0.090 1.320          
ATOM    755  NE  ARG A  53      20.801  -1.677  12.948-0.700 1.850          
ATOM    756  HE  ARG A  53      20.500  -1.076  13.700 0.440 0.225          
ATOM    757  CZ  ARG A  53      21.962  -1.467  12.369 0.640 2.000          
ATOM    758  NH1 ARG A  53      22.803  -0.646  12.951-0.800 1.850          
ATOM    759 1HH1 ARG A  53      23.703  -0.425  12.547 0.460 0.225          
ATOM    760 2HH1 ARG A  53      22.632  -0.273  13.874 0.460 0.225          
ATOM    761  NH2 ARG A  53      22.364  -1.877  11.162-0.800 1.850          
ATOM    762 1HH2 ARG A  53      23.228  -1.616  10.715 0.460 0.225          
ATOM    763 2HH2 ARG A  53      21.933  -2.714  10.740 0.460 0.225          
ATOM    764  C   ARG A  53      19.130  -7.341  13.720 0.510 2.000          
ATOM    765  O   ARG A  53      18.002  -7.609  13.299-0.510 1.700          
ATOM    766  N   ALA A  54      19.868  -8.223  14.392-0.470 1.850          
ATOM    767  HN  ALA A  54      20.826  -7.949  14.553 0.310 0.225          
ATOM    768  CA  ALA A  54      19.625  -9.643  14.168 0.070 2.275          
ATOM    769  HA  ALA A  54      19.395  -9.771  13.104 0.090 1.320          
ATOM    770  CB  ALA A  54      20.954 -10.409  14.357-0.270 2.060          
ATOM    771  1HB ALA A  54      21.434 -10.207  15.313 0.090 1.320          
ATOM    772  2HB ALA A  54      20.789 -11.485  14.279 0.090 1.320          
ATOM    773  3HB ALA A  54      21.661 -10.142  13.569 0.090 1.320          
ATOM    774  C   ALA A  54      18.380 -10.167  14.878 0.510 2.000          
ATOM    775  O   ALA A  54      17.443 -10.589  14.191-0.510 1.700          
ATOM    776  N   PRO A  55      18.277 -10.141  16.226-0.290 1.850          
ATOM    777  CD  PRO A  55      19.342 -10.340  17.174 0.000 2.175          
ATOM    778  1HD PRO A  55      19.946 -11.186  16.840 0.090 1.320          
ATOM    779  2HD PRO A  55      19.997  -9.469  17.225 0.090 1.320          
ATOM    780  CA  PRO A  55      17.001 -10.554  16.816 0.020 2.275          
ATOM    781  HA  PRO A  55      16.451 -11.282  16.212 0.090 1.320          
ATOM    782  CB  PRO A  55      17.341 -11.225  18.157-0.180 2.175          
ATOM    783  1HB PRO A  55      17.409 -12.302  17.990 0.090 1.320          
ATOM    784  2HB PRO A  55      16.582 -11.085  18.929 0.090 1.320          
ATOM    785  CG  PRO A  55      18.721 -10.688  18.554-0.180 2.175          
ATOM    786  1HG PRO A  55      19.315 -11.410  19.118 0.090 1.320          
ATOM    787  2HG PRO A  55      18.612  -9.786  19.153 0.090 1.320          
ATOM    788  C   PRO A  55      16.052  -9.392  17.085 0.510 2.000          
ATOM    789  O   PRO A  55      14.836  -9.591  17.151-0.510 1.700          
ATOM    790  N   LYS A  56      16.569  -8.167  17.205-0.470 1.850          
ATOM    791  HN  LYS A  56      17.503  -8.026  16.854 0.310 0.225          
ATOM    792  CA  LYS A  56      15.725  -7.026  17.556 0.070 2.275          
ATOM    793  HA  LYS A  56      14.879  -7.331  18.175 0.090 1.320          
ATOM    794  CB  LYS A  56      16.544  -5.899  18.290-0.180 2.175          
ATOM    795  1HB LYS A  56      17.329  -5.489  17.650 0.090 1.320          
ATOM    796  2HB LYS A  56      15.885  -5.075  18.574 0.090 1.320          
ATOM    797  CG  LYS A  56      17.128  -6.625  19.506-0.180 2.175          
ATOM    798  1HG LYS A  56      16.333  -7.127  20.061 0.090 1.320          
ATOM    799  2HG LYS A  56      17.846  -7.381  19.184 0.090 1.320          
ATOM    800  CD  LYS A  56      17.851  -5.569  20.368-0.180 2.175          
ATOM    801  1HD LYS A  56      18.394  -4.871  19.725 0.090 1.320          
ATOM    802  2HD LYS A  56      17.139  -4.953  20.924 0.090 1.320          
ATOM    803  CE  LYS A  56      18.916  -6.275  21.311 0.210 2.175          
ATOM    804  1HE LYS A  56      19.648  -6.850  20.740 0.050 1.320          
ATOM    805  2HE LYS A  56      19.456  -5.543  21.915 0.050 1.320          
ATOM    806  NZ  LYS A  56      18.137  -7.120  22.134-0.301 1.850          
ATOM    807  1HZ LYS A  56      18.741  -7.627  22.767 0.330 0.225          
ATOM    808  2HZ LYS A  56      17.493  -6.562  22.676 0.330 0.225          
ATOM    809  3HZ LYS A  56      17.622  -7.774  21.563 0.330 0.225          
ATOM    810  C   LYS A  56      15.170  -6.404  16.279 0.510 2.000          
ATOM    811  O   LYS A  56      15.551  -5.312  15.854-0.510 1.700          
ATOM    812  N   VAL A  57      14.222  -7.124  15.686-0.470 1.850          
ATOM    813  HN  VAL A  57      13.978  -8.054  16.023 0.310 0.225          
ATOM    814  CA  VAL A  57      13.534  -6.673  14.480 0.070 2.275          
ATOM    815  HA  VAL A  57      13.280  -5.623  14.590 0.090 1.320          
ATOM    816  CB  VAL A  57      14.502  -6.925  13.243-0.090 2.275          
ATOM    817  HB  VAL A  57      15.467  -6.526  13.560 0.090 1.320          
ATOM    818  CG1 VAL A  57      14.833  -8.373  12.959-0.270 2.060          
ATOM    819 1HG1 VAL A  57      15.670  -8.448  12.263 0.090 1.320          
ATOM    820 2HG1 VAL A  57      15.134  -8.913  13.858 0.090 1.320          
ATOM    821 3HG1 VAL A  57      13.996  -8.910  12.511 0.090 1.320          
ATOM    822  CG2 VAL A  57      14.249  -6.053  11.947-0.270 2.060          
ATOM    823 1HG2 VAL A  57      14.056  -5.010  12.194 0.090 1.320          
ATOM    824 2HG2 VAL A  57      15.130  -6.086  11.309 0.090 1.320          
ATOM    825 3HG2 VAL A  57      13.413  -6.450  11.375 0.090 1.320          
ATOM    826  C   VAL A  57      12.285  -7.531  14.290 0.510 2.000          
ATOM    827  O   VAL A  57      12.259  -8.692  14.724-0.510 1.700          
ATOM    828  N   PRO A  58      11.240  -7.024  13.643-0.290 1.850          
ATOM    829  CD  PRO A  58      10.927  -5.534  13.429 0.000 2.175          
ATOM    830  1HD PRO A  58      10.991  -4.994  14.372 0.090 1.320          
ATOM    831  2HD PRO A  58      11.604  -5.071  12.712 0.090 1.320          
ATOM    832  CA  PRO A  58      10.112  -7.884  13.281 0.020 2.275          
ATOM    833  HA  PRO A  58       9.937  -8.672  14.018 0.090 1.320          
ATOM    834  CB  PRO A  58       8.938  -6.934  13.315-0.180 2.175          
ATOM    835  1HB PRO A  58       8.518  -6.900  14.320 0.090 1.320          
ATOM    836  2HB PRO A  58       8.134  -7.216  12.648 0.090 1.320          
ATOM    837  CG  PRO A  58       9.506  -5.604  12.933-0.180 2.175          
ATOM    838  1HG PRO A  58       8.894  -4.776  13.293 0.090 1.320          
ATOM    839  2HG PRO A  58       9.481  -5.557  11.848 0.090 1.320          
ATOM    840  C   PRO A  58      10.363  -8.522  11.922 0.510 2.000          
ATOM    841  O   PRO A  58      10.983  -7.935  11.028-0.510 1.700          
ATOM    842  N   TRP A  59       9.885  -9.764  11.773-0.470 1.850          
ATOM    843  HN  TRP A  59       9.258 -10.152  12.463 0.310 0.225          
ATOM    844  CA  TRP A  59      10.059 -10.453  10.495 0.070 2.275          
ATOM    845  HA  TRP A  59      11.130 -10.462  10.277 0.090 1.320          
ATOM    846  CB  TRP A  59       9.608 -11.944  10.570-0.180 2.175          
ATOM    847  1HB TRP A  59       9.785 -12.415   9.601 0.090 1.320          
ATOM    848  2HB TRP A  59      10.277 -12.465  11.255 0.090 1.320          
ATOM    849  CG  TRP A  59       8.202 -12.274  10.980-0.030 1.992          
ATOM    850  CD1 TRP A  59       7.807 -12.689  12.150 0.035 1.992          
ATOM    851  HD1 TRP A  59       8.442 -12.742  13.022 0.115 1.358          
ATOM    852  NE1 TRP A  59       6.492 -13.097  12.089-0.610 1.850          
ATOM    853  HE1 TRP A  59       5.960 -13.390  12.894 0.380 0.225
[truncated: 2,942,733 more chars]
