# Supplementary material for: Proton transfer pathway in anion channelrhodopsin-1
Source: eLife. 2021 Dec 21;10:e72264. doi: 10.7554/eLife.72264 (PMC8691836; doi:10.7554/eLife.72264)
Supplement: Source data 1. [file elife-72264-supp2.zip › SI_coordinates/E68Q_D234N.txt]

model01
ATOM      1  N   CYS A   6      -9.241 -11.691 -36.771-0.479 1.850          
ATOM      2  HT1 CYS A   6      -9.708 -12.573 -36.929 0.301 0.225          
ATOM      3  HT2 CYS A   6      -8.583 -11.496 -37.507 0.301 0.225          
ATOM      4  HT3 CYS A   6      -9.893 -10.923 -36.684 0.301 0.225          
ATOM      5  CA  CYS A   6      -8.541 -11.747 -35.487 0.210 2.275          
ATOM      6  HA  CYS A   6      -7.848 -12.591 -35.465 0.100 1.320          
ATOM      7  CB  CYS A   6      -7.790 -10.401 -35.211-0.170 2.175          
ATOM      8  1HB CYS A   6      -7.313 -10.436 -34.228 0.090 1.320          
ATOM      9  2HB CYS A   6      -6.981 -10.262 -35.929 0.090 1.320          
ATOM     10  SG  CYS A   6      -8.885  -8.941 -35.266-0.530 2.000          
ATOM     11  HG1 CYS A   6      -7.927  -8.040 -35.021 0.091 0.450          
ATOM     12  C   CYS A   6      -9.557 -11.944 -34.379 0.510 2.000          
ATOM     13  O   CYS A   6      -9.216 -11.930 -33.195-0.510 1.700          
ATOM     14  N   ASP A   7     -10.817 -12.100 -34.788-0.470 1.850          
ATOM     15  HN  ASP A   7     -10.979 -12.465 -35.708 0.310 0.225          
ATOM     16  CA  ASP A   7     -11.972 -12.246 -33.909 0.070 2.275          
ATOM     17  HA  ASP A   7     -12.852 -12.392 -34.535 0.090 1.320          
ATOM     18  CB  ASP A   7     -11.939 -13.471 -32.954-0.280 2.175          
ATOM     19  1HB ASP A   7     -11.080 -13.465 -32.285 0.090 1.320          
ATOM     20  2HB ASP A   7     -12.829 -13.471 -32.329 0.090 1.320          
ATOM     21  CG  ASP A   7     -11.928 -14.785 -33.768 0.620 2.000          
ATOM     22  OD1 ASP A   7     -11.192 -14.978 -34.793-0.760 1.700          
ATOM     23  OD2 ASP A   7     -12.829 -15.539 -33.348-0.760 1.700          
ATOM     24  C   ASP A   7     -12.143 -10.970 -33.091 0.510 2.000          
ATOM     25  O   ASP A   7     -11.919 -10.967 -31.873-0.510 1.700          
ATOM     26  N   PRO A   8     -12.564  -9.871 -33.727-0.290 1.850          
ATOM     27  CD  PRO A   8     -12.960  -9.762 -35.115 0.000 2.175          
ATOM     28  1HD PRO A   8     -12.076  -9.787 -35.753 0.090 1.320          
ATOM     29  2HD PRO A   8     -13.660 -10.534 -35.438 0.090 1.320          
ATOM     30  CA  PRO A   8     -12.703  -8.603 -32.998 0.020 2.275          
ATOM     31  HA  PRO A   8     -11.808  -8.414 -32.404 0.090 1.320          
ATOM     32  CB  PRO A   8     -12.877  -7.546 -34.043-0.180 2.175          
ATOM     33  1HB PRO A   8     -11.906  -7.227 -34.422 0.090 1.320          
ATOM     34  2HB PRO A   8     -13.420  -6.657 -33.712 0.090 1.320          
ATOM     35  CG  PRO A   8     -13.631  -8.348 -35.144-0.180 2.175          
ATOM     36  1HG PRO A   8     -13.563  -7.877 -36.126 0.090 1.320          
ATOM     37  2HG PRO A   8     -14.693  -8.424 -34.899 0.090 1.320          
ATOM     38  C   PRO A   8     -13.896  -8.558 -32.067 0.510 2.000          
ATOM     39  O   PRO A   8     -13.969  -7.648 -31.233-0.510 1.700          
ATOM     40  N   ALA A   9     -14.846  -9.483 -32.195-0.470 1.850          
ATOM     41  HN  ALA A   9     -14.755 -10.211 -32.884 0.310 0.225          
ATOM     42  CA  ALA A   9     -15.970  -9.494 -31.271 0.070 2.275          
ATOM     43  HA  ALA A   9     -16.471  -8.523 -31.230 0.090 1.320          
ATOM     44  CB  ALA A   9     -16.921 -10.593 -31.853-0.270 2.060          
ATOM     45  1HB ALA A   9     -17.810 -10.680 -31.224 0.090 1.320          
ATOM     46  2HB ALA A   9     -17.265 -10.344 -32.857 0.090 1.320          
ATOM     47  3HB ALA A   9     -16.452 -11.578 -31.876 0.090 1.320          
ATOM     48  C   ALA A   9     -15.540  -9.896 -29.870 0.510 2.000          
ATOM     49  O   ALA A   9     -16.267  -9.621 -28.910-0.510 1.700          
ATOM     50  N   ILE A  10     -14.365 -10.509 -29.731-0.470 1.850          
ATOM     51  HN  ILE A  10     -13.820 -10.718 -30.552 0.310 0.225          
ATOM     52  CA  ILE A  10     -13.876 -10.961 -28.440 0.070 2.275          
ATOM     53  HA  ILE A  10     -14.610 -10.706 -27.672 0.090 1.320          
ATOM     54  CB  ILE A  10     -13.627 -12.514 -28.273-0.090 2.275          
ATOM     55  HB  ILE A  10     -13.063 -12.656 -27.348 0.090 1.320          
ATOM     56  CG2 ILE A  10     -15.042 -13.124 -28.006-0.270 2.060          
ATOM     57 1HG2 ILE A  10     -15.525 -12.677 -27.135 0.090 1.320          
ATOM     58 2HG2 ILE A  10     -15.704 -12.975 -28.860 0.090 1.320          
ATOM     59 3HG2 ILE A  10     -14.980 -14.196 -27.823 0.090 1.320          
ATOM     60  CG1 ILE A  10     -12.803 -13.154 -29.382-0.180 2.175          
ATOM     61 1HG1 ILE A  10     -13.372 -13.044 -30.303 0.090 1.320          
ATOM     62 2HG1 ILE A  10     -11.893 -12.572 -29.533 0.090 1.320          
ATOM     63  CD1 ILE A  10     -12.408 -14.622 -29.257-0.270 2.060          
ATOM     64  HD1 ILE A  10     -13.287 -15.264 -29.191 0.090 1.320          
ATOM     65  HD2 ILE A  10     -11.846 -14.945 -30.135 0.090 1.320          
ATOM     66  HD3 ILE A  10     -11.791 -14.795 -28.376 0.090 1.320          
ATOM     67  C   ILE A  10     -12.688 -10.143 -27.941 0.510 2.000          
ATOM     68  O   ILE A  10     -12.552  -9.952 -26.726-0.510 1.700          
ATOM     69  N   TYR A  11     -11.860  -9.609 -28.834-0.470 1.850          
ATOM     70  HN  TYR A  11     -12.048  -9.773 -29.812 0.310 0.225          
ATOM     71  CA  TYR A  11     -10.645  -8.907 -28.449 0.070 2.275          
ATOM     72  HA  TYR A  11     -10.512  -9.098 -27.397 0.090 1.320          
ATOM     73  CB  TYR A  11      -9.364  -9.387 -29.077-0.180 2.175          
ATOM     74  1HB TYR A  11      -9.434  -9.270 -30.160 0.090 1.320          
ATOM     75  2HB TYR A  11      -8.535  -8.749 -28.768 0.090 1.320          
ATOM     76  CG  TYR A  11      -8.948 -10.790 -28.786 0.000 1.992          
ATOM     77  CD1 TYR A  11      -8.502 -11.134 -27.446-0.115 1.992          
ATOM     78  HD1 TYR A  11      -8.370 -10.353 -26.719 0.115 1.358          
ATOM     79  CE1 TYR A  11      -8.433 -12.466 -27.036-0.115 1.992          
ATOM     80  HE1 TYR A  11      -8.183 -12.696 -26.012 0.115 1.358          
ATOM     81  CZ  TYR A  11      -8.630 -13.526 -27.952 0.110 1.992          
ATOM     82  OH  TYR A  11      -8.471 -14.840 -27.454-0.540 1.770          
ATOM     83  HH  TYR A  11      -8.724 -15.498 -28.086 0.430 0.225          
ATOM     84  CD2 TYR A  11      -9.044 -11.781 -29.776-0.115 1.992          
ATOM     85  HD2 TYR A  11      -9.358 -11.579 -30.789 0.115 1.358          
ATOM     86  CE2 TYR A  11      -8.953 -13.129 -29.261-0.115 1.992          
ATOM     87  HE2 TYR A  11      -9.130 -13.912 -29.985 0.115 1.358          
ATOM     88  C   TYR A  11     -10.771  -7.400 -28.643 0.510 2.000          
ATOM     89  O   TYR A  11     -11.375  -6.934 -29.616-0.510 1.700          
ATOM     90  N   GLY A  12     -10.207  -6.652 -27.695-0.470 1.850          
ATOM     91  HN  GLY A  12      -9.793  -7.159 -26.909 0.310 0.225          
ATOM     92  CA  GLY A  12      -9.980  -5.226 -27.860-0.020 2.175          
ATOM     93  1HA GLY A  12      -9.379  -5.096 -28.761 0.090 1.320          
ATOM     94  2HA GLY A  12      -9.361  -4.840 -27.059 0.090 1.320          
ATOM     95  C   GLY A  12     -11.198  -4.347 -28.025 0.510 2.000          
ATOM     96  O   GLY A  12     -11.101  -3.304 -28.677-0.510 1.700          
ATOM     97  N   GLU A  13     -12.345  -4.719 -27.449-0.470 1.850          
ATOM     98  HN  GLU A  13     -12.486  -5.648 -27.079 0.310 0.225          
ATOM     99  CA  GLU A  13     -13.481  -3.800 -27.493 0.070 2.275          
ATOM    100  HA  GLU A  13     -13.731  -3.561 -28.529 0.090 1.320          
ATOM    101  CB  GLU A  13     -14.647  -4.491 -26.871-0.180 2.175          
ATOM    102  1HB GLU A  13     -14.444  -4.828 -25.853 0.090 1.320          
ATOM    103  2HB GLU A  13     -15.480  -3.786 -26.783 0.090 1.320          
ATOM    104  CG  GLU A  13     -15.127  -5.700 -27.762-0.279 2.175          
ATOM    105  1HG GLU A  13     -15.362  -5.401 -28.783 0.090 1.320          
ATOM    106  2HG GLU A  13     -14.416  -6.524 -27.801 0.090 1.320          
ATOM    107  CD  GLU A  13     -16.397  -6.200 -27.102 0.622 2.000          
ATOM    108  OE1 GLU A  13     -16.393  -6.893 -26.051-0.754 1.700          
ATOM    109  OE2 GLU A  13     -17.457  -5.568 -27.529-0.754 1.700          
ATOM    110  C   GLU A  13     -13.151  -2.490 -26.800 0.510 2.000          
ATOM    111  O   GLU A  13     -13.615  -1.426 -27.221-0.510 1.700          
ATOM    112  N   TRP A  14     -12.326  -2.548 -25.760-0.470 1.850          
ATOM    113  HN  TRP A  14     -11.943  -3.444 -25.501 0.310 0.225          
ATOM    114  CA  TRP A  14     -11.992  -1.366 -24.979 0.070 2.275          
ATOM    115  HA  TRP A  14     -12.862  -0.704 -24.940 0.090 1.320          
ATOM    116  CB  TRP A  14     -11.602  -1.732 -23.500-0.180 2.175          
ATOM    117  1HB TRP A  14     -12.381  -2.307 -23.025 0.090 1.320          
ATOM    118  2HB TRP A  14     -10.718  -2.350 -23.446 0.090 1.320          
ATOM    119  CG  TRP A  14     -11.287  -0.509 -22.613-0.030 1.992          
ATOM    120  CD1 TRP A  14     -12.112   0.395 -22.015 0.035 1.992          
ATOM    121  HD1 TRP A  14     -13.193   0.335 -22.046 0.115 1.358          
ATOM    122  NE1 TRP A  14     -11.371   1.348 -21.349-0.610 1.850          
ATOM    123  HE1 TRP A  14     -11.770   2.149 -20.872 0.380 0.225          
ATOM    124  CE2 TRP A  14     -10.035   1.198 -21.746 0.130 1.800          
ATOM    125  CD2 TRP A  14      -9.958  -0.026 -22.430-0.020 1.800          
ATOM    126  CE3 TRP A  14      -8.694  -0.479 -22.911-0.115 1.992          
ATOM    127  HE3 TRP A  14      -8.621  -1.384 -23.491 0.115 1.358          
ATOM    128  CZ3 TRP A  14      -7.570   0.341 -22.721-0.115 1.992          
ATOM    129  HZ3 TRP A  14      -6.612   0.049 -23.128 0.115 1.358          
ATOM    130  CZ2 TRP A  14      -8.899   1.874 -21.374-0.115 1.992          
ATOM    131  HZ2 TRP A  14      -8.959   2.745 -20.738 0.115 1.358          
ATOM    132  CH2 TRP A  14      -7.691   1.489 -21.956-0.115 1.992          
ATOM    133  HH2 TRP A  14      -6.802   2.066 -21.751 0.115 1.358          
ATOM    134  C   TRP A  14     -10.848  -0.586 -25.607 0.510 2.000          
ATOM    135  O   TRP A  14     -10.885   0.648 -25.641-0.510 1.700          
ATOM    136  N   SER A  15      -9.817  -1.285 -26.092-0.470 1.850          
ATOM    137  HN  SER A  15      -9.837  -2.294 -26.039 0.310 0.225          
ATOM    138  CA  SER A  15      -8.660  -0.602 -26.667 0.070 2.275          
ATOM    139  HA  SER A  15      -8.275   0.120 -25.941 0.090 1.320          
ATOM    140  CB  SER A  15      -7.583  -1.505 -27.077 0.050 2.175          
ATOM    141  1HB SER A  15      -6.822  -0.956 -27.641 0.090 1.320          
ATOM    142  2HB SER A  15      -7.067  -1.830 -26.173 0.090 1.320          
ATOM    143  OG  SER A  15      -7.961  -2.691 -27.834-0.660 1.770          
ATOM    144  HG1 SER A  15      -8.524  -2.420 -28.555 0.430 0.225          
ATOM    145  C   SER A  15      -9.028   0.189 -27.920 0.510 2.000          
ATOM    146  O   SER A  15      -8.378   1.194 -28.227-0.510 1.700          
ATOM    147  N   ARG A  16     -10.060  -0.233 -28.651-0.470 1.850          
ATOM    148  HN  ARG A  16     -10.632  -1.009 -28.342 0.310 0.225          
ATOM    149  CA  ARG A  16     -10.462   0.512 -29.839 0.070 2.275          
ATOM    150  HA  ARG A  16      -9.588   0.731 -30.457 0.090 1.320          
ATOM    151  CB  ARG A  16     -11.536  -0.240 -30.723-0.180 2.175          
ATOM    152  1HB ARG A  16     -12.357  -0.579 -30.087 0.090 1.320          
ATOM    153  2HB ARG A  16     -12.000   0.465 -31.420 0.090 1.320          
ATOM    154  CG  ARG A  16     -10.971  -1.446 -31.554-0.180 2.175          
ATOM    155  1HG ARG A  16     -10.240  -1.054 -32.263 0.090 1.320          
ATOM    156  2HG ARG A  16     -10.413  -2.087 -30.872 0.090 1.320          
ATOM    157  CD  ARG A  16     -12.036  -2.318 -32.332 0.200 2.175          
ATOM    158  1HD ARG A  16     -12.937  -2.442 -31.731 0.090 1.320          
ATOM    159  2HD ARG A  16     -12.353  -1.808 -33.244 0.090 1.320          
ATOM    160  NE  ARG A  16     -11.411  -3.578 -32.649-0.700 1.850          
ATOM    161  HE  ARG A  16     -10.735  -3.515 -33.397 0.440 0.225          
ATOM    162  CZ  ARG A  16     -11.617  -4.732 -32.033 0.640 2.000          
ATOM    163  NH1 ARG A  16     -12.610  -4.879 -31.143-0.800 1.850          
ATOM    164 1HH1 ARG A  16     -12.803  -5.777 -30.685 0.460 0.225          
ATOM    165 2HH1 ARG A  16     -13.258  -4.140 -30.910 0.460 0.225          
ATOM    166  NH2 ARG A  16     -10.826  -5.800 -32.256-0.800 1.850          
ATOM    167 1HH2 ARG A  16     -10.944  -6.595 -31.629 0.460 0.225          
ATOM    168 2HH2 ARG A  16     -10.095  -5.843 -32.950 0.460 0.225          
ATOM    169  C   ARG A  16     -11.092   1.848 -29.473 0.510 2.000          
ATOM    170  O   ARG A  16     -10.770   2.881 -30.070-0.510 1.700          
ATOM    171  N   GLU A  17     -11.998   1.849 -28.495-0.470 1.850          
ATOM    172  HN  GLU A  17     -12.344   0.982 -28.115 0.310 0.225          
ATOM    173  CA  GLU A  17     -12.723   3.072 -28.190 0.070 2.275          
ATOM    174  HA  GLU A  17     -12.962   3.630 -29.101 0.090 1.320          
ATOM    175  CB  GLU A  17     -14.079   2.630 -27.516-0.180 2.175          
ATOM    176  1HB GLU A  17     -13.884   2.054 -26.612 0.090 1.320          
ATOM    177  2HB GLU A  17     -14.595   3.534 -27.186 0.090 1.320          
ATOM    178  CG  GLU A  17     -15.098   1.850 -28.416-0.280 2.175          
ATOM    179  1HG GLU A  17     -14.669   0.897 -28.724 0.090 1.320          
ATOM    180  2HG GLU A  17     -15.971   1.591 -27.819 0.090 1.320          
ATOM    181  CD  GLU A  17     -15.639   2.524 -29.664 0.620 2.000          
ATOM    182  OE1 GLU A  17     -15.137   2.160 -30.790-0.759 1.700          
ATOM    183  OE2 GLU A  17     -16.577   3.351 -29.569-0.759 1.700          
ATOM    184  C   GLU A  17     -11.922   3.977 -27.264 0.510 2.000          
ATOM    185  O   GLU A  17     -12.165   5.186 -27.230-0.510 1.700          
ATOM    186  N   ASN A  18     -10.948   3.428 -26.545-0.470 1.850          
ATOM    187  HN  ASN A  18     -10.812   2.425 -26.622 0.310 0.225          
ATOM    188  CA  ASN A  18     -10.028   4.212 -25.729 0.070 2.275          
ATOM    189  HA  ASN A  18     -10.238   5.282 -25.806 0.090 1.320          
ATOM    190  CB  ASN A  18     -10.081   3.838 -24.246-0.180 2.175          
ATOM    191  1HB ASN A  18      -9.904   2.773 -24.094 0.090 1.320          
ATOM    192  2HB ASN A  18      -9.340   4.394 -23.683 0.090 1.320          
ATOM    193  CG  ASN A  18     -11.492   4.256 -23.716 0.550 2.000          
ATOM    194  OD1 ASN A  18     -11.749   5.449 -23.609-0.550 1.700          
ATOM    195  ND2 ASN A  18     -12.412   3.347 -23.467-0.620 1.850          
ATOM    196 1HD2 ASN A  18     -13.348   3.668 -23.270 0.320 0.225          
ATOM    197 2HD2 ASN A  18     -12.216   2.372 -23.643 0.300 0.225          
ATOM    198  C   ASN A  18      -8.626   3.991 -26.277 0.510 2.000          
ATOM    199  O   ASN A  18      -7.882   3.137 -25.791-0.510 1.700          
ATOM    200  N   GLN A  19      -8.260   4.771 -27.289-0.470 1.850          
ATOM    201  HN  GLN A  19      -8.978   5.277 -27.790 0.310 0.225          
ATOM    202  CA  GLN A  19      -6.899   4.707 -27.799 0.070 2.275          
ATOM    203  HA  GLN A  19      -6.494   3.691 -27.780 0.090 1.320          
ATOM    204  CB  GLN A  19      -6.907   5.229 -29.229-0.180 2.175          
ATOM    205  1HB GLN A  19      -7.250   6.262 -29.304 0.090 1.320          
ATOM    206  2HB GLN A  19      -5.883   5.222 -29.615 0.090 1.320          
ATOM    207  CG  GLN A  19      -7.790   4.305 -30.136-0.180 2.175          
ATOM    208  1HG GLN A  19      -7.719   3.268 -29.804 0.090 1.320          
ATOM    209  2HG GLN A  19      -8.847   4.561 -30.053 0.090 1.320          
ATOM    210  CD  GLN A  19      -7.363   4.304 -31.564 0.550 2.000          
ATOM    211  OE1 GLN A  19      -6.540   3.487 -32.033-0.550 1.700          
ATOM    212  NE2 GLN A  19      -7.951   5.330 -32.283-0.620 1.850          
ATOM    213 1HE2 GLN A  19      -7.734   5.404 -33.265 0.320 0.225          
ATOM    214 2HE2 GLN A  19      -8.654   5.915 -31.862 0.300 0.225          
ATOM    215  C   GLN A  19      -5.982   5.653 -27.044 0.510 2.000          
ATOM    216  O   GLN A  19      -4.786   5.375 -26.912-0.510 1.700          
ATOM    217  N   PHE A  20      -6.516   6.775 -26.553-0.470 1.850          
ATOM    218  HN  PHE A  20      -7.470   7.002 -26.792 0.310 0.225          
ATOM    219  CA  PHE A  20      -5.710   7.694 -25.759 0.070 2.275          
ATOM    220  HA  PHE A  20      -4.787   7.863 -26.322 0.090 1.320          
ATOM    221  CB  PHE A  20      -6.373   9.079 -25.589-0.180 2.175          
ATOM    222  1HB PHE A  20      -7.232   9.016 -24.918 0.090 1.320          
ATOM    223  2HB PHE A  20      -5.672   9.781 -25.141 0.090 1.320          
ATOM    224  CG  PHE A  20      -6.828   9.647 -26.942 0.000 1.992          
ATOM    225  CD1 PHE A  20      -6.006  10.426 -27.808-0.115 1.992          
ATOM    226  HD1 PHE A  20      -4.971  10.613 -27.563 0.115 1.358          
ATOM    227  CE1 PHE A  20      -6.512  10.875 -29.044-0.115 1.992          
ATOM    228  HE1 PHE A  20      -5.898  11.432 -29.738 0.115 1.358          
ATOM    229  CZ  PHE A  20      -7.922  10.686 -29.280-0.115 1.992          
ATOM    230  HZ  PHE A  20      -8.349  11.091 -30.187 0.115 1.358          
ATOM    231  CD2 PHE A  20      -8.205   9.430 -27.327-0.115 1.992          
ATOM    232  HD2 PHE A  20      -8.853   8.865 -26.672 0.115 1.358          
ATOM    233  CE2 PHE A  20      -8.747   9.901 -28.450-0.115 1.992          
ATOM    234  HE2 PHE A  20      -9.788   9.731 -28.692 0.115 1.358          
ATOM    235  C   PHE A  20      -5.288   7.065 -24.436 0.510 2.000          
ATOM    236  O   PHE A  20      -4.235   7.413 -23.893-0.510 1.700          
ATOM    237  N   CYX A  21      -6.083   6.127 -23.918-0.470 1.850          
ATOM    238  HN  CYX A  21      -6.732   5.746 -24.571 0.310 0.225          
ATOM    239  CA  CYX A  21      -5.831   5.510 -22.621 0.070 2.275          
ATOM    240  HA  CYX A  21      -5.331   6.268 -22.035 0.090 1.320          
ATOM    241  CB  CYX A  21      -7.082   5.055 -21.823-0.100 2.175          
ATOM    242  1HB CYX A  21      -7.761   5.935 -21.821 0.090 1.320          
ATOM    243  2HB CYX A  21      -7.587   4.319 -22.485 0.090 1.320          
ATOM    244  SG  CYX A  21      -6.792   4.565 -20.093-0.080 1.975          
ATOM    245  C   CYX A  21      -4.883   4.321 -22.711 0.510 2.000          
ATOM    246  O   CYX A  21      -4.169   4.034 -21.745-0.510 1.700          
ATOM    247  N   VAL A  22      -4.862   3.619 -23.848-0.470 1.850          
ATOM    248  HN  VAL A  22      -5.463   3.850 -24.627 0.310 0.225          
ATOM    249  CA  VAL A  22      -3.967   2.478 -23.990 0.070 2.275          
ATOM    250  HA  VAL A  22      -4.053   1.930 -23.049 0.090 1.320          
ATOM    251  CB  VAL A  22      -4.371   1.471 -25.069-0.090 2.275          
ATOM    252  HB  VAL A  22      -5.459   1.373 -25.038 0.090 1.320          
ATOM    253  CG1 VAL A  22      -4.002   2.022 -26.456-0.270 2.060          
ATOM    254 1HG1 VAL A  22      -4.398   1.382 -27.245 0.090 1.320          
ATOM    255 2HG1 VAL A  22      -4.427   3.005 -26.627 0.090 1.320          
ATOM    256 3HG1 VAL A  22      -2.925   2.094 -26.623 0.090 1.320          
ATOM    257  CG2 VAL A  22      -3.786   0.066 -24.700-0.270 2.060          
ATOM    258 1HG2 VAL A  22      -4.201  -0.700 -25.353 0.090 1.320          
ATOM    259 2HG2 VAL A  22      -2.707   0.079 -24.835 0.090 1.320          
ATOM    260 3HG2 VAL A  22      -4.022  -0.227 -23.677 0.090 1.320          
ATOM    261  C   VAL A  22      -2.505   2.907 -24.050 0.510 2.000          
ATOM    262  O   VAL A  22      -1.618   2.131 -23.680-0.510 1.700          
ATOM    263  N   GLU A  23      -2.234   4.138 -24.472-0.470 1.850          
ATOM    264  HN  GLU A  23      -2.969   4.660 -24.925 0.310 0.225          
ATOM    265  CA  GLU A  23      -0.869   4.637 -24.570 0.070 2.275          
ATOM    266  HA  GLU A  23      -0.208   3.831 -24.906 0.090 1.320          
ATOM    267  CB  GLU A  23      -0.794   5.753 -25.577-0.180 2.175          
ATOM    268  1HB GLU A  23      -1.359   5.470 -26.468 0.090 1.320          
ATOM    269  2HB GLU A  23      -1.262   6.664 -25.207 0.090 1.320          
ATOM    270  CG  GLU A  23       0.675   6.072 -26.066-0.280 2.175          
ATOM    271  1HG GLU A  23       0.666   7.015 -26.610 0.090 1.320          
ATOM    272  2HG GLU A  23       1.363   6.219 -25.235 0.090 1.320          
ATOM    273  CD  GLU A  23       1.287   5.092 -27.025 0.620 2.000          
ATOM    274  OE1 GLU A  23       2.467   4.706 -26.751-0.760 1.700          
ATOM    275  OE2 GLU A  23       0.620   4.761 -28.040-0.760 1.700          
ATOM    276  C   GLU A  23      -0.345   5.171 -23.244 0.510 2.000          
ATOM    277  O   GLU A  23       0.854   5.054 -22.968-0.510 1.700          
ATOM    278  N   LYS A  24      -1.214   5.752 -22.418-0.470 1.850          
ATOM    279  HN  LYS A  24      -2.178   5.783 -22.710 0.310 0.225          
ATOM    280  CA  LYS A  24      -0.817   6.205 -21.093 0.070 2.275          
ATOM    281  HA  LYS A  24       0.157   6.699 -21.146 0.090 1.320          
ATOM    282  CB  LYS A  24      -1.865   7.172 -20.518-0.180 2.175          
ATOM    283  1HB LYS A  24      -2.827   6.655 -20.478 0.090 1.320          
ATOM    284  2HB LYS A  24      -1.628   7.395 -19.490 0.090 1.320          
ATOM    285  CG  LYS A  24      -2.042   8.529 -21.310-0.180 2.175          
ATOM    286  1HG LYS A  24      -1.091   9.066 -21.325 0.090 1.320          
ATOM    287  2HG LYS A  24      -2.271   8.301 -22.352 0.090 1.320          
ATOM    288  CD  LYS A  24      -3.146   9.401 -20.694-0.180 2.175          
ATOM    289  1HD LYS A  24      -4.077   8.835 -20.609 0.090 1.320          
ATOM    290  2HD LYS A  24      -2.862   9.623 -19.663 0.090 1.320          
ATOM    291  CE  LYS A  24      -3.396  10.756 -21.417 0.210 2.175          
ATOM    292  1HE LYS A  24      -3.953  11.434 -20.768 0.050 1.320          
ATOM    293  2HE LYS A  24      -2.453  11.246 -21.664 0.050 1.320          
ATOM    294  NZ  LYS A  24      -4.182  10.521 -22.633-0.301 1.850          
ATOM    295  1HZ LYS A  24      -5.112  10.216 -22.379 0.330 0.225          
ATOM    296  2HZ LYS A  24      -4.251  11.371 -23.175 0.330 0.225          
ATOM    297  3HZ LYS A  24      -3.749   9.795 -23.193 0.330 0.225          
ATOM    298  C   LYS A  24      -0.703   5.066 -20.088 0.510 2.000          
ATOM    299  O   LYS A  24      -0.202   5.291 -18.982-0.510 1.700          
ATOM    300  N   SER A  25      -1.140   3.857 -20.446-0.470 1.850          
ATOM    301  HN  SER A  25      -1.433   3.695 -21.400 0.310 0.225          
ATOM    302  CA  SER A  25      -1.228   2.777 -19.468 0.070 2.275          
ATOM    303  HA  SER A  25      -1.751   3.139 -18.588 0.090 1.320          
ATOM    304  CB  SER A  25      -1.976   1.516 -20.035 0.050 2.175          
ATOM    305  1HB SER A  25      -1.493   1.163 -20.950 0.090 1.320          
ATOM    306  2HB SER A  25      -1.918   0.698 -19.316 0.090 1.320          
ATOM    307  OG  SER A  25      -3.374   1.804 -20.305-0.660 1.770          
ATOM    308  HG1 SER A  25      -3.464   2.573 -20.869 0.430 0.225          
ATOM    309  C   SER A  25       0.138   2.306 -18.982 0.510 2.000          
ATOM    310  O   SER A  25       0.240   1.772 -17.870-0.510 1.700          
ATOM    311  N   LEU A  26       1.187   2.468 -19.781-0.470 1.850          
ATOM    312  HN  LEU A  26       1.122   3.031 -20.619 0.310 0.225          
ATOM    313  CA  LEU A  26       2.488   1.913 -19.434 0.070 2.275          
ATOM    314  HA  LEU A  26       2.465   1.437 -18.455 0.090 1.320          
ATOM    315  CB  LEU A  26       2.937   0.827 -20.374-0.180 2.175          
ATOM    316  1HB LEU A  26       3.190   1.280 -21.336 0.090 1.320          
ATOM    317  2HB LEU A  26       3.860   0.368 -20.015 0.090 1.320          
ATOM    318  CG  LEU A  26       1.863  -0.267 -20.603-0.090 2.275          
ATOM    319  HG  LEU A  26       0.959   0.181 -21.020 0.090 1.320          
ATOM    320  CD1 LEU A  26       2.371  -1.339 -21.635-0.270 2.060          
ATOM    321 1HD1 LEU A  26       2.604  -0.873 -22.594 0.090 1.320          
ATOM    322 2HD1 LEU A  26       3.275  -1.840 -21.286 0.090 1.320          
ATOM    323 3HD1 LEU A  26       1.619  -2.100 -21.822 0.090 1.320          
ATOM    324  CD2 LEU A  26       1.507  -1.030 -19.326-0.270 2.060          
ATOM    325 1HD2 LEU A  26       2.398  -1.491 -18.901 0.090 1.320          
ATOM    326 2HD2 LEU A  26       1.071  -0.405 -18.553 0.090 1.320          
ATOM    327 3HD2 LEU A  26       0.788  -1.823 -19.527 0.090 1.320          
ATOM    328  C   LEU A  26       3.524   3.015 -19.260 0.510 2.000          
ATOM    329  O   LEU A  26       3.313   4.169 -19.644-0.510 1.700          
ATOM    330  N   ILE A  27       4.664   2.633 -18.687-0.470 1.850          
ATOM    331  HN  ILE A  27       4.810   1.663 -18.464 0.310 0.225          
ATOM    332  CA  ILE A  27       5.769   3.562 -18.464 0.070 2.275          
ATOM    333  HA  ILE A  27       5.364   4.518 -18.127 0.090 1.320          
ATOM    334  CB  ILE A  27       6.732   3.028 -17.412-0.090 2.275          
ATOM    335  HB  ILE A  27       7.211   2.134 -17.819 0.090 1.320          
ATOM    336  CG2 ILE A  27       7.848   4.011 -17.066-0.270 2.060          
ATOM    337 1HG2 ILE A  27       7.428   4.941 -16.688 0.090 1.320          
ATOM    338 2HG2 ILE A  27       8.535   3.624 -16.316 0.090 1.320          
ATOM    339 3HG2 ILE A  27       8.464   4.271 -17.928 0.090 1.320          
ATOM    340  CG1 ILE A  27       6.008   2.573 -16.106-0.180 2.175          
ATOM    341 1HG1 ILE A  27       5.599   3.441 -15.586 0.090 1.320          
ATOM    342 2HG1 ILE A  27       5.154   1.933 -16.327 0.090 1.320          
ATOM    343  CD1 ILE A  27       6.895   1.785 -15.150-0.270 2.060          
ATOM    344  HD1 ILE A  27       7.665   2.404 -14.691 0.090 1.320          
ATOM    345  HD2 ILE A  27       6.298   1.376 -14.333 0.090 1.320          
ATOM    346  HD3 ILE A  27       7.382   0.943 -15.645 0.090 1.320          
ATOM    347  C   ILE A  27       6.549   3.727 -19.765 0.510 2.000          
ATOM    348  O   ILE A  27       7.089   2.758 -20.309-0.510 1.700          
ATOM    349  N   THR A  28       6.589   4.958 -20.277-0.470 1.850          
ATOM    350  HN  THR A  28       6.094   5.699 -19.802 0.310 0.225          
ATOM    351  CA  THR A  28       7.311   5.293 -21.498 0.070 2.275          
ATOM    352  HA  THR A  28       7.576   4.377 -22.032 0.090 1.320          
ATOM    353  CB  THR A  28       6.475   6.132 -22.476 0.140 2.275          
ATOM    354  HB  THR A  28       7.117   6.445 -23.306 0.090 1.320          
ATOM    355  OG1 THR A  28       5.938   7.309 -21.875-0.660 1.770          
ATOM    356  HG1 THR A  28       5.499   7.778 -22.575 0.430 0.225          
ATOM    357  CG2 THR A  28       5.375   5.249 -23.059-0.270 2.060          
ATOM    358 1HG2 THR A  28       4.674   4.905 -22.296 0.090 1.320          
ATOM    359 2HG2 THR A  28       4.792   5.770 -23.820 0.090 1.320          
ATOM    360 3HG2 THR A  28       5.784   4.362 -23.545 0.090 1.320          
ATOM    361  C   THR A  28       8.656   5.966 -21.249 0.510 2.000          
ATOM    362  O   THR A  28       9.597   5.740 -22.016-0.510 1.700          
ATOM    363  N   LEU A  29       8.769   6.788 -20.208-0.470 1.850          
ATOM    364  HN  LEU A  29       7.998   6.858 -19.560 0.310 0.225          
ATOM    365  CA  LEU A  29       9.967   7.587 -19.989 0.070 2.275          
ATOM    366  HA  LEU A  29      10.352   7.899 -20.964 0.090 1.320          
ATOM    367  CB  LEU A  29       9.719   8.887 -19.151-0.180 2.175          
ATOM    368  1HB LEU A  29       9.255   8.569 -18.219 0.090 1.320          
ATOM    369  2HB LEU A  29      10.667   9.351 -18.871 0.090 1.320          
ATOM    370  CG  LEU A  29       8.825   9.909 -19.859-0.090 2.275          
ATOM    371  HG  LEU A  29       8.035   9.392 -20.408 0.090 1.320          
ATOM    372  CD1 LEU A  29       8.168  10.780 -18.765-0.270 2.060          
ATOM    373 1HD1 LEU A  29       8.913  11.312 -18.171 0.090 1.320          
ATOM    374 2HD1 LEU A  29       7.508  11.528 -19.206 0.090 1.320          
ATOM    375 3HD1 LEU A  29       7.567  10.183 -18.084 0.090 1.320          
ATOM    376  CD2 LEU A  29       9.590  10.769 -20.805-0.270 2.060          
ATOM    377 1HD2 LEU A  29       8.940  11.494 -21.298 0.090 1.320          
ATOM    378 2HD2 LEU A  29      10.385  11.327 -20.308 0.090 1.320          
ATOM    379 3HD2 LEU A  29      10.053  10.178 -21.597 0.090 1.320          
ATOM    380  C   LEU A  29      11.054   6.767 -19.307 0.510 2.000          
ATOM    381  O   LEU A  29      10.801   6.096 -18.302-0.510 1.700          
ATOM    382  N   ASP A  30      12.273   6.849 -19.842-0.470 1.850          
ATOM    383  HN  ASP A  30      12.406   7.185 -20.798 0.310 0.225          
ATOM    384  CA  ASP A  30      13.382   6.072 -19.295 0.070 2.275          
ATOM    385  HA  ASP A  30      13.068   5.027 -19.246 0.090 1.320          
ATOM    386  CB  ASP A  30      14.634   6.124 -20.190-0.280 2.175          
ATOM    387  1HB ASP A  30      15.072   7.122 -20.179 0.090 1.320          
ATOM    388  2HB ASP A  30      15.401   5.463 -19.785 0.090 1.320          
ATOM    389  CG  ASP A  30      14.468   5.756 -21.630 0.620 2.000          
ATOM    390  OD1 ASP A  30      13.829   6.582 -22.324-0.760 1.700          
ATOM    391  OD2 ASP A  30      14.862   4.634 -22.097-0.760 1.700          
ATOM    392  C   ASP A  30      13.740   6.530 -17.887 0.510 2.000          
ATOM    393  O   ASP A  30      14.115   5.713 -17.039-0.510 1.700          
ATOM    394  N   GLY A  31      13.654   7.835 -17.628-0.470 1.850          
ATOM    395  HN  GLY A  31      13.431   8.458 -18.391 0.310 0.225          
ATOM    396  CA  GLY A  31      13.904   8.326 -16.284-0.020 2.175          
ATOM    397  1HA GLY A  31      13.829   9.413 -16.273 0.090 1.320          
ATOM    398  2HA GLY A  31      14.926   8.081 -15.988 0.090 1.320          
ATOM    399  C   GLY A  31      12.938   7.757 -15.261 0.510 2.000          
ATOM    400  O   GLY A  31      13.332   7.427 -14.142-0.510 1.700          
ATOM    401  N   ILE A  32      11.666   7.609 -15.639-0.470 1.850          
ATOM    402  HN  ILE A  32      11.409   7.760 -16.603 0.310 0.225          
ATOM    403  CA  ILE A  32      10.697   7.002 -14.730 0.070 2.275          
ATOM    404  HA  ILE A  32      10.742   7.527 -13.774 0.090 1.320          
ATOM    405  CB  ILE A  32       9.364   7.298 -15.374-0.090 2.275          
ATOM    406  HB  ILE A  32       9.357   6.899 -16.390 0.090 1.320          
ATOM    407  CG2 ILE A  32       8.209   6.557 -14.619-0.270 2.060          
ATOM    408 1HG2 ILE A  32       7.251   6.797 -15.058 0.090 1.320          
ATOM    409 2HG2 ILE A  32       8.315   5.473 -14.648 0.090 1.320          
ATOM    410 3HG2 ILE A  32       8.167   6.835 -13.571 0.090 1.320          
ATOM    411  CG1 ILE A  32       9.066   8.819 -15.440-0.180 2.175          
ATOM    412 1HG1 ILE A  32       9.829   9.337 -16.022 0.090 1.320          
ATOM    413 2HG1 ILE A  32       8.153   8.949 -16.017 0.090 1.320          
ATOM    414  CD1 ILE A  32       8.883   9.591 -14.070-0.270 2.060          
ATOM    415  HD1 ILE A  32       9.769   9.530 -13.439 0.090 1.320          
ATOM    416  HD2 ILE A  32       8.687  10.648 -14.250 0.090 1.320          
ATOM    417  HD3 ILE A  32       8.033   9.201 -13.510 0.090 1.320          
ATOM    418  C   ILE A  32      11.106   5.575 -14.411 0.510 2.000          
ATOM    419  O   ILE A  32      10.974   5.115 -13.272-0.510 1.700          
ATOM    420  N   LYS A  33      11.618   4.854 -15.409-0.470 1.850          
ATOM    421  HN  LYS A  33      11.710   5.258 -16.334 0.310 0.225          
ATOM    422  CA  LYS A  33      12.072   3.494 -15.158 0.070 2.275          
ATOM    423  HA  LYS A  33      11.248   2.896 -14.769 0.090 1.320          
ATOM    424  CB  LYS A  33      12.513   2.885 -16.509-0.180 2.175          
ATOM    425  1HB LYS A  33      13.315   3.450 -16.978 0.090 1.320          
ATOM    426  2HB LYS A  33      12.952   1.910 -16.286 0.090 1.320          
ATOM    427  CG  LYS A  33      11.364   2.695 -17.448-0.180 2.175          
ATOM    428  1HG LYS A  33      10.514   2.241 -16.935 0.090 1.320          
ATOM    429  2HG LYS A  33      11.025   3.647 -17.855 0.090 1.320          
ATOM    430  CD  LYS A  33      11.856   1.763 -18.567-0.180 2.175          
ATOM    431  1HD LYS A  33      12.752   2.192 -19.025 0.090 1.320          
ATOM    432  2HD LYS A  33      12.159   0.811 -18.121 0.090 1.320          
ATOM    433  CE  LYS A  33      10.812   1.517 -19.638 0.210 2.175          
ATOM    434  1HE LYS A  33       9.876   1.175 -19.192 0.050 1.320          
ATOM    435  2HE LYS A  33      10.591   2.438 -20.183 0.050 1.320          
ATOM    436  NZ  LYS A  33      11.305   0.487 -20.572-0.300 1.850          
ATOM    437  1HZ LYS A  33      11.510  -0.372 -20.081 0.330 0.225          
ATOM    438  2HZ LYS A  33      10.604   0.318 -21.279 0.330 0.225          
ATOM    439  3HZ LYS A  33      12.142   0.828 -21.028 0.330 0.225          
ATOM    440  C   LYS A  33      13.222   3.472 -14.165 0.510 2.000          
ATOM    441  O   LYS A  33      13.268   2.606 -13.285-0.510 1.700          
ATOM    442  N   TYR A  34      14.150   4.430 -14.273-0.470 1.850          
ATOM    443  HN  TYR A  34      14.089   5.092 -15.040 0.310 0.225          
ATOM    444  CA  TYR A  34      15.296   4.443 -13.365 0.070 2.275          
ATOM    445  HA  TYR A  34      15.856   3.508 -13.452 0.090 1.320          
ATOM    446  CB  TYR A  34      16.153   5.645 -13.710-0.180 2.175          
ATOM    447  1HB TYR A  34      16.004   5.905 -14.760 0.090 1.320          
ATOM    448  2HB TYR A  34      15.866   6.561 -13.186 0.090 1.320          
ATOM    449  CG  TYR A  34      17.650   5.451 -13.567 0.000 1.992          
ATOM    450  CD1 TYR A  34      18.188   5.544 -12.273-0.115 1.992          
ATOM    451  HD1 TYR A  34      17.574   5.901 -11.459 0.115 1.358          
ATOM    452  CE1 TYR A  34      19.519   5.168 -11.997-0.115 1.992          
ATOM    453  HE1 TYR A  34      19.930   5.264 -11.003 0.115 1.358          
ATOM    454  CZ  TYR A  34      20.294   4.709 -13.055 0.110 1.992          
ATOM    455  OH  TYR A  34      21.580   4.417 -12.802-0.540 1.770          
ATOM    456  HH  TYR A  34      22.070   4.162 -13.569 0.430 0.225          
ATOM    457  CD2 TYR A  34      18.373   4.861 -14.596-0.115 1.992          
ATOM    458  HD2 TYR A  34      17.930   4.688 -15.567 0.115 1.358          
ATOM    459  CE2 TYR A  34      19.733   4.527 -14.355-0.115 1.992          
ATOM    460  HE2 TYR A  34      20.327   4.122 -15.161 0.115 1.358          
ATOM    461  C   TYR A  34      14.867   4.691 -11.923 0.510 2.000          
ATOM    462  O   TYR A  34      15.441   4.109 -10.996-0.510 1.700          
ATOM    463  N   VAL A  35      13.867   5.554 -11.708-0.470 1.850          
ATOM    464  HN  VAL A  35      13.454   6.042 -12.496 0.310 0.225          
ATOM    465  CA  VAL A  35      13.374   5.783 -10.351 0.070 2.275          
ATOM    466  HA  VAL A  35      14.207   6.136  -9.739 0.090 1.320          
ATOM    467  CB  VAL A  35      12.194   6.841 -10.302-0.090 2.275          
ATOM    468  HB  VAL A  35      11.424   6.561 -11.024 0.090 1.320          
ATOM    469  CG1 VAL A  35      11.524   6.986  -8.896-0.270 2.060          
ATOM    470 1HG1 VAL A  35      12.261   7.237  -8.133 0.090 1.320          
ATOM    471 2HG1 VAL A  35      10.771   7.775  -8.899 0.090 1.320          
ATOM    472 3HG1 VAL A  35      11.032   6.078  -8.574 0.090 1.320          
ATOM    473  CG2 VAL A  35      12.848   8.142 -10.737-0.270 2.060          
ATOM    474 1HG2 VAL A  35      13.282   8.091 -11.734 0.090 1.320          
ATOM    475 2HG2 VAL A  35      12.117   8.950 -10.763 0.090 1.320          
ATOM    476 3HG2 VAL A  35      13.641   8.447 -10.053 0.090 1.320          
ATOM    477  C   VAL A  35      12.896   4.482  -9.726 0.510 2.000          
ATOM    478  O   VAL A  35      13.039   4.279  -8.515-0.510 1.700          
ATOM    479  N   GLN A  36      12.335   3.578 -10.529-0.470 1.850          
ATOM    480  HN  GLN A  36      12.303   3.749 -11.526 0.310 0.225          
ATOM    481  CA  GLN A  36      11.962   2.274  -9.998 0.070 2.275          
ATOM    482  HA  GLN A  36      11.296   2.427  -9.149 0.090 1.320          
ATOM    483  CB  GLN A  36      11.199   1.454 -11.066-0.180 2.175          
ATOM    484  1HB GLN A  36      11.920   0.865 -11.633 0.090 1.320          
ATOM    485  2HB GLN A  36      10.594   0.703 -10.565 0.090 1.320          
ATOM    486  CG  GLN A  36      10.341   2.192 -12.149-0.180 2.175          
ATOM    487  1HG GLN A  36      10.932   2.927 -12.649 0.090 1.320          
ATOM    488  2HG GLN A  36      10.014   1.485 -12.912 0.090 1.320          
ATOM    489  CD  GLN A  36       9.065   2.830 -11.514 0.550 2.000          
ATOM    490  OE1 GLN A  36       8.271   2.178 -10.890-0.550 1.700          
ATOM    491  NE2 GLN A  36       8.936   4.191 -11.577-0.620 1.850          
ATOM    492 1HE2 GLN A  36       8.093   4.627 -11.239 0.320 0.225          
ATOM    493 2HE2 GLN A  36       9.620   4.716 -12.116 0.300 0.225          
ATOM    494  C   GLN A  36      13.192   1.528  -9.504 0.510 2.000          
ATOM    495  O   GLN A  36      13.205   1.022  -8.375-0.510 1.700          
ATOM    496  N   LEU A  37      14.263   1.517 -10.303-0.470 1.850          
ATOM    497  HN  LEU A  37      14.231   2.005 -11.190 0.310 0.225          
ATOM    498  CA  LEU A  37      15.489   0.838  -9.890 0.070 2.275          
ATOM    499  HA  LEU A  37      15.284  -0.225  -9.750 0.090 1.320          
ATOM    500  CB  LEU A  37      16.650   1.024 -10.903-0.180 2.175          
ATOM    501  1HB LEU A  37      16.424   0.488 -11.820 0.090 1.320          
ATOM    502  2HB LEU A  37      16.715   2.070 -11.195 0.090 1.320          
ATOM    503  CG  LEU A  37      18.060   0.581 -10.344-0.090 2.275          
ATOM    504  HG  LEU A  37      18.369   1.106  -9.440 0.090 1.320          
ATOM    505  CD1 LEU A  37      18.195  -0.906 -10.119-0.270 2.060          
ATOM    506 1HD1 LEU A  37      19.208  -1.165  -9.809 0.090 1.320          
ATOM    507 2HD1 LEU A  37      17.521  -1.258  -9.338 0.090 1.320          
ATOM    508 3HD1 LEU A  37      17.975  -1.469 -11.026 0.090 1.320          
ATOM    509  CD2 LEU A  37      19.062   1.091 -11.420-0.270 2.060          
ATOM    510 1HD2 LEU A  37      19.014   2.175 -11.540 0.090 1.320          
ATOM    511 2HD2 LEU A  37      20.090   0.851 -11.146 0.090 1.320          
ATOM    512 3HD2 LEU A  37      18.874   0.644 -12.396 0.090 1.320          
ATOM    513  C   LEU A  37      16.021   1.414  -8.585 0.510 2.000          
ATOM    514  O   LEU A  37      16.548   0.679  -7.743-0.510 1.700          
ATOM    515  N   VAL A  38      15.886   2.726  -8.393-0.470 1.850          
ATOM    516  HN  VAL A  38      15.520   3.297  -9.148 0.310 0.225          
ATOM    517  CA  VAL A  38      16.302   3.329  -7.132 0.070 2.275          
ATOM    518  HA  VAL A  38      17.345   3.051  -6.960 0.090 1.320          
ATOM    519  CB  VAL A  38      16.207   4.877  -7.171-0.090 2.275          
ATOM    520  HB  VAL A  38      15.200   5.204  -7.433 0.090 1.320          
ATOM    521  CG1 VAL A  38      16.629   5.497  -5.822-0.270 2.060          
ATOM    522 1HG1 VAL A  38      16.687   6.585  -5.883 0.090 1.320          
ATOM    523 2HG1 VAL A  38      15.913   5.278  -5.029 0.090 1.320          
ATOM    524 3HG1 VAL A  38      17.604   5.134  -5.493 0.090 1.320          
ATOM    525  CG2 VAL A  38      17.221   5.428  -8.159-0.270 2.060          
ATOM    526 1HG2 VAL A  38      17.036   5.059  -9.168 0.090 1.320          
ATOM    527 2HG2 VAL A  38      17.181   6.516  -8.216 0.090 1.320          
ATOM    528 3HG2 VAL A  38      18.244   5.147  -7.903 0.090 1.320          
ATOM    529  C   VAL A  38      15.499   2.750  -5.978 0.510 2.000          
ATOM    530  O   VAL A  38      16.058   2.346  -4.951-0.510 1.700          
ATOM    531  N   MET A  39      14.174   2.679  -6.141-0.470 1.850          
ATOM    532  HN  MET A  39      13.766   2.986  -7.020 0.310 0.225          
ATOM    533  CA  MET A  39      13.335   2.169  -5.065 0.070 2.275          
ATOM    534  HA  MET A  39      13.524   2.795  -4.194 0.090 1.320          
ATOM    535  CB  MET A  39      11.828   2.227  -5.386-0.180 2.175          
ATOM    536  1HB MET A  39      11.579   3.251  -5.630 0.090 1.320          
ATOM    537  2HB MET A  39      11.656   1.665  -6.306 0.090 1.320          
ATOM    538  CG  MET A  39      10.808   1.693  -4.306-0.140 2.175          
ATOM    539  1HG MET A  39       9.873   1.523  -4.841 0.090 1.320          
ATOM    540  2HG MET A  39      11.073   0.710  -3.920 0.090 1.320          
ATOM    541  SD  MET A  39      10.331   2.813  -2.912-0.090 2.000          
ATOM    542  CE  MET A  39      11.653   2.366  -1.779-0.220 2.060          
ATOM    543  1HE MET A  39      12.632   2.438  -2.241 0.090 1.320          
ATOM    544  2HE MET A  39      11.643   3.045  -0.928 0.090 1.320          
ATOM    545  3HE MET A  39      11.502   1.355  -1.413 0.090 1.320          
ATOM    546  C   MET A  39      13.691   0.729  -4.722 0.510 2.000          
ATOM    547  O   MET A  39      13.613   0.331  -3.555-0.510 1.700          
ATOM    548  N   ALA A  40      14.103  -0.055  -5.722-0.470 1.850          
ATOM    549  HN  ALA A  40      14.130   0.335  -6.661 0.310 0.225          
ATOM    550  CA  ALA A  40      14.613  -1.400  -5.471 0.070 2.275          
ATOM    551  HA  ALA A  40      13.888  -1.907  -4.830 0.090 1.320          
ATOM    552  CB  ALA A  40      14.687  -2.231  -6.781-0.270 2.060          
ATOM    553  1HB ALA A  40      15.385  -1.790  -7.494 0.090 1.320          
ATOM    554  2HB ALA A  40      15.024  -3.249  -6.580 0.090 1.320          
ATOM    555  3HB ALA A  40      13.713  -2.295  -7.264 0.090 1.320          
ATOM    556  C   ALA A  40      15.917  -1.360  -4.686 0.510 2.000          
ATOM    557  O   ALA A  40      16.104  -2.122  -3.729-0.510 1.700          
ATOM    558  N   VAL A  41      16.845  -0.489  -5.092-0.470 1.850          
ATOM    559  HN  VAL A  41      16.684   0.077  -5.923 0.310 0.225          
ATOM    560  CA  VAL A  41      18.120  -0.384  -4.390 0.070 2.275          
ATOM    561  HA  VAL A  41      18.596  -1.367  -4.349 0.090 1.320          
ATOM    562  CB  VAL A  41      18.989   0.591  -5.077-0.090 2.275          
ATOM    563  HB  VAL A  41      18.493   1.553  -5.217 0.090 1.320          
ATOM    564  CG1 VAL A  41      20.218   0.769  -4.200-0.270 2.060          
ATOM    565 1HG1 VAL A  41      21.019   1.268  -4.748 0.090 1.320          
ATOM    566 2HG1 VAL A  41      20.065   1.420  -3.337 0.090 1.320          
ATOM    567 3HG1 VAL A  41      20.638  -0.176  -3.849 0.090 1.320          
ATOM    568  CG2 VAL A  41      19.586   0.129  -6.416-0.270 2.060          
ATOM    569 1HG2 VAL A  41      20.226  -0.747  -6.301 0.090 1.320          
ATOM    570 2HG2 VAL A  41      18.808  -0.149  -7.125 0.090 1.320          
ATOM    571 3HG2 VAL A  41      20.175   0.914  -6.892 0.090 1.320          
ATOM    572  C   VAL A  41      17.898   0.116  -2.971 0.510 2.000          
ATOM    573  O   VAL A  41      18.484  -0.402  -2.013-0.510 1.700          
ATOM    574  N   VAL A  42      17.021   1.106  -2.806-0.470 1.850          
ATOM    575  HN  VAL A  42      16.603   1.544  -3.631 0.310 0.225          
ATOM    576  CA  VAL A  42      16.766   1.641  -1.473 0.070 2.275          
ATOM    577  HA  VAL A  42      17.696   1.967  -1.000 0.090 1.320          
ATOM    578  CB  VAL A  42      15.810   2.795  -1.726-0.090 2.275          
ATOM    579  HB  VAL A  42      15.083   2.558  -2.503 0.090 1.320          
ATOM    580  CG1 VAL A  42      15.041   3.146  -0.456-0.270 2.060          
ATOM    581 1HG1 VAL A  42      15.701   3.261   0.406 0.090 1.320          
ATOM    582 2HG1 VAL A  42      14.522   4.096  -0.585 0.090 1.320          
ATOM    583 3HG1 VAL A  42      14.266   2.421  -0.203 0.090 1.320          
ATOM    584  CG2 VAL A  42      16.734   3.974  -2.192-0.270 2.060          
ATOM    585 1HG2 VAL A  42      16.140   4.854  -2.439 0.090 1.320          
ATOM    586 2HG2 VAL A  42      17.444   4.269  -1.418 0.090 1.320          
ATOM    587 3HG2 VAL A  42      17.310   3.727  -3.085 0.090 1.320          
ATOM    588  C   VAL A  42      16.129   0.577  -0.585 0.510 2.000          
ATOM    589  O   VAL A  42      16.541   0.384   0.565-0.510 1.700          
ATOM    590  N   SER A  43      15.157  -0.169  -1.117-0.470 1.850          
ATOM    591  HN  SER A  43      14.863  -0.007  -2.076 0.310 0.225          
ATOM    592  CA  SER A  43      14.512  -1.208  -0.317 0.070 2.275          
ATOM    593  HA  SER A  43      14.145  -0.784   0.620 0.090 1.320          
ATOM    594  CB  SER A  43      13.371  -1.929  -1.044 0.050 2.175          
ATOM    595  1HB SER A  43      13.687  -2.336  -2.008 0.090 1.320          
ATOM    596  2HB SER A  43      13.012  -2.769  -0.447 0.090 1.320          
ATOM    597  OG  SER A  43      12.280  -1.038  -1.225-0.660 1.770          
ATOM    598  HG1 SER A  43      12.522  -0.448  -1.936 0.430 0.225          
ATOM    599  C   SER A  43      15.483  -2.330   0.016 0.510 2.000          
ATOM    600  O   SER A  43      15.433  -2.894   1.116-0.510 1.700          
ATOM    601  N   ALA A  44      16.378  -2.667  -0.918-0.470 1.850          
ATOM    602  HN  ALA A  44      16.372  -2.217  -1.831 0.310 0.225          
ATOM    603  CA  ALA A  44      17.380  -3.692  -0.643 0.070 2.275          
ATOM    604  HA  ALA A  44      16.863  -4.607  -0.346 0.090 1.320          
ATOM    605  CB  ALA A  44      18.128  -3.977  -1.939-0.270 2.060          
ATOM    606  1HB ALA A  44      18.855  -4.777  -1.790 0.090 1.320          
ATOM    607  2HB ALA A  44      17.469  -4.288  -2.746 0.090 1.320          
ATOM    608  3HB ALA A  44      18.680  -3.101  -2.283 0.090 1.320          
ATOM    609  C   ALA A  44      18.268  -3.285   0.526 0.510 2.000          
ATOM    610  O   ALA A  44      18.662  -4.127   1.340-0.510 1.700          
ATOM    611  N   CYS A  45      18.594  -1.997   0.624-0.470 1.850          
ATOM    612  HN  CYS A  45      18.293  -1.356  -0.102 0.310 0.225          
ATOM    613  CA  CYS A  45      19.343  -1.505   1.775 0.070 2.275          
ATOM    614  HA  CYS A  45      20.279  -2.063   1.851 0.090 1.320          
ATOM    615  CB  CYS A  45      19.661   0.002   1.622-0.110 2.175          
ATOM    616  1HB CYS A  45      18.764   0.619   1.612 0.090 1.320          
ATOM    617  2HB CYS A  45      20.260   0.343   2.468 0.090 1.320          
ATOM    618  SG  CYS A  45      20.600   0.307   0.122-0.230 2.000          
ATOM    619  HG1 CYS A  45      19.665  -0.083  -0.764 0.160 0.450          
ATOM    620  C   CYS A  45      18.560  -1.685   3.069 0.510 2.000          
ATOM    621  O   CYS A  45      19.125  -2.094   4.091-0.510 1.700          
ATOM    622  N   GLN A  46      17.258  -1.374   3.048-0.470 1.850          
ATOM    623  HN  GLN A  46      16.848  -1.044   2.180 0.310 0.225          
ATOM    624  CA  GLN A  46      16.442  -1.552   4.244 0.070 2.275          
ATOM    625  HA  GLN A  46      16.910  -1.004   5.065 0.090 1.320          
ATOM    626  CB  GLN A  46      15.034  -0.977   4.010-0.180 2.175          
ATOM    627  1HB GLN A  46      15.124   0.086   3.778 0.090 1.320          
ATOM    628  2HB GLN A  46      14.597  -1.433   3.121 0.090 1.320          
ATOM    629  CG  GLN A  46      14.032  -1.147   5.157-0.180 2.175          
ATOM    630  1HG GLN A  46      13.875  -2.204   5.356 0.090 1.320          
ATOM    631  2HG GLN A  46      14.497  -0.759   6.064 0.090 1.320          
ATOM    632  CD  GLN A  46      12.686  -0.437   5.048 0.550 2.000          
ATOM    633  OE1 GLN A  46      12.482   0.490   4.285-0.550 1.700          
ATOM    634  NE2 GLN A  46      11.704  -0.935   5.900-0.620 1.850          
ATOM    635 1HE2 GLN A  46      10.786  -0.519   5.863 0.320 0.225          
ATOM    636 2HE2 GLN A  46      11.892  -1.738   6.482 0.300 0.225          
ATOM    637  C   GLN A  46      16.371  -3.013   4.650 0.510 2.000          
ATOM    638  O   GLN A  46      16.385  -3.333   5.843-0.510 1.700          
ATOM    639  N   VAL A  47      16.274  -3.916   3.677-0.470 1.850          
ATOM    640  HN  VAL A  47      16.195  -3.619   2.708 0.310 0.225          
ATOM    641  CA  VAL A  47      16.373  -5.335   3.991 0.070 2.275          
ATOM    642  HA  VAL A  47      15.590  -5.591   4.710 0.090 1.320          
ATOM    643  CB  VAL A  47      16.298  -6.276   2.800-0.090 2.275          
ATOM    644  HB  VAL A  47      17.119  -6.112   2.099 0.090 1.320          
ATOM    645  CG1 VAL A  47      16.245  -7.776   3.144-0.270 2.060          
ATOM    646 1HG1 VAL A  47      17.157  -8.130   3.627 0.090 1.320          
ATOM    647 2HG1 VAL A  47      15.410  -8.006   3.807 0.090 1.320          
ATOM    648 3HG1 VAL A  47      16.115  -8.385   2.247 0.090 1.320          
ATOM    649  CG2 VAL A  47      14.971  -5.937   2.086-0.270 2.060          
ATOM    650 1HG2 VAL A  47      14.136  -5.877   2.783 0.090 1.320          
ATOM    651 2HG2 VAL A  47      15.009  -5.056   1.478 0.090 1.320          
ATOM    652 3HG2 VAL A  47      14.722  -6.730   1.382 0.090 1.320          
ATOM    653  C   VAL A  47      17.717  -5.638   4.627 0.510 2.000          
ATOM    654  O   VAL A  47      17.799  -6.275   5.683-0.510 1.700          
ATOM    655  N   PHE A  48      18.795  -5.177   3.997-0.470 1.850          
ATOM    656  HN  PHE A  48      18.702  -4.704   3.100 0.310 0.225          
ATOM    657  CA  PHE A  48      20.112  -5.413   4.569 0.070 2.275          
ATOM    658  HA  PHE A  48      20.285  -6.489   4.643 0.090 1.320          
ATOM    659  CB  PHE A  48      21.182  -4.739   3.567-0.180 2.175          
ATOM    660  1HB PHE A  48      20.999  -5.093   2.551 0.090 1.320          
ATOM    661  2HB PHE A  48      21.047  -3.660   3.523 0.090 1.320          
ATOM    662  CG  PHE A  48      22.542  -5.068   3.891 0.000 1.992          
ATOM    663  CD1 PHE A  48      23.338  -4.040   4.423-0.115 1.992          
ATOM    664  HD1 PHE A  48      22.915  -3.061   4.596 0.115 1.358          
ATOM    665  CE1 PHE A  48      24.624  -4.242   4.746-0.115 1.992          
ATOM    666  HE1 PHE A  48      25.219  -3.439   5.155 0.115 1.358          
ATOM    667  CZ  PHE A  48      25.233  -5.486   4.405-0.115 1.992          
ATOM    668  HZ  PHE A  48      26.288  -5.647   4.574 0.115 1.358          
ATOM    669  CD2 PHE A  48      23.051  -6.333   3.743-0.115 1.992          
ATOM    670  HD2 PHE A  48      22.435  -7.141   3.376 0.115 1.358          
ATOM    671  CE2 PHE A  48      24.421  -6.529   3.940-0.115 1.992          
ATOM    672  HE2 PHE A  48      24.856  -7.498   3.741 0.115 1.358          
ATOM    673  C   PHE A  48      20.222  -4.791   5.952 0.510 2.000          
ATOM    674  O   PHE A  48      20.781  -5.402   6.870-0.510 1.700          
ATOM    675  N   PHE A  49      19.711  -3.572   6.119-0.470 1.850          
ATOM    676  HN  PHE A  49      19.352  -3.069   5.303 0.310 0.225          
ATOM    677  CA  PHE A  49      19.787  -2.922   7.423 0.070 2.275          
ATOM    678  HA  PHE A  49      20.837  -2.854   7.710 0.090 1.320          
ATOM    679  CB  PHE A  49      19.111  -1.584   7.322-0.180 2.175          
ATOM    680  1HB PHE A  49      19.319  -1.141   6.350 0.090 1.320          
ATOM    681  2HB PHE A  49      18.021  -1.637   7.371 0.090 1.320          
ATOM    682  CG  PHE A  49      19.687  -0.572   8.291 0.000 1.992          
ATOM    683  CD1 PHE A  49      21.020  -0.324   8.470-0.115 1.992          
ATOM    684  HD1 PHE A  49      21.730  -0.761   7.781 0.115 1.358          
ATOM    685  CE1 PHE A  49      21.514   0.523   9.473-0.115 1.992          
ATOM    686  HE1 PHE A  49      22.568   0.752   9.534 0.115 1.358          
ATOM    687  CZ  PHE A  49      20.581   1.098  10.368-0.115 1.992          
ATOM    688  HZ  PHE A  49      20.919   1.771  11.142 0.115 1.358          
ATOM    689  CD2 PHE A  49      18.729  -0.089   9.247-0.115 1.992          
ATOM    690  HD2 PHE A  49      17.681  -0.348   9.197 0.115 1.358          
ATOM    691  CE2 PHE A  49      19.240   0.678  10.322-0.115 1.992          
ATOM    692  HE2 PHE A  49      18.546   1.049  11.062 0.115 1.358          
ATOM    693  C   PHE A  49      19.011  -3.707   8.468 0.510 2.000          
ATOM    694  O   PHE A  49      19.497  -3.930   9.580-0.510 1.700          
ATOM    695  N   MET A  50      17.796  -4.139   8.123-0.470 1.850          
ATOM    696  HN  MET A  50      17.428  -3.964   7.189 0.310 0.225          
ATOM    697  CA  MET A  50      16.983  -4.867   9.089 0.070 2.275          
ATOM    698  HA  MET A  50      16.946  -4.295  10.019 0.090 1.320          
ATOM    699  CB  MET A  50      15.591  -5.124   8.661-0.180 2.175          
ATOM    700  1HB MET A  50      15.606  -5.578   7.667 0.090 1.320          
ATOM    701  2HB MET A  50      15.085  -5.849   9.293 0.090 1.320          
ATOM    702  CG  MET A  50      14.719  -3.800   8.601-0.140 2.175          
ATOM    703  1HG MET A  50      15.296  -3.032   8.089 0.090 1.320          
ATOM    704  2HG MET A  50      13.879  -3.973   7.947 0.090 1.320          
ATOM    705  SD  MET A  50      14.078  -3.033  10.066-0.090 2.000          
ATOM    706  CE  MET A  50      13.138  -1.610   9.363-0.220 2.060          
ATOM    707  1HE MET A  50      12.363  -1.961   8.683 0.090 1.320          
ATOM    708  2HE MET A  50      12.664  -1.034  10.154 0.090 1.320          
ATOM    709  3HE MET A  50      13.808  -0.949   8.813 0.090 1.320          
ATOM    710  C   MET A  50      17.609  -6.212   9.438 0.510 2.000          
ATOM    711  O   MET A  50      17.596  -6.622  10.604-0.510 1.700          
ATOM    712  N   VAL A  51      18.214  -6.887   8.458-0.470 1.850          
ATOM    713  HN  VAL A  51      18.168  -6.546   7.500 0.310 0.225          
ATOM    714  CA  VAL A  51      18.814  -8.194   8.718 0.070 2.275          
ATOM    715  HA  VAL A  51      18.074  -8.829   9.213 0.090 1.320          
ATOM    716  CB  VAL A  51      19.178  -8.799   7.404-0.090 2.275          
ATOM    717  HB  VAL A  51      19.530  -7.996   6.752 0.090 1.320          
ATOM    718  CG1 VAL A  51      20.353  -9.761   7.442-0.270 2.060          
ATOM    719 1HG1 VAL A  51      20.190 -10.565   8.162 0.090 1.320          
ATOM    720 2HG1 VAL A  51      20.501 -10.229   6.468 0.090 1.320          
ATOM    721 3HG1 VAL A  51      21.296  -9.270   7.687 0.090 1.320          
ATOM    722  CG2 VAL A  51      17.932  -9.390   6.721-0.270 2.060          
ATOM    723 1HG2 VAL A  51      17.530 -10.236   7.281 0.090 1.320          
ATOM    724 2HG2 VAL A  51      17.143  -8.645   6.635 0.090 1.320          
ATOM    725 3HG2 VAL A  51      18.158  -9.735   5.712 0.090 1.320          
ATOM    726  C   VAL A  51      19.971  -8.075   9.705 0.510 2.000          
ATOM    727  O   VAL A  51      20.145  -8.930  10.583-0.510 1.700          
ATOM    728  N   THR A  52      20.770  -7.009   9.595-0.470 1.850          
ATOM    729  HN  THR A  52      20.636  -6.387   8.807 0.310 0.225          
ATOM    730  CA  THR A  52      21.901  -6.840  10.506 0.070 2.275          
ATOM    731  HA  THR A  52      22.491  -7.760  10.494 0.090 1.320          
ATOM    732  CB  THR A  52      22.800  -5.684  10.130 0.140 2.275          
ATOM    733  HB  THR A  52      23.627  -5.604  10.840 0.090 1.320          
ATOM    734  OG1 THR A  52      22.153  -4.441  10.044-0.660 1.770          
ATOM    735  HG1 THR A  52      21.353  -4.544   9.527 0.430 0.225          
ATOM    736  CG2 THR A  52      23.388  -5.890   8.696-0.270 2.060          
ATOM    737 1HG2 THR A  52      22.670  -6.231   7.960 0.090 1.320          
ATOM    738 2HG2 THR A  52      23.869  -4.992   8.307 0.090 1.320          
ATOM    739 3HG2 THR A  52      24.154  -6.666   8.721 0.090 1.320          
ATOM    740  C   THR A  52      21.454  -6.619  11.945 0.510 2.000          
ATOM    741  O   THR A  52      22.195  -6.954  12.876-0.510 1.700          
ATOM    742  N   ARG A  53      20.287  -6.016  12.155-0.470 1.850          
ATOM    743  HN  ARG A  53      19.629  -5.989  11.381 0.310 0.225          
ATOM    744  CA  ARG A  53      19.734  -5.961  13.504 0.070 2.275          
ATOM    745  HA  ARG A  53      20.535  -5.854  14.238 0.090 1.320          
ATOM    746  CB  ARG A  53      18.795  -4.757  13.745-0.180 2.175          
ATOM    747  1HB ARG A  53      18.015  -4.724  12.980 0.090 1.320          
ATOM    748  2HB ARG A  53      18.271  -4.898  14.692 0.090 1.320          
ATOM    749  CG  ARG A  53      19.634  -3.414  13.786-0.180 2.175          
ATOM    750  1HG ARG A  53      19.016  -2.647  14.230 0.090 1.320          
ATOM    751  2HG ARG A  53      20.472  -3.548  14.472 0.090 1.320          
ATOM    752  CD  ARG A  53      20.138  -2.895  12.443 0.200 2.175          
ATOM    753  1HD ARG A  53      20.744  -3.619  11.920 0.090 1.320          
ATOM    754  2HD ARG A  53      19.302  -2.642  11.789 0.090 1.320          
ATOM    755  NE  ARG A  53      20.875  -1.678  12.809-0.700 1.850          
ATOM    756  HE  ARG A  53      20.289  -0.914  13.113 0.440 0.225          
ATOM    757  CZ  ARG A  53      22.230  -1.562  12.676 0.640 2.000          
ATOM    758  NH1 ARG A  53      22.775  -0.546  13.336-0.800 1.850          
ATOM    759 1HH1 ARG A  53      23.776  -0.395  13.327 0.460 0.225          
ATOM    760 2HH1 ARG A  53      22.229   0.095  13.891 0.460 0.225          
ATOM    761  NH2 ARG A  53      22.905  -2.467  12.045-0.800 1.850          
ATOM    762 1HH2 ARG A  53      23.912  -2.475  11.983 0.460 0.225          
ATOM    763 2HH2 ARG A  53      22.451  -3.169  11.443 0.460 0.225          
ATOM    764  C   ARG A  53      19.130  -7.341  13.720 0.510 2.000          
ATOM    765  O   ARG A  53      18.002  -7.609  13.298-0.510 1.700          
ATOM    766  N   ALA A  54      19.868  -8.223  14.392-0.470 1.850          
ATOM    767  HN  ALA A  54      20.822  -7.949  14.569 0.310 0.225          
ATOM    768  CA  ALA A  54      19.625  -9.643  14.168 0.070 2.275          
ATOM    769  HA  ALA A  54      19.418  -9.787  13.102 0.090 1.320          
ATOM    770  CB  ALA A  54      20.947 -10.393  14.428-0.270 2.060          
ATOM    771  1HB ALA A  54      21.417 -10.144  15.376 0.090 1.320          
ATOM    772  2HB ALA A  54      20.786 -11.472  14.401 0.090 1.320          
ATOM    773  3HB ALA A  54      21.667 -10.166  13.640 0.090 1.320          
ATOM    774  C   ALA A  54      18.380 -10.167  14.878 0.510 2.000          
ATOM    775  O   ALA A  54      17.443 -10.589  14.191-0.510 1.700          
ATOM    776  N   PRO A  55      18.277 -10.141  16.226-0.290 1.850          
ATOM    777  CD  PRO A  55      19.401 -10.299  17.178 0.000 2.175          
ATOM    778  1HD PRO A  55      19.919 -11.245  17.004 0.090 1.320          
ATOM    779  2HD PRO A  55      20.116  -9.479  17.115 0.090 1.320          
ATOM    780  CA  PRO A  55      17.001 -10.553  16.816 0.020 2.275          
ATOM    781  HA  PRO A  55      16.464 -11.315  16.244 0.090 1.320          
ATOM    782  CB  PRO A  55      17.442 -11.143  18.130-0.180 2.175          
ATOM    783  1HB PRO A  55      17.735 -12.185  17.987 0.090 1.320          
ATOM    784  2HB PRO A  55      16.652 -11.143  18.884 0.090 1.320          
ATOM    785  CG  PRO A  55      18.645 -10.294  18.533-0.180 2.175          
ATOM    786  1HG PRO A  55      19.231 -10.752  19.332 0.090 1.320          
ATOM    787  2HG PRO A  55      18.366  -9.290  18.848 0.090 1.320          
ATOM    788  C   PRO A  55      16.052  -9.392  17.085 0.510 2.000          
ATOM    789  O   PRO A  55      14.836  -9.591  17.151-0.510 1.700          
ATOM    790  N   LYS A  56      16.569  -8.167  17.204-0.470 1.850          
ATOM    791  HN  LYS A  56      17.524  -8.036  16.912 0.310 0.225          
ATOM    792  CA  LYS A  56      15.725  -7.026  17.556 0.070 2.275          
ATOM    793  HA  LYS A  56      14.880  -7.323  18.181 0.090 1.320          
ATOM    794  CB  LYS A  56      16.541  -5.928  18.272-0.180 2.175          
ATOM    795  1HB LYS A  56      17.419  -5.660  17.681 0.090 1.320          
ATOM    796  2HB LYS A  56      15.929  -5.024  18.322 0.090 1.320          
ATOM    797  CG  LYS A  56      16.946  -6.308  19.705-0.180 2.175          
ATOM    798  1HG LYS A  56      16.063  -6.689  20.213 0.090 1.320          
ATOM    799  2HG LYS A  56      17.669  -7.126  19.684 0.090 1.320          
ATOM    800  CD  LYS A  56      17.549  -5.058  20.409-0.180 2.175          
ATOM    801  1HD LYS A  56      18.519  -4.818  19.967 0.090 1.320          
ATOM    802  2HD LYS A  56      16.924  -4.174  20.256 0.090 1.320          
ATOM    803  CE  LYS A  56      17.717  -5.337  21.933 0.210 2.175          
ATOM    804  1HE LYS A  56      18.354  -6.208  22.097 0.050 1.320          
ATOM    805  2HE LYS A  56      18.206  -4.489  22.417 0.050 1.320          
ATOM    806  NZ  LYS A  56      16.402  -5.556  22.562-0.310 1.850          
ATOM    807  1HZ LYS A  56      16.533  -5.737  23.548 0.328 0.225          
ATOM    808  2HZ LYS A  56      15.841  -4.720  22.458 0.328 0.225          
ATOM    809  3HZ LYS A  56      15.941  -6.341  22.129 0.328 0.225          
ATOM    810  C   LYS A  56      15.170  -6.404  16.279 0.510 2.000          
ATOM    811  O   LYS A  56      15.551  -5.312  15.854-0.510 1.700          
ATOM    812  N   VAL A  57      14.222  -7.124  15.686-0.470 1.850          
ATOM    813  HN  VAL A  57      13.993  -8.060  16.016 0.310 0.225          
ATOM    814  CA  VAL A  57      13.534  -6.673  14.480 0.070 2.275          
ATOM    815  HA  VAL A  57      13.293  -5.621  14.608 0.090 1.320          
ATOM    816  CB  VAL A  57      14.508  -6.849  13.359-0.090 2.275          
ATOM    817  HB  VAL A  57      15.464  -6.367  13.567 0.090 1.320          
ATOM    818  CG1 VAL A  57      14.761  -8.340  13.110-0.270 2.060          
ATOM    819 1HG1 VAL A  57      15.080  -8.880  14.002 0.090 1.320          
ATOM    820 2HG1 VAL A  57      13.917  -8.876  12.676 0.090 1.320          
ATOM    821 3HG1 VAL A  57      15.586  -8.454  12.404 0.090 1.320          
ATOM    822  CG2 VAL A  57      13.970  -6.235  12.067-0.270 2.060          
ATOM    823 1HG2 VAL A  57      13.706  -5.186  12.190 0.090 1.320          
ATOM    824 2HG2 VAL A  57      14.760  -6.283  11.323 0.090 1.320          
ATOM    825 3HG2 VAL A  57      13.119  -6.774  11.659 0.090 1.320          
ATOM    826  C   VAL A  57      12.285  -7.531  14.290 0.510 2.000          
ATOM    827  O   VAL A  57      12.259  -8.692  14.724-0.510 1.700          
ATOM    828  N   PRO A  58      11.240  -7.024  13.643-0.290 1.850          
ATOM    829  CD  PRO A  58      10.872  -5.580  13.628 0.000 2.175          
ATOM    830  1HD PRO A  58      11.261  -5.014  14.468 0.090 1.320          
ATOM    831  2HD PRO A  58      11.275  -5.138  12.717 0.090 1.320          
ATOM    832  CA  PRO A  58      10.112  -7.884  13.281 0.020 2.275          
ATOM    833  HA  PRO A  58       9.915  -8.648  14.037 0.090 1.320          
ATOM    834  CB  PRO A  58       8.914  -6.904  13.209-0.180 2.175          
ATOM    835  1HB PRO A  58       8.088  -7.267  13.825 0.090 1.320          
ATOM    836  2HB PRO A  58       8.498  -6.864  12.199 0.090 1.320          
ATOM    837  CG  PRO A  58       9.355  -5.527  13.628-0.180 2.175          
ATOM    838  1HG PRO A  58       8.988  -5.326  14.636 0.090 1.320          
ATOM    839  2HG PRO A  58       8.960  -4.746  12.976 0.090 1.320          
ATOM    840  C   PRO A  58      10.363  -8.522  11.922 0.510 2.000          
ATOM    841  O   PRO A  58      10.983  -7.935  11.028-0.510 1.700          
ATOM    842  N   TRP A  59       9.885  -9.764  11.773-0.470 1.850          
ATOM    843  HN  TRP A  59       9.235 -10.137  12.450 0.310 0.225          
ATOM    844  CA  TRP A  59      10.059 -10.453  10.495 0.070 2.275          
ATOM    845  HA  TRP A  59      11.129 -10.475  10.291 0.090 1.320          
ATOM    846  CB  TRP A  59       9.578 -11.945  10.585-0.180 2.175          
ATOM    847  1HB TRP A  59       9.961 -12.485   9.718 0.090 1.320          
ATOM    848  2HB TRP A  59      10.058 -12.417  11.442 0.090 1.320          
ATOM    849  CG  TRP A  59       8.067 -12.259  10.671-0.030 1.992          
ATOM    850  CD1 TRP A  59       7.245 -12.399  11.752 0.035 1.992          
ATOM    851  HD1 TRP A  59       7.567 -12.345  12.782 0.115 1.358          
ATOM    852  NE1 TRP A  59       5.902 -12.407  11.294-0.610 1.850          
ATOM    853  HE1 TRP A  59       5.115 -12.241  11.907 0.380 0.225          
ATOM    854  CE2 TRP A  59       5.854 -12.384   9.950 0.130 1.800          
ATOM    855  CD2 TRP A  59       7.193 -12.287   9.492-0.020 1.800          
ATOM    856  CE3 TRP A  59       7.492 -12.258   8.094-0.115 1.992          
ATOM    857  HE3 TRP A  59       8.511 -12.237   7.740 0.115 1.358          
ATOM    858  CZ3 TRP A  59       6.364 -12.149   7.167-0.115 1.992          
ATOM    859  HZ3 TRP A  59       6.552 -12.075   6.107 0.115 1.358          
ATOM    860  CZ2 TRP A  59       4.826 -12.313   9.015-0.115 1.992          
ATOM    861  HZ2 TRP A  59       3.806 -12.324   9.369 0.115 1.358          
ATOM    862  CH2 TRP A  59       5.065 -12.129   7.627-0.115 1.992          
ATOM    863  HH2 TRP A  59       4.239 -12.037   6.937 0.115 1.358          
ATOM    864  C   TRP A  59       9.415  -9.680   9.347 0.510 2.000          
ATOM    865  O   TRP A  59       9.846  -9.803   8.195-0.510 1.700          
ATOM    866  N   GLU A  60       8.379  -8.888   9.644-0.470 1.850          
ATOM    867  HN  GLU A  60       7.903  -8.968  10.555 0.310 0.225          
ATOM    868  CA  GLU A  60       7.736  -8.071   8.619 0.070 2.275          
ATOM    869  HA  GLU A  60       7.452  -8.710   7.782 0.090 1.320          
ATOM    870  CB  GLU A  60       6.470  -7.431   9.215-0.180 2.175          
ATOM    871  1HB GLU A  60       6.741  -6.817  10.072 0.090 1.320          
ATOM    872  2HB GLU A  60       5.982  -6.786   8.485 0.090 1.320          
ATOM    873  CG  GLU A  60       5.482  -8.590   9.647-0.280 2.175          
ATOM    874  1HG GLU A  60       4.458  -8.263   9.468 0.090 1.320          
ATOM    875  2HG GLU A  60       5.618  -9.499   9.063 0.090 1.320          
ATOM    876  CD  GLU A  60       5.557  -8.951  11.183 0.621 2.000          
ATOM    877  OE1 GLU A  60       6.665  -8.920  11.768-0.758 1.700          
ATOM    878  OE2 GLU A  60       4.440  -9.066  11.751-0.758 1.700          
ATOM    879  C   GLU A  60       8.677  -6.992   8.104 0.510 2.000          
ATOM    880  O   GLU A  60       8.655  -6.659   6.914-0.510 1.700          
ATOM    881  N   ALA A  61       9.497  -6.424   8.994-0.470 1.850          
ATOM    882  HN  ALA A  61       9.580  -6.863   9.906 0.310 0.225          
ATOM    883  CA  ALA A  61      10.431  -5.372   8.609 0.070 2.275          
ATOM    884  HA  ALA A  61       9.872  -4.589   8.093 0.090 1.320          
ATOM    885  CB  ALA A  61      10.970  -4.826   9.868-0.270 2.060          
ATOM    886  1HB ALA A  61      11.497  -3.899   9.670 0.090 1.320          
ATOM    887  2HB ALA A  61      10.183  -4.597  10.587 0.090 1.320          
ATOM    888  3HB ALA A  61      11.676  -5.512  10.335 0.090 1.320          
ATOM    889  C   ALA A  61      11.498  -5.881   7.647 0.510 2.000          
ATOM    890  O   ALA A  61      12.125  -5.082   6.944-0.510 1.700          
ATOM    891  N   ILE A  62      11.784  -7.183   7.665-0.470 1.850          
ATOM    892  HN  ILE A  62      11.311  -7.789   8.323 0.310 0.225          
ATOM    893  CA  ILE A  62      12.636  -7.767   6.635 0.070 2.275          
ATOM    894  HA  ILE A  62      13.426  -7.075   6.332 0.090 1.320          
ATOM    895  CB  ILE A  62      13.263  -8.996   7.355-0.090 2.275          
ATOM    896  HB  ILE A  62      12.486  -9.741   7.541 0.090 1.320          
ATOM    897  CG2 ILE A  62      14.268  -9.581   6.381-0.270 2.060          
ATOM    898 1HG2 ILE A  62      13.800 -10.001   5.490 0.090 1.320          
ATOM    899 2HG2 ILE A  62      14.988  -8.834   6.050 0.090 1.320          
ATOM    900 3HG2 ILE A  62      14.834 -10.396   6.830 0.090 1.320          
ATOM    901  CG1 ILE A  62      13.937  -8.604   8.757-0.180 2.175          
ATOM    902 1HG1 ILE A  62      14.876  -8.072   8.601 0.090 1.320          
ATOM    903 2HG1 ILE A  62      13.317  -7.968   9.388 0.090 1.320          
ATOM    904  CD1 ILE A  62      14.191  -9.942   9.567-0.270 2.060          
ATOM    905  HD1 ILE A  62      14.913 -10.589   9.071 0.090 1.320          
ATOM    906  HD2 ILE A  62      14.601  -9.720  10.552 0.090 1.320          
ATOM    907  HD3 ILE A  62      13.278 -10.514   9.714 0.090 1.320          
ATOM    908  C   ILE A  62      11.815  -8.155   5.413 0.510 2.000          
ATOM    909  O   ILE A  62      12.248  -7.957   4.273-0.510 1.700          
ATOM    910  N   TYR A  63      10.630  -8.724   5.631-0.470 1.850          
ATOM    911  HN  TYR A  63      10.347  -8.938   6.584 0.310 0.225          
ATOM    912  CA  TYR A  63       9.837  -9.253   4.527 0.070 2.275          
ATOM    913  HA  TYR A  63      10.493  -9.861   3.899 0.090 1.320          
ATOM    914  CB  TYR A  63       8.697 -10.145   5.029-0.180 2.175          
ATOM    915  1HB TYR A  63       9.107 -11.006   5.560 0.090 1.320          
ATOM    916  2HB TYR A  63       8.097  -9.607   5.762 0.090 1.320          
ATOM    917  CG  TYR A  63       7.747 -10.656   3.935 0.000 1.992          
ATOM    918  CD1 TYR A  63       8.340 -11.531   3.010-0.115 1.992          
ATOM    919  HD1 TYR A  63       9.381 -11.809   3.090 0.115 1.358          
ATOM    920  CE1 TYR A  63       7.556 -12.149   2.123-0.115 1.992          
ATOM    921  HE1 TYR A  63       8.011 -12.900   1.494 0.115 1.358          
ATOM    922  CZ  TYR A  63       6.210 -11.802   1.893 0.110 1.992          
ATOM    923  OH  TYR A  63       5.434 -12.453   0.946-0.540 1.770          
ATOM    924  HH  TYR A  63       5.896 -13.117   0.458 0.430 0.225          
ATOM    925  CD2 TYR A  63       6.333 -10.324   3.806-0.115 1.992          
ATOM    926  HD2 TYR A  63       5.852  -9.646   4.494 0.115 1.358          
ATOM    927  CE2 TYR A  63       5.642 -10.857   2.740-0.115 1.992          
ATOM    928  HE2 TYR A  63       4.599 -10.600   2.608 0.115 1.358          
ATOM    929  C   TYR A  63       9.283  -8.137   3.655 0.510 2.000          
ATOM    930  O   TYR A  63       9.403  -8.184   2.426-0.510 1.700          
ATOM    931  N   LEU A  64       8.641  -7.141   4.271-0.470 1.850          
ATOM    932  HN  LEU A  64       8.624  -7.097   5.292 0.310 0.225          
ATOM    933  CA  LEU A  64       7.991  -6.088   3.491 0.070 2.275          
ATOM    934  HA  LEU A  64       7.278  -6.601   2.842 0.090 1.320          
ATOM    935  CB  LEU A  64       7.138  -5.144   4.382-0.180 2.175          
ATOM    936  1HB LEU A  64       7.768  -4.831   5.215 0.090 1.320          
ATOM    937  2HB LEU A  64       6.960  -4.224   3.824 0.090 1.320          
ATOM    938  CG  LEU A  64       5.810  -5.590   4.937-0.090 2.275          
ATOM    939  HG  LEU A  64       5.976  -6.606   5.305 0.090 1.320          
ATOM    940  CD1 LEU A  64       5.290  -4.831   6.101-0.270 2.060          
ATOM    941 1HD1 LEU A  64       6.020  -4.850   6.911 0.090 1.320          
ATOM    942 2HD1 LEU A  64       5.116  -3.785   5.852 0.090 1.320          
ATOM    943 3HD1 LEU A  64       4.365  -5.249   6.500 0.090 1.320          
ATOM    944  CD2 LEU A  64       4.627  -5.675   3.933-0.270 2.060          
ATOM    945 1HD2 LEU A  64       3.731  -6.103   4.384 0.090 1.320          
ATOM    946 2HD2 LEU A  64       4.391  -4.694   3.523 0.090 1.320          
ATOM    947 3HD2 LEU A  64       4.889  -6.325   3.099 0.090 1.320          
ATOM    948  C   LEU A  64       8.951  -5.403   2.530 0.510 2.000          
ATOM    949  O   LEU A  64       8.638  -5.338   1.328-0.510 1.700          
ATOM    950  N   PRO A  65      10.118  -4.904   2.955-0.290 1.850          
ATOM    951  CD  PRO A  65      10.517  -4.565   4.288 0.000 2.175          
ATOM    952  1HD PRO A  65       9.875  -3.767   4.663 0.090 1.320          
ATOM    953  2HD PRO A  65      10.441  -5.409   4.971 0.090 1.320          
ATOM    954  CA  PRO A  65      11.037  -4.314   1.973 0.020 2.275          
ATOM    955  HA  PRO A  65      10.511  -3.552   1.407 0.090 1.320          
ATOM    956  CB  PRO A  65      12.148  -3.674   2.697-0.180 2.175          
ATOM    957  1HB PRO A  65      12.041  -2.591   2.607 0.090 1.320          
ATOM    958  2HB PRO A  65      13.142  -3.906   2.317 0.090 1.320          
ATOM    959  CG  PRO A  65      11.948  -4.085   4.169-0.180 2.175          
ATOM    960  1HG PRO A  65      12.156  -3.306   4.887 0.090 1.320          
ATOM    961  2HG PRO A  65      12.621  -4.915   4.395 0.090 1.320          
ATOM    962  C   PRO A  65      11.525  -5.315   0.943 0.510 2.000          
ATOM    963  O   PRO A  65      11.744  -4.938  -0.215-0.510 1.700          
ATOM    964  N   THR A  66      11.682  -6.587   1.322-0.470 1.850          
ATOM    965  HN  THR A  66      11.494  -6.863   2.276 0.310 0.225          
ATOM    966  CA  THR A  66      12.077  -7.603   0.351 0.070 2.275          
ATOM    967  HA  THR A  66      13.045  -7.324  -0.070 0.090 1.320          
ATOM    968  CB  THR A  66      12.139  -8.987   0.921 0.140 2.275          
ATOM    969  HB  THR A  66      11.176  -9.365   1.261 0.090 1.320          
ATOM    970  OG1 THR A  66      13.068  -9.012   2.007-0.660 1.770          
ATOM    971  HG1 THR A  66      12.715  -8.563   2.780 0.430 0.225          
ATOM    972  CG2 THR A  66      12.718  -9.957  -0.169-0.270 2.060          
ATOM    973 1HG2 THR A  66      12.972 -10.917   0.282 0.090 1.320          
ATOM    974 2HG2 THR A  66      12.016 -10.183  -0.972 0.090 1.320          
ATOM    975 3HG2 THR A  66      13.634  -9.567  -0.617 0.090 1.320          
ATOM    976  C   THR A  66      11.072  -7.678  -0.787 0.510 2.000          
ATOM    977  O   THR A  66      11.445  -7.856  -1.952-0.510 1.700          
ATOM    978  N   THR A  67       9.791  -7.503  -0.468-0.470 1.850          
ATOM    979  HN  THR A  67       9.536  -7.351   0.503 0.310 0.225          
ATOM    980  CA  THR A  67       8.769  -7.500  -1.498 0.070 2.275          
ATOM    981  HA  THR A  67       8.883  -8.414  -2.088 0.090 1.320          
ATOM    982  CB  THR A  67       7.379  -7.515  -0.854 0.140 2.275          
ATOM    983  HB  THR A  67       7.212  -6.735  -0.112 0.090 1.320          
ATOM    984  OG1 THR A  67       7.185  -8.850  -0.302-0.660 1.770          
ATOM    985  HG1 THR A  67       7.768  -8.978   0.438 0.430 0.225          
ATOM    986  CG2 THR A  67       6.314  -7.431  -2.046-0.270 2.060          
ATOM    987 1HG2 THR A  67       6.556  -8.120  -2.857 0.090 1.320          
ATOM    988 2HG2 THR A  67       5.324  -7.714  -1.692 0.090 1.320          
ATOM    989 3HG2 THR A  67       6.229  -6.427  -2.463 0.090 1.320          
ATOM    990  C   THR A  67       8.980  -6.351  -2.467 0.510 2.000          
ATOM    991  O   THR A  67       8.811  -6.504  -3.682-0.510 1.700          
ATOM    992  N   GLN A  68       9.394  -5.202  -1.952-0.470 1.850          
ATOM    993  HN  GLN A  68       9.635  -5.145  -0.969 0.310 0.225          
ATOM    994  CA  GLN A  68       9.574  -4.048  -2.815 0.070 2.275          
ATOM    995  HA  GLN A  68       8.676  -3.925  -3.425 0.090 1.320          
ATOM    996  CB  GLN A  68       9.755  -2.747  -1.973-0.180 2.175          
ATOM    997  1HB GLN A  68      10.615  -2.883  -1.318 0.090 1.320          
ATOM    998  2HB GLN A  68       9.988  -1.899  -2.620 0.090 1.320          
ATOM    999  CG  GLN A  68       8.492  -2.454  -1.116-0.180 2.175          
ATOM   1000  1HG GLN A  68       7.644  -2.156  -1.731 0.090 1.320          
ATOM   1001  2HG GLN A  68       8.196  -3.332  -0.542 0.090 1.320          
ATOM   1002  CD  GLN A  68       8.888  -1.351  -0.111 0.550 2.000          
ATOM   1003  OE1 GLN A  68       9.171  -1.652   1.068-0.550 1.700          
ATOM   1004  NE2 GLN A  68       8.853  -0.146  -0.610-0.620 1.850          
ATOM   1005 1HE2 GLN A  68       9.201   0.632  -0.041 0.320 0.225          
ATOM   1006 2HE2 GLN A  68       8.671   0.000  -1.587 0.300 0.225          
ATOM   1007  C   GLN A  68      10.732  -4.232  -3.783 0.510 2.000          
ATOM   1008  O   GLN A  68      10.689  -3.695  -4.895-0.510 1.700          
ATOM   1009  N   MET A  69      11.769  -4.976  -3.388-0.470 1.850          
ATOM   1010  HN  MET A  69      11.770  -5.377  -2.456 0.310 0.225          
ATOM   1011  CA  MET A  69      12.811  -5.337  -4.343 0.070 2.275          
ATOM   1012  HA  MET A  69      13.309  -4.425  -4.678 0.090 1.320          
ATOM   1013  CB  MET A  69      13.829  -6.263  -3.763-0.180 2.175          
ATOM   1014  1HB MET A  69      13.329  -7.181  -3.456 0.090 1.320          
ATOM   1015  2HB MET A  69      14.512  -6.558  -4.562 0.090 1.320          
ATOM   1016  CG  MET A  69      14.711  -5.776  -2.544-0.140 2.175          
ATOM   1017  1HG MET A  69      15.393  -5.003  -2.893 0.090 1.320          
ATOM   1018  2HG MET A  69      14.082  -5.298  -1.792 0.090 1.320          
ATOM   1019  SD  MET A  69      15.655  -7.053  -1.694-0.090 2.000          
ATOM   1020  CE  MET A  69      15.880  -8.299  -3.008-0.220 2.060          
ATOM   1021  1HE MET A  69      14.937  -8.766  -3.289 0.090 1.320          
ATOM   1022  2HE MET A  69      16.348  -7.860  -3.889 0.090 1.320          
ATOM   1023  3HE MET A  69      16.537  -9.089  -2.644 0.090 1.320          
ATOM   1024  C   MET A  69      12.213  -6.021  -5.559 0.510 2.000          
ATOM   1025  O   MET A  69      12.486  -5.639  -6.703-0.510 1.700          
ATOM   1026  N   ILE A  70      11.382  -7.038  -5.326-0.470 1.850          
ATOM   1027  HN  ILE A  70      11.168  -7.302  -4.372 0.310 0.225          
ATOM   1028  CA  ILE A  70      10.852  -7.821  -6.434 0.070 2.275          
ATOM   1029  HA  ILE A  70      11.690  -8.153  -7.053 0.090 1.320          
ATOM   1030  CB  ILE A  70      10.099  -9.107  -5.869-0.090 2.275          
ATOM   1031  HB  ILE A  70       9.336  -8.807  -5.148 0.090 1.320          
ATOM   1032  CG2 ILE A  70       9.414  -9.844  -7.029-0.270 2.060          
ATOM   1033 1HG2 ILE A  70       8.987 -10.790  -6.698 0.090 1.320          
ATOM   1034 2HG2 ILE A  70       8.585  -9.275  -7.450 0.090 1.320          
ATOM   1035 3HG2 ILE A  70      10.114 -10.068  -7.836 0.090 1.320          
ATOM   1036  CG1 ILE A  70      11.221  -9.888  -5.141-0.180 2.175          
ATOM   1037 1HG1 ILE A  70      12.017 -10.162  -5.836 0.090 1.320          
ATOM   1038 2HG1 ILE A  70      11.691  -9.299  -4.353 0.090 1.320          
ATOM   1039  CD1 ILE A  70      10.672 -11.177  -4.456-0.270 2.060          
ATOM   1040  HD1 ILE A  70      10.305 -11.901  -5.183 0.090 1.320          
ATOM   1041  HD2 ILE A  70      11.456 -11.671  -3.881 0.090 1.320          
ATOM   1042  HD3 ILE A  70       9.859 -10.946  -3.767 0.090 1.320          
ATOM   1043  C   ILE A  70       9.991  -6.944  -7.327 0.510 2.000          
ATOM   1044  O   ILE A  70      10.175  -6.901  -8.548-0.510 1.700          
ATOM   1045  N   THR A  71       9.065  -6.196  -6.727-0.470 1.850          
ATOM   1046  HN  THR A  71       8.996  -6.225  -5.718 0.310 0.225          
ATOM   1047  CA  THR A  71       8.123  -5.445  -7.543 0.070 2.275          
ATOM   1048  HA  THR A  71       7.678  -6.128  -8.268 0.090 1.320          
ATOM   1049  CB  THR A  71       6.984  -4.864  -6.651 0.140 2.275          
ATOM   1050  HB  THR A  71       7.355  -4.015  -6.071 0.090 1.320          
ATOM   1051  OG1 THR A  71       6.465  -5.822  -5.735-0.660 1.770          
ATOM   1052  HG1 THR A  71       7.154  -6.118  -5.151 0.430 0.225          
ATOM   1053  CG2 THR A  71       5.836  -4.373  -7.626-0.270 2.060          
ATOM   1054 1HG2 THR A  71       5.436  -5.201  -8.210 0.090 1.320          
ATOM   1055 2HG2 THR A  71       5.007  -3.962  -7.051 0.090 1.320          
ATOM   1056 3HG2 THR A  71       6.163  -3.595  -8.317 0.090 1.320          
ATOM   1057  C   THR A  71       8.815  -4.325  -8.314 0.510 2.000          
ATOM   1058  O   THR A  71       8.597  -4.179  -9.521-0.510 1.700          
ATOM   1059  N   TYR A  72       9.704  -3.570  -7.662-0.470 1.850          
ATOM   1060  HN  TYR A  72       9.967  -3.773  -6.701 0.310 0.225          
ATOM   1061  CA  TYR A  72      10.302  -2.417  -8.329 0.070 2.275          
ATOM   1062  HA  TYR A  72       9.569  -1.994  -9.016 0.090 1.320          
ATOM   1063  CB  TYR A  72      10.521  -1.327  -7.262-0.180 2.175          
ATOM   1064  1HB TYR A  72      10.930  -1.712  -6.330 0.090 1.320          
ATOM   1065  2HB TYR A  72      11.267  -0.620  -7.629 0.090 1.320          
ATOM   1066  CG  TYR A  72       9.210  -0.528  -7.032 0.000 1.992          
ATOM   1067  CD1 TYR A  72       8.771   0.516  -7.880-0.115 1.992          
ATOM   1068  HD1 TYR A  72       9.388   0.788  -8.722 0.115 1.358          
ATOM   1069  CE1 TYR A  72       7.561   1.155  -7.751-0.115 1.992          
ATOM   1070  HE1 TYR A  72       7.297   1.903  -8.486 0.115 1.358          
ATOM   1071  CZ  TYR A  72       6.665   0.843  -6.713 0.110 1.992          
ATOM   1072  OH  TYR A  72       5.440   1.476  -6.546-0.540 1.770          
ATOM   1073  HH  TYR A  72       5.367   2.212  -7.141 0.430 0.225          
ATOM   1074  CD2 TYR A  72       8.337  -0.748  -5.929-0.115 1.992          
ATOM   1075  HD2 TYR A  72       8.618  -1.494  -5.199 0.115 1.358          
ATOM   1076  CE2 TYR A  72       7.122  -0.122  -5.793-0.115 1.992          
ATOM   1077  HE2 TYR A  72       6.499  -0.378  -4.949 0.115 1.358          
ATOM   1078  C   TYR A  72      11.447  -2.796  -9.247 0.510 2.000          
ATOM   1079  O   TYR A  72      11.748  -2.043 -10.178-0.510 1.700          
ATOM   1080  N   SER A  73      12.078  -3.946  -9.024-0.470 1.850          
ATOM   1081  HN  SER A  73      11.868  -4.513  -8.209 0.310 0.225          
ATOM   1082  CA  SER A  73      12.942  -4.499 -10.057 0.070 2.275          
ATOM   1083  HA  SER A  73      13.686  -3.749 -10.337 0.090 1.320          
ATOM   1084  CB  SER A  73      13.710  -5.791  -9.563 0.050 2.175          
ATOM   1085  1HB SER A  73      14.290  -5.561  -8.668 0.090 1.320          
ATOM   1086  2HB SER A  73      13.005  -6.581  -9.295 0.090 1.320          
ATOM   1087  OG  SER A  73      14.615  -6.277 -10.591-0.660 1.770          
ATOM   1088  HG1 SER A  73      15.066  -7.051 -10.286 0.430 0.225          
ATOM   1089  C   SER A  73      12.123  -4.838 -11.296 0.510 2.000          
ATOM   1090  O   SER A  73      12.553  -4.590 -12.429-0.510 1.700          
ATOM   1091  N   LEU A  74      10.918  -5.373 -11.092-0.470 1.850          
ATOM   1092  HN  LEU A  74      10.623  -5.612 -10.152 0.310 0.225          
ATOM   1093  CA  LEU A  74      10.044  -5.710 -12.207 0.070 2.275          
ATOM   1094  HA  LEU A  74      10.611  -6.302 -12.929 0.090 1.320          
ATOM   1095  CB  LEU A  74       8.795  -6.546 -11.749-0.180 2.175          
ATOM   1096  1HB LEU A  74       8.334  -6.079 -10.886 0.090 1.320          
ATOM   1097  2HB LEU A  74       8.022  -6.502 -12.519 0.090 1.320          
ATOM   1098  CG  LEU A  74       9.083  -8.023 -11.425-0.090 2.275          
ATOM   1099  HG  LEU A  74      10.078  -8.106 -10.982 0.090 1.320          
ATOM   1100  CD1 LEU A  74       8.032  -8.577 -10.368-0.270 2.060          
ATOM   1101 1HD1 LEU A  74       7.015  -8.541 -10.757 0.090 1.320          
ATOM   1102 2HD1 LEU A  74       8.252  -9.613 -10.106 0.090 1.320          
ATOM   1103 3HD1 LEU A  74       8.050  -8.006  -9.444 0.090 1.320          
ATOM   1104  CD2 LEU A  74       9.009  -8.918 -12.705-0.270 2.060          
ATOM   1105 1HD2 LEU A  74       9.736  -8.597 -13.451 0.090 1.320          
ATOM   1106 2HD2 LEU A  74       9.234  -9.959 -12.467 0.090 1.320          
ATOM   1107 3HD2 LEU A  74       8.021  -8.889 -13.164 0.090 1.320          
ATOM   1108  C   LEU A  74       9.565  -4.463 -12.935 0.510 2.000          
ATOM   1109  O   LEU A  74       9.440  -4.467 -14.164-0.510 1.700          
ATOM   1110  N   ALA A  75       9.256  -3.397 -12.191-0.470 1.850          
ATOM   1111  HN  ALA A  75       9.249  -3.503 -11.181 0.310 0.225          
ATOM   1112  CA  ALA A  75       8.852  -2.141 -12.819 0.070 2.275          
ATOM   1113  HA  ALA A  75       8.005  -2.311 -13.489 0.090 1.320          
ATOM   1114  CB  ALA A  75       8.411  -1.296 -11.618-0.270 2.060          
ATOM   1115  1HB ALA A  75       7.645  -1.791 -11.021 0.090 1.320          
ATOM   1116  2HB ALA A  75       9.249  -1.042 -10.974 0.090 1.320          
ATOM   1117  3HB ALA A  75       7.987  -0.351 -11.964 0.090 1.320          
ATOM   1118  C   ALA A  75       9.999  -1.526 -13.610 0.510 2.000          
ATOM   1119  O   ALA A  75       9.779  -0.903 -14.655-0.510 1.700          
ATOM   1120  N   PHE A  76      11.230  -1.682 -13.123-0.470 1.850          
ATOM   1121  HN  PHE A  76      11.368  -2.137 -12.228 0.310 0.225          
ATOM   1122  CA  PHE A  76      12.388  -1.220 -13.877 0.070 2.275          
ATOM   1123  HA  PHE A  76      12.211  -0.172 -14.128 0.090 1.320          
ATOM   1124  CB  PHE A  76      13.717  -1.268 -12.965-0.180 2.175          
ATOM   1125  1HB PHE A  76      13.613  -0.611 -12.103 0.090 1.320          
ATOM   1126  2HB PHE A  76      13.845  -2.275 -12.568 0.090 1.320          
ATOM   1127  CG  PHE A  76      15.018  -0.877 -13.720 0.000 1.992          
ATOM   1128  CD1 PHE A  76      15.093   0.209 -14.487-0.115 1.992          
ATOM   1129  HD1 PHE A  76      14.190   0.765 -14.669 0.115 1.358          
ATOM   1130  CE1 PHE A  76      16.285   0.729 -15.061-0.115 1.992          
ATOM   1131  HE1 PHE A  76      16.262   1.636 -15.647 0.115 1.358          
ATOM   1132  CZ  PHE A  76      17.448   0.065 -14.863-0.115 1.992          
ATOM   1133  HZ  PHE A  76      18.370   0.421 -15.299 0.115 1.358          
ATOM   1134  CD2 PHE A  76      16.228  -1.618 -13.472-0.115 1.992          
ATOM   1135  HD2 PHE A  76      16.240  -2.505 -12.855 0.115 1.358          
ATOM   1136  CE2 PHE A  76      17.408  -1.160 -14.142-0.115 1.992          
ATOM   1137  HE2 PHE A  76      18.325  -1.716 -14.014 0.115 1.358          
ATOM   1138  C   PHE A  76      12.509  -1.958 -15.203 0.510 2.000          
ATOM   1139  O   PHE A  76      12.841  -1.357 -16.233-0.510 1.700          
ATOM   1140  N   THR A  77      12.228  -3.261 -15.196-0.470 1.850          
ATOM   1141  HN  THR A  77      11.996  -3.691 -14.312 0.310 0.225          
ATOM   1142  CA  THR A  77      12.264  -4.080 -16.399 0.070 2.275          
ATOM   1143  HA  THR A  77      13.140  -3.743 -16.959 0.090 1.320          
ATOM   1144  CB  THR A  77      12.436  -5.592 -16.157 0.140 2.275          
ATOM   1145  HB  THR A  77      11.498  -6.076 -15.879 0.090 1.320          
ATOM   1146  OG1 THR A  77      13.393  -5.745 -15.137-0.660 1.770          
ATOM   1147  HG1 THR A  77      13.122  -5.306 -14.336 0.430 0.225          
ATOM   1148  CG2 THR A  77      13.069  -6.219 -17.431-0.270 2.060          
ATOM   1149 1HG2 THR A  77      13.954  -5.678 -17.767 0.090 1.320          
ATOM   1150 2HG2 THR A  77      13.388  -7.241 -17.229 0.090 1.320          
ATOM   1151 3HG2 THR A  77      12.374  -6.283 -18.268 0.090 1.320          
ATOM   1152  C   THR A  77      11.077  -3.826 -17.315 0.510 2.000          
ATOM   1153  O   THR A  77      11.115  -4.232 -18.481-0.510 1.700          
ATOM   1154  N   GLY A  78      10.040  -3.153 -16.824-0.470 1.850          
ATOM   1155  HN  GLY A  78      10.079  -2.796 -15.878 0.310 0.225          
ATOM   1156  CA  GLY A  78       8.839  -2.966 -17.608-0.020 2.175          
ATOM   1157  1HA GLY A  78       9.081  -2.666 -18.629 0.090 1.320          
ATOM   1158  2HA GLY A  78       8.263  -2.150 -17.171 0.090 1.320          
ATOM   1159  C   GLY A  78       7.951  -4.188 -17.659 0.510 2.000          
ATOM   1160  O   GLY A  78       7.202  -4.362 -18.626-0.510 1.700          
ATOM   1161  N   ASN A  79       8.004  -5.039 -16.638-0.470 1.850          
ATOM   1162  HN  ASN A  79       8.543  -4.767 -15.822 0.310 0.225          
ATOM   1163  CA  ASN A  79       7.202  -6.247 -16.576 0.070 2.275          
ATOM   1164  HA  ASN A  79       6.698  -6.465 -17.521 0.090 1.320          
ATOM   1165  CB  ASN A  79       8.173  -7.323 -16.130-0.180 2.175          
ATOM   1166  1HB ASN A  79       8.877  -6.966 -15.377 0.090 1.320          
ATOM   1167  2HB ASN A  79       7.665  -8.190 -15.711 0.090 1.320          
ATOM   1168  CG  ASN A  79       8.889  -7.799 -17.392 0.550 2.000          
ATOM   1169  OD1 ASN A  79       8.448  -7.605 -18.507-0.550 1.700          
ATOM   1170  ND2 ASN A  79      10.068  -8.413 -17.229-0.620 1.850          
ATOM   1171 1HD2 ASN A  79      10.560  -8.685 -18.068 0.320 0.225          
ATOM   1172 2HD2 ASN A  79      10.479  -8.559 -16.322 0.300 0.225          
ATOM   1173  C   ASN A  79       6.036  -6.035 -15.612 0.510 2.000          
ATOM   1174  O   ASN A  79       5.799  -4.930 -15.114-0.510 1.700          
ATOM   1175  N   GLY A  80       5.300  -7.109 -15.338-0.470 1.850          
ATOM   1176  HN  GLY A  80       5.508  -7.977 -15.808 0.310 0.225          
ATOM   1177  CA  GLY A  80       4.197  -7.044 -14.402-0.020 2.175          
ATOM   1178  1HA GLY A  80       4.548  -6.474 -13.551 0.090 1.320          
ATOM   1179  2HA GLY A  80       3.936  -8.042 -14.052 0.090 1.320          
ATOM   1180  C   GLY A  80       2.958  -6.340 -14.899 0.510 2.000          
ATOM   1181  O   GLY A  80       2.155  -5.875 -14.086-0.510 1.700          
ATOM   1182  N   TYR A  81       2.766  -6.268 -16.212-0.470 1.850          
ATOM   1183  HN  TYR A  81       3.441  -6.670 -16.846 0.310 0.225          
ATOM   1184  CA  TYR A  81       1.557  -5.716 -16.805 0.070 2.275          
ATOM   1185  HA  TYR A  81       0.856  -5.416 -16.030 0.090 1.320          
ATOM   1186  CB  TYR A  81       1.822  -4.416 -17.665-0.180 2.175          
ATOM   1187  1HB TYR A  81       2.492  -4.642 -18.497 0.090 1.320          
ATOM   1188  2HB TYR A  81       0.892  -4.065 -18.113 0.090 1.320          
ATOM   1189  CG  TYR A  81       2.445  -3.267 -16.811 0.000 1.992          
ATOM   1190  CD1 TYR A  81       1.570  -2.260 -16.260-0.115 1.992          
ATOM   1191  HD1 TYR A  81       0.505  -2.271 -16.436 0.115 1.358          
ATOM   1192  CE1 TYR A  81       2.157  -1.274 -15.500-0.115 1.992          
ATOM   1193  HE1 TYR A  81       1.531  -0.492 -15.093 0.115 1.358          
ATOM   1194  CZ  TYR A  81       3.461  -1.300 -15.169 0.110 1.992          
ATOM   1195  OH  TYR A  81       4.020  -0.335 -14.333-0.540 1.770          
ATOM   1196  HH  TYR A  81       3.497   0.476 -14.220 0.430 0.225          
ATOM   1197  CD2 TYR A  81       3.839  -3.125 -16.692-0.115 1.992          
ATOM   1198  HD2 TYR A  81       4.512  -3.818 -17.176 0.115 1.358          
ATOM   1199  CE2 TYR A  81       4.355  -2.204 -15.701-0.115 1.992          
ATOM   1200  HE2 TYR A  81       5.410  -2.169 -15.469 0.115 1.358          
ATOM   1201  C   TYR A  81       0.908  -6.812 -17.633 0.510 2.000          
ATOM   1202  O   TYR A  81       1.550  -7.386 -18.519-0.510 1.700          
ATOM   1203  N   ILE A  82      -0.347  -7.119 -17.326-0.470 1.850          
ATOM   1204  HN  ILE A  82      -0.845  -6.552 -16.643 0.310 0.225          
ATOM   1205  CA  ILE A  82      -1.105  -8.143 -18.033 0.070 2.275          
ATOM   1206  HA  ILE A  82      -0.456  -8.717 -18.699 0.090 1.320          
ATOM   1207  CB  ILE A  82      -1.869  -9.153 -17.131-0.090 2.275          
ATOM   1208  HB  ILE A  82      -2.298  -8.591 -16.299 0.090 1.320          
ATOM   1209  CG2 ILE A  82      -3.060  -9.919 -17.803-0.270 2.060          
ATOM   1210 1HG2 ILE A  82      -3.460 -10.680 -17.133 0.090 1.320          
ATOM   1211 2HG2 ILE A  82      -3.902  -9.270 -18.048 0.090 1.320          
ATOM   1212 3HG2 ILE A  82      -2.753 -10.429 -18.717 0.090 1.320          
ATOM   1213  CG1 ILE A  82      -0.785 -10.100 -16.562-0.180 2.175          
ATOM   1214 1HG1 ILE A  82      -0.365 -10.703 -17.370 0.090 1.320          
ATOM   1215 2HG1 ILE A  82       0.049  -9.502 -16.193 0.090 1.320          
ATOM   1216  CD1 ILE A  82      -1.181 -11.024 -15.430-0.270 2.060          
ATOM   1217  HD1 ILE A  82      -1.716 -10.499 -14.640 0.090 1.320          
ATOM   1218  HD2 ILE A  82      -1.839 -11.818 -15.785 0.090 1.320          
ATOM   1219  HD3 ILE A  82      -0.310 -11.506 -14.986 0.090 1.320          
ATOM   1220  C   ILE A  82      -2.140  -7.442 -18.897 0.510 2.000          
ATOM   1221  O   ILE A  82      -2.902  -6.598 -18.408-0.510 1.700          
ATOM   1222  N   ARG A  83      -2.160  -7.778 -20.180-0.470 1.850          
ATOM   1223  HN  ARG A  83      -1.603  -8.558 -20.497 0.310 0.225          
ATOM   1224  CA  ARG A  83      -3.139  -7.224 -21.101 0.070 2.275          
ATOM   1225  HA  ARG A  83      -3.399  -6.238 -20.736 0.090 1.320          
ATOM   1226  CB  ARG A  83      -2.633  -7.020 -22.594-0.180 2.175          
ATOM   1227  1HB ARG A  83      -1.581  -6.735 -22.561 0.090 1.320          
ATOM   1228  2HB ARG A  83      -2.666  -7.973 -23.127 0.090 1.320          
ATOM   1229  CG  ARG A  83      -3.387  -5.962 -23.347-0.180 2.175          
ATOM   1230  1HG ARG A  83      -4.449  -6.212 -23.380 0.090 1.320          
ATOM   1231  2HG ARG A  83      -3.309  -5.000 -22.835 0.090 1.320          
ATOM   1232  CD  ARG A  83      -2.776  -5.866 -24.782 0.200 2.175          
ATOM   1233  1HD ARG A  83      -1.832  -5.324 -24.793 0.090 1.320          
ATOM   1234  2HD ARG A  83      -2.556  -6.861 -25.174 0.090 1.320          
ATOM   1235  NE  ARG A  83      -3.833  -5.273 -25.677-0.700 1.850          
ATOM   1236  HE  ARG A  83      -4.558  -5.920 -25.967 0.440 0.225          
ATOM   1237  CZ  ARG A  83      -3.780  -4.005 -26.110 0.640 2.000          
ATOM   1238  NH1 ARG A  83      -2.763  -3.171 -25.823-0.800 1.850          
ATOM   1239 1HH1 ARG A  83      -2.689  -2.237 -26.201 0.460 0.225          
ATOM   1240 2HH1 ARG A  83      -1.984  -3.436 -25.218 0.460 0.225          
ATOM   1241  NH2 ARG A  83      -4.713  -3.575 -26.957-0.800 1.850          
ATOM   1242 1HH2 ARG A  83      -4.680  -2.653 -27.370 0.460 0.225          
ATOM   1243 2HH2 ARG A  83      -5.509  -4.134 -27.240 0.460 0.225          
ATOM   1244  C   ARG A  83      -4.354  -8.144 -21.149 0.510 2.000          
ATOM   1245  O   ARG A  83      -4.223  -9.345 -21.400-0.510 1.700          
ATOM   1246  N   VAL A  84      -5.533  -7.575 -20.897-0.470 1.850          
ATOM   1247  HN  VAL A  84      -5.569  -6.562 -20.772 0.310 0.225          
ATOM   1248  CA  VAL A  84      -6.773  -8.345 -20.919 0.070 2.275          
ATOM   1249  HA  VAL A  84      -6.571  -9.355 -20.554 0.090 1.320          
ATOM   1250  CB  VAL A  84      -7.761  -7.639 -19.919-0.090 2.275          
ATOM   1251  HB  VAL A  84      -8.120  -6.711 -20.355 0.090 1.320          
ATOM   1252  CG1 VAL A  84      -8.955  -8.569 -19.536-0.270 2.060          
ATOM   1253 1HG1 VAL A  84      -9.569  -8.825 -20.398 0.090 1.320          
ATOM   1254 2HG1 VAL A  84      -8.623  -9.496 -19.066 0.090 1.320          
ATOM   1255 3HG1 VAL A  84      -9.629  -8.067 -18.842 0.090 1.320          
ATOM   1256  CG2 VAL A  84      -7.020  -7.299 -18.632-0.270 2.060          
ATOM   1257 1HG2 VAL A  84      -6.269  -6.517 -18.752 0.090 1.320          
ATOM   1258 2HG2 VAL A  84      -7.721  -6.912 -17.897 0.090 1.320          
ATOM   1259 3HG2 VAL A  84      -6.530  -8.171 -18.197 0.090 1.320          
ATOM   1260  C   VAL A  84      -7.281  -8.449 -22.357 0.510 2.000          
ATOM   1261  O   VAL A  84      -6.855  -7.718 -23.252-0.510 1.700          
ATOM   1262  N   ALA A  85      -8.172  -9.417 -22.597-0.470 1.850          
ATOM   1263  HN  ALA A  85      -8.459 -10.037 -21.855 0.310 0.225          
ATOM   1264  CA  ALA A  85      -8.651  -9.647 -23.955 0.070 2.275          
ATOM   1265  HA  ALA A  85      -7.796  -9.890 -24.590 0.090 1.320          
ATOM   1266  CB  ALA A  85      -9.663 -10.753 -24.031-0.270 2.060          
ATOM   1267  1HB ALA A  85      -9.228 -11.713 -23.751 0.090 1.320          
ATOM   1268  2HB ALA A  85     -10.524 -10.577 -23.383 0.090 1.320          
ATOM   1269  3HB ALA A  85     -10.063 -10.876 -25.042 0.090 1.320          
ATOM   1270  C   ALA A  85      -9.349  -8.423 -24.522 0.510 2.000          
ATOM   1271  O   ALA A  85      -9.297  -8.195 -25.734-0.510 1.700          
ATOM   1272  N   ASN A  86      -9.964  -7.599 -23.675-0.470 1.850          
ATOM   1273  HN  ASN A  86      -9.916  -7.770 -22.681 0.310 0.225          
ATOM   1274  CA  ASN A  86     -10.614  -6.393 -24.178 0.070 2.275          
ATOM   1275  HA  ASN A  86     -11.105  -6.602 -25.130 0.090 1.320          
ATOM   1276  CB  ASN A  86     -11.760  -5.973 -23.208-0.180 2.175          
ATOM   1277  1HB ASN A  86     -12.122  -4.971 -23.435 0.090 1.320          
ATOM   1278  2HB ASN A  86     -12.610  -6.648 -23.330 0.090 1.320          
ATOM   1279  CG  ASN A  86     -11.242  -6.029 -21.769 0.550 2.000          
ATOM   1280  OD1 ASN A  86     -10.036  -5.845 -21.457-0.550 1.700          
ATOM   1281  ND2 ASN A  86     -12.176  -6.244 -20.816-0.620 1.850          
ATOM   1282 1HD2 ASN A  86     -11.899  -6.304 -19.840 0.320 0.225          
ATOM   1283 2HD2 ASN A  86     -13.139  -6.403 -21.077 0.300 0.225          
ATOM   1284  C   ASN A  86      -9.620  -5.272 -24.434 0.510 2.000          
ATOM   1285  O   ASN A  86     -10.032  -4.138 -24.690-0.510 1.700          
ATOM   1286  N   GLY A  87      -8.327  -5.584 -24.410-0.470 1.850          
ATOM   1287  HN  GLY A  87      -8.050  -6.527 -24.146 0.310 0.225          
ATOM   1288  CA  GLY A  87      -7.290  -4.600 -24.604-0.020 2.175          
ATOM   1289  1HA GLY A  87      -7.524  -3.977 -25.466 0.090 1.320          
ATOM   1290  2HA GLY A  87      -6.373  -5.134 -24.835 0.090 1.320          
ATOM   1291  C   GLY A  87      -7.009  -3.721 -23.419 0.510 2.000          
ATOM   1292  O   GLY A  87      -6.371  -2.681 -23.578-0.510 1.700          
ATOM   1293  N   LYS A  88      -7.403  -4.128 -22.222-0.470 1.850          
ATOM   1294  HN  LYS A  88      -7.944  -4.976 -22.119 0.310 0.225          
ATOM   1295  CA  LYS A  88      -7.070  -3.347 -21.046 0.070 2.275          
ATOM   1296  HA  LYS A  88      -6.956  -2.293 -21.312 0.090 1.320          
ATOM   1297  CB  LYS A  88      -8.144  -3.359 -19.857-0.180 2.175          
ATOM   1298  1HB LYS A  88      -8.380  -4.391 -19.590 0.090 1.320          
ATOM   1299  2HB LYS A  88      -7.703  -2.912 -18.963 0.090 1.320          
ATOM   1300  CG  LYS A  88      -9.461  -2.585 -20.238-0.180 2.175          
ATOM   1301  1HG LYS A  88      -9.174  -1.563 -20.475 0.090 1.320          
ATOM   1302  2HG LYS A  88      -9.942  -3.011 -21.121 0.090 1.320          
ATOM   1303  CD  LYS A  88     -10.377  -2.594 -19.039-0.180 2.175          
ATOM   1304  1HD LYS A  88     -10.936  -3.532 -19.008 0.090 1.320          
ATOM   1305  2HD LYS A  88      -9.791  -2.558 -18.118 0.090 1.320          
ATOM   1306  CE  LYS A  88     -11.332  -1.374 -19.052 0.210 2.175          
ATOM   1307  1HE LYS A  88     -10.758  -0.454 -19.173 0.050 1.320          
ATOM   1308  2HE LYS A  88     -11.994  -1.447 -19.915 0.050 1.320          
ATOM   1309  NZ  LYS A  88     -12.179  -1.210 -17.848-0.300 1.850          
ATOM   1310  1HZ LYS A  88     -12.770  -0.399 -17.956 0.330 0.225          
ATOM   1311  2HZ LYS A  88     -12.804  -2.016 -17.715 0.330 0.225          
ATOM   1312  3HZ LYS A  88     -11.617  -1.093 -17.019 0.330 0.225          
ATOM   1313  C   LYS A  88      -5.725  -3.807 -20.506 0.510 2.000          
ATOM   1314  O   LYS A  88      -5.306  -4.947 -20.718-0.510 1.700          
ATOM   1315  N   TYR A  89      -5.045  -2.908 -19.802-0.470 1.850          
ATOM   1316  HN  TYR A  89      -5.467  -2.017 -19.582 0.310 0.225          
ATOM   1317  CA  TYR A  89      -3.784  -3.227 -19.153 0.070 2.275          
ATOM   1318  HA  TYR A  89      -3.444  -4.218 -19.456 0.090 1.320          
ATOM   1319  CB  TYR A  89      -2.608  -2.300 -19.406-0.180 2.175          
ATOM   1320  1HB TYR A  89      -2.949  -1.266 -19.381 0.090 1.320          
ATOM   1321  2HB TYR A  89      -1.851  -2.390 -18.624 0.090 1.320          
ATOM   1322  CG  TYR A  89      -1.928  -2.605 -20.742 0.000 1.992          
ATOM   1323  CD1 TYR A  89      -1.079  -3.684 -20.863-0.115 1.992          
ATOM   1324  HD1 TYR A  89      -0.886  -4.308 -20.002 0.115 1.358          
ATOM   1325  CE1 TYR A  89      -0.344  -3.910 -22.024-0.115 1.992          
ATOM   1326  HE1 TYR A  89       0.365  -4.725 -22.055 0.115 1.358          
ATOM   1327  CZ  TYR A  89      -0.643  -3.179 -23.183 0.109 1.992          
ATOM   1328  OH  TYR A  89      -0.079  -3.332 -24.429-0.541 1.770          
ATOM   1329  HH  TYR A  89       0.851  -3.528 -24.397 0.429 0.225          
ATOM   1330  CD2 TYR A  89      -2.218  -1.835 -21.893-0.115 1.992          
ATOM   1331  HD2 TYR A  89      -2.897  -0.996 -21.832 0.115 1.358          
ATOM   1332  CE2 TYR A  89      -1.498  -2.061 -23.028-0.115 1.992          
ATOM   1333  HE2 TYR A  89      -1.638  -1.406 -23.868 0.115 1.358          
ATOM   1334  C   TYR A  89      -4.033  -3.318 -17.659 0.510 2.000          
ATOM   1335  O   TYR A  89      -4.609  -2.399 -17.067-0.510 1.700          
ATOM   1336  N   LEU A  90      -3.631  -4.432 -17.061-0.470 1.850          
ATOM   1337  HN  LEU A  90      -3.257  -5.211 -17.610 0.310 0.225          
ATOM   1338  CA  LEU A  90      -3.743  -4.593 -15.619 0.070 2.275          
ATOM   1339  HA  LEU A  90      -4.386  -3.832 -15.179 0.090 1.320          
ATOM   1340  CB  LEU A  90      -4.422  -5.930 -15.189-0.180 2.175          
ATOM   1341  1HB LEU A  90      -5.456  -5.899 -15.532 0.090 1.320          
ATOM   1342  2HB LEU A  90      -3.954  -6.695 -15.814 0.090 1.320          
ATOM   1343  CG  LEU A  90      -4.387  -6.405 -13.737-0.090 2.275          
ATOM   1344  HG  LEU A  90      -3.391  -6.320 -13.301 0.090 1.320          
ATOM   1345  CD1 LEU A  90      -5.404  -5.672 -12.828-0.270 2.060          
ATOM   1346 1HD1 LEU A  90      -5.288  -5.971 -11.786 0.090 1.320          
ATOM   1347 2HD1 LEU A  90      -5.268  -4.591 -12.866 0.090 1.320          
ATOM   1348 3HD1 LEU A  90      -6.426  -5.898 -13.124 0.090 1.320          
ATOM   1349  CD2 LEU A  90      -4.720  -7.870 -13.834-0.270 2.060          
ATOM   1350 1HD2 LEU A  90      -5.650  -8.050 -14.374 0.090 1.320          
ATOM   1351 2HD2 LEU A  90      -3.934  -8.439 -14.333 0.090 1.320          
ATOM   1352 3HD2 LEU A  90      -4.847  -8.309 -12.845 0.090 1.320          
ATOM   1353  C   LEU A  90      -2.360  -4.554 -14.992 0.510 2.000          
ATOM   1354  O   LEU A  90      -1.487  -5.350 -15.372-0.510 1.700          
ATOM   1355  N   PRO A  91      -2.132  -3.689 -14.013-0.290 1.850          
ATOM   1356  CD  PRO A  91      -2.763  -2.313 -13.977 0.000 2.175          
ATOM   1357  1HD PRO A  91      -3.212  -1.989 -14.917 0.090 1.320          
ATOM   1358  2HD PRO A  91      -3.521  -2.273 -13.193 0.090 1.320          
ATOM   1359  CA  PRO A  91      -0.813  -3.648 -13.376 0.020 2.275          
ATOM   1360  HA  PRO A  91      -0.019  -3.731 -14.124 0.090 1.320          
ATOM   1361  CB  PRO A  91      -0.706  -2.251 -12.723-0.180 2.175          
ATOM   1362  1HB PRO A  91       0.324  -1.893 -12.667 0.090 1.320          
ATOM   1363  2HB PRO A  91      -1.131  -2.230 -11.720 0.090 1.320          
ATOM   1364  CG  PRO A  91      -1.552  -1.443 -13.651-0.180 2.175          
ATOM   1365  1HG PRO A  91      -0.995  -1.225 -14.565 0.090 1.320          
ATOM   1366  2HG PRO A  91      -1.852  -0.485 -13.229 0.090 1.320          
ATOM   1367  C   PRO A  91      -0.701  -4.793 -12.393 0.510 2.000          
ATOM   1368  O   PRO A  91      -0.916  -4.633 -11.183-0.510 1.700          
ATOM   1369  N   TRP A  92      -0.347  -5.960 -12.921-0.470 1.850          
ATOM   1370  HN  TRP A  92      -0.172  -6.010 -13.917 0.310 0.225          
ATOM   1371  CA  TRP A  92      -0.450  -7.168 -12.126 0.070 2.275          
ATOM   1372  HA  TRP A  92      -1.431  -7.200 -11.648 0.090 1.320          
ATOM   1373  CB  TRP A  92      -0.311  -8.398 -13.102-0.180 2.175          
ATOM   1374  1HB TRP A  92      -1.149  -8.413 -13.799 0.090 1.320          
ATOM   1375  2HB TRP A  92       0.591  -8.298 -13.707 0.090 1.320          
ATOM   1376  CG  TRP A  92      -0.253  -9.709 -12.407-0.030 1.992          
ATOM   1377  CD1 TRP A  92       0.867 -10.509 -12.245 0.035 1.992          
ATOM   1378  HD1 TRP A  92       1.814 -10.371 -12.746 0.115 1.358          
ATOM   1379  NE1 TRP A  92       0.579 -11.429 -11.256-0.610 1.850          
ATOM   1380  HE1 TRP A  92       1.225 -12.154 -10.975 0.380 0.225          
ATOM   1381  CE2 TRP A  92      -0.625 -11.220 -10.718 0.130 1.800          
ATOM   1382  CD2 TRP A  92      -1.215 -10.157 -11.440-0.020 1.800          
ATOM   1383  CE3 TRP A  92      -2.530  -9.769 -11.152-0.115 1.992          
ATOM   1384  HE3 TRP A  92      -2.996  -8.982 -11.723 0.115 1.358          
ATOM   1385  CZ3 TRP A  92      -3.220 -10.361 -10.064-0.115 1.992          
ATOM   1386  HZ3 TRP A  92      -4.242 -10.079  -9.882 0.115 1.358          
ATOM   1387  CZ2 TRP A  92      -1.381 -11.909  -9.736-0.115 1.992          
ATOM   1388  HZ2 TRP A  92      -0.968 -12.766  -9.224 0.115 1.358          
ATOM   1389  CH2 TRP A  92      -2.716 -11.418  -9.393-0.115 1.992          
ATOM   1390  HH2 TRP A  92      -3.300 -11.915  -8.632 0.115 1.358          
ATOM   1391  C   TRP A  92       0.599  -7.179 -11.028 0.510 2.000          
ATOM   1392  O   TRP A  92       0.282  -7.437  -9.863-0.510 1.700          
ATOM   1393  N   ALA A  93       1.852  -6.876 -11.374-0.470 1.850          
ATOM   1394  HN  ALA A  93       2.028  -6.574 -12.329 0.310 0.225          
ATOM   1395  CA  ALA A  93       2.906  -6.894 -10.369 0.070 2.275          
ATOM   1396  HA  ALA A  93       3.015  -7.903  -9.963 0.090 1.320          
ATOM   1397  CB  ALA A  93       4.219  -6.426 -10.994-0.270 2.060          
ATOM   1398  1HB ALA A  93       4.649  -7.224 -11.595 0.090 1.320          
ATOM   1399  2HB ALA A  93       4.109  -5.518 -11.590 0.090 1.320          
ATOM   1400  3HB ALA A  93       4.969  -6.217 -10.230 0.090 1.320          
ATOM   1401  C   ALA A  93       2.581  -5.946  -9.225 0.510 2.000          
ATOM   1402  O   ALA A  93       2.687  -6.316  -8.051-0.510 1.700          
ATOM   1403  N   ARG A  94       2.157  -4.723  -9.544-0.470 1.850          
ATOM   1404  HN  ARG A  94       2.014  -4.488 -10.514 0.310 0.225          
ATOM   1405  CA  ARG A  94       1.829  -3.786  -8.476 0.070 2.275          
ATOM   1406  HA  ARG A  94       2.684  -3.707  -7.802 0.090 1.320          
ATOM   1407  CB  ARG A  94       1.571  -2.443  -9.115-0.180 2.175          
ATOM   1408  1HB ARG A  94       2.416  -2.208  -9.765 0.090 1.320          
ATOM   1409  2HB ARG A  94       0.700  -2.489  -9.773 0.090 1.320          
ATOM   1410  CG  ARG A  94       1.405  -1.277  -8.098-0.180 2.175          
ATOM   1411  1HG ARG A  94       0.440  -1.328  -7.590 0.090 1.320          
ATOM   1412  2HG ARG A  94       2.163  -1.381  -7.331 0.090 1.320          
ATOM   1413  CD  ARG A  94       1.618   0.070  -8.750 0.200 2.175          
ATOM   1414  1HD ARG A  94       1.413   0.874  -8.043 0.090 1.320          
ATOM   1415  2HD ARG A  94       2.661   0.165  -9.052 0.090 1.320          
ATOM   1416  NE  ARG A  94       0.732   0.190  -9.865-0.700 1.850          
ATOM   1417  HE  ARG A  94      -0.247  -0.087  -9.730 0.440 0.225          
ATOM   1418  CZ  ARG A  94       0.985   0.924 -10.977 0.640 2.000          
ATOM   1419  NH1 ARG A  94       2.214   1.391 -11.239-0.800 1.850          
ATOM   1420 1HH1 ARG A  94       2.390   1.720 -12.221 0.460 0.225          
ATOM   1421 2HH1 ARG A  94       3.034   1.156 -10.714 0.460 0.225          
ATOM   1422  NH2 ARG A  94      -0.049   1.098 -11.859-0.800 1.850          
ATOM   1423 1HH2 ARG A  94       0.119   1.714 -12.682 0.460 0.225          
ATOM   1424 2HH2 ARG A  94      -0.973   0.729 -11.669 0.460 0.225          
ATOM   1425  C   ARG A  94       0.608  -4.243  -7.688 0.510 2.000          
ATOM   1426  O   ARG A  94       0.650  -4.311  -6.452-0.510 1.700          
ATOM   1427  N   MET A  95      -0.482  -4.571  -8.374-0.470 1.850          
ATOM   1428  HN  MET A  95      -0.491  -4.584  -9.393 0.310 0.225          
ATOM   1429  CA  MET A  95      -1.679  -4.980  -7.650 0.070 2.275          
ATOM   1430  HA  MET A  95      -1.815  -4.277  -6.824 0.090 1.320          
ATOM   1431  CB  MET A  95      -2.977  -4.775  -8.546-0.180 2.175          
ATOM   1432  1HB MET A  95      -2.923  -5.399  -9.439 0.090 1.320          
ATOM   1433  2HB MET A  95      -3.833  -5.123  -7.971 0.090 1.320          
ATOM   1434  CG  MET A  95      -3.165  -3.276  -8.927-0.140 2.175          
ATOM   1435  1HG MET A  95      -3.214  -2.652  -8.039 0.090 1.320          
ATOM   1436  2HG MET A  95      -2.305  -2.942  -9.507 0.090 1.320          
ATOM   1437  SD  MET A  95      -4.669  -3.034  -9.963-0.090 2.000          
ATOM   1438  CE  MET A  95      -5.899  -3.124  -8.621-0.220 2.060          
ATOM   1439  1HE MET A  95      -5.848  -4.054  -8.064 0.090 1.320          
ATOM   1440  2HE MET A  95      -5.763  -2.293  -7.934 0.090 1.320          
ATOM   1441  3HE MET A  95      -6.890  -3.023  -9.054 0.090 1.320          
ATOM   1442  C   MET A  95      -1.483  -6.322  -6.945 0.510 2.000          
ATOM   1443  O   MET A  95      -1.993  -6.521  -5.836-0.510 1.700          
ATOM   1444  N   ALA A  96      -0.723  -7.244  -7.546-0.470 1.850          
ATOM   1445  HN  ALA A  96      -0.343  -7.118  -8.490 0.310 0.225          
ATOM   1446  CA  ALA A  96      -0.397  -8.476  -6.831 0.070 2.275          
ATOM   1447  HA  ALA A  96      -1.315  -8.941  -6.465 0.090 1.320          
ATOM   1448  CB  ALA A  96       0.325  -9.451  -7.719-0.270 2.060          
ATOM   1449  1HB ALA A  96       0.500 -10.401  -7.212 0.090 1.320          
ATOM   1450  2HB ALA A  96      -0.272  -9.662  -8.602 0.090 1.320          
ATOM   1451  3HB ALA A  96       1.291  -9.074  -8.058 0.090 1.320          
ATOM   1452  C   ALA A  96       0.535  -8.218  -5.652 0.510 2.000          
ATOM   1453  O   ALA A  96       0.500  -8.962  -4.667-0.510 1.700          
ATOM   1454  N   SER A  97       1.391  -7.197  -5.741-0.470 1.850          
ATOM   1455  HN  SER A  97       1.520  -6.721  -6.630 0.310 0.225          
ATOM   1456  CA  SER A  97       2.233  -6.841  -4.602 0.070 2.275          
ATOM   1457  HA  SER A  97       2.745  -7.759  -4.303 0.090 1.320          
ATOM   1458  CB  SER A  97       3.372  -5.836  -4.965 0.050 2.175          
ATOM   1459  1HB SER A  97       4.100  -5.803  -4.153 0.090 1.320          
ATOM   1460  2HB SER A  97       3.917  -6.207  -5.833 0.090 1.320          
ATOM   1461  OG  SER A  97       2.919  -4.463  -5.226-0.660 1.770          
ATOM   1462  HG1 SER A  97       2.108  -4.523  -5.745 0.430 0.225          
ATOM   1463  C   SER A  97       1.387  -6.434  -3.407 0.510 2.000          
ATOM   1464  O   SER A  97       1.759  -6.687  -2.254-0.510 1.700          
ATOM   1465  N   TRP A  98       0.262  -5.768  -3.662-0.470 1.850          
ATOM   1466  HN  TRP A  98       0.003  -5.556  -4.619 0.310 0.225          
ATOM   1467  CA  TRP A  98      -0.612  -5.376  -2.567 0.070 2.275          
ATOM   1468  HA  TRP A  98      -0.037  -4.798  -1.841 0.090 1.320          
ATOM   1469  CB  TRP A  98      -1.661  -4.478  -3.112-0.180 2.175          
ATOM   1470  1HB TRP A  98      -2.314  -5.058  -3.764 0.090 1.320          
ATOM   1471  2HB TRP A  98      -2.314  -4.136  -2.311 0.090 1.320          
ATOM   1472  CG  TRP A  98      -1.245  -3.271  -3.892-0.030 1.992          
ATOM   1473  CD1 TRP A  98      -0.083  -2.590  -3.905 0.035 1.992          
ATOM   1474  HD1 TRP A  98       0.803  -2.920  -3.381 0.115 1.358          
ATOM   1475  NE1 TRP A  98      -0.150  -1.546  -4.665-0.610 1.850          
ATOM   1476  HE1 TRP A  98       0.686  -1.031  -4.914 0.380 0.225          
ATOM   1477  CE2 TRP A  98      -1.487  -1.422  -5.222 0.130 1.800          
ATOM   1478  CD2 TRP A  98      -2.194  -2.488  -4.594-0.020 1.800          
ATOM   1479  CE3 TRP A  98      -3.544  -2.590  -4.882-0.115 1.992          
ATOM   1480  HE3 TRP A  98      -4.129  -3.385  -4.445 0.115 1.358          
ATOM   1481  CZ3 TRP A  98      -4.157  -1.590  -5.645-0.115 1.992          
ATOM   1482  HZ3 TRP A  98      -5.207  -1.664  -5.849 0.115 1.358          
ATOM   1483  CZ2 TRP A  98      -2.009  -0.426  -6.044-0.115 1.992          
ATOM   1484  HZ2 TRP A  98      -1.428   0.359  -6.501 0.115 1.358          
ATOM   1485  CH2 TRP A  98      -3.391  -0.660  -6.305-0.115 1.992          
ATOM   1486  HH2 TRP A  98      -3.893   0.026  -6.973 0.115 1.358          
ATOM   1487  C   TRP A  98      -1.158  -6.598  -1.853 0.510 2.000          
ATOM   1488  O   TRP A  98      -1.198  -6.635  -0.619-0.510 1.700          
ATOM   1489  N   LEU A  99      -1.539  -7.626  -2.616-0.470 1.850          
ATOM   1490  HN  LEU A  99      -1.476  -7.546  -3.623 0.310 0.225          
ATOM   1491  CA  LEU A  99      -2.072  -8.846  -2.021 0.070 2.275          
ATOM   1492  HA  LEU A  99      -2.965  -8.603  -1.454 0.090 1.320          
ATOM   1493  CB  LEU A  99      -2.401  -9.916  -3.040-0.180 2.175          
ATOM   1494  1HB LEU A  99      -1.560 -10.006  -3.726 0.090 1.320          
ATOM   1495  2HB LEU A  99      -2.428 -10.889  -2.540 0.090 1.320          
ATOM   1496  CG  LEU A  99      -3.680  -9.827  -3.840-0.090 2.275          
ATOM   1497  HG  LEU A  99      -3.721  -8.839  -4.305 0.090 1.320          
ATOM   1498  CD1 LEU A  99      -3.687 -10.840  -4.937-0.270 2.060          
ATOM   1499 1HD1 LEU A  99      -4.588 -10.759  -5.547 0.090 1.320          
ATOM   1500 2HD1 LEU A  99      -2.838 -10.711  -5.610 0.090 1.320          
ATOM   1501 3HD1 LEU A  99      -3.645 -11.859  -4.549 0.090 1.320          
ATOM   1502  CD2 LEU A  99      -4.877  -9.985  -2.970-0.270 2.060          
ATOM   1503 1HD2 LEU A  99      -4.876 -10.941  -2.444 0.090 1.320          
ATOM   1504 2HD2 LEU A  99      -4.953  -9.201  -2.218 0.090 1.320          
ATOM   1505 3HD2 LEU A  99      -5.798  -9.938  -3.554 0.090 1.320          
ATOM   1506  C   LEU A  99      -1.090  -9.458  -1.033 0.510 2.000          
ATOM   1507  O   LEU A  99      -1.487  -9.966   0.021-0.510 1.700          
ATOM   1508  N   CYS A 100       0.198  -9.432  -1.369-0.470 1.850          
ATOM   1509  HN  CYS A 100       0.459  -9.037  -2.262 0.310 0.225          
ATOM   1510  CA  CYS A 100       1.215 -10.024  -0.509 0.070 2.275          
ATOM   1511  HA  CYS A 100       0.890 -11.010  -0.167 0.090 1.320          
ATOM   1512  CB  CYS A 100       2.520 -10.176  -1.342-0.110 2.175          
ATOM   1513  1HB CYS A 100       2.883  -9.213  -1.704 0.090 1.320          
ATOM   1514  2HB CYS A 100       3.312 -10.595  -0.716 0.090 1.320          
ATOM   1515  SG  CYS A 100       2.253 -11.301  -2.751-0.230 2.000          
ATOM   1516  HG1 CYS A 100       1.387 -10.530  -3.423 0.160 0.450          
ATOM   1517  C   CYS A 100       1.484  -9.169   0.722 0.510 2.000          
ATOM   1518  O   CYS A 100       1.816  -9.695   1.790-0.510 1.700          
ATOM   1519  N   THR A 101       1.392  -7.853   0.582-0.470 1.850          
ATOM   1520  HN  THR A 101       1.080  -7.490  -0.307 0.310 0.225          
ATOM   1521  CA  THR A 101       1.816  -6.926   1.622 0.070 2.275          
ATOM   1522  HA  THR A 101       2.499  -7.434   2.308 0.090 1.320          
ATOM   1523  CB  THR A 101       2.594  -5.738   1.061 0.140 2.275          
ATOM   1524  HB  THR A 101       2.881  -5.076   1.876 0.090 1.320          
ATOM   1525  OG1 THR A 101       1.780  -5.006   0.101-0.660 1.770          
ATOM   1526  HG1 THR A 101       1.712  -5.538  -0.690 0.430 0.225          
ATOM   1527  CG2 THR A 101       3.830  -6.157   0.230-0.270 2.060          
ATOM   1528 1HG2 THR A 101       3.568  -6.778  -0.622 0.090 1.320          
ATOM   1529 2HG2 THR A 101       4.429  -5.332  -0.135 0.090 1.320          
ATOM   1530 3HG2 THR A 101       4.499  -6.768   0.838 0.090 1.320          
ATOM   1531  C   THR A 101       0.687  -6.386   2.492 0.510 2.000          
ATOM   1532  O   THR A 101       0.849  -6.298   3.712-0.510 1.700          
ATOM   1533  N   CYS A 102      -0.446  -6.005   1.901-0.470 1.850          
ATOM   1534  HN  CYS A 102      -0.578  -6.142   0.899 0.310 0.225          
ATOM   1535  CA  CYS A 102      -1.467  -5.285   2.663 0.070 2.275          
ATOM   1536  HA  CYS A 102      -1.022  -4.347   3.000 0.090 1.320          
ATOM   1537  CB  CYS A 102      -2.743  -4.924   1.726-0.110 2.175          
ATOM   1538  1HB CYS A 102      -3.137  -5.819   1.253 0.090 1.320          
ATOM   1539  2HB CYS A 102      -3.550  -4.527   2.344 0.090 1.320          
ATOM   1540  SG  CYS A 102      -2.400  -3.706   0.455-0.230 2.000          
ATOM   1541  HG1 CYS A 102      -3.647  -3.662  -0.032 0.160 0.450          
ATOM   1542  C   CYS A 102      -1.930  -6.025   3.910 0.510 2.000          
ATOM   1543  O   CYS A 102      -2.041  -5.381   4.968-0.510 1.700          
ATOM   1544  N   PRO A 103      -2.250  -7.323   3.873-0.290 1.850          
ATOM   1545  CD  PRO A 103      -2.583  -8.213   2.667 0.000 2.175          
ATOM   1546  1HD PRO A 103      -3.576  -7.963   2.294 0.090 1.320          
ATOM   1547  2HD PRO A 103      -1.868  -8.139   1.849 0.090 1.320          
ATOM   1548  CA  PRO A 103      -2.623  -7.995   5.125 0.020 2.275          
ATOM   1549  HA  PRO A 103      -3.441  -7.448   5.601 0.090 1.320          
ATOM   1550  CB  PRO A 103      -3.150  -9.433   4.736-0.180 2.175          
ATOM   1551  1HB PRO A 103      -4.240  -9.423   4.698 0.090 1.320          
ATOM   1552  2HB PRO A 103      -2.854 -10.210   5.444 0.090 1.320          
ATOM   1553  CG  PRO A 103      -2.574  -9.677   3.308-0.180 2.175          
ATOM   1554  1HG PRO A 103      -3.154 -10.392   2.723 0.090 1.320          
ATOM   1555  2HG PRO A 103      -1.549 -10.050   3.367 0.090 1.320          
ATOM   1556  C   PRO A 103      -1.480  -8.054   6.118 0.510 2.000          
ATOM   1557  O   PRO A 103      -1.720  -8.063   7.331-0.510 1.700          
ATOM   1558  N   ILE A 104      -0.235  -8.085   5.638-0.470 1.850          
ATOM   1559  HN  ILE A 104      -0.074  -8.028   4.643 0.310 0.225          
ATOM   1560  CA  ILE A 104       0.907  -8.107   6.547 0.070 2.275          
ATOM   1561  HA  ILE A 104       0.715  -8.822   7.351 0.090 1.320          
ATOM   1562  CB  ILE A 104       2.187  -8.614   5.750-0.090 2.275          
ATOM   1563  HB  ILE A 104       2.343  -7.936   4.913 0.090 1.320          
ATOM   1564  CG2 ILE A 104       3.481  -8.460   6.618-0.270 2.060          
ATOM   1565 1HG2 ILE A 104       3.675  -7.435   6.931 0.090 1.320          
ATOM   1566 2HG2 ILE A 104       3.410  -9.071   7.519 0.090 1.320          
ATOM   1567 3HG2 ILE A 104       4.362  -8.796   6.074 0.090 1.320          
ATOM   1568  CG1 ILE A 104       2.013 -10.044   5.102-0.180 2.175          
ATOM   1569 1HG1 ILE A 104       1.428  -9.931   4.191 0.090 1.320          
ATOM   1570 2HG1 ILE A 104       2.981 -10.425   4.774 0.090 1.320          
ATOM   1571  CD1 ILE A 104       1.287 -11.108   5.948-0.270 2.060          
ATOM   1572  HD1 ILE A 104       0.248 -10.841   6.139 0.090 1.320          
ATOM   1573  HD2 ILE A 104       1.283 -12.070   5.433 0.090 1.320          
ATOM   1574  HD3 ILE A 104       1.782 -11.251   6.909 0.090 1.320          
ATOM   1575  C   ILE A 104       1.068  -6.753   7.224 0.510 2.000          
ATOM   1576  O   ILE A 104       1.322  -6.672   8.431-0.510 1.700          
ATOM   1577  N   MET A 105       0.919  -5.668   6.456-0.470 1.850          
ATOM   1578  HN  MET A 105       0.748  -5.805   5.461 0.310 0.225          
ATOM   1579  CA  MET A 105       1.023  -4.325   7.020 0.070 2.275          
ATOM   1580  HA  MET A 105       1.955  -4.226   7.578 0.090 1.320          
ATOM   1581  CB  MET A 105       0.974  -3.348   5.892-0.180 2.175          
ATOM   1582  1HB MET A 105       0.159  -3.607   5.212 0.090 1.320          
ATOM   1583  2HB MET A 105       0.753  -2.350   6.274 0.090 1.320          
ATOM   1584  CG  MET A 105       2.319  -3.234   5.122-0.140 2.175          
ATOM   1585  1HG MET A 105       3.066  -2.650   5.658 0.090 1.320          
ATOM   1586  2HG MET A 105       2.717  -4.235   5.005 0.090 1.320          
ATOM   1587  SD  MET A 105       1.964  -2.611   3.442-0.090 2.000          
ATOM   1588  CE  MET A 105       2.141  -0.901   3.849-0.220 2.060          
ATOM   1589  1HE MET A 105       2.960  -0.750   4.544 0.090 1.320          
ATOM   1590  2HE MET A 105       2.356  -0.344   2.943 0.090 1.320          
ATOM   1591  3HE MET A 105       1.212  -0.531   4.271 0.090 1.320          
ATOM   1592  C   MET A 105      -0.135  -4.016   7.959 0.510 2.000          
ATOM   1593  O   MET A 105       0.057  -3.375   8.996-0.510 1.700          
ATOM   1594  N   LEU A 106      -1.343  -4.450   7.606-0.470 1.850          
ATOM   1595  HN  LEU A 106      -1.478  -4.929   6.717 0.310 0.225          
ATOM   1596  CA  LEU A 106      -2.475  -4.259   8.502 0.070 2.275          
ATOM   1597  HA  LEU A 106      -2.539  -3.203   8.771 0.090 1.320          
ATOM   1598  CB  LEU A 106      -3.854  -4.744   7.974-0.180 2.175          
ATOM   1599  1HB LEU A 106      -3.777  -5.790   7.664 0.090 1.320          
ATOM   1600  2HB LEU A 106      -4.576  -4.718   8.795 0.090 1.320          
ATOM   1601  CG  LEU A 106      -4.343  -3.892   6.847-0.090 2.275          
ATOM   1602  HG  LEU A 106      -3.729  -4.038   5.965 0.090 1.320          
ATOM   1603  CD1 LEU A 106      -5.707  -4.473   6.592-0.270 2.060          
ATOM   1604 1HD1 LEU A 106      -6.352  -4.457   7.473 0.090 1.320          
ATOM   1605 2HD1 LEU A 106      -6.229  -3.890   5.836 0.090 1.320          
ATOM   1606 3HD1 LEU A 106      -5.648  -5.502   6.237 0.090 1.320          
ATOM   1607  CD2 LEU A 106      -4.499  -2.353   7.072-0.270 2.060          
ATOM   1608 1HD2 LEU A 106      -4.993  -1.873   6.226 0.090 1.320          
ATOM   1609 2HD2 LEU A 106      -5.087  -2.135   7.964 0.090 1.320          
ATOM   1610 3HD2 LEU A 106      -3.531  -1.865   7.183 0.090 1.320          
ATOM   1611  C   LEU A 106      -2.287  -5.028   9.799 0.510 2.000          
ATOM   1612  O   LEU A 106      -2.719  -4.566  10.860-0.510 1.700          
ATOM   1613  N   GLY A 107      -1.635  -6.193   9.741-0.470 1.850          
ATOM   1614  HN  GLY A 107      -1.341  -6.582   8.849 0.310 0.225          
ATOM   1615  CA  GLY A 107      -1.291  -6.896  10.964-0.020 2.175          
ATOM   1616  1HA GLY A 107      -0.770  -7.817  10.697 0.090 1.320          
ATOM   1617  2HA GLY A 107      -2.194  -7.194  11.494 0.090 1.320          
ATOM   1618  C   GLY A 107      -0.379  -6.090  11.867 0.510 2.000          
ATOM   1619  O   GLY A 107      -0.497  -6.157  13.093-0.510 1.700          
ATOM   1620  N   LEU A 108       0.523  -5.299  11.277-0.470 1.850          
ATOM   1621  HN  LEU A 108       0.632  -5.340  10.270 0.310 0.225          
ATOM   1622  CA  LEU A 108       1.404  -4.433  12.055 0.070 2.275          
ATOM   1623  HA  LEU A 108       1.929  -5.043  12.788 0.090 1.320          
ATOM   1624  CB  LEU A 108       2.469  -3.590  11.210-0.180 2.175          
ATOM   1625  1HB LEU A 108       1.937  -2.900  10.554 0.090 1.320          
ATOM   1626  2HB LEU A 108       3.043  -2.949  11.881 0.090 1.320          
ATOM   1627  CG  LEU A 108       3.422  -4.430  10.367-0.090 2.275          
ATOM   1628  HG  LEU A 108       2.860  -5.158   9.781 0.090 1.320          
ATOM   1629  CD1 LEU A 108       4.241  -3.602   9.404-0.270 2.060          
ATOM   1630 1HD1 LEU A 108       4.863  -2.870   9.914 0.090 1.320          
ATOM   1631 2HD1 LEU A 108       4.905  -4.244   8.828 0.090 1.320          
ATOM   1632 3HD1 LEU A 108       3.609  -3.064   8.698 0.090 1.320          
ATOM   1633  CD2 LEU A 108       4.333  -5.208  11.377-0.270 2.060          
ATOM   1634 1HD2 LEU A 108       5.221  -5.594  10.890 0.090 1.320          
ATOM   1635 2HD2 LEU A 108       4.660  -4.610  12.221 0.090 1.320          
ATOM   1636 3HD2 LEU A 108       3.817  -6.084  11.778 0.090 1.320          
ATOM   1637  C   LEU A 108       0.624  -3.362  12.801 0.510 2.000          
ATOM   1638  O   LEU A 108       1.088  -2.854  13.828-0.510 1.700          
ATOM   1639  N   VAL A 109      -0.541  -2.980  12.280-0.470 1.850          
ATOM   1640  HN  VAL A 109      -0.851  -3.412  11.419 0.310 0.225          
ATOM   1641  CA  VAL A 109      -1.421  -2.063  12.994 0.070 2.275          
ATOM   1642  HA  VAL A 109      -0.796  -1.327  13.507 0.090 1.320          
ATOM   1643  CB  VAL A 109      -2.305  -1.337  12.083-0.090 2.275          
ATOM   1644  HB  VAL A 109      -3.002  -2.013  11.588 0.090 1.320          
ATOM   1645  CG1 VAL A 109      -3.087  -0.365  12.981-0.270 2.060          
ATOM   1646 1HG1 VAL A 109      -3.638   0.342  12.360 0.090 1.320          
ATOM   1647 2HG1 VAL A 109      -3.842  -0.841  13.606 0.090 1.320          
ATOM   1648 3HG1 VAL A 109      -2.444   0.237  13.625 0.090 1.320          
ATOM   1649  CG2 VAL A 109      -1.415  -0.632  10.957-0.270 2.060          
ATOM   1650 1HG2 VAL A 109      -2.031   0.009  10.325 0.090 1.320          
ATOM   1651 2HG2 VAL A 109      -0.636  -0.006  11.390 0.090 1.320          
ATOM   1652 3HG2 VAL A 109      -0.936  -1.351  10.292 0.090 1.320          
ATOM   1653  C   VAL A 109      -2.179  -2.805  14.081 0.510 2.000          
ATOM   1654  O   VAL A 109      -2.275  -2.340  15.221-0.510 1.700          
ATOM   1655  N   SER A 110      -2.727  -3.974  13.735-0.470 1.850          
ATOM   1656  HN  SER A 110      -2.613  -4.301  12.779 0.310 0.225          
ATOM   1657  CA  SER A 110      -3.449  -4.790  14.703 0.070 2.275          
ATOM   1658  HA  SER A 110      -4.324  -4.275  15.063 0.090 1.320          
ATOM   1659  CB  SER A 110      -3.898  -6.101  13.916 0.050 2.175          
ATOM   1660  1HB SER A 110      -4.571  -5.878  13.090 0.090 1.320          
ATOM   1661  2HB SER A 110      -3.034  -6.620  13.502 0.090 1.320          
ATOM   1662  OG  SER A 110      -4.552  -6.994  14.855-0.660 1.770          
ATOM   1663  HG1 SER A 110      -3.893  -7.309  15.468 0.430 0.225          
ATOM   1664  C   SER A 110      -2.593  -5.174  15.902 0.510 2.000          
ATOM   1665  O   SER A 110      -3.144  -5.460  16.971-0.510 1.700          
ATOM   1666  N   ASN A 111      -1.265  -5.203  15.751-0.470 1.850          
ATOM   1667  HN  ASN A 111      -0.873  -5.157  14.815 0.310 0.225          
ATOM   1668  CA  ASN A 111      -0.407  -5.524  16.886 0.070 2.275          
ATOM   1669  HA  ASN A 111      -0.726  -6.473  17.325 0.090 1.320          
ATOM   1670  CB  ASN A 111       1.096  -5.554  16.495-0.180 2.175          
ATOM   1671  1HB ASN A 111       1.367  -4.677  15.907 0.090 1.320          
ATOM   1672  2HB ASN A 111       1.732  -5.569  17.381 0.090 1.320          
ATOM   1673  CG  ASN A 111       1.348  -6.802  15.758 0.550 2.000          
ATOM   1674  OD1 ASN A 111       0.683  -7.854  15.933-0.550 1.700          
ATOM   1675  ND2 ASN A 111       2.314  -6.742  14.779-0.620 1.850          
ATOM   1676 1HD2 ASN A 111       2.489  -7.574  14.225 0.320 0.225          
ATOM   1677 2HD2 ASN A 111       2.854  -5.911  14.611 0.300 0.225          
ATOM   1678  C   ASN A 111      -0.548  -4.495  18.001 0.510 2.000          
ATOM   1679  O   ASN A 111      -0.326  -4.819  19.173-0.510 1.700          
ATOM   1680  N   MET A 112      -0.916  -3.257  17.663-0.470 1.850          
ATOM   1681  HN  MET A 112      -1.182  -3.057  16.703 0.310 0.225          
ATOM   1682  CA  MET A 112      -0.910  -2.170  18.641 0.070 2.275          
ATOM   1683  HA  MET A 112       0.049  -2.062  19.121 0.090 1.320          
ATOM   1684  CB  MET A 112      -1.229  -0.905  17.798-0.180 2.175          
ATOM   1685  1HB MET A 112      -2.126  -1.049  17.209 0.090 1.320          
ATOM   1686  2HB MET A 112      -1.493  -0.113  18.499 0.090 1.320          
ATOM   1687  CG  MET A 112      -0.060  -0.356  16.924-0.140 2.175          
ATOM   1688  1HG MET A 112       0.717   0.045  17.575 0.090 1.320          
ATOM   1689  2HG MET A 112       0.396  -1.163  16.349 0.090 1.320          
ATOM   1690  SD  MET A 112      -0.529   0.921  15.768-0.090 2.000          
ATOM   1691  CE  MET A 112      -1.620   2.047  16.641-0.220 2.060          
ATOM   1692  1HE MET A 112      -1.060   2.633  17.364 0.090 1.320          
ATOM   1693  2HE MET A 112      -2.061   2.709  15.903 0.090 1.320          
ATOM   1694  3HE MET A 112      -2.407   1.538  17.186 0.090 1.320          
ATOM   1695  C   MET A 112      -1.930  -2.396  19.753 0.510 2.000          
ATOM   1696  O   MET A 112      -1.586  -2.365  20.941-0.510 1.700          
ATOM   1697  N   ALA A 113      -3.200  -2.583  19.392-0.470 1.850          
ATOM   1698  HN  ALA A 113      -3.440  -2.730  18.419 0.310 0.225          
ATOM   1699  CA  ALA A 113      -4.251  -2.737  20.390 0.070 2.275          
ATOM   1700  HA  ALA A 113      -3.869  -3.255  21.272 0.090 1.320          
ATOM   1701  CB  ALA A 113      -4.811  -1.360  20.771-0.270 2.060          
ATOM   1702  1HB ALA A 113      -5.280  -0.872  19.914 0.090 1.320          
ATOM   1703  2HB ALA A 113      -5.564  -1.430  21.558 0.090 1.320          
ATOM   1704  3HB ALA A 113      -4.030  -0.688  21.124 0.090 1.320          
ATOM   1705  C   ALA A 113      -5.395  -3.562  19.817 0.510 2.000          
ATOM   1706  O   ALA A 113      -5.581  -3.640  18.601-0.510 1.700          
ATOM   1707  N   LEU A 114      -6.171  -4.167  20.714-0.470 1.850          
ATOM   1708  HN  LEU A 114      -6.051  -3.945  21.690 0.310 0.225          
ATOM   1709  CA  LEU A 114      -7.322  -4.984  20.343 0.070 2.275          
ATOM   1710  HA  LEU A 114      -7.239  -5.315  19.306 0.090 1.320          
ATOM   1711  CB  LEU A 114      -7.324  -6.268  21.245-0.180 2.175          
ATOM   1712  1HB LEU A 114      -6.400  -6.813  21.041 0.090 1.320          
ATOM   1713  2HB LEU A 114      -7.236  -5.930  22.280 0.090 1.320          
ATOM   1714  CG  LEU A 114      -8.457  -7.221  21.174-0.090 2.275          
ATOM   1715  HG  LEU A 114      -9.363  -6.678  21.446 0.090 1.320          
ATOM   1716  CD1 LEU A 114      -8.701  -7.780  19.737-0.270 2.060          
ATOM   1717 1HD1 LEU A 114      -9.088  -7.013  19.065 0.090 1.320          
ATOM   1718 2HD1 LEU A 114      -7.781  -8.171  19.300 0.090 1.320          
ATOM   1719 3HD1 LEU A 114      -9.419  -8.595  19.754 0.090 1.320          
ATOM   1720  CD2 LEU A 114      -8.262  -8.311  22.278-0.270 2.060          
ATOM   1721 1HD2 LEU A 114      -9.095  -9.014  22.291 0.090 1.320          
ATOM   1722 2HD2 LEU A 114      -7.356  -8.893  22.098 0.090 1.320          
ATOM   1723 3HD2 LEU A 114      -8.176  -7.873  23.273 0.090 1.320          
ATOM   1724  C   LEU A 114      -8.595  -4.156  20.496 0.510 2.000          
ATOM   1725  O   LEU A 114      -8.888  -3.658  21.589-0.510 1.700          
ATOM   1726  N   VAL A 115      -9.347  -4.015  19.403-0.470 1.850          
ATOM   1727  HN  VAL A 115      -9.091  -4.496  18.545 0.310 0.225          
ATOM   1728  CA  VAL A 115     -10.562  -3.206  19.356 0.070 2.275          
ATOM   1729  HA  VAL A 115     -10.705  -2.737  20.333 0.090 1.320          
ATOM   1730  CB  VAL A 115     -10.604  -2.081  18.364-0.090 2.275          
ATOM   1731  HB  VAL A 115     -11.572  -1.577  18.412 0.090 1.320          
ATOM   1732  CG1 VAL A 115      -9.499  -1.053  18.780-0.270 2.060          
ATOM   1733 1HG1 VAL A 115      -9.492  -0.193  18.110 0.090 1.320          
ATOM   1734 2HG1 VAL A 115      -9.663  -0.670  19.788 0.090 1.320          
ATOM   1735 3HG1 VAL A 115      -8.500  -1.490  18.754 0.090 1.320          
ATOM   1736  CG2 VAL A 115     -10.383  -2.574  16.928-0.270 2.060          
ATOM   1737 1HG2 VAL A 115     -11.164  -3.253  16.599 0.090 1.320          
ATOM   1738 2HG2 VAL A 115     -10.375  -1.728  16.240 0.090 1.320          
ATOM   1739 3HG2 VAL A 115      -9.425  -3.081  16.810 0.090 1.320          
ATOM   1740  C   VAL A 115     -11.756  -4.132  19.191 0.510 2.000          
ATOM   1741  O   VAL A 115     -11.664  -5.171  18.526-0.510 1.700          
ATOM   1742  N   LYS A 116     -12.874  -3.767  19.816-0.470 1.850          
ATOM   1743  HN  LYS A 116     -12.957  -2.838  20.206 0.310 0.225          
ATOM   1744  CA  LYS A 116     -14.063  -4.602  19.821 0.070 2.275          
ATOM   1745  HA  LYS A 116     -13.961  -5.393  19.081 0.090 1.320          
ATOM   1746  CB  LYS A 116     -14.255  -5.248  21.183-0.180 2.175          
ATOM   1747  1HB LYS A 116     -14.334  -4.451  21.925 0.090 1.320          
ATOM   1748  2HB LYS A 116     -15.217  -5.763  21.202 0.090 1.320          
ATOM   1749  CG  LYS A 116     -13.144  -6.265  21.611-0.180 2.175          
ATOM   1750  1HG LYS A 116     -13.198  -7.153  20.978 0.090 1.320          
ATOM   1751  2HG LYS A 116     -12.155  -5.831  21.450 0.090 1.320          
ATOM   1752  CD  LYS A 116     -13.310  -6.621  23.099-0.180 2.175          
ATOM   1753  1HD LYS A 116     -13.232  -5.709  23.695 0.090 1.320          
ATOM   1754  2HD LYS A 116     -14.309  -7.028  23.271 0.090 1.320          
ATOM   1755  CE  LYS A 116     -12.250  -7.621  23.531 0.210 2.175          
ATOM   1756  1HE LYS A 116     -12.358  -8.537  22.947 0.050 1.320          
ATOM   1757  2HE LYS A 116     -11.262  -7.225  23.286 0.050 1.320          
ATOM   1758  NZ  LYS A 116     -12.230  -7.993  24.955-0.301 1.850          
ATOM   1759  1HZ LYS A 116     -12.066  -7.177  25.528 0.330 0.225          
ATOM   1760  2HZ LYS A 116     -13.107  -8.416  25.226 0.330 0.225          
ATOM   1761  3HZ LYS A 116     -11.487  -8.658  25.126 0.330 0.225          
ATOM   1762  C   LYS A 116     -15.288  -3.803  19.387 0.510 2.000          
ATOM   1763  O   LYS A 116     -15.317  -2.571  19.459-0.510 1.700          
ATOM   1764  N   TYR A 117     -16.305  -4.530  18.919-0.470 1.850          
ATOM   1765  HN  TYR A 117     -16.160  -5.514  18.707 0.310 0.225          
ATOM   1766  CA  TYR A 117     -17.642  -3.977  18.684 0.070 2.275          
ATOM   1767  HA  TYR A 117     -17.741  -3.030  19.217 0.090 1.320          
ATOM   1768  CB  TYR A 117     -17.891  -3.733  17.160-0.180 2.175          
ATOM   1769  1HB TYR A 117     -17.105  -3.090  16.776 0.090 1.320          
ATOM   1770  2HB TYR A 117     -17.847  -4.670  16.602 0.090 1.320          
ATOM   1771  CG  TYR A 117     -19.198  -3.009  16.914 0.000 1.992          
ATOM   1772  CD1 TYR A 117     -19.710  -1.877  17.673-0.115 1.992          
ATOM   1773  HD1 TYR A 117     -19.116  -1.436  18.459 0.115 1.358          
ATOM   1774  CE1 TYR A 117     -20.950  -1.305  17.369-0.115 1.992          
ATOM   1775  HE1 TYR A 117     -21.302  -0.454  17.934 0.115 1.358          
ATOM   1776  CZ  TYR A 117     -21.715  -1.864  16.369 0.109 1.992          
ATOM   1777  OH  TYR A 117     -23.045  -1.309  16.133-0.541 1.770          
ATOM   1778  HH  TYR A 117     -23.032  -0.362  16.069 0.429 0.225          
ATOM   1779  CD2 TYR A 117     -20.062  -3.479  15.919-0.115 1.992          
ATOM   1780  HD2 TYR A 117     -19.754  -4.330  15.328 0.115 1.358          
ATOM   1781  CE2 TYR A 117     -21.295  -2.937  15.647-0.115 1.992          
ATOM   1782  HE2 TYR A 117     -21.913  -3.357  14.866 0.115 1.358          
ATOM   1783  C   TYR A 117     -18.639  -4.976  19.263 0.510 2.000          
ATOM   1784  O   TYR A 117     -18.893  -6.021  18.658-0.510 1.700          
ATOM   1785  N   LYS A 118     -19.195  -4.650  20.432-0.470 1.850          
ATOM   1786  HN  LYS A 118     -18.954  -3.767  20.853 0.310 0.225          
ATOM   1787  CA  LYS A 118     -20.176  -5.498  21.109 0.070 2.275          
ATOM   1788  HA  LYS A 118     -20.411  -5.080  22.089 0.090 1.320          
ATOM   1789  CB  LYS A 118     -21.452  -5.620  20.271-0.180 2.175          
ATOM   1790  1HB LYS A 118     -21.250  -6.059  19.292 0.090 1.320          
ATOM   1791  2HB LYS A 118     -22.137  -6.323  20.754 0.090 1.320          
ATOM   1792  CG  LYS A 118     -22.154  -4.329  20.141-0.180 2.175          
ATOM   1793  1HG LYS A 118     -22.584  -4.047  21.104 0.090 1.320          
ATOM   1794  2HG LYS A 118     -21.479  -3.523  19.849 0.090 1.320          
ATOM   1795  CD  LYS A 118     -23.271  -4.457  19.057-0.180 2.175          
ATOM   1796  1HD LYS A 118     -22.768  -4.505  18.088 0.090 1.320          
ATOM   1797  2HD LYS A 118     -23.715  -5.447  19.187 0.090 1.320          
ATOM   1798  CE  LYS A 118     -24.471  -3.462  18.938 0.210 2.175          
ATOM   1799  1HE LYS A 118     -24.944  -3.364  19.917 0.050 1.320          
ATOM   1800  2HE LYS A 118     -24.089  -2.471  18.685 0.050 1.320          
ATOM   1801  NZ  LYS A 118     -25.501  -3.808  17.987-0.300 1.850          
ATOM   1802  1HZ LYS A 118     -26.239  -3.118  18.017 0.330 0.225          
ATOM   1803  2HZ LYS A 118     -25.109  -3.816  17.054 0.330 0.225          
ATOM   1804  3HZ LYS A 118     -25.892  -4.716  18.197 0.330 0.225          
ATOM   1805  C   LYS A 118     -19.628  -6.910  21.320 0.510 2.000          
ATOM   1806  O   LYS A 118     -20.252  -7.907  20.943-0.510 1.700          
ATOM   1807  N   SER A 119     -18.434  -6.988  21.919-0.470 1.850          
ATOM   1808  HN  SER A 119     -18.027  -6.136  22.262 0.310 0.225          
ATOM   1809  CA  SER A 119     -17.803  -8.260  22.290 0.070 2.275          
ATOM   1810  HA  SER A 119     -16.891  -8.055  22.848 0.090 1.320          
ATOM   1811  CB  SER A 119     -18.717  -9.225  23.129 0.050 2.175          
ATOM   1812  1HB SER A 119     -19.641  -9.503  22.620 0.090 1.320          
ATOM   1813  2HB SER A 119     -18.213 -10.175  23.324 0.090 1.320          
ATOM   1814  OG  SER A 119     -19.007  -8.745  24.424-0.660 1.770          
ATOM   1815  HG1 SER A 119     -19.657  -9.315  24.817 0.430 0.225          
ATOM   1816  C   SER A 119     -17.429  -9.092  21.061 0.510 2.000          
ATOM   1817  O   SER A 119     -17.517 -10.320  21.082-0.510 1.700          
ATOM   1818  N   ILE A 120     -16.977  -8.426  19.997-0.470 1.850          
ATOM   1819  HN  ILE A 120     -17.128  -7.433  19.941 0.310 0.225          
ATOM   1820  CA  ILE A 120     -16.480  -9.098  18.801 0.070 2.275          
ATOM   1821  HA  ILE A 120     -16.281 -10.140  19.041 0.090 1.320          
ATOM   1822  CB  ILE A 120     -17.431  -9.122  17.584-0.090 2.275          
ATOM   1823  HB  ILE A 120     -17.712  -8.105  17.303 0.090 1.320          
ATOM   1824  CG2 ILE A 120     -16.835  -9.853  16.332-0.270 2.060          
ATOM   1825 1HG2 ILE A 120     -16.621 -10.901  16.542 0.090 1.320          
ATOM   1826 2HG2 ILE A 120     -17.522  -9.820  15.487 0.090 1.320          
ATOM   1827 3HG2 ILE A 120     -15.912  -9.391  15.978 0.090 1.320          
ATOM   1828  CG1 ILE A 120     -18.721  -9.919  18.083-0.180 2.175          
ATOM   1829 1HG1 ILE A 120     -18.437 -10.844  18.588 0.090 1.320          
ATOM   1830 2HG1 ILE A 120     -19.247  -9.322  18.830 0.090 1.320          
ATOM   1831  CD1 ILE A 120     -19.715 -10.268  16.989-0.270 2.060          
ATOM   1832  HD1 ILE A 120     -20.627 -10.681  17.421 0.090 1.320          
ATOM   1833  HD2 ILE A 120     -19.996  -9.386  16.412 0.090 1.320          
ATOM   1834  HD3 ILE A 120     -19.324 -11.019  16.302 0.090 1.320          
ATOM   1835  C   ILE A 120     -15.163  -8.420  18.417 0.510 2.000          
ATOM   1836  O   ILE A 120     -15.167  -7.230  18.087-0.510 1.700          
ATOM   1837  N   PRO A 121     -14.036  -9.120  18.452-0.290 1.850          
ATOM   1838  CD  PRO A 121     -13.850 -10.602  18.766 0.000 2.175          
ATOM   1839  1HD PRO A 121     -14.002 -10.778  19.832 0.090 1.320          
ATOM   1840  2HD PRO A 121     -14.555 -11.227  18.214 0.090 1.320          
ATOM   1841  CA  PRO A 121     -12.773  -8.478  18.067 0.020 2.275          
ATOM   1842  HA  PRO A 121     -12.613  -7.544  18.607 0.090 1.320          
ATOM   1843  CB  PRO A 121     -11.740  -9.547  18.502-0.180 2.175          
ATOM   1844  1HB PRO A 121     -11.510  -9.400  19.556 0.090 1.320          
ATOM   1845  2HB PRO A 121     -10.801  -9.457  17.954 0.090 1.320          
ATOM   1846  CG  PRO A 121     -12.366 -10.959  18.323-0.180 2.175          
ATOM   1847  1HG PRO A 121     -11.902 -11.737  18.930 0.090 1.320          
ATOM   1848  2HG PRO A 121     -12.340 -11.269  17.276 0.090 1.320          
ATOM   1849  C   PRO A 121     -12.730  -8.254  16.560 0.510 2.000          
ATOM   1850  O   PRO A 121     -12.958  -9.175  15.770-0.510 1.700          
ATOM   1851  N   LEU A 122     -12.436  -7.015  16.163-0.470 1.850          
ATOM   1852  HN  LEU A 122     -12.259  -6.296  16.857 0.310 0.225          
ATOM   1853  CA  LEU A 122     -12.485  -6.648  14.756 0.070 2.275          
ATOM   1854  HA  LEU A 122     -13.186  -7.272  14.198 0.090 1.320          
ATOM   1855  CB  LEU A 122     -12.988  -5.179  14.719-0.180 2.175          
ATOM   1856  1HB LEU A 122     -12.315  -4.577  15.327 0.090 1.320          
ATOM   1857  2HB LEU A 122     -12.853  -4.807  13.700 0.090 1.320          
ATOM   1858  CG  LEU A 122     -14.452  -4.936  15.116-0.090 2.275          
ATOM   1859  HG  LEU A 122     -14.604  -5.281  16.141 0.090 1.320          
ATOM   1860  CD1 LEU A 122     -14.533  -3.422  15.104-0.270 2.060          
ATOM   1861 1HD1 LEU A 122     -13.855  -2.961  15.825 0.090 1.320          
ATOM   1862 2HD1 LEU A 122     -14.315  -3.010  14.121 0.090 1.320          
ATOM   1863 3HD1 LEU A 122     -15.533  -3.076  15.350 0.090 1.320          
ATOM   1864  CD2 LEU A 122     -15.571  -5.544  14.246-0.270 2.060          
ATOM   1865 1HD2 LEU A 122     -15.545  -6.634  14.282 0.090 1.320          
ATOM   1866 2HD2 LEU A 122     -16.559  -5.237  14.590 0.090 1.320          
ATOM   1867 3HD2 LEU A 122     -15.475  -5.247  13.201 0.090 1.320          
ATOM   1868  C   LEU A 122     -11.135  -6.748  14.062 0.510 2.000          
ATOM   1869  O   LEU A 122     -11.084  -6.636  12.832-0.510 1.700          
ATOM   1870  N   ASN A 123     -10.057  -6.992  14.807-0.470 1.850          
ATOM   1871  HN  ASN A 123     -10.150  -6.948  15.812 0.310 0.225          
ATOM   1872  CA  ASN A 123      -8.725  -6.997  14.208 0.070 2.275          
ATOM   1873  HA  ASN A 123      -8.558  -6.022  13.751 0.090 1.320          
ATOM   1874  CB  ASN A 123      -7.740  -7.167  15.324-0.180 2.175          
ATOM   1875  1HB ASN A 123      -7.977  -8.018  15.954 0.090 1.320          
ATOM   1876  2HB ASN A 123      -6.784  -7.393  14.886 0.090 1.320          
ATOM   1877  CG  ASN A 123      -7.692  -6.021  16.270 0.550 2.000          
ATOM   1878  OD1 ASN A 123      -8.668  -5.598  16.842-0.550 1.700          
ATOM   1879  ND2 ASN A 123      -6.435  -5.480  16.495-0.620 1.850          
ATOM   1880 1HD2 ASN A 123      -6.283  -4.728  17.164 0.320 0.225          
ATOM   1881 2HD2 ASN A 123      -5.632  -5.890  16.025 0.300 0.225          
ATOM   1882  C   ASN A 123      -8.557  -8.054  13.120 0.510 2.000          
ATOM   1883  O   ASN A 123      -8.096  -7.699  12.020-0.510 1.700          
ATOM   1884  N   PRO A 124      -8.914  -9.331  13.323-0.290 1.850          
ATOM   1885  CD  PRO A 124      -8.951 -10.027  14.580 0.000 2.175          
ATOM   1886  1HD PRO A 124      -7.972  -9.941  15.051 0.090 1.320          
ATOM   1887  2HD PRO A 124      -9.695  -9.601  15.254 0.090 1.320          
ATOM   1888  CA  PRO A 124      -8.749 -10.293  12.220 0.020 2.275          
ATOM   1889  HA  PRO A 124      -7.710 -10.302  11.890 0.090 1.320          
ATOM   1890  CB  PRO A 124      -9.097 -11.714  12.822-0.180 2.175          
ATOM   1891  1HB PRO A 124      -8.321 -12.437  12.565 0.090 1.320          
ATOM   1892  2HB PRO A 124     -10.033 -12.109  12.421 0.090 1.320          
ATOM   1893  CG  PRO A 124      -9.212 -11.525  14.385-0.180 2.175          
ATOM   1894  1HG PRO A 124      -8.493 -12.143  14.926 0.090 1.320          
ATOM   1895  2HG PRO A 124     -10.212 -11.797  14.728 0.090 1.320          
ATOM   1896  C   PRO A 124      -9.621  -9.968  11.026 0.510 2.000          
ATOM   1897  O   PRO A 124      -9.197 -10.137   9.877-0.510 1.700          
ATOM   1898  N   MET A 125     -10.835  -9.483  11.271-0.470 1.850          
ATOM   1899  HN  MET A 125     -11.126  -9.322  12.222 0.310 0.225          
ATOM   1900  CA  MET A 125     -11.711  -9.123  10.168 0.070 2.275          
ATOM   1901  HA  MET A 125     -11.849  -9.981   9.506 0.090 1.320          
ATOM   1902  CB  MET A 125     -13.074  -8.747  10.837-0.180 2.175          
ATOM   1903  1HB MET A 125     -12.932  -7.876  11.477 0.090 1.320          
ATOM   1904  2HB MET A 125     -13.786  -8.427  10.074 0.090 1.320          
ATOM   1905  CG  MET A 125     -13.680  -9.893  11.670-0.140 2.175          
ATOM   1906  1HG MET A 125     -12.957 -10.468  12.248 0.090 1.320          
ATOM   1907  2HG MET A 125     -14.350  -9.442  12.403 0.090 1.320          
ATOM   1908  SD  MET A 125     -14.663 -11.029  10.583-0.090 2.000          
ATOM   1909  CE  MET A 125     -16.005 -11.240  11.856-0.220 2.060          
ATOM   1910  1HE MET A 125     -15.598 -11.627  12.791 0.090 1.320          
ATOM   1911  2HE MET A 125     -16.513 -10.296  12.052 0.090 1.320          
ATOM   1912  3HE MET A 125     -16.747 -11.951  11.491 0.090 1.320          
ATOM   1913  C   MET A 125     -11.141  -7.965   9.357 0.510 2.000          
ATOM   1914  O   MET A 125     -11.321  -7.918   8.133-0.510 1.700          
ATOM   1915  N   MET A 126     -10.434  -7.037  10.008-0.470 1.850          
ATOM   1916  HN  MET A 126     -10.345  -7.082  11.018 0.310 0.225          
ATOM   1917  CA  MET A 126      -9.777  -5.966   9.263 0.070 2.275          
ATOM   1918  HA  MET A 126     -10.545  -5.592   8.580 0.090 1.320          
ATOM   1919  CB  MET A 126      -9.425  -4.698  10.100-0.180 2.175          
ATOM   1920  1HB MET A 126      -9.383  -3.866   9.399 0.090 1.320          
ATOM   1921  2HB MET A 126     -10.217  -4.454  10.807 0.090 1.320          
ATOM   1922  CG  MET A 126      -8.029  -4.762  10.806-0.140 2.175          
ATOM   1923  1HG MET A 126      -8.171  -5.087  11.832 0.090 1.320          
ATOM   1924  2HG MET A 126      -7.345  -5.476  10.358 0.090 1.320          
ATOM   1925  SD  MET A 126      -7.126  -3.148  10.822-0.090 2.000          
ATOM   1926  CE  MET A 126      -5.739  -3.731  11.801-0.220 2.060          
ATOM   1927  1HE MET A 126      -6.079  -4.099  12.768 0.090 1.320          
ATOM   1928  2HE MET A 126      -5.231  -4.538  11.276 0.090 1.320          
ATOM   1929  3HE MET A 126      -5.030  -2.923  11.966 0.090 1.320          
ATOM   1930  C   MET A 126      -8.702  -6.520   8.334 0.510 2.000          
ATOM   1931  O   MET A 126      -8.616  -6.124   7.165-0.510 1.700          
ATOM   1932  N   ILE A 127      -7.876  -7.441   8.836-0.470 1.850          
ATOM   1933  HN  ILE A 127      -7.993  -7.743   9.796 0.310 0.225          
ATOM   1934  CA  ILE A 127      -6.843  -8.059   8.007 0.070 2.275          
ATOM   1935  HA  ILE A 127      -6.206  -7.294   7.562 0.090 1.320          
ATOM   1936  CB  ILE A 127      -5.996  -9.008   8.894-0.090 2.275          
ATOM   1937  HB  ILE A 127      -6.671  -9.684   9.423 0.090 1.320          
ATOM   1938  CG2 ILE A 127      -5.030  -9.870   8.070-0.270 2.060          
ATOM   1939 1HG2 ILE A 127      -4.351 -10.431   8.712 0.090 1.320          
ATOM   1940 2HG2 ILE A 127      -5.535 -10.616   7.455 0.090 1.320          
ATOM   1941 3HG2 ILE A 127      -4.409  -9.260   7.412 0.090 1.320          
ATOM   1942  CG1 ILE A 127      -5.140  -8.247   9.934-0.180 2.175          
ATOM   1943 1HG1 ILE A 127      -4.178  -7.960   9.502 0.090 1.320          
ATOM   1944 2HG1 ILE A 127      -5.619  -7.305  10.202 0.090 1.320          
ATOM   1945  CD1 ILE A 127      -4.921  -9.031  11.242-0.270 2.060          
ATOM   1946  HD1 ILE A 127      -4.478 -10.010  11.057 0.090 1.320          
ATOM   1947  HD2 ILE A 127      -4.249  -8.491  11.909 0.090 1.320          
ATOM   1948  HD3 ILE A 127      -5.852  -9.175  11.783 0.090 1.320          
ATOM   1949  C   ILE A 127      -7.477  -8.881   6.895 0.510 2.000          
ATOM   1950  O   ILE A 127      -7.003  -8.891   5.752-0.510 1.700          
ATOM   1951  N   ALA A 128      -8.557  -9.592   7.215-0.470 1.850          
ATOM   1952  HN  ALA A 128      -8.863  -9.639   8.185 0.310 0.225          
ATOM   1953  CA  ALA A 128      -9.246 -10.371   6.200 0.070 2.275          
ATOM   1954  HA  ALA A 128      -8.495 -10.986   5.698 0.090 1.320          
ATOM   1955  CB  ALA A 128     -10.319 -11.408   6.831-0.270 2.060          
ATOM   1956  1HB ALA A 128     -11.118 -10.878   7.349 0.090 1.320          
ATOM   1957  2HB ALA A 128     -10.778 -12.012   6.047 0.090 1.320          
ATOM   1958  3HB ALA A 128      -9.844 -12.086   7.541 0.090 1.320          
ATOM   1959  C   ALA A 128      -9.828  -9.469   5.124 0.510 2.000          
ATOM   1960  O   ALA A 128      -9.840  -9.827   3.937-0.510 1.700          
ATOM   1961  N   ALA A 129     -10.302  -8.286   5.519-0.470 1.850          
ATOM   1962  HN  ALA A 129     -10.351  -8.083   6.514 0.310 0.225          
ATOM   1963  CA  ALA A 129     -10.991  -7.418   4.575 0.070 2.275          
ATOM   1964  HA  ALA A 129     -11.752  -8.018   4.070 0.090 1.320          
ATOM   1965  CB  ALA A 129     -11.704  -6.239   5.219-0.270 2.060          
ATOM   1966  1HB ALA A 129     -12.460  -6.595   5.918 0.090 1.320          
ATOM   1967  2HB ALA A 129     -11.010  -5.610   5.776 0.090 1.320          
ATOM   1968  3HB ALA A 129     -12.204  -5.611   4.482 0.090 1.320          
ATOM   1969  C   ALA A 129     -10.064  -6.889   3.488 0.510 2.000          
ATOM   1970  O   ALA A 129     -10.509  -6.687   2.353-0.510 1.700          
ATOM   1971  N   SER A 130      -8.782  -6.667   3.796-0.470 1.850          
ATOM   1972  HN  SER A 130      -8.462  -6.868   4.735 0.310 0.225          
ATOM   1973  CA  SER A 130      -7.898  -6.066   2.801 0.070 2.275          
ATOM   1974  HA  SER A 130      -8.272  -5.117   2.447 0.090 1.320          
ATOM   1975  CB  SER A 130      -6.391  -5.890   3.332 0.050 2.175          
ATOM   1976  1HB SER A 130      -5.793  -5.456   2.527 0.090 1.320          
ATOM   1977  2HB SER A 130      -6.386  -5.138   4.109 0.090 1.320          
ATOM   1978  OG  SER A 130      -5.698  -7.039   3.782-0.660 1.770          
ATOM   1979  HG1 SER A 130      -6.181  -7.488   4.473 0.430 0.225          
ATOM   1980  C   SER A 130      -7.785  -6.950   1.571 0.510 2.000          
ATOM   1981  O   SER A 130      -7.784  -6.456   0.438-0.510 1.700          
ATOM   1982  N   SER A 131      -7.731  -8.267   1.774-0.470 1.850          
ATOM   1983  HN  SER A 131      -7.708  -8.641   2.712 0.310 0.225          
ATOM   1984  CA  SER A 131      -7.675  -9.174   0.636 0.070 2.275          
ATOM   1985  HA  SER A 131      -6.827  -8.906   0.004 0.090 1.320          
ATOM   1986  CB  SER A 131      -7.502 -10.619   1.066 0.050 2.175          
ATOM   1987  1HB SER A 131      -8.153 -10.864   1.908 0.090 1.320          
ATOM   1988  2HB SER A 131      -7.784 -11.291   0.251 0.090 1.320          
ATOM   1989  OG  SER A 131      -6.128 -10.892   1.390-0.660 1.770          
ATOM   1990  HG1 SER A 131      -6.032 -11.808   1.613 0.430 0.225          
ATOM   1991  C   SER A 131      -8.905  -9.004  -0.242 0.510 2.000          
ATOM   1992  O   SER A 131      -8.794  -8.957  -1.472-0.510 1.700          
ATOM   1993  N   ILE A 132     -10.080  -8.858   0.372-0.470 1.850          
ATOM   1994  HN  ILE A 132     -10.119  -8.813   1.381 0.310 0.225          
ATOM   1995  CA  ILE A 132     -11.300  -8.623  -0.400 0.070 2.275          
ATOM   1996  HA  ILE A 132     -11.367  -9.421  -1.144 0.090 1.320          
ATOM   1997  CB  ILE A 132     -12.569  -8.682   0.475-0.090 2.275          
ATOM   1998  HB  ILE A 132     -12.599  -7.823   1.148 0.090 1.320          
ATOM   1999  CG2 ILE A 132     -13.839  -8.686  -0.401-0.270 2.060          
ATOM   2000 1HG2 ILE A 132     -13.950  -7.753  -0.950 0.090 1.320          
ATOM   2001 2HG2 ILE A 132     -13.835  -9.501  -1.126 0.090 1.320          
ATOM   2002 3HG2 ILE A 132     -14.740  -8.787   0.202 0.090 1.320          
ATOM   2003  CG1 ILE A 132     -12.563 -10.005   1.319-0.180 2.175          
ATOM   2004 1HG1 ILE A 132     -12.599 -10.868   0.652 0.090 1.320          
ATOM   2005 2HG1 ILE A 132     -11.625 -10.104   1.864 0.090 1.320          
ATOM   2006  CD1 ILE A 132     -13.681 -10.153   2.412-0.270 2.060          
ATOM   2007  HD1 ILE A 132     -13.687  -9.299   3.089 0.090 1.320          
ATOM   2008  HD2 ILE A 132     -14.673 -10.232   1.968 0.090 1.320          
ATOM   2009  HD3 ILE A 132     -13.522 -11.051   3.010 0.090 1.320          
ATOM   2010  C   ILE A 132     -11.206  -7.314  -1.174 0.510 2.000          
ATOM   2011  O   ILE A 132     -11.631  -7.225  -2.332-0.510 1.700          
ATOM   2012  N   CYS A 133     -10.647  -6.278  -0.544-0.470 1.850          
ATOM   2013  HN  CYS A 133     -10.336  -6.410   0.414 0.310 0.225          
ATOM   2014  CA  CYS A 133     -10.570  -4.965  -1.175 0.070 2.275          
ATOM   2015  HA  CYS A 133     -11.567  -4.603  -1.433 0.090 1.320          
ATOM   2016  CB  CYS A 133      -9.887  -4.028  -0.058-0.110 2.175          
ATOM   2017  1HB CYS A 133     -10.564  -3.952   0.794 0.090 1.320          
ATOM   2018  2HB CYS A 133      -8.972  -4.458   0.322 0.090 1.320          
ATOM   2019  SG  CYS A 133      -9.421  -2.274  -0.561-0.230 2.000          
ATOM   2020  HG1 CYS A 133     -10.613  -1.946  -1.081 0.160 0.450          
ATOM   2021  C   CYS A 133      -9.692  -5.005  -2.419 0.510 2.000          
ATOM   2022  O   CYS A 133     -10.054  -4.457  -3.467-0.510 1.700          
ATOM   2023  N   THR A 134      -8.531  -5.658  -2.322-0.470 1.850          
ATOM   2024  HN  THR A 134      -8.251  -6.067  -1.435 0.310 0.225          
ATOM   2025  CA  THR A 134      -7.631  -5.742  -3.467 0.070 2.275          
ATOM   2026  HA  THR A 134      -7.551  -4.729  -3.871 0.090 1.320          
ATOM   2027  CB  THR A 134      -6.207  -6.205  -3.222 0.140 2.275          
ATOM   2028  HB  THR A 134      -6.184  -7.209  -2.793 0.090 1.320          
ATOM   2029  OG1 THR A 134      -5.661  -5.279  -2.291-0.660 1.770          
ATOM   2030  HG1 THR A 134      -5.602  -5.725  -1.445 0.430 0.225          
ATOM   2031  CG2 THR A 134      -5.283  -6.123  -4.474-0.270 2.060          
ATOM   2032 1HG2 THR A 134      -4.240  -6.282  -4.204 0.090 1.320          
ATOM   2033 2HG2 THR A 134      -5.531  -6.895  -5.202 0.090 1.320          
ATOM   2034 3HG2 THR A 134      -5.363  -5.162  -4.979 0.090 1.320          
ATOM   2035  C   THR A 134      -8.232  -6.580  -4.582 0.510 2.000          
ATOM   2036  O   THR A 134      -8.167  -6.201  -5.758-0.510 1.700          
ATOM   2037  N   VAL A 135      -8.812  -7.728  -4.230-0.470 1.850          
ATOM   2038  HN  VAL A 135      -8.854  -8.013  -3.255 0.310 0.225          
ATOM   2039  CA  VAL A 135      -9.373  -8.609  -5.246 0.070 2.275          
ATOM   2040  HA  VAL A 135      -8.563  -8.885  -5.926 0.090 1.320          
ATOM   2041  CB  VAL A 135     -10.039  -9.900  -4.710-0.090 2.275          
ATOM   2042  HB  VAL A 135     -10.809  -9.679  -3.967 0.090 1.320          
ATOM   2043  CG1 VAL A 135     -10.619 -10.690  -5.900-0.270 2.060          
ATOM   2044 1HG1 VAL A 135     -11.542 -10.258  -6.292 0.090 1.320          
ATOM   2045 2HG1 VAL A 135      -9.915 -10.784  -6.728 0.090 1.320          
ATOM   2046 3HG1 VAL A 135     -10.892 -11.703  -5.600 0.090 1.320          
ATOM   2047  CG2 VAL A 135      -8.952 -10.861  -4.120-0.270 2.060          
ATOM   2048 1HG2 VAL A 135      -8.335 -10.378  -3.368 0.090 1.320          
ATOM   2049 2HG2 VAL A 135      -9.409 -11.733  -3.651 0.090 1.320          
ATOM   2050 3HG2 VAL A 135      -8.269 -11.222  -4.890 0.090 1.320          
ATOM   2051  C   VAL A 135     -10.417  -7.870  -6.073 0.510 2.000          
ATOM   2052  O   VAL A 135     -10.432  -7.961  -7.307-0.510 1.700          
ATOM   2053  N   PHE A 136     -11.285  -7.100  -5.418-0.470 1.850          
ATOM   2054  HN  PHE A 136     -11.284  -7.080  -4.403 0.310 0.225          
ATOM   2055  CA  PHE A 136     -12.293  -6.372  -6.175 0.070 2.275          
ATOM   2056  HA  PHE A 136     -12.673  -7.058  -6.934 0.090 1.320          
ATOM   2057  CB  PHE A 136     -13.643  -5.920  -5.352-0.180 2.175          
ATOM   2058  1HB PHE A 136     -13.386  -5.539  -4.364 0.090 1.320          
ATOM   2059  2HB PHE A 136     -14.142  -5.106  -5.878 0.090 1.320          
ATOM   2060  CG  PHE A 136     -14.619  -7.058  -5.273 0.000 1.992          
ATOM   2061  CD1 PHE A 136     -15.360  -7.564  -6.444-0.115 1.992          
ATOM   2062  HD1 PHE A 136     -15.212  -7.162  -7.435 0.115 1.358          
ATOM   2063  CE1 PHE A 136     -16.237  -8.648  -6.213-0.115 1.992          
ATOM   2064  HE1 PHE A 136     -16.772  -9.060  -7.058 0.115 1.358          
ATOM   2065  CZ  PHE A 136     -16.545  -9.111  -4.950-0.115 1.992          
ATOM   2066  HZ  PHE A 136     -17.289  -9.879  -4.793 0.115 1.358          
ATOM   2067  CD2 PHE A 136     -14.726  -7.662  -3.992-0.115 1.992          
ATOM   2068  HD2 PHE A 136     -14.146  -7.329  -3.145 0.115 1.358          
ATOM   2069  CE2 PHE A 136     -15.742  -8.583  -3.857-0.115 1.992          
ATOM   2070  HE2 PHE A 136     -15.923  -8.984  -2.871 0.115 1.358          
ATOM   2071  C   PHE A 136     -11.679  -5.239  -6.983 0.510 2.000          
ATOM   2072  O   PHE A 136     -12.142  -4.953  -8.095-0.510 1.700          
ATOM   2073  N   GLY A 137     -10.630  -4.596  -6.463-0.470 1.850          
ATOM   2074  HN  GLY A 137     -10.265  -4.868  -5.557 0.310 0.225          
ATOM   2075  CA  GLY A 137      -9.947  -3.583  -7.254-0.020 2.175          
ATOM   2076  1HA GLY A 137      -9.146  -3.173  -6.665 0.090 1.320          
ATOM   2077  2HA GLY A 137     -10.625  -2.767  -7.514 0.090 1.320          
ATOM   2078  C   GLY A 137      -9.325  -4.164  -8.510 0.510 2.000          
ATOM   2079  O   GLY A 137      -9.492  -3.626  -9.609-0.510 1.700          
ATOM   2080  N   ILE A 138      -8.635  -5.299  -8.369-0.470 1.850          
ATOM   2081  HN  ILE A 138      -8.528  -5.719  -7.446 0.310 0.225          
ATOM   2082  CA  ILE A 138      -8.113  -5.989  -9.544 0.070 2.275          
ATOM   2083  HA  ILE A 138      -7.429  -5.330 -10.084 0.090 1.320          
ATOM   2084  CB  ILE A 138      -7.357  -7.293  -9.088-0.090 2.275          
ATOM   2085  HB  ILE A 138      -7.950  -7.830  -8.346 0.090 1.320          
ATOM   2086  CG2 ILE A 138      -7.175  -8.209 -10.320-0.270 2.060          
ATOM   2087 1HG2 ILE A 138      -6.763  -7.680 -11.179 0.090 1.320          
ATOM   2088 2HG2 ILE A 138      -6.492  -9.027 -10.093 0.090 1.320          
ATOM   2089 3HG2 ILE A 138      -8.101  -8.696 -10.633 0.090 1.320          
ATOM   2090  CG1 ILE A 138      -5.971  -6.893  -8.458-0.180 2.175          
ATOM   2091 1HG1 ILE A 138      -5.379  -6.352  -9.197 0.090 1.320          
ATOM   2092 2HG1 ILE A 138      -6.171  -6.188  -7.652 0.090 1.320          
ATOM   2093  CD1 ILE A 138      -5.131  -7.996  -7.847-0.270 2.060          
ATOM   2094  HD1 ILE A 138      -5.728  -8.661  -7.222 0.090 1.320          
ATOM   2095  HD2 ILE A 138      -4.649  -8.580  -8.613 0.090 1.320          
ATOM   2096  HD3 ILE A 138      -4.334  -7.585  -7.226 0.090 1.320          
ATOM   2097  C   ILE A 138      -9.252  -6.336 -10.489 0.510 2.000          
ATOM   2098  O   ILE A 138      -9.143  -6.158 -11.707-0.510 1.700          
ATOM   2099  N   THR A 139     -10.375  -6.798  -9.937-0.470 1.850          
ATOM   2100  HN  THR A 139     -10.411  -6.978  -8.940 0.310 0.225          
ATOM   2101  CA  THR A 139     -11.525  -7.123 -10.771 0.070 2.275          
ATOM   2102  HA  THR A 139     -11.214  -7.846 -11.529 0.090 1.320          
ATOM   2103  CB  THR A 139     -12.652  -7.725  -9.927 0.140 2.275          
ATOM   2104  HB  THR A 139     -13.036  -7.043  -9.170 0.090 1.320          
ATOM   2105  OG1 THR A 139     -12.233  -8.938  -9.363-0.660 1.770          
ATOM   2106  HG1 THR A 139     -11.564  -8.764  -8.706 0.430 0.225          
ATOM   2107  CG2 THR A 139     -13.781  -8.189 -10.827-0.270 2.060          
ATOM   2108 1HG2 THR A 139     -14.278  -7.374 -11.349 0.090 1.320          
ATOM   2109 2HG2 THR A 139     -13.436  -8.893 -11.586 0.090 1.320          
ATOM   2110 3HG2 THR A 139     -14.558  -8.694 -10.250 0.090 1.320          
ATOM   2111  C   THR A 139     -12.057  -5.886 -11.478 0.510 2.000          
ATOM   2112  O   THR A 139     -12.406  -5.941 -12.661-0.510 1.700          
ATOM   2113  N   ALA A 140     -12.143  -4.762 -10.764-0.470 1.850          
ATOM   2114  HN  ALA A 140     -11.929  -4.778  -9.766 0.310 0.225          
ATOM   2115  CA  ALA A 140     -12.629  -3.534 -11.377 0.070 2.275          
ATOM   2116  HA  ALA A 140     -13.584  -3.730 -11.869 0.090 1.320          
ATOM   2117  CB  ALA A 140     -12.852  -2.435 -10.279-0.270 2.060          
ATOM   2118  1HB ALA A 140     -11.907  -2.112  -9.841 0.090 1.320          
ATOM   2119  2HB ALA A 140     -13.340  -1.554 -10.701 0.090 1.320          
ATOM   2120  3HB ALA A 140     -13.472  -2.793  -9.461 0.090 1.320          
ATOM   2121  C   ALA A 140     -11.659  -2.974 -12.409 0.510 2.000          
ATOM   2122  O   ALA A 140     -12.029  -2.059 -13.155-0.510 1.700          
ATOM   2123  N   SER A 141     -10.438  -3.500 -12.474-0.470 1.850          
ATOM   2124  HN  SER A 141     -10.199  -4.259 -11.847 0.310 0.225          
ATOM   2125  CA  SER A 141      -9.443  -3.032 -13.425 0.070 2.275          
ATOM   2126  HA  SER A 141      -9.572  -1.972 -13.658 0.090 1.320          
ATOM   2127  CB  SER A 141      -8.078  -3.265 -12.893 0.050 2.175          
ATOM   2128  1HB SER A 141      -7.885  -4.316 -12.699 0.090 1.320          
ATOM   2129  2HB SER A 141      -7.306  -2.921 -13.586 0.090 1.320          
ATOM   2130  OG  SER A 141      -7.942  -2.505 -11.655-0.660 1.770          
ATOM   2131  HG1 SER A 141      -8.584  -2.847 -11.028 0.430 0.225          
ATOM   2132  C   SER A 141      -9.439  -3.823 -14.731 0.510 2.000          
ATOM   2133  O   SER A 141      -8.700  -3.463 -15.653-0.510 1.700          
ATOM   2134  N   VAL A 142     -10.257  -4.866 -14.846-0.470 1.850          
ATOM   2135  HN  VAL A 142     -10.800  -5.160 -14.043 0.310 0.225          
ATOM   2136  CA  VAL A 142     -10.265  -5.721 -16.028 0.070 2.275          
ATOM   2137  HA  VAL A 142      -9.600  -5.341 -16.806 0.090 1.320          
ATOM   2138  CB  VAL A 142      -9.792  -7.163 -15.683-0.090 2.275          
ATOM   2139  HB  VAL A 142      -9.784  -7.757 -16.598 0.090 1.320          
ATOM   2140  CG1 VAL A 142      -8.329  -7.148 -15.090-0.270 2.060          
ATOM   2141 1HG1 VAL A 142      -8.309  -6.727 -14.087 0.090 1.320          
ATOM   2142 2HG1 VAL A 142      -7.922  -8.158 -15.031 0.090 1.320          
ATOM   2143 3HG1 VAL A 142      -7.656  -6.550 -15.701 0.090 1.320          
ATOM   2144  CG2 VAL A 142     -10.648  -7.820 -14.720-0.270 2.060          
ATOM   2145 1HG2 VAL A 142     -11.692  -7.890 -15.029 0.090 1.320          
ATOM   2146 2HG2 VAL A 142     -10.319  -8.847 -14.554 0.090 1.320          
ATOM   2147 3HG2 VAL A 142     -10.617  -7.330 -13.750 0.090 1.320          
ATOM   2148  C   VAL A 142     -11.624  -5.803 -16.695 0.510 2.000          
ATOM   2149  O   VAL A 142     -11.718  -6.360 -17.800-0.510 1.700          
ATOM   2150  N   VAL A 143     -12.659  -5.279 -16.089-0.470 1.850          
ATOM   2151  HN  VAL A 143     -12.535  -4.843 -15.190 0.310 0.225          
ATOM   2152  CA  VAL A 143     -14.017  -5.415 -16.597 0.070 2.275          
ATOM   2153  HA  VAL A 143     -14.078  -6.361 -17.143 0.090 1.320          
ATOM   2154  CB  VAL A 143     -15.049  -5.518 -15.487-0.090 2.275          
ATOM   2155  HB  VAL A 143     -14.807  -6.399 -14.889 0.090 1.320          
ATOM   2156  CG1 VAL A 143     -14.987  -4.266 -14.557-0.270 2.060          
ATOM   2157 1HG1 VAL A 143     -13.984  -4.030 -14.207 0.090 1.320          
ATOM   2158 2HG1 VAL A 143     -15.386  -3.403 -15.075 0.090 1.320          
ATOM   2159 3HG1 VAL A 143     -15.611  -4.412 -13.675 0.090 1.320          
ATOM   2160  CG2 VAL A 143     -16.427  -5.727 -16.092-0.270 2.060          
ATOM   2161 1HG2 VAL A 143     -16.449  -6.534 -16.827 0.090 1.320          
ATOM   2162 2HG2 VAL A 143     -17.142  -6.014 -15.320 0.090 1.320          
ATOM   2163 3HG2 VAL A 143     -16.837  -4.831 -16.561 0.090 1.320          
ATOM   2164  C   VAL A 143     -14.301  -4.297 -17.593 0.510 2.000          
ATOM   2165  O   VAL A 143     -13.859  -3.154 -17.418-0.510 1.700          
ATOM   2166  N   LEU A 144     -15.009  -4.649 -18.674-0.470 1.850          
ATOM   2167  HN  LEU A 144     -15.431  -5.565 -18.724 0.310 0.225          
ATOM   2168  CA  LEU A 144     -15.306  -3.694 -19.740 0.070 2.275          
ATOM   2169  HA  LEU A 144     -14.406  -3.146 -20.015 0.090 1.320          
ATOM   2170  CB  LEU A 144     -15.871  -4.460 -20.958-0.180 2.175          
ATOM   2171  1HB LEU A 144     -15.214  -5.295 -21.198 0.090 1.320          
ATOM   2172  2HB LEU A 144     -16.827  -4.931 -20.707 0.090 1.320          
ATOM   2173  CG  LEU A 144     -16.101  -3.601 -22.349-0.090 2.275          
ATOM   2174  HG  LEU A 144     -16.763  -2.753 -22.160 0.090 1.320          
ATOM   2175  CD1 LEU A 144     -14.759  -3.101 -22.832-0.270 2.060          
ATOM   2176 1HD1 LEU A 144     -14.360  -2.362 -22.140 0.090 1.320          
ATOM   2177 2HD1 LEU A 144     -14.056  -3.921 -22.951 0.090 1.320          
ATOM   2178 3HD1 LEU A 144     -14.863  -2.609 -23.802 0.090 1.320          
ATOM   2179  CD2 LEU A 144     -16.764  -4.464 -23.473-0.270 2.060          
ATOM   2180 1HD2 LEU A 144     -16.172  -5.339 -23.748 0.090 1.320          
ATOM   2181 2HD2 LEU A 144     -17.744  -4.834 -23.166 0.090 1.320          
ATOM   2182 3HD2 LEU A 144     -16.928  -3.897 -24.391 0.090 1.320          
ATOM   2183  C   LEU A 144     -16.405  -2.717 -19.334 0.510 2.000          
ATOM   2184  O   LEU A 144     -16.276  -1.504 -19.541-0.510 1.700          
ATOM   2185  N   ASP A 145     -17.495  -3.225 -18.771-0.470 1.850          
ATOM   2186  HN  ASP A 145     -17.676  -4.222 -18.811 0.310 0.225          
ATOM   2187  CA  ASP A 145     -18.680  -2.417 -18.489 0.070 2.275          
ATOM   2188  HA  ASP A 145     -18.980  -2.012 -19.455 0.090 1.320          
ATOM   2189  CB  ASP A 145     -19.986  -3.148 -17.956-0.280 2.175          
ATOM   2190  1HB ASP A 145     -19.787  -3.685 -17.031 0.090 1.320          
ATOM   2191  2HB ASP A 145     -20.790  -2.440 -17.760 0.090 1.320          
ATOM   2192  CG  ASP A 145     -20.516  -4.167 -18.976 0.620 2.000          
ATOM   2193  OD1 ASP A 145     -19.796  -5.112 -19.243-0.760 1.700          
ATOM   2194  OD2 ASP A 145     -21.631  -4.034 -19.506-0.760 1.700          
ATOM   2195  C   ASP A 145     -18.374  -1.298 -17.494 0.510 2.000          
ATOM   2196  O   ASP A 145     -17.945  -1.589 -16.368-0.510 1.700          
ATOM   2197  N   PRO A 146     -18.582  -0.023 -17.851-0.290 1.850          
ATOM   2198  CD  PRO A 146     -18.758   0.500 -19.231 0.000 2.175          
ATOM   2199  1HD PRO A 146     -18.195  -0.036 -19.995 0.090 1.320          
ATOM   2200  2HD PRO A 146     -19.813   0.454 -19.508 0.090 1.320          
ATOM   2201  CA  PRO A 146     -18.380   1.046 -16.854 0.020 2.275          
ATOM   2202  HA  PRO A 146     -17.335   1.052 -16.536 0.090 1.320          
ATOM   2203  CB  PRO A 146     -18.699   2.283 -17.690-0.180 2.175          
ATOM   2204  1HB PRO A 146     -18.179   3.166 -17.317 0.090 1.320          
ATOM   2205  2HB PRO A 146     -19.768   2.509 -17.669 0.090 1.320          
ATOM   2206  CG  PRO A 146     -18.275   1.920 -19.132-0.180 2.175          
ATOM   2207  1HG PRO A 146     -17.189   1.959 -19.235 0.090 1.320          
ATOM   2208  2HG PRO A 146     -18.713   2.570 -19.892 0.090 1.320          
ATOM   2209  C   PRO A 146     -19.288   0.916 -15.644 0.510 2.000          
ATOM   2210  O   PRO A 146     -18.928   1.390 -14.559-0.510 1.700          
ATOM   2211  N   LEU A 147     -20.457   0.285 -15.795-0.470 1.850          
ATOM   2212  HN  LEU A 147     -20.709  -0.062 -16.709 0.310 0.225          
ATOM   2213  CA  LEU A 147     -21.322   0.024 -14.648 0.070 2.275          
ATOM   2214  HA  LEU A 147     -21.563   0.970 -14.160 0.090 1.320          
ATOM   2215  CB  LEU A 147     -22.556  -0.686 -15.085-0.180 2.175          
ATOM   2216  1HB LEU A 147     -23.037  -0.077 -15.853 0.090 1.320          
ATOM   2217  2HB LEU A 147     -22.306  -1.619 -15.598 0.090 1.320          
ATOM   2218  CG  LEU A 147     -23.611  -0.990 -14.028-0.090 2.275          
ATOM   2219  HG  LEU A 147     -23.196  -1.682 -13.293 0.090 1.320          
ATOM   2220  CD1 LEU A 147     -24.116   0.243 -13.275-0.270 2.060          
ATOM   2221 1HD1 LEU A 147     -24.533   0.989 -13.954 0.090 1.320          
ATOM   2222 2HD1 LEU A 147     -24.891  -0.013 -12.551 0.090 1.320          
ATOM   2223 3HD1 LEU A 147     -23.318   0.722 -12.707 0.090 1.320          
ATOM   2224  CD2 LEU A 147     -24.889  -1.652 -14.559-0.270 2.060          
ATOM   2225 1HD2 LEU A 147     -25.422  -1.007 -15.260 0.090 1.320          
ATOM   2226 2HD2 LEU A 147     -24.654  -2.574 -15.093 0.090 1.320          
ATOM   2227 3HD2 LEU A 147     -25.581  -1.918 -13.759 0.090 1.320          
ATOM   2228  C   LEU A 147     -20.647  -0.911 -13.652 0.510 2.000          
ATOM   2229  O   LEU A 147     -20.666  -0.670 -12.439-0.510 1.700          
ATOM   2230  N   HIP A 148     -20.051  -1.995 -14.150-0.470 1.850          
ATOM   2231  HN  HIP A 148     -20.008  -2.135 -15.151 0.310 0.225          
ATOM   2232  CA  HIP A 148     -19.412  -2.955 -13.261 0.070 2.275          
ATOM   2233  HA  HIP A 148     -20.079  -3.141 -12.416 0.090 1.320          
ATOM   2234  CB  HIP A 148     -19.236  -4.290 -13.969-0.082 2.175          
ATOM   2235  1HB HIP A 148     -18.535  -4.150 -14.793 0.090 1.320          
ATOM   2236  2HB HIP A 148     -18.762  -5.000 -13.292 0.090 1.320          
ATOM   2237  CD2 HIP A 148     -21.743  -4.682 -14.348 0.015 1.800          
ATOM   2238  HD2 HIP A 148     -22.248  -3.934 -13.755 0.093 0.900          
ATOM   2239  CG  HIP A 148     -20.451  -4.968 -14.546 0.157 1.800          
ATOM   2240  NE2 HIP A 148     -22.443  -5.614 -15.099-0.440 1.850          
ATOM   2241  HE2 HIP A 148     -23.443  -5.670 -15.231 0.247 0.225          
ATOM   2242  ND1 HIP A 148     -20.317  -5.995 -15.434-0.619 1.850          
ATOM   2243  HD1 HIP A 148     -19.458  -6.370 -15.811 0.079 0.225          
ATOM   2244  CE1 HIP A 148     -21.519  -6.409 -15.707 0.251 1.800          
ATOM   2245  HE1 HIP A 148     -21.749  -7.191 -16.420 0.131 0.700          
ATOM   2246  C   HIP A 148     -18.111  -2.415 -12.679 0.510 2.000          
ATOM   2247  O   HIP A 148     -17.726  -2.804 -11.571-0.510 1.700          
ATOM   2248  N   VAL A 149     -17.415  -1.533 -13.401-0.470 1.850          
ATOM   2249  HN  VAL A 149     -17.713  -1.300 -14.344 0.310 0.225          
ATOM   2250  CA  VAL A 149     -16.216  -0.917 -12.837 0.070 2.275          
ATOM   2251  HA  VAL A 149     -15.517  -1.704 -12.544 0.090 1.320          
ATOM   2252  CB  VAL A 149     -15.519   0.025 -13.843-0.090 2.275          
ATOM   2253  HB  VAL A 149     -16.262   0.752 -14.181 0.090 1.320          
ATOM   2254  CG1 VAL A 149     -14.328   0.833 -13.321-0.270 2.060          
ATOM   2255 1HG1 VAL A 149     -13.870   1.425 -14.115 0.090 1.320          
ATOM   2256 2HG1 VAL A 149     -14.615   1.541 -12.542 0.090 1.320          
ATOM   2257 3HG1 VAL A 149     -13.556   0.182 -12.909 0.090 1.320          
ATOM   2258  CG2 VAL A 149     -15.063  -0.772 -15.085-0.270 2.060          
ATOM   2259 1HG2 VAL A 149     -14.223  -1.423 -14.842 0.090 1.320          
ATOM   2260 2HG2 VAL A 149     -15.835  -1.387 -15.515 0.090 1.320          
ATOM   2261 3HG2 VAL A 149     -14.739  -0.096 -15.876 0.090 1.320          
ATOM   2262  C   VAL A 149     -16.567  -0.116 -11.590 0.510 2.000          
ATOM   2263  O   VAL A 149     -15.865  -0.188 -10.574-0.510 1.700          
ATOM   2264  N   TRP A 150     -17.665   0.647 -11.638-0.470 1.850          
ATOM   2265  HN  TRP A 150     -18.188   0.728 -12.504 0.310 0.225          
ATOM   2266  CA  TRP A 150     -18.107   1.386 -10.458 0.070 2.275          
ATOM   2267  HA  TRP A 150     -17.260   1.961 -10.084 0.090 1.320          
ATOM   2268  CB  TRP A 150     -19.306   2.398 -10.787-0.180 2.175          
ATOM   2269  1HB TRP A 150     -20.165   1.853 -11.182 0.090 1.320          
ATOM   2270  2HB TRP A 150     -19.644   2.877  -9.867 0.090 1.320          
ATOM   2271  CG  TRP A 150     -18.931   3.524 -11.789-0.030 1.992          
ATOM   2272  CD1 TRP A 150     -19.592   3.921 -12.940 0.035 1.992          
ATOM   2273  HD1 TRP A 150     -20.422   3.397 -13.393 0.115 1.358          
ATOM   2274  NE1 TRP A 150     -19.005   5.120 -13.378-0.610 1.850          
ATOM   2275  HE1 TRP A 150     -19.308   5.602 -14.212 0.380 0.225          
ATOM   2276  CE2 TRP A 150     -18.002   5.520 -12.541 0.130 1.800          
ATOM   2277  CD2 TRP A 150     -17.983   4.597 -11.440-0.020 1.800          
ATOM   2278  CE3 TRP A 150     -17.159   4.813 -10.344-0.115 1.992          
ATOM   2279  HE3 TRP A 150     -17.126   4.127  -9.513 0.115 1.358          
ATOM   2280  CZ3 TRP A 150     -16.405   6.004 -10.336-0.115 1.992          
ATOM   2281  HZ3 TRP A 150     -15.781   6.213  -9.479 0.115 1.358          
ATOM   2282  CZ2 TRP A 150     -17.191   6.716 -12.549-0.115 1.992          
ATOM   2283  HZ2 TRP A 150     -17.232   7.431 -13.357 0.115 1.358          
ATOM   2284  CH2 TRP A 150     -16.450   6.955 -11.391-0.115 1.992          
ATOM   2285  HH2 TRP A 150     -15.862   7.858 -11.318 0.115 1.358          
ATOM   2286  C   TRP A 150     -18.546   0.446  -9.346 0.510 2.000          
ATOM   2287  O   TRP A 150     -18.229   0.676  -8.173-0.510 1.700          
ATOM   2288  N   LEU A 151     -19.271  -0.618  -9.691-0.470 1.850          
ATOM   2289  HN  LEU A 151     -19.555  -0.731 -10.660 0.310 0.225          
ATOM   2290  CA  LEU A 151     -19.752  -1.538  -8.671 0.070 2.275          
ATOM   2291  HA  LEU A 151     -20.340  -0.960  -7.955 0.090 1.320          
ATOM   2292  CB  LEU A 151     -20.672  -2.656  -9.233-0.180 2.175          
ATOM   2293  1HB LEU A 151     -21.525  -2.186  -9.726 0.090 1.320          
ATOM   2294  2HB LEU A 151     -20.122  -3.155 -10.033 0.090 1.320          
ATOM   2295  CG  LEU A 151     -21.178  -3.706  -8.283-0.090 2.275          
ATOM   2296  HG  LEU A 151     -20.326  -4.162  -7.778 0.090 1.320          
ATOM   2297  CD1 LEU A 151     -22.165  -3.268  -7.185-0.270 2.060          
ATOM   2298 1HD1 LEU A 151     -21.706  -2.547  -6.508 0.090 1.320          
ATOM   2299 2HD1 LEU A 151     -23.050  -2.796  -7.615 0.090 1.320          
ATOM   2300 3HD1 LEU A 151     -22.507  -4.109  -6.582 0.090 1.320          
ATOM   2301  CD2 LEU A 151     -21.807  -4.833  -9.082-0.270 2.060          
ATOM   2302 1HD2 LEU A 151     -22.678  -4.495  -9.645 0.090 1.320          
ATOM   2303 2HD2 LEU A 151     -21.103  -5.267  -9.795 0.090 1.320          
ATOM   2304 3HD2 LEU A 151     -22.134  -5.649  -8.436 0.090 1.320          
ATOM   2305  C   LEU A 151     -18.587  -2.157  -7.911 0.510 2.000          
ATOM   2306  O   LEU A 151     -18.490  -2.033  -6.685-0.510 1.700          
ATOM   2307  N   TYR A 152     -17.667  -2.795  -8.637-0.470 1.850          
ATOM   2308  HN  TYR A 152     -17.764  -2.837  -9.651 0.310 0.225          
ATOM   2309  CA  TYR A 152     -16.523  -3.430  -7.993 0.070 2.275          
ATOM   2310  HA  TYR A 152     -16.928  -4.028  -7.176 0.090 1.320          
ATOM   2311  CB  TYR A 152     -15.777  -4.446  -8.933-0.180 2.175          
ATOM   2312  1HB TYR A 152     -15.371  -3.902  -9.785 0.090 1.320          
ATOM   2313  2HB TYR A 152     -14.927  -4.888  -8.412 0.090 1.320          
ATOM   2314  CG  TYR A 152     -16.688  -5.596  -9.492 0.000 1.992          
ATOM   2315  CD1 TYR A 152     -17.562  -6.243  -8.699-0.115 1.992          
ATOM   2316  HD1 TYR A 152     -17.639  -6.026  -7.646 0.115 1.358          
ATOM   2317  CE1 TYR A 152     -18.430  -7.192  -9.260-0.115 1.992          
ATOM   2318  HE1 TYR A 152     -19.187  -7.668  -8.653 0.115 1.358          
ATOM   2319  CZ  TYR A 152     -18.396  -7.402 -10.670 0.110 1.992          
ATOM   2320  OH  TYR A 152     -19.385  -8.176 -11.193-0.540 1.770          
ATOM   2321  HH  TYR A 152     -19.394  -8.227 -12.139 0.430 0.225          
ATOM   2322  CD2 TYR A 152     -16.570  -6.009 -10.841-0.115 1.992          
ATOM   2323  HD2 TYR A 152     -15.826  -5.530 -11.461 0.115 1.358          
ATOM   2324  CE2 TYR A 152     -17.456  -6.959 -11.483-0.115 1.992          
ATOM   2325  HE2 TYR A 152     -17.398  -7.192 -12.537 0.115 1.358          
ATOM   2326  C   TYR A 152     -15.663  -2.406  -7.270 0.510 2.000          
ATOM   2327  O   TYR A 152     -15.137  -2.680  -6.185-0.510 1.700          
ATOM   2328  N   CYS A 153     -15.514  -1.215  -7.852-0.470 1.850          
ATOM   2329  HN  CYS A 153     -15.928  -1.024  -8.761 0.310 0.225          
ATOM   2330  CA  CYS A 153     -14.808  -0.152  -7.150 0.070 2.275          
ATOM   2331  HA  CYS A 153     -13.831  -0.535  -6.848 0.090 1.320          
ATOM   2332  CB  CYS A 153     -14.558   1.030  -8.075-0.110 2.175          
ATOM   2333  1HB CYS A 153     -13.972   0.709  -8.937 0.090 1.320          
ATOM   2334  2HB CYS A 153     -15.503   1.407  -8.467 0.090 1.320          
ATOM   2335  SG  CYS A 153     -13.695   2.424  -7.320-0.230 2.000          
ATOM   2336  HG1 CYS A 153     -14.617   2.708  -6.393 0.160 0.450          
ATOM   2337  C   CYS A 153     -15.553   0.235  -5.881 0.510 2.000          
ATOM   2338  O   CYS A 153     -14.942   0.447  -4.827-0.510 1.700          
ATOM   2339  N   PHE A 154     -16.880   0.300  -5.964-0.470 1.850          
ATOM   2340  HN  PHE A 154     -17.349   0.198  -6.867 0.310 0.225          
ATOM   2341  CA  PHE A 154     -17.692   0.645  -4.802 0.070 2.275          
ATOM   2342  HA  PHE A 154     -17.385   1.604  -4.382 0.090 1.320          
ATOM   2343  CB  PHE A 154     -19.215   0.700  -5.284-0.180 2.175          
ATOM   2344  1HB PHE A 154     -19.339   1.494  -6.021 0.090 1.320          
ATOM   2345  2HB PHE A 154     -19.567  -0.204  -5.763 0.090 1.320          
ATOM   2346  CG  PHE A 154     -20.162   0.996  -4.125 0.000 1.992          
ATOM   2347  CD1 PHE A 154     -20.440   2.352  -3.715-0.115 1.992          
ATOM   2348  HD1 PHE A 154     -19.998   3.203  -4.213 0.115 1.358          
ATOM   2349  CE1 PHE A 154     -21.352   2.504  -2.680-0.115 1.992          
ATOM   2350  HE1 PHE A 154     -21.618   3.508  -2.383 0.115 1.358          
ATOM   2351  CZ  PHE A 154     -21.946   1.431  -1.989-0.115 1.992          
ATOM   2352  HZ  PHE A 154     -22.632   1.604  -1.172 0.115 1.358          
ATOM   2353  CD2 PHE A 154     -20.771  -0.096  -3.464-0.115 1.992          
ATOM   2354  HD2 PHE A 154     -20.564  -1.115  -3.759 0.115 1.358          
ATOM   2355  CE2 PHE A 154     -21.550   0.165  -2.325-0.115 1.992          
ATOM   2356  HE2 PHE A 154     -21.959  -0.670  -1.775 0.115 1.358          
ATOM   2357  C   PHE A 154     -17.630  -0.441  -3.735 0.510 2.000          
ATOM   2358  O   PHE A 154     -17.496  -0.143  -2.541-0.510 1.700          
ATOM   2359  N   ILE A 155     -17.763  -1.705  -4.143-0.470 1.850          
ATOM   2360  HN  ILE A 155     -17.963  -1.885  -5.130 0.310 0.225          
ATOM   2361  CA  ILE A 155     -17.657  -2.806  -3.192 0.070 2.275          
ATOM   2362  HA  ILE A 155     -18.391  -2.643  -2.398 0.090 1.320          
ATOM   2363  CB  ILE A 155     -18.007  -4.061  -3.915-0.090 2.275          
ATOM   2364  HB  ILE A 155     -17.394  -4.111  -4.817 0.090 1.320          
ATOM   2365  CG2 ILE A 155     -17.552  -5.198  -3.057-0.270 2.060          
ATOM   2366 1HG2 ILE A 155     -17.878  -6.152  -3.467 0.090 1.320          
ATOM   2367 2HG2 ILE A 155     -16.469  -5.311  -2.996 0.090 1.320          
ATOM   2368 3HG2 ILE A 155     -17.959  -5.139  -2.046 0.090 1.320          
ATOM   2369  CG1 ILE A 155     -19.491  -4.163  -4.390-0.180 2.175          
ATOM   2370 1HG1 ILE A 155     -20.146  -4.095  -3.520 0.090 1.320          
ATOM   2371 2HG1 ILE A 155     -19.754  -3.301  -5.000 0.090 1.320          
ATOM   2372  CD1 ILE A 155     -19.854  -5.414  -5.162-0.270 2.060          
ATOM   2373  HD1 ILE A 155     -20.882  -5.366  -5.520 0.090 1.320          
ATOM   2374  HD2 ILE A 155     -19.212  -5.542  -6.032 0.090 1.320          
ATOM   2375  HD3 ILE A 155     -19.782  -6.315  -4.554 0.090 1.320          
ATOM   2376  C   ILE A 155     -16.288  -2.796  -2.531 0.510 2.000          
ATOM   2377  O   ILE A 155     -16.165  -2.952  -1.310-0.510 1.700          
ATOM   2378  N   SER A 156     -15.241  -2.587  -3.327-0.470 1.850          
ATOM   2379  HN  SER A 156     -15.378  -2.485  -4.331 0.310 0.225          
ATOM   2380  CA  SER A 156     -13.899  -2.534  -2.769 0.070 2.275          
ATOM   2381  HA  SER A 156     -13.698  -3.467  -2.239 0.090 1.320          
ATOM   2382  CB  SER A 156     -12.873  -2.380  -3.953 0.050 2.175          
ATOM   2383  1HB SER A 156     -12.835  -3.271  -4.578 0.090 1.320          
ATOM   2384  2HB SER A 156     -13.169  -1.556  -4.603 0.090 1.320          
ATOM   2385  OG  SER A 156     -11.567  -2.083  -3.434-0.660 1.770          
ATOM   2386  HG1 SER A 156     -11.048  -2.889  -3.436 0.430 0.225          
ATOM   2387  C   SER A 156     -13.776  -1.392  -1.774 0.510 2.000          
ATOM   2388  O   SER A 156     -13.226  -1.570  -0.680-0.510 1.700          
ATOM   2389  N   SER A 157     -14.355  -0.234  -2.110-0.470 1.850          
ATOM   2390  HN  SER A 157     -14.807  -0.146  -3.014 0.310 0.225          
ATOM   2391  CA  SER A 157     -14.291   0.920  -1.223 0.070 2.275          
ATOM   2392  HA  SER A 157     -13.241   1.141  -1.038 0.090 1.320          
ATOM   2393  CB  SER A 157     -14.939   2.207  -1.878 0.050 2.175          
ATOM   2394  1HB SER A 157     -16.016   2.086  -2.015 0.090 1.320          
ATOM   2395  2HB SER A 157     -14.788   3.081  -1.241 0.090 1.320          
ATOM   2396  OG  SER A 157     -14.308   2.406  -3.135-0.660 1.770          
ATOM   2397  HG1 SER A 157     -14.553   1.702  -3.739 0.430 0.225          
ATOM   2398  C   SER A 157     -14.934   0.612   0.119 0.510 2.000          
ATOM   2399  O   SER A 157     -14.462   1.079   1.161-0.510 1.700          
ATOM   2400  N   ILE A 158     -16.001  -0.189   0.117-0.470 1.850          
ATOM   2401  HN  ILE A 158     -16.386  -0.526  -0.760 0.310 0.225          
ATOM   2402  CA  ILE A 158     -16.651  -0.543   1.375 0.070 2.275          
ATOM   2403  HA  ILE A 158     -16.877   0.388   1.900 0.090 1.320          
ATOM   2404  CB  ILE A 158     -17.985  -1.249   1.133-0.090 2.275          
ATOM   2405  HB  ILE A 158     -17.721  -2.139   0.559 0.090 1.320          
ATOM   2406  CG2 ILE A 158     -18.691  -1.792   2.364-0.270 2.060          
ATOM   2407 1HG2 ILE A 158     -19.652  -2.246   2.118 0.090 1.320          
ATOM   2408 2HG2 ILE A 158     -18.104  -2.576   2.844 0.090 1.320          
ATOM   2409 3HG2 ILE A 158     -18.858  -1.020   3.116 0.090 1.320          
ATOM   2410  CG1 ILE A 158     -19.063  -0.567   0.275-0.180 2.175          
ATOM   2411 1HG1 ILE A 158     -18.618  -0.027  -0.548 0.090 1.320          
ATOM   2412 2HG1 ILE A 158     -19.747  -1.295  -0.165 0.090 1.320          
ATOM   2413  CD1 ILE A 158     -19.856   0.486   1.128-0.270 2.060          
ATOM   2414  HD1 ILE A 158     -20.532   0.026   1.848 0.090 1.320          
ATOM   2415  HD2 ILE A 158     -19.187   1.161   1.662 0.090 1.320          
ATOM   2416  HD3 ILE A 158     -20.474   1.103   0.475 0.090 1.320          
ATOM   2417  C   ILE A 158     -15.687  -1.312   2.271 0.510 2.000          
ATOM   2418  O   ILE A 158     -15.478  -0.960   3.439-0.510 1.700          
ATOM   2419  N   PHE A 159     -15.072  -2.368   1.736-0.470 1.850          
ATOM   2420  HN  PHE A 159     -15.264  -2.623   0.773 0.310 0.225          
ATOM   2421  CA  PHE A 159     -14.136  -3.134   2.548 0.070 2.275          
ATOM   2422  HA  PHE A 159     -14.632  -3.410   3.481 0.090 1.320          
ATOM   2423  CB  PHE A 159     -13.596  -4.445   1.826-0.180 2.175          
ATOM   2424  1HB PHE A 159     -13.193  -4.217   0.838 0.090 1.320          
ATOM   2425  2HB PHE A 159     -12.803  -4.934   2.393 0.090 1.320          
ATOM   2426  CG  PHE A 159     -14.788  -5.355   1.715 0.000 1.992          
ATOM   2427  CD1 PHE A 159     -15.278  -5.977   2.923-0.115 1.992          
ATOM   2428  HD1 PHE A 159     -14.804  -5.781   3.873 0.115 1.358          
ATOM   2429  CE1 PHE A 159     -16.388  -6.845   2.869-0.115 1.992          
ATOM   2430  HE1 PHE A 159     -16.739  -7.291   3.788 0.115 1.358          
ATOM   2431  CZ  PHE A 159     -17.063  -7.118   1.719-0.115 1.992          
ATOM   2432  HZ  PHE A 159     -17.927  -7.768   1.740 0.115 1.358          
ATOM   2433  CD2 PHE A 159     -15.426  -5.736   0.488-0.115 1.992          
ATOM   2434  HD2 PHE A 159     -15.060  -5.323  -0.441 0.115 1.358          
ATOM   2435  CE2 PHE A 159     -16.602  -6.567   0.445-0.115 1.992          
ATOM   2436  HE2 PHE A 159     -17.101  -6.797  -0.485 0.115 1.358          
ATOM   2437  C   PHE A 159     -12.928  -2.302   2.927 0.510 2.000          
ATOM   2438  O   PHE A 159     -12.407  -2.450   4.036-0.510 1.700          
ATOM   2439  N   PHE A 160     -12.488  -1.408   2.041-0.470 1.850          
ATOM   2440  HN  PHE A 160     -12.932  -1.353   1.126 0.310 0.225          
ATOM   2441  CA  PHE A 160     -11.395  -0.507   2.390 0.070 2.275          
ATOM   2442  HA  PHE A 160     -10.512  -1.072   2.657 0.090 1.320          
ATOM   2443  CB  PHE A 160     -11.043   0.371   1.167-0.180 2.175          
ATOM   2444  1HB PHE A 160     -10.735  -0.243   0.339 0.090 1.320          
ATOM   2445  2HB PHE A 160     -11.944   0.866   0.812 0.090 1.320          
ATOM   2446  CG  PHE A 160     -10.037   1.405   1.390 0.000 1.992          
ATOM   2447  CD1 PHE A 160      -8.731   1.054   1.716-0.115 1.992          
ATOM   2448  HD1 PHE A 160      -8.476   0.010   1.821 0.115 1.358          
ATOM   2449  CE1 PHE A 160      -7.720   2.019   1.911-0.115 1.992          
ATOM   2450  HE1 PHE A 160      -6.715   1.734   2.178 0.115 1.358          
ATOM   2451  CZ  PHE A 160      -8.072   3.366   1.797-0.115 1.992          
ATOM   2452  HZ  PHE A 160      -7.305   4.105   1.970 0.115 1.358          
ATOM   2453  CD2 PHE A 160     -10.361   2.808   1.260-0.115 1.992          
ATOM   2454  HD2 PHE A 160     -11.367   3.115   1.009 0.115 1.358          
ATOM   2455  CE2 PHE A 160      -9.377   3.795   1.532-0.115 1.992          
ATOM   2456  HE2 PHE A 160      -9.616   4.847   1.472 0.115 1.358          
ATOM   2457  C   PHE A 160     -11.790   0.438   3.522 0.510 2.000          
ATOM   2458  O   PHE A 160     -11.041   0.613   4.489-0.510 1.700          
ATOM   2459  N   ILE A 161     -12.963   1.062   3.422-0.470 1.850          
ATOM   2460  HN  ILE A 161     -13.560   0.934   2.603 0.310 0.225          
ATOM   2461  CA  ILE A 161     -13.408   1.938   4.501 0.070 2.275          
ATOM   2462  HA  ILE A 161     -12.644   2.707   4.639 0.090 1.320          
ATOM   2463  CB  ILE A 161     -14.722   2.638   4.199-0.090 2.275          
ATOM   2464  HB  ILE A 161     -15.432   1.871   3.882 0.090 1.320          
ATOM   2465  CG2 ILE A 161     -15.329   3.373   5.431-0.270 2.060          
ATOM   2466 1HG2 ILE A 161     -14.616   4.071   5.871 0.090 1.320          
ATOM   2467 2HG2 ILE A 161     -16.218   3.945   5.168 0.090 1.320          
ATOM   2468 3HG2 ILE A 161     -15.649   2.685   6.215 0.090 1.320          
ATOM   2469  CG1 ILE A 161     -14.591   3.687   3.077-0.180 2.175          
ATOM   2470 1HG1 ILE A 161     -14.187   4.627   3.456 0.090 1.320          
ATOM   2471 2HG1 ILE A 161     -13.882   3.346   2.321 0.090 1.320          
ATOM   2472  CD1 ILE A 161     -15.978   3.917   2.366-0.270 2.060          
ATOM   2473  HD1 ILE A 161     -16.729   4.335   3.035 0.090 1.320          
ATOM   2474  HD2 ILE A 161     -15.870   4.611   1.532 0.090 1.320          
ATOM   2475  HD3 ILE A 161     -16.374   2.986   1.958 0.090 1.320          
ATOM   2476  C   ILE A 161     -13.486   1.172   5.812 0.510 2.000          
ATOM   2477  O   ILE A 161     -13.051   1.666   6.860-0.510 1.700          
ATOM   2478  N   PHE A 162     -13.993  -0.062   5.773-0.470 1.850          
ATOM   2479  HN  PHE A 162     -14.377  -0.417   4.899 0.310 0.225          
ATOM   2480  CA  PHE A 162     -14.110  -0.828   7.008 0.070 2.275          
ATOM   2481  HA  PHE A 162     -14.768  -0.308   7.706 0.090 1.320          
ATOM   2482  CB  PHE A 162     -14.679  -2.179   6.620-0.180 2.175          
ATOM   2483  1HB PHE A 162     -15.709  -2.055   6.282 0.090 1.320          
ATOM   2484  2HB PHE A 162     -14.146  -2.594   5.768 0.090 1.320          
ATOM   2485  CG  PHE A 162     -14.679  -3.206   7.689 0.000 1.992          
ATOM   2486  CD1 PHE A 162     -14.157  -4.527   7.497-0.115 1.992          
ATOM   2487  HD1 PHE A 162     -13.833  -4.833   6.514 0.115 1.358          
ATOM   2488  CE1 PHE A 162     -14.035  -5.428   8.587-0.115 1.992          
ATOM   2489  HE1 PHE A 162     -13.628  -6.413   8.410 0.115 1.358          
ATOM   2490  CZ  PHE A 162     -14.365  -5.073   9.799-0.115 1.992          
ATOM   2491  HZ  PHE A 162     -14.234  -5.780  10.606 0.115 1.358          
ATOM   2492  CD2 PHE A 162     -15.067  -2.906   9.030-0.115 1.992          
ATOM   2493  HD2 PHE A 162     -15.460  -1.925   9.253 0.115 1.358          
ATOM   2494  CE2 PHE A 162     -14.932  -3.800  10.086-0.115 1.992          
ATOM   2495  HE2 PHE A 162     -15.220  -3.527  11.091 0.115 1.358          
ATOM   2496  C   PHE A 162     -12.743  -1.036   7.654 0.510 2.000          
ATOM   2497  O   PHE A 162     -12.554  -0.733   8.838-0.510 1.700          
ATOM   2498  N   GLU A 163     -11.764  -1.526   6.884-0.470 1.850          
ATOM   2499  HN  GLU A 163     -11.956  -1.735   5.909 0.310 0.225          
ATOM   2500  CA  GLU A 163     -10.435  -1.728   7.455 0.070 2.275          
ATOM   2501  HA  GLU A 163     -10.560  -2.302   8.374 0.090 1.320          
ATOM   2502  CB  GLU A 163      -9.542  -2.549   6.506-0.180 2.175          
ATOM   2503  1HB GLU A 163      -8.547  -2.672   6.940 0.090 1.320          
ATOM   2504  2HB GLU A 163      -9.952  -3.555   6.409 0.090 1.320          
ATOM   2505  CG  GLU A 163      -9.431  -1.873   5.108-0.210 2.175          
ATOM   2506  1HG GLU A 163     -10.405  -1.599   4.774 0.090 1.320          
ATOM   2507  2HG GLU A 163      -8.827  -0.965   5.135 0.090 1.320          
ATOM   2508  CD  GLU A 163      -8.882  -2.861   4.036 0.750 2.000          
ATOM   2509  OE1 GLU A 163      -9.569  -3.326   3.166-0.360 1.700          
ATOM   2510  OE2 GLU A 163      -7.535  -2.575   3.798-0.360 1.700          
ATOM   2511  C   GLU A 163      -9.792  -0.409   7.864 0.510 2.000          
ATOM   2512  O   GLU A 163      -9.018  -0.371   8.825-0.510 1.700          
ATOM   2513  N   MET A 164     -10.089   0.679   7.151-0.470 1.850          
ATOM   2514  HN  MET A 164     -10.681   0.614   6.325 0.310 0.225          
ATOM   2515  CA  MET A 164      -9.575   1.976   7.573 0.070 2.275          
ATOM   2516  HA  MET A 164      -8.541   1.807   7.875 0.090 1.320          
ATOM   2517  CB  MET A 164      -9.478   3.135   6.516-0.180 2.175          
ATOM   2518  1HB MET A 164     -10.468   3.355   6.114 0.090 1.320          
ATOM   2519  2HB MET A 164      -9.095   4.054   6.941 0.090 1.320          
ATOM   2520  CG  MET A 164      -8.521   2.666   5.373-0.140 2.175          
ATOM   2521  1HG MET A 164      -8.861   1.725   4.945 0.090 1.320          
ATOM   2522  2HG MET A 164      -8.540   3.386   4.556 0.090 1.320          
ATOM   2523  SD  MET A 164      -6.795   2.439   5.924-0.090 2.000          
ATOM   2524  CE  MET A 164      -6.080   4.056   5.658-0.220 2.060          
ATOM   2525  1HE MET A 164      -6.664   4.819   6.169 0.090 1.320          
ATOM   2526  2HE MET A 164      -5.061   4.083   6.046 0.090 1.320          
ATOM   2527  3HE MET A 164      -6.066   4.302   4.597 0.090 1.320          
ATOM   2528  C   MET A 164     -10.220   2.424   8.873 0.510 2.000          
ATOM   2529  O   MET A 164      -9.543   2.962   9.756-0.510 1.700          
ATOM   2530  N   VAL A 165     -11.534   2.228   8.996-0.470 1.850          
ATOM   2531  HN  VAL A 165     -12.067   1.853   8.207 0.310 0.225          
ATOM   2532  CA  VAL A 165     -12.247   2.626  10.205 0.070 2.275          
ATOM   2533  HA  VAL A 165     -12.036   3.683  10.387 0.090 1.320          
ATOM   2534  CB  VAL A 165     -13.796   2.430  10.127-0.090 2.275          
ATOM   2535  HB  VAL A 165     -14.043   1.455   9.702 0.090 1.320          
ATOM   2536  CG1 VAL A 165     -14.408   2.575  11.504-0.270 2.060          
ATOM   2537 1HG1 VAL A 165     -14.058   3.469  12.024 0.090 1.320          
ATOM   2538 2HG1 VAL A 165     -15.494   2.656  11.434 0.090 1.320          
ATOM   2539 3HG1 VAL A 165     -14.229   1.711  12.146 0.090 1.320          
ATOM   2540  CG2 VAL A 165     -14.408   3.570   9.261-0.270 2.060          
ATOM   2541 1HG2 VAL A 165     -14.249   4.553   9.705 0.090 1.320          
ATOM   2542 2HG2 VAL A 165     -13.963   3.594   8.267 0.090 1.320          
ATOM   2543 3HG2 VAL A 165     -15.481   3.436   9.124 0.090 1.320          
ATOM   2544  C   VAL A 165     -11.712   1.866  11.410 0.510 2.000          
ATOM   2545  O   VAL A 165     -11.451   2.447  12.471-0.510 1.700          
ATOM   2546  N   VAL A 166     -11.534   0.553  11.266-0.470 1.850          
ATOM   2547  HN  VAL A 166     -11.792   0.104  10.389 0.310 0.225          
ATOM   2548  CA  VAL A 166     -11.012  -0.236  12.376 0.070 2.275          
ATOM   2549  HA  VAL A 166     -11.645  -0.102  13.256 0.090 1.320          
ATOM   2550  CB  VAL A 166     -10.893  -1.730  11.979-0.090 2.275          
ATOM   2551  HB  VAL A 166     -10.232  -1.895  11.124 0.090 1.320          
ATOM   2552  CG1 VAL A 166     -10.408  -2.489  13.251-0.270 2.060          
ATOM   2553 1HG1 VAL A 166     -11.013  -2.247  14.123 0.090 1.320          
ATOM   2554 2HG1 VAL A 166     -10.482  -3.567  13.104 0.090 1.320          
ATOM   2555 3HG1 VAL A 166      -9.360  -2.310  13.498 0.090 1.320          
ATOM   2556  CG2 VAL A 166     -12.338  -2.315  11.708-0.270 2.060          
ATOM   2557 1HG2 VAL A 166     -12.975  -2.208  12.582 0.090 1.320          
ATOM   2558 2HG2 VAL A 166     -12.856  -1.813  10.900 0.090 1.320          
ATOM   2559 3HG2 VAL A 166     -12.299  -3.373  11.448 0.090 1.320          
ATOM   2560  C   VAL A 166      -9.585   0.187  12.701 0.510 2.000          
ATOM   2561  O   VAL A 166      -9.221   0.337  13.872-0.510 1.700          
ATOM   2562  N   ALA A 167      -8.764   0.418  11.671-0.470 1.850          
ATOM   2563  HN  ALA A 167      -9.079   0.254  10.718 0.310 0.225          
ATOM   2564  CA  ALA A 167      -7.398   0.880  11.908 0.070 2.275          
ATOM   2565  HA  ALA A 167      -6.900   0.154  12.555 0.090 1.320          
ATOM   2566  CB  ALA A 167      -6.669   0.897  10.531-0.270 2.060          
ATOM   2567  1HB ALA A 167      -6.755  -0.064  10.023 0.090 1.320          
ATOM   2568  2HB ALA A 167      -7.058   1.667   9.865 0.090 1.320          
ATOM   2569  3HB ALA A 167      -5.606   1.059  10.696 0.090 1.320          
ATOM   2570  C   ALA A 167      -7.389   2.229  12.619 0.510 2.000          
ATOM   2571  O   ALA A 167      -6.543   2.473  13.484-0.510 1.700          
ATOM   2572  N   PHE A 168      -8.325   3.117  12.269-0.470 1.850          
ATOM   2573  HN  PHE A 168      -8.976   2.886  11.521 0.310 0.225          
ATOM   2574  CA  PHE A 168      -8.420   4.399  12.964 0.070 2.275          
ATOM   2575  HA  PHE A 168      -7.442   4.878  12.880 0.090 1.320          
ATOM   2576  CB  PHE A 168      -9.399   5.255  12.312-0.180 2.175          
ATOM   2577  1HB PHE A 168      -9.258   5.235  11.233 0.090 1.320          
ATOM   2578  2HB PHE A 168     -10.413   4.883  12.469 0.090 1.320          
ATOM   2579  CG  PHE A 168      -9.327   6.660  12.751 0.000 1.992          
ATOM   2580  CD1 PHE A 168      -8.480   7.554  12.022-0.115 1.992          
ATOM   2581  HD1 PHE A 168      -7.951   7.230  11.136 0.115 1.358          
ATOM   2582  CE1 PHE A 168      -8.525   8.905  12.367-0.115 1.992          
ATOM   2583  HE1 PHE A 168      -7.997   9.631  11.765 0.115 1.358          
ATOM   2584  CZ  PHE A 168      -9.159   9.294  13.533-0.115 1.992          
ATOM   2585  HZ  PHE A 168      -9.151  10.334  13.828 0.115 1.358          
ATOM   2586  CD2 PHE A 168      -9.994   7.037  13.900-0.115 1.992          
ATOM   2587  HD2 PHE A 168     -10.597   6.337  14.462 0.115 1.358          
ATOM   2588  CE2 PHE A 168      -9.920   8.359  14.286-0.115 1.992          
ATOM   2589  HE2 PHE A 168     -10.458   8.687  15.164 0.115 1.358          
ATOM   2590  C   PHE A 168      -8.695   4.191  14.442 0.510 2.000          
ATOM   2591  O   PHE A 168      -8.034   4.796  15.294-0.510 1.700          
ATOM   2592  N   ALA A 169      -9.640   3.308  14.766-0.470 1.850          
ATOM   2593  HN  ALA A 169     -10.147   2.828  14.027 0.310 0.225          
ATOM   2594  CA  ALA A 169      -9.938   3.038  16.166 0.070 2.275          
ATOM   2595  HA  ALA A 169     -10.223   3.974  16.650 0.090 1.320          
ATOM   2596  CB  ALA A 169     -11.111   2.033  16.289-0.270 2.060          
ATOM   2597  1HB ALA A 169     -10.866   1.070  15.838 0.090 1.320          
ATOM   2598  2HB ALA A 169     -11.359   1.851  17.336 0.090 1.320          
ATOM   2599  3HB ALA A 169     -12.008   2.412  15.798 0.090 1.320          
ATOM   2600  C   ALA A 169      -8.714   2.488  16.889 0.510 2.000          
ATOM   2601  O   ALA A 169      -8.473   2.818  18.055-0.510 1.700          
ATOM   2602  N   ILE A 170      -7.920   1.659  16.202-0.470 1.850          
ATOM   2603  HN  ILE A 170      -8.193   1.379  15.265 0.310 0.225          
ATOM   2604  CA  ILE A 170      -6.710   1.102  16.804 0.070 2.275          
ATOM   2605  HA  ILE A 170      -6.995   0.638  17.751 0.090 1.320          
ATOM   2606  CB  ILE A 170      -6.013   0.074  15.986-0.090 2.275          
ATOM   2607  HB  ILE A 170      -5.863   0.484  14.986 0.090 1.320          
ATOM   2608  CG2 ILE A 170      -4.587  -0.283  16.524-0.270 2.060          
ATOM   2609 1HG2 ILE A 170      -4.210  -1.220  16.139 0.090 1.320          
ATOM   2610 2HG2 ILE A 170      -3.866   0.454  16.185 0.090 1.320          
ATOM   2611 3HG2 ILE A 170      -4.549  -0.360  17.611 0.090 1.320          
ATOM   2612  CG1 ILE A 170      -6.856  -1.150  15.822-0.180 2.175          
ATOM   2613 1HG1 ILE A 170      -7.041  -1.599  16.800 0.090 1.320          
ATOM   2614 2HG1 ILE A 170      -7.841  -0.883  15.448 0.090 1.320          
ATOM   2615  CD1 ILE A 170      -6.296  -2.203  14.927-0.270 2.060          
ATOM   2616  HD1 ILE A 170      -5.942  -1.795  13.981 0.090 1.320          
ATOM   2617  HD2 ILE A 170      -5.488  -2.703  15.436 0.090 1.320          
ATOM   2618  HD3 ILE A 170      -7.050  -2.959  14.707 0.090 1.320          
ATOM   2619  C   ILE A 170      -5.725   2.208  17.143 0.510 2.000          
ATOM   2620  O   ILE A 170      -5.138   2.224  18.231-0.510 1.700          
ATOM   2621  N   PHE A 171      -5.522   3.146  16.217-0.470 1.850          
ATOM   2622  HN  PHE A 171      -6.006   3.062  15.327 0.310 0.225          
ATOM   2623  CA  PHE A 171      -4.608   4.251  16.477 0.070 2.275          
ATOM   2624  HA  PHE A 171      -3.638   3.858  16.773 0.090 1.320          
ATOM   2625  CB  PHE A 171      -4.510   5.145  15.244-0.180 2.175          
ATOM   2626  1HB PHE A 171      -5.311   4.949  14.529 0.090 1.320          
ATOM   2627  2HB PHE A 171      -4.582   6.203  15.497 0.090 1.320          
ATOM   2628  CG  PHE A 171      -3.130   4.927  14.597 0.000 1.992          
ATOM   2629  CD1 PHE A 171      -1.938   5.430  15.203-0.115 1.992          
ATOM   2630  HD1 PHE A 171      -1.997   5.986  16.127 0.115 1.358          
ATOM   2631  CE1 PHE A 171      -0.679   5.096  14.697-0.115 1.992          
ATOM   2632  HE1 PHE A 171       0.228   5.424  15.184 0.115 1.358          
ATOM   2633  CZ  PHE A 171      -0.628   4.302  13.428-0.115 1.992          
ATOM   2634  HZ  PHE A 171       0.313   4.038  12.972 0.115 1.358          
ATOM   2635  CD2 PHE A 171      -3.043   4.229  13.382-0.115 1.992          
ATOM   2636  HD2 PHE A 171      -3.937   3.858  12.899 0.115 1.358          
ATOM   2637  CE2 PHE A 171      -1.845   3.900  12.884-0.115 1.992          
ATOM   2638  HE2 PHE A 171      -1.815   3.306  11.980 0.115 1.358          
ATOM   2639  C   PHE A 171      -5.085   5.082  17.652 0.510 2.000          
ATOM   2640  O   PHE A 171      -4.311   5.399  18.562-0.510 1.700          
ATOM   2641  N   ALA A 172      -6.372   5.432  17.654-0.470 1.850          
ATOM   2642  HN  ALA A 172      -6.979   5.080  16.915 0.310 0.225          
ATOM   2643  CA  ALA A 172      -6.903   6.324  18.675 0.070 2.275          
ATOM   2644  HA  ALA A 172      -6.288   7.226  18.664 0.090 1.320          
ATOM   2645  CB  ALA A 172      -8.400   6.783  18.334-0.270 2.060          
ATOM   2646  1HB ALA A 172      -8.777   7.472  19.091 0.090 1.320          
ATOM   2647  2HB ALA A 172      -8.460   7.277  17.365 0.090 1.320          
ATOM   2648  3HB ALA A 172      -9.073   5.924  18.311 0.090 1.320          
ATOM   2649  C   ALA A 172      -6.739   5.739  20.069 0.510 2.000          
ATOM   2650  O   ALA A 172      -6.194   6.393  20.967-0.510 1.700          
ATOM   2651  N   ILE A 173      -7.161   4.489  20.257-0.470 1.850          
ATOM   2652  HN  ILE A 173      -7.569   3.964  19.489 0.310 0.225          
ATOM   2653  CA  ILE A 173      -7.071   3.861  21.572 0.070 2.275          
ATOM   2654  HA  ILE A 173      -7.551   4.537  22.284 0.090 1.320          
ATOM   2655  CB  ILE A 173      -7.798   2.516  21.673-0.090 2.275          
ATOM   2656  HB  ILE A 173      -8.752   2.683  21.170 0.090 1.320          
ATOM   2657  CG2 ILE A 173      -7.084   1.359  20.830-0.270 2.060          
ATOM   2658 1HG2 ILE A 173      -6.870   1.702  19.827 0.090 1.320          
ATOM   2659 2HG2 ILE A 173      -6.151   1.044  21.296 0.090 1.320          
ATOM   2660 3HG2 ILE A 173      -7.715   0.480  20.718 0.090 1.320          
ATOM   2661  CG1 ILE A 173      -8.215   2.014  23.104-0.180 2.175          
ATOM   2662 1HG1 ILE A 173      -7.331   1.926  23.744 0.090 1.320          
ATOM   2663 2HG1 ILE A 173      -8.841   2.767  23.585 0.090 1.320          
ATOM   2664  CD1 ILE A 173      -8.967   0.655  23.075-0.270 2.060          
ATOM   2665  HD1 ILE A 173      -9.355   0.424  24.068 0.090 1.320          
ATOM   2666  HD2 ILE A 173      -9.810   0.676  22.385 0.090 1.320          
ATOM   2667  HD3 ILE A 173      -8.308  -0.168  22.799 0.090 1.320          
ATOM   2668  C   ILE A 173      -5.622   3.740  22.011 0.510 2.000          
ATOM   2669  O   ILE A 173      -5.303   3.892  23.194-0.510 1.700          
ATOM   2670  N   THR A 174      -4.720   3.464  21.070-0.470 1.850          
ATOM   2671  HN  THR A 174      -5.017   3.332  20.114 0.310 0.225          
ATOM   2672  CA  THR A 174      -3.313   3.354  21.432 0.070 2.275          
ATOM   2673  HA  THR A 174      -3.267   2.721  22.324 0.090 1.320          
ATOM   2674  CB  THR A 174      -2.403   2.685  20.367 0.140 2.275          
ATOM   2675  HB  THR A 174      -2.203   3.378  19.547 0.090 1.320          
ATOM   2676  OG1 THR A 174      -3.053   1.527  19.833-0.660 1.770          
ATOM   2677  HG1 THR A 174      -3.822   1.797  19.326 0.430 0.225          
ATOM   2678  CG2 THR A 174      -1.052   2.164  20.976-0.270 2.060          
ATOM   2679 1HG2 THR A 174      -0.439   1.681  20.214 0.090 1.320          
ATOM   2680 2HG2 THR A 174      -0.460   2.975  21.402 0.090 1.320          
ATOM   2681 3HG2 THR A 174      -1.227   1.437  21.769 0.090 1.320          
ATOM   2682  C   THR A 174      -2.732   4.704  21.831 0.510 2.000          
ATOM   2683  O   THR A 174      -2.017   4.799  22.834-0.510 1.700          
ATOM   2684  N   ILE A 175      -3.048   5.762  21.080-0.470 1.850          
ATOM   2685  HN  ILE A 175      -3.667   5.645  20.281 0.310 0.225          
ATOM   2686  CA  ILE A 175      -2.578   7.097  21.445 0.070 2.275          
ATOM   2687  HA  ILE A 175      -1.489   7.063  21.533 0.090 1.320          
ATOM   2688  CB  ILE A 175      -2.961   8.192  20.456-0.090 2.275          
ATOM   2689  HB  ILE A 175      -4.042   8.135  20.309 0.090 1.320          
ATOM   2690  CG2 ILE A 175      -2.650   9.583  21.020-0.270 2.060          
ATOM   2691 1HG2 ILE A 175      -1.696   9.596  21.544 0.090 1.320          
ATOM   2692 2HG2 ILE A 175      -2.605  10.329  20.229 0.090 1.320          
ATOM   2693 3HG2 ILE A 175      -3.409   9.928  21.727 0.090 1.320          
ATOM   2694  CG1 ILE A 175      -2.266   7.872  19.025-0.180 2.175          
ATOM   2695 1HG1 ILE A 175      -1.241   8.245  19.051 0.090 1.320          
ATOM   2696 2HG1 ILE A 175      -2.159   6.795  18.890 0.090 1.320          
ATOM   2697  CD1 ILE A 175      -2.980   8.417  17.770-0.270 2.060          
ATOM   2698  HD1 ILE A 175      -2.417   8.179  16.867 0.090 1.320          
ATOM   2699  HD2 ILE A 175      -3.975   7.984  17.674 0.090 1.320          
ATOM   2700  HD3 ILE A 175      -3.082   9.500  17.825 0.090 1.320          
ATOM   2701  C   ILE A 175      -3.118   7.490  22.811 0.510 2.000          
ATOM   2702  O   ILE A 175      -2.393   8.034  23.652-0.510 1.700          
ATOM   2703  N   HIP A 176      -4.401   7.212  23.055-0.470 1.850          
ATOM   2704  HN  HIP A 176      -4.958   6.747  22.343 0.310 0.225          
ATOM   2705  CA  HIP A 176      -5.037   7.600  24.310 0.070 2.275          
ATOM   2706  HA  HIP A 176      -4.874   8.674  24.426 0.090 1.320          
ATOM   2707  CB  HIP A 176      -6.534   7.319  24.320-0.077 2.175          
ATOM   2708  1HB HIP A 176      -6.987   7.632  23.380 0.090 1.320          
ATOM   2709  2HB HIP A 176      -6.738   6.251  24.432 0.090 1.320          
ATOM   2710  CD2 HIP A 176      -7.739   7.681  26.559 0.029 1.800          
ATOM   2711  HD2 HIP A 176      -7.922   6.694  26.961 0.097 0.900          
ATOM   2712  CG  HIP A 176      -7.201   8.074  25.406 0.171 1.800          
ATOM   2713  NE2 HIP A 176      -7.998   8.795  27.295-0.437 1.850          
ATOM   2714  HE2 HIP A 176      -8.347   8.771  28.243 0.285 0.225          
ATOM   2715  ND1 HIP A 176      -7.098   9.498  25.518-0.617 1.850          
ATOM   2716  HD1 HIP A 176      -6.666  10.106  24.836 0.115 0.225          
ATOM   2717  CE1 HIP A 176      -7.525   9.901  26.716 0.260 1.800          
ATOM   2718  HE1 HIP A 176      -7.510  10.905  27.119 0.137 0.700          
ATOM   2719  C   HIP A 176      -4.383   6.909  25.500 0.510 2.000          
ATOM   2720  O   HIP A 176      -4.205   7.521  26.560-0.510 1.700          
ATOM   2721  N   ASP A 177      -4.027   5.630  25.347-0.470 1.850          
ATOM   2722  HN  ASP A 177      -4.329   5.107  24.530 0.310 0.225          
ATOM   2723  CA  ASP A 177      -3.394   4.894  26.439 0.070 2.275          
ATOM   2724  HA  ASP A 177      -4.057   4.898  27.308 0.090 1.320          
ATOM   2725  CB  ASP A 177      -3.094   3.444  26.035-0.280 2.175          
ATOM   2726  1HB ASP A 177      -2.602   3.398  25.065 0.090 1.320          
ATOM   2727  2HB ASP A 177      -2.419   2.982  26.756 0.090 1.320          
ATOM   2728  CG  ASP A 177      -4.356   2.548  25.986 0.620 2.000          
ATOM   2729  OD1 ASP A 177      -4.092   1.422  25.555-0.760 1.700          
ATOM   2730  OD2 ASP A 177      -5.549   2.823  26.247-0.760 1.700          
ATOM   2731  C   ASP A 177      -2.068   5.536  26.833 0.510 2.000          
ATOM   2732  O   ASP A 177      -1.844   5.866  28.005-0.510 1.700          
ATOM   2733  N   PHE A 178      -1.173   5.719  25.862-0.470 1.850          
ATOM   2734  HN  PHE A 178      -1.429   5.474  24.913 0.310 0.225          
ATOM   2735  CA  PHE A 178       0.117   6.329  26.156 0.070 2.275          
ATOM   2736  HA  PHE A 178       0.514   5.850  27.055 0.090 1.320          
ATOM   2737  CB  PHE A 178       1.155   6.002  24.988-0.180 2.175          
ATOM   2738  1HB PHE A 178       0.751   6.313  24.025 0.090 1.320          
ATOM   2739  2HB PHE A 178       2.058   6.595  25.136 0.090 1.320          
ATOM   2740  CG  PHE A 178       1.527   4.581  24.933 0.000 1.992          
ATOM   2741  CD1 PHE A 178       2.809   4.099  25.288-0.115 1.992          
ATOM   2742  HD1 PHE A 178       3.542   4.798  25.660 0.115 1.358          
ATOM   2743  CE1 PHE A 178       3.144   2.746  25.193-0.115 1.992          
ATOM   2744  HE1 PHE A 178       4.130   2.421  25.490 0.115 1.358          
ATOM   2745  CZ  PHE A 178       2.204   1.776  24.688-0.115 1.992          
ATOM   2746  HZ  PHE A 178       2.451   0.726  24.627 0.115 1.358          
ATOM   2747  CD2 PHE A 178       0.607   3.624  24.399-0.115 1.992          
ATOM   2748  HD2 PHE A 178      -0.381   3.917  24.117 0.115 1.358          
ATOM   2749  CE2 PHE A 178       0.918   2.259  24.408-0.115 1.992          
ATOM   2750  HE2 PHE A 178       0.159   1.562  24.084 0.115 1.358          
ATOM   2751  C   PHE A 178      -0.037   7.792  26.531 0.510 2.000          
ATOM   2752  O   PHE A 178       0.817   8.345  27.229-0.510 1.700          
ATOM   2753  N   GLN A 179      -1.100   8.440  26.054-0.470 1.850          
ATOM   2754  HN  GLN A 179      -1.726   7.984  25.397 0.310 0.225          
ATOM   2755  CA  GLN A 179      -1.388   9.803  26.480 0.070 2.275          
ATOM   2756  HA  GLN A 179      -0.441  10.342  26.408 0.090 1.320          
ATOM   2757  CB  GLN A 179      -2.429  10.653  25.582-0.180 2.175          
ATOM   2758  1HB GLN A 179      -2.503  10.216  24.592 0.090 1.320          
ATOM   2759  2HB GLN A 179      -3.433  10.579  26.005 0.090 1.320          
ATOM   2760  CG  GLN A 179      -2.049  12.178  25.366-0.180 2.175          
ATOM   2761  1HG GLN A 179      -2.023  12.670  26.340 0.090 1.320          
ATOM   2762  2HG GLN A 179      -1.035  12.238  24.972 0.090 1.320          
ATOM   2763  CD  GLN A 179      -2.977  12.968  24.492 0.550 2.000          
ATOM   2764  OE1 GLN A 179      -4.201  12.980  24.579-0.550 1.700          
ATOM   2765  NE2 GLN A 179      -2.435  13.787  23.528-0.620 1.850          
ATOM   2766 1HE2 GLN A 179      -3.076  14.376  23.023 0.320 0.225          
ATOM   2767 2HE2 GLN A 179      -1.436  13.892  23.458 0.300 0.225          
ATOM   2768  C   GLN A 179      -1.742   9.840  27.961 0.510 2.000          
ATOM   2769  O   GLN A 179      -1.328  10.753  28.683-0.510 1.700          
ATOM   2770  N   THR A 180      -2.527   8.867  28.427-0.470 1.850          
ATOM   2771  HN  THR A 180      -2.887   8.164  27.791 0.310 0.225          
ATOM   2772  CA  THR A 180      -2.897   8.821  29.840 0.070 2.275          
ATOM   2773  HA  THR A 180      -3.314   9.785  30.141 0.090 1.320          
ATOM   2774  CB  THR A 180      -3.927   7.732  29.984 0.140 2.275          
ATOM   2775  HB  THR A 180      -3.542   6.759  29.672 0.090 1.320          
ATOM   2776  OG1 THR A 180      -5.157   8.028  29.253-0.660 1.770          
ATOM   2777  HG1 THR A 180      -4.966   7.984  28.318 0.430 0.225          
ATOM   2778  CG2 THR A 180      -4.446   7.645  31.359-0.270 2.060          
ATOM   2779 1HG2 THR A 180      -3.694   7.309  32.073 0.090 1.320          
ATOM   2780 2HG2 THR A 180      -4.825   8.606  31.712 0.090 1.320          
ATOM   2781 3HG2 THR A 180      -5.266   6.928  31.428 0.090 1.320          
ATOM   2782  C   THR A 180      -1.695   8.513  30.730 0.510 2.000          
ATOM   2783  O   THR A 180      -1.555   9.095  31.811-0.510 1.700          
ATOM   2784  N   ILE A 181      -0.811   7.618  30.293-0.470 1.850          
ATOM   2785  HN  ILE A 181      -0.942   7.216  29.372 0.310 0.225          
ATOM   2786  CA  ILE A 181       0.450   7.393  30.997 0.070 2.275          
ATOM   2787  HA  ILE A 181       0.205   7.307  32.058 0.090 1.320          
ATOM   2788  CB  ILE A 181       1.248   6.140  30.613-0.090 2.275          
ATOM   2789  HB  ILE A 181       1.691   6.277  29.632 0.090 1.320          
ATOM   2790  CG2 ILE A 181       2.347   5.943  31.655-0.270 2.060          
ATOM   2791 1HG2 ILE A 181       1.943   5.771  32.653 0.090 1.320          
ATOM   2792 2HG2 ILE A 181       2.942   5.076  31.376 0.090 1.320          
ATOM   2793 3HG2 ILE A 181       3.042   6.780  31.703 0.090 1.320          
ATOM   2794  CG1 ILE A 181       0.221   4.957  30.511-0.180 2.175          
ATOM   2795 1HG1 ILE A 181      -0.187   4.720  31.494 0.090 1.320          
ATOM   2796 2HG1 ILE A 181      -0.632   5.187  29.887 0.090 1.320          
ATOM   2797  CD1 ILE A 181       0.922   3.712  29.892-0.270 2.060          
ATOM   2798  HD1 ILE A 181       0.212   2.898  29.750 0.090 1.320          
ATOM   2799  HD2 ILE A 181       1.343   3.946  28.912 0.090 1.320          
ATOM   2800  HD3 ILE A 181       1.731   3.336  30.518 0.090 1.320          
ATOM   2801  C   ILE A 181       1.313   8.636  30.789 0.510 2.000          
ATOM   2802  O   ILE A 181       1.889   8.828  29.716-0.510 1.700          
ATOM   2803  N   GLY A 182       1.419   9.473  31.812-0.470 1.850          
ATOM   2804  HN  GLY A 182       0.775   9.363  32.582 0.310 0.225          
ATOM   2805  CA  GLY A 182       2.136  10.726  31.668-0.020 2.175          
ATOM   2806  1HA GLY A 182       1.809  11.389  32.469 0.090 1.320          
ATOM   2807  2HA GLY A 182       1.831  11.223  30.744 0.090 1.320          
ATOM   2808  C   GLY A 182       3.650  10.686  31.694 0.510 2.000          
ATOM   2809  O   GLY A 182       4.274  11.706  32.001-0.510 1.700          
ATOM   2810  N   SER A 183       4.267   9.552  31.360-0.470 1.850          
ATOM   2811  HN  SER A 183       3.736   8.865  30.843 0.310 0.225          
ATOM   2812  CA  SER A 183       5.719   9.479  31.436 0.070 2.275          
ATOM   2813  HA  SER A 183       6.033   9.974  32.355 0.090 1.320          
ATOM   2814  CB  SER A 183       6.240   8.011  31.463 0.050 2.175          
ATOM   2815  1HB SER A 183       7.165   8.017  32.036 0.090 1.320          
ATOM   2816  2HB SER A 183       5.542   7.391  32.023 0.090 1.320          
ATOM   2817  OG  SER A 183       6.519   7.390  30.270-0.660 1.770          
ATOM   2818  HG1 SER A 183       6.542   6.444  30.441 0.430 0.225          
ATOM   2819  C   SER A 183       6.363  10.072  30.186 0.510 2.000          
ATOM   2820  O   SER A 183       5.750  10.109  29.117-0.510 1.700          
ATOM   2821  N   PRO A 184       7.603  10.561  30.305-0.290 1.850          
ATOM   2822  CD  PRO A 184       8.312  10.880  31.513 0.000 2.175          
ATOM   2823  1HD PRO A 184       7.682  11.343  32.274 0.090 1.320          
ATOM   2824  2HD PRO A 184       8.773   9.994  31.947 0.090 1.320          
ATOM   2825  CA  PRO A 184       8.289  11.111  29.121 0.020 2.275          
ATOM   2826  HA  PRO A 184       7.679  11.939  28.752 0.090 1.320          
ATOM   2827  CB  PRO A 184       9.635  11.662  29.579-0.180 2.175          
ATOM   2828  1HB PRO A 184       9.915  12.582  29.065 0.090 1.320          
ATOM   2829  2HB PRO A 184      10.437  10.938  29.440 0.090 1.320          
ATOM   2830  CG  PRO A 184       9.359  11.876  31.069-0.180 2.175          
ATOM   2831  1HG PRO A 184       8.954  12.881  31.201 0.090 1.320          
ATOM   2832  2HG PRO A 184      10.249  11.838  31.689 0.090 1.320          
ATOM   2833  C   PRO A 184       8.455  10.112  27.990 0.510 2.000          
ATOM   2834  O   PRO A 184       8.377  10.495  26.815-0.510 1.700          
ATOM   2835  N   MET A 185       8.705   8.839  28.307-0.470 1.850          
ATOM   2836  HN  MET A 185       8.787   8.564  29.286 0.310 0.225          
ATOM   2837  CA  MET A 185       8.780   7.834  27.256 0.070 2.275          
ATOM   2838  HA  MET A 185       9.479   8.182  26.494 0.090 1.320          
ATOM   2839  CB  MET A 185       9.321   6.476  27.797-0.180 2.175          
ATOM   2840  1HB MET A 185      10.319   6.661  28.172 0.090 1.320          
ATOM   2841  2HB MET A 185       8.736   6.184  28.671 0.090 1.320          
ATOM   2842  CG  MET A 185       9.407   5.301  26.868-0.140 2.175          
ATOM   2843  1HG MET A 185       8.408   4.981  26.572 0.090 1.320          
ATOM   2844  2HG MET A 185       9.945   5.553  25.954 0.090 1.320          
ATOM   2845  SD  MET A 185      10.227   3.884  27.688-0.090 2.000          
ATOM   2846  CE  MET A 185      11.953   4.055  27.207-0.220 2.060          
ATOM   2847  1HE MET A 185      12.439   4.830  27.800 0.090 1.320          
ATOM   2848  2HE MET A 185      12.498   3.123  27.355 0.090 1.320          
ATOM   2849  3HE MET A 185      12.042   4.339  26.162 0.090 1.320          
ATOM   2850  C   MET A 185       7.426   7.641  26.580 0.510 2.000          
ATOM   2851  O   MET A 185       7.348   7.563  25.348-0.510 1.700          
ATOM   2852  N   SER A 186       6.350   7.566  27.366-0.470 1.850          
ATOM   2853  HN  SER A 186       6.446   7.695  28.373 0.310 0.225          
ATOM   2854  CA  SER A 186       5.022   7.393  26.782 0.070 2.275          
ATOM   2855  HA  SER A 186       4.992   6.472  26.198 0.090 1.320          
ATOM   2856  CB  SER A 186       4.151   7.297  28.053 0.050 2.175          
ATOM   2857  1HB SER A 186       4.555   6.592  28.779 0.090 1.320          
ATOM   2858  2HB SER A 186       4.020   8.259  28.549 0.090 1.320          
ATOM   2859  OG  SER A 186       2.930   6.784  27.633-0.660 1.770          
ATOM   2860  HG1 SER A 186       2.281   7.501  27.636 0.430 0.225          
ATOM   2861  C   SER A 186       4.629   8.590  25.929 0.510 2.000          
ATOM   2862  O   SER A 186       4.006   8.428  24.874-0.510 1.700          
ATOM   2863  N   LEU A 187       4.986   9.800  26.364-0.470 1.850          
ATOM   2864  HN  LEU A 187       5.385   9.910  27.295 0.310 0.225          
ATOM   2865  CA  LEU A 187       4.655  10.978  25.572 0.070 2.275          
ATOM   2866  HA  LEU A 187       3.607  10.935  25.275 0.090 1.320          
ATOM   2867  CB  LEU A 187       4.968  12.329  26.369-0.180 2.175          
ATOM   2868  1HB LEU A 187       6.002  12.332  26.718 0.090 1.320          
ATOM   2869  2HB LEU A 187       4.860  13.184  25.698 0.090 1.320          
ATOM   2870  CG  LEU A 187       4.011  12.453  27.528-0.090 2.275          
ATOM   2871  HG  LEU A 187       4.151  11.652  28.249 0.090 1.320          
ATOM   2872  CD1 LEU A 187       4.265  13.751  28.220-0.270 2.060          
ATOM   2873 1HD1 LEU A 187       3.620  13.862  29.093 0.090 1.320          
ATOM   2874 2HD1 LEU A 187       5.291  13.811  28.587 0.090 1.320          
ATOM   2875 3HD1 LEU A 187       4.090  14.610  27.571 0.090 1.320          
ATOM   2876  CD2 LEU A 187       2.518  12.409  27.060-0.270 2.060          
ATOM   2877 1HD2 LEU A 187       2.188  11.395  26.829 0.090 1.320          
ATOM   2878 2HD2 LEU A 187       1.853  12.742  27.858 0.090 1.320          
ATOM   2879 3HD2 LEU A 187       2.335  13.046  26.195 0.090 1.320          
ATOM   2880  C   LEU A 187       5.434  10.997  24.264 0.510 2.000          
ATOM   2881  O   LEU A 187       4.892  11.386  23.222-0.510 1.700          
ATOM   2882  N   LYS A 188       6.703  10.570  24.291-0.470 1.850          
ATOM   2883  HN  LYS A 188       7.117  10.310  25.183 0.310 0.225          
ATOM   2884  CA  LYS A 188       7.447  10.430  23.042 0.070 2.275          
ATOM   2885  HA  LYS A 188       7.355  11.372  22.496 0.090 1.320          
ATOM   2886  CB  LYS A 188       8.959  10.226  23.381-0.180 2.175          
ATOM   2887  1HB LYS A 188       9.320  11.078  23.961 0.090 1.320          
ATOM   2888  2HB LYS A 188       9.052   9.358  24.039 0.090 1.320          
ATOM   2889  CG  LYS A 188       9.853  10.010  22.088-0.180 2.175          
ATOM   2890  1HG LYS A 188       9.451   9.209  21.468 0.090 1.320          
ATOM   2891  2HG LYS A 188       9.813  10.934  21.515 0.090 1.320          
ATOM   2892  CD  LYS A 188      11.311   9.670  22.451-0.180 2.175          
ATOM   2893  1HD LYS A 188      11.703  10.425  23.137 0.090 1.320          
ATOM   2894  2HD LYS A 188      11.271   8.766  23.061 0.090 1.320          
ATOM   2895  CE  LYS A 188      12.310   9.401  21.323 0.210 2.175          
ATOM   2896  1HE LYS A 188      13.193   8.899  21.722 0.050 1.320          
ATOM   2897  2HE LYS A 188      11.870   8.749  20.572 0.050 1.320          
ATOM   2898  NZ  LYS A 188      12.726  10.725  20.727-0.308 1.850          
ATOM   2899  1HZ LYS A 188      13.492  10.617  20.081 0.329 0.225          
ATOM   2900  2HZ LYS A 188      11.927  11.145  20.267 0.329 0.225          
ATOM   2901  3HZ LYS A 188      13.027  11.340  21.472 0.329 0.225          
ATOM   2902  C   LYS A 188       6.833   9.351  22.161 0.510 2.000          
ATOM   2903  O   LYS A 188       6.822   9.478  20.931-0.510 1.700          
ATOM   2904  N   VAL A 189       6.324   8.278  22.770-0.470 1.850          
ATOM   2905  HN  VAL A 189       6.397   8.177  23.781 0.310 0.225          
ATOM   2906  CA  VAL A 189       5.622   7.259  21.996 0.070 2.275          
ATOM   2907  HA  VAL A 189       6.297   6.879  21.228 0.090 1.320          
ATOM   2908  CB  VAL A 189       5.002   5.997  22.831-0.090 2.275          
ATOM   2909  HB  VAL A 189       4.372   6.348  23.647 0.090 1.320          
ATOM   2910  CG1 VAL A 189       4.127   5.144  21.881-0.270 2.060          
ATOM   2911 1HG1 VAL A 189       3.938   4.161  22.316 0.090 1.320          
ATOM   2912 2HG1 VAL A 189       3.142   5.584  21.745 0.090 1.320          
ATOM   2913 3HG1 VAL A 189       4.586   4.987  20.905 0.090 1.320          
ATOM   2914  CG2 VAL A 189       6.133   5.184  23.416-0.270 2.060          
ATOM   2915 1HG2 VAL A 189       6.871   5.781  23.935 0.090 1.320          
ATOM   2916 2HG2 VAL A 189       5.755   4.449  24.128 0.090 1.320          
ATOM   2917 3HG2 VAL A 189       6.672   4.638  22.641 0.090 1.320          
ATOM   2918  C   VAL A 189       4.410   7.865  21.299 0.510 2.000          
ATOM   2919  O   VAL A 189       4.102   7.527  20.149-0.510 1.700          
ATOM   2920  N   VAL A 190       3.694   8.759  21.988-0.470 1.850          
ATOM   2921  HN  VAL A 190       3.916   8.931  22.966 0.310 0.225          
ATOM   2922  CA  VAL A 190       2.526   9.406  21.396 0.070 2.275          
ATOM   2923  HA  VAL A 190       1.865   8.616  21.036 0.090 1.320          
ATOM   2924  CB  VAL A 190       1.714  10.279  22.360-0.090 2.275          
ATOM   2925  HB  VAL A 190       2.404  10.991  22.816 0.090 1.320          
ATOM   2926  CG1 VAL A 190       0.622  11.132  21.675-0.270 2.060          
ATOM   2927 1HG1 VAL A 190       0.110  10.581  20.888 0.090 1.320          
ATOM   2928 2HG1 VAL A 190      -0.118  11.476  22.398 0.090 1.320          
ATOM   2929 3HG1 VAL A 190       1.060  12.024  21.223 0.090 1.320          
ATOM   2930  CG2 VAL A 190       1.176   9.409  23.520-0.270 2.060          
ATOM   2931 1HG2 VAL A 190       0.877  10.028  24.366 0.090 1.320          
ATOM   2932 2HG2 VAL A 190       0.298   8.839  23.213 0.090 1.320          
ATOM   2933 3HG2 VAL A 190       1.889   8.687  23.896 0.090 1.320          
ATOM   2934  C   VAL A 190       2.928  10.222  20.174 0.510 2.000          
ATOM   2935  O   VAL A 190       2.225  10.229  19.154-0.510 1.700          
ATOM   2936  N   GLU A 191       4.044  10.949  20.263-0.470 1.850          
ATOM   2937  HN  GLU A 191       4.481  11.062  21.173 0.310 0.225          
ATOM   2938  CA  GLU A 191       4.457  11.777  19.136 0.070 2.275          
ATOM   2939  HA  GLU A 191       3.610  12.380  18.810 0.090 1.320          
ATOM   2940  CB  GLU A 191       5.654  12.660  19.415-0.180 2.175          
ATOM   2941  1HB GLU A 191       6.509  12.069  19.739 0.090 1.320          
ATOM   2942  2HB GLU A 191       5.948  13.193  18.509 0.090 1.320          
ATOM   2943  CG  GLU A 191       5.297  13.753  20.535-0.280 2.175          
ATOM   2944  1HG GLU A 191       5.166  13.275  21.504 0.090 1.320          
ATOM   2945  2HG GLU A 191       6.126  14.449  20.658 0.090 1.320          
ATOM   2946  CD  GLU A 191       4.053  14.564  20.284 0.620 2.000          
ATOM   2947  OE1 GLU A 191       4.139  15.804  19.956-0.760 1.700          
ATOM   2948  OE2 GLU A 191       2.903  14.001  20.452-0.760 1.700          
ATOM   2949  C   GLU A 191       4.799  10.927  17.920 0.510 2.000          
ATOM   2950  O   GLU A 191       4.451  11.282  16.788-0.510 1.700          
ATOM   2951  N   ARG A 192       5.458   9.788  18.132-0.470 1.850          
ATOM   2952  HN  ARG A 192       5.641   9.508  19.091 0.310 0.225          
ATOM   2953  CA  ARG A 192       5.734   8.900  17.008 0.070 2.275          
ATOM   2954  HA  ARG A 192       6.192   9.480  16.203 0.090 1.320          
ATOM   2955  CB  ARG A 192       6.717   7.759  17.416-0.180 2.175          
ATOM   2956  1HB ARG A 192       6.277   7.232  18.267 0.090 1.320          
ATOM   2957  2HB ARG A 192       6.773   7.003  16.628 0.090 1.320          
ATOM   2958  CG  ARG A 192       8.078   8.233  17.803-0.180 2.175          
ATOM   2959  1HG ARG A 192       7.988   9.217  18.248 0.090 1.320          
ATOM   2960  2HG ARG A 192       8.458   7.573  18.585 0.090 1.320          
ATOM   2961  CD  ARG A 192       9.045   8.225  16.577 0.200 2.175          
ATOM   2962  1HD ARG A 192       9.009   7.296  16.009 0.090 1.320          
ATOM   2963  2HD ARG A 192       8.805   9.034  15.884 0.090 1.320          
ATOM   2964  NE  ARG A 192      10.401   8.422  17.172-0.700 1.850          
ATOM   2965  HE  ARG A 192      10.546   9.415  17.343 0.440 0.225          
ATOM   2966  CZ  ARG A 192      11.231   7.549  17.774 0.640 2.000          
ATOM   2967  NH1 ARG A 192      10.903   6.253  17.727-0.800 1.850          
ATOM   2968 1HH1 ARG A 192      11.504   5.496  18.043 0.460 0.225          
ATOM   2969 2HH1 ARG A 192       9.993   5.937  17.359 0.460 0.225          
ATOM   2970  NH2 ARG A 192      12.394   7.910  18.158-0.800 1.850          
ATOM   2971 1HH2 ARG A 192      13.053   7.219  18.502 0.460 0.225          
ATOM   2972 2HH2 ARG A 192      12.784   8.768  17.795 0.460 0.225          
ATOM   2973  C   ARG A 192       4.456   8.302  16.439 0.510 2.000          
ATOM   2974  O   ARG A 192       4.318   8.165  15.218-0.510 1.700          
ATOM   2975  N   LEU A 193       3.517   7.930  17.306-0.470 1.850          
ATOM   2976  HN  LEU A 193       3.683   8.006  18.308 0.310 0.225          
ATOM   2977  CA  LEU A 193       2.246   7.387  16.841 0.070 2.275          
ATOM   2978  HA  LEU A 193       2.483   6.558  16.170 0.090 1.320          
ATOM   2979  CB  LEU A 193       1.290   6.789  17.966-0.180 2.175          
ATOM   2980  1HB LEU A 193       1.121   7.596  18.681 0.090 1.320          
ATOM   2981  2HB LEU A 193       0.306   6.594  17.535 0.090 1.320          
ATOM   2982  CG  LEU A 193       1.720   5.543  18.765-0.090 2.275          
ATOM   2983  HG  LEU A 193       2.784   5.647  18.983 0.090 1.320          
ATOM   2984  CD1 LEU A 193       1.040   5.380  20.082-0.270 2.060          
ATOM   2985 1HD1 LEU A 193       1.411   4.509  20.625 0.090 1.320          
ATOM   2986 2HD1 LEU A 193       1.192   6.250  20.722 0.090 1.320          
ATOM   2987 3HD1 LEU A 193      -0.037   5.253  19.966 0.090 1.320          
ATOM   2988  CD2 LEU A 193       1.548   4.247  17.950-0.270 2.060          
ATOM   2989 1HD2 LEU A 193       1.846   3.365  18.521 0.090 1.320          
ATOM   2990 2HD2 LEU A 193       0.514   4.111  17.643 0.090 1.320          
ATOM   2991 3HD2 LEU A 193       2.158   4.260  17.046 0.090 1.320          
ATOM   2992  C   LEU A 193       1.486   8.399  16.001 0.510 2.000          
ATOM   2993  O   LEU A 193       0.889   8.045  14.979-0.510 1.700          
ATOM   2994  N   LYS A 194       1.460   9.659  16.437-0.470 1.850          
ATOM   2995  HN  LYS A 194       1.898   9.901  17.327 0.310 0.225          
ATOM   2996  CA  LYS A 194       0.741  10.659  15.657 0.070 2.275          
ATOM   2997  HA  LYS A 194      -0.292  10.336  15.514 0.090 1.320          
ATOM   2998  CB  LYS A 194       0.759  12.055  16.414-0.180 2.175          
ATOM   2999  1HB LYS A 194       1.763  12.186  16.826 0.090 1.320          
ATOM   3000  2HB LYS A 194       0.657  12.858  15.681 0.090 1.320          
ATOM   3001  CG  LYS A 194      -0.290  12.279  17.502-0.180 2.175          
ATOM   3002  1HG LYS A 194      -1.252  12.549  17.071 0.090 1.320          
ATOM   3003  2HG LYS A 194      -0.441  11.336  18.034 0.090 1.320          
ATOM   3004  CD  LYS A 194       0.164  13.291  18.501-0.180 2.175          
ATOM   3005  1HD LYS A 194      -0.540  13.295  19.335 0.090 1.320          
ATOM   3006  2HD LYS A 194       1.099  12.924  18.935 0.090 1.320          
ATOM   3007  CE  LYS A 194       0.359  14.730  17.994 0.210 2.175          
ATOM   3008  1HE LYS A 194       1.005  14.742  17.115 0.050 1.320          
ATOM   3009  2HE LYS A 194      -0.586  15.201  17.720 0.050 1.320          
ATOM   3010  NZ  LYS A 194       1.019  15.483  19.022-0.300 1.850          
ATOM   3011  1HZ LYS A 194       1.798  14.942  19.444 0.330 0.225          
ATOM   3012  2HZ LYS A 194       1.470  16.320  18.682 0.330 0.225          
ATOM   3013  3HZ LYS A 194       0.426  15.714  19.801 0.330 0.225          
ATOM   3014  C   LYS A 194       1.362  10.844  14.278 0.510 2.000          
ATOM   3015  O   LYS A 194       0.648  11.098  13.303-0.510 1.700          
ATOM   3016  N   LEU A 195       2.682  10.708  14.176-0.470 1.850          
ATOM   3017  HN  LEU A 195       3.226  10.541  15.015 0.310 0.225          
ATOM   3018  CA  LEU A 195       3.347  10.722  12.876 0.070 2.275          
ATOM   3019  HA  LEU A 195       2.985  11.589  12.320 0.090 1.320          
ATOM   3020  CB  LEU A 195       4.882  10.849  13.071-0.180 2.175          
ATOM   3021  1HB LEU A 195       5.053  11.738  13.681 0.090 1.320          
ATOM   3022  2HB LEU A 195       5.257  10.013  13.661 0.090 1.320          
ATOM   3023  CG  LEU A 195       5.721  10.956  11.748-0.090 2.275          
ATOM   3024  HG  LEU A 195       5.800   9.982  11.266 0.090 1.320          
ATOM   3025  CD1 LEU A 195       5.110  11.997  10.718-0.270 2.060          
ATOM   3026 1HD1 LEU A 195       4.953  12.975  11.174 0.090 1.320          
ATOM   3027 2HD1 LEU A 195       5.777  12.140   9.866 0.090 1.320          
ATOM   3028 3HD1 LEU A 195       4.157  11.666  10.306 0.090 1.320          
ATOM   3029  CD2 LEU A 195       7.075  11.460  12.177-0.270 2.060          
ATOM   3030 1HD2 LEU A 195       7.544  10.786  12.894 0.090 1.320          
ATOM   3031 2HD2 LEU A 195       7.749  11.533  11.322 0.090 1.320          
ATOM   3032 3HD2 LEU A 195       7.024  12.452  12.629 0.090 1.320          
ATOM   3033  C   LEU A 195       3.028   9.468  12.068 0.510 2.000          
ATOM   3034  O   LEU A 195       2.736   9.543  10.870-0.510 1.700          
ATOM   3035  N   MET A 196       3.110   8.299  12.706-0.470 1.850          
ATOM   3036  HN  MET A 196       3.413   8.276  13.678 0.310 0.225          
ATOM   3037  CA  MET A 196       2.787   7.050  12.025 0.070 2.275          
ATOM   3038  HA  MET A 196       3.414   7.007  11.131 0.090 1.320          
ATOM   3039  CB  MET A 196       3.080   5.691  12.857-0.180 2.175          
ATOM   3040  1HB MET A 196       2.448   5.683  13.746 0.090 1.320          
ATOM   3041  2HB MET A 196       2.812   4.807  12.283 0.090 1.320          
ATOM   3042  CG  MET A 196       4.554   5.645  13.271-0.140 2.175          
ATOM   3043  1HG MET A 196       5.146   5.286  12.428 0.090 1.320          
ATOM   3044  2HG MET A 196       4.947   6.634  13.484 0.090 1.320          
ATOM   3045  SD  MET A 196       4.928   4.591  14.732-0.090 2.000          
ATOM   3046  CE  MET A 196       4.423   2.970  13.979-0.220 2.060          
ATOM   3047  1HE MET A 196       4.608   2.165  14.687 0.090 1.320          
ATOM   3048  2HE MET A 196       3.360   2.965  13.738 0.090 1.320          
ATOM   3049  3HE MET A 196       4.987   2.768  13.067 0.090 1.320          
ATOM   3050  C   MET A 196       1.350   7.061  11.525 0.510 2.000          
ATOM   3051  O   MET A 196       1.056   6.553  10.437-0.510 1.700          
ATOM   3052  N   ARG A 197       0.439   7.644  12.307-0.470 1.850          
ATOM   3053  HN  ARG A 197       0.706   7.937  13.246 0.310 0.225          
ATOM   3054  CA  ARG A 197      -0.948   7.749  11.870 0.070 2.275          
ATOM   3055  HA  ARG A 197      -1.284   6.744  11.600 0.090 1.320          
ATOM   3056  CB  ARG A 197      -1.934   8.282  12.999-0.180 2.175          
ATOM   3057  1HB ARG A 197      -2.035   7.520  13.763 0.090 1.320          
ATOM   3058  2HB ARG A 197      -1.463   9.133  13.491 0.090 1.320          
ATOM   3059  CG  ARG A 197      -3.290   8.674  12.489-0.180 2.175          
ATOM   3060  1HG ARG A 197      -3.238   9.509  11.787 0.090 1.320          
ATOM   3061  2HG ARG A 197      -3.689   7.841  11.904 0.090 1.320          
ATOM   3062  CD  ARG A 197      -4.338   9.018  13.593 0.200 2.175          
ATOM   3063  1HD ARG A 197      -5.328   9.179  13.159 0.090 1.320          
ATOM   3064  2HD ARG A 197      -4.407   8.215  14.328 0.090 1.320          
ATOM   3065  NE  ARG A 197      -3.812  10.282  14.200-0.700 1.850          
ATOM   3066  HE  ARG A 197      -3.046  10.712  13.693 0.440 0.225          
ATOM   3067  CZ  ARG A 197      -4.350  10.836  15.302 0.640 2.000          
ATOM   3068  NH1 ARG A 197      -5.344  10.241  15.967-0.800 1.850          
ATOM   3069 1HH1 ARG A 197      -5.743  10.605  16.823 0.460 0.225          
ATOM   3070 2HH1 ARG A 197      -5.788   9.409  15.600 0.460 0.225          
ATOM   3071  NH2 ARG A 197      -3.840  11.947  15.885-0.800 1.850          
ATOM   3072 1HH2 ARG A 197      -4.241  12.361  16.717 0.460 0.225          
ATOM   3073 2HH2 ARG A 197      -3.096  12.465  15.437 0.460 0.225          
ATOM   3074  C   ARG A 197      -1.058   8.597  10.614 0.510 2.000          
ATOM   3075  O   ARG A 197      -1.768   8.234   9.669-0.510 1.700          
ATOM   3076  N   ILE A 198      -0.337   9.714  10.574-0.470 1.850          
ATOM   3077  HN  ILE A 198       0.278   9.951  11.342 0.310 0.225          
ATOM   3078  CA  ILE A 198      -0.383  10.576   9.402 0.070 2.275          
ATOM   3079  HA  ILE A 198      -1.422  10.786   9.133 0.090 1.320          
ATOM   3080  CB  ILE A 198       0.410  11.887   9.596-0.090 2.275          
ATOM   3081  HB  ILE A 198       1.295  11.707  10.209 0.090 1.320          
ATOM   3082  CG2 ILE A 198       0.853  12.582   8.252-0.270 2.060          
ATOM   3083 1HG2 ILE A 198       1.228  13.587   8.442 0.090 1.320          
ATOM   3084 2HG2 ILE A 198       1.666  12.059   7.746 0.090 1.320          
ATOM   3085 3HG2 ILE A 198       0.022  12.682   7.552 0.090 1.320          
ATOM   3086  CG1 ILE A 198      -0.632  12.780  10.376-0.180 2.175          
ATOM   3087 1HG1 ILE A 198      -1.403  13.146   9.695 0.090 1.320          
ATOM   3088 2HG1 ILE A 198      -1.151  12.193  11.135 0.090 1.320          
ATOM   3089  CD1 ILE A 198       0.030  13.975  11.112-0.270 2.060          
ATOM   3090  HD1 ILE A 198       0.775  13.631  11.830 0.090 1.320          
ATOM   3091  HD2 ILE A 198       0.527  14.649  10.414 0.090 1.320          
ATOM   3092  HD3 ILE A 198      -0.711  14.562  11.654 0.090 1.320          
ATOM   3093  C   ILE A 198       0.227   9.864   8.201 0.510 2.000          
ATOM   3094  O   ILE A 198      -0.369   9.818   7.118-0.510 1.700          
ATOM   3095  N   VAL A 199       1.400   9.250   8.389-0.470 1.850          
ATOM   3096  HN  VAL A 199       1.864   9.313   9.293 0.310 0.225          
ATOM   3097  CA  VAL A 199       2.062   8.559   7.283 0.070 2.275          
ATOM   3098  HA  VAL A 199       2.153   9.254   6.445 0.090 1.320          
ATOM   3099  CB  VAL A 199       3.478   7.989   7.636-0.090 2.275          
ATOM   3100  HB  VAL A 199       3.415   7.468   8.594 0.090 1.320          
ATOM   3101  CG1 VAL A 199       4.026   7.035   6.644-0.270 2.060          
ATOM   3102 1HG1 VAL A 199       3.482   6.092   6.568 0.090 1.320          
ATOM   3103 2HG1 VAL A 199       4.062   7.498   5.667 0.090 1.320          
ATOM   3104 3HG1 VAL A 199       5.051   6.760   6.896 0.090 1.320          
ATOM   3105  CG2 VAL A 199       4.422   9.217   7.799-0.270 2.060          
ATOM   3106 1HG2 VAL A 199       5.422   8.908   8.104 0.090 1.320          
ATOM   3107 2HG2 VAL A 199       4.523   9.775   6.867 0.090 1.320          
ATOM   3108 3HG2 VAL A 199       4.059   9.910   8.558 0.090 1.320          
ATOM   3109  C   VAL A 199       1.213   7.397   6.792 0.510 2.000          
ATOM   3110  O   VAL A 199       1.148   7.114   5.589-0.510 1.700          
ATOM   3111  N   PHE A 200       0.544   6.708   7.717-0.470 1.850          
ATOM   3112  HN  PHE A 200       0.670   6.920   8.704 0.310 0.225          
ATOM   3113  CA  PHE A 200      -0.318   5.603   7.330 0.070 2.275          
ATOM   3114  HA  PHE A 200       0.244   4.845   6.779 0.090 1.320          
ATOM   3115  CB  PHE A 200      -0.904   4.998   8.696-0.180 2.175          
ATOM   3116  1HB PHE A 200      -0.122   4.482   9.240 0.090 1.320          
ATOM   3117  2HB PHE A 200      -1.281   5.781   9.348 0.090 1.320          
ATOM   3118  CG  PHE A 200      -2.103   3.936   8.451 0.000 1.992          
ATOM   3119  CD1 PHE A 200      -3.324   3.975   9.198-0.115 1.992          
ATOM   3120  HD1 PHE A 200      -3.488   4.774   9.904 0.115 1.358          
ATOM   3121  CE1 PHE A 200      -4.244   2.887   9.171-0.115 1.992          
ATOM   3122  HE1 PHE A 200      -5.128   2.952   9.782 0.115 1.358          
ATOM   3123  CZ  PHE A 200      -3.994   1.754   8.393-0.115 1.992          
ATOM   3124  HZ  PHE A 200      -4.677   0.917   8.371 0.115 1.358          
ATOM   3125  CD2 PHE A 200      -1.967   2.854   7.558-0.115 1.992          
ATOM   3126  HD2 PHE A 200      -1.081   2.777   6.947 0.115 1.358          
ATOM   3127  CE2 PHE A 200      -2.871   1.781   7.575-0.115 1.992          
ATOM   3128  HE2 PHE A 200      -2.684   0.937   6.928 0.115 1.358          
ATOM   3129  C   PHE A 200      -1.474   6.100   6.471 0.510 2.000          
ATOM   3130  O   PHE A 200      -1.698   5.602   5.361-0.510 1.700          
ATOM   3131  N   TYR A 201      -2.194   7.116   6.949-0.470 1.850          
ATOM   3132  HN  TYR A 201      -1.941   7.536   7.838 0.310 0.225          
ATOM   3133  CA  TYR A 201      -3.425   7.507   6.270 0.070 2.275          
ATOM   3134  HA  TYR A 201      -4.009   6.622   6.000 0.090 1.320          
ATOM   3135  CB  TYR A 201      -4.205   8.478   7.204-0.180 2.175          
ATOM   3136  1HB TYR A 201      -3.638   8.781   8.082 0.090 1.320          
ATOM   3137  2HB TYR A 201      -4.500   9.405   6.704 0.090 1.320          
ATOM   3138  CG  TYR A 201      -5.441   7.738   7.622 0.000 1.992          
ATOM   3139  CD1 TYR A 201      -6.699   8.121   7.218-0.115 1.992          
ATOM   3140  HD1 TYR A 201      -6.774   9.021   6.627 0.115 1.358          
ATOM   3141  CE1 TYR A 201      -7.935   7.451   7.500-0.115 1.992          
ATOM   3142  HE1 TYR A 201      -8.887   7.822   7.148 0.115 1.358          
ATOM   3143  CZ  TYR A 201      -7.817   6.289   8.295 0.110 1.992          
ATOM   3144  OH  TYR A 201      -9.003   5.670   8.696-0.540 1.770          
ATOM   3145  HH  TYR A 201      -8.914   4.816   9.106 0.430 0.225          
ATOM   3146  CD2 TYR A 201      -5.358   6.530   8.354-0.115 1.992          
ATOM   3147  HD2 TYR A 201      -4.387   6.191   8.659 0.115 1.358          
ATOM   3148  CE2 TYR A 201      -6.505   5.890   8.762-0.115 1.992          
ATOM   3149  HE2 TYR A 201      -6.415   5.015   9.388 0.115 1.358          
ATOM   3150  C   TYR A 201      -3.154   8.266   4.980 0.510 2.000          
ATOM   3151  O   TYR A 201      -3.869   8.077   3.991-0.510 1.700          
ATOM   3152  N   VAL A 202      -2.112   9.092   4.943-0.470 1.850          
ATOM   3153  HN  VAL A 202      -1.527   9.232   5.763 0.310 0.225          
ATOM   3154  CA  VAL A 202      -1.818   9.820   3.713 0.070 2.275          
ATOM   3155  HA  VAL A 202      -2.732  10.333   3.401 0.090 1.320          
ATOM   3156  CB  VAL A 202      -0.743  10.864   3.908-0.090 2.275          
ATOM   3157  HB  VAL A 202       0.122  10.408   4.394 0.090 1.320          
ATOM   3158  CG1 VAL A 202      -0.275  11.447   2.578-0.270 2.060          
ATOM   3159 1HG1 VAL A 202       0.310  10.743   1.985 0.090 1.320          
ATOM   3160 2HG1 VAL A 202      -1.114  11.786   1.967 0.090 1.320          
ATOM   3161 3HG1 VAL A 202       0.368  12.312   2.746 0.090 1.320          
ATOM   3162  CG2 VAL A 202      -1.400  11.918   4.929-0.270 2.060          
ATOM   3163 1HG2 VAL A 202      -2.260  12.417   4.480 0.090 1.320          
ATOM   3164 2HG2 VAL A 202      -1.737  11.477   5.865 0.090 1.320          
ATOM   3165 3HG2 VAL A 202      -0.679  12.695   5.184 0.090 1.320          
ATOM   3166  C   VAL A 202      -1.506   8.846   2.584 0.510 2.000          
ATOM   3167  O   VAL A 202      -2.057   8.948   1.480-0.510 1.700          
ATOM   3168  N   SER A 203      -0.673   7.843   2.862-0.470 1.850          
ATOM   3169  HN  SER A 203      -0.343   7.711   3.807 0.310 0.225          
ATOM   3170  CA  SER A 203      -0.265   6.926   1.805 0.070 2.275          
ATOM   3171  HA  SER A 203      -0.095   7.506   0.894 0.090 1.320          
ATOM   3172  CB  SER A 203       1.098   6.240   2.115 0.050 2.175          
ATOM   3173  1HB SER A 203       1.349   5.509   1.345 0.090 1.320          
ATOM   3174  2HB SER A 203       1.892   6.979   2.162 0.090 1.320          
ATOM   3175  OG  SER A 203       0.941   5.596   3.365-0.660 1.770          
ATOM   3176  HG1 SER A 203       1.007   6.225   4.088 0.430 0.225          
ATOM   3177  C   SER A 203      -1.377   5.944   1.458 0.510 2.000          
ATOM   3178  O   SER A 203      -1.714   5.777   0.281-0.510 1.700          
ATOM   3179  N   TRP A 204      -1.969   5.297   2.463-0.470 1.850          
ATOM   3180  HN  TRP A 204      -1.660   5.453   3.420 0.310 0.225          
ATOM   3181  CA  TRP A 204      -2.992   4.292   2.185 0.070 2.275          
ATOM   3182  HA  TRP A 204      -2.557   3.545   1.516 0.090 1.320          
ATOM   3183  CB  TRP A 204      -3.437   3.587   3.440-0.180 2.175          
ATOM   3184  1HB TRP A 204      -3.509   4.273   4.281 0.090 1.320          
ATOM   3185  2HB TRP A 204      -4.435   3.168   3.309 0.090 1.320          
ATOM   3186  CG  TRP A 204      -2.488   2.383   3.804-0.030 1.992          
ATOM   3187  CD1 TRP A 204      -1.181   2.441   4.310 0.035 1.992          
ATOM   3188  HD1 TRP A 204      -0.659   3.374   4.470 0.115 1.358          
ATOM   3189  NE1 TRP A 204      -0.747   1.216   4.739-0.610 1.850          
ATOM   3190  HE1 TRP A 204       0.087   1.050   5.323 0.380 0.225          
ATOM   3191  CE2 TRP A 204      -1.762   0.280   4.471 0.130 1.800          
ATOM   3192  CD2 TRP A 204      -2.783   0.989   3.806-0.020 1.800          
ATOM   3193  CE3 TRP A 204      -3.894   0.289   3.401-0.115 1.992          
ATOM   3194  HE3 TRP A 204      -4.719   0.814   2.945 0.115 1.358          
ATOM   3195  CZ3 TRP A 204      -3.950  -1.073   3.546-0.115 1.992          
ATOM   3196  HZ3 TRP A 204      -4.806  -1.614   3.167 0.115 1.358          
ATOM   3197  CZ2 TRP A 204      -1.798  -1.074   4.797-0.115 1.992          
ATOM   3198  HZ2 TRP A 204      -1.003  -1.564   5.327 0.115 1.358          
ATOM   3199  CH2 TRP A 204      -2.870  -1.803   4.126-0.115 1.992          
ATOM   3200  HH2 TRP A 204      -2.921  -2.879   4.200 0.115 1.358          
ATOM   3201  C   TRP A 204      -4.161   4.894   1.422 0.510 2.000          
ATOM   3202  O   TRP A 204      -4.630   4.324   0.433-0.510 1.700          
ATOM   3203  N   MET A 205      -4.643   6.055   1.865-0.470 1.850          
ATOM   3204  HN  MET A 205      -4.200   6.548   2.635 0.310 0.225          
ATOM   3205  CA  MET A 205      -5.754   6.685   1.168 0.070 2.275          
ATOM   3206  HA  MET A 205      -6.608   6.016   1.066 0.090 1.320          
ATOM   3207  CB  MET A 205      -6.106   7.946   1.982-0.180 2.175          
ATOM   3208  1HB MET A 205      -5.250   8.580   2.197 0.090 1.320          
ATOM   3209  2HB MET A 205      -6.722   8.578   1.342 0.090 1.320          
ATOM   3210  CG  MET A 205      -6.958   7.592   3.191-0.140 2.175          
ATOM   3211  1HG MET A 205      -7.759   6.903   2.921 0.090 1.320          
ATOM   3212  2HG MET A 205      -6.350   7.083   3.940 0.090 1.320          
ATOM   3213  SD  MET A 205      -7.726   9.086   3.988-0.090 2.000          
ATOM   3214  CE  MET A 205      -8.886   9.524   2.663-0.220 2.060          
ATOM   3215  1HE MET A 205      -8.371   9.950   1.802 0.090 1.320          
ATOM   3216  2HE MET A 205      -9.458   8.655   2.339 0.090 1.320          
ATOM   3217  3HE MET A 205      -9.588  10.275   3.025 0.090 1.320          
ATOM   3218  C   MET A 205      -5.370   7.179  -0.217 0.510 2.000          
ATOM   3219  O   MET A 205      -6.252   7.365  -1.058-0.510 1.700          
ATOM   3220  N   ALA A 206      -4.081   7.375  -0.486-0.470 1.850          
ATOM   3221  HN  ALA A 206      -3.376   7.214   0.223 0.310 0.225          
ATOM   3222  CA  ALA A 206      -3.684   7.843  -1.809 0.070 2.275          
ATOM   3223  HA  ALA A 206      -4.266   8.732  -2.063 0.090 1.320          
ATOM   3224  CB  ALA A 206      -2.201   8.208  -1.825-0.270 2.060          
ATOM   3225  1HB ALA A 206      -1.920   8.618  -2.796 0.090 1.320          
ATOM   3226  2HB ALA A 206      -1.971   8.969  -1.080 0.090 1.320          
ATOM   3227  3HB ALA A 206      -1.557   7.349  -1.647 0.090 1.320          
ATOM   3228  C   ALA A 206      -3.938   6.782  -2.874 0.510 2.000          
ATOM   3229  O   ALA A 206      -4.313   7.115  -4.006-0.510 1.700          
ATOM   3230  N   TYR A 207      -3.757   5.499  -2.533-0.470 1.850          
ATOM   3231  HN  TYR A 207      -3.502   5.283  -1.578 0.310 0.225          
ATOM   3232  CA  TYR A 207      -3.867   4.439  -3.537 0.070 2.275          
ATOM   3233  HA  TYR A 207      -3.172   4.731  -4.328 0.090 1.320          
ATOM   3234  CB  TYR A 207      -3.468   3.024  -3.174-0.180 2.175          
ATOM   3235  1HB TYR A 207      -4.025   2.712  -2.290 0.090 1.320          
ATOM   3236  2HB TYR A 207      -3.773   2.331  -3.962 0.090 1.320          
ATOM   3237  CG  TYR A 207      -2.022   2.788  -2.890 0.000 1.992          
ATOM   3238  CD1 TYR A 207      -1.219   2.067  -3.776-0.115 1.992          
ATOM   3239  HD1 TYR A 207      -1.648   1.691  -4.686 0.115 1.358          
ATOM   3240  CE1 TYR A 207       0.031   1.672  -3.400-0.115 1.992          
ATOM   3241  HE1 TYR A 207       0.571   1.013  -4.060 0.115 1.358          
ATOM   3242  CZ  TYR A 207       0.654   2.140  -2.305 0.110 1.992          
ATOM   3243  OH  TYR A 207       1.988   1.780  -1.827-0.540 1.770          
ATOM   3244  HH  TYR A 207       2.544   1.424  -2.508 0.430 0.225          
ATOM   3245  CD2 TYR A 207      -1.389   3.279  -1.695-0.115 1.992          
ATOM   3246  HD2 TYR A 207      -1.983   3.830  -0.988 0.115 1.358          
ATOM   3247  CE2 TYR A 207       0.000   2.968  -1.381-0.115 1.992          
ATOM   3248  HE2 TYR A 207       0.465   3.310  -0.468 0.115 1.358          
ATOM   3249  C   TYR A 207      -5.228   4.401  -4.223 0.510 2.000          
ATOM   3250  O   TYR A 207      -5.268   4.303  -5.462-0.510 1.700          
ATOM   3251  N   PRO A 208      -6.362   4.449  -3.513-0.290 1.850          
ATOM   3252  CD  PRO A 208      -6.577   4.135  -2.122 0.000 2.175          
ATOM   3253  1HD PRO A 208      -6.369   3.080  -1.945 0.090 1.320          
ATOM   3254  2HD PRO A 208      -5.918   4.714  -1.493 0.090 1.320          
ATOM   3255  CA  PRO A 208      -7.639   4.544  -4.236 0.020 2.275          
ATOM   3256  HA  PRO A 208      -7.756   3.709  -4.923 0.090 1.320          
ATOM   3257  CB  PRO A 208      -8.729   4.418  -3.104-0.180 2.175          
ATOM   3258  1HB PRO A 208      -9.238   3.472  -3.227 0.090 1.320          
ATOM   3259  2HB PRO A 208      -9.503   5.183  -3.191 0.090 1.320          
ATOM   3260  CG  PRO A 208      -8.048   4.481  -1.751-0.180 2.175          
ATOM   3261  1HG PRO A 208      -8.474   3.787  -1.029 0.090 1.320          
ATOM   3262  2HG PRO A 208      -8.110   5.491  -1.343 0.090 1.320          
ATOM   3263  C   PRO A 208      -7.744   5.812  -5.051 0.510 2.000          
ATOM   3264  O   PRO A 208      -8.246   5.779  -6.182-0.510 1.700          
ATOM   3265  N   ILE A 209      -7.271   6.939  -4.516-0.470 1.850          
ATOM   3266  HN  ILE A 209      -6.830   6.928  -3.606 0.310 0.225          
ATOM   3267  CA  ILE A 209      -7.274   8.166  -5.304 0.070 2.275          
ATOM   3268  HA  ILE A 209      -8.297   8.294  -5.670 0.090 1.320          
ATOM   3269  CB  ILE A 209      -6.984   9.386  -4.451-0.090 2.275          
ATOM   3270  HB  ILE A 209      -5.963   9.311  -4.073 0.090 1.320          
ATOM   3271  CG2 ILE A 209      -7.063  10.634  -5.319-0.270 2.060          
ATOM   3272 1HG2 ILE A 209      -6.334  10.625  -6.129 0.090 1.320          
ATOM   3273 2HG2 ILE A 209      -8.052  10.754  -5.764 0.090 1.320          
ATOM   3274 3HG2 ILE A 209      -6.848  11.536  -4.748 0.090 1.320          
ATOM   3275  CG1 ILE A 209      -7.941   9.425  -3.238-0.180 2.175          
ATOM   3276 1HG1 ILE A 209      -8.973   9.332  -3.582 0.090 1.320          
ATOM   3277 2HG1 ILE A 209      -7.774   8.567  -2.590 0.090 1.320          
ATOM   3278  CD1 ILE A 209      -7.830  10.717  -2.364-0.270 2.060          
ATOM   3279  HD1 ILE A 209      -8.446  10.627  -1.469 0.090 1.320          
ATOM   3280  HD2 ILE A 209      -6.803  10.886  -2.040 0.090 1.320          
ATOM   3281  HD3 ILE A 209      -8.172  11.603  -2.899 0.090 1.320          
ATOM   3282  C   ILE A 209      -6.438   7.977  -6.559 0.510 2.000          
ATOM   3283  O   ILE A 209      -6.884   8.280  -7.671-0.510 1.700          
ATOM   3284  N   LEU A 210      -5.232   7.420  -6.410-0.470 1.850          
ATOM   3285  HN  LEU A 210      -4.878   7.214  -5.471 0.310 0.225          
ATOM   3286  CA  LEU A 210      -4.401   7.208  -7.586 0.070 2.275          
ATOM   3287  HA  LEU A 210      -4.264   8.149  -8.116 0.090 1.320          
ATOM   3288  CB  LEU A 210      -3.061   6.577  -7.159-0.180 2.175          
ATOM   3289  1HB LEU A 210      -3.250   5.706  -6.531 0.090 1.320          
ATOM   3290  2HB LEU A 210      -2.551   6.178  -8.040 0.090 1.320          
ATOM   3291  CG  LEU A 210      -2.103   7.504  -6.461-0.090 2.275          
ATOM   3292  HG  LEU A 210      -2.606   7.930  -5.594 0.090 1.320          
ATOM   3293  CD1 LEU A 210      -0.822   6.789  -5.915-0.270 2.060          
ATOM   3294 1HD1 LEU A 210      -0.178   7.482  -5.373 0.090 1.320          
ATOM   3295 2HD1 LEU A 210      -1.081   5.981  -5.230 0.090 1.320          
ATOM   3296 3HD1 LEU A 210      -0.240   6.361  -6.732 0.090 1.320          
ATOM   3297  CD2 LEU A 210      -1.752   8.719  -7.410-0.270 2.060          
ATOM   3298 1HD2 LEU A 210      -1.325   8.384  -8.357 0.090 1.320          
ATOM   3299 2HD2 LEU A 210      -2.605   9.359  -7.627 0.090 1.320          
ATOM   3300 3HD2 LEU A 210      -1.023   9.371  -6.932 0.090 1.320          
ATOM   3301  C   LEU A 210      -5.076   6.264  -8.564 0.510 2.000          
ATOM   3302  O   LEU A 210      -5.104   6.523  -9.770-0.510 1.700          
ATOM   3303  N   TRP A 211      -5.646   5.174  -8.061-0.470 1.850          
ATOM   3304  HN  TRP A 211      -5.575   4.985  -7.061 0.310 0.225          
ATOM   3305  CA  TRP A 211      -6.262   4.192  -8.944 0.070 2.275          
ATOM   3306  HA  TRP A 211      -5.510   3.849  -9.656 0.090 1.320          
ATOM   3307  CB  TRP A 211      -6.757   2.981  -8.122-0.180 2.175          
ATOM   3308  1HB TRP A 211      -5.911   2.633  -7.531 0.090 1.320          
ATOM   3309  2HB TRP A 211      -7.529   3.284  -7.414 0.090 1.320          
ATOM   3310  CG  TRP A 211      -7.239   1.809  -8.892-0.030 1.992          
ATOM   3311  CD1 TRP A 211      -6.596   0.770  -9.477 0.035 1.992          
ATOM   3312  HD1 TRP A 211      -5.527   0.652  -9.378 0.115 1.358          
ATOM   3313  NE1 TRP A 211      -7.382  -0.157 -10.044-0.610 1.850          
ATOM   3314  HE1 TRP A 211      -7.102  -1.013 -10.523 0.380 0.225          
ATOM   3315  CE2 TRP A 211      -8.710   0.368 -10.007 0.130 1.800          
ATOM   3316  CD2 TRP A 211      -8.591   1.673  -9.403-0.020 1.800          
ATOM   3317  CE3 TRP A 211      -9.731   2.547  -9.391-0.115 1.992          
ATOM   3318  HE3 TRP A 211      -9.713   3.504  -8.899 0.115 1.358          
ATOM   3319  CZ3 TRP A 211     -10.945   2.095 -10.034-0.115 1.992          
ATOM   3320  HZ3 TRP A 211     -11.821   2.729 -10.061 0.115 1.358          
ATOM   3321  CZ2 TRP A 211      -9.898  -0.087 -10.537-0.115 1.992          
ATOM   3322  HZ2 TRP A 211      -9.970  -1.056 -11.004 0.115 1.358          
ATOM   3323  CH2 TRP A 211     -10.979   0.799 -10.587-0.115 1.992          
ATOM   3324  HH2 TRP A 211     -11.892   0.467 -11.061 0.115 1.358          
ATOM   3325  C   TRP A 211      -7.418   4.792  -9.736 0.510 2.000          
ATOM   3326  O   TRP A 211      -7.551   4.530 -10.936-0.510 1.700          
ATOM   3327  N   SER A 212      -8.267   5.597  -9.083-0.470 1.850          
ATOM   3328  HN  SER A 212      -8.110   5.796  -8.099 0.310 0.225          
ATOM   3329  CA  SER A 212      -9.405   6.202  -9.774 0.070 2.275          
ATOM   3330  HA  SER A 212      -9.980   5.402 -10.246 0.090 1.320          
ATOM   3331  CB  SER A 212     -10.327   6.978  -8.920 0.050 2.175          
ATOM   3332  1HB SER A 212      -9.835   7.843  -8.468 0.090 1.320          
ATOM   3333  2HB SER A 212     -11.175   7.352  -9.499 0.090 1.320          
ATOM   3334  OG  SER A 212     -10.807   6.112  -7.904-0.660 1.770          
ATOM   3335  HG1 SER A 212     -10.098   5.931  -7.295 0.430 0.225          
ATOM   3336  C   SER A 212      -8.953   7.119 -10.901 0.510 2.000          
ATOM   3337  O   SER A 212      -9.596   7.182 -11.954-0.510 1.700          
ATOM   3338  N   PHE A 213      -7.864   7.855 -10.690-0.470 1.850          
ATOM   3339  HN  PHE A 213      -7.409   7.812  -9.784 0.310 0.225          
ATOM   3340  CA  PHE A 213      -7.379   8.804 -11.685 0.070 2.275          
ATOM   3341  HA  PHE A 213      -8.194   9.211 -12.284 0.090 1.320          
ATOM   3342  CB  PHE A 213      -6.564   9.907 -11.009-0.180 2.175          
ATOM   3343  1HB PHE A 213      -5.797   9.473 -10.364 0.090 1.320          
ATOM   3344  2HB PHE A 213      -6.034  10.517 -11.744 0.090 1.320          
ATOM   3345  CG  PHE A 213      -7.421  10.893 -10.218 0.000 1.992          
ATOM   3346  CD1 PHE A 213      -8.569  11.418 -10.750-0.115 1.992          
ATOM   3347  HD1 PHE A 213      -8.964  11.103 -11.703 0.115 1.358          
ATOM   3348  CE1 PHE A 213      -9.280  12.352 -10.010-0.115 1.992          
ATOM   3349  HE1 PHE A 213     -10.210  12.731 -10.409 0.115 1.358          
ATOM   3350  CZ  PHE A 213      -8.809  12.865  -8.794-0.115 1.992          
ATOM   3351  HZ  PHE A 213      -9.370  13.613  -8.252 0.115 1.358          
ATOM   3352  CD2 PHE A 213      -6.826  11.397  -8.992-0.115 1.992          
ATOM   3353  HD2 PHE A 213      -5.885  11.024  -8.614 0.115 1.358          
ATOM   3354  CE2 PHE A 213      -7.559  12.363  -8.290-0.115 1.992          
ATOM   3355  HE2 PHE A 213      -7.172  12.751  -7.360 0.115 1.358          
ATOM   3356  C   PHE A 213      -6.386   8.197 -12.660 0.510 2.000          
ATOM   3357  O   PHE A 213      -6.139   8.790 -13.715-0.510 1.700          
ATOM   3358  N   SER A 214      -5.809   7.045 -12.340-0.470 1.850          
ATOM   3359  HN  SER A 214      -6.044   6.610 -11.455 0.310 0.225          
ATOM   3360  CA  SER A 214      -4.789   6.451 -13.192 0.070 2.275          
ATOM   3361  HA  SER A 214      -4.167   7.226 -13.646 0.090 1.320          
ATOM   3362  CB  SER A 214      -3.937   5.537 -12.412 0.050 2.175          
ATOM   3363  1HB SER A 214      -4.516   4.783 -11.874 0.090 1.320          
ATOM   3364  2HB SER A 214      -3.186   5.023 -13.014 0.090 1.320          
ATOM   3365  OG  SER A 214      -3.240   6.408 -11.506-0.660 1.770          
ATOM   3366  HG1 SER A 214      -3.893   6.688 -10.854 0.430 0.225          
ATOM   3367  C   SER A 214      -5.451   5.705 -14.347 0.510 2.000          
ATOM   3368  O   SER A 214      -6.670   5.754 -14.535-0.510 1.700          
ATOM   3369  N   SER A 215      -4.640   4.968 -15.114-0.470 1.850          
ATOM   3370  HN  SER A 215      -3.651   4.895 -14.929 0.310 0.225          
ATOM   3371  CA  SER A 215      -5.106   4.302 -16.328 0.070 2.275          
ATOM   3372  HA  SER A 215      -5.659   5.001 -16.919 0.090 1.320          
ATOM   3373  CB  SER A 215      -3.952   3.673 -17.163 0.050 2.175          
ATOM   3374  1HB SER A 215      -4.340   3.056 -17.979 0.090 1.320          
ATOM   3375  2HB SER A 215      -3.327   4.451 -17.603 0.090 1.320          
ATOM   3376  OG  SER A 215      -3.209   2.883 -16.231-0.660 1.770          
ATOM   3377  HG1 SER A 215      -2.540   2.394 -16.698 0.430 0.225          
ATOM   3378  C   SER A 215      -6.186   3.256 -16.064 0.510 2.000          
ATOM   3379  O   SER A 215      -6.909   2.887 -16.996-0.510 1.700          
ATOM   3380  N   THR A 216      -6.300   2.756 -14.831-0.470 1.850          
ATOM   3381  HN  THR A 216      -5.713   3.069 -14.077 0.310 0.225          
ATOM   3382  CA  THR A 216      -7.277   1.713 -14.527 0.070 2.275          
ATOM   3383  HA  THR A 216      -7.238   0.930 -15.290 0.090 1.320          
ATOM   3384  CB  THR A 216      -6.881   1.149 -13.150 0.140 2.275          
ATOM   3385  HB  THR A 216      -7.716   0.641 -12.660 0.090 1.320          
ATOM   3386  OG1 THR A 216      -6.284   2.162 -12.307-0.660 1.770          
ATOM   3387  HG1 THR A 216      -6.991   2.637 -11.866 0.430 0.225          
ATOM   3388  CG2 THR A 216      -5.745   0.185 -13.412-0.270 2.060          
ATOM   3389 1HG2 THR A 216      -6.084  -0.651 -14.027 0.090 1.320          
ATOM   3390 2HG2 THR A 216      -4.903   0.641 -13.934 0.090 1.320          
ATOM   3391 3HG2 THR A 216      -5.379  -0.251 -12.482 0.090 1.320          
ATOM   3392  C   THR A 216      -8.698   2.255 -14.558 0.510 2.000          
ATOM   3393  O   THR A 216      -9.571   1.694 -15.229-0.510 1.700          
ATOM   3394  N   GLY A 217      -8.956   3.337 -13.826-0.470 1.850          
ATOM   3395  HN  GLY A 217      -8.204   3.840 -13.379 0.310 0.225          
ATOM   3396  CA  GLY A 217     -10.304   3.855 -13.723-0.020 2.175          
ATOM   3397  1HA GLY A 217     -10.420   4.274 -12.723 0.090 1.320          
ATOM   3398  2HA GLY A 217     -11.050   3.059 -13.782 0.090 1.320          
ATOM   3399  C   GLY A 217     -10.680   4.947 -14.705 0.510 2.000          
ATOM   3400  O   GLY A 217     -11.672   4.799 -15.425-0.510 1.700          
ATOM   3401  N   ALA A 218      -9.899   6.031 -14.778-0.470 1.850          
ATOM   3402  HN  ALA A 218      -9.123   6.128 -14.139 0.310 0.225          
ATOM   3403  CA  ALA A 218     -10.258   7.169 -15.627 0.070 2.275          
ATOM   3404  HA  ALA A 218     -11.083   6.933 -16.303 0.090 1.320          
ATOM   3405  CB  ALA A 218     -10.718   8.362 -14.678-0.270 2.060          
ATOM   3406  1HB ALA A 218      -9.899   8.723 -14.057 0.090 1.320          
ATOM   3407  2HB ALA A 218     -11.079   9.206 -15.268 0.090 1.320          
ATOM   3408  3HB ALA A 218     -11.531   8.051 -14.022 0.090 1.320          
ATOM   3409  C   ALA A 218      -9.144   7.692 -16.519 0.510 2.000          
ATOM   3410  O   ALA A 218      -9.426   8.528 -17.386-0.510 1.700          
ATOM   3411  N   CYX A 219      -7.897   7.269 -16.314-0.470 1.850          
ATOM   3412  HN  CYX A 219      -7.684   6.524 -15.686 0.310 0.225          
ATOM   3413  CA  CYX A 219      -6.710   7.790 -16.993 0.070 2.275          
ATOM   3414  HA  CYX A 219      -5.855   7.628 -16.352 0.090 1.320          
ATOM   3415  CB  CYX A 219      -6.387   7.029 -18.304-0.100 2.175          
ATOM   3416  1HB CYX A 219      -6.139   7.688 -19.163 0.090 1.320          
ATOM   3417  2HB CYX A 219      -5.424   6.504 -18.125 0.090 1.320          
ATOM   3418  SG  CYX A 219      -7.681   5.824 -18.811-0.080 1.975          
ATOM   3419  C   CYX A 219      -6.772   9.294 -17.242 0.510 2.000          
ATOM   3420  O   CYX A 219      -6.747   9.746 -18.389-0.510 1.700          
ATOM   3421  N   ILE A 220      -6.807  10.081 -16.167-0.470 1.850          
ATOM   3422  HN  ILE A 220      -6.858   9.664 -15.242 0.310 0.225          
ATOM   3423  CA  ILE A 220      -6.568  11.513 -16.297 0.070 2.275          
ATOM   3424  HA  ILE A 220      -6.748  11.837 -17.325 0.090 1.320          
ATOM   3425  CB  ILE A 220      -7.450  12.429 -15.462-0.090 2.275          
ATOM   3426  HB  ILE A 220      -7.210  13.444 -15.790 0.090 1.320          
ATOM   3427  CG2 ILE A 220      -8.927  12.171 -15.852-0.270 2.060          
ATOM   3428 1HG2 ILE A 220      -9.291  11.223 -15.454 0.090 1.320          
ATOM   3429 2HG2 ILE A 220      -9.598  12.958 -15.510 0.090 1.320          
ATOM   3430 3HG2 ILE A 220      -9.050  12.121 -16.935 0.090 1.320          
ATOM   3431  CG1 ILE A 220      -7.236  12.366 -14.012-0.180 2.175          
ATOM   3432 1HG1 ILE A 220      -7.535  11.397 -13.611 0.090 1.320          
ATOM   3433 2HG1 ILE A 220      -6.187  12.504 -13.749 0.090 1.320          
ATOM   3434  CD1 ILE A 220      -8.030  13.497 -13.368-0.270 2.060          
ATOM   3435  HD1 ILE A 220      -9.104  13.312 -13.374 0.090 1.320          
ATOM   3436  HD2 ILE A 220      -7.744  13.610 -12.322 0.090 1.320          
ATOM   3437  HD3 ILE A 220      -7.847  14.461 -13.845 0.090 1.320          
ATOM   3438  C   ILE A 220      -5.093  11.806 -16.077 0.510 2.000          
ATOM   3439  O   ILE A 220      -4.633  12.918 -16.373-0.510 1.700          
ATOM   3440  N   MET A 221      -4.331  10.825 -15.588-0.470 1.850          
ATOM   3441  HN  MET A 221      -4.772   9.943 -15.362 0.310 0.225          
ATOM   3442  CA  MET A 221      -2.891  10.915 -15.406 0.070 2.275          
ATOM   3443  HA  MET A 221      -2.507  11.771 -15.966 0.090 1.320          
ATOM   3444  CB  MET A 221      -2.457  11.073 -13.953-0.180 2.175          
ATOM   3445  1HB MET A 221      -1.372  11.185 -13.923 0.090 1.320          
ATOM   3446  2HB MET A 221      -2.853  12.015 -13.572 0.090 1.320          
ATOM   3447  CG  MET A 221      -2.857   9.893 -12.943-0.140 2.175          
ATOM   3448  1HG MET A 221      -3.932   9.914 -12.773 0.090 1.320          
ATOM   3449  2HG MET A 221      -2.652   8.923 -13.390 0.090 1.320          
ATOM   3450  SD  MET A 221      -2.010   9.787 -11.310-0.090 2.000          
ATOM   3451  CE  MET A 221      -2.638  11.388 -10.674-0.220 2.060          
ATOM   3452  1HE MET A 221      -3.728  11.416 -10.700 0.090 1.320          
ATOM   3453  2HE MET A 221      -2.318  11.528  -9.641 0.090 1.320          
ATOM   3454  3HE MET A 221      -2.252  12.221 -11.261 0.090 1.320          
ATOM   3455  C   MET A 221      -2.240   9.654 -15.965 0.510 2.000          
ATOM   3456  O   MET A 221      -2.787   8.553 -15.840-0.510 1.700          
ATOM   3457  N   SER A 222      -1.098   9.827 -16.629-0.470 1.850          
ATOM   3458  HN  SER A 222      -0.661  10.733 -16.609 0.310 0.225          
ATOM   3459  CA  SER A 222      -0.395   8.714 -17.250 0.070 2.275          
ATOM   3460  HA  SER A 222      -1.169   8.068 -17.651 0.090 1.320          
ATOM   3461  CB  SER A 222       0.485   9.177 -18.422 0.050 2.175          
ATOM   3462  1HB SER A 222       0.790   8.316 -19.023 0.090 1.320          
ATOM   3463  2HB SER A 222      -0.035   9.866 -19.089 0.090 1.320          
ATOM   3464  OG  SER A 222       1.638   9.764 -17.868-0.660 1.770          
ATOM   3465  HG1 SER A 222       1.451  10.648 -17.578 0.430 0.225          
ATOM   3466  C   SER A 222       0.286   7.845 -16.199 0.510 2.000          
ATOM   3467  O   SER A 222       0.486   8.245 -15.049-0.510 1.700          
ATOM   3468  N   GLU A 223       0.658   6.635 -16.622-0.470 1.850          
ATOM   3469  HN  GLU A 223       0.423   6.285 -17.550 0.310 0.225          
ATOM   3470  CA  GLU A 223       1.379   5.729 -15.737 0.070 2.275          
ATOM   3471  HA  GLU A 223       0.835   5.646 -14.804 0.090 1.320          
ATOM   3472  CB  GLU A 223       1.379   4.323 -16.360-0.180 2.175          
ATOM   3473  1HB GLU A 223       0.350   3.962 -16.372 0.090 1.320          
ATOM   3474  2HB GLU A 223       1.666   4.418 -17.407 0.090 1.320          
ATOM   3475  CG  GLU A 223       2.247   3.189 -15.801-0.280 2.175          
ATOM   3476  1HG GLU A 223       2.178   2.312 -16.436 0.090 1.320          
ATOM   3477  2HG GLU A 223       3.295   3.478 -15.824 0.090 1.320          
ATOM   3478  CD  GLU A 223       1.917   2.687 -14.355 0.620 2.000          
ATOM   3479  OE1 GLU A 223       2.734   1.871 -13.823-0.760 1.700          
ATOM   3480  OE2 GLU A 223       0.801   2.963 -13.853-0.760 1.700          
ATOM   3481  C   GLU A 223       2.776   6.235 -15.415 0.510 2.000          
ATOM   3482  O   GLU A 223       3.350   5.827 -14.401-0.510 1.700          
ATOM   3483  N   ASN A 224       3.335   7.116 -16.245-0.470 1.850          
ATOM   3484  HN  ASN A 224       2.844   7.376 -17.087 0.310 0.225          
ATOM   3485  CA  ASN A 224       4.598   7.748 -15.886 0.070 2.275          
ATOM   3486  HA  ASN A 224       5.303   6.939 -15.709 0.090 1.320          
ATOM   3487  CB  ASN A 224       5.154   8.710 -17.003-0.180 2.175          
ATOM   3488  1HB ASN A 224       4.411   9.461 -17.272 0.090 1.320          
ATOM   3489  2HB ASN A 224       6.024   9.247 -16.630 0.090 1.320          
ATOM   3490  CG  ASN A 224       5.571   7.900 -18.225 0.550 2.000          
ATOM   3491  OD1 ASN A 224       6.247   6.862 -17.984-0.550 1.700          
ATOM   3492  ND2 ASN A 224       5.346   8.412 -19.419-0.620 1.850          
ATOM   3493 1HD2 ASN A 224       4.852   9.282 -19.526 0.320 0.225          
ATOM   3494 2HD2 ASN A 224       5.649   7.912 -20.260 0.300 0.225          
ATOM   3495  C   ASN A 224       4.459   8.516 -14.582 0.510 2.000          
ATOM   3496  O   ASN A 224       5.283   8.376 -13.673-0.510 1.700          
ATOM   3497  N   THR A 225       3.406   9.324 -14.470-0.470 1.850          
ATOM   3498  HN  THR A 225       2.751   9.421 -15.230 0.310 0.225          
ATOM   3499  CA  THR A 225       3.162  10.037 -13.223 0.070 2.275          
ATOM   3500  HA  THR A 225       4.074  10.512 -12.851 0.090 1.320          
ATOM   3501  CB  THR A 225       2.100  11.032 -13.526 0.140 2.275          
ATOM   3502  HB  THR A 225       1.241  10.585 -14.031 0.090 1.320          
ATOM   3503  OG1 THR A 225       2.716  11.955 -14.375-0.660 1.770          
ATOM   3504  HG1 THR A 225       3.440  12.369 -13.924 0.430 0.225          
ATOM   3505  CG2 THR A 225       1.618  11.768 -12.271-0.270 2.060          
ATOM   3506 1HG2 THR A 225       1.016  12.637 -12.540 0.090 1.320          
ATOM   3507 2HG2 THR A 225       0.975  11.146 -11.647 0.090 1.320          
ATOM   3508 3HG2 THR A 225       2.442  12.120 -11.648 0.090 1.320          
ATOM   3509  C   THR A 225       2.635   9.097 -12.152 0.510 2.000          
ATOM   3510  O   THR A 225       3.022   9.191 -10.984-0.510 1.700          
ATOM   3511  N   SER A 226       1.734   8.196 -12.532-0.470 1.850          
ATOM   3512  HN  SER A 226       1.405   8.170 -13.495 0.310 0.225          
ATOM   3513  CA  SER A 226       1.112   7.316 -11.551 0.070 2.275          
ATOM   3514  HA  SER A 226       0.709   7.959 -10.764 0.090 1.320          
ATOM   3515  CB  SER A 226      -0.030   6.564 -12.141 0.050 2.175          
ATOM   3516  1HB SER A 226      -0.744   7.217 -12.646 0.090 1.320          
ATOM   3517  2HB SER A 226       0.295   5.786 -12.826 0.090 1.320          
ATOM   3518  OG  SER A 226      -0.649   5.911 -11.016-0.660 1.770          
ATOM   3519  HG1 SER A 226      -1.597   6.065 -11.091 0.430 0.225          
ATOM   3520  C   SER A 226       2.131   6.395 -10.885 0.510 2.000          
ATOM   3521  O   SER A 226       2.057   6.157  -9.673-0.510 1.700          
ATOM   3522  N   SER A 227       3.080   5.857 -11.658-0.470 1.850          
ATOM   3523  HN  SER A 227       3.090   6.016 -12.663 0.310 0.225          
ATOM   3524  CA  SER A 227       4.047   4.913 -11.098 0.070 2.275          
ATOM   3525  HA  SER A 227       3.474   4.130 -10.601 0.090 1.320          
ATOM   3526  CB  SER A 227       4.825   4.227 -12.191 0.050 2.175          
ATOM   3527  1HB SER A 227       5.481   3.464 -11.765 0.090 1.320          
ATOM   3528  2HB SER A 227       4.171   3.715 -12.894 0.090 1.320          
ATOM   3529  OG  SER A 227       5.631   5.168 -12.893-0.660 1.770          
ATOM   3530  HG1 SER A 227       5.070   5.585 -13.545 0.430 0.225          
ATOM   3531  C   SER A 227       4.912   5.563 -10.024 0.510 2.000          
ATOM   3532  O   SER A 227       5.172   4.953  -8.980-0.510 1.700          
ATOM   3533  N   VAL A 228       5.393   6.787 -10.268-0.470 1.850          
ATOM   3534  HN  VAL A 228       5.231   7.218 -11.169 0.310 0.225          
ATOM   3535  CA  VAL A 228       6.192   7.479  -9.257 0.070 2.275          
ATOM   3536  HA  VAL A 228       6.927   6.767  -8.878 0.090 1.320          
ATOM   3537  CB  VAL A 228       6.968   8.605  -9.822-0.090 2.275          
ATOM   3538  HB  VAL A 228       7.480   9.116  -9.003 0.090 1.320          
ATOM   3539  CG1 VAL A 228       8.031   8.087 -10.793-0.270 2.060          
ATOM   3540 1HG1 VAL A 228       8.689   7.354 -10.324 0.090 1.320          
ATOM   3541 2HG1 VAL A 228       7.570   7.609 -11.655 0.090 1.320          
ATOM   3542 3HG1 VAL A 228       8.666   8.895 -11.158 0.090 1.320          
ATOM   3543  CG2 VAL A 228       6.116   9.639 -10.585-0.270 2.060          
ATOM   3544 1HG2 VAL A 228       5.599   9.197 -11.429 0.090 1.320          
ATOM   3545 2HG2 VAL A 228       5.365  10.099  -9.941 0.090 1.320          
ATOM   3546 3HG2 VAL A 228       6.734  10.447 -10.976 0.090 1.320          
ATOM   3547  C   VAL A 228       5.329   7.834  -8.055 0.510 2.000          
ATOM   3548  O   VAL A 228       5.809   7.858  -6.914-0.510 1.700          
ATOM   3549  N   LEU A 229       4.057   8.166  -8.295-0.470 1.850          
ATOM   3550  HN  LEU A 229       3.717   8.212  -9.250 0.310 0.225          
ATOM   3551  CA  LEU A 229       3.148   8.445  -7.189 0.070 2.275          
ATOM   3552  HA  LEU A 229       3.682   9.075  -6.479 0.090 1.320          
ATOM   3553  CB  LEU A 229       1.839   9.168  -7.520-0.180 2.175          
ATOM   3554  1HB LEU A 229       1.310   8.618  -8.301 0.090 1.320          
ATOM   3555  2HB LEU A 229       1.189   9.168  -6.645 0.090 1.320          
ATOM   3556  CG  LEU A 229       2.101  10.649  -7.957-0.090 2.275          
ATOM   3557  HG  LEU A 229       2.815  10.600  -8.782 0.090 1.320          
ATOM   3558  CD1 LEU A 229       0.817  11.244  -8.588-0.270 2.060          
ATOM   3559 1HD1 LEU A 229       0.035  11.387  -7.842 0.090 1.320          
ATOM   3560 2HD1 LEU A 229       1.014  12.213  -9.049 0.090 1.320          
ATOM   3561 3HD1 LEU A 229       0.417  10.591  -9.365 0.090 1.320          
ATOM   3562  CD2 LEU A 229       2.732  11.536  -6.944-0.270 2.060          
ATOM   3563 1HD2 LEU A 229       3.751  11.235  -6.699 0.090 1.320          
ATOM   3564 2HD2 LEU A 229       2.798  12.561  -7.310 0.090 1.320          
ATOM   3565 3HD2 LEU A 229       2.155  11.558  -6.019 0.090 1.320          
ATOM   3566  C   LEU A 229       2.834   7.179  -6.389 0.510 2.000          
ATOM   3567  O   LEU A 229       2.810   7.213  -5.153-0.510 1.700          
ATOM   3568  N   TYR A 230       2.605   6.047  -7.068-0.470 1.850          
ATOM   3569  HN  TYR A 230       2.491   6.080  -8.086 0.310 0.225          
ATOM   3570  CA  TYR A 230       2.477   4.782  -6.343 0.070 2.275          
ATOM   3571  HA  TYR A 230       1.670   4.849  -5.612 0.090 1.320          
ATOM   3572  CB  TYR A 230       2.309   3.638  -7.357-0.180 2.175          
ATOM   3573  1HB TYR A 230       2.946   3.763  -8.233 0.090 1.320          
ATOM   3574  2HB TYR A 230       2.542   2.668  -6.915 0.090 1.320          
ATOM   3575  CG  TYR A 230       0.830   3.651  -7.705 0.000 1.992          
ATOM   3576  CD1 TYR A 230      -0.197   3.362  -6.700-0.115 1.992          
ATOM   3577  HD1 TYR A 230       0.023   3.326  -5.647 0.115 1.358          
ATOM   3578  CE1 TYR A 230      -1.488   3.018  -7.228-0.115 1.992          
ATOM   3579  HE1 TYR A 230      -2.282   2.767  -6.541 0.115 1.358          
ATOM   3580  CZ  TYR A 230      -1.785   3.067  -8.550 0.110 1.992          
ATOM   3581  OH  TYR A 230      -3.162   2.759  -8.924-0.540 1.770          
ATOM   3582  HH  TYR A 230      -3.274   2.762  -9.868 0.430 0.225          
ATOM   3583  CD2 TYR A 230       0.542   3.641  -9.078-0.115 1.992          
ATOM   3584  HD2 TYR A 230       1.302   3.799  -9.826 0.115 1.358          
ATOM   3585  CE2 TYR A 230      -0.834   3.445  -9.519-0.115 1.992          
ATOM   3586  HE2 TYR A 230      -1.077   3.475 -10.571 0.115 1.358          
ATOM   3587  C   TYR A 230       3.756   4.470  -5.587 0.510 2.000          
ATOM   3588  O   TYR A 230       3.717   4.028  -4.433-0.510 1.700          
ATOM   3589  N   LEU A 231       4.901   4.717  -6.223-0.470 1.850          
ATOM   3590  HN  LEU A 231       4.878   5.069  -7.180 0.310 0.225          
ATOM   3591  CA  LEU A 231       6.190   4.519  -5.574 0.070 2.275          
ATOM   3592  HA  LEU A 231       6.287   3.480  -5.264 0.090 1.320          
ATOM   3593  CB  LEU A 231       7.328   4.857  -6.625-0.180 2.175          
ATOM   3594  1HB LEU A 231       7.060   4.367  -7.559 0.090 1.320          
ATOM   3595  2HB LEU A 231       7.347   5.922  -6.841 0.090 1.320          
ATOM   3596  CG  LEU A 231       8.774   4.394  -6.304-0.090 2.275          
ATOM   3597  HG  LEU A 231       8.728   3.485  -5.702 0.090 1.320          
ATOM   3598  CD1 LEU A 231       9.559   4.042  -7.623-0.270 2.060          
ATOM   3599 1HD1 LEU A 231       9.373   4.790  -8.391 0.090 1.320          
ATOM   3600 2HD1 LEU A 231      10.634   3.973  -7.474 0.090 1.320          
ATOM   3601 3HD1 LEU A 231       9.238   3.105  -8.059 0.090 1.320          
ATOM   3602  CD2 LEU A 231       9.626   5.430  -5.540-0.270 2.060          
ATOM   3603 1HD2 LEU A 231       9.197   5.648  -4.562 0.090 1.320          
ATOM   3604 2HD2 LEU A 231      10.649   5.110  -5.362 0.090 1.320          
ATOM   3605 3HD2 LEU A 231       9.681   6.373  -6.086 0.090 1.320          
ATOM   3606  C   LEU A 231       6.312   5.380  -4.326 0.510 2.000          
ATOM   3607  O   LEU A 231       6.847   4.929  -3.306-0.510 1.700          
ATOM   3608  N   LEU A 232       5.824   6.625  -4.385-0.470 1.850          
ATOM   3609  HN  LEU A 232       5.527   7.005  -5.281 0.310 0.225          
ATOM   3610  CA  LEU A 232       5.873   7.488  -3.208 0.070 2.275          
ATOM   3611  HA  LEU A 232       6.904   7.581  -2.862 0.090 1.320          
ATOM   3612  CB  LEU A 232       5.369   8.767  -3.679-0.180 2.175          
ATOM   3613  1HB LEU A 232       6.073   9.171  -4.410 0.090 1.320          
ATOM   3614  2HB LEU A 232       4.440   8.646  -4.224 0.090 1.320          
ATOM   3615  CG  LEU A 232       5.098   9.840  -2.609-0.090 2.275          
ATOM   3616  HG  LEU A 232       4.332   9.499  -1.910 0.090 1.320          
ATOM   3617  CD1 LEU A 232       6.368  10.148  -1.821-0.270 2.060          
ATOM   3618 1HD1 LEU A 232       6.202  10.952  -1.103 0.090 1.320          
ATOM   3619 2HD1 LEU A 232       6.714   9.291  -1.243 0.090 1.320          
ATOM   3620 3HD1 LEU A 232       7.184  10.459  -2.474 0.090 1.320          
ATOM   3621  CD2 LEU A 232       4.576  11.103  -3.216-0.270 2.060          
ATOM   3622 1HD2 LEU A 232       5.288  11.540  -3.917 0.090 1.320          
ATOM   3623 2HD2 LEU A 232       3.648  10.925  -3.763 0.090 1.320          
ATOM   3624 3HD2 LEU A 232       4.360  11.855  -2.456 0.090 1.320          
ATOM   3625  C   LEU A 232       5.003   6.942  -2.094 0.510 2.000          
ATOM   3626  O   LEU A 232       5.418   6.925  -0.930-0.510 1.700          
ATOM   3627  N   GLY A 233       3.799   6.479  -2.428-0.470 1.850          
ATOM   3628  HN  GLY A 233       3.484   6.556  -3.393 0.310 0.225          
ATOM   3629  CA  GLY A 233       2.964   5.870  -1.412-0.020 2.175          
ATOM   3630  1HA GLY A 233       2.031   5.534  -1.865 0.090 1.320          
ATOM   3631  2HA GLY A 233       2.707   6.609  -0.651 0.090 1.320          
ATOM   3632  C   GLY A 233       3.653   4.685  -0.770 0.510 2.000          
ATOM   3633  O   GLY A 233       3.691   4.570   0.458-0.510 1.700          
ATOM   3634  N   ASN A 234       4.265   3.824  -1.587-0.470 1.850          
ATOM   3635  HN  ASN A 234       4.222   3.993  -2.589 0.310 0.225          
ATOM   3636  CA  ASN A 234       5.039   2.717  -1.040 0.070 2.275          
ATOM   3637  HA  ASN A 234       4.406   2.091  -0.408 0.090 1.320          
ATOM   3638  CB  ASN A 234       5.667   1.845  -2.230-0.180 2.175          
ATOM   3639  1HB ASN A 234       6.060   2.468  -3.032 0.090 1.320          
ATOM   3640  2HB ASN A 234       6.513   1.263  -1.859 0.090 1.320          
ATOM   3641  CG  ASN A 234       4.629   0.836  -2.768 0.550 2.000          
ATOM   3642  OD1 ASN A 234       4.462  -0.235  -2.175-0.550 1.700          
ATOM   3643  ND2 ASN A 234       3.863   1.217  -3.835-0.620 1.850          
ATOM   3644 1HD2 ASN A 234       3.290   0.520  -4.297 0.320 0.225          
ATOM   3645 2HD2 ASN A 234       3.998   2.134  -4.257 0.300 0.225          
ATOM   3646  C   ASN A 234       6.190   3.230  -0.193 0.510 2.000          
ATOM   3647  O   ASN A 234       6.454   2.698   0.889-0.510 1.700          
ATOM   3648  N   ALA A 235       6.876   4.279  -0.657-0.470 1.850          
ATOM   3649  HN  ALA A 235       6.691   4.646  -1.590 0.310 0.225          
ATOM   3650  CA  ALA A 235       7.946   4.873   0.140 0.070 2.275          
ATOM   3651  HA  ALA A 235       8.691   4.094   0.310 0.090 1.320          
ATOM   3652  CB  ALA A 235       8.659   6.036  -0.675-0.270 2.060          
ATOM   3653  1HB ALA A 235       9.527   6.407  -0.130 0.090 1.320          
ATOM   3654  2HB ALA A 235       9.006   5.683  -1.647 0.090 1.320          
ATOM   3655  3HB ALA A 235       7.993   6.882  -0.837 0.090 1.320          
ATOM   3656  C   ALA A 235       7.440   5.314   1.508 0.510 2.000          
ATOM   3657  O   ALA A 235       8.159   5.207   2.509-0.510 1.700          
ATOM   3658  N   LEU A 236       6.210   5.827   1.572-0.470 1.850          
ATOM   3659  HN  LEU A 236       5.703   5.981   0.703 0.310 0.225          
ATOM   3660  CA  LEU A 236       5.660   6.269   2.850 0.070 2.275          
ATOM   3661  HA  LEU A 236       6.475   6.676   3.438 0.090 1.320          
ATOM   3662  CB  LEU A 236       4.651   7.479   2.779-0.180 2.175          
ATOM   3663  1HB LEU A 236       3.998   7.228   1.945 0.090 1.320          
ATOM   3664  2HB LEU A 236       3.989   7.463   3.636 0.090 1.320          
ATOM   3665  CG  LEU A 236       5.109   8.940   2.517-0.090 2.275          
ATOM   3666  HG  LEU A 236       5.566   8.966   1.524 0.090 1.320          
ATOM   3667  CD1 LEU A 236       3.869   9.873   2.483-0.270 2.060          
ATOM   3668 1HD1 LEU A 236       3.155   9.559   1.721 0.090 1.320          
ATOM   3669 2HD1 LEU A 236       3.350   9.891   3.442 0.090 1.320          
ATOM   3670 3HD1 LEU A 236       4.159  10.898   2.246 0.090 1.320          
ATOM   3671  CD2 LEU A 236       6.194   9.401   3.529-0.270 2.060          
ATOM   3672 1HD2 LEU A 236       5.855   9.296   4.560 0.090 1.320          
ATOM   3673 2HD2 LEU A 236       7.119   8.832   3.421 0.090 1.320          
ATOM   3674 3HD2 LEU A 236       6.455  10.448   3.370 0.090 1.320          
ATOM   3675  C   LEU A 236       5.134   5.100   3.685 0.510 2.000          
ATOM   3676  O   LEU A 236       5.599   4.866   4.804-0.510 1.700          
ATOM   3677  N   CYS A 237       4.174   4.348   3.159-0.470 1.850          
ATOM   3678  HN  CYS A 237       3.887   4.500   2.192 0.310 0.225          
ATOM   3679  CA  CYS A 237       3.515   3.320   3.970 0.070 2.275          
ATOM   3680  HA  CYS A 237       3.266   3.721   4.955 0.090 1.320          
ATOM   3681  CB  CYS A 237       2.218   2.731   3.325-0.110 2.175          
ATOM   3682  1HB CYS A 237       1.845   1.928   3.962 0.090 1.320          
ATOM   3683  2HB CYS A 237       1.389   3.405   3.367 0.090 1.320          
ATOM   3684  SG  CYS A 237       2.210   2.040   1.636-0.230 2.000          
ATOM   3685  HG1 CYS A 237       2.663   3.145   1.022 0.160 0.450          
ATOM   3686  C   CYS A 237       4.335   2.041   4.142 0.510 2.000          
ATOM   3687  O   CYS A 237       4.116   1.291   5.092-0.510 1.700          
ATOM   3688  N   LYS A 238       5.265   1.776   3.229-0.447 1.850          
ATOM   3689  HN  LYS A 238       5.445   2.404   2.450 0.310 0.225          
ATOM   3690  CA  LYS A 238       6.075   0.585   3.351 0.000 2.275          
ATOM   3691  HA  LYS A 238       5.600  -0.138   4.019 0.113 1.320          
ATOM   3692  CB  LYS A 238       6.115  -0.127   1.977-0.180 2.175          
ATOM   3693  1HB LYS A 238       5.333   0.344   1.367 0.090 1.320          
ATOM   3694  2HB LYS A 238       7.064   0.079   1.487 0.090 1.320          
ATOM   3695  CG  LYS A 238       5.821  -1.639   2.002-0.180 2.175          
ATOM   3696  1HG LYS A 238       6.695  -2.177   2.381 0.090 1.320          
ATOM   3697  2HG LYS A 238       4.989  -1.872   2.681 0.090 1.320          
ATOM   3698  CD  LYS A 238       5.470  -2.190   0.596-0.180 2.175          
ATOM   3699  1HD LYS A 238       5.836  -1.503  -0.177 0.090 1.320          
ATOM   3700  2HD LYS A 238       6.017  -3.129   0.452 0.090 1.320          
ATOM   3701  CE  LYS A 238       4.011  -2.558   0.280 0.270 2.175          
ATOM   3702  1HE LYS A 238       4.023  -3.280  -0.542 0.090 1.320          
ATOM   3703  2HE LYS A 238       3.546  -3.046   1.136 0.090 1.320          
ATOM   3704  NZ  LYS A 238       3.100  -1.499  -0.172-0.400 1.850          
ATOM   3705  1HZ LYS A 238       3.462  -0.962  -0.971 0.380 0.225          
ATOM   3706  C   LYS A 238       7.397   0.917   4.077 0.533 2.000          
ATOM   3707  O   LYS A 238       7.562   0.525   5.264-0.510 1.700          
ATOM   3708  N   ASN A 239       8.308   1.624   3.410-0.470 1.850          
ATOM   3709  HN  ASN A 239       8.103   1.902   2.456 0.310 0.225          
ATOM   3710  CA  ASN A 239       9.633   1.884   3.970 0.070 2.275          
ATOM   3711  HA  ASN A 239      10.034   0.923   4.291 0.090 1.320          
ATOM   3712  CB  ASN A 239      10.681   2.560   3.000-0.180 2.175          
ATOM   3713  1HB ASN A 239      10.369   3.572   2.738 0.090 1.320          
ATOM   3714  2HB ASN A 239      11.653   2.676   3.482 0.090 1.320          
ATOM   3715  CG  ASN A 239      10.812   1.808   1.662 0.550 2.000          
ATOM   3716  OD1 ASN A 239       9.998   1.889   0.724-0.550 1.700          
ATOM   3717  ND2 ASN A 239      11.957   1.132   1.516-0.620 1.850          
ATOM   3718 1HD2 ASN A 239      12.093   0.578   0.681 0.320 0.225          
ATOM   3719 2HD2 ASN A 239      12.546   1.000   2.332 0.300 0.225          
ATOM   3720  C   ASN A 239       9.575   2.805   5.174 0.510 2.000          
ATOM   3721  O   ASN A 239      10.073   2.467   6.251-0.510 1.700          
ATOM   3722  N   THR A 240       8.979   3.986   4.981-0.470 1.850          
ATOM   3723  HN  THR A 240       8.603   4.232   4.070 0.310 0.225          
ATOM   3724  CA  THR A 240       8.963   4.979   6.049 0.070 2.275          
ATOM   3725  HA  THR A 240      10.001   5.152   6.344 0.090 1.320          
ATOM   3726  CB  THR A 240       8.340   6.377   5.572 0.140 2.275          
ATOM   3727  HB  THR A 240       7.269   6.312   5.450 0.090 1.320          
ATOM   3728  OG1 THR A 240       8.906   6.841   4.365-0.660 1.770          
ATOM   3729  HG1 THR A 240       8.668   6.247   3.646 0.430 0.225          
ATOM   3730  CG2 THR A 240       8.566   7.417   6.688-0.270 2.060          
ATOM   3731 1HG2 THR A 240       8.205   8.396   6.370 0.090 1.320          
ATOM   3732 2HG2 THR A 240       8.038   7.172   7.610 0.090 1.320          
ATOM   3733 3HG2 THR A 240       9.626   7.525   6.922 0.090 1.320          
ATOM   3734  C   THR A 240       8.220   4.453   7.264 0.510 2.000          
ATOM   3735  O   THR A 240       8.669   4.634   8.400-0.510 1.700          
ATOM   3736  N   TYR A 241       7.091   3.780   7.046-0.470 1.850          
ATOM   3737  HN  TYR A 241       6.703   3.744   6.109 0.310 0.225          
ATOM   3738  CA  TYR A 241       6.372   3.202   8.173 0.070 2.275          
ATOM   3739  HA  TYR A 241       6.171   3.995   8.897 0.090 1.320          
ATOM   3740  CB  TYR A 241       5.017   2.564   7.709-0.180 2.175          
ATOM   3741  1HB TYR A 241       4.540   3.190   6.955 0.090 1.320          
ATOM   3742  2HB TYR A 241       5.184   1.585   7.258 0.090 1.320          
ATOM   3743  CG  TYR A 241       4.082   2.417   8.874 0.000 1.992          
ATOM   3744  CD1 TYR A 241       3.162   3.392   9.197-0.115 1.992          
ATOM   3745  HD1 TYR A 241       3.116   4.299   8.612 0.115 1.358          
ATOM   3746  CE1 TYR A 241       2.235   3.219  10.235-0.115 1.992          
ATOM   3747  HE1 TYR A 241       1.531   4.006  10.448 0.115 1.358          
ATOM   3748  CZ  TYR A 241       2.155   2.028  10.972 0.110 1.992          
ATOM   3749  OH  TYR A 241       1.175   1.946  12.013-0.540 1.770          
ATOM   3750  HH  TYR A 241       1.157   1.112  12.461 0.430 0.225          
ATOM   3751  CD2 TYR A 241       4.180   1.323   9.789-0.115 1.992          
ATOM   3752  HD2 TYR A 241       4.943   0.569   9.654 0.115 1.358          
ATOM   3753  CE2 TYR A 241       3.220   1.127  10.763-0.115 1.992          
ATOM   3754  HE2 TYR A 241       3.292   0.242  11.379 0.115 1.358          
ATOM   3755  C   TYR A 241       7.197   2.113   8.844 0.510 2.000          
ATOM   3756  O   TYR A 241       7.205   2.003  10.074-0.510 1.700          
ATOM   3757  N   GLY A 242       7.896   1.298   8.050-0.470 1.850          
ATOM   3758  HN  GLY A 242       7.831   1.381   7.038 0.310 0.225          
ATOM   3759  CA  GLY A 242       8.695   0.223   8.616-0.020 2.175          
ATOM   3760  1HA GLY A 242       9.099  -0.375   7.800 0.090 1.320          
ATOM   3761  2HA GLY A 242       8.059  -0.441   9.204 0.090 1.320          
ATOM   3762  C   GLY A 242       9.843   0.714   9.476 0.510 2.000          
ATOM   3763  O   GLY A 242      10.128   0.140  10.529-0.510 1.700          
ATOM   3764  N   ILE A 243      10.531   1.769   9.035-0.470 1.850          
ATOM   3765  HN  ILE A 243      10.305   2.176   8.128 0.310 0.225          
ATOM   3766  CA  ILE A 243      11.645   2.299   9.818 0.070 2.275          
ATOM   3767  HA  ILE A 243      12.271   1.464  10.142 0.090 1.320          
ATOM   3768  CB  ILE A 243      12.512   3.192   8.883-0.090 2.275          
ATOM   3769  HB  ILE A 243      11.879   3.985   8.476 0.090 1.320          
ATOM   3770  CG2 ILE A 243      13.661   3.809   9.642-0.270 2.060          
ATOM   3771 1HG2 ILE A 243      14.271   3.054  10.141 0.090 1.320          
ATOM   3772 2HG2 ILE A 243      14.319   4.373   8.980 0.090 1.320          
ATOM   3773 3HG2 ILE A 243      13.320   4.513  10.401 0.090 1.320          
ATOM   3774  CG1 ILE A 243      13.118   2.355   7.731-0.180 2.175          
ATOM   3775 1HG1 ILE A 243      14.030   1.840   8.038 0.090 1.320          
ATOM   3776 2HG1 ILE A 243      12.438   1.568   7.404 0.090 1.320          
ATOM   3777  CD1 ILE A 243      13.383   3.262   6.483-0.270 2.060          
ATOM   3778  HD1 ILE A 243      14.121   4.038   6.686 0.090 1.320          
ATOM   3779  HD2 ILE A 243      13.758   2.667   5.649 0.090 1.320          
ATOM   3780  HD3 ILE A 243      12.470   3.749   6.140 0.090 1.320          
ATOM   3781  C   ILE A 243      11.137   2.976  11.086 0.510 2.000          
ATOM   3782  O   ILE A 243      11.689   2.778  12.176-0.510 1.700          
ATOM   3783  N   LEU A 244      10.080   3.787  10.964-0.470 1.850          
ATOM   3784  HN  LEU A 244       9.656   3.930  10.050 0.310 0.225          
ATOM   3785  CA  LEU A 244       9.485   4.415  12.139 0.070 2.275          
ATOM   3786  HA  LEU A 244      10.265   4.963  12.665 0.090 1.320          
ATOM   3787  CB  LEU A 244       8.270   5.330  11.820-0.180 2.175          
ATOM   3788  1HB LEU A 244       7.635   4.810  11.098 0.090 1.320          
ATOM   3789  2HB LEU A 244       7.645   5.417  12.713 0.090 1.320          
ATOM   3790  CG  LEU A 244       8.515   6.712  11.334-0.090 2.275          
ATOM   3791  HG  LEU A 244       9.021   6.676  10.365 0.090 1.320          
ATOM   3792  CD1 LEU A 244       7.177   7.452  11.179-0.270 2.060          
ATOM   3793 1HD1 LEU A 244       7.342   8.430  10.727 0.090 1.320          
ATOM   3794 2HD1 LEU A 244       6.497   6.913  10.517 0.090 1.320          
ATOM   3795 3HD1 LEU A 244       6.669   7.606  12.131 0.090 1.320          
ATOM   3796  CD2 LEU A 244       9.398   7.434  12.360-0.270 2.060          
ATOM   3797 1HD2 LEU A 244       9.439   8.501  12.137 0.090 1.320          
ATOM   3798 2HD2 LEU A 244       9.022   7.328  13.377 0.090 1.320          
ATOM   3799 3HD2 LEU A 244      10.431   7.089  12.329 0.090 1.320          
ATOM   3800  C   LEU A 244       8.974   3.371  13.125 0.510 2.000          
ATOM   3801  O   LEU A 244       9.133   3.531  14.340-0.510 1.700          
ATOM   3802  N   LEU A 245       8.336   2.308  12.627-0.470 1.850          
ATOM   3803  HN  LEU A 245       8.141   2.234  11.628 0.310 0.225          
ATOM   3804  CA  LEU A 245       7.878   1.253  13.525 0.070 2.275          
ATOM   3805  HA  LEU A 245       7.203   1.663  14.277 0.090 1.320          
ATOM   3806  CB  LEU A 245       7.169   0.192  12.645-0.180 2.175          
ATOM   3807  1HB LEU A 245       6.369   0.674  12.082 0.090 1.320          
ATOM   3808  2HB LEU A 245       7.859  -0.189  11.890 0.090 1.320          
ATOM   3809  CG  LEU A 245       6.538  -1.028  13.404-0.090 2.275          
ATOM   3810  HG  LEU A 245       7.313  -1.461  14.039 0.090 1.320          
ATOM   3811  CD1 LEU A 245       5.405  -0.604  14.358-0.270 2.060          
ATOM   3812 1HD1 LEU A 245       5.764   0.079  15.127 0.090 1.320          
ATOM   3813 2HD1 LEU A 245       4.584  -0.128  13.822 0.090 1.320          
ATOM   3814 3HD1 LEU A 245       4.995  -1.468  14.884 0.090 1.320          
ATOM   3815  CD2 LEU A 245       6.109  -2.215  12.520-0.270 2.060          
ATOM   3816 1HD2 LEU A 245       5.859  -3.072  13.144 0.090 1.320          
ATOM   3817 2HD2 LEU A 245       5.234  -1.962  11.924 0.090 1.320          
ATOM   3818 3HD2 LEU A 245       6.904  -2.528  11.842 0.090 1.320          
ATOM   3819  C   LEU A 245       9.056   0.549  14.187 0.510 2.000          
ATOM   3820  O   LEU A 245       9.005   0.228  15.380-0.510 1.700          
ATOM   3821  N   TRP A 246      10.130   0.298  13.434-0.470 1.850          
ATOM   3822  HN  TRP A 246      10.118   0.488  12.434 0.310 0.225          
ATOM   3823  CA  TRP A 246      11.287  -0.350  14.042 0.070 2.275          
ATOM   3824  HA  TRP A 246      10.964  -1.265  14.543 0.090 1.320          
ATOM   3825  CB  TRP A 246      12.349  -0.712  13.021-0.180 2.175          
ATOM   3826  1HB TRP A 246      11.903  -1.398  12.300 0.090 1.320          
ATOM   3827  2HB TRP A 246      12.641   0.165  12.442 0.090 1.320          
ATOM   3828  CG  TRP A 246      13.641  -1.394  13.525-0.030 1.992          
ATOM   3829  CD1 TRP A 246      13.652  -2.653  14.048 0.035 1.992          
ATOM   3830  HD1 TRP A 246      12.812  -3.328  14.012 0.115 1.358          
ATOM   3831  NE1 TRP A 246      14.820  -2.880  14.721-0.610 1.850          
ATOM   3832  HE1 TRP A 246      15.073  -3.784  15.142 0.380 0.225          
ATOM   3833  CE2 TRP A 246      15.606  -1.746  14.661 0.130 1.800          
ATOM   3834  CD2 TRP A 246      14.886  -0.754  13.857-0.020 1.800          
ATOM   3835  CE3 TRP A 246      15.447   0.460  13.605-0.115 1.992          
ATOM   3836  HE3 TRP A 246      14.897   1.196  13.038 0.115 1.358          
ATOM   3837  CZ3 TRP A 246      16.720   0.756  14.102-0.115 1.992          
ATOM   3838  HZ3 TRP A 246      17.175   1.719  13.924 0.115 1.358          
ATOM   3839  CZ2 TRP A 246      16.894  -1.562  15.099-0.115 1.992          
ATOM   3840  HZ2 TRP A 246      17.417  -2.321  15.661 0.115 1.358          
ATOM   3841  CH2 TRP A 246      17.441  -0.304  14.790-0.115 1.992          
ATOM   3842  HH2 TRP A 246      18.438  -0.092  15.144 0.115 1.358          
ATOM   3843  C   TRP A 246      11.959   0.552  15.076 0.510 2.000          
ATOM   3844  O   TRP A 246      12.329   0.089  16.163-0.510 1.700          
ATOM   3845  N   ALA A 247      12.113   1.843  14.766-0.470 1.850          
ATOM   3846  HN  ALA A 247      11.852   2.156  13.830 0.310 0.225          
ATOM   3847  CA  ALA A 247      12.793   2.754  15.682 0.070 2.275          
ATOM   3848  HA  ALA A 247      13.743   2.308  15.990 0.090 1.320          
ATOM   3849  CB  ALA A 247      13.067   4.078  14.964-0.270 2.060          
ATOM   3850  1HB ALA A 247      13.603   4.774  15.610 0.090 1.320          
ATOM   3851  2HB ALA A 247      13.685   3.917  14.079 0.090 1.320          
ATOM   3852  3HB ALA A 247      12.145   4.559  14.634 0.090 1.320          
ATOM   3853  C   ALA A 247      11.962   3.025  16.925 0.510 2.000          
ATOM   3854  O   ALA A 247      12.516   3.288  17.999-0.510 1.700          
ATOM   3855  N   THR A 248      10.640   2.956  16.806-0.470 1.850          
ATOM   3856  HN  THR A 248      10.233   2.724  15.906 0.310 0.225          
ATOM   3857  CA  THR A 248       9.784   3.195  17.957 0.070 2.275          
ATOM   3858  HA  THR A 248      10.247   3.939  18.604 0.090 1.320          
ATOM   3859  CB  THR A 248       8.408   3.741  17.604 0.140 2.275          
ATOM   3860  HB  THR A 248       7.793   2.975  17.123 0.090 1.320          
ATOM   3861  OG1 THR A 248       8.600   4.858  16.686-0.660 1.770          
ATOM   3862  HG1 THR A 248       8.706   4.466  15.811 0.430 0.225          
ATOM   3863  CG2 THR A 248       7.674   4.311  18.830-0.270 2.060          
ATOM   3864 1HG2 THR A 248       6.710   4.736  18.547 0.090 1.320          
ATOM   3865 2HG2 THR A 248       7.465   3.534  19.568 0.090 1.320          
ATOM   3866 3HG2 THR A 248       8.245   5.089  19.336 0.090 1.320          
ATOM   3867  C   THR A 248       9.706   1.967  18.847 0.510 2.000          
ATOM   3868  O   THR A 248       9.865   2.068  20.068-0.510 1.700          
ATOM   3869  N   THR A 249       9.511   0.796  18.244-0.470 1.850          
ATOM   3870  HN  THR A 249       9.410   0.728  17.240 0.310 0.225          
ATOM   3871  CA  THR A 249       9.298  -0.415  19.027 0.070 2.275          
ATOM   3872  HA  THR A 249       8.545  -0.235  19.799 0.090 1.320          
ATOM   3873  CB  THR A 249       8.826  -1.529  18.071 0.140 2.275          
ATOM   3874  HB  THR A 249       9.606  -1.838  17.373 0.090 1.320          
ATOM   3875  OG1 THR A 249       7.689  -1.044  17.293-0.660 1.770          
ATOM   3876  HG1 THR A 249       8.032  -0.578  16.532 0.430 0.225          
ATOM   3877  CG2 THR A 249       8.347  -2.736  18.856-0.270 2.060          
ATOM   3878 1HG2 THR A 249       7.936  -3.503  18.199 0.090 1.320          
ATOM   3879 2HG2 THR A 249       9.165  -3.201  19.407 0.090 1.320          
ATOM   3880 3HG2 THR A 249       7.575  -2.472  19.580 0.090 1.320          
ATOM   3881  C   THR A 249      10.586  -0.885  19.695 0.510 2.000          
ATOM   3882  O   THR A 249      10.648  -1.014  20.920-0.510 1.700          
ATOM   3883  N   TRP A 250      11.635  -1.126  18.911-0.470 1.850          
ATOM   3884  HN  TRP A 250      11.598  -0.922  17.922 0.310 0.225          
ATOM   3885  CA  TRP A 250      12.855  -1.694  19.474 0.070 2.275          
ATOM   3886  HA  TRP A 250      12.623  -2.310  20.348 0.090 1.320          
ATOM   3887  CB  TRP A 250      13.496  -2.643  18.376-0.180 2.175          
ATOM   3888  1HB TRP A 250      13.692  -2.072  17.466 0.090 1.320          
ATOM   3889  2HB TRP A 250      14.473  -2.994  18.707 0.090 1.320          
ATOM   3890  CG  TRP A 250      12.689  -3.783  18.019-0.030 1.992          
ATOM   3891  CD1 TRP A 250      11.734  -3.970  17.052 0.035 1.992          
ATOM   3892  HD1 TRP A 250      11.462  -3.220  16.324 0.115 1.358          
ATOM   3893  NE1 TRP A 250      11.299  -5.267  17.075-0.610 1.850          
ATOM   3894  HE1 TRP A 250      10.613  -5.678  16.454 0.380 0.225          
ATOM   3895  CE2 TRP A 250      11.832  -5.864  18.202 0.130 1.800          
ATOM   3896  CD2 TRP A 250      12.702  -4.982  18.852-0.020 1.800          
ATOM   3897  CE3 TRP A 250      13.369  -5.357  20.065-0.115 1.992          
ATOM   3898  HE3 TRP A 250      13.994  -4.634  20.564 0.115 1.358          
ATOM   3899  CZ3 TRP A 250      13.282  -6.672  20.511-0.115 1.992          
ATOM   3900  HZ3 TRP A 250      13.800  -7.008  21.394 0.115 1.358          
ATOM   3901  CZ2 TRP A 250      11.747  -7.112  18.694-0.115 1.992          
ATOM   3902  HZ2 TRP A 250      11.119  -7.827  18.181 0.115 1.358          
ATOM   3903  CH2 TRP A 250      12.415  -7.524  19.863-0.115 1.992          
ATOM   3904  HH2 TRP A 250      12.291  -8.542  20.206 0.115 1.358          
ATOM   3905  C   TRP A 250      13.852  -0.644  19.948 0.510 2.000          
ATOM   3906  O   TRP A 250      14.541  -0.853  20.957-0.510 1.700          
ATOM   3907  N   GLY A 251      13.970   0.466  19.230-0.470 1.850          
ATOM   3908  HN  GLY A 251      13.394   0.580  18.410 0.310 0.225          
ATOM   3909  CA  GLY A 251      14.867   1.517  19.655-0.020 2.175          
ATOM   3910  1HA GLY A 251      14.925   2.291  18.891 0.090 1.320          
ATOM   3911  2HA GLY A 251      15.877   1.122  19.786 0.090 1.320          
ATOM   3912  C   GLY A 251      14.412   2.132  20.959 0.510 2.000          
ATOM   3913  O   GLY A 251      15.157   2.157  21.944-0.510 1.700          
ATOM   3914  N   LEU A 252      13.168   2.611  20.977-0.470 1.850          
ATOM   3915  HN  LEU A 252      12.569   2.452  20.182 0.310 0.225          
ATOM   3916  CA  LEU A 252      12.662   3.335  22.134 0.070 2.275          
ATOM   3917  HA  LEU A 252      13.495   3.915  22.530 0.090 1.320          
ATOM   3918  CB  LEU A 252      11.463   4.278  21.722-0.180 2.175          
ATOM   3919  1HB LEU A 252      11.772   4.883  20.872 0.090 1.320          
ATOM   3920  2HB LEU A 252      10.607   3.702  21.415 0.090 1.320          
ATOM   3921  CG  LEU A 252      10.956   5.150  22.857-0.090 2.275          
ATOM   3922  HG  LEU A 252      10.399   4.579  23.599 0.090 1.320          
ATOM   3923  CD1 LEU A 252      12.214   5.873  23.534-0.270 2.060          
ATOM   3924 1HD1 LEU A 252      12.829   6.437  22.835 0.090 1.320          
ATOM   3925 2HD1 LEU A 252      11.826   6.537  24.303 0.090 1.320          
ATOM   3926 3HD1 LEU A 252      12.861   5.196  24.094 0.090 1.320          
ATOM   3927  CD2 LEU A 252      10.067   6.277  22.241-0.270 2.060          
ATOM   3928 1HD2 LEU A 252      10.600   6.879  21.510 0.090 1.320          
ATOM   3929 2HD2 LEU A 252       9.192   5.846  21.751 0.090 1.320          
ATOM   3930 3HD2 LEU A 252       9.683   6.934  23.024 0.090 1.320          
ATOM   3931  C   LEU A 252      12.182   2.393  23.238 0.510 2.000          
ATOM   3932  O   LEU A 252      12.457   2.629  24.422-0.510 1.700          
ATOM   3933  N   LEU A 253      11.500   1.311  22.874-0.470 1.850          
ATOM   3934  HN  LEU A 253      11.436   1.050  21.901 0.310 0.225          
ATOM   3935  CA  LEU A 253      10.898   0.384  23.826 0.070 2.275          
ATOM   3936  HA  LEU A 253      11.042   0.736  24.848 0.090 1.320          
ATOM   3937  CB  LEU A 253       9.330   0.225  23.586-0.180 2.175          
ATOM   3938  1HB LEU A 253       9.144  -0.367  22.691 0.090 1.320          
ATOM   3939  2HB LEU A 253       8.905  -0.368  24.396 0.090 1.320          
ATOM   3940  CG  LEU A 253       8.521   1.551  23.481-0.090 2.275          
ATOM   3941  HG  LEU A 253       8.830   2.081  22.579 0.090 1.320          
ATOM   3942  CD1 LEU A 253       6.982   1.203  23.364-0.270 2.060          
ATOM   3943 1HD1 LEU A 253       6.379   2.101  23.230 0.090 1.320          
ATOM   3944 2HD1 LEU A 253       6.795   0.550  22.509 0.090 1.320          
ATOM   3945 3HD1 LEU A 253       6.620   0.689  24.255 0.090 1.320          
ATOM   3946  CD2 LEU A 253       8.762   2.472  24.714-0.270 2.060          
ATOM   3947 1HD2 LEU A 253       9.791   2.818  24.772 0.090 1.320          
ATOM   3948 2HD2 LEU A 253       8.119   3.351  24.703 0.090 1.320          
ATOM   3949 3HD2 LEU A 253       8.585   1.913  25.627 0.090 1.320          
ATOM   3950  C   LEU A 253      11.602  -0.969  23.749 0.510 2.000          
ATOM   3951  O   LEU A 253      12.641  -1.119  23.102-0.510 1.700          
ATOM   3952  N   ASN A 254      11.052  -1.946  24.465-0.470 1.850          
ATOM   3953  HN  ASN A 254      10.136  -1.755  24.840 0.310 0.225          
ATOM   3954  CA  ASN A 254      11.389  -3.343  24.243 0.070 2.275          
ATOM   3955  HA  ASN A 254      12.428  -3.388  23.913 0.090 1.320          
ATOM   3956  CB  ASN A 254      11.335  -4.279  25.503-0.180 2.175          
ATOM   3957  1HB ASN A 254      11.560  -5.315  25.255 0.090 1.320          
ATOM   3958  2HB ASN A 254      12.115  -3.965  26.197 0.090 1.320          
ATOM   3959  CG  ASN A 254       9.982  -4.247  26.273 0.550 2.000          
ATOM   3960  OD1 ASN A 254       8.986  -4.522  25.616-0.550 1.700          
ATOM   3961  ND2 ASN A 254       9.865  -3.993  27.589-0.620 1.850          
ATOM   3962 1HD2 ASN A 254       8.939  -4.049  27.995 0.320 0.225          
ATOM   3963 2HD2 ASN A 254      10.654  -3.731  28.159 0.300 0.225          
ATOM   3964  C   ASN A 254      10.597  -3.840  23.036 0.510 2.000          
ATOM   3965  O   ASN A 254       9.937  -3.070  22.338-0.510 1.700          
ATOM   3966  N   GLY A 255      10.653  -5.139  22.777-0.470 1.850          
ATOM   3967  HN  GLY A 255      11.082  -5.741  23.456 0.310 0.225          
ATOM   3968  CA  GLY A 255      10.071  -5.758  21.596-0.020 2.175          
ATOM   3969  1HA GLY A 255      10.108  -6.842  21.694 0.090 1.320          
ATOM   3970  2HA GLY A 255      10.709  -5.494  20.758 0.090 1.320          
ATOM   3971  C   GLY A 255       8.671  -5.374  21.139 0.510 2.000          
ATOM   3972  O   GLY A 255       8.301  -5.646  19.992-0.510 1.700          
ATOM   3973  N   LYS A 256       7.856  -4.809  22.026-0.470 1.850          
ATOM   3974  HN  LYS A 256       8.243  -4.335  22.835 0.310 0.225          
ATOM   3975  CA  LYS A 256       6.430  -4.690  21.768 0.070 2.275          
ATOM   3976  HA  LYS A 256       6.246  -4.639  20.692 0.090 1.320          
ATOM   3977  CB  LYS A 256       5.607  -5.924  22.374-0.180 2.175          
ATOM   3978  1HB LYS A 256       4.585  -5.878  21.999 0.090 1.320          
ATOM   3979  2HB LYS A 256       6.024  -6.839  21.949 0.090 1.320          
ATOM   3980  CG  LYS A 256       5.589  -6.045  23.880-0.180 2.175          
ATOM   3981  1HG LYS A 256       6.619  -6.061  24.246 0.090 1.320          
ATOM   3982  2HG LYS A 256       5.165  -5.135  24.304 0.090 1.320          
ATOM   3983  CD  LYS A 256       4.832  -7.237  24.509-0.180 2.175          
ATOM   3984  1HD LYS A 256       5.370  -8.159  24.278 0.090 1.320          
ATOM   3985  2HD LYS A 256       4.941  -7.107  25.591 0.090 1.320          
ATOM   3986  CE  LYS A 256       3.355  -7.397  24.157 0.210 2.175          
ATOM   3987  1HE LYS A 256       2.908  -6.409  24.035 0.050 1.320          
ATOM   3988  2HE LYS A 256       3.244  -7.911  23.201 0.050 1.320          
ATOM   3989  NZ  LYS A 256       2.585  -8.095  25.204-0.300 1.850          
ATOM   3990  1HZ LYS A 256       2.696  -7.591  26.078 0.330 0.225          
ATOM   3991  2HZ LYS A 256       1.606  -8.138  24.964 0.330 0.225          
ATOM   3992  3HZ LYS A 256       2.947  -9.029  25.335 0.330 0.225          
ATOM   3993  C   LYS A 256       5.903  -3.370  22.320 0.510 2.000          
ATOM   3994  O   LYS A 256       6.643  -2.576  22.907-0.510 1.700          
ATOM   3995  N   TRP A 257       4.606  -3.131  22.110-0.470 1.850          
ATOM   3996  HN  TRP A 257       4.065  -3.791  21.578 0.310 0.225          
ATOM   3997  CA  TRP A 257       3.936  -1.948  22.648 0.070 2.275          
ATOM   3998  HA  TRP A 257       4.628  -1.102  22.659 0.090 1.320          
ATOM   3999  CB  TRP A 257       2.631  -1.484  21.810-0.180 2.175          
ATOM   4000  1HB TRP A 257       1.863  -2.255  21.883 0.090 1.320          
ATOM   4001  2HB TRP A 257       2.196  -0.598  22.275 0.090 1.320          
ATOM   4002  CG  TRP A 257       2.807  -1.197  20.344-0.030 1.992          
ATOM   4003  CD1 TRP A 257       2.491  -1.958  19.216 0.035 1.992          
ATOM   4004  HD1 TRP A 257       2.042  -2.941  19.270 0.115 1.358          
ATOM   4005  NE1 TRP A 257       2.996  -1.392  18.088-0.610 1.850          
ATOM   4006  HE1 TRP A 257       2.969  -1.803  17.165 0.380 0.225          
ATOM   4007  CE2 TRP A 257       3.459  -0.102  18.460 0.130 1.800          
ATOM   4008  CD2 TRP A 257       3.432   0.001  19.853-0.020 1.800          
ATOM   4009  CE3 TRP A 257       3.951   1.137  20.447-0.115 1.992          
ATOM   4010  HE3 TRP A 257       3.944   1.263  21.520 0.115 1.358          
ATOM   4011  CZ3 TRP A 257       4.601   2.044  19.617-0.115 1.992          
ATOM   4012  HZ3 TRP A 257       5.078   2.895  20.079 0.115 1.358          
ATOM   4013  CZ2 TRP A 257       4.013   0.861  17.609-0.115 1.992          
ATOM   4014  HZ2 TRP A 257       4.021   0.726  16.540 0.115 1.358          
ATOM   4015  CH2 TRP A 257       4.593   1.964  18.206-0.115 1.992          
ATOM   4016  HH2 TRP A 257       5.063   2.728  17.606 0.115 1.358          
ATOM   4017  C   TRP A 257       3.544  -2.282  24.083 0.510 2.000          
ATOM   4018  O   TRP A 257       2.391  -2.593  24.396-0.510 1.700          
ATOM   4019  N   ASP A 258       4.518  -2.200  24.979-0.470 1.850          
ATOM   4020  HN  ASP A 258       5.455  -1.956  24.677 0.310 0.225          
ATOM   4021  CA  ASP A 258       4.314  -2.641  26.352 0.070 2.275          
ATOM   4022  HA  ASP A 258       3.512  -3.384  26.381 0.090 1.320          
ATOM   4023  CB  ASP A 258       5.554  -3.336  26.856-0.280 2.175          
ATOM   4024  1HB ASP A 258       5.960  -4.017  26.110 0.090 1.320          
ATOM   4025  2HB ASP A 258       6.352  -2.638  27.067 0.090 1.320          
ATOM   4026  CG  ASP A 258       5.205  -4.115  28.019 0.620 2.000          
ATOM   4027  OD1 ASP A 258       5.407  -5.360  28.009-0.760 1.700          
ATOM   4028  OD2 ASP A 258       4.738  -3.543  29.066-0.760 1.700          
ATOM   4029  C   ASP A 258       3.863  -1.424  27.145 0.510 2.000          
ATOM   4030  O   ASP A 258       4.665  -0.536  27.439-0.510 1.700          
ATOM   4031  N   ARG A 259       2.579  -1.381  27.494-0.470 1.850          
ATOM   4032  HN  ARG A 259       2.009  -2.192  27.336 0.310 0.225          
ATOM   4033  CA  ARG A 259       2.061  -0.223  28.212 0.070 2.275          
ATOM   4034  HA  ARG A 259       2.356   0.706  27.717 0.090 1.320          
ATOM   4035  CB  ARG A 259       0.524  -0.337  28.273-0.180 2.175          
ATOM   4036  1HB ARG A 259       0.252  -1.331  28.634 0.090 1.320          
ATOM   4037  2HB ARG A 259       0.131   0.358  29.020 0.090 1.320          
ATOM   4038  CG  ARG A 259      -0.142  -0.013  26.939-0.180 2.175          
ATOM   4039  1HG ARG A 259      -0.167   1.069  26.792 0.090 1.320          
ATOM   4040  2HG ARG A 259       0.434  -0.420  26.109 0.090 1.320          
ATOM   4041  CD  ARG A 259      -1.566  -0.584  26.961 0.200 2.175          
ATOM   4042  1HD ARG A 259      -1.601  -1.623  27.292 0.090 1.320          
ATOM   4043  2HD ARG A 259      -2.196  -0.011  27.646 0.090 1.320          
ATOM   4044  NE  ARG A 259      -2.173  -0.487  25.556-0.700 1.850          
ATOM   4045  HE  ARG A 259      -2.934   0.245  25.498 0.440 0.225          
ATOM   4046  CZ  ARG A 259      -1.863  -1.286  24.548 0.640 2.000          
ATOM   4047  NH1 ARG A 259      -0.962  -2.212  24.642-0.800 1.850          
ATOM   4048 1HH1 ARG A 259      -0.668  -2.747  23.837 0.460 0.225          
ATOM   4049 2HH1 ARG A 259      -0.405  -2.292  25.478 0.460 0.225          
ATOM   4050  NH2 ARG A 259      -2.448  -1.131  23.408-0.800 1.850          
ATOM   4051 1HH2 ARG A 259      -2.170  -1.601  22.540 0.460 0.225          
ATOM   4052 2HH2 ARG A 259      -3.150  -0.400  23.335 0.460 0.225          
ATOM   4053  C   ARG A 259       2.572  -0.183  29.643 0.510 2.000          
ATOM   4054  O   ARG A 259       2.860   0.895  30.174-0.510 1.700          
ATOM   4055  N   ASP A 260       2.681  -1.345  30.287-0.470 1.850          
ATOM   4056  HN  ASP A 260       2.594  -2.225  29.796 0.310 0.225          
ATOM   4057  CA  ASP A 260       3.265  -1.395  31.621 0.070 2.275          
ATOM   4058  HA  ASP A 260       2.742  -0.688  32.262 0.090 1.320          
ATOM   4059  CB  ASP A 260       3.056  -2.823  32.233-0.280 2.175          
ATOM   4060  1HB ASP A 260       3.428  -3.590  31.551 0.090 1.320          
ATOM   4061  2HB ASP A 260       3.654  -2.923  33.139 0.090 1.320          
ATOM   4062  CG  ASP A 260       1.634  -3.144  32.621 0.620 2.000          
ATOM   4063  OD1 ASP A 260       1.105  -4.190  32.051-0.760 1.700          
ATOM   4064  OD2 ASP A 260       1.058  -2.363  33.382-0.760 1.700          
ATOM   4065  C   ASP A 260       4.722  -0.941  31.601 0.510 2.000          
ATOM   4066  O   ASP A 260       5.194  -0.297  32.544-0.510 1.700          
ATOM   4067  N   TYR A 261       5.442  -1.256  30.518-0.470 1.850          
ATOM   4068  HN  TYR A 261       5.059  -1.975  29.891 0.310 0.225          
ATOM   4069  CA  TYR A 261       6.873  -0.959  30.441 0.070 2.275          
ATOM   4070  HA  TYR A 261       7.348  -1.411  31.312 0.090 1.320          
ATOM   4071  CB  TYR A 261       7.543  -1.491  29.111-0.180 2.175          
ATOM   4072  1HB TYR A 261       7.404  -2.569  29.042 0.090 1.320          
ATOM   4073  2HB TYR A 261       7.066  -1.023  28.251 0.090 1.320          
ATOM   4074  CG  TYR A 261       9.073  -1.178  29.049 0.000 1.992          
ATOM   4075  CD1 TYR A 261       9.732  -0.473  27.957-0.115 1.992          
ATOM   4076  HD1 TYR A 261       9.142  -0.074  27.145 0.115 1.358          
ATOM   4077  CE1 TYR A 261      11.102  -0.270  27.975-0.115 1.992          
ATOM   4078  HE1 TYR A 261      11.556   0.306  27.181 0.115 1.358          
ATOM   4079  CZ  TYR A 261      11.885  -0.811  28.986 0.110 1.992          
ATOM   4080  OH  TYR A 261      13.257  -0.575  28.993-0.540 1.770          
ATOM   4081  HH  TYR A 261      13.565  -0.021  28.288 0.430 0.225          
ATOM   4082  CD2 TYR A 261       9.889  -1.668  30.115-0.115 1.992          
ATOM   4083  HD2 TYR A 261       9.458  -2.216  30.940 0.115 1.358          
ATOM   4084  CE2 TYR A 261      11.297  -1.551  29.995-0.115 1.992          
ATOM   4085  HE2 TYR A 261      11.924  -1.968  30.769 0.115 1.358          
ATOM   4086  C   TYR A 261       7.153   0.534  30.455 0.510 2.000          
ATOM   4087  O   TYR A 261       8.179   0.973  30.984-0.510 1.700          
ATOM   4088  N   VAL A 262       6.246   1.335  29.898-0.470 1.850          
ATOM   4089  HN  VAL A 262       5.406   0.928  29.505 0.310 0.225          
ATOM   4090  CA  VAL A 262       6.497   2.758  29.759 0.070 2.275          
ATOM   4091  HA  VAL A 262       7.576   2.923  29.694 0.090 1.320          
ATOM   4092  CB  VAL A 262       5.922   3.372  28.443-0.090 2.275          
ATOM   4093  HB  VAL A 262       6.300   4.392  28.339 0.090 1.320          
ATOM   4094  CG1 VAL A 262       6.485   2.510  27.279-0.270 2.060          
ATOM   4095 1HG1 VAL A 262       6.307   2.988  26.317 0.090 1.320          
ATOM   4096 2HG1 VAL A 262       7.558   2.384  27.405 0.090 1.320          
ATOM   4097 3HG1 VAL A 262       6.041   1.518  27.239 0.090 1.320          
ATOM   4098  CG2 VAL A 262       4.423   3.428  28.549-0.270 2.060          
ATOM   4099 1HG2 VAL A 262       3.984   2.434  28.575 0.090 1.320          
ATOM   4100 2HG2 VAL A 262       4.048   3.990  29.404 0.090 1.320          
ATOM   4101 3HG2 VAL A 262       4.006   3.933  27.683 0.090 1.320          
ATOM   4102  C   VAL A 262       6.088   3.539  30.993 0.510 2.000          
ATOM   4103  O   VAL A 262       6.231   4.769  31.021-0.510 1.700          
ATOM   4104  N   LYS A 263       5.603   2.861  32.024-0.470 1.850          
ATOM   4105  HN  LYS A 263       5.592   1.847  32.000 0.310 0.225          
ATOM   4106  CA  LYS A 263       5.044   3.550  33.178 0.070 2.275          
ATOM   4107  HA  LYS A 263       4.397   4.336  32.796 0.090 1.320          
ATOM   4108  CB  LYS A 263       4.142   2.673  34.127-0.180 2.175          
ATOM   4109  1HB LYS A 263       4.697   1.788  34.446 0.090 1.320          
ATOM   4110  2HB LYS A 263       3.893   3.229  35.033 0.090 1.320          
ATOM   4111  CG  LYS A 263       2.889   2.290  33.372-0.180 2.175          
ATOM   4112  1HG LYS A 263       2.363   3.188  33.043 0.090 1.320          
ATOM   4113  2HG LYS A 263       3.176   1.752  32.469 0.090 1.320          
ATOM   4114  CD  LYS A 263       1.947   1.411  34.216-0.180 2.175          
ATOM   4115  1HD LYS A 263       2.466   0.480  34.462 0.090 1.320          
ATOM   4116  2HD LYS A 263       1.686   1.899  35.157 0.090 1.320          
ATOM   4117  CE  LYS A 263       0.686   1.138  33.347 0.210 2.175          
ATOM   4118  1HE LYS A 263       0.033   2.011  33.328 0.050 1.320          
ATOM   4119  2HE LYS A 263       0.948   0.903  32.314 0.050 1.320          
ATOM   4120  NZ  LYS A 263      -0.031  -0.035  33.920-0.300 1.850          
ATOM   4121  1HZ LYS A 263       0.497  -0.916  33.731 0.330 0.225          
ATOM   4122  2HZ LYS A 263      -0.144   0.026  34.917 0.330 0.225          
ATOM   4123  3HZ LYS A 263      -0.921  -0.182  33.474 0.330 0.225          
ATOM   4124  C   LYS A 263       6.155   4.256  33.949 0.510 2.000          
ATOM   4125  O   LYS A 263       7.078   3.607  34.452-0.510 1.700          
ATOM   4126  N   GLY A 264       6.076   5.584  34.023-0.470 1.850          
ATOM   4127  HN  GLY A 264       5.290   6.046  33.599 0.310 0.225          
ATOM   4128  CA  GLY A 264       7.033   6.377  34.771-0.020 2.175          
ATOM   4129  1HA GLY A 264       7.070   6.010  35.800 0.090 1.320          
ATOM   4130  2HA GLY A 264       6.679   7.406  34.836 0.090 1.320          
ATOM   4131  C   GLY A 264       8.451   6.407  34.249 0.510 2.000          
ATOM   4132  O   GLY A 264       9.372   6.697  35.019-0.510 1.700          
ATOM   4133  N   ARG A 265       8.662   6.123  32.968-0.470 1.850          
ATOM   4134  HN  ARG A 265       7.879   5.852  32.394 0.310 0.225          
ATOM   4135  CA  ARG A 265       9.999   6.036  32.398 0.070 2.275          
ATOM   4136  HA  ARG A 265      10.741   5.922  33.190 0.090 1.320          
ATOM   4137  CB  ARG A 265      10.113   4.809  31.503-0.180 2.175          
ATOM   4138  1HB ARG A 265       9.290   4.768  30.788 0.090 1.320          
ATOM   4139  2HB ARG A 265      11.015   4.933  30.896 0.090 1.320          
ATOM   4140  CG  ARG A 265      10.215   3.482  32.315-0.180 2.175          
ATOM   4141  1HG ARG A 265      10.836   3.620  33.201 0.090 1.320          
ATOM   4142  2HG ARG A 265       9.226   3.169  32.659 0.090 1.320          
ATOM   4143  CD  ARG A 265      10.846   2.471  31.393 0.200 2.175          
ATOM   4144  1HD ARG A 265      10.232   2.318  30.504 0.090 1.320          
ATOM   4145  2HD ARG A 265      11.822   2.792  31.030 0.090 1.320          
ATOM   4146  NE  ARG A 265      10.915   1.184  32.179-0.700 1.850          
ATOM   4147  HE  ARG A 265      10.010   0.711  32.207 0.440 0.225          
ATOM   4148  CZ  ARG A 265      12.096   0.707  32.757 0.640 2.000          
ATOM   4149  NH1 ARG A 265      13.232   1.329  32.570-0.800 1.850          
ATOM   4150 1HH1 ARG A 265      14.106   1.021  32.974 0.460 0.225          
ATOM   4151 2HH1 ARG A 265      13.270   2.168  32.010 0.460 0.225          
ATOM   4152  NH2 ARG A 265      12.040  -0.349  33.475-0.800 1.850          
ATOM   4153 1HH2 ARG A 265      12.845  -0.722  33.960 0.460 0.225          
ATOM   4154 2HH2 ARG A 265      11.150  -0.783  33.678 0.460 0.225          
ATOM   4155  C   ARG A 265      10.370   7.309  31.648 0.510 2.000          
ATOM   4156  O   ARG A 265       9.551   7.875  30.918-0.510 1.700          
ATOM   4157  N   ASN A 266      11.617   7.742  31.827-0.470 1.850          
ATOM   4158  HN  ASN A 266      12.280   7.141  32.314 0.310 0.225          
ATOM   4159  CA  ASN A 266      12.204   8.748  30.956 0.070 2.275          
ATOM   4160  HA  ASN A 266      11.513   9.576  30.806 0.090 1.320          
ATOM   4161  CB  ASN A 266      13.538   9.187  31.602-0.180 2.175          
ATOM   4162  1HB ASN A 266      13.990   8.407  32.210 0.090 1.320          
ATOM   4163  2HB ASN A 266      14.299   9.432  30.861 0.090 1.320          
ATOM   4164  CG  ASN A 266      13.383  10.455  32.457 0.550 2.000          
ATOM   4165  OD1 ASN A 266      12.452  11.240  32.325-0.550 1.700          
ATOM   4166  ND2 ASN A 266      14.437  10.714  33.308-0.620 1.850          
ATOM   4167 1HD2 ASN A 266      14.399  11.529  33.902 0.320 0.225          
ATOM   4168 2HD2 ASN A 266      15.196  10.053  33.413 0.300 0.225          
ATOM   4169  C   ASN A 266      12.503   8.105  29.607 0.510 2.000          
ATOM   4170  O   ASN A 266      12.303   6.902  29.410-0.510 1.700          
ATOM   4171  N   VAL A 267      12.995   8.904  28.656-0.470 1.850          
ATOM   4172  HN  VAL A 267      13.181   9.876  28.843 0.310 0.225          
ATOM   4173  CA  VAL A 267      13.334   8.309  27.369 0.070 2.275          
ATOM   4174  HA  VAL A 267      12.471   7.719  27.049 0.090 1.320          
ATOM   4175  CB  VAL A 267      13.523   9.373  26.305-0.090 2.275          
ATOM   4176  HB  VAL A 267      14.388   9.975  26.593 0.090 1.320          
ATOM   4177  CG1 VAL A 267      13.836   8.760  24.914-0.270 2.060          
ATOM   4178 1HG1 VAL A 267      12.980   8.227  24.532 0.090 1.320          
ATOM   4179 2HG1 VAL A 267      14.095   9.542  24.204 0.090 1.320          
ATOM   4180 3HG1 VAL A 267      14.685   8.073  24.940 0.090 1.320          
ATOM   4181  CG2 VAL A 267      12.309  10.270  26.251-0.270 2.060          
ATOM   4182 1HG2 VAL A 267      11.395   9.708  26.053 0.090 1.320          
ATOM   4183 2HG2 VAL A 267      12.151  10.821  27.179 0.090 1.320          
ATOM   4184 3HG2 VAL A 267      12.411  11.025  25.473 0.090 1.320          
ATOM   4185  C   VAL A 267      14.431   7.267  27.557 0.510 2.000          
ATOM   4186  O   VAL A 267      14.517   6.294  26.798-0.510 1.700          
ATOM   4187  N   ASP A 268      15.271   7.444  28.577-0.470 1.850          
ATOM   4188  HN  ASP A 268      15.146   8.209  29.219 0.310 0.225          
ATOM   4189  CA  ASP A 268      16.233   6.434  29.005 0.070 2.275          
ATOM   4190  HA  ASP A 268      15.922   5.466  28.604 0.090 1.320          
ATOM   4191  CB  ASP A 268      17.681   6.699  28.482-0.280 2.175          
ATOM   4192  1HB ASP A 268      17.676   6.915  27.416 0.090 1.320          
ATOM   4193  2HB ASP A 268      18.139   7.548  28.991 0.090 1.320          
ATOM   4194  CG  ASP A 268      18.499   5.468  28.675 0.620 2.000          
ATOM   4195  OD1 ASP A 268      18.273   4.409  28.054-0.760 1.700          
ATOM   4196  OD2 ASP A 268      19.488   5.681  29.451-0.760 1.700          
ATOM   4197  C   ASP A 268      16.175   6.322  30.524 0.510 2.000          
ATOM   4198  O   ASP A 268      16.383   7.317  31.228-0.510 1.700          
ATOM   4199  N   GLY A 269      15.917   5.115  31.031-0.470 1.850          
ATOM   4200  HN  GLY A 269      15.954   4.341  30.387 0.310 0.225          
ATOM   4201  CA  GLY A 269      15.896   4.885  32.465-0.020 2.175          
ATOM   4202  1HA GLY A 269      16.765   5.368  32.920 0.090 1.320          
ATOM   4203  2HA GLY A 269      16.008   3.818  32.651 0.090 1.320          
ATOM   4204  C   GLY A 269      14.637   5.399  33.151 0.510 2.000          
ATOM   4205  O   GLY A 269      13.773   6.040  32.554-0.510 1.700          
ATOM   4206  N   THR A 270      14.574   5.151  34.460-0.470 1.850          
ATOM   4207  HN  THR A 270      15.373   4.811  34.980 0.310 0.225          
ATOM   4208  CA  THR A 270      13.398   5.438  35.280 0.070 2.275          
ATOM   4209  HA  THR A 270      12.506   5.428  34.654 0.090 1.320          
ATOM   4210  CB  THR A 270      13.180   4.399  36.435 0.140 2.275          
ATOM   4211  HB  THR A 270      12.482   4.822  37.165 0.090 1.320          
ATOM   4212  OG1 THR A 270      14.387   4.061  37.193-0.660 1.770          
ATOM   4213  HG1 THR A 270      14.539   4.741  37.854 0.430 0.225          
ATOM   4214  CG2 THR A 270      12.608   3.080  36.023-0.270 2.060          
ATOM   4215 1HG2 THR A 270      12.448   2.442  36.894 0.090 1.320          
ATOM   4216 2HG2 THR A 270      11.644   3.207  35.531 0.090 1.320          
ATOM   4217 3HG2 THR A 270      13.278   2.557  35.343 0.090 1.320          
ATOM   4218  C   THR A 270      13.487   6.819  35.926 0.510 2.000          
ATOM   4219  O   THR A 270      14.567   7.264  36.323-0.510 1.700          
ATOM   4220  N   LEU A 271      12.329   7.486  36.028-0.470 1.850          
ATOM   4221  HN  LEU A 271      11.458   7.053  35.754 0.310 0.225          
ATOM   4222  CA  LEU A 271      12.264   8.861  36.526 0.070 2.275          
ATOM   4223  HA  LEU A 271      12.944   9.446  35.906 0.090 1.320          
ATOM   4224  CB  LEU A 271      10.839   9.360  36.349-0.180 2.175          
ATOM   4225  1HB LEU A 271      10.519   9.134  35.332 0.090 1.320          
ATOM   4226  2HB LEU A 271      10.162   8.812  37.005 0.090 1.320          
ATOM   4227  CG  LEU A 271      10.675  10.917  36.565-0.090 2.275          
ATOM   4228  HG  LEU A 271      10.822  11.104  37.632 0.090 1.320          
ATOM   4229  CD1 LEU A 271      11.674  11.825  35.828-0.270 2.060          
ATOM   4230 1HD1 LEU A 271      12.695  11.663  36.176 0.090 1.320          
ATOM   4231 2HD1 LEU A 271      11.649  11.658  34.752 0.090 1.320          
ATOM   4232 3HD1 LEU A 271      11.456  12.878  36.006 0.090 1.320          
ATOM   4233  CD2 LEU A 271       9.249  11.329  36.237-0.270 2.060          
ATOM   4234 1HD2 LEU A 271       9.075  12.376  36.488 0.090 1.320          
ATOM   4235 2HD2 LEU A 271       9.029  11.199  35.177 0.090 1.320          
ATOM   4236 3HD2 LEU A 271       8.531  10.739  36.807 0.090 1.320          
ATOM   4237  C   LEU A 271      12.757   8.979  37.969 0.510 2.000          
ATOM   4238  O   LEU A 271      13.647   9.784  38.265-0.510 1.700          
ATOM   4239  N   MET A 272      12.204   8.185  38.878-0.470 1.850          
ATOM   4240  HN  MET A 272      11.654   7.391  38.614 0.310 0.225          
ATOM   4241  CA  MET A 272      12.601   8.280  40.283 0.070 2.275          
ATOM   4242  HA  MET A 272      13.044   9.251  40.515 0.090 1.320          
ATOM   4243  CB  MET A 272      11.325   8.129  41.167-0.180 2.175          
ATOM   4244  1HB MET A 272      10.820   7.183  40.973 0.090 1.320          
ATOM   4245  2HB MET A 272      11.666   8.066  42.203 0.090 1.320          
ATOM   4246  CG  MET A 272      10.360   9.356  41.048-0.140 2.175          
ATOM   4247  1HG MET A 272       9.802   9.463  41.978 0.090 1.320          
ATOM   4248  2HG MET A 272      10.918  10.282  40.899 0.090 1.320          
ATOM   4249  SD  MET A 272       9.141   9.096  39.666-0.090 2.000          
ATOM   4250  CE  MET A 272       8.049  10.522  39.902-0.220 2.060          
ATOM   4251  1HE MET A 272       7.600  10.497  40.895 0.090 1.320          
ATOM   4252  2HE MET A 272       8.616  11.448  39.800 0.090 1.320          
ATOM   4253  3HE MET A 272       7.253  10.518  39.159 0.090 1.320          
ATOM   4254  C   MET A 272      13.653   7.238  40.722 0.340 2.000          
ATOM   4255  O   MET A 272      13.467   6.099  40.329-0.669 1.700          
ATOM   4256  OXT MET A 272      14.659   7.635  41.382-0.669 1.700          
ATOM   4257  C1  RET r 401      -7.987  -0.034  -5.069 0.000 2.275          
ATOM   4258  C2  RET r 401      -9.005   0.294  -6.193-0.180 2.175          
ATOM   4259  H21 RET r 401      -8.719  -0.273  -7.087 0.090 1.320          
ATOM   4260  H22 RET r 401      -8.899   1.353  -6.456 0.090 1.320          
ATOM   4261  C3  RET r 401     -10.460   0.059  -5.835-0.180 2.175          
ATOM   4262  H31 RET r 401     -10.648  -0.998  -5.628 0.090 1.320          
ATOM   4263  H32 RET r 401     -11.103   0.341  -6.676 0.090 1.320          
ATOM   4264  C4  RET r 401     -10.792   0.904  -4.611-0.180 2.175          
ATOM   4265  H41 RET r 401     -11.779   0.655  -4.206 0.090 1.320          
ATOM   4266  H42 RET r 401     -10.869   1.964  -4.906 0.090 1.320          
ATOM   4267  C5  RET r 401      -9.773   0.817  -3.494 0.000 2.090          
ATOM   4268  C6  RET r 401      -8.468   0.427  -3.680 0.000 2.090          
ATOM   4269  C7  RET r 401      -7.541   0.368  -2.556-0.150 2.090          
ATOM   4270  H71 RET r 401      -7.918   0.756  -1.615 0.150 1.250          
ATOM   4271  C8  RET r 401      -6.246  -0.089  -2.557-0.150 2.090          
ATOM   4272  H81 RET r 401      -5.831  -0.490  -3.467 0.150 1.250          
ATOM   4273  C9  RET r 401      -5.295  -0.067  -1.484 0.000 2.090          
ATOM   4274  C10 RET r 401      -3.962  -0.311  -1.781-0.150 2.090          
ATOM   4275 H101 RET r 401      -3.700  -0.500  -2.819 0.150 1.250          
ATOM   4276  C11 RET r 401      -2.904  -0.317  -0.845-0.150 2.090          
ATOM   4277 H111 RET r 401      -3.158  -0.178   0.200 0.150 1.250          
ATOM   4278  C12 RET r 401      -1.578  -0.524  -1.179-0.150 2.090          
ATOM   4279 H121 RET r 401      -1.336  -0.601  -2.235 0.150 1.250          
ATOM   4280  C13 RET r 401      -0.518  -0.740  -0.265 0.000 2.090          
ATOM   4281  C14 RET r 401       0.781  -0.960  -0.749-0.150 2.090          
ATOM   4282 H141 RET r 401       1.002  -0.714  -1.783 0.150 1.250          
ATOM   4283  C15 RET r 401       1.787  -1.520   0.033 0.370 2.090          
ATOM   4284  H15 RET r 401       1.480  -2.104   0.887 0.200 0.900          
ATOM   4285  C16 RET r 401      -6.703   0.693  -5.522-0.270 2.060          
ATOM   4286 H161 RET r 401      -6.880   1.767  -5.554 0.090 1.320          
ATOM   4287 H162 RET r 401      -6.451   0.366  -6.536 0.090 1.320          
ATOM   4288 H163 RET r 401      -5.826   0.554  -4.897 0.090 1.320          
ATOM   4289  C17 RET r 401      -7.794  -1.566  -4.999-0.270 2.060          
ATOM   4290 H171 RET r 401      -7.448  -1.945  -5.969 0.090 1.320          
ATOM   4291 H172 RET r 401      -8.740  -2.050  -4.739 0.090 1.320          
ATOM   4292 H173 RET r 401      -7.075  -1.881  -4.240 0.090 1.320          
ATOM   4293  C18 RET r 401     -10.392   1.194  -2.179-0.270 2.060          
ATOM   4294 H181 RET r 401     -11.048   2.065  -2.305 0.090 1.320          
ATOM   4295 H182 RET r 401      -9.684   1.410  -1.381 0.090 1.320          
ATOM   4296 H183 RET r 401     -11.045   0.369  -1.868 0.090 1.320          
ATOM   4297  C19 RET r 401      -5.731   0.258  -0.086-0.270 2.060          
ATOM   4298 H191 RET r 401      -6.787   0.023   0.038 0.090 1.320          
ATOM   4299 H192 RET r 401      -5.578   1.324   0.127 0.090 1.320          
ATOM   4300 H193 RET r 401      -5.176  -0.322   0.654 0.090 1.320          
ATOM   4301  C20 RET r 401      -0.755  -0.710   1.221-0.270 2.060          
ATOM   4302 H201 RET r 401      -0.278  -1.556   1.724 0.090 1.320          
ATOM   4303 H202 RET r 401      -1.810  -0.752   1.477 0.090 1.320          
ATOM   4304 H203 RET r 401      -0.331   0.201   1.656 0.090 1.320          
ATOM   4305  O   HOH o 501      34.388 -10.081 -37.778-0.834 1.768          
ATOM   4306  H1  HOH o 501      34.187 -10.757 -38.487 0.417 0.225          
ATOM   4307  H2  HOH o 501      35.139  -9.494 -38.081 0.417 0.225          
ATOM   4308  O   HOH o 502      -3.358   1.804 -11.856-0.834 1.768          
ATOM   4309  H1  HOH o 502      -4.359   1.795 -11.996 0.417 0.225          
ATOM   4310  H2  HOH o 502      -2.922   2.159 -12.688 0.417 0.225          
ATOM   4311  O   HOH o 503     -37.239  40.931 -19.458-0.834 1.768          
ATOM   4312  H1  HOH o 503     -38.228  41.043 -19.358 0.417 0.225          
ATOM   4313  H2  HOH o 503     -36.930  41.413 -20.278 0.417 0.225          
ATOM   4314  O   HOH o 504      17.787  46.912  49.340-0.834 1.768          
ATOM   4315  H1  HOH o 504      17.295  47.170  50.172 0.417 0.225          
ATOM   4316  H2  HOH o 504      18.672  47.377  49.319 0.417 0.225          
ATOM   4317  O   HOH o 505      -4.736  -7.296  -0.193-0.834 1.768          
ATOM   4318  H1  HOH o 505      -3.734  -7.321  -0.187 0.417 0.225          
ATOM   4319  H2  HOH o 505      -5.084  -7.924   0.507 0.417 0.225          
ATOM   4320  O   HOH o 506      -2.105  -0.183 -10.284-0.834 1.768          
ATOM   4321  H1  HOH o 506      -2.676   0.560 -10.662 0.417 0.225          
ATOM   4322  H2  HOH o 506      -2.703  -0.943 -10.018 0.417 0.225          
ATOM   4323  O   HOH o 507       2.994  -1.659  -5.105-0.834 1.768          
ATOM   4324  H1  HOH o 507       3.979  -1.515  -5.213 0.417 0.225          
ATOM   4325  H2  HOH o 507       2.825  -2.652  -5.031 0.417 0.225          
ATOM   4326  O   HOH o 508     -48.457 -44.221  -5.586-0.834 1.768          
ATOM   4327  H1  HOH o 508     -48.173 -44.949  -6.210 0.417 0.225          
ATOM   4328  H2  HOH o 508     -49.455 -44.209  -5.522 0.417 0.225          
ATOM   4329  O   HOH o 509      -6.529  -3.141   1.298-0.834 1.768          
ATOM   4330  H1  HOH o 509      -7.153  -3.007   0.526 0.417 0.225          
ATOM   4331  H2  HOH o 509      -6.946  -2.771   2.133 0.417 0.225          
ATOM   4332  O   HOH o 510     -14.370  23.307 -48.354-0.834 1.768          
ATOM   4333  H1  HOH o 510     -14.315  22.501 -48.944 0.417 0.225          
ATOM   4334  H2  HOH o 510     -15.009  23.967 -48.750 0.417 0.225          
ATOM   4335  O   HOH o 511       1.275   0.653   6.487-0.834 1.768          
ATOM   4336  H1  HOH o 511       2.236   0.733   6.202 0.417 0.225          
ATOM   4337  H2  HOH o 511       1.239   0.481   7.473 0.417 0.225          
ATOM   4338  O   HOH o 512      52.367   6.123 -34.909-0.834 1.768          
ATOM   4339  H1  HOH o 512      52.750   5.396 -35.480 0.417 0.225          
ATOM   4340  H2  HOH o 512      52.781   6.997 -35.161 0.417 0.225          
ATOM   4341  O   HOH o 513       9.691  10.746  19.020-0.834 1.768          
ATOM   4342  H1  HOH o 513       9.362  11.634  18.686 0.417 0.225          
ATOM   4343  H2  HOH o 513       8.953  10.312  19.548 0.417 0.225          
END
model02
ATOM      1  N   CYS A   6      -9.241 -11.691 -36.771-0.617 1.850          
ATOM      2  HT1 CYS A   6      -9.725 -12.571 -36.906 0.278 0.225          
ATOM      3  HT2 CYS A   6      -8.580 -11.562 -37.521 0.278 0.225          
ATOM      4  HT3 CYS A   6      -9.897 -10.925 -36.744 0.278 0.225          
ATOM      5  CA  CYS A   6      -8.541 -11.747 -35.487 0.210 2.275          
ATOM      6  HA  CYS A   6      -7.952 -12.667 -35.501 0.100 1.320          
ATOM      7  CB  CYS A   6      -7.551 -10.570 -35.292-0.128 2.175          
ATOM      8  1HB CYS A   6      -6.813 -10.879 -34.548 0.090 1.320          
ATOM      9  2HB CYS A   6      -6.990 -10.362 -36.203 0.090 1.320          
ATOM     10  SG  CYS A   6      -8.314  -8.984 -34.633-0.321 2.000          
ATOM     11  HG1 CYS A   6      -7.156  -8.332 -34.484 0.139 0.450          
ATOM     12  C   CYS A   6      -9.557 -11.944 -34.379 0.510 2.000          
ATOM     13  O   CYS A   6      -9.216 -11.930 -33.195-0.510 1.700          
ATOM     14  N   ASP A   7     -10.817 -12.100 -34.788-0.470 1.850          
ATOM     15  HN  ASP A   7     -10.987 -12.413 -35.728 0.310 0.225          
ATOM     16  CA  ASP A   7     -11.972 -12.246 -33.909 0.070 2.275          
ATOM     17  HA  ASP A   7     -12.856 -12.365 -34.536 0.090 1.320          
ATOM     18  CB  ASP A   7     -11.864 -13.548 -33.055-0.280 2.175          
ATOM     19  1HB ASP A   7     -11.024 -13.530 -32.362 0.090 1.320          
ATOM     20  2HB ASP A   7     -12.762 -13.656 -32.451 0.090 1.320          
ATOM     21  CG  ASP A   7     -11.767 -14.767 -33.914 0.620 2.000          
ATOM     22  OD1 ASP A   7     -11.634 -15.854 -33.221-0.760 1.700          
ATOM     23  OD2 ASP A   7     -11.948 -14.813 -35.132-0.760 1.700          
ATOM     24  C   ASP A   7     -12.143 -10.970 -33.091 0.510 2.000          
ATOM     25  O   ASP A   7     -11.919 -10.967 -31.873-0.510 1.700          
ATOM     26  N   PRO A   8     -12.564  -9.871 -33.727-0.290 1.850          
ATOM     27  CD  PRO A   8     -12.675  -9.607 -35.201 0.000 2.175          
ATOM     28  1HD PRO A   8     -11.679  -9.483 -35.629 0.090 1.320          
ATOM     29  2HD PRO A   8     -13.186 -10.411 -35.734 0.090 1.320          
ATOM     30  CA  PRO A   8     -12.703  -8.603 -32.998 0.020 2.275          
ATOM     31  HA  PRO A   8     -11.811  -8.417 -32.398 0.090 1.320          
ATOM     32  CB  PRO A   8     -12.839  -7.549 -34.089-0.180 2.175          
ATOM     33  1HB PRO A   8     -11.858  -7.166 -34.371 0.090 1.320          
ATOM     34  2HB PRO A   8     -13.456  -6.695 -33.800 0.090 1.320          
ATOM     35  CG  PRO A   8     -13.452  -8.352 -35.256-0.180 2.175          
ATOM     36  1HG PRO A   8     -13.361  -7.841 -36.216 0.090 1.320          
ATOM     37  2HG PRO A   8     -14.514  -8.540 -35.082 0.090 1.320          
ATOM     38  C   PRO A   8     -13.896  -8.558 -32.067 0.510 2.000          
ATOM     39  O   PRO A   8     -13.969  -7.648 -31.233-0.510 1.700          
ATOM     40  N   ALA A   9     -14.846  -9.483 -32.195-0.470 1.850          
ATOM     41  HN  ALA A   9     -14.761 -10.207 -32.889 0.310 0.225          
ATOM     42  CA  ALA A   9     -15.970  -9.494 -31.271 0.070 2.275          
ATOM     43  HA  ALA A   9     -16.405  -8.493 -31.198 0.090 1.320          
ATOM     44  CB  ALA A   9     -17.058 -10.462 -31.783-0.270 2.060          
ATOM     45  1HB ALA A   9     -17.909 -10.465 -31.098 0.090 1.320          
ATOM     46  2HB ALA A   9     -17.435 -10.163 -32.760 0.090 1.320          
ATOM     47  3HB ALA A   9     -16.696 -11.489 -31.848 0.090 1.320          
ATOM     48  C   ALA A   9     -15.540  -9.896 -29.870 0.510 2.000          
ATOM     49  O   ALA A   9     -16.267  -9.621 -28.910-0.510 1.700          
ATOM     50  N   ILE A  10     -14.365 -10.509 -29.731-0.470 1.850          
ATOM     51  HN  ILE A  10     -13.821 -10.718 -30.553 0.310 0.225          
ATOM     52  CA  ILE A  10     -13.876 -10.961 -28.440 0.070 2.275          
ATOM     53  HA  ILE A  10     -14.653 -10.972 -27.670 0.090 1.320          
ATOM     54  CB  ILE A  10     -13.315 -12.353 -28.646-0.090 2.275          
ATOM     55  HB  ILE A  10     -12.519 -12.299 -29.394 0.090 1.320          
ATOM     56  CG2 ILE A  10     -12.671 -12.992 -27.348-0.270 2.060          
ATOM     57 1HG2 ILE A  10     -11.773 -12.470 -27.016 0.090 1.320          
ATOM     58 2HG2 ILE A  10     -13.381 -12.995 -26.520 0.090 1.320          
ATOM     59 3HG2 ILE A  10     -12.359 -14.021 -27.518 0.090 1.320          
ATOM     60  CG1 ILE A  10     -14.424 -13.357 -29.232-0.180 2.175          
ATOM     61 1HG1 ILE A  10     -15.181 -13.578 -28.478 0.090 1.320          
ATOM     62 2HG1 ILE A  10     -14.963 -12.913 -30.068 0.090 1.320          
ATOM     63  CD1 ILE A  10     -13.761 -14.692 -29.772-0.270 2.060          
ATOM     64  HD1 ILE A  10     -13.450 -15.348 -28.961 0.090 1.320          
ATOM     65  HD2 ILE A  10     -14.466 -15.258 -30.382 0.090 1.320          
ATOM     66  HD3 ILE A  10     -12.884 -14.498 -30.389 0.090 1.320          
ATOM     67  C   ILE A  10     -12.688 -10.143 -27.941 0.510 2.000          
ATOM     68  O   ILE A  10     -12.552  -9.952 -26.726-0.510 1.700          
ATOM     69  N   TYR A  11     -11.860  -9.609 -28.834-0.470 1.850          
ATOM     70  HN  TYR A  11     -12.052  -9.771 -29.811 0.310 0.225          
ATOM     71  CA  TYR A  11     -10.645  -8.907 -28.449 0.070 2.275          
ATOM     72  HA  TYR A  11     -10.452  -9.137 -27.414 0.090 1.320          
ATOM     73  CB  TYR A  11      -9.437  -9.379 -29.294-0.180 2.175          
ATOM     74  1HB TYR A  11      -9.648  -9.304 -30.363 0.090 1.320          
ATOM     75  2HB TYR A  11      -8.550  -8.776 -29.097 0.090 1.320          
ATOM     76  CG  TYR A  11      -9.135 -10.809 -28.933 0.000 1.992          
ATOM     77  CD1 TYR A  11      -8.634 -11.068 -27.686-0.115 1.992          
ATOM     78  HD1 TYR A  11      -8.418 -10.268 -26.997 0.115 1.358          
ATOM     79  CE1 TYR A  11      -8.407 -12.447 -27.283-0.115 1.992          
ATOM     80  HE1 TYR A  11      -8.023 -12.646 -26.294 0.115 1.358          
ATOM     81  CZ  TYR A  11      -8.646 -13.530 -28.137 0.110 1.992          
ATOM     82  OH  TYR A  11      -8.581 -14.836 -27.605-0.540 1.770          
ATOM     83  HH  TYR A  11      -8.964 -15.481 -28.184 0.430 0.225          
ATOM     84  CD2 TYR A  11      -9.451 -11.886 -29.794-0.115 1.992          
ATOM     85  HD2 TYR A  11      -9.896 -11.717 -30.761 0.115 1.358          
ATOM     86  CE2 TYR A  11      -9.348 -13.217 -29.290-0.115 1.992          
ATOM     87  HE2 TYR A  11      -9.713 -14.015 -29.922 0.115 1.358          
ATOM     88  C   TYR A  11     -10.771  -7.400 -28.643 0.510 2.000          
ATOM     89  O   TYR A  11     -11.375  -6.934 -29.616-0.510 1.700          
ATOM     90  N   GLY A  12     -10.207  -6.652 -27.695-0.470 1.850          
ATOM     91  HN  GLY A  12      -9.806  -7.159 -26.901 0.310 0.225          
ATOM     92  CA  GLY A  12      -9.980  -5.226 -27.860-0.020 2.175          
ATOM     93  1HA GLY A  12      -9.359  -5.088 -28.746 0.090 1.320          
ATOM     94  2HA GLY A  12      -9.387  -4.867 -27.031 0.090 1.320          
ATOM     95  C   GLY A  12     -11.198  -4.347 -28.025 0.510 2.000          
ATOM     96  O   GLY A  12     -11.101  -3.304 -28.677-0.510 1.700          
ATOM     97  N   GLU A  13     -12.345  -4.719 -27.449-0.470 1.850          
ATOM     98  HN  GLU A  13     -12.483  -5.644 -27.064 0.310 0.225          
ATOM     99  CA  GLU A  13     -13.481  -3.800 -27.493 0.070 2.275          
ATOM    100  HA  GLU A  13     -13.778  -3.582 -28.520 0.090 1.320          
ATOM    101  CB  GLU A  13     -14.666  -4.448 -26.728-0.180 2.175          
ATOM    102  1HB GLU A  13     -14.329  -4.962 -25.826 0.090 1.320          
ATOM    103  2HB GLU A  13     -15.356  -3.678 -26.369 0.090 1.320          
ATOM    104  CG  GLU A  13     -15.539  -5.417 -27.624-0.279 2.175          
ATOM    105  1HG GLU A  13     -16.068  -4.875 -28.408 0.090 1.320          
ATOM    106  2HG GLU A  13     -14.937  -6.191 -28.099 0.090 1.320          
ATOM    107  CD  GLU A  13     -16.517  -6.109 -26.728 0.622 2.000          
ATOM    108  OE1 GLU A  13     -16.172  -6.791 -25.736-0.755 1.700          
ATOM    109  OE2 GLU A  13     -17.689  -5.958 -27.077-0.755 1.700          
ATOM    110  C   GLU A  13     -13.151  -2.490 -26.800 0.510 2.000          
ATOM    111  O   GLU A  13     -13.615  -1.426 -27.221-0.510 1.700          
ATOM    112  N   TRP A  14     -12.326  -2.548 -25.760-0.470 1.850          
ATOM    113  HN  TRP A  14     -11.952  -3.445 -25.489 0.310 0.225          
ATOM    114  CA  TRP A  14     -11.992  -1.366 -24.979 0.070 2.275          
ATOM    115  HA  TRP A  14     -12.854  -0.692 -24.970 0.090 1.320          
ATOM    116  CB  TRP A  14     -11.765  -1.798 -23.534-0.180 2.175          
ATOM    117  1HB TRP A  14     -12.656  -2.275 -23.147 0.090 1.320          
ATOM    118  2HB TRP A  14     -10.954  -2.499 -23.401 0.090 1.320          
ATOM    119  CG  TRP A  14     -11.435  -0.628 -22.611-0.030 1.992          
ATOM    120  CD1 TRP A  14     -12.251   0.212 -21.833 0.035 1.992          
ATOM    121  HD1 TRP A  14     -13.327   0.108 -21.776 0.115 1.358          
ATOM    122  NE1 TRP A  14     -11.526   1.159 -21.232-0.610 1.850          
ATOM    123  HE1 TRP A  14     -11.938   1.955 -20.758 0.380 0.225          
ATOM    124  CE2 TRP A  14     -10.259   1.091 -21.672 0.130 1.800          
ATOM    125  CD2 TRP A  14     -10.073  -0.072 -22.454-0.020 1.800          
ATOM    126  CE3 TRP A  14      -8.878  -0.349 -23.039-0.115 1.992          
ATOM    127  HE3 TRP A  14      -8.776  -1.213 -23.676 0.115 1.358          
ATOM    128  CZ3 TRP A  14      -7.776   0.447 -22.794-0.115 1.992          
ATOM    129  HZ3 TRP A  14      -6.818   0.210 -23.234 0.115 1.358          
ATOM    130  CZ2 TRP A  14      -9.178   1.838 -21.371-0.115 1.992          
ATOM    131  HZ2 TRP A  14      -9.277   2.688 -20.710 0.115 1.358          
ATOM    132  CH2 TRP A  14      -7.926   1.535 -21.934-0.115 1.992          
ATOM    133  HH2 TRP A  14      -7.065   2.141 -21.697 0.115 1.358          
ATOM    134  C   TRP A  14     -10.848  -0.586 -25.607 0.510 2.000          
ATOM    135  O   TRP A  14     -10.885   0.648 -25.641-0.510 1.700          
ATOM    136  N   SER A  15      -9.817  -1.285 -26.092-0.470 1.850          
ATOM    137  HN  SER A  15      -9.819  -2.293 -26.006 0.310 0.225          
ATOM    138  CA  SER A  15      -8.660  -0.602 -26.667 0.070 2.275          
ATOM    139  HA  SER A  15      -8.284   0.132 -25.948 0.090 1.320          
ATOM    140  CB  SER A  15      -7.559  -1.664 -26.912 0.050 2.175          
ATOM    141  1HB SER A  15      -6.775  -1.213 -27.525 0.090 1.320          
ATOM    142  2HB SER A  15      -7.081  -1.911 -25.966 0.090 1.320          
ATOM    143  OG  SER A  15      -8.062  -2.860 -27.579-0.660 1.770          
ATOM    144  HG1 SER A  15      -8.644  -2.583 -28.282 0.430 0.225          
ATOM    145  C   SER A  15      -9.028   0.189 -27.920 0.510 2.000          
ATOM    146  O   SER A  15      -8.378   1.194 -28.227-0.510 1.700          
ATOM    147  N   ARG A  16     -10.060  -0.233 -28.651-0.470 1.850          
ATOM    148  HN  ARG A  16     -10.640  -0.998 -28.331 0.310 0.225          
ATOM    149  CA  ARG A  16     -10.462   0.512 -29.839 0.070 2.275          
ATOM    150  HA  ARG A  16      -9.566   0.745 -30.420 0.090 1.320          
ATOM    151  CB  ARG A  16     -11.499  -0.155 -30.824-0.180 2.175          
ATOM    152  1HB ARG A  16     -12.472  -0.277 -30.340 0.090 1.320          
ATOM    153  2HB ARG A  16     -11.663   0.489 -31.692 0.090 1.320          
ATOM    154  CG  ARG A  16     -10.931  -1.544 -31.250-0.180 2.175          
ATOM    155  1HG ARG A  16      -9.955  -1.330 -31.688 0.090 1.320          
ATOM    156  2HG ARG A  16     -10.672  -2.190 -30.455 0.090 1.320          
ATOM    157  CD  ARG A  16     -11.735  -2.216 -32.344 0.200 2.175          
ATOM    158  1HD ARG A  16     -12.789  -2.285 -32.072 0.090 1.320          
ATOM    159  2HD ARG A  16     -11.713  -1.602 -33.247 0.090 1.320          
ATOM    160  NE  ARG A  16     -11.168  -3.518 -32.647-0.700 1.850          
ATOM    161  HE  ARG A  16     -10.452  -3.524 -33.362 0.440 0.225          
ATOM    162  CZ  ARG A  16     -11.482  -4.606 -31.969 0.640 2.000          
ATOM    163  NH1 ARG A  16     -12.512  -4.642 -31.166-0.800 1.850          
ATOM    164 1HH1 ARG A  16     -12.819  -5.504 -30.706 0.460 0.225          
ATOM    165 2HH1 ARG A  16     -13.081  -3.832 -30.967 0.460 0.225          
ATOM    166  NH2 ARG A  16     -10.845  -5.778 -32.066-0.800 1.850          
ATOM    167 1HH2 ARG A  16     -11.071  -6.490 -31.360 0.460 0.225          
ATOM    168 2HH2 ARG A  16     -10.083  -5.962 -32.699 0.460 0.225          
ATOM    169  C   ARG A  16     -11.092   1.848 -29.473 0.510 2.000          
ATOM    170  O   ARG A  16     -10.770   2.881 -30.070-0.510 1.700          
ATOM    171  N   GLU A  17     -11.998   1.849 -28.495-0.470 1.850          
ATOM    172  HN  GLU A  17     -12.316   0.989 -28.076 0.310 0.225          
ATOM    173  CA  GLU A  17     -12.723   3.072 -28.190 0.070 2.275          
ATOM    174  HA  GLU A  17     -12.927   3.644 -29.100 0.090 1.320          
ATOM    175  CB  GLU A  17     -14.149   2.732 -27.526-0.180 2.175          
ATOM    176  1HB GLU A  17     -13.994   2.080 -26.669 0.090 1.320          
ATOM    177  2HB GLU A  17     -14.543   3.658 -27.099 0.090 1.320          
ATOM    178  CG  GLU A  17     -15.307   2.122 -28.399-0.280 2.175          
ATOM    179  1HG GLU A  17     -14.943   1.351 -29.075 0.090 1.320          
ATOM    180  2HG GLU A  17     -16.070   1.669 -27.766 0.090 1.320          
ATOM    181  CD  GLU A  17     -15.974   3.235 -29.211 0.620 2.000          
ATOM    182  OE1 GLU A  17     -15.337   3.916 -30.022-0.759 1.700          
ATOM    183  OE2 GLU A  17     -17.196   3.492 -28.965-0.759 1.700          
ATOM    184  C   GLU A  17     -11.922   3.977 -27.264 0.510 2.000          
ATOM    185  O   GLU A  17     -12.165   5.186 -27.230-0.510 1.700          
ATOM    186  N   ASN A  18     -10.948   3.428 -26.545-0.470 1.850          
ATOM    187  HN  ASN A  18     -10.806   2.427 -26.628 0.310 0.225          
ATOM    188  CA  ASN A  18     -10.028   4.212 -25.729 0.070 2.275          
ATOM    189  HA  ASN A  18     -10.268   5.279 -25.730 0.090 1.320          
ATOM    190  CB  ASN A  18      -9.914   3.735 -24.336-0.180 2.175          
ATOM    191  1HB ASN A  18      -9.615   2.689 -24.232 0.090 1.320          
ATOM    192  2HB ASN A  18      -9.228   4.363 -23.789 0.090 1.320          
ATOM    193  CG  ASN A  18     -11.255   3.881 -23.664 0.550 2.000          
ATOM    194  OD1 ASN A  18     -11.581   4.936 -23.131-0.550 1.700          
ATOM    195  ND2 ASN A  18     -12.197   2.937 -23.767-0.620 1.850          
ATOM    196 1HD2 ASN A  18     -13.129   3.152 -23.449 0.320 0.225          
ATOM    197 2HD2 ASN A  18     -12.005   2.094 -24.292 0.300 0.225          
ATOM    198  C   ASN A  18      -8.626   3.991 -26.277 0.510 2.000          
ATOM    199  O   ASN A  18      -7.882   3.137 -25.791-0.510 1.700          
ATOM    200  N   GLN A  19      -8.260   4.771 -27.289-0.470 1.850          
ATOM    201  HN  GLN A  19      -8.976   5.289 -27.781 0.310 0.225          
ATOM    202  CA  GLN A  19      -6.899   4.707 -27.799 0.070 2.275          
ATOM    203  HA  GLN A  19      -6.501   3.699 -27.665 0.090 1.320          
ATOM    204  CB  GLN A  19      -6.785   4.965 -29.294-0.180 2.175          
ATOM    205  1HB GLN A  19      -7.198   5.943 -29.544 0.090 1.320          
ATOM    206  2HB GLN A  19      -5.731   5.007 -29.581 0.090 1.320          
ATOM    207  CG  GLN A  19      -7.470   3.862 -30.166-0.180 2.175          
ATOM    208  1HG GLN A  19      -7.015   2.888 -29.984 0.090 1.320          
ATOM    209  2HG GLN A  19      -8.517   3.763 -29.894 0.090 1.320          
ATOM    210  CD  GLN A  19      -7.375   4.185 -31.678 0.550 2.000          
ATOM    211  OE1 GLN A  19      -6.592   3.548 -32.369-0.550 1.700          
ATOM    212  NE2 GLN A  19      -8.214   5.105 -32.245-0.620 1.850          
ATOM    213 1HE2 GLN A  19      -8.160   5.246 -33.241 0.320 0.225          
ATOM    214 2HE2 GLN A  19      -8.947   5.534 -31.701 0.300 0.225          
ATOM    215  C   GLN A  19      -5.982   5.653 -27.044 0.510 2.000          
ATOM    216  O   GLN A  19      -4.786   5.375 -26.912-0.510 1.700          
ATOM    217  N   PHE A  20      -6.516   6.775 -26.553-0.470 1.850          
ATOM    218  HN  PHE A  20      -7.479   6.986 -26.767 0.310 0.225          
ATOM    219  CA  PHE A  20      -5.710   7.694 -25.759 0.070 2.275          
ATOM    220  HA  PHE A  20      -4.786   7.868 -26.319 0.090 1.320          
ATOM    221  CB  PHE A  20      -6.327   9.048 -25.504-0.180 2.175          
ATOM    222  1HB PHE A  20      -7.277   8.913 -24.982 0.090 1.320          
ATOM    223  2HB PHE A  20      -5.712   9.618 -24.813 0.090 1.320          
ATOM    224  CG  PHE A  20      -6.595   9.907 -26.674 0.000 1.992          
ATOM    225  CD1 PHE A  20      -5.530  10.695 -27.133-0.115 1.992          
ATOM    226  HD1 PHE A  20      -4.607  10.735 -26.577 0.115 1.358          
ATOM    227  CE1 PHE A  20      -5.608  11.448 -28.292-0.115 1.992          
ATOM    228  HE1 PHE A  20      -4.776  12.069 -28.592 0.115 1.358          
ATOM    229  CZ  PHE A  20      -6.701  11.307 -29.159-0.115 1.992          
ATOM    230  HZ  PHE A  20      -6.740  11.820 -30.110 0.115 1.358          
ATOM    231  CD2 PHE A  20      -7.733   9.884 -27.451-0.115 1.992          
ATOM    232  HD2 PHE A  20      -8.573   9.282 -27.135 0.115 1.358          
ATOM    233  CE2 PHE A  20      -7.785  10.424 -28.726-0.115 1.992          
ATOM    234  HE2 PHE A  20      -8.659  10.288 -29.348 0.115 1.358          
ATOM    235  C   PHE A  20      -5.288   7.065 -24.436 0.510 2.000          
ATOM    236  O   PHE A  20      -4.235   7.413 -23.893-0.510 1.700          
ATOM    237  N   CYX A  21      -6.083   6.127 -23.918-0.470 1.850          
ATOM    238  HN  CYX A  21      -6.966   5.825 -24.268 0.310 0.225          
ATOM    239  CA  CYX A  21      -5.831   5.510 -22.621 0.070 2.275          
ATOM    240  HA  CYX A  21      -5.277   6.200 -22.002 0.090 1.320          
ATOM    241  CB  CYX A  21      -7.125   5.115 -21.857-0.100 2.175          
ATOM    242  1HB CYX A  21      -7.642   6.095 -21.928 0.090 1.320          
ATOM    243  2HB CYX A  21      -7.727   4.398 -22.456 0.090 1.320          
ATOM    244  SG  CYX A  21      -7.041   4.584 -20.165-0.080 1.975          
ATOM    245  C   CYX A  21      -4.883   4.321 -22.711 0.510 2.000          
ATOM    246  O   CYX A  21      -4.169   4.034 -21.745-0.510 1.700          
ATOM    247  N   VAL A  22      -4.862   3.619 -23.848-0.470 1.850          
ATOM    248  HN  VAL A  22      -5.458   3.861 -24.628 0.310 0.225          
ATOM    249  CA  VAL A  22      -3.967   2.478 -23.990 0.070 2.275          
ATOM    250  HA  VAL A  22      -4.048   1.919 -23.054 0.090 1.320          
ATOM    251  CB  VAL A  22      -4.409   1.444 -25.086-0.090 2.275          
ATOM    252  HB  VAL A  22      -5.469   1.221 -24.955 0.090 1.320          
ATOM    253  CG1 VAL A  22      -4.181   2.006 -26.505-0.270 2.060          
ATOM    254 1HG1 VAL A  22      -4.709   2.942 -26.638 0.090 1.320          
ATOM    255 2HG1 VAL A  22      -3.128   2.194 -26.724 0.090 1.320          
ATOM    256 3HG1 VAL A  22      -4.556   1.324 -27.269 0.090 1.320          
ATOM    257  CG2 VAL A  22      -3.602   0.157 -24.909-0.270 2.060          
ATOM    258 1HG2 VAL A  22      -3.994  -0.628 -25.554 0.090 1.320          
ATOM    259 2HG2 VAL A  22      -2.547   0.283 -25.160 0.090 1.320          
ATOM    260 3HG2 VAL A  22      -3.658  -0.218 -23.886 0.090 1.320          
ATOM    261  C   VAL A  22      -2.505   2.907 -24.050 0.510 2.000          
ATOM    262  O   VAL A  22      -1.618   2.131 -23.680-0.510 1.700          
ATOM    263  N   GLU A  23      -2.234   4.138 -24.472-0.470 1.850          
ATOM    264  HN  GLU A  23      -2.974   4.665 -24.909 0.310 0.225          
ATOM    265  CA  GLU A  23      -0.869   4.637 -24.570 0.070 2.275          
ATOM    266  HA  GLU A  23      -0.210   3.833 -24.905 0.090 1.320          
ATOM    267  CB  GLU A  23      -0.992   5.758 -25.679-0.180 2.175          
ATOM    268  1HB GLU A  23      -1.347   5.331 -26.620 0.090 1.320          
ATOM    269  2HB GLU A  23      -1.701   6.531 -25.389 0.090 1.320          
ATOM    270  CG  GLU A  23       0.431   6.410 -25.912-0.280 2.175          
ATOM    271  1HG GLU A  23       0.340   7.311 -26.517 0.090 1.320          
ATOM    272  2HG GLU A  23       0.978   6.683 -25.013 0.090 1.320          
ATOM    273  CD  GLU A  23       1.274   5.381 -26.750 0.620 2.000          
ATOM    274  OE1 GLU A  23       1.513   5.674 -27.962-0.759 1.700          
ATOM    275  OE2 GLU A  23       1.731   4.349 -26.226-0.759 1.700          
ATOM    276  C   GLU A  23      -0.345   5.171 -23.244 0.510 2.000          
ATOM    277  O   GLU A  23       0.854   5.054 -22.968-0.510 1.700          
ATOM    278  N   LYS A  24      -1.214   5.752 -22.418-0.470 1.850          
ATOM    279  HN  LYS A  24      -2.180   5.765 -22.702 0.310 0.225          
ATOM    280  CA  LYS A  24      -0.817   6.205 -21.093 0.070 2.275          
ATOM    281  HA  LYS A  24       0.164   6.686 -21.147 0.090 1.320          
ATOM    282  CB  LYS A  24      -1.840   7.202 -20.692-0.180 2.175          
ATOM    283  1HB LYS A  24      -2.807   6.704 -20.587 0.090 1.320          
ATOM    284  2HB LYS A  24      -1.592   7.512 -19.686 0.090 1.320          
ATOM    285  CG  LYS A  24      -2.036   8.518 -21.543-0.180 2.175          
ATOM    286  1HG LYS A  24      -1.047   8.827 -21.889 0.090 1.320          
ATOM    287  2HG LYS A  24      -2.562   8.235 -22.445 0.090 1.320          
ATOM    288  CD  LYS A  24      -2.689   9.725 -20.829-0.180 2.175          
ATOM    289  1HD LYS A  24      -3.639   9.434 -20.375 0.090 1.320          
ATOM    290  2HD LYS A  24      -2.055  10.088 -20.018 0.090 1.320          
ATOM    291  CE  LYS A  24      -2.913  10.850 -21.902 0.210 2.175          
ATOM    292  1HE LYS A  24      -3.373  11.717 -21.425 0.050 1.320          
ATOM    293  2HE LYS A  24      -1.944  11.189 -22.274 0.050 1.320          
ATOM    294  NZ  LYS A  24      -3.743  10.468 -23.073-0.302 1.850          
ATOM    295  1HZ LYS A  24      -3.385   9.619 -23.497 0.330 0.225          
ATOM    296  2HZ LYS A  24      -4.690  10.290 -22.768 0.330 0.225          
ATOM    297  3HZ LYS A  24      -3.746  11.211 -23.758 0.330 0.225          
ATOM    298  C   LYS A  24      -0.703   5.066 -20.088 0.510 2.000          
ATOM    299  O   LYS A  24      -0.202   5.291 -18.982-0.510 1.700          
ATOM    300  N   SER A  25      -1.140   3.857 -20.446-0.470 1.850          
ATOM    301  HN  SER A  25      -1.422   3.689 -21.402 0.310 0.225          
ATOM    302  CA  SER A  25      -1.228   2.777 -19.468 0.070 2.275          
ATOM    303  HA  SER A  25      -1.729   3.160 -18.580 0.090 1.320          
ATOM    304  CB  SER A  25      -2.069   1.571 -20.002 0.050 2.175          
ATOM    305  1HB SER A  25      -1.550   1.141 -20.862 0.090 1.320          
ATOM    306  2HB SER A  25      -2.069   0.793 -19.238 0.090 1.320          
ATOM    307  OG  SER A  25      -3.398   1.809 -20.379-0.660 1.770          
ATOM    308  HG1 SER A  25      -3.465   2.598 -20.918 0.430 0.225          
ATOM    309  C   SER A  25       0.138   2.306 -18.982 0.510 2.000          
ATOM    310  O   SER A  25       0.240   1.772 -17.870-0.510 1.700          
ATOM    311  N   LEU A  26       1.187   2.468 -19.781-0.470 1.850          
ATOM    312  HN  LEU A  26       1.117   3.023 -20.623 0.310 0.225          
ATOM    313  CA  LEU A  26       2.488   1.913 -19.434 0.070 2.275          
ATOM    314  HA  LEU A  26       2.463   1.349 -18.500 0.090 1.320          
ATOM    315  CB  LEU A  26       3.087   0.967 -20.531-0.180 2.175          
ATOM    316  1HB LEU A  26       3.347   1.567 -21.408 0.090 1.320          
ATOM    317  2HB LEU A  26       4.033   0.550 -20.182 0.090 1.320          
ATOM    318  CG  LEU A  26       2.202  -0.201 -21.006-0.090 2.275          
ATOM    319  HG  LEU A  26       1.332   0.231 -21.506 0.090 1.320          
ATOM    320  CD1 LEU A  26       2.918  -1.052 -22.020-0.270 2.060          
ATOM    321 1HD1 LEU A  26       3.798  -1.538 -21.596 0.090 1.320          
ATOM    322 2HD1 LEU A  26       2.272  -1.827 -22.425 0.090 1.320          
ATOM    323 3HD1 LEU A  26       3.253  -0.451 -22.867 0.090 1.320          
ATOM    324  CD2 LEU A  26       1.696  -1.069 -19.898-0.270 2.060          
ATOM    325 1HD2 LEU A  26       1.069  -0.515 -19.200 0.090 1.320          
ATOM    326 2HD2 LEU A  26       1.089  -1.888 -20.278 0.090 1.320          
ATOM    327 3HD2 LEU A  26       2.515  -1.505 -19.324 0.090 1.320          
ATOM    328  C   LEU A  26       3.524   3.015 -19.260 0.510 2.000          
ATOM    329  O   LEU A  26       3.313   4.169 -19.644-0.510 1.700          
ATOM    330  N   ILE A  27       4.664   2.633 -18.687-0.470 1.850          
ATOM    331  HN  ILE A  27       4.809   1.660 -18.471 0.310 0.225          
ATOM    332  CA  ILE A  27       5.769   3.562 -18.464 0.070 2.275          
ATOM    333  HA  ILE A  27       5.381   4.524 -18.124 0.090 1.320          
ATOM    334  CB  ILE A  27       6.728   2.997 -17.404-0.090 2.275          
ATOM    335  HB  ILE A  27       7.074   2.031 -17.781 0.090 1.320          
ATOM    336  CG2 ILE A  27       7.985   3.808 -17.114-0.270 2.060          
ATOM    337 1HG2 ILE A  27       7.725   4.801 -16.749 0.090 1.320          
ATOM    338 2HG2 ILE A  27       8.626   3.335 -16.371 0.090 1.320          
ATOM    339 3HG2 ILE A  27       8.603   3.949 -18.001 0.090 1.320          
ATOM    340  CG1 ILE A  27       6.079   2.706 -16.026-0.180 2.175          
ATOM    341 1HG1 ILE A  27       5.851   3.654 -15.537 0.090 1.320          
ATOM    342 2HG1 ILE A  27       5.105   2.247 -16.195 0.090 1.320          
ATOM    343  CD1 ILE A  27       6.782   1.769 -14.994-0.270 2.060          
ATOM    344  HD1 ILE A  27       7.735   2.174 -14.655 0.090 1.320          
ATOM    345  HD2 ILE A  27       6.159   1.635 -14.110 0.090 1.320          
ATOM    346  HD3 ILE A  27       6.968   0.781 -15.417 0.090 1.320          
ATOM    347  C   ILE A  27       6.549   3.727 -19.765 0.510 2.000          
ATOM    348  O   ILE A  27       7.089   2.758 -20.309-0.510 1.700          
ATOM    349  N   THR A  28       6.589   4.958 -20.277-0.470 1.850          
ATOM    350  HN  THR A  28       6.113   5.710 -19.790 0.310 0.225          
ATOM    351  CA  THR A  28       7.311   5.293 -21.498 0.070 2.275          
ATOM    352  HA  THR A  28       7.561   4.370 -22.025 0.090 1.320          
ATOM    353  CB  THR A  28       6.545   6.163 -22.584 0.140 2.275          
ATOM    354  HB  THR A  28       7.183   6.314 -23.460 0.090 1.320          
ATOM    355  OG1 THR A  28       6.071   7.388 -22.132-0.660 1.770          
ATOM    356  HG1 THR A  28       5.745   7.847 -22.896 0.430 0.225          
ATOM    357  CG2 THR A  28       5.174   5.448 -23.019-0.270 2.060          
ATOM    358 1HG2 THR A  28       4.486   5.327 -22.180 0.090 1.320          
ATOM    359 2HG2 THR A  28       4.647   5.989 -23.806 0.090 1.320          
ATOM    360 3HG2 THR A  28       5.367   4.449 -23.412 0.090 1.320          
ATOM    361  C   THR A  28       8.656   5.966 -21.249 0.510 2.000          
ATOM    362  O   THR A  28       9.597   5.740 -22.016-0.510 1.700          
ATOM    363  N   LEU A  29       8.769   6.788 -20.208-0.470 1.850          
ATOM    364  HN  LEU A  29       7.969   6.906 -19.602 0.310 0.225          
ATOM    365  CA  LEU A  29       9.967   7.587 -19.989 0.070 2.275          
ATOM    366  HA  LEU A  29      10.351   7.868 -20.975 0.090 1.320          
ATOM    367  CB  LEU A  29       9.702   8.857 -19.303-0.180 2.175          
ATOM    368  1HB LEU A  29       9.475   8.613 -18.273 0.090 1.320          
ATOM    369  2HB LEU A  29      10.610   9.462 -19.289 0.090 1.320          
ATOM    370  CG  LEU A  29       8.496   9.717 -19.877-0.090 2.275          
ATOM    371  HG  LEU A  29       7.601   9.099 -19.806 0.090 1.320          
ATOM    372  CD1 LEU A  29       8.262  10.928 -18.920-0.270 2.060          
ATOM    373 1HD1 LEU A  29       7.386  11.503 -19.223 0.090 1.320          
ATOM    374 2HD1 LEU A  29       8.100  10.604 -17.892 0.090 1.320          
ATOM    375 3HD1 LEU A  29       9.116  11.607 -18.927 0.090 1.320          
ATOM    376  CD2 LEU A  29       8.566  10.169 -21.375-0.270 2.060          
ATOM    377 1HD2 LEU A  29       7.681  10.736 -21.666 0.090 1.320          
ATOM    378 2HD2 LEU A  29       9.440  10.793 -21.565 0.090 1.320          
ATOM    379 3HD2 LEU A  29       8.629   9.307 -22.043 0.090 1.320          
ATOM    380  C   LEU A  29      11.054   6.767 -19.307 0.510 2.000          
ATOM    381  O   LEU A  29      10.801   6.096 -18.302-0.510 1.700          
ATOM    382  N   ASP A  30      12.273   6.849 -19.842-0.470 1.850          
ATOM    383  HN  ASP A  30      12.408   7.231 -20.781 0.310 0.225          
ATOM    384  CA  ASP A  30      13.382   6.072 -19.295 0.070 2.275          
ATOM    385  HA  ASP A  30      13.160   5.004 -19.311 0.090 1.320          
ATOM    386  CB  ASP A  30      14.599   6.392 -20.203-0.280 2.175          
ATOM    387  1HB ASP A  30      14.855   7.451 -20.218 0.090 1.320          
ATOM    388  2HB ASP A  30      15.487   5.853 -19.869 0.090 1.320          
ATOM    389  CG  ASP A  30      14.292   5.938 -21.652 0.620 2.000          
ATOM    390  OD1 ASP A  30      13.777   6.807 -22.445-0.760 1.700          
ATOM    391  OD2 ASP A  30      14.566   4.813 -22.067-0.760 1.700          
ATOM    392  C   ASP A  30      13.740   6.530 -17.887 0.510 2.000          
ATOM    393  O   ASP A  30      14.115   5.713 -17.039-0.510 1.700          
ATOM    394  N   GLY A  31      13.654   7.835 -17.628-0.470 1.850          
ATOM    395  HN  GLY A  31      13.432   8.461 -18.389 0.310 0.225          
ATOM    396  CA  GLY A  31      13.904   8.326 -16.284-0.020 2.175          
ATOM    397  1HA GLY A  31      13.830   9.413 -16.273 0.090 1.320          
ATOM    398  2HA GLY A  31      14.926   8.080 -15.987 0.090 1.320          
ATOM    399  C   GLY A  31      12.938   7.757 -15.261 0.510 2.000          
ATOM    400  O   GLY A  31      13.332   7.427 -14.142-0.510 1.700          
ATOM    401  N   ILE A  32      11.666   7.609 -15.639-0.470 1.850          
ATOM    402  HN  ILE A  32      11.407   7.767 -16.601 0.310 0.225          
ATOM    403  CA  ILE A  32      10.697   7.002 -14.730 0.070 2.275          
ATOM    404  HA  ILE A  32      10.750   7.527 -13.780 0.090 1.320          
ATOM    405  CB  ILE A  32       9.264   7.062 -15.174-0.090 2.275          
ATOM    406  HB  ILE A  32       9.212   6.557 -16.142 0.090 1.320          
ATOM    407  CG2 ILE A  32       8.285   6.253 -14.244-0.270 2.060          
ATOM    408 1HG2 ILE A  32       8.462   6.464 -13.194 0.090 1.320          
ATOM    409 2HG2 ILE A  32       7.249   6.507 -14.458 0.090 1.320          
ATOM    410 3HG2 ILE A  32       8.372   5.174 -14.377 0.090 1.320          
ATOM    411  CG1 ILE A  32       8.815   8.506 -15.455-0.180 2.175          
ATOM    412 1HG1 ILE A  32       9.409   8.932 -16.255 0.090 1.320          
ATOM    413 2HG1 ILE A  32       7.786   8.496 -15.808 0.090 1.320          
ATOM    414  CD1 ILE A  32       8.955   9.476 -14.266-0.270 2.060          
ATOM    415  HD1 ILE A  32       9.988   9.610 -13.947 0.090 1.320          
ATOM    416  HD2 ILE A  32       8.576  10.463 -14.533 0.090 1.320          
ATOM    417  HD3 ILE A  32       8.370   9.131 -13.416 0.090 1.320          
ATOM    418  C   ILE A  32      11.106   5.575 -14.411 0.510 2.000          
ATOM    419  O   ILE A  32      10.974   5.115 -13.272-0.510 1.700          
ATOM    420  N   LYS A  33      11.618   4.854 -15.409-0.470 1.850          
ATOM    421  HN  LYS A  33      11.720   5.262 -16.330 0.310 0.225          
ATOM    422  CA  LYS A  33      12.072   3.494 -15.158 0.070 2.275          
ATOM    423  HA  LYS A  33      11.249   2.885 -14.780 0.090 1.320          
ATOM    424  CB  LYS A  33      12.659   2.827 -16.457-0.180 2.175          
ATOM    425  1HB LYS A  33      13.485   3.401 -16.871 0.090 1.320          
ATOM    426  2HB LYS A  33      13.086   1.853 -16.205 0.090 1.320          
ATOM    427  CG  LYS A  33      11.554   2.594 -17.530-0.180 2.175          
ATOM    428  1HG LYS A  33      10.787   1.923 -17.136 0.090 1.320          
ATOM    429  2HG LYS A  33      11.055   3.548 -17.706 0.090 1.320          
ATOM    430  CD  LYS A  33      12.110   2.041 -18.869-0.180 2.175          
ATOM    431  1HD LYS A  33      13.066   2.520 -19.097 0.090 1.320          
ATOM    432  2HD LYS A  33      12.305   0.970 -18.765 0.090 1.320          
ATOM    433  CE  LYS A  33      11.138   2.336 -19.916 0.210 2.175          
ATOM    434  1HE LYS A  33      10.166   1.898 -19.679 0.050 1.320          
ATOM    435  2HE LYS A  33      10.987   3.413 -20.022 0.050 1.320          
ATOM    436  NZ  LYS A  33      11.577   1.825 -21.163-0.300 1.850          
ATOM    437  1HZ LYS A  33      12.426   2.308 -21.442 0.330 0.225          
ATOM    438  2HZ LYS A  33      11.745   0.832 -21.119 0.330 0.225          
ATOM    439  3HZ LYS A  33      10.878   2.026 -21.865 0.330 0.225          
ATOM    440  C   LYS A  33      13.222   3.472 -14.165 0.510 2.000          
ATOM    441  O   LYS A  33      13.268   2.606 -13.285-0.510 1.700          
ATOM    442  N   TYR A  34      14.150   4.430 -14.273-0.470 1.850          
ATOM    443  HN  TYR A  34      14.084   5.101 -15.032 0.310 0.225          
ATOM    444  CA  TYR A  34      15.296   4.443 -13.365 0.070 2.275          
ATOM    445  HA  TYR A  34      15.760   3.455 -13.413 0.090 1.320          
ATOM    446  CB  TYR A  34      16.235   5.515 -13.882-0.180 2.175          
ATOM    447  1HB TYR A  34      16.159   5.641 -14.964 0.090 1.320          
ATOM    448  2HB TYR A  34      16.032   6.492 -13.440 0.090 1.320          
ATOM    449  CG  TYR A  34      17.689   5.061 -13.583 0.000 1.992          
ATOM    450  CD1 TYR A  34      18.555   5.797 -12.719-0.115 1.992          
ATOM    451  HD1 TYR A  34      18.198   6.693 -12.233 0.115 1.358          
ATOM    452  CE1 TYR A  34      19.877   5.423 -12.562-0.115 1.992          
ATOM    453  HE1 TYR A  34      20.543   6.017 -11.953 0.115 1.358          
ATOM    454  CZ  TYR A  34      20.308   4.210 -13.086 0.110 1.992          
ATOM    455  OH  TYR A  34      21.679   3.845 -12.886-0.540 1.770          
ATOM    456  HH  TYR A  34      21.956   3.101 -13.398 0.430 0.225          
ATOM    457  CD2 TYR A  34      18.240   3.944 -14.274-0.115 1.992          
ATOM    458  HD2 TYR A  34      17.641   3.401 -14.989 0.115 1.358          
ATOM    459  CE2 TYR A  34      19.488   3.477 -13.949-0.115 1.992          
ATOM    460  HE2 TYR A  34      19.858   2.583 -14.429 0.115 1.358          
ATOM    461  C   TYR A  34      14.867   4.691 -11.923 0.510 2.000          
ATOM    462  O   TYR A  34      15.441   4.109 -10.996-0.510 1.700          
ATOM    463  N   VAL A  35      13.867   5.554 -11.708-0.470 1.850          
ATOM    464  HN  VAL A  35      13.456   6.051 -12.492 0.310 0.225          
ATOM    465  CA  VAL A  35      13.374   5.783 -10.351 0.070 2.275          
ATOM    466  HA  VAL A  35      14.198   6.172  -9.748 0.090 1.320          
ATOM    467  CB  VAL A  35      12.213   6.782 -10.349-0.090 2.275          
ATOM    468  HB  VAL A  35      11.339   6.310 -10.805 0.090 1.320          
ATOM    469  CG1 VAL A  35      11.785   7.283  -8.962-0.270 2.060          
ATOM    470 1HG1 VAL A  35      12.601   7.808  -8.464 0.090 1.320          
ATOM    471 2HG1 VAL A  35      10.941   7.970  -9.030 0.090 1.320          
ATOM    472 3HG1 VAL A  35      11.481   6.469  -8.306 0.090 1.320          
ATOM    473  CG2 VAL A  35      12.596   8.062 -11.255-0.270 2.060          
ATOM    474 1HG2 VAL A  35      13.668   8.167 -11.427 0.090 1.320          
ATOM    475 2HG2 VAL A  35      12.091   8.019 -12.209 0.090 1.320          
ATOM    476 3HG2 VAL A  35      12.263   8.993 -10.796 0.090 1.320          
ATOM    477  C   VAL A  35      12.896   4.482  -9.726 0.510 2.000          
ATOM    478  O   VAL A  35      13.039   4.279  -8.515-0.510 1.700          
ATOM    479  N   GLN A  36      12.335   3.578 -10.529-0.470 1.850          
ATOM    480  HN  GLN A  36      12.297   3.752 -11.526 0.310 0.225          
ATOM    481  CA  GLN A  36      11.962   2.274  -9.998 0.070 2.275          
ATOM    482  HA  GLN A  36      11.291   2.414  -9.147 0.090 1.320          
ATOM    483  CB  GLN A  36      11.209   1.443 -11.136-0.180 2.175          
ATOM    484  1HB GLN A  36      11.941   1.037 -11.834 0.090 1.320          
ATOM    485  2HB GLN A  36      10.792   0.559 -10.656 0.090 1.320          
ATOM    486  CG  GLN A  36      10.128   2.103 -11.944-0.180 2.175          
ATOM    487  1HG GLN A  36      10.567   2.793 -12.654 0.090 1.320          
ATOM    488  2HG GLN A  36       9.570   1.374 -12.529 0.090 1.320          
ATOM    489  CD  GLN A  36       9.168   2.861 -10.981 0.550 2.000          
ATOM    490  OE1 GLN A  36       8.494   2.435 -10.018-0.550 1.700          
ATOM    491  NE2 GLN A  36       8.933   4.167 -11.265-0.620 1.850          
ATOM    492 1HE2 GLN A  36       8.245   4.671 -10.732 0.320 0.225          
ATOM    493 2HE2 GLN A  36       9.427   4.607 -12.035 0.300 0.225          
ATOM    494  C   GLN A  36      13.192   1.528  -9.504 0.510 2.000          
ATOM    495  O   GLN A  36      13.205   1.022  -8.375-0.510 1.700          
ATOM    496  N   LEU A  37      14.263   1.517 -10.303-0.470 1.850          
ATOM    497  HN  LEU A  37      14.230   2.008 -11.188 0.310 0.225          
ATOM    498  CA  LEU A  37      15.489   0.838  -9.890 0.070 2.275          
ATOM    499  HA  LEU A  37      15.271  -0.218  -9.717 0.090 1.320          
ATOM    500  CB  LEU A  37      16.557   0.948 -10.972-0.180 2.175          
ATOM    501  1HB LEU A  37      16.363   0.210 -11.744 0.090 1.320          
ATOM    502  2HB LEU A  37      16.444   1.908 -11.471 0.090 1.320          
ATOM    503  CG  LEU A  37      18.058   0.811 -10.517-0.090 2.275          
ATOM    504  HG  LEU A  37      18.302   1.352  -9.603 0.090 1.320          
ATOM    505  CD1 LEU A  37      18.648  -0.620 -10.413-0.270 2.060          
ATOM    506 1HD1 LEU A  37      18.127  -1.193  -9.645 0.090 1.320          
ATOM    507 2HD1 LEU A  37      18.548  -1.165 -11.353 0.090 1.320          
ATOM    508 3HD1 LEU A  37      19.705  -0.604 -10.143 0.090 1.320          
ATOM    509  CD2 LEU A  37      18.905   1.520 -11.604-0.270 2.060          
ATOM    510 1HD2 LEU A  37      18.735   1.093 -12.593 0.090 1.320          
ATOM    511 2HD2 LEU A  37      18.639   2.576 -11.631 0.090 1.320          
ATOM    512 3HD2 LEU A  37      19.973   1.470 -11.390 0.090 1.320          
ATOM    513  C   LEU A  37      16.021   1.414  -8.585 0.510 2.000          
ATOM    514  O   LEU A  37      16.548   0.679  -7.743-0.510 1.700          
ATOM    515  N   VAL A  38      15.886   2.726  -8.393-0.470 1.850          
ATOM    516  HN  VAL A  38      15.524   3.299  -9.149 0.310 0.225          
ATOM    517  CA  VAL A  38      16.302   3.329  -7.132 0.070 2.275          
ATOM    518  HA  VAL A  38      17.332   3.000  -6.974 0.090 1.320          
ATOM    519  CB  VAL A  38      16.344   4.892  -7.153-0.090 2.275          
ATOM    520  HB  VAL A  38      15.329   5.282  -7.253 0.090 1.320          
ATOM    521  CG1 VAL A  38      16.938   5.344  -5.804-0.270 2.060          
ATOM    522 1HG1 VAL A  38      17.097   6.423  -5.791 0.090 1.320          
ATOM    523 2HG1 VAL A  38      16.277   5.131  -4.964 0.090 1.320          
ATOM    524 3HG1 VAL A  38      17.902   4.875  -5.601 0.090 1.320          
ATOM    525  CG2 VAL A  38      17.209   5.484  -8.259-0.270 2.060          
ATOM    526 1HG2 VAL A  38      16.838   5.216  -9.246 0.090 1.320          
ATOM    527 2HG2 VAL A  38      17.230   6.573  -8.215 0.090 1.320          
ATOM    528 3HG2 VAL A  38      18.238   5.128  -8.199 0.090 1.320          
ATOM    529  C   VAL A  38      15.499   2.750  -5.978 0.510 2.000          
ATOM    530  O   VAL A  38      16.058   2.346  -4.951-0.510 1.700          
ATOM    531  N   MET A  39      14.174   2.679  -6.141-0.470 1.850          
ATOM    532  HN  MET A  39      13.764   2.984  -7.020 0.310 0.225          
ATOM    533  CA  MET A  39      13.335   2.169  -5.065 0.070 2.275          
ATOM    534  HA  MET A  39      13.564   2.775  -4.191 0.090 1.320          
ATOM    535  CB  MET A  39      11.795   2.285  -5.338-0.180 2.175          
ATOM    536  1HB MET A  39      11.551   3.317  -5.577 0.090 1.320          
ATOM    537  2HB MET A  39      11.573   1.721  -6.247 0.090 1.320          
ATOM    538  CG  MET A  39      10.876   1.780  -4.234-0.140 2.175          
ATOM    539  1HG MET A  39       9.893   1.660  -4.685 0.090 1.320          
ATOM    540  2HG MET A  39      11.131   0.797  -3.840 0.090 1.320          
ATOM    541  SD  MET A  39      10.605   2.941  -2.924-0.090 2.000          
ATOM    542  CE  MET A  39      11.981   2.762  -1.794-0.220 2.060          
ATOM    543  1HE MET A  39      12.181   1.716  -1.578 0.090 1.320          
ATOM    544  2HE MET A  39      12.877   3.231  -2.189 0.090 1.320          
ATOM    545  3HE MET A  39      11.741   3.257  -0.853 0.090 1.320          
ATOM    546  C   MET A  39      13.691   0.729  -4.722 0.510 2.000          
ATOM    547  O   MET A  39      13.613   0.331  -3.555-0.510 1.700          
ATOM    548  N   ALA A  40      14.103  -0.055  -5.722-0.470 1.850          
ATOM    549  HN  ALA A  40      14.125   0.335  -6.661 0.310 0.225          
ATOM    550  CA  ALA A  40      14.613  -1.400  -5.471 0.070 2.275          
ATOM    551  HA  ALA A  40      13.883  -1.927  -4.853 0.090 1.320          
ATOM    552  CB  ALA A  40      14.705  -2.151  -6.813-0.270 2.060          
ATOM    553  1HB ALA A  40      15.010  -3.187  -6.658 0.090 1.320          
ATOM    554  2HB ALA A  40      13.747  -2.167  -7.331 0.090 1.320          
ATOM    555  3HB ALA A  40      15.436  -1.696  -7.482 0.090 1.320          
ATOM    556  C   ALA A  40      15.917  -1.360  -4.686 0.510 2.000          
ATOM    557  O   ALA A  40      16.104  -2.122  -3.729-0.510 1.700          
ATOM    558  N   VAL A  41      16.845  -0.489  -5.092-0.470 1.850          
ATOM    559  HN  VAL A  41      16.683   0.077  -5.922 0.310 0.225          
ATOM    560  CA  VAL A  41      18.120  -0.384  -4.390 0.070 2.275          
ATOM    561  HA  VAL A  41      18.597  -1.365  -4.325 0.090 1.320          
ATOM    562  CB  VAL A  41      18.987   0.597  -5.157-0.090 2.275          
ATOM    563  HB  VAL A  41      18.434   1.482  -5.472 0.090 1.320          
ATOM    564  CG1 VAL A  41      20.270   1.035  -4.340-0.270 2.060          
ATOM    565 1HG1 VAL A  41      20.970   1.572  -4.982 0.090 1.320          
ATOM    566 2HG1 VAL A  41      20.031   1.709  -3.516 0.090 1.320          
ATOM    567 3HG1 VAL A  41      20.802   0.176  -3.927 0.090 1.320          
ATOM    568  CG2 VAL A  41      19.496  -0.236  -6.428-0.270 2.060          
ATOM    569 1HG2 VAL A  41      20.104   0.391  -7.081 0.090 1.320          
ATOM    570 2HG2 VAL A  41      20.107  -1.093  -6.140 0.090 1.320          
ATOM    571 3HG2 VAL A  41      18.674  -0.610  -7.038 0.090 1.320          
ATOM    572  C   VAL A  41      17.898   0.116  -2.971 0.510 2.000          
ATOM    573  O   VAL A  41      18.484  -0.402  -2.013-0.510 1.700          
ATOM    574  N   VAL A  42      17.021   1.106  -2.806-0.470 1.850          
ATOM    575  HN  VAL A  42      16.601   1.542  -3.631 0.310 0.225          
ATOM    576  CA  VAL A  42      16.766   1.641  -1.473 0.070 2.275          
ATOM    577  HA  VAL A  42      17.732   1.869  -1.013 0.090 1.320          
ATOM    578  CB  VAL A  42      15.944   2.998  -1.549-0.090 2.275          
ATOM    579  HB  VAL A  42      15.105   2.870  -2.232 0.090 1.320          
ATOM    580  CG1 VAL A  42      15.423   3.341  -0.180-0.270 2.060          
ATOM    581 1HG1 VAL A  42      14.990   4.342  -0.176 0.090 1.320          
ATOM    582 2HG1 VAL A  42      14.628   2.671   0.150 0.090 1.320          
ATOM    583 3HG1 VAL A  42      16.213   3.330   0.572 0.090 1.320          
ATOM    584  CG2 VAL A  42      16.872   4.126  -2.093-0.270 2.060          
ATOM    585 1HG2 VAL A  42      17.716   4.312  -1.428 0.090 1.320          
ATOM    586 2HG2 VAL A  42      17.281   3.866  -3.070 0.090 1.320          
ATOM    587 3HG2 VAL A  42      16.329   5.064  -2.211 0.090 1.320          
ATOM    588  C   VAL A  42      16.129   0.577  -0.585 0.510 2.000          
ATOM    589  O   VAL A  42      16.541   0.384   0.565-0.510 1.700          
ATOM    590  N   SER A  43      15.157  -0.169  -1.117-0.470 1.850          
ATOM    591  HN  SER A  43      14.864  -0.005  -2.074 0.310 0.225          
ATOM    592  CA  SER A  43      14.512  -1.208  -0.317 0.070 2.275          
ATOM    593  HA  SER A  43      14.173  -0.762   0.621 0.090 1.320          
ATOM    594  CB  SER A  43      13.274  -1.879  -1.020 0.050 2.175          
ATOM    595  1HB SER A  43      13.563  -2.472  -1.891 0.090 1.320          
ATOM    596  2HB SER A  43      12.757  -2.540  -0.323 0.090 1.320          
ATOM    597  OG  SER A  43      12.427  -0.814  -1.412-0.660 1.770          
ATOM    598  HG1 SER A  43      12.832  -0.361  -2.156 0.430 0.225          
ATOM    599  C   SER A  43      15.483  -2.330   0.016 0.510 2.000          
ATOM    600  O   SER A  43      15.433  -2.894   1.116-0.510 1.700          
ATOM    601  N   ALA A  44      16.378  -2.667  -0.918-0.470 1.850          
ATOM    602  HN  ALA A  44      16.367  -2.218  -1.831 0.310 0.225          
ATOM    603  CA  ALA A  44      17.380  -3.692  -0.643 0.070 2.275          
ATOM    604  HA  ALA A  44      16.889  -4.643  -0.421 0.090 1.320          
ATOM    605  CB  ALA A  44      18.253  -3.818  -1.899-0.270 2.060          
ATOM    606  1HB ALA A  44      18.916  -4.681  -1.819 0.090 1.320          
ATOM    607  2HB ALA A  44      17.656  -3.943  -2.799 0.090 1.320          
ATOM    608  3HB ALA A  44      18.886  -2.944  -2.056 0.090 1.320          
ATOM    609  C   ALA A  44      18.268  -3.285   0.526 0.510 2.000          
ATOM    610  O   ALA A  44      18.662  -4.127   1.340-0.510 1.700          
ATOM    611  N   CYS A  45      18.594  -1.997   0.624-0.470 1.850          
ATOM    612  HN  CYS A  45      18.287  -1.355  -0.099 0.310 0.225          
ATOM    613  CA  CYS A  45      19.343  -1.505   1.775 0.070 2.275          
ATOM    614  HA  CYS A  45      20.289  -2.046   1.854 0.090 1.320          
ATOM    615  CB  CYS A  45      19.612   0.019   1.605-0.110 2.175          
ATOM    616  1HB CYS A  45      18.711   0.623   1.548 0.090 1.320          
ATOM    617  2HB CYS A  45      20.180   0.393   2.458 0.090 1.320          
ATOM    618  SG  CYS A  45      20.599   0.252   0.150-0.230 2.000          
ATOM    619  HG1 CYS A  45      19.680  -0.127  -0.758 0.160 0.450          
ATOM    620  C   CYS A  45      18.560  -1.685   3.069 0.510 2.000          
ATOM    621  O   CYS A  45      19.125  -2.094   4.091-0.510 1.700          
ATOM    622  N   GLN A  46      17.258  -1.374   3.048-0.470 1.850          
ATOM    623  HN  GLN A  46      16.848  -1.043   2.181 0.310 0.225          
ATOM    624  CA  GLN A  46      16.442  -1.552   4.244 0.070 2.275          
ATOM    625  HA  GLN A  46      16.909  -1.007   5.067 0.090 1.320          
ATOM    626  CB  GLN A  46      15.069  -0.933   3.964-0.180 2.175          
ATOM    627  1HB GLN A  46      15.147   0.147   3.834 0.090 1.320          
ATOM    628  2HB GLN A  46      14.640  -1.330   3.044 0.090 1.320          
ATOM    629  CG  GLN A  46      14.085  -1.269   5.159-0.180 2.175          
ATOM    630  1HG GLN A  46      13.989  -2.343   5.290 0.090 1.320          
ATOM    631  2HG GLN A  46      14.521  -0.901   6.087 0.090 1.320          
ATOM    632  CD  GLN A  46      12.608  -0.780   5.121 0.550 2.000          
ATOM    633  OE1 GLN A  46      12.202  -0.043   4.218-0.550 1.700          
ATOM    634  NE2 GLN A  46      11.760  -1.139   6.047-0.620 1.850          
ATOM    635 1HE2 GLN A  46      10.812  -0.804   5.974 0.320 0.225          
ATOM    636 2HE2 GLN A  46      12.038  -1.778   6.776 0.300 0.225          
ATOM    637  C   GLN A  46      16.371  -3.013   4.650 0.510 2.000          
ATOM    638  O   GLN A  46      16.385  -3.333   5.843-0.510 1.700          
ATOM    639  N   VAL A  47      16.274  -3.916   3.677-0.470 1.850          
ATOM    640  HN  VAL A  47      16.198  -3.618   2.708 0.310 0.225          
ATOM    641  CA  VAL A  47      16.373  -5.335   3.991 0.070 2.275          
ATOM    642  HA  VAL A  47      15.592  -5.577   4.716 0.090 1.320          
ATOM    643  CB  VAL A  47      16.216  -6.233   2.773-0.090 2.275          
ATOM    644  HB  VAL A  47      17.047  -6.090   2.079 0.090 1.320          
ATOM    645  CG1 VAL A  47      16.158  -7.699   3.201-0.270 2.060          
ATOM    646 1HG1 VAL A  47      15.946  -8.346   2.348 0.090 1.320          
ATOM    647 2HG1 VAL A  47      17.095  -8.061   3.625 0.090 1.320          
ATOM    648 3HG1 VAL A  47      15.371  -7.876   3.934 0.090 1.320          
ATOM    649  CG2 VAL A  47      14.895  -5.954   2.014-0.270 2.060          
ATOM    650 1HG2 VAL A  47      14.046  -6.320   2.583 0.090 1.320          
ATOM    651 2HG2 VAL A  47      14.719  -4.923   1.792 0.090 1.320          
ATOM    652 3HG2 VAL A  47      14.890  -6.486   1.063 0.090 1.320          
ATOM    653  C   VAL A  47      17.717  -5.638   4.627 0.510 2.000          
ATOM    654  O   VAL A  47      17.799  -6.275   5.683-0.510 1.700          
ATOM    655  N   PHE A  48      18.795  -5.177   3.997-0.470 1.850          
ATOM    656  HN  PHE A  48      18.702  -4.705   3.100 0.310 0.225          
ATOM    657  CA  PHE A  48      20.112  -5.413   4.569 0.070 2.275          
ATOM    658  HA  PHE A  48      20.263  -6.491   4.655 0.090 1.320          
ATOM    659  CB  PHE A  48      21.180  -4.805   3.722-0.180 2.175          
ATOM    660  1HB PHE A  48      21.091  -5.200   2.709 0.090 1.320          
ATOM    661  2HB PHE A  48      21.026  -3.732   3.617 0.090 1.320          
ATOM    662  CG  PHE A  48      22.615  -5.050   4.153 0.000 1.992          
ATOM    663  CD1 PHE A  48      23.455  -4.025   4.454-0.115 1.992          
ATOM    664  HD1 PHE A  48      23.135  -3.000   4.333 0.115 1.358          
ATOM    665  CE1 PHE A  48      24.680  -4.290   5.031-0.115 1.992          
ATOM    666  HE1 PHE A  48      25.313  -3.460   5.310 0.115 1.358          
ATOM    667  CZ  PHE A  48      25.182  -5.617   5.195-0.115 1.992          
ATOM    668  HZ  PHE A  48      26.166  -5.802   5.603 0.115 1.358          
ATOM    669  CD2 PHE A  48      23.059  -6.358   4.311-0.115 1.992          
ATOM    670  HD2 PHE A  48      22.402  -7.175   4.052 0.115 1.358          
ATOM    671  CE2 PHE A  48      24.329  -6.677   4.835-0.115 1.992          
ATOM    672  HE2 PHE A  48      24.640  -7.705   4.949 0.115 1.358          
ATOM    673  C   PHE A  48      20.222  -4.791   5.952 0.510 2.000          
ATOM    674  O   PHE A  48      20.781  -5.402   6.870-0.510 1.700          
ATOM    675  N   PHE A  49      19.711  -3.572   6.119-0.470 1.850          
ATOM    676  HN  PHE A  49      19.348  -3.069   5.304 0.310 0.225          
ATOM    677  CA  PHE A  49      19.787  -2.922   7.423 0.070 2.275          
ATOM    678  HA  PHE A  49      20.831  -3.017   7.726 0.090 1.320          
ATOM    679  CB  PHE A  49      19.557  -1.401   7.257-0.180 2.175          
ATOM    680  1HB PHE A  49      20.140  -1.028   6.414 0.090 1.320          
ATOM    681  2HB PHE A  49      18.511  -1.223   7.007 0.090 1.320          
ATOM    682  CG  PHE A  49      19.961  -0.607   8.454 0.000 1.992          
ATOM    683  CD1 PHE A  49      21.242  -0.566   9.051-0.115 1.992          
ATOM    684  HD1 PHE A  49      22.020  -1.239   8.720 0.115 1.358          
ATOM    685  CE1 PHE A  49      21.525   0.402  10.046-0.115 1.992          
ATOM    686  HE1 PHE A  49      22.516   0.456  10.471 0.115 1.358          
ATOM    687  CZ  PHE A  49      20.570   1.326  10.401-0.115 1.992          
ATOM    688  HZ  PHE A  49      20.827   2.083  11.128 0.115 1.358          
ATOM    689  CD2 PHE A  49      19.012   0.408   8.932-0.115 1.992          
ATOM    690  HD2 PHE A  49      18.032   0.447   8.479 0.115 1.358          
ATOM    691  CE2 PHE A  49      19.261   1.281   9.920-0.115 1.992          
ATOM    692  HE2 PHE A  49      18.516   1.996  10.237 0.115 1.358          
ATOM    693  C   PHE A  49      19.011  -3.707   8.468 0.510 2.000          
ATOM    694  O   PHE A  49      19.497  -3.930   9.580-0.510 1.700          
ATOM    695  N   MET A  50      17.796  -4.139   8.123-0.470 1.850          
ATOM    696  HN  MET A  50      17.424  -3.957   7.192 0.310 0.225          
ATOM    697  CA  MET A  50      16.983  -4.867   9.089 0.070 2.275          
ATOM    698  HA  MET A  50      16.984  -4.325  10.033 0.090 1.320          
ATOM    699  CB  MET A  50      15.515  -5.002   8.637-0.180 2.175          
ATOM    700  1HB MET A  50      15.481  -5.452   7.643 0.090 1.320          
ATOM    701  2HB MET A  50      14.995  -5.707   9.283 0.090 1.320          
ATOM    702  CG  MET A  50      14.711  -3.636   8.620-0.140 2.175          
ATOM    703  1HG MET A  50      15.109  -2.964   7.865 0.090 1.320          
ATOM    704  2HG MET A  50      13.697  -3.846   8.300 0.090 1.320          
ATOM    705  SD  MET A  50      14.582  -2.723  10.155-0.090 2.000          
ATOM    706  CE  MET A  50      16.035  -1.688  10.147-0.220 2.060          
ATOM    707  1HE MET A  50      16.306  -1.404   9.131 0.090 1.320          
ATOM    708  2HE MET A  50      15.847  -0.774  10.706 0.090 1.320          
ATOM    709  3HE MET A  50      16.884  -2.194  10.604 0.090 1.320          
ATOM    710  C   MET A  50      17.609  -6.212   9.438 0.510 2.000          
ATOM    711  O   MET A  50      17.596  -6.622  10.604-0.510 1.700          
ATOM    712  N   VAL A  51      18.214  -6.887   8.458-0.470 1.850          
ATOM    713  HN  VAL A  51      18.166  -6.548   7.499 0.310 0.225          
ATOM    714  CA  VAL A  51      18.814  -8.194   8.718 0.070 2.275          
ATOM    715  HA  VAL A  51      18.080  -8.908   9.101 0.090 1.320          
ATOM    716  CB  VAL A  51      19.369  -8.596   7.339-0.090 2.275          
ATOM    717  HB  VAL A  51      19.783  -7.738   6.809 0.090 1.320          
ATOM    718  CG1 VAL A  51      20.519  -9.653   7.470-0.270 2.060          
ATOM    719 1HG1 VAL A  51      20.237 -10.485   8.118 0.090 1.320          
ATOM    720 2HG1 VAL A  51      20.764 -10.078   6.496 0.090 1.320          
ATOM    721 3HG1 VAL A  51      21.452  -9.229   7.843 0.090 1.320          
ATOM    722  CG2 VAL A  51      18.270  -9.250   6.458-0.270 2.060          
ATOM    723 1HG2 VAL A  51      17.953 -10.211   6.864 0.090 1.320          
ATOM    724 2HG2 VAL A  51      17.377  -8.630   6.392 0.090 1.320          
ATOM    725 3HG2 VAL A  51      18.623  -9.418   5.440 0.090 1.320          
ATOM    726  C   VAL A  51      19.971  -8.075   9.705 0.510 2.000          
ATOM    727  O   VAL A  51      20.145  -8.930  10.583-0.510 1.700          
ATOM    728  N   THR A  52      20.770  -7.009   9.595-0.470 1.850          
ATOM    729  HN  THR A  52      20.611  -6.361   8.833 0.310 0.225          
ATOM    730  CA  THR A  52      21.901  -6.840  10.506 0.070 2.275          
ATOM    731  HA  THR A  52      22.398  -7.813  10.552 0.090 1.320          
ATOM    732  CB  THR A  52      22.989  -5.854  10.026 0.140 2.275          
ATOM    733  HB  THR A  52      23.763  -5.834  10.797 0.090 1.320          
ATOM    734  OG1 THR A  52      22.591  -4.516   9.840-0.660 1.770          
ATOM    735  HG1 THR A  52      21.952  -4.520   9.131 0.430 0.225          
ATOM    736  CG2 THR A  52      23.650  -6.426   8.755-0.270 2.060          
ATOM    737 1HG2 THR A  52      24.050  -7.427   8.924 0.090 1.320          
ATOM    738 2HG2 THR A  52      22.951  -6.496   7.920 0.090 1.320          
ATOM    739 3HG2 THR A  52      24.482  -5.802   8.425 0.090 1.320          
ATOM    740  C   THR A  52      21.454  -6.619  11.945 0.510 2.000          
ATOM    741  O   THR A  52      22.195  -6.954  12.876-0.510 1.700          
ATOM    742  N   ARG A  53      20.287  -6.016  12.155-0.470 1.850          
ATOM    743  HN  ARG A  53      19.636  -5.974  11.376 0.310 0.225          
ATOM    744  CA  ARG A  53      19.734  -5.961  13.504 0.070 2.275          
ATOM    745  HA  ARG A  53      20.528  -5.821  14.240 0.090 1.320          
ATOM    746  CB  ARG A  53      18.680  -4.835  13.761-0.180 2.175          
ATOM    747  1HB ARG A  53      17.915  -4.850  12.981 0.090 1.320          
ATOM    748  2HB ARG A  53      18.155  -5.032  14.698 0.090 1.320          
ATOM    749  CG  ARG A  53      19.426  -3.389  13.837-0.180 2.175          
ATOM    750  1HG ARG A  53      18.694  -2.700  14.254 0.090 1.320          
ATOM    751  2HG ARG A  53      20.207  -3.465  14.595 0.090 1.320          
ATOM    752  CD  ARG A  53      20.005  -2.753  12.581 0.200 2.175          
ATOM    753  1HD ARG A  53      20.535  -3.486  11.978 0.090 1.320          
ATOM    754  2HD ARG A  53      19.210  -2.365  11.940 0.090 1.320          
ATOM    755  NE  ARG A  53      20.928  -1.676  12.965-0.700 1.850          
ATOM    756  HE  ARG A  53      20.474  -0.849  13.325 0.440 0.225          
ATOM    757  CZ  ARG A  53      22.256  -1.806  12.982 0.640 2.000          
ATOM    758  NH1 ARG A  53      22.981  -1.022  13.765-0.800 1.850          
ATOM    759 1HH1 ARG A  53      23.992  -1.052  13.763 0.460 0.225          
ATOM    760 2HH1 ARG A  53      22.557  -0.393  14.431 0.460 0.225          
ATOM    761  NH2 ARG A  53      22.972  -2.597  12.128-0.800 1.850          
ATOM    762 1HH2 ARG A  53      23.977  -2.685  12.127 0.460 0.225          
ATOM    763 2HH2 ARG A  53      22.519  -3.177  11.412 0.460 0.225          
ATOM    764  C   ARG A  53      19.130  -7.341  13.720 0.510 2.000          
ATOM    765  O   ARG A  53      18.002  -7.609  13.298-0.510 1.700          
ATOM    766  N   ALA A  54      19.868  -8.223  14.392-0.470 1.850          
ATOM    767  HN  ALA A  54      20.826  -7.950  14.550 0.310 0.225          
ATOM    768  CA  ALA A  54      19.625  -9.643  14.168 0.070 2.275          
ATOM    769  HA  ALA A  54      19.467  -9.822  13.099 0.090 1.320          
ATOM    770  CB  ALA A  54      20.930 -10.326  14.563-0.270 2.060          
ATOM    771  1HB ALA A  54      20.785 -11.400  14.692 0.090 1.320          
ATOM    772  2HB ALA A  54      21.660 -10.212  13.760 0.090 1.320          
ATOM    773  3HB ALA A  54      21.395  -9.929  15.463 0.090 1.320          
ATOM    774  C   ALA A  54      18.380 -10.167  14.878 0.510 2.000          
ATOM    775  O   ALA A  54      17.443 -10.589  14.191-0.510 1.700          
ATOM    776  N   PRO A  55      18.277 -10.141  16.226-0.290 1.850          
ATOM    777  CD  PRO A  55      19.300  -9.869  17.216 0.000 2.175          
ATOM    778  1HD PRO A  55      20.116 -10.580  17.084 0.090 1.320          
ATOM    779  2HD PRO A  55      19.702  -8.858  17.141 0.090 1.320          
ATOM    780  CA  PRO A  55      17.001 -10.553  16.816 0.020 2.275          
ATOM    781  HA  PRO A  55      16.472 -11.332  16.259 0.090 1.320          
ATOM    782  CB  PRO A  55      17.388 -11.075  18.198-0.180 2.175          
ATOM    783  1HB PRO A  55      17.694 -12.119  18.112 0.090 1.320          
ATOM    784  2HB PRO A  55      16.591 -11.034  18.944 0.090 1.320          
ATOM    785  CG  PRO A  55      18.660 -10.153  18.550-0.180 2.175          
ATOM    786  1HG PRO A  55      19.346 -10.650  19.239 0.090 1.320          
ATOM    787  2HG PRO A  55      18.337  -9.235  19.027 0.090 1.320          
ATOM    788  C   PRO A  55      16.052  -9.392  17.085 0.510 2.000          
ATOM    789  O   PRO A  55      14.836  -9.591  17.151-0.510 1.700          
ATOM    790  N   LYS A  56      16.569  -8.167  17.204-0.470 1.850          
ATOM    791  HN  LYS A  56      17.519  -8.036  16.898 0.310 0.225          
ATOM    792  CA  LYS A  56      15.725  -7.026  17.556 0.070 2.275          
ATOM    793  HA  LYS A  56      14.889  -7.313  18.196 0.090 1.320          
ATOM    794  CB  LYS A  56      16.636  -6.026  18.268-0.180 2.175          
ATOM    795  1HB LYS A  56      17.505  -5.802  17.645 0.090 1.320          
ATOM    796  2HB LYS A  56      16.080  -5.087  18.331 0.090 1.320          
ATOM    797  CG  LYS A  56      17.064  -6.437  19.684-0.180 2.175          
ATOM    798  1HG LYS A  56      16.185  -6.736  20.254 0.090 1.320          
ATOM    799  2HG LYS A  56      17.735  -7.292  19.654 0.090 1.320          
ATOM    800  CD  LYS A  56      17.742  -5.263  20.285-0.180 2.175          
ATOM    801  1HD LYS A  56      18.662  -5.077  19.724 0.090 1.320          
ATOM    802  2HD LYS A  56      17.145  -4.357  20.149 0.090 1.320          
ATOM    803  CE  LYS A  56      18.106  -5.378  21.744 0.210 2.175          
ATOM    804  1HE LYS A  56      18.699  -6.279  21.909 0.050 1.320          
ATOM    805  2HE LYS A  56      18.749  -4.539  22.017 0.050 1.320          
ATOM    806  NZ  LYS A  56      16.976  -5.381  22.659-0.304 1.850          
ATOM    807  1HZ LYS A  56      16.373  -6.165  22.466 0.329 0.225          
ATOM    808  2HZ LYS A  56      17.317  -5.442  23.609 0.329 0.225          
ATOM    809  3HZ LYS A  56      16.460  -4.515  22.563 0.329 0.225          
ATOM    810  C   LYS A  56      15.170  -6.404  16.279 0.510 2.000          
ATOM    811  O   LYS A  56      15.551  -5.312  15.854-0.510 1.700          
ATOM    812  N   VAL A  57      14.222  -7.124  15.686-0.470 1.850          
ATOM    813  HN  VAL A  57      13.995  -8.061  16.015 0.310 0.225          
ATOM    814  CA  VAL A  57      13.534  -6.673  14.480 0.070 2.275          
ATOM    815  HA  VAL A  57      13.313  -5.627  14.660 0.090 1.320          
ATOM    816  CB  VAL A  57      14.487  -6.767  13.285-0.090 2.275          
ATOM    817  HB  VAL A  57      15.450  -6.354  13.586 0.090 1.320          
ATOM    818  CG1 VAL A  57      14.834  -8.167  12.748-0.270 2.060          
ATOM    819 1HG1 VAL A  57      15.209  -8.813  13.544 0.090 1.320          
ATOM    820 2HG1 VAL A  57      13.978  -8.665  12.294 0.090 1.320          
ATOM    821 3HG1 VAL A  57      15.629  -8.109  12.003 0.090 1.320          
ATOM    822  CG2 VAL A  57      14.052  -5.845  12.114-0.270 2.060          
ATOM    823 1HG2 VAL A  57      13.693  -4.873  12.444 0.090 1.320          
ATOM    824 2HG2 VAL A  57      14.904  -5.670  11.460 0.090 1.320          
ATOM    825 3HG2 VAL A  57      13.281  -6.338  11.529 0.090 1.320          
ATOM    826  C   VAL A  57      12.285  -7.531  14.290 0.510 2.000          
ATOM    827  O   VAL A  57      12.259  -8.692  14.724-0.510 1.700          
ATOM    828  N   PRO A  58      11.240  -7.024  13.643-0.290 1.850          
ATOM    829  CD  PRO A  58      10.943  -5.607  13.700 0.000 2.175          
ATOM    830  1HD PRO A  58      11.401  -5.027  14.496 0.090 1.320          
ATOM    831  2HD PRO A  58      11.176  -5.145  12.742 0.090 1.320          
ATOM    832  CA  PRO A  58      10.112  -7.884  13.281 0.020 2.275          
ATOM    833  HA  PRO A  58       9.893  -8.630  14.049 0.090 1.320          
ATOM    834  CB  PRO A  58       8.993  -6.929  13.150-0.180 2.175          
ATOM    835  1HB PRO A  58       8.058  -7.356  13.520 0.090 1.320          
ATOM    836  2HB PRO A  58       8.794  -6.640  12.115 0.090 1.320          
ATOM    837  CG  PRO A  58       9.429  -5.644  13.970-0.180 2.175          
ATOM    838  1HG PRO A  58       9.222  -5.798  15.029 0.090 1.320          
ATOM    839  2HG PRO A  58       8.910  -4.740  13.648 0.090 1.320          
ATOM    840  C   PRO A  58      10.363  -8.522  11.922 0.510 2.000          
ATOM    841  O   PRO A  58      10.983  -7.935  11.028-0.510 1.700          
ATOM    842  N   TRP A  59       9.885  -9.764  11.773-0.470 1.850          
ATOM    843  HN  TRP A  59       9.251 -10.147  12.459 0.310 0.225          
ATOM    844  CA  TRP A  59      10.059 -10.453  10.495 0.070 2.275          
ATOM    845  HA  TRP A  59      11.130 -10.461  10.284 0.090 1.320          
ATOM    846  CB  TRP A  59       9.633 -11.905  10.569-0.180 2.175          
ATOM    847  1HB TRP A  59       9.919 -12.435   9.660 0.090 1.320          
ATOM    848  2HB TRP A  59      10.137 -12.410  11.393 0.090 1.320          
ATOM    849  CG  TRP A  59       8.065 -12.036  10.757-0.030 1.992          
ATOM    850  CD1 TRP A  59       7.333 -12.227  11.896 0.035 1.992          
ATOM    851  HD1 TRP A  59       7.742 -12.249  12.895 0.115 1.358
[truncated: 2,944,273 more chars]
