# Supplementary material for: Proton transfer pathway in anion channelrhodopsin-1
Source: eLife. 2021 Dec 21;10:e72264. doi: 10.7554/eLife.72264 (PMC8691836; doi:10.7554/eLife.72264)
Supplement: Source data 1. [file elife-72264-supp2.zip › SI_coordinates/E68Q_D234N_withCl-.txt]

model01
ATOM      1  N   CYS A   6      -9.241 -11.691 -36.771-0.578 1.850          
ATOM      2  HT1 CYS A   6      -9.719 -12.572 -36.911 0.284 0.225          
ATOM      3  HT2 CYS A   6      -8.579 -11.552 -37.518 0.284 0.225          
ATOM      4  HT3 CYS A   6      -9.895 -10.923 -36.738 0.284 0.225          
ATOM      5  CA  CYS A   6      -8.541 -11.747 -35.487 0.210 2.275          
ATOM      6  HA  CYS A   6      -7.915 -12.643 -35.490 0.100 1.320          
ATOM      7  CB  CYS A   6      -7.646 -10.527 -35.267-0.133 2.175          
ATOM      8  1HB CYS A   6      -6.972 -10.745 -34.435 0.090 1.320          
ATOM      9  2HB CYS A   6      -7.007 -10.341 -36.131 0.090 1.320          
ATOM     10  SG  CYS A   6      -8.557  -8.984 -34.818-0.343 2.000          
ATOM     11  HG1 CYS A   6      -7.466  -8.228 -34.663 0.134 0.450          
ATOM     12  C   CYS A   6      -9.557 -11.944 -34.379 0.510 2.000          
ATOM     13  O   CYS A   6      -9.216 -11.930 -33.195-0.510 1.700          
ATOM     14  N   ASP A   7     -10.817 -12.099 -34.788-0.470 1.850          
ATOM     15  HN  ASP A   7     -11.002 -12.343 -35.744 0.310 0.225          
ATOM     16  CA  ASP A   7     -11.972 -12.246 -33.909 0.070 2.275          
ATOM     17  HA  ASP A   7     -12.855 -12.379 -34.534 0.090 1.320          
ATOM     18  CB  ASP A   7     -11.941 -13.531 -32.945-0.280 2.175          
ATOM     19  1HB ASP A   7     -11.091 -13.519 -32.264 0.090 1.320          
ATOM     20  2HB ASP A   7     -12.843 -13.595 -32.338 0.090 1.320          
ATOM     21  CG  ASP A   7     -11.866 -14.788 -33.838 0.620 2.000          
ATOM     22  OD1 ASP A   7     -12.473 -14.917 -34.941-0.760 1.700          
ATOM     23  OD2 ASP A   7     -11.057 -15.707 -33.527-0.760 1.700          
ATOM     24  C   ASP A   7     -12.143 -10.969 -33.091 0.510 2.000          
ATOM     25  O   ASP A   7     -11.919 -10.967 -31.873-0.510 1.700          
ATOM     26  N   PRO A   8     -12.564  -9.871 -33.727-0.290 1.850          
ATOM     27  CD  PRO A   8     -12.681  -9.754 -35.166 0.000 2.175          
ATOM     28  1HD PRO A   8     -11.692  -9.788 -35.623 0.090 1.320          
ATOM     29  2HD PRO A   8     -13.311 -10.520 -35.620 0.090 1.320          
ATOM     30  CA  PRO A   8     -12.703  -8.603 -32.998 0.020 2.275          
ATOM     31  HA  PRO A   8     -11.806  -8.385 -32.416 0.090 1.320          
ATOM     32  CB  PRO A   8     -12.921  -7.524 -34.120-0.180 2.175          
ATOM     33  1HB PRO A   8     -11.984  -6.996 -34.291 0.090 1.320          
ATOM     34  2HB PRO A   8     -13.668  -6.767 -33.867 0.090 1.320          
ATOM     35  CG  PRO A   8     -13.306  -8.326 -35.391-0.180 2.175          
ATOM     36  1HG PRO A   8     -12.976  -7.852 -36.316 0.090 1.320          
ATOM     37  2HG PRO A   8     -14.394  -8.411 -35.440 0.090 1.320          
ATOM     38  C   PRO A   8     -13.896  -8.558 -32.067 0.510 2.000          
ATOM     39  O   PRO A   8     -13.969  -7.648 -31.233-0.510 1.700          
ATOM     40  N   ALA A   9     -14.847  -9.483 -32.195-0.470 1.850          
ATOM     41  HN  ALA A   9     -14.773 -10.192 -32.904 0.310 0.225          
ATOM     42  CA  ALA A   9     -15.970  -9.494 -31.271 0.070 2.275          
ATOM     43  HA  ALA A   9     -16.416  -8.497 -31.201 0.090 1.320          
ATOM     44  CB  ALA A   9     -17.016 -10.483 -31.956-0.270 2.060          
ATOM     45  1HB ALA A   9     -17.914 -10.546 -31.339 0.090 1.320          
ATOM     46  2HB ALA A   9     -17.327 -10.127 -32.938 0.090 1.320          
ATOM     47  3HB ALA A   9     -16.621 -11.495 -32.053 0.090 1.320          
ATOM     48  C   ALA A   9     -15.540  -9.896 -29.870 0.510 2.000          
ATOM     49  O   ALA A   9     -16.267  -9.621 -28.910-0.510 1.700          
ATOM     50  N   ILE A  10     -14.365 -10.509 -29.731-0.470 1.850          
ATOM     51  HN  ILE A  10     -13.816 -10.699 -30.554 0.310 0.225          
ATOM     52  CA  ILE A  10     -13.877 -10.961 -28.440 0.070 2.275          
ATOM     53  HA  ILE A  10     -14.648 -10.894 -27.668 0.090 1.320          
ATOM     54  CB  ILE A  10     -13.509 -12.447 -28.634-0.090 2.275          
ATOM     55  HB  ILE A  10     -12.745 -12.518 -29.413 0.090 1.320          
ATOM     56  CG2 ILE A  10     -12.905 -13.087 -27.345-0.270 2.060          
ATOM     57 1HG2 ILE A  10     -12.663 -14.138 -27.496 0.090 1.320          
ATOM     58 2HG2 ILE A  10     -11.972 -12.610 -27.044 0.090 1.320          
ATOM     59 3HG2 ILE A  10     -13.601 -13.021 -26.508 0.090 1.320          
ATOM     60  CG1 ILE A  10     -14.782 -13.190 -29.133-0.180 2.175          
ATOM     61 1HG1 ILE A  10     -15.573 -13.127 -28.383 0.090 1.320          
ATOM     62 2HG1 ILE A  10     -15.200 -12.755 -30.039 0.090 1.320          
ATOM     63  CD1 ILE A  10     -14.519 -14.656 -29.489-0.270 2.060          
ATOM     64  HD1 ILE A  10     -15.402 -15.107 -29.945 0.090 1.320          
ATOM     65  HD2 ILE A  10     -13.700 -14.755 -30.204 0.090 1.320          
ATOM     66  HD3 ILE A  10     -14.275 -15.254 -28.612 0.090 1.320          
ATOM     67  C   ILE A  10     -12.689 -10.143 -27.941 0.510 2.000          
ATOM     68  O   ILE A  10     -12.552  -9.952 -26.727-0.510 1.700          
ATOM     69  N   TYR A  11     -11.860  -9.609 -28.834-0.470 1.850          
ATOM     70  HN  TYR A  11     -12.062  -9.748 -29.813 0.310 0.225          
ATOM     71  CA  TYR A  11     -10.645  -8.907 -28.449 0.070 2.275          
ATOM     72  HA  TYR A  11     -10.532  -9.080 -27.392 0.090 1.320          
ATOM     73  CB  TYR A  11      -9.360  -9.396 -29.028-0.180 2.175          
ATOM     74  1HB TYR A  11      -9.352  -9.271 -30.112 0.090 1.320          
ATOM     75  2HB TYR A  11      -8.504  -8.853 -28.627 0.090 1.320          
ATOM     76  CG  TYR A  11      -9.210 -10.939 -28.684 0.000 1.992          
ATOM     77  CD1 TYR A  11      -8.735 -11.305 -27.430-0.115 1.992          
ATOM     78  HD1 TYR A  11      -8.568 -10.525 -26.707 0.115 1.358          
ATOM     79  CE1 TYR A  11      -8.491 -12.592 -27.045-0.115 1.992          
ATOM     80  HE1 TYR A  11      -8.143 -12.851 -26.056 0.115 1.358          
ATOM     81  CZ  TYR A  11      -8.588 -13.557 -28.093 0.110 1.992          
ATOM     82  OH  TYR A  11      -8.264 -14.880 -27.731-0.540 1.770          
ATOM     83  HH  TYR A  11      -8.485 -15.503 -28.409 0.430 0.225          
ATOM     84  CD2 TYR A  11      -9.450 -11.908 -29.640-0.115 1.992          
ATOM     85  HD2 TYR A  11      -9.823 -11.640 -30.618 0.115 1.358          
ATOM     86  CE2 TYR A  11      -9.113 -13.239 -29.388-0.115 1.992          
ATOM     87  HE2 TYR A  11      -9.253 -13.989 -30.155 0.115 1.358          
ATOM     88  C   TYR A  11     -10.771  -7.400 -28.643 0.510 2.000          
ATOM     89  O   TYR A  11     -11.375  -6.934 -29.616-0.510 1.700          
ATOM     90  N   GLY A  12     -10.207  -6.652 -27.695-0.470 1.850          
ATOM     91  HN  GLY A  12      -9.800  -7.155 -26.902 0.310 0.225          
ATOM     92  CA  GLY A  12      -9.980  -5.226 -27.860-0.020 2.175          
ATOM     93  1HA GLY A  12      -9.373  -5.091 -28.756 0.090 1.320          
ATOM     94  2HA GLY A  12      -9.369  -4.844 -27.051 0.090 1.320          
ATOM     95  C   GLY A  12     -11.198  -4.347 -28.025 0.510 2.000          
ATOM     96  O   GLY A  12     -11.101  -3.304 -28.677-0.510 1.700          
ATOM     97  N   GLU A  13     -12.345  -4.719 -27.449-0.470 1.850          
ATOM     98  HN  GLU A  13     -12.481  -5.650 -27.087 0.310 0.225          
ATOM     99  CA  GLU A  13     -13.481  -3.800 -27.493 0.070 2.275          
ATOM    100  HA  GLU A  13     -13.751  -3.589 -28.531 0.090 1.320          
ATOM    101  CB  GLU A  13     -14.677  -4.481 -26.802-0.180 2.175          
ATOM    102  1HB GLU A  13     -14.759  -5.503 -27.182 0.090 1.320          
ATOM    103  2HB GLU A  13     -14.460  -4.598 -25.742 0.090 1.320          
ATOM    104  CG  GLU A  13     -16.083  -3.875 -26.894-0.279 2.175          
ATOM    105  1HG GLU A  13     -16.747  -4.294 -26.143 0.090 1.320          
ATOM    106  2HG GLU A  13     -16.091  -2.791 -26.778 0.090 1.320          
ATOM    107  CD  GLU A  13     -16.665  -4.242 -28.244 0.621 2.000          
ATOM    108  OE1 GLU A  13     -16.261  -3.680 -29.283-0.756 1.700          
ATOM    109  OE2 GLU A  13     -17.478  -5.124 -28.376-0.756 1.700          
ATOM    110  C   GLU A  13     -13.151  -2.490 -26.800 0.510 2.000          
ATOM    111  O   GLU A  13     -13.615  -1.426 -27.221-0.510 1.700          
ATOM    112  N   TRP A  14     -12.326  -2.548 -25.760-0.470 1.850          
ATOM    113  HN  TRP A  14     -11.946  -3.441 -25.495 0.310 0.225          
ATOM    114  CA  TRP A  14     -11.992  -1.366 -24.979 0.070 2.275          
ATOM    115  HA  TRP A  14     -12.863  -0.704 -24.937 0.090 1.320          
ATOM    116  CB  TRP A  14     -11.608  -1.727 -23.544-0.180 2.175          
ATOM    117  1HB TRP A  14     -12.414  -2.289 -23.085 0.090 1.320          
ATOM    118  2HB TRP A  14     -10.735  -2.358 -23.483 0.090 1.320          
ATOM    119  CG  TRP A  14     -11.266  -0.567 -22.617-0.030 1.992          
ATOM    120  CD1 TRP A  14     -12.104   0.269 -21.924 0.035 1.992          
ATOM    121  HD1 TRP A  14     -13.181   0.150 -21.928 0.115 1.358          
ATOM    122  NE1 TRP A  14     -11.435   1.265 -21.264-0.610 1.850          
ATOM    123  HE1 TRP A  14     -11.885   2.064 -20.831 0.380 0.225          
ATOM    124  CE2 TRP A  14     -10.072   1.145 -21.630 0.130 1.800          
ATOM    125  CD2 TRP A  14      -9.953   0.045 -22.501-0.020 1.800          
ATOM    126  CE3 TRP A  14      -8.728  -0.314 -23.028-0.115 1.992          
ATOM    127  HE3 TRP A  14      -8.620  -1.188 -23.651 0.115 1.358          
ATOM    128  CZ3 TRP A  14      -7.664   0.493 -22.765-0.115 1.992          
ATOM    129  HZ3 TRP A  14      -6.704   0.242 -23.194 0.115 1.358          
ATOM    130  CZ2 TRP A  14      -8.952   1.931 -21.365-0.115 1.992          
ATOM    131  HZ2 TRP A  14      -9.042   2.791 -20.718 0.115 1.358          
ATOM    132  CH2 TRP A  14      -7.777   1.640 -21.961-0.115 1.992          
ATOM    133  HH2 TRP A  14      -6.895   2.229 -21.773 0.115 1.358          
ATOM    134  C   TRP A  14     -10.848  -0.586 -25.607 0.510 2.000          
ATOM    135  O   TRP A  14     -10.885   0.648 -25.641-0.510 1.700          
ATOM    136  N   SER A  15      -9.817  -1.285 -26.092-0.470 1.850          
ATOM    137  HN  SER A  15      -9.824  -2.291 -26.000 0.310 0.225          
ATOM    138  CA  SER A  15      -8.660  -0.602 -26.667 0.070 2.275          
ATOM    139  HA  SER A  15      -8.278   0.126 -25.945 0.090 1.320          
ATOM    140  CB  SER A  15      -7.538  -1.578 -27.038 0.050 2.175          
ATOM    141  1HB SER A  15      -6.796  -1.063 -27.654 0.090 1.320          
ATOM    142  2HB SER A  15      -7.004  -1.852 -26.128 0.090 1.320          
ATOM    143  OG  SER A  15      -7.952  -2.748 -27.697-0.660 1.770          
ATOM    144  HG1 SER A  15      -8.602  -2.498 -28.348 0.430 0.225          
ATOM    145  C   SER A  15      -9.028   0.189 -27.920 0.510 2.000          
ATOM    146  O   SER A  15      -8.378   1.194 -28.227-0.510 1.700          
ATOM    147  N   ARG A  16     -10.061  -0.233 -28.651-0.470 1.850          
ATOM    148  HN  ARG A  16     -10.651  -0.988 -28.323 0.310 0.225          
ATOM    149  CA  ARG A  16     -10.462   0.512 -29.839 0.070 2.275          
ATOM    150  HA  ARG A  16      -9.580   0.748 -30.439 0.090 1.320          
ATOM    151  CB  ARG A  16     -11.416  -0.389 -30.688-0.180 2.175          
ATOM    152  1HB ARG A  16     -12.268  -0.718 -30.087 0.090 1.320          
ATOM    153  2HB ARG A  16     -11.847   0.228 -31.479 0.090 1.320          
ATOM    154  CG  ARG A  16     -10.717  -1.602 -31.329-0.180 2.175          
ATOM    155  1HG ARG A  16      -9.788  -1.226 -31.760 0.090 1.320          
ATOM    156  2HG ARG A  16     -10.382  -2.316 -30.593 0.090 1.320          
ATOM    157  CD  ARG A  16     -11.491  -2.296 -32.502 0.200 2.175          
ATOM    158  1HD ARG A  16     -12.530  -2.498 -32.232 0.090 1.320          
ATOM    159  2HD ARG A  16     -11.514  -1.661 -33.389 0.090 1.320          
ATOM    160  NE  ARG A  16     -10.751  -3.548 -32.765-0.700 1.850          
ATOM    161  HE  ARG A  16     -10.035  -3.489 -33.474 0.440 0.225          
ATOM    162  CZ  ARG A  16     -10.999  -4.670 -32.043 0.640 2.000          
ATOM    163  NH1 ARG A  16     -11.995  -4.824 -31.163-0.800 1.850          
ATOM    164 1HH1 ARG A  16     -12.123  -5.682 -30.606 0.460 0.225          
ATOM    165 2HH1 ARG A  16     -12.733  -4.141 -31.010 0.460 0.225          
ATOM    166  NH2 ARG A  16     -10.088  -5.637 -32.132-0.800 1.850          
ATOM    167 1HH2 ARG A  16     -10.244  -6.470 -31.571 0.460 0.225          
ATOM    168 2HH2 ARG A  16      -9.334  -5.641 -32.799 0.460 0.225          
ATOM    169  C   ARG A  16     -11.092   1.848 -29.473 0.510 2.000          
ATOM    170  O   ARG A  16     -10.770   2.881 -30.070-0.510 1.700          
ATOM    171  N   GLU A  17     -11.998   1.849 -28.495-0.470 1.850          
ATOM    172  HN  GLU A  17     -12.299   0.993 -28.050 0.310 0.225          
ATOM    173  CA  GLU A  17     -12.723   3.072 -28.190 0.070 2.275          
ATOM    174  HA  GLU A  17     -12.977   3.627 -29.096 0.090 1.320          
ATOM    175  CB  GLU A  17     -13.998   2.643 -27.513-0.180 2.175          
ATOM    176  1HB GLU A  17     -14.546   1.955 -28.160 0.090 1.320          
ATOM    177  2HB GLU A  17     -13.781   2.066 -26.612 0.090 1.320          
ATOM    178  CG  GLU A  17     -14.985   3.777 -27.125-0.280 2.175          
ATOM    179  1HG GLU A  17     -14.524   4.506 -26.460 0.090 1.320          
ATOM    180  2HG GLU A  17     -15.306   4.321 -28.012 0.090 1.320          
ATOM    181  CD  GLU A  17     -16.217   3.312 -26.417 0.621 2.000          
ATOM    182  OE1 GLU A  17     -17.041   4.195 -26.087-0.758 1.700          
ATOM    183  OE2 GLU A  17     -16.409   2.090 -26.297-0.758 1.700          
ATOM    184  C   GLU A  17     -11.922   3.977 -27.264 0.510 2.000          
ATOM    185  O   GLU A  17     -12.165   5.186 -27.230-0.510 1.700          
ATOM    186  N   ASN A  18     -10.948   3.428 -26.545-0.470 1.850          
ATOM    187  HN  ASN A  18     -10.819   2.424 -26.605 0.310 0.225          
ATOM    188  CA  ASN A  18     -10.028   4.212 -25.729 0.070 2.275          
ATOM    189  HA  ASN A  18     -10.246   5.283 -25.781 0.090 1.320          
ATOM    190  CB  ASN A  18     -10.113   3.777 -24.293-0.180 2.175          
ATOM    191  1HB ASN A  18      -9.836   2.732 -24.147 0.090 1.320          
ATOM    192  2HB ASN A  18      -9.501   4.397 -23.644 0.090 1.320          
ATOM    193  CG  ASN A  18     -11.555   3.989 -23.965 0.550 2.000          
ATOM    194  OD1 ASN A  18     -11.990   5.047 -23.582-0.550 1.700          
ATOM    195  ND2 ASN A  18     -12.442   2.979 -24.178-0.620 1.850          
ATOM    196 1HD2 ASN A  18     -13.431   3.183 -24.103 0.320 0.225          
ATOM    197 2HD2 ASN A  18     -12.133   2.105 -24.580 0.300 0.225          
ATOM    198  C   ASN A  18      -8.626   3.991 -26.277 0.510 2.000          
ATOM    199  O   ASN A  18      -7.882   3.137 -25.791-0.510 1.700          
ATOM    200  N   GLN A  19      -8.260   4.771 -27.289-0.470 1.850          
ATOM    201  HN  GLN A  19      -8.964   5.321 -27.761 0.310 0.225          
ATOM    202  CA  GLN A  19      -6.899   4.707 -27.799 0.070 2.275          
ATOM    203  HA  GLN A  19      -6.493   3.696 -27.725 0.090 1.320          
ATOM    204  CB  GLN A  19      -6.902   5.096 -29.258-0.180 2.175          
ATOM    205  1HB GLN A  19      -7.396   6.054 -29.428 0.090 1.320          
ATOM    206  2HB GLN A  19      -5.870   5.238 -29.595 0.090 1.320          
ATOM    207  CG  GLN A  19      -7.555   3.953 -30.189-0.180 2.175          
ATOM    208  1HG GLN A  19      -7.175   2.973 -29.901 0.090 1.320          
ATOM    209  2HG GLN A  19      -8.625   3.929 -30.017 0.090 1.320          
ATOM    210  CD  GLN A  19      -7.266   4.128 -31.735 0.550 2.000          
ATOM    211  OE1 GLN A  19      -6.094   4.081 -32.124-0.550 1.700          
ATOM    212  NE2 GLN A  19      -8.281   4.287 -32.606-0.620 1.850          
ATOM    213 1HE2 GLN A  19      -8.061   4.413 -33.581 0.320 0.225          
ATOM    214 2HE2 GLN A  19      -9.235   4.304 -32.273 0.300 0.225          
ATOM    215  C   GLN A  19      -5.982   5.653 -27.044 0.510 2.000          
ATOM    216  O   GLN A  19      -4.786   5.375 -26.912-0.510 1.700          
ATOM    217  N   PHE A  20      -6.516   6.775 -26.553-0.470 1.850          
ATOM    218  HN  PHE A  20      -7.461   7.016 -26.801 0.310 0.225          
ATOM    219  CA  PHE A  20      -5.710   7.694 -25.759 0.070 2.275          
ATOM    220  HA  PHE A  20      -4.790   7.910 -26.315 0.090 1.320          
ATOM    221  CB  PHE A  20      -6.435   9.058 -25.467-0.180 2.175          
ATOM    222  1HB PHE A  20      -7.386   8.907 -24.955 0.090 1.320          
ATOM    223  2HB PHE A  20      -5.818   9.689 -24.826 0.090 1.320          
ATOM    224  CG  PHE A  20      -6.658   9.758 -26.802 0.000 1.992          
ATOM    225  CD1 PHE A  20      -7.914   9.687 -27.488-0.115 1.992          
ATOM    226  HD1 PHE A  20      -8.729   9.095 -27.099 0.115 1.358          
ATOM    227  CE1 PHE A  20      -7.978  10.174 -28.784-0.115 1.992          
ATOM    228  HE1 PHE A  20      -8.855   9.997 -29.391 0.115 1.358          
ATOM    229  CZ  PHE A  20      -6.976  11.071 -29.232-0.115 1.992          
ATOM    230  HZ  PHE A  20      -7.069  11.555 -30.194 0.115 1.358          
ATOM    231  CD2 PHE A  20      -5.671  10.598 -27.275-0.115 1.992          
ATOM    232  HD2 PHE A  20      -4.740  10.704 -26.735 0.115 1.358          
ATOM    233  CE2 PHE A  20      -5.856  11.335 -28.407-0.115 1.992          
ATOM    234  HE2 PHE A  20      -5.081  12.007 -28.746 0.115 1.358          
ATOM    235  C   PHE A  20      -5.288   7.065 -24.436 0.510 2.000          
ATOM    236  O   PHE A  20      -4.235   7.413 -23.893-0.510 1.700          
ATOM    237  N   CYX A  21      -6.083   6.127 -23.918-0.470 1.850          
ATOM    238  HN  CYX A  21      -6.947   5.865 -24.339 0.310 0.225          
ATOM    239  CA  CYX A  21      -5.831   5.510 -22.621 0.070 2.275          
ATOM    240  HA  CYX A  21      -5.358   6.291 -22.043 0.090 1.320          
ATOM    241  CB  CYX A  21      -7.144   5.124 -21.890-0.100 2.175          
ATOM    242  1HB CYX A  21      -7.770   6.035 -21.779 0.090 1.320          
ATOM    243  2HB CYX A  21      -7.588   4.279 -22.459 0.090 1.320          
ATOM    244  SG  CYX A  21      -6.761   4.446 -20.140-0.080 1.975          
ATOM    245  C   CYX A  21      -4.883   4.321 -22.711 0.510 2.000          
ATOM    246  O   CYX A  21      -4.169   4.034 -21.745-0.510 1.700          
ATOM    247  N   VAL A  22      -4.862   3.619 -23.848-0.470 1.850          
ATOM    248  HN  VAL A  22      -5.429   3.894 -24.640 0.310 0.225          
ATOM    249  CA  VAL A  22      -3.967   2.478 -23.990 0.070 2.275          
ATOM    250  HA  VAL A  22      -4.073   1.891 -23.073 0.090 1.320          
ATOM    251  CB  VAL A  22      -4.448   1.679 -25.112-0.090 2.275          
ATOM    252  HB  VAL A  22      -5.538   1.609 -25.061 0.090 1.320          
ATOM    253  CG1 VAL A  22      -4.089   2.173 -26.533-0.270 2.060          
ATOM    254 1HG1 VAL A  22      -4.562   3.114 -26.743 0.090 1.320          
ATOM    255 2HG1 VAL A  22      -3.017   2.294 -26.697 0.090 1.320          
ATOM    256 3HG1 VAL A  22      -4.458   1.485 -27.293 0.090 1.320          
ATOM    257  CG2 VAL A  22      -3.915   0.245 -24.890-0.270 2.060          
ATOM    258 1HG2 VAL A  22      -2.826   0.193 -24.935 0.090 1.320          
ATOM    259 2HG2 VAL A  22      -4.239  -0.153 -23.927 0.090 1.320          
ATOM    260 3HG2 VAL A  22      -4.307  -0.429 -25.651 0.090 1.320          
ATOM    261  C   VAL A  22      -2.505   2.907 -24.050 0.510 2.000          
ATOM    262  O   VAL A  22      -1.618   2.131 -23.680-0.510 1.700          
ATOM    263  N   GLU A  23      -2.234   4.138 -24.472-0.470 1.850          
ATOM    264  HN  GLU A  23      -2.971   4.701 -24.879 0.310 0.225          
ATOM    265  CA  GLU A  23      -0.869   4.637 -24.570 0.070 2.275          
ATOM    266  HA  GLU A  23      -0.202   3.826 -24.871 0.090 1.320          
ATOM    267  CB  GLU A  23      -0.737   5.772 -25.683-0.180 2.175          
ATOM    268  1HB GLU A  23       0.278   6.176 -25.672 0.090 1.320          
ATOM    269  2HB GLU A  23      -0.837   5.311 -26.668 0.090 1.320          
ATOM    270  CG  GLU A  23      -1.745   6.960 -25.614-0.280 2.175          
ATOM    271  1HG GLU A  23      -2.754   6.601 -25.791 0.090 1.320          
ATOM    272  2HG GLU A  23      -1.714   7.461 -24.650 0.090 1.320          
ATOM    273  CD  GLU A  23      -1.458   7.960 -26.682 0.620 2.000          
ATOM    274  OE1 GLU A  23      -1.545   7.551 -27.891-0.759 1.700          
ATOM    275  OE2 GLU A  23      -1.223   9.148 -26.292-0.759 1.700          
ATOM    276  C   GLU A  23      -0.345   5.171 -23.244 0.510 2.000          
ATOM    277  O   GLU A  23       0.854   5.054 -22.968-0.510 1.700          
ATOM    278  N   LYS A  24      -1.214   5.752 -22.418-0.470 1.850          
ATOM    279  HN  LYS A  24      -2.162   5.870 -22.746 0.310 0.225          
ATOM    280  CA  LYS A  24      -0.817   6.205 -21.093 0.070 2.275          
ATOM    281  HA  LYS A  24       0.112   6.780 -21.121 0.090 1.320          
ATOM    282  CB  LYS A  24      -1.996   6.989 -20.452-0.180 2.175          
ATOM    283  1HB LYS A  24      -2.907   6.384 -20.438 0.090 1.320          
ATOM    284  2HB LYS A  24      -1.809   7.282 -19.432 0.090 1.320          
ATOM    285  CG  LYS A  24      -2.205   8.230 -21.362-0.180 2.175          
ATOM    286  1HG LYS A  24      -1.274   8.799 -21.361 0.090 1.320          
ATOM    287  2HG LYS A  24      -2.342   7.949 -22.405 0.090 1.320          
ATOM    288  CD  LYS A  24      -3.358   9.167 -20.999-0.180 2.175          
ATOM    289  1HD LYS A  24      -4.303   8.650 -21.182 0.090 1.320          
ATOM    290  2HD LYS A  24      -3.315   9.368 -19.927 0.090 1.320          
ATOM    291  CE  LYS A  24      -3.298  10.465 -21.787 0.210 2.175          
ATOM    292  1HE LYS A  24      -2.314  10.930 -21.705 0.050 1.320          
ATOM    293  2HE LYS A  24      -3.475  10.274 -22.848 0.050 1.320          
ATOM    294  NZ  LYS A  24      -4.288  11.375 -21.281-0.301 1.850          
ATOM    295  1HZ LYS A  24      -4.281  12.218 -21.839 0.330 0.225          
ATOM    296  2HZ LYS A  24      -5.205  10.954 -21.354 0.330 0.225          
ATOM    297  3HZ LYS A  24      -4.117  11.609 -20.315 0.330 0.225          
ATOM    298  C   LYS A  24      -0.703   5.066 -20.088 0.510 2.000          
ATOM    299  O   LYS A  24      -0.202   5.291 -18.982-0.510 1.700          
ATOM    300  N   SER A  25      -1.140   3.857 -20.446-0.470 1.850          
ATOM    301  HN  SER A  25      -1.498   3.718 -21.381 0.310 0.225          
ATOM    302  CA  SER A  25      -1.228   2.777 -19.468 0.070 2.275          
ATOM    303  HA  SER A  25      -1.750   3.128 -18.583 0.090 1.320          
ATOM    304  CB  SER A  25      -1.994   1.527 -20.083 0.050 2.175          
ATOM    305  1HB SER A  25      -1.632   1.279 -21.083 0.090 1.320          
ATOM    306  2HB SER A  25      -1.831   0.646 -19.461 0.090 1.320          
ATOM    307  OG  SER A  25      -3.427   1.820 -20.100-0.660 1.770          
ATOM    308  HG1 SER A  25      -3.606   2.562 -20.678 0.430 0.225          
ATOM    309  C   SER A  25       0.138   2.306 -18.982 0.510 2.000          
ATOM    310  O   SER A  25       0.240   1.772 -17.870-0.510 1.700          
ATOM    311  N   LEU A  26       1.187   2.468 -19.781-0.470 1.850          
ATOM    312  HN  LEU A  26       1.115   3.046 -20.608 0.310 0.225          
ATOM    313  CA  LEU A  26       2.488   1.913 -19.434 0.070 2.275          
ATOM    314  HA  LEU A  26       2.466   1.375 -18.484 0.090 1.320          
ATOM    315  CB  LEU A  26       3.005   0.894 -20.516-0.180 2.175          
ATOM    316  1HB LEU A  26       3.161   1.443 -21.448 0.090 1.320          
ATOM    317  2HB LEU A  26       3.986   0.507 -20.236 0.090 1.320          
ATOM    318  CG  LEU A  26       2.038  -0.297 -20.762-0.090 2.275          
ATOM    319  HG  LEU A  26       1.053   0.103 -21.010 0.090 1.320          
ATOM    320  CD1 LEU A  26       2.559  -1.008 -22.046-0.270 2.060          
ATOM    321 1HD1 LEU A  26       3.559  -1.418 -21.900 0.090 1.320          
ATOM    322 2HD1 LEU A  26       1.903  -1.831 -22.327 0.090 1.320          
ATOM    323 3HD1 LEU A  26       2.598  -0.326 -22.897 0.090 1.320          
ATOM    324  CD2 LEU A  26       1.844  -1.297 -19.578-0.270 2.060          
ATOM    325 1HD2 LEU A  26       1.199  -2.127 -19.854 0.090 1.320          
ATOM    326 2HD2 LEU A  26       2.797  -1.708 -19.242 0.090 1.320          
ATOM    327 3HD2 LEU A  26       1.380  -0.794 -18.730 0.090 1.320          
ATOM    328  C   LEU A  26       3.524   3.015 -19.260 0.510 2.000          
ATOM    329  O   LEU A  26       3.313   4.169 -19.644-0.510 1.700          
ATOM    330  N   ILE A  27       4.664   2.633 -18.687-0.470 1.850          
ATOM    331  HN  ILE A  27       4.799   1.667 -18.434 0.310 0.225          
ATOM    332  CA  ILE A  27       5.769   3.562 -18.464 0.070 2.275          
ATOM    333  HA  ILE A  27       5.353   4.529 -18.174 0.090 1.320          
ATOM    334  CB  ILE A  27       6.676   3.086 -17.277-0.090 2.275          
ATOM    335  HB  ILE A  27       7.007   2.085 -17.564 0.090 1.320          
ATOM    336  CG2 ILE A  27       8.014   3.885 -17.062-0.270 2.060          
ATOM    337 1HG2 ILE A  27       8.692   3.413 -16.353 0.090 1.320          
ATOM    338 2HG2 ILE A  27       8.582   4.003 -17.984 0.090 1.320          
ATOM    339 3HG2 ILE A  27       7.789   4.887 -16.699 0.090 1.320          
ATOM    340  CG1 ILE A  27       5.855   2.907 -15.955-0.180 2.175          
ATOM    341 1HG1 ILE A  27       5.450   3.859 -15.609 0.090 1.320          
ATOM    342 2HG1 ILE A  27       5.019   2.222 -16.098 0.090 1.320          
ATOM    343  CD1 ILE A  27       6.817   2.318 -14.910-0.270 2.060          
ATOM    344  HD1 ILE A  27       7.514   3.057 -14.518 0.090 1.320          
ATOM    345  HD2 ILE A  27       6.252   1.960 -14.049 0.090 1.320          
ATOM    346  HD3 ILE A  27       7.382   1.465 -15.288 0.090 1.320          
ATOM    347  C   ILE A  27       6.549   3.727 -19.765 0.510 2.000          
ATOM    348  O   ILE A  27       7.089   2.758 -20.309-0.510 1.700          
ATOM    349  N   THR A  28       6.589   4.958 -20.277-0.470 1.850          
ATOM    350  HN  THR A  28       6.128   5.707 -19.775 0.310 0.225          
ATOM    351  CA  THR A  28       7.311   5.293 -21.498 0.070 2.275          
ATOM    352  HA  THR A  28       7.559   4.374 -22.033 0.090 1.320          
ATOM    353  CB  THR A  28       6.598   6.200 -22.533 0.140 2.275          
ATOM    354  HB  THR A  28       7.266   6.394 -23.379 0.090 1.320          
ATOM    355  OG1 THR A  28       6.214   7.425 -21.979-0.660 1.770          
ATOM    356  HG1 THR A  28       5.999   8.005 -22.700 0.430 0.225          
ATOM    357  CG2 THR A  28       5.362   5.458 -23.048-0.270 2.060          
ATOM    358 1HG2 THR A  28       4.646   5.252 -22.249 0.090 1.320          
ATOM    359 2HG2 THR A  28       4.837   6.029 -23.815 0.090 1.320          
ATOM    360 3HG2 THR A  28       5.631   4.500 -23.495 0.090 1.320          
ATOM    361  C   THR A  28       8.656   5.966 -21.249 0.510 2.000          
ATOM    362  O   THR A  28       9.597   5.740 -22.016-0.510 1.700          
ATOM    363  N   LEU A  29       8.769   6.788 -20.208-0.470 1.850          
ATOM    364  HN  LEU A  29       7.983   6.892 -19.583 0.310 0.225          
ATOM    365  CA  LEU A  29       9.967   7.587 -19.989 0.070 2.275          
ATOM    366  HA  LEU A  29      10.351   7.941 -20.949 0.090 1.320          
ATOM    367  CB  LEU A  29       9.643   8.780 -19.103-0.180 2.175          
ATOM    368  1HB LEU A  29       9.337   8.402 -18.133 0.090 1.320          
ATOM    369  2HB LEU A  29      10.549   9.372 -18.954 0.090 1.320          
ATOM    370  CG  LEU A  29       8.521   9.648 -19.680-0.090 2.275          
ATOM    371  HG  LEU A  29       7.583   9.111 -19.536 0.090 1.320          
ATOM    372  CD1 LEU A  29       8.473  10.880 -18.751-0.270 2.060          
ATOM    373 1HD1 LEU A  29       7.643  11.534 -19.021 0.090 1.320          
ATOM    374 2HD1 LEU A  29       8.333  10.602 -17.706 0.090 1.320          
ATOM    375 3HD1 LEU A  29       9.384  11.476 -18.823 0.090 1.320          
ATOM    376  CD2 LEU A  29       8.589   9.950 -21.175-0.270 2.060          
ATOM    377 1HD2 LEU A  29       9.534  10.424 -21.445 0.090 1.320          
ATOM    378 2HD2 LEU A  29       8.480   9.056 -21.789 0.090 1.320          
ATOM    379 3HD2 LEU A  29       7.789  10.629 -21.472 0.090 1.320          
ATOM    380  C   LEU A  29      11.054   6.767 -19.307 0.510 2.000          
ATOM    381  O   LEU A  29      10.801   6.096 -18.302-0.510 1.700          
ATOM    382  N   ASP A  30      12.273   6.849 -19.842-0.470 1.850          
ATOM    383  HN  ASP A  30      12.393   7.243 -20.768 0.310 0.225          
ATOM    384  CA  ASP A  30      13.382   6.072 -19.295 0.070 2.275          
ATOM    385  HA  ASP A  30      13.119   5.014 -19.251 0.090 1.320          
ATOM    386  CB  ASP A  30      14.587   6.249 -20.245-0.280 2.175          
ATOM    387  1HB ASP A  30      14.705   7.278 -20.582 0.090 1.320          
ATOM    388  2HB ASP A  30      15.511   6.004 -19.719 0.090 1.320          
ATOM    389  CG  ASP A  30      14.577   5.319 -21.487 0.620 2.000          
ATOM    390  OD1 ASP A  30      15.040   4.124 -21.289-0.760 1.700          
ATOM    391  OD2 ASP A  30      14.267   5.702 -22.637-0.760 1.700          
ATOM    392  C   ASP A  30      13.740   6.530 -17.887 0.510 2.000          
ATOM    393  O   ASP A  30      14.115   5.713 -17.039-0.510 1.700          
ATOM    394  N   GLY A  31      13.654   7.835 -17.628-0.470 1.850          
ATOM    395  HN  GLY A  31      13.432   8.463 -18.385 0.310 0.225          
ATOM    396  CA  GLY A  31      13.904   8.326 -16.284-0.020 2.175          
ATOM    397  1HA GLY A  31      13.832   9.413 -16.270 0.090 1.320          
ATOM    398  2HA GLY A  31      14.925   8.077 -15.987 0.090 1.320          
ATOM    399  C   GLY A  31      12.938   7.757 -15.261 0.510 2.000          
ATOM    400  O   GLY A  31      13.332   7.427 -14.142-0.510 1.700          
ATOM    401  N   ILE A  32      11.666   7.609 -15.639-0.470 1.850          
ATOM    402  HN  ILE A  32      11.408   7.756 -16.602 0.310 0.225          
ATOM    403  CA  ILE A  32      10.697   7.002 -14.730 0.070 2.275          
ATOM    404  HA  ILE A  32      10.748   7.545 -13.784 0.090 1.320          
ATOM    405  CB  ILE A  32       9.303   7.080 -15.229-0.090 2.275          
ATOM    406  HB  ILE A  32       9.268   6.535 -16.174 0.090 1.320          
ATOM    407  CG2 ILE A  32       8.315   6.330 -14.229-0.270 2.060          
ATOM    408 1HG2 ILE A  32       8.520   6.576 -13.193 0.090 1.320          
ATOM    409 2HG2 ILE A  32       7.276   6.582 -14.434 0.090 1.320          
ATOM    410 3HG2 ILE A  32       8.384   5.245 -14.311 0.090 1.320          
ATOM    411  CG1 ILE A  32       8.784   8.465 -15.534-0.180 2.175          
ATOM    412 1HG1 ILE A  32       9.498   9.024 -16.135 0.090 1.320          
ATOM    413 2HG1 ILE A  32       7.868   8.386 -16.120 0.090 1.320          
ATOM    414  CD1 ILE A  32       8.512   9.302 -14.253-0.270 2.060          
ATOM    415  HD1 ILE A  32       8.128  10.288 -14.514 0.090 1.320          
ATOM    416  HD2 ILE A  32       7.774   8.842 -13.598 0.090 1.320          
ATOM    417  HD3 ILE A  32       9.419   9.454 -13.669 0.090 1.320          
ATOM    418  C   ILE A  32      11.106   5.575 -14.411 0.510 2.000          
ATOM    419  O   ILE A  32      10.974   5.115 -13.272-0.510 1.700          
ATOM    420  N   LYS A  33      11.618   4.854 -15.409-0.470 1.850          
ATOM    421  HN  LYS A  33      11.723   5.260 -16.330 0.310 0.225          
ATOM    422  CA  LYS A  33      12.072   3.494 -15.158 0.070 2.275          
ATOM    423  HA  LYS A  33      11.248   2.925 -14.723 0.090 1.320          
ATOM    424  CB  LYS A  33      12.481   2.815 -16.422-0.180 2.175          
ATOM    425  1HB LYS A  33      13.340   3.329 -16.856 0.090 1.320          
ATOM    426  2HB LYS A  33      12.857   1.819 -16.169 0.090 1.320          
ATOM    427  CG  LYS A  33      11.412   2.642 -17.502-0.180 2.175          
ATOM    428  1HG LYS A  33      10.623   2.017 -17.079 0.090 1.320          
ATOM    429  2HG LYS A  33      10.948   3.605 -17.712 0.090 1.320          
ATOM    430  CD  LYS A  33      11.868   2.058 -18.767-0.180 2.175          
ATOM    431  1HD LYS A  33      12.514   2.775 -19.279 0.090 1.320          
ATOM    432  2HD LYS A  33      12.492   1.186 -18.554 0.090 1.320          
ATOM    433  CE  LYS A  33      10.678   1.632 -19.671 0.210 2.175          
ATOM    434  1HE LYS A  33      10.131   0.800 -19.224 0.050 1.320          
ATOM    435  2HE LYS A  33       9.972   2.459 -19.775 0.050 1.320          
ATOM    436  NZ  LYS A  33      11.137   1.260 -21.002-0.300 1.850          
ATOM    437  1HZ LYS A  33      11.651   2.037 -21.405 0.330 0.225          
ATOM    438  2HZ LYS A  33      11.757   0.465 -20.946 0.330 0.225          
ATOM    439  3HZ LYS A  33      10.348   1.048 -21.594 0.330 0.225          
ATOM    440  C   LYS A  33      13.222   3.472 -14.165 0.510 2.000          
ATOM    441  O   LYS A  33      13.268   2.606 -13.285-0.510 1.700          
ATOM    442  N   TYR A  34      14.150   4.430 -14.273-0.470 1.850          
ATOM    443  HN  TYR A  34      14.091   5.092 -15.041 0.310 0.225          
ATOM    444  CA  TYR A  34      15.296   4.443 -13.365 0.070 2.275          
ATOM    445  HA  TYR A  34      15.742   3.445 -13.402 0.090 1.320          
ATOM    446  CB  TYR A  34      16.351   5.470 -13.827-0.180 2.175          
ATOM    447  1HB TYR A  34      16.517   5.385 -14.903 0.090 1.320          
ATOM    448  2HB TYR A  34      15.999   6.491 -13.662 0.090 1.320          
ATOM    449  CG  TYR A  34      17.586   5.232 -13.145 0.000 1.992          
ATOM    450  CD1 TYR A  34      18.414   4.235 -13.620-0.115 1.992          
ATOM    451  HD1 TYR A  34      18.114   3.647 -14.476 0.115 1.358          
ATOM    452  CE1 TYR A  34      19.643   3.930 -12.994-0.115 1.992          
ATOM    453  HE1 TYR A  34      20.267   3.134 -13.373 0.115 1.358          
ATOM    454  CZ  TYR A  34      20.035   4.730 -11.955 0.110 1.992          
ATOM    455  OH  TYR A  34      21.258   4.448 -11.276-0.540 1.770          
ATOM    456  HH  TYR A  34      21.779   3.781 -11.696 0.430 0.225          
ATOM    457  CD2 TYR A  34      17.911   5.974 -12.069-0.115 1.992          
ATOM    458  HD2 TYR A  34      17.248   6.737 -11.690 0.115 1.358          
ATOM    459  CE2 TYR A  34      19.143   5.708 -11.397-0.115 1.992          
ATOM    460  HE2 TYR A  34      19.426   6.272 -10.521 0.115 1.358          
ATOM    461  C   TYR A  34      14.867   4.691 -11.923 0.510 2.000          
ATOM    462  O   TYR A  34      15.441   4.109 -10.996-0.510 1.700          
ATOM    463  N   VAL A  35      13.867   5.554 -11.708-0.470 1.850          
ATOM    464  HN  VAL A  35      13.451   6.038 -12.497 0.310 0.225          
ATOM    465  CA  VAL A  35      13.374   5.783 -10.351 0.070 2.275          
ATOM    466  HA  VAL A  35      14.230   6.081  -9.740 0.090 1.320          
ATOM    467  CB  VAL A  35      12.371   6.933 -10.341-0.090 2.275          
ATOM    468  HB  VAL A  35      11.640   6.759 -11.134 0.090 1.320          
ATOM    469  CG1 VAL A  35      11.559   7.094  -9.010-0.270 2.060          
ATOM    470 1HG1 VAL A  35      10.959   8.004  -9.017 0.090 1.320          
ATOM    471 2HG1 VAL A  35      10.883   6.261  -8.861 0.090 1.320          
ATOM    472 3HG1 VAL A  35      12.220   7.143  -8.144 0.090 1.320          
ATOM    473  CG2 VAL A  35      13.160   8.210 -10.693-0.270 2.060          
ATOM    474 1HG2 VAL A  35      13.917   8.437  -9.941 0.090 1.320          
ATOM    475 2HG2 VAL A  35      13.665   8.146 -11.657 0.090 1.320          
ATOM    476 3HG2 VAL A  35      12.494   9.071 -10.751 0.090 1.320          
ATOM    477  C   VAL A  35      12.896   4.482  -9.726 0.510 2.000          
ATOM    478  O   VAL A  35      13.039   4.279  -8.515-0.510 1.700          
ATOM    479  N   GLN A  36      12.334   3.578 -10.529-0.470 1.850          
ATOM    480  HN  GLN A  36      12.310   3.742 -11.528 0.310 0.225          
ATOM    481  CA  GLN A  36      11.962   2.274  -9.998 0.070 2.275          
ATOM    482  HA  GLN A  36      11.278   2.408  -9.158 0.090 1.320          
ATOM    483  CB  GLN A  36      11.278   1.404 -11.083-0.180 2.175          
ATOM    484  1HB GLN A  36      12.008   1.049 -11.809 0.090 1.320          
ATOM    485  2HB GLN A  36      10.926   0.493 -10.598 0.090 1.320          
ATOM    486  CG  GLN A  36      10.075   2.016 -11.875-0.180 2.175          
ATOM    487  1HG GLN A  36      10.439   2.810 -12.520 0.090 1.320          
ATOM    488  2HG GLN A  36       9.693   1.263 -12.564 0.090 1.320          
ATOM    489  CD  GLN A  36       8.884   2.547 -11.097 0.550 2.000          
ATOM    490  OE1 GLN A  36       7.906   1.934 -10.801-0.550 1.700          
ATOM    491  NE2 GLN A  36       8.971   3.880 -10.688-0.620 1.850          
ATOM    492 1HE2 GLN A  36       8.186   4.286 -10.206 0.320 0.225          
ATOM    493 2HE2 GLN A  36       9.759   4.439 -10.981 0.300 0.225          
ATOM    494  C   GLN A  36      13.192   1.528  -9.504 0.510 2.000          
ATOM    495  O   GLN A  36      13.205   1.022  -8.375-0.510 1.700          
ATOM    496  N   LEU A  37      14.263   1.517 -10.303-0.470 1.850          
ATOM    497  HN  LEU A  37      14.230   2.010 -11.186 0.310 0.225          
ATOM    498  CA  LEU A  37      15.489   0.838  -9.890 0.070 2.275          
ATOM    499  HA  LEU A  37      15.218  -0.201  -9.699 0.090 1.320          
ATOM    500  CB  LEU A  37      16.461   0.900 -11.083-0.180 2.175          
ATOM    501  1HB LEU A  37      15.942   0.654 -12.006 0.090 1.320          
ATOM    502  2HB LEU A  37      16.816   1.925 -11.206 0.090 1.320          
ATOM    503  CG  LEU A  37      17.719  -0.053 -10.921-0.090 2.275          
ATOM    504  HG  LEU A  37      18.226   0.123  -9.970 0.090 1.320          
ATOM    505  CD1 LEU A  37      17.281  -1.522 -11.043-0.270 2.060          
ATOM    506 1HD1 LEU A  37      18.136  -2.198 -11.004 0.090 1.320          
ATOM    507 2HD1 LEU A  37      16.620  -1.824 -10.231 0.090 1.320          
ATOM    508 3HD1 LEU A  37      16.766  -1.714 -11.968 0.090 1.320          
ATOM    509  CD2 LEU A  37      18.726   0.113 -12.093-0.270 2.060          
ATOM    510 1HD2 LEU A  37      19.113   1.132 -12.125 0.090 1.320          
ATOM    511 2HD2 LEU A  37      19.583  -0.554 -11.990 0.090 1.320          
ATOM    512 3HD2 LEU A  37      18.261  -0.088 -13.059 0.090 1.320          
ATOM    513  C   LEU A  37      16.021   1.414  -8.585 0.510 2.000          
ATOM    514  O   LEU A  37      16.548   0.679  -7.743-0.510 1.700          
ATOM    515  N   VAL A  38      15.886   2.726  -8.393-0.470 1.850          
ATOM    516  HN  VAL A  38      15.518   3.298  -9.147 0.310 0.225          
ATOM    517  CA  VAL A  38      16.302   3.329  -7.132 0.070 2.275          
ATOM    518  HA  VAL A  38      17.344   3.047  -6.958 0.090 1.320          
ATOM    519  CB  VAL A  38      16.219   4.862  -7.165-0.090 2.275          
ATOM    520  HB  VAL A  38      15.225   5.185  -7.476 0.090 1.320          
ATOM    521  CG1 VAL A  38      16.445   5.312  -5.621-0.270 2.060          
ATOM    522 1HG1 VAL A  38      17.319   4.835  -5.174 0.090 1.320          
ATOM    523 2HG1 VAL A  38      16.628   6.386  -5.581 0.090 1.320          
ATOM    524 3HG1 VAL A  38      15.579   5.147  -4.978 0.090 1.320          
ATOM    525  CG2 VAL A  38      17.273   5.445  -8.161-0.270 2.060          
ATOM    526 1HG2 VAL A  38      18.288   5.150  -7.892 0.090 1.320          
ATOM    527 2HG2 VAL A  38      17.095   5.100  -9.180 0.090 1.320          
ATOM    528 3HG2 VAL A  38      17.238   6.534  -8.179 0.090 1.320          
ATOM    529  C   VAL A  38      15.499   2.750  -5.978 0.510 2.000          
ATOM    530  O   VAL A  38      16.058   2.346  -4.951-0.510 1.700          
ATOM    531  N   MET A  39      14.174   2.679  -6.141-0.470 1.850          
ATOM    532  HN  MET A  39      13.763   2.979  -7.021 0.310 0.225          
ATOM    533  CA  MET A  39      13.335   2.169  -5.065 0.070 2.275          
ATOM    534  HA  MET A  39      13.533   2.807  -4.208 0.090 1.320          
ATOM    535  CB  MET A  39      11.785   2.206  -5.390-0.180 2.175          
ATOM    536  1HB MET A  39      11.553   3.167  -5.843 0.090 1.320          
ATOM    537  2HB MET A  39      11.553   1.458  -6.151 0.090 1.320          
ATOM    538  CG  MET A  39      10.816   2.009  -4.144-0.140 2.175          
ATOM    539  1HG MET A  39       9.808   1.863  -4.535 0.090 1.320          
ATOM    540  2HG MET A  39      11.040   1.096  -3.591 0.090 1.320          
ATOM    541  SD  MET A  39      10.715   3.471  -2.987-0.090 2.000          
ATOM    542  CE  MET A  39      11.924   2.865  -1.789-0.220 2.060          
ATOM    543  1HE MET A  39      11.998   3.566  -0.958 0.090 1.320          
ATOM    544  2HE MET A  39      11.603   1.906  -1.381 0.090 1.320          
ATOM    545  3HE MET A  39      12.913   2.739  -2.208 0.090 1.320          
ATOM    546  C   MET A  39      13.691   0.729  -4.722 0.510 2.000          
ATOM    547  O   MET A  39      13.613   0.331  -3.555-0.510 1.700          
ATOM    548  N   ALA A  40      14.103  -0.055  -5.722-0.470 1.850          
ATOM    549  HN  ALA A  40      14.113   0.327  -6.664 0.310 0.225          
ATOM    550  CA  ALA A  40      14.613  -1.400  -5.471 0.070 2.275          
ATOM    551  HA  ALA A  40      13.886  -1.903  -4.829 0.090 1.320          
ATOM    552  CB  ALA A  40      14.750  -2.334  -6.806-0.270 2.060          
ATOM    553  1HB ALA A  40      15.455  -1.904  -7.519 0.090 1.320          
ATOM    554  2HB ALA A  40      15.104  -3.334  -6.551 0.090 1.320          
ATOM    555  3HB ALA A  40      13.789  -2.441  -7.308 0.090 1.320          
ATOM    556  C   ALA A  40      15.917  -1.360  -4.687 0.510 2.000          
ATOM    557  O   ALA A  40      16.104  -2.122  -3.729-0.510 1.700          
ATOM    558  N   VAL A  41      16.845  -0.489  -5.092-0.470 1.850          
ATOM    559  HN  VAL A  41      16.679   0.077  -5.922 0.310 0.225          
ATOM    560  CA  VAL A  41      18.120  -0.384  -4.390 0.070 2.275          
ATOM    561  HA  VAL A  41      18.539  -1.389  -4.299 0.090 1.320          
ATOM    562  CB  VAL A  41      19.113   0.482  -5.066-0.090 2.275          
ATOM    563  HB  VAL A  41      18.672   1.443  -5.339 0.090 1.320          
ATOM    564  CG1 VAL A  41      20.361   0.712  -4.148-0.270 2.060          
ATOM    565 1HG1 VAL A  41      20.172   1.404  -3.326 0.090 1.320          
ATOM    566 2HG1 VAL A  41      20.743  -0.220  -3.727 0.090 1.320          
ATOM    567 3HG1 VAL A  41      21.177   1.159  -4.717 0.090 1.320          
ATOM    568  CG2 VAL A  41      19.643  -0.245  -6.346-0.270 2.060          
ATOM    569 1HG2 VAL A  41      18.834  -0.466  -7.043 0.090 1.320          
ATOM    570 2HG2 VAL A  41      20.360   0.375  -6.885 0.090 1.320          
ATOM    571 3HG2 VAL A  41      20.135  -1.189  -6.109 0.090 1.320          
ATOM    572  C   VAL A  41      17.898   0.116  -2.971 0.510 2.000          
ATOM    573  O   VAL A  41      18.483  -0.402  -2.013-0.510 1.700          
ATOM    574  N   VAL A  42      17.021   1.106  -2.806-0.470 1.850          
ATOM    575  HN  VAL A  42      16.592   1.536  -3.630 0.310 0.225          
ATOM    576  CA  VAL A  42      16.766   1.641  -1.473 0.070 2.275          
ATOM    577  HA  VAL A  42      17.724   1.874  -0.999 0.090 1.320          
ATOM    578  CB  VAL A  42      15.914   2.930  -1.599-0.090 2.275          
ATOM    579  HB  VAL A  42      15.130   2.802  -2.344 0.090 1.320          
ATOM    580  CG1 VAL A  42      15.270   3.270  -0.200-0.270 2.060          
ATOM    581 1HG1 VAL A  42      14.826   4.266  -0.223 0.090 1.320          
ATOM    582 2HG1 VAL A  42      14.464   2.585   0.071 0.090 1.320          
ATOM    583 3HG1 VAL A  42      16.009   3.265   0.602 0.090 1.320          
ATOM    584  CG2 VAL A  42      16.932   3.951  -2.089-0.270 2.060          
ATOM    585 1HG2 VAL A  42      17.398   3.668  -3.034 0.090 1.320          
ATOM    586 2HG2 VAL A  42      16.448   4.912  -2.263 0.090 1.320          
ATOM    587 3HG2 VAL A  42      17.730   4.123  -1.366 0.090 1.320          
ATOM    588  C   VAL A  42      16.129   0.577  -0.585 0.510 2.000          
ATOM    589  O   VAL A  42      16.541   0.384   0.565-0.510 1.700          
ATOM    590  N   SER A  43      15.157  -0.169  -1.117-0.470 1.850          
ATOM    591  HN  SER A  43      14.852  -0.002  -2.070 0.310 0.225          
ATOM    592  CA  SER A  43      14.512  -1.208  -0.317 0.070 2.275          
ATOM    593  HA  SER A  43      14.174  -0.763   0.622 0.090 1.320          
ATOM    594  CB  SER A  43      13.289  -1.896  -0.993 0.050 2.175          
ATOM    595  1HB SER A  43      13.577  -2.481  -1.870 0.090 1.320          
ATOM    596  2HB SER A  43      12.809  -2.578  -0.290 0.090 1.320          
ATOM    597  OG  SER A  43      12.326  -0.829  -1.396-0.660 1.770          
ATOM    598  HG1 SER A  43      12.701  -0.359  -2.143 0.430 0.225          
ATOM    599  C   SER A  43      15.483  -2.330   0.016 0.510 2.000          
ATOM    600  O   SER A  43      15.433  -2.894   1.116-0.510 1.700          
ATOM    601  N   ALA A  44      16.378  -2.667  -0.918-0.470 1.850          
ATOM    602  HN  ALA A  44      16.359  -2.226  -1.836 0.310 0.225          
ATOM    603  CA  ALA A  44      17.380  -3.692  -0.643 0.070 2.275          
ATOM    604  HA  ALA A  44      16.891  -4.634  -0.394 0.090 1.320          
ATOM    605  CB  ALA A  44      18.241  -3.837  -1.908-0.270 2.060          
ATOM    606  1HB ALA A  44      17.638  -4.125  -2.769 0.090 1.320          
ATOM    607  2HB ALA A  44      18.773  -2.921  -2.163 0.090 1.320          
ATOM    608  3HB ALA A  44      18.991  -4.617  -1.771 0.090 1.320          
ATOM    609  C   ALA A  44      18.268  -3.285   0.526 0.510 2.000          
ATOM    610  O   ALA A  44      18.662  -4.127   1.340-0.510 1.700          
ATOM    611  N   CYS A  45      18.594  -1.997   0.624-0.470 1.850          
ATOM    612  HN  CYS A  45      18.279  -1.356  -0.096 0.310 0.225          
ATOM    613  CA  CYS A  45      19.343  -1.505   1.775 0.070 2.275          
ATOM    614  HA  CYS A  45      20.227  -2.141   1.859 0.090 1.320          
ATOM    615  CB  CYS A  45      19.879  -0.068   1.584-0.110 2.175          
ATOM    616  1HB CYS A  45      19.057   0.642   1.688 0.090 1.320          
ATOM    617  2HB CYS A  45      20.588   0.168   2.378 0.090 1.320          
ATOM    618  SG  CYS A  45      20.653   0.266   0.022-0.230 2.000          
ATOM    619  HG1 CYS A  45      19.624  -0.068  -0.779 0.160 0.450          
ATOM    620  C   CYS A  45      18.560  -1.685   3.069 0.510 2.000          
ATOM    621  O   CYS A  45      19.125  -2.094   4.091-0.510 1.700          
ATOM    622  N   GLN A  46      17.258  -1.374   3.048-0.470 1.850          
ATOM    623  HN  GLN A  46      16.844  -1.048   2.180 0.310 0.225          
ATOM    624  CA  GLN A  46      16.442  -1.552   4.244 0.070 2.275          
ATOM    625  HA  GLN A  46      16.930  -0.999   5.047 0.090 1.320          
ATOM    626  CB  GLN A  46      14.955  -0.980   4.069-0.180 2.175          
ATOM    627  1HB GLN A  46      15.025  -0.002   3.587 0.090 1.320          
ATOM    628  2HB GLN A  46      14.376  -1.614   3.394 0.090 1.320          
ATOM    629  CG  GLN A  46      14.282  -0.859   5.394-0.180 2.175          
ATOM    630  1HG GLN A  46      14.087  -1.839   5.833 0.090 1.320          
ATOM    631  2HG GLN A  46      14.897  -0.293   6.093 0.090 1.320          
ATOM    632  CD  GLN A  46      12.938  -0.125   5.194 0.550 2.000          
ATOM    633  OE1 GLN A  46      12.592   0.376   4.121-0.550 1.700          
ATOM    634  NE2 GLN A  46      12.222   0.182   6.285-0.620 1.850          
ATOM    635 1HE2 GLN A  46      11.414   0.783   6.178 0.320 0.225          
ATOM    636 2HE2 GLN A  46      12.498  -0.159   7.190 0.300 0.225          
ATOM    637  C   GLN A  46      16.371  -3.013   4.650 0.510 2.000          
ATOM    638  O   GLN A  46      16.385  -3.333   5.843-0.510 1.700          
ATOM    639  N   VAL A  47      16.274  -3.916   3.677-0.470 1.850          
ATOM    640  HN  VAL A  47      16.184  -3.619   2.708 0.310 0.225          
ATOM    641  CA  VAL A  47      16.372  -5.335   3.991 0.070 2.275          
ATOM    642  HA  VAL A  47      15.584  -5.588   4.704 0.090 1.320          
ATOM    643  CB  VAL A  47      16.255  -6.265   2.733-0.090 2.275          
ATOM    644  HB  VAL A  47      17.096  -6.111   2.054 0.090 1.320          
ATOM    645  CG1 VAL A  47      16.257  -7.737   3.209-0.270 2.060          
ATOM    646 1HG1 VAL A  47      17.173  -8.049   3.712 0.090 1.320          
ATOM    647 2HG1 VAL A  47      15.417  -7.933   3.872 0.090 1.320          
ATOM    648 3HG1 VAL A  47      16.142  -8.415   2.362 0.090 1.320          
ATOM    649  CG2 VAL A  47      14.948  -6.089   1.933-0.270 2.060          
ATOM    650 1HG2 VAL A  47      14.877  -6.841   1.148 0.090 1.320          
ATOM    651 2HG2 VAL A  47      14.078  -6.199   2.580 0.090 1.320          
ATOM    652 3HG2 VAL A  47      14.875  -5.132   1.437 0.090 1.320          
ATOM    653  C   VAL A  47      17.717  -5.638   4.627 0.510 2.000          
ATOM    654  O   VAL A  47      17.799  -6.275   5.683-0.510 1.700          
ATOM    655  N   PHE A  48      18.795  -5.177   3.997-0.470 1.850          
ATOM    656  HN  PHE A  48      18.699  -4.707   3.099 0.310 0.225          
ATOM    657  CA  PHE A  48      20.112  -5.413   4.569 0.070 2.275          
ATOM    658  HA  PHE A  48      20.324  -6.483   4.607 0.090 1.320          
ATOM    659  CB  PHE A  48      21.190  -4.631   3.622-0.180 2.175          
ATOM    660  1HB PHE A  48      20.966  -4.849   2.577 0.090 1.320          
ATOM    661  2HB PHE A  48      21.083  -3.552   3.710 0.090 1.320          
ATOM    662  CG  PHE A  48      22.635  -4.941   3.885 0.000 1.992          
ATOM    663  CD1 PHE A  48      23.289  -4.461   5.061-0.115 1.992          
ATOM    664  HD1 PHE A  48      22.784  -3.823   5.770 0.115 1.358          
ATOM    665  CE1 PHE A  48      24.623  -4.794   5.253-0.115 1.992          
ATOM    666  HE1 PHE A  48      25.137  -4.425   6.127 0.115 1.358          
ATOM    667  CZ  PHE A  48      25.305  -5.648   4.370-0.115 1.992          
ATOM    668  HZ  PHE A  48      26.335  -5.919   4.552 0.115 1.358          
ATOM    669  CD2 PHE A  48      23.284  -5.740   3.002-0.115 1.992          
ATOM    670  HD2 PHE A  48      22.777  -6.112   2.123 0.115 1.358          
ATOM    671  CE2 PHE A  48      24.650  -6.087   3.194-0.115 1.992          
ATOM    672  HE2 PHE A  48      25.163  -6.715   2.479 0.115 1.358          
ATOM    673  C   PHE A  48      20.222  -4.791   5.952 0.510 2.000          
ATOM    674  O   PHE A  48      20.781  -5.402   6.870-0.510 1.700          
ATOM    675  N   PHE A  49      19.711  -3.572   6.119-0.470 1.850          
ATOM    676  HN  PHE A  49      19.346  -3.070   5.304 0.310 0.225          
ATOM    677  CA  PHE A  49      19.787  -2.922   7.423 0.070 2.275          
ATOM    678  HA  PHE A  49      20.834  -2.893   7.731 0.090 1.320          
ATOM    679  CB  PHE A  49      19.233  -1.447   7.325-0.180 2.175          
ATOM    680  1HB PHE A  49      19.863  -0.865   6.652 0.090 1.320          
ATOM    681  2HB PHE A  49      18.252  -1.476   6.853 0.090 1.320          
ATOM    682  CG  PHE A  49      19.134  -0.751   8.578 0.000 1.992          
ATOM    683  CD1 PHE A  49      20.272  -0.551   9.306-0.115 1.992          
ATOM    684  HD1 PHE A  49      21.240  -0.842   8.924 0.115 1.358          
ATOM    685  CE1 PHE A  49      20.151  -0.002  10.607-0.115 1.992          
ATOM    686  HE1 PHE A  49      21.041   0.138  11.202 0.115 1.358          
ATOM    687  CZ  PHE A  49      18.922   0.327  11.124-0.115 1.992          
ATOM    688  HZ  PHE A  49      18.872   0.736  12.120 0.115 1.358          
ATOM    689  CD2 PHE A  49      17.844  -0.342   9.057-0.115 1.992          
ATOM    690  HD2 PHE A  49      16.953  -0.503   8.467 0.115 1.358          
ATOM    691  CE2 PHE A  49      17.741   0.236  10.381-0.115 1.992          
ATOM    692  HE2 PHE A  49      16.786   0.528  10.795 0.115 1.358          
ATOM    693  C   PHE A  49      19.011  -3.707   8.468 0.510 2.000          
ATOM    694  O   PHE A  49      19.497  -3.930   9.580-0.510 1.700          
ATOM    695  N   MET A  50      17.796  -4.139   8.123-0.470 1.850          
ATOM    696  HN  MET A  50      17.422  -3.954   7.193 0.310 0.225          
ATOM    697  CA  MET A  50      16.983  -4.867   9.089 0.070 2.275          
ATOM    698  HA  MET A  50      16.941  -4.297  10.019 0.090 1.320          
ATOM    699  CB  MET A  50      15.520  -5.069   8.567-0.180 2.175          
ATOM    700  1HB MET A  50      15.556  -5.516   7.572 0.090 1.320          
ATOM    701  2HB MET A  50      14.974  -5.789   9.171 0.090 1.320          
ATOM    702  CG  MET A  50      14.714  -3.718   8.489-0.140 2.175          
ATOM    703  1HG MET A  50      15.259  -3.017   7.869 0.090 1.320          
ATOM    704  2HG MET A  50      13.767  -3.861   7.993 0.090 1.320          
ATOM    705  SD  MET A  50      14.409  -2.839  10.002-0.090 2.000          
ATOM    706  CE  MET A  50      13.735  -1.301   9.277-0.220 2.060          
ATOM    707  1HE MET A  50      14.465  -0.835   8.616 0.090 1.320          
ATOM    708  2HE MET A  50      12.827  -1.522   8.716 0.090 1.320          
ATOM    709  3HE MET A  50      13.490  -0.600  10.074 0.090 1.320          
ATOM    710  C   MET A  50      17.609  -6.212   9.438 0.510 2.000          
ATOM    711  O   MET A  50      17.596  -6.622  10.604-0.510 1.700          
ATOM    712  N   VAL A  51      18.214  -6.887   8.458-0.470 1.850          
ATOM    713  HN  VAL A  51      18.163  -6.548   7.499 0.310 0.225          
ATOM    714  CA  VAL A  51      18.814  -8.194   8.718 0.070 2.275          
ATOM    715  HA  VAL A  51      18.071  -8.827   9.212 0.090 1.320          
ATOM    716  CB  VAL A  51      19.281  -8.877   7.400-0.090 2.275          
ATOM    717  HB  VAL A  51      19.713  -8.118   6.744 0.090 1.320          
ATOM    718  CG1 VAL A  51      20.384  -9.949   7.632-0.270 2.060          
ATOM    719 1HG1 VAL A  51      21.345  -9.519   7.919 0.090 1.320          
ATOM    720 2HG1 VAL A  51      20.090 -10.674   8.393 0.090 1.320          
ATOM    721 3HG1 VAL A  51      20.565 -10.508   6.713 0.090 1.320          
ATOM    722  CG2 VAL A  51      17.976  -9.411   6.725-0.270 2.060          
ATOM    723 1HG2 VAL A  51      17.515 -10.204   7.315 0.090 1.320          
ATOM    724 2HG2 VAL A  51      17.233  -8.625   6.594 0.090 1.320          
ATOM    725 3HG2 VAL A  51      18.188  -9.818   5.736 0.090 1.320          
ATOM    726  C   VAL A  51      19.971  -8.075   9.705 0.510 2.000          
ATOM    727  O   VAL A  51      20.145  -8.930  10.583-0.510 1.700          
ATOM    728  N   THR A  52      20.770  -7.009   9.595-0.470 1.850          
ATOM    729  HN  THR A  52      20.626  -6.387   8.809 0.310 0.225          
ATOM    730  CA  THR A  52      21.901  -6.840  10.506 0.070 2.275          
ATOM    731  HA  THR A  52      22.453  -7.784  10.513 0.090 1.320          
ATOM    732  CB  THR A  52      22.860  -5.773  10.125 0.140 2.275          
ATOM    733  HB  THR A  52      23.671  -5.700  10.854 0.090 1.320          
ATOM    734  OG1 THR A  52      22.225  -4.527   9.983-0.660 1.770          
ATOM    735  HG1 THR A  52      21.445  -4.631   9.438 0.430 0.225          
ATOM    736  CG2 THR A  52      23.455  -6.041   8.734-0.270 2.060          
ATOM    737 1HG2 THR A  52      24.092  -6.927   8.759 0.090 1.320          
ATOM    738 2HG2 THR A  52      22.718  -6.232   7.961 0.090 1.320          
ATOM    739 3HG2 THR A  52      24.081  -5.215   8.394 0.090 1.320          
ATOM    740  C   THR A  52      21.454  -6.619  11.945 0.510 2.000          
ATOM    741  O   THR A  52      22.195  -6.954  12.876-0.510 1.700          
ATOM    742  N   ARG A  53      20.287  -6.016  12.155-0.470 1.850          
ATOM    743  HN  ARG A  53      19.630  -5.984  11.380 0.310 0.225          
ATOM    744  CA  ARG A  53      19.734  -5.961  13.504 0.070 2.275          
ATOM    745  HA  ARG A  53      20.523  -5.862  14.252 0.090 1.320          
ATOM    746  CB  ARG A  53      18.819  -4.797  13.627-0.180 2.175          
ATOM    747  1HB ARG A  53      18.204  -4.668  12.732 0.090 1.320          
ATOM    748  2HB ARG A  53      18.108  -5.000  14.431 0.090 1.320          
ATOM    749  CG  ARG A  53      19.618  -3.553  13.976-0.180 2.175          
ATOM    750  1HG ARG A  53      18.909  -2.856  14.408 0.090 1.320          
ATOM    751  2HG ARG A  53      20.332  -3.766  14.774 0.090 1.320          
ATOM    752  CD  ARG A  53      20.287  -2.877  12.780 0.200 2.175          
ATOM    753  1HD ARG A  53      20.763  -3.580  12.105 0.090 1.320          
ATOM    754  2HD ARG A  53      19.551  -2.342  12.176 0.090 1.320          
ATOM    755  NE  ARG A  53      21.267  -1.940  13.400-0.700 1.850          
ATOM    756  HE  ARG A  53      20.845  -1.195  13.933 0.440 0.225          
ATOM    757  CZ  ARG A  53      22.589  -1.994  13.159 0.640 2.000          
ATOM    758  NH1 ARG A  53      23.341  -1.078  13.781-0.800 1.850          
ATOM    759 1HH1 ARG A  53      24.347  -1.059  13.667 0.460 0.225          
ATOM    760 2HH1 ARG A  53      22.951  -0.364  14.379 0.460 0.225          
ATOM    761  NH2 ARG A  53      23.154  -2.941  12.422-0.800 1.850          
ATOM    762 1HH2 ARG A  53      24.149  -3.028  12.280 0.460 0.225          
ATOM    763 2HH2 ARG A  53      22.596  -3.551  11.815 0.460 0.225          
ATOM    764  C   ARG A  53      19.130  -7.341  13.720 0.510 2.000          
ATOM    765  O   ARG A  53      18.002  -7.609  13.298-0.510 1.700          
ATOM    766  N   ALA A  54      19.868  -8.223  14.392-0.470 1.850          
ATOM    767  HN  ALA A  54      20.788  -7.946  14.698 0.310 0.225          
ATOM    768  CA  ALA A  54      19.625  -9.643  14.168 0.070 2.275          
ATOM    769  HA  ALA A  54      19.384  -9.769  13.106 0.090 1.320          
ATOM    770  CB  ALA A  54      20.976 -10.352  14.316-0.270 2.060          
ATOM    771  1HB ALA A  54      21.450 -10.165  15.278 0.090 1.320          
ATOM    772  2HB ALA A  54      20.848 -11.430  14.209 0.090 1.320          
ATOM    773  3HB ALA A  54      21.665 -10.035  13.531 0.090 1.320          
ATOM    774  C   ALA A  54      18.380 -10.167  14.878 0.510 2.000          
ATOM    775  O   ALA A  54      17.443 -10.589  14.191-0.510 1.700          
ATOM    776  N   PRO A  55      18.277 -10.141  16.226-0.290 1.850          
ATOM    777  CD  PRO A  55      19.343 -10.078  17.186 0.000 2.175          
ATOM    778  1HD PRO A  55      20.053 -10.884  16.993 0.090 1.320          
ATOM    779  2HD PRO A  55      19.878  -9.127  17.158 0.090 1.320          
ATOM    780  CA  PRO A  55      17.001 -10.553  16.816 0.020 2.275          
ATOM    781  HA  PRO A  55      16.456 -11.295  16.225 0.090 1.320          
ATOM    782  CB  PRO A  55      17.435 -11.212  18.105-0.180 2.175          
ATOM    783  1HB PRO A  55      17.769 -12.233  17.910 0.090 1.320          
ATOM    784  2HB PRO A  55      16.640 -11.262  18.851 0.090 1.320          
ATOM    785  CG  PRO A  55      18.611 -10.319  18.529-0.180 2.175          
ATOM    786  1HG PRO A  55      19.254 -10.810  19.261 0.090 1.320          
ATOM    787  2HG PRO A  55      18.263  -9.398  18.976 0.090 1.320          
ATOM    788  C   PRO A  55      16.051  -9.392  17.085 0.510 2.000          
ATOM    789  O   PRO A  55      14.836  -9.591  17.151-0.510 1.700          
ATOM    790  N   LYS A  56      16.569  -8.167  17.204-0.470 1.850          
ATOM    791  HN  LYS A  56      17.525  -8.037  16.915 0.310 0.225          
ATOM    792  CA  LYS A  56      15.725  -7.026  17.556 0.070 2.275          
ATOM    793  HA  LYS A  56      14.885  -7.328  18.183 0.090 1.320          
ATOM    794  CB  LYS A  56      16.617  -5.988  18.325-0.180 2.175          
ATOM    795  1HB LYS A  56      17.453  -5.680  17.694 0.090 1.320          
ATOM    796  2HB LYS A  56      16.022  -5.091  18.504 0.090 1.320          
ATOM    797  CG  LYS A  56      17.117  -6.571  19.639-0.180 2.175          
ATOM    798  1HG LYS A  56      16.263  -6.886  20.241 0.090 1.320          
ATOM    799  2HG LYS A  56      17.660  -7.483  19.427 0.090 1.320          
ATOM    800  CD  LYS A  56      18.091  -5.684  20.508-0.180 2.175          
ATOM    801  1HD LYS A  56      18.488  -6.306  21.314 0.090 1.320          
ATOM    802  2HD LYS A  56      18.943  -5.386  19.893 0.090 1.320          
ATOM    803  CE  LYS A  56      17.373  -4.493  21.067 0.210 2.175          
ATOM    804  1HE LYS A  56      16.994  -3.851  20.270 0.050 1.320          
ATOM    805  2HE LYS A  56      16.515  -4.801  21.668 0.050 1.320          
ATOM    806  NZ  LYS A  56      18.291  -3.722  21.898-0.300 1.850          
ATOM    807  1HZ LYS A  56      18.612  -4.270  22.683 0.330 0.225          
ATOM    808  2HZ LYS A  56      19.081  -3.399  21.360 0.330 0.225          
ATOM    809  3HZ LYS A  56      17.797  -2.912  22.257 0.330 0.225          
ATOM    810  C   LYS A  56      15.170  -6.404  16.279 0.510 2.000          
ATOM    811  O   LYS A  56      15.551  -5.312  15.854-0.510 1.700          
ATOM    812  N   VAL A  57      14.222  -7.124  15.686-0.470 1.850          
ATOM    813  HN  VAL A  57      13.986  -8.056  16.024 0.310 0.225          
ATOM    814  CA  VAL A  57      13.534  -6.673  14.480 0.070 2.275          
ATOM    815  HA  VAL A  57      13.282  -5.635  14.667 0.090 1.320          
ATOM    816  CB  VAL A  57      14.471  -6.741  13.221-0.090 2.275          
ATOM    817  HB  VAL A  57      15.430  -6.285  13.471 0.090 1.320          
ATOM    818  CG1 VAL A  57      14.746  -8.265  12.928-0.270 2.060          
ATOM    819 1HG1 VAL A  57      15.085  -8.810  13.810 0.090 1.320          
ATOM    820 2HG1 VAL A  57      13.888  -8.793  12.510 0.090 1.320          
ATOM    821 3HG1 VAL A  57      15.552  -8.359  12.198 0.090 1.320          
ATOM    822  CG2 VAL A  57      13.958  -5.993  11.944-0.270 2.060          
ATOM    823 1HG2 VAL A  57      13.571  -5.001  12.165 0.090 1.320          
ATOM    824 2HG2 VAL A  57      14.797  -5.873  11.265 0.090 1.320          
ATOM    825 3HG2 VAL A  57      13.200  -6.585  11.437 0.090 1.320          
ATOM    826  C   VAL A  57      12.284  -7.531  14.290 0.510 2.000          
ATOM    827  O   VAL A  57      12.259  -8.692  14.724-0.510 1.700          
ATOM    828  N   PRO A  58      11.240  -7.024  13.643-0.290 1.850          
ATOM    829  CD  PRO A  58      10.931  -5.598  13.515 0.000 2.175          
ATOM    830  1HD PRO A  58      11.413  -4.933  14.225 0.090 1.320          
ATOM    831  2HD PRO A  58      11.197  -5.264  12.518 0.090 1.320          
ATOM    832  CA  PRO A  58      10.112  -7.884  13.281 0.020 2.275          
ATOM    833  HA  PRO A  58       9.857  -8.611  14.056 0.090 1.320          
ATOM    834  CB  PRO A  58       9.004  -6.869  13.074-0.180 2.175          
ATOM    835  1HB PRO A  58       8.063  -7.234  13.492 0.090 1.320          
ATOM    836  2HB PRO A  58       8.784  -6.674  12.021 0.090 1.320          
ATOM    837  CG  PRO A  58       9.441  -5.557  13.738-0.180 2.175          
ATOM    838  1HG PRO A  58       9.200  -5.583  14.801 0.090 1.320          
ATOM    839  2HG PRO A  58       8.961  -4.680  13.301 0.090 1.320          
ATOM    840  C   PRO A  58      10.363  -8.522  11.922 0.510 2.000          
ATOM    841  O   PRO A  58      10.983  -7.935  11.028-0.510 1.700          
ATOM    842  N   TRP A  59       9.885  -9.764  11.773-0.470 1.850          
ATOM    843  HN  TRP A  59       9.225 -10.126  12.446 0.310 0.225          
ATOM    844  CA  TRP A  59      10.059 -10.453  10.495 0.070 2.275          
ATOM    845  HA  TRP A  59      11.133 -10.469  10.292 0.090 1.320          
ATOM    846  CB  TRP A  59       9.572 -11.926  10.443-0.180 2.175          
ATOM    847  1HB TRP A  59       9.909 -12.389   9.514 0.090 1.320          
ATOM    848  2HB TRP A  59      10.057 -12.490  11.239 0.090 1.320          
ATOM    849  CG  TRP A  59       8.012 -12.172  10.551-0.030 1.992          
ATOM    850  CD1 TRP A  59       7.309 -12.217  11.695 0.035 1.992          
ATOM    851  HD1 TRP A  59       7.737 -12.150  12.685 0.115 1.358          
ATOM    852  NE1 TRP A  59       6.028 -12.425  11.406-0.610 1.850          
ATOM    853  HE1 TRP A  59       5.308 -12.425  12.113 0.380 0.225          
ATOM    854  CE2 TRP A  59       5.802 -12.303  10.051 0.130 1.800          
ATOM    855  CD2 TRP A  59       7.048 -12.154   9.447-0.020 1.800          
ATOM    856  CE3 TRP A  59       7.252 -12.002   8.056-0.115 1.992          
ATOM    857  HE3 TRP A  59       8.229 -11.884   7.615 0.115 1.358          
ATOM    858  CZ3 TRP A  59       6.066 -12.015   7.308-0.115 1.992          
ATOM    859  HZ3 TRP A  59       6.115 -11.914   6.233 0.115 1.358          
ATOM    860  CZ2 TRP A  59       4.647 -12.299   9.330-0.115 1.992          
ATOM    861  HZ2 TRP A  59       3.672 -12.405   9.781 0.115 1.358          
ATOM    862  CH2 TRP A  59       4.842 -12.198   7.914-0.115 1.992          
ATOM    863  HH2 TRP A  59       3.968 -12.222   7.281 0.115 1.358          
ATOM    864  C   TRP A  59       9.415  -9.680   9.347 0.510 2.000          
ATOM    865  O   TRP A  59       9.846  -9.803   8.195-0.510 1.700          
ATOM    866  N   GLU A  60       8.379  -8.888   9.644-0.470 1.850          
ATOM    867  HN  GLU A  60       7.923  -8.936  10.568 0.310 0.225          
ATOM    868  CA  GLU A  60       7.736  -8.071   8.619 0.070 2.275          
ATOM    869  HA  GLU A  60       7.462  -8.719   7.786 0.090 1.320          
ATOM    870  CB  GLU A  60       6.419  -7.435   9.184-0.180 2.175          
ATOM    871  1HB GLU A  60       6.684  -6.677   9.918 0.090 1.320          
ATOM    872  2HB GLU A  60       5.859  -6.940   8.391 0.090 1.320          
ATOM    873  CG  GLU A  60       5.551  -8.607   9.835-0.279 2.175          
ATOM    874  1HG GLU A  60       4.501  -8.455   9.594 0.090 1.320          
ATOM    875  2HG GLU A  60       5.810  -9.597   9.469 0.090 1.320          
ATOM    876  CD  GLU A  60       5.636  -8.551  11.363 0.621 2.000          
ATOM    877  OE1 GLU A  60       6.767  -8.794  11.854-0.756 1.700          
ATOM    878  OE2 GLU A  60       4.590  -8.313  12.043-0.756 1.700          
ATOM    879  C   GLU A  60       8.677  -6.992   8.104 0.510 2.000          
ATOM    880  O   GLU A  60       8.654  -6.659   6.914-0.510 1.700          
ATOM    881  N   ALA A  61       9.497  -6.424   8.994-0.470 1.850          
ATOM    882  HN  ALA A  61       9.575  -6.858   9.908 0.310 0.225          
ATOM    883  CA  ALA A  61      10.431  -5.372   8.609 0.070 2.275          
ATOM    884  HA  ALA A  61       9.878  -4.581   8.099 0.090 1.320          
ATOM    885  CB  ALA A  61      11.067  -4.802   9.883-0.270 2.060          
ATOM    886  1HB ALA A  61      11.678  -5.555  10.367 0.090 1.320          
ATOM    887  2HB ALA A  61      11.716  -3.960   9.643 0.090 1.320          
ATOM    888  3HB ALA A  61      10.309  -4.450  10.581 0.090 1.320          
ATOM    889  C   ALA A  61      11.498  -5.881   7.647 0.510 2.000          
ATOM    890  O   ALA A  61      12.125  -5.082   6.944-0.510 1.700          
ATOM    891  N   ILE A  62      11.784  -7.183   7.665-0.470 1.850          
ATOM    892  HN  ILE A  62      11.298  -7.789   8.312 0.310 0.225          
ATOM    893  CA  ILE A  62      12.636  -7.767   6.635 0.070 2.275          
ATOM    894  HA  ILE A  62      13.404  -7.054   6.322 0.090 1.320          
ATOM    895  CB  ILE A  62      13.321  -9.019   7.146-0.090 2.275          
ATOM    896  HB  ILE A  62      12.555  -9.788   7.283 0.090 1.320          
ATOM    897  CG2 ILE A  62      14.250  -9.513   6.059-0.270 2.060          
ATOM    898 1HG2 ILE A  62      13.773  -9.808   5.124 0.090 1.320          
ATOM    899 2HG2 ILE A  62      15.012  -8.769   5.837 0.090 1.320          
ATOM    900 3HG2 ILE A  62      14.783 -10.410   6.367 0.090 1.320          
ATOM    901  CG1 ILE A  62      13.930  -8.769   8.492-0.180 2.175          
ATOM    902 1HG1 ILE A  62      14.777  -8.085   8.429 0.090 1.320          
ATOM    903 2HG1 ILE A  62      13.237  -8.356   9.227 0.090 1.320          
ATOM    904  CD1 ILE A  62      14.373 -10.133   9.024-0.270 2.060          
ATOM    905  HD1 ILE A  62      14.703 -10.033  10.060 0.090 1.320          
ATOM    906  HD2 ILE A  62      13.568 -10.869   9.021 0.090 1.320          
ATOM    907  HD3 ILE A  62      15.223 -10.545   8.482 0.090 1.320          
ATOM    908  C   ILE A  62      11.815  -8.155   5.413 0.510 2.000          
ATOM    909  O   ILE A  62      12.248  -7.957   4.273-0.510 1.700          
ATOM    910  N   TYR A  63      10.630  -8.724   5.631-0.470 1.850          
ATOM    911  HN  TYR A  63      10.344  -8.931   6.584 0.310 0.225          
ATOM    912  CA  TYR A  63       9.836  -9.253   4.527 0.070 2.275          
ATOM    913  HA  TYR A  63      10.485  -9.852   3.883 0.090 1.320          
ATOM    914  CB  TYR A  63       8.721 -10.246   5.115-0.180 2.175          
ATOM    915  1HB TYR A  63       9.180 -11.185   5.426 0.090 1.320          
ATOM    916  2HB TYR A  63       8.265  -9.821   6.007 0.090 1.320          
ATOM    917  CG  TYR A  63       7.593 -10.531   4.094 0.000 1.992          
ATOM    918  CD1 TYR A  63       7.606 -11.615   3.252-0.115 1.992          
ATOM    919  HD1 TYR A  63       8.435 -12.307   3.264 0.115 1.358          
ATOM    920  CE1 TYR A  63       6.548 -11.845   2.420-0.115 1.992          
ATOM    921  HE1 TYR A  63       6.555 -12.734   1.806 0.115 1.358          
ATOM    922  CZ  TYR A  63       5.395 -11.048   2.434 0.110 1.992          
ATOM    923  OH  TYR A  63       4.232 -11.503   1.754-0.540 1.770          
ATOM    924  HH  TYR A  63       3.468 -10.951   1.892 0.430 0.225          
ATOM    925  CD2 TYR A  63       6.548  -9.592   4.026-0.115 1.992          
ATOM    926  HD2 TYR A  63       6.531  -8.723   4.664 0.115 1.358          
ATOM    927  CE2 TYR A  63       5.458  -9.871   3.222-0.115 1.992          
ATOM    928  HE2 TYR A  63       4.607  -9.206   3.246 0.115 1.358          
ATOM    929  C   TYR A  63       9.283  -8.137   3.655 0.510 2.000          
ATOM    930  O   TYR A  63       9.403  -8.184   2.426-0.510 1.700          
ATOM    931  N   LEU A  64       8.641  -7.141   4.271-0.470 1.850          
ATOM    932  HN  LEU A  64       8.640  -7.085   5.291 0.310 0.225          
ATOM    933  CA  LEU A  64       7.991  -6.088   3.491 0.070 2.275          
ATOM    934  HA  LEU A  64       7.295  -6.618   2.837 0.090 1.320          
ATOM    935  CB  LEU A  64       7.140  -5.073   4.244-0.180 2.175          
ATOM    936  1HB LEU A  64       7.784  -4.544   4.943 0.090 1.320          
ATOM    937  2HB LEU A  64       6.778  -4.308   3.555 0.090 1.320          
ATOM    938  CG  LEU A  64       5.956  -5.675   5.021-0.090 2.275          
ATOM    939  HG  LEU A  64       6.261  -6.612   5.490 0.090 1.320          
ATOM    940  CD1 LEU A  64       5.643  -4.689   6.166-0.270 2.060          
ATOM    941 1HD1 LEU A  64       5.454  -3.681   5.796 0.090 1.320          
ATOM    942 2HD1 LEU A  64       4.759  -5.014   6.716 0.090 1.320          
ATOM    943 3HD1 LEU A  64       6.466  -4.636   6.880 0.090 1.320          
ATOM    944  CD2 LEU A  64       4.791  -5.958   4.100-0.270 2.060          
ATOM    945 1HD2 LEU A  64       3.943  -6.362   4.651 0.090 1.320          
ATOM    946 2HD2 LEU A  64       4.474  -5.032   3.625 0.090 1.320          
ATOM    947 3HD2 LEU A  64       5.046  -6.675   3.320 0.090 1.320          
ATOM    948  C   LEU A  64       8.951  -5.403   2.530 0.510 2.000          
ATOM    949  O   LEU A  64       8.638  -5.338   1.328-0.510 1.700          
ATOM    950  N   PRO A  65      10.118  -4.904   2.955-0.290 1.850          
ATOM    951  CD  PRO A  65      10.324  -4.275   4.222 0.000 2.175          
ATOM    952  1HD PRO A  65       9.824  -3.305   4.266 0.090 1.320          
ATOM    953  2HD PRO A  65      10.003  -4.889   5.065 0.090 1.320          
ATOM    954  CA  PRO A  65      11.037  -4.314   1.973 0.020 2.275          
ATOM    955  HA  PRO A  65      10.499  -3.545   1.414 0.090 1.320          
ATOM    956  CB  PRO A  65      12.070  -3.633   2.810-0.180 2.175          
ATOM    957  1HB PRO A  65      11.924  -2.552   2.766 0.090 1.320          
ATOM    958  2HB PRO A  65      13.091  -3.831   2.479 0.090 1.320          
ATOM    959  CG  PRO A  65      11.813  -4.150   4.219-0.180 2.175          
ATOM    960  1HG PRO A  65      12.186  -3.469   4.984 0.090 1.320          
ATOM    961  2HG PRO A  65      12.292  -5.121   4.364 0.090 1.320          
ATOM    962  C   PRO A  65      11.525  -5.315   0.943 0.510 2.000          
ATOM    963  O   PRO A  65      11.744  -4.938  -0.215-0.510 1.700          
ATOM    964  N   THR A  66      11.682  -6.587   1.322-0.470 1.850          
ATOM    965  HN  THR A  66      11.477  -6.865   2.272 0.310 0.225          
ATOM    966  CA  THR A  66      12.077  -7.603   0.351 0.070 2.275          
ATOM    967  HA  THR A  66      13.030  -7.311  -0.093 0.090 1.320          
ATOM    968  CB  THR A  66      12.224  -8.942   0.973 0.140 2.275          
ATOM    969  HB  THR A  66      11.307  -9.253   1.468 0.090 1.320          
ATOM    970  OG1 THR A  66      13.251  -8.946   1.900-0.660 1.770          
ATOM    971  HG1 THR A  66      12.957  -8.511   2.702 0.430 0.225          
ATOM    972  CG2 THR A  66      12.601 -10.094  -0.065-0.270 2.060          
ATOM    973 1HG2 THR A  66      13.606  -9.973  -0.456 0.090 1.320          
ATOM    974 2HG2 THR A  66      12.601 -11.056   0.447 0.090 1.320          
ATOM    975 3HG2 THR A  66      11.906 -10.200  -0.898 0.090 1.320          
ATOM    976  C   THR A  66      11.072  -7.678  -0.787 0.510 2.000          
ATOM    977  O   THR A  66      11.445  -7.856  -1.952-0.510 1.700          
ATOM    978  N   THR A  67       9.791  -7.503  -0.468-0.470 1.850          
ATOM    979  HN  THR A  67       9.544  -7.309   0.495 0.310 0.225          
ATOM    980  CA  THR A  67       8.769  -7.500  -1.498 0.070 2.275          
ATOM    981  HA  THR A  67       8.806  -8.445  -2.045 0.090 1.320          
ATOM    982  CB  THR A  67       7.383  -7.279  -0.939 0.140 2.275          
ATOM    983  HB  THR A  67       7.298  -6.281  -0.505 0.090 1.320          
ATOM    984  OG1 THR A  67       7.092  -8.188   0.100-0.660 1.770          
ATOM    985  HG1 THR A  67       7.792  -8.180   0.743 0.430 0.225          
ATOM    986  CG2 THR A  67       6.242  -7.419  -1.942-0.270 2.060          
ATOM    987 1HG2 THR A  67       5.280  -7.546  -1.462 0.090 1.320          
ATOM    988 2HG2 THR A  67       6.170  -6.548  -2.596 0.090 1.320          
ATOM    989 3HG2 THR A  67       6.384  -8.295  -2.576 0.090 1.320          
ATOM    990  C   THR A  67       8.980  -6.351  -2.467 0.510 2.000          
ATOM    991  O   THR A  67       8.811  -6.504  -3.682-0.510 1.700          
ATOM    992  N   GLN A  68       9.394  -5.202  -1.952-0.470 1.850          
ATOM    993  HN  GLN A  68       9.582  -5.126  -0.961 0.310 0.225          
ATOM    994  CA  GLN A  68       9.574  -4.048  -2.815 0.070 2.275          
ATOM    995  HA  GLN A  68       8.665  -3.861  -3.394 0.090 1.320          
ATOM    996  CB  GLN A  68       9.936  -2.787  -1.900-0.180 2.175          
ATOM    997  1HB GLN A  68      10.682  -3.005  -1.144 0.090 1.320          
ATOM    998  2HB GLN A  68      10.341  -1.987  -2.522 0.090 1.320          
ATOM    999  CG  GLN A  68       8.636  -2.304  -1.276-0.180 2.175          
ATOM   1000  1HG GLN A  68       7.928  -2.005  -2.046 0.090 1.320          
ATOM   1001  2HG GLN A  68       8.174  -3.103  -0.698 0.090 1.320          
ATOM   1002  CD  GLN A  68       8.933  -1.092  -0.343 0.550 2.000          
ATOM   1003  OE1 GLN A  68       9.202  -1.402   0.849-0.550 1.700          
ATOM   1004  NE2 GLN A  68       8.664   0.123  -0.770-0.620 1.850          
ATOM   1005 1HE2 GLN A  68       8.949   0.910  -0.180 0.320 0.225          
ATOM   1006 2HE2 GLN A  68       8.424   0.272  -1.735 0.300 0.225          
ATOM   1007  C   GLN A  68      10.732  -4.232  -3.783 0.510 2.000          
ATOM   1008  O   GLN A  68      10.689  -3.695  -4.895-0.510 1.700          
ATOM   1009  N   MET A  69      11.769  -4.976  -3.388-0.470 1.850          
ATOM   1010  HN  MET A  69      11.750  -5.392  -2.465 0.310 0.225          
ATOM   1011  CA  MET A  69      12.811  -5.337  -4.343 0.070 2.275          
ATOM   1012  HA  MET A  69      13.314  -4.427  -4.678 0.090 1.320          
ATOM   1013  CB  MET A  69      13.834  -6.252  -3.619-0.180 2.175          
ATOM   1014  1HB MET A  69      13.336  -7.180  -3.354 0.090 1.320          
ATOM   1015  2HB MET A  69      14.581  -6.542  -4.360 0.090 1.320          
ATOM   1016  CG  MET A  69      14.613  -5.682  -2.371-0.140 2.175          
ATOM   1017  1HG MET A  69      15.097  -4.736  -2.617 0.090 1.320          
ATOM   1018  2HG MET A  69      13.918  -5.477  -1.558 0.090 1.320          
ATOM   1019  SD  MET A  69      15.841  -6.820  -1.782-0.090 2.000          
ATOM   1020  CE  MET A  69      15.290  -8.505  -2.148-0.220 2.060          
ATOM   1021  1HE MET A  69      14.233  -8.607  -1.923 0.090 1.320          
ATOM   1022  2HE MET A  69      15.437  -8.735  -3.203 0.090 1.320          
ATOM   1023  3HE MET A  69      15.852  -9.227  -1.555 0.090 1.320          
ATOM   1024  C   MET A  69      12.213  -6.021  -5.560 0.510 2.000          
ATOM   1025  O   MET A  69      12.486  -5.639  -6.703-0.510 1.700          
ATOM   1026  N   ILE A  70      11.382  -7.038  -5.326-0.470 1.850          
ATOM   1027  HN  ILE A  70      11.134  -7.281  -4.376 0.310 0.225          
ATOM   1028  CA  ILE A  70      10.852  -7.821  -6.434 0.070 2.275          
ATOM   1029  HA  ILE A  70      11.683  -8.232  -7.011 0.090 1.320          
ATOM   1030  CB  ILE A  70       9.927  -8.927  -5.955-0.090 2.275          
ATOM   1031  HB  ILE A  70       8.973  -8.484  -5.657 0.090 1.320          
ATOM   1032  CG2 ILE A  70       9.586  -9.874  -7.115-0.270 2.060          
ATOM   1033 1HG2 ILE A  70       8.991 -10.719  -6.768 0.090 1.320          
ATOM   1034 2HG2 ILE A  70       8.997  -9.392  -7.893 0.090 1.320          
ATOM   1035 3HG2 ILE A  70      10.482 -10.278  -7.587 0.090 1.320          
ATOM   1036  CG1 ILE A  70      10.288  -9.739  -4.668-0.180 2.175          
ATOM   1037 1HG1 ILE A  70      10.418  -9.070  -3.822 0.090 1.320          
ATOM   1038 2HG1 ILE A  70       9.463 -10.399  -4.393 0.090 1.320          
ATOM   1039  CD1 ILE A  70      11.565 -10.571  -4.894-0.270 2.060          
ATOM   1040  HD1 ILE A  70      11.431 -11.328  -5.666 0.090 1.320          
ATOM   1041  HD2 ILE A  70      12.408  -9.941  -5.178 0.090 1.320          
ATOM   1042  HD3 ILE A  70      11.846 -11.092  -3.978 0.090 1.320          
ATOM   1043  C   ILE A  70       9.991  -6.944  -7.327 0.510 2.000          
ATOM   1044  O   ILE A  70      10.175  -6.901  -8.548-0.510 1.700          
ATOM   1045  N   THR A  71       9.065  -6.196  -6.727-0.470 1.850          
ATOM   1046  HN  THR A  71       8.897  -6.268  -5.727 0.310 0.225          
ATOM   1047  CA  THR A  71       8.123  -5.445  -7.543 0.070 2.275          
ATOM   1048  HA  THR A  71       7.622  -6.123  -8.238 0.090 1.320          
ATOM   1049  CB  THR A  71       7.088  -4.674  -6.693 0.140 2.275          
ATOM   1050  HB  THR A  71       7.541  -3.873  -6.102 0.090 1.320          
ATOM   1051  OG1 THR A  71       6.538  -5.622  -5.790-0.660 1.770          
ATOM   1052  HG1 THR A  71       6.330  -5.168  -4.978 0.430 0.225          
ATOM   1053  CG2 THR A  71       5.942  -4.119  -7.593-0.270 2.060          
ATOM   1054 1HG2 THR A  71       6.278  -3.342  -8.280 0.090 1.320          
ATOM   1055 2HG2 THR A  71       5.473  -4.911  -8.174 0.090 1.320          
ATOM   1056 3HG2 THR A  71       5.163  -3.672  -6.975 0.090 1.320          
ATOM   1057  C   THR A  71       8.815  -4.325  -8.314 0.510 2.000          
ATOM   1058  O   THR A  71       8.597  -4.179  -9.521-0.510 1.700          
ATOM   1059  N   TYR A  72       9.704  -3.570  -7.662-0.470 1.850          
ATOM   1060  HN  TYR A  72       9.945  -3.766  -6.693 0.310 0.225          
ATOM   1061  CA  TYR A  72      10.302  -2.417  -8.329 0.070 2.275          
ATOM   1062  HA  TYR A  72       9.568  -2.036  -9.039 0.090 1.320          
ATOM   1063  CB  TYR A  72      10.538  -1.196  -7.391-0.180 2.175          
ATOM   1064  1HB TYR A  72      11.156  -1.477  -6.537 0.090 1.320          
ATOM   1065  2HB TYR A  72      11.084  -0.415  -7.922 0.090 1.320          
ATOM   1066  CG  TYR A  72       9.178  -0.632  -6.913 0.000 1.992          
ATOM   1067  CD1 TYR A  72       8.473   0.139  -7.847-0.115 1.992          
ATOM   1068  HD1 TYR A  72       8.912   0.463  -8.780 0.115 1.358          
ATOM   1069  CE1 TYR A  72       7.069   0.315  -7.595-0.115 1.992          
ATOM   1070  HE1 TYR A  72       6.450   0.783  -8.347 0.115 1.358          
ATOM   1071  CZ  TYR A  72       6.515  -0.208  -6.436 0.110 1.992          
ATOM   1072  OH  TYR A  72       5.091  -0.250  -6.363-0.540 1.770          
ATOM   1073  HH  TYR A  72       4.750  -0.826  -5.675 0.430 0.225          
ATOM   1074  CD2 TYR A  72       8.570  -1.082  -5.706-0.115 1.992          
ATOM   1075  HD2 TYR A  72       9.139  -1.686  -5.015 0.115 1.358          
ATOM   1076  CE2 TYR A  72       7.286  -0.782  -5.406-0.115 1.992          
ATOM   1077  HE2 TYR A  72       6.836  -1.163  -4.502 0.115 1.358          
ATOM   1078  C   TYR A  72      11.447  -2.796  -9.247 0.510 2.000          
ATOM   1079  O   TYR A  72      11.748  -2.043 -10.178-0.510 1.700          
ATOM   1080  N   SER A  73      12.078  -3.946  -9.024-0.470 1.850          
ATOM   1081  HN  SER A  73      11.857  -4.515  -8.212 0.310 0.225          
ATOM   1082  CA  SER A  73      12.942  -4.499 -10.057 0.070 2.275          
ATOM   1083  HA  SER A  73      13.718  -3.775 -10.316 0.090 1.320          
ATOM   1084  CB  SER A  73      13.591  -5.823  -9.595 0.050 2.175          
ATOM   1085  1HB SER A  73      14.059  -5.689  -8.620 0.090 1.320          
ATOM   1086  2HB SER A  73      12.858  -6.627  -9.492 0.090 1.320          
ATOM   1087  OG  SER A  73      14.637  -6.202 -10.507-0.660 1.770          
ATOM   1088  HG1 SER A  73      14.929  -7.079 -10.306 0.430 0.225          
ATOM   1089  C   SER A  73      12.123  -4.838 -11.296 0.510 2.000          
ATOM   1090  O   SER A  73      12.553  -4.590 -12.429-0.510 1.700          
ATOM   1091  N   LEU A  74      10.918  -5.373 -11.092-0.470 1.850          
ATOM   1092  HN  LEU A  74      10.619  -5.605 -10.152 0.310 0.225          
ATOM   1093  CA  LEU A  74      10.044  -5.710 -12.207 0.070 2.275          
ATOM   1094  HA  LEU A  74      10.653  -6.252 -12.930 0.090 1.320          
ATOM   1095  CB  LEU A  74       8.856  -6.620 -11.895-0.180 2.175          
ATOM   1096  1HB LEU A  74       8.457  -6.275 -10.942 0.090 1.320          
ATOM   1097  2HB LEU A  74       8.040  -6.415 -12.592 0.090 1.320          
ATOM   1098  CG  LEU A  74       9.074  -8.144 -11.852-0.090 2.275          
ATOM   1099  HG  LEU A  74      10.114  -8.344 -11.584 0.090 1.320          
ATOM   1100  CD1 LEU A  74       8.196  -8.686 -10.711-0.270 2.060          
ATOM   1101 1HD1 LEU A  74       8.354  -9.756 -10.575 0.090 1.320          
ATOM   1102 2HD1 LEU A  74       8.422  -8.209  -9.760 0.090 1.320          
ATOM   1103 3HD1 LEU A  74       7.136  -8.530 -10.910 0.090 1.320          
ATOM   1104  CD2 LEU A  74       8.781  -8.758 -13.230-0.270 2.060          
ATOM   1105 1HD2 LEU A  74       7.796  -8.486 -13.607 0.090 1.320          
ATOM   1106 2HD2 LEU A  74       9.547  -8.454 -13.944 0.090 1.320          
ATOM   1107 3HD2 LEU A  74       8.827  -9.846 -13.180 0.090 1.320          
ATOM   1108  C   LEU A  74       9.565  -4.463 -12.935 0.510 2.000          
ATOM   1109  O   LEU A  74       9.440  -4.467 -14.164-0.510 1.700          
ATOM   1110  N   ALA A  75       9.255  -3.397 -12.191-0.470 1.850          
ATOM   1111  HN  ALA A  75       9.260  -3.504 -11.181 0.310 0.225          
ATOM   1112  CA  ALA A  75       8.852  -2.141 -12.819 0.070 2.275          
ATOM   1113  HA  ALA A  75       8.033  -2.339 -13.515 0.090 1.320          
ATOM   1114  CB  ALA A  75       8.323  -1.299 -11.667-0.270 2.060          
ATOM   1115  1HB ALA A  75       9.122  -0.979 -11.000 0.090 1.320          
ATOM   1116  2HB ALA A  75       7.851  -0.395 -12.054 0.090 1.320          
ATOM   1117  3HB ALA A  75       7.571  -1.827 -11.079 0.090 1.320          
ATOM   1118  C   ALA A  75       9.999  -1.526 -13.610 0.510 2.000          
ATOM   1119  O   ALA A  75       9.779  -0.903 -14.655-0.510 1.700          
ATOM   1120  N   PHE A  76      11.230  -1.682 -13.123-0.470 1.850          
ATOM   1121  HN  PHE A  76      11.370  -2.180 -12.251 0.310 0.225          
ATOM   1122  CA  PHE A  76      12.388  -1.220 -13.877 0.070 2.275          
ATOM   1123  HA  PHE A  76      12.265  -0.159 -14.107 0.090 1.320          
ATOM   1124  CB  PHE A  76      13.654  -1.400 -13.038-0.180 2.175          
ATOM   1125  1HB PHE A  76      13.662  -0.674 -12.226 0.090 1.320          
ATOM   1126  2HB PHE A  76      13.650  -2.372 -12.549 0.090 1.320          
ATOM   1127  CG  PHE A  76      14.941  -1.268 -13.791 0.000 1.992          
ATOM   1128  CD1 PHE A  76      15.199  -0.046 -14.466-0.115 1.992          
ATOM   1129  HD1 PHE A  76      14.556   0.805 -14.322 0.115 1.358          
ATOM   1130  CE1 PHE A  76      16.292   0.055 -15.317-0.115 1.992          
ATOM   1131  HE1 PHE A  76      16.527   0.980 -15.823 0.115 1.358          
ATOM   1132  CZ  PHE A  76      17.007  -1.063 -15.529-0.115 1.992          
ATOM   1133  HZ  PHE A  76      17.836  -0.994 -16.218 0.115 1.358          
ATOM   1134  CD2 PHE A  76      15.703  -2.389 -14.067-0.115 1.992          
ATOM   1135  HD2 PHE A  76      15.454  -3.344 -13.624 0.115 1.358          
ATOM   1136  CE2 PHE A  76      16.746  -2.309 -14.976-0.115 1.992          
ATOM   1137  HE2 PHE A  76      17.344  -3.174 -15.222 0.115 1.358          
ATOM   1138  C   PHE A  76      12.509  -1.958 -15.203 0.510 2.000          
ATOM   1139  O   PHE A  76      12.841  -1.357 -16.233-0.510 1.700          
ATOM   1140  N   THR A  77      12.228  -3.261 -15.196-0.470 1.850          
ATOM   1141  HN  THR A  77      12.063  -3.750 -14.321 0.310 0.225          
ATOM   1142  CA  THR A  77      12.264  -4.080 -16.399 0.070 2.275          
ATOM   1143  HA  THR A  77      13.100  -3.713 -17.000 0.090 1.320          
ATOM   1144  CB  THR A  77      12.504  -5.587 -16.253 0.140 2.275          
ATOM   1145  HB  THR A  77      12.343  -6.135 -17.184 0.090 1.320          
ATOM   1146  OG1 THR A  77      11.849  -6.202 -15.140-0.660 1.770          
ATOM   1147  HG1 THR A  77      11.147  -6.720 -15.529 0.430 0.225          
ATOM   1148  CG2 THR A  77      13.945  -5.767 -15.799-0.270 2.060          
ATOM   1149 1HG2 THR A  77      14.139  -5.268 -14.847 0.090 1.320          
ATOM   1150 2HG2 THR A  77      14.192  -6.821 -15.669 0.090 1.320          
ATOM   1151 3HG2 THR A  77      14.648  -5.365 -16.529 0.090 1.320          
ATOM   1152  C   THR A  77      11.077  -3.826 -17.315 0.510 2.000          
ATOM   1153  O   THR A  77      11.115  -4.232 -18.481-0.510 1.700          
ATOM   1154  N   GLY A  78      10.040  -3.153 -16.824-0.470 1.850          
ATOM   1155  HN  GLY A  78      10.081  -2.832 -15.864 0.310 0.225          
ATOM   1156  CA  GLY A  78       8.839  -2.966 -17.608-0.020 2.175          
ATOM   1157  1HA GLY A  78       9.084  -2.658 -18.626 0.090 1.320          
ATOM   1158  2HA GLY A  78       8.267  -2.151 -17.165 0.090 1.320          
ATOM   1159  C   GLY A  78       7.951  -4.188 -17.659 0.510 2.000          
ATOM   1160  O   GLY A  78       7.202  -4.362 -18.626-0.510 1.700          
ATOM   1161  N   ASN A  79       8.004  -5.039 -16.638-0.470 1.850          
ATOM   1162  HN  ASN A  79       8.576  -4.788 -15.832 0.310 0.225          
ATOM   1163  CA  ASN A  79       7.202  -6.247 -16.576 0.070 2.275          
ATOM   1164  HA  ASN A  79       6.698  -6.415 -17.530 0.090 1.320          
ATOM   1165  CB  ASN A  79       8.111  -7.397 -16.361-0.180 2.175          
ATOM   1166  1HB ASN A  79       8.651  -7.208 -15.435 0.090 1.320          
ATOM   1167  2HB ASN A  79       7.569  -8.331 -16.223 0.090 1.320          
ATOM   1168  CG  ASN A  79       9.100  -7.596 -17.448 0.550 2.000          
ATOM   1169  OD1 ASN A  79      10.312  -7.583 -17.052-0.550 1.700          
ATOM   1170  ND2 ASN A  79       8.690  -7.803 -18.672-0.620 1.850          
ATOM   1171 1HD2 ASN A  79       9.401  -7.902 -19.382 0.320 0.225          
ATOM   1172 2HD2 ASN A  79       7.720  -7.738 -18.929 0.300 0.225          
ATOM   1173  C   ASN A  79       6.036  -6.035 -15.612 0.510 2.000          
ATOM   1174  O   ASN A  79       5.799  -4.930 -15.114-0.510 1.700          
ATOM   1175  N   GLY A  80       5.299  -7.109 -15.338-0.470 1.850          
ATOM   1176  HN  GLY A  80       5.540  -7.996 -15.751 0.310 0.225          
ATOM   1177  CA  GLY A  80       4.196  -7.044 -14.402-0.020 2.175          
ATOM   1178  1HA GLY A  80       4.533  -6.508 -13.517 0.090 1.320          
ATOM   1179  2HA GLY A  80       3.926  -8.049 -14.079 0.090 1.320          
ATOM   1180  C   GLY A  80       2.958  -6.340 -14.899 0.510 2.000          
ATOM   1181  O   GLY A  80       2.155  -5.875 -14.087-0.510 1.700          
ATOM   1182  N   TYR A  81       2.766  -6.268 -16.212-0.470 1.850          
ATOM   1183  HN  TYR A  81       3.435  -6.682 -16.842 0.310 0.225          
ATOM   1184  CA  TYR A  81       1.557  -5.716 -16.805 0.070 2.275          
ATOM   1185  HA  TYR A  81       0.853  -5.467 -16.015 0.090 1.320          
ATOM   1186  CB  TYR A  81       1.718  -4.340 -17.619-0.180 2.175          
ATOM   1187  1HB TYR A  81       2.376  -4.493 -18.476 0.090 1.320          
ATOM   1188  2HB TYR A  81       0.752  -4.053 -18.037 0.090 1.320          
ATOM   1189  CG  TYR A  81       2.260  -3.200 -16.783 0.000 1.992          
ATOM   1190  CD1 TYR A  81       1.401  -2.169 -16.407-0.115 1.992          
ATOM   1191  HD1 TYR A  81       0.344  -2.197 -16.631 0.115 1.358          
ATOM   1192  CE1 TYR A  81       1.962  -1.081 -15.700-0.115 1.992          
ATOM   1193  HE1 TYR A  81       1.304  -0.290 -15.375 0.115 1.358          
ATOM   1194  CZ  TYR A  81       3.307  -1.012 -15.426 0.110 1.992          
ATOM   1195  OH  TYR A  81       3.796   0.049 -14.672-0.540 1.770          
ATOM   1196  HH  TYR A  81       3.099   0.683 -14.437 0.430 0.225          
ATOM   1197  CD2 TYR A  81       3.590  -3.158 -16.549-0.115 1.992          
ATOM   1198  HD2 TYR A  81       4.248  -3.941 -16.894 0.115 1.358          
ATOM   1199  CE2 TYR A  81       4.138  -2.008 -15.889-0.115 1.992          
ATOM   1200  HE2 TYR A  81       5.200  -1.964 -15.694 0.115 1.358          
ATOM   1201  C   TYR A  81       0.908  -6.812 -17.633 0.510 2.000          
ATOM   1202  O   TYR A  81       1.550  -7.386 -18.519-0.510 1.700          
ATOM   1203  N   ILE A  82      -0.348  -7.119 -17.326-0.470 1.850          
ATOM   1204  HN  ILE A  82      -0.847  -6.551 -16.643 0.310 0.225          
ATOM   1205  CA  ILE A  82      -1.105  -8.143 -18.033 0.070 2.275          
ATOM   1206  HA  ILE A  82      -0.428  -8.630 -18.738 0.090 1.320          
ATOM   1207  CB  ILE A  82      -1.662  -9.313 -17.174-0.090 2.275          
ATOM   1208  HB  ILE A  82      -2.441  -8.944 -16.503 0.090 1.320          
ATOM   1209  CG2 ILE A  82      -2.214 -10.302 -18.125-0.270 2.060          
ATOM   1210 1HG2 ILE A  82      -1.468 -10.686 -18.823 0.090 1.320          
ATOM   1211 2HG2 ILE A  82      -2.630 -11.165 -17.608 0.090 1.320          
ATOM   1212 3HG2 ILE A  82      -3.056  -9.924 -18.706 0.090 1.320          
ATOM   1213  CG1 ILE A  82      -0.496  -9.943 -16.373-0.180 2.175          
ATOM   1214 1HG1 ILE A  82       0.262 -10.358 -17.039 0.090 1.320          
ATOM   1215 2HG1 ILE A  82       0.012  -9.188 -15.776 0.090 1.320          
ATOM   1216  CD1 ILE A  82      -1.043 -11.040 -15.436-0.270 2.060          
ATOM   1217  HD1 ILE A  82      -1.406 -11.914 -15.976 0.090 1.320          
ATOM   1218  HD2 ILE A  82      -0.257 -11.404 -14.775 0.090 1.320          
ATOM   1219  HD3 ILE A  82      -1.852 -10.673 -14.803 0.090 1.320          
ATOM   1220  C   ILE A  82      -2.140  -7.442 -18.897 0.510 2.000          
ATOM   1221  O   ILE A  82      -2.902  -6.598 -18.408-0.510 1.700          
ATOM   1222  N   ARG A  83      -2.160  -7.778 -20.180-0.470 1.850          
ATOM   1223  HN  ARG A  83      -1.597  -8.553 -20.496 0.310 0.225          
ATOM   1224  CA  ARG A  83      -3.139  -7.224 -21.101 0.070 2.275          
ATOM   1225  HA  ARG A  83      -3.402  -6.237 -20.741 0.090 1.320          
ATOM   1226  CB  ARG A  83      -2.723  -7.021 -22.581-0.180 2.175          
ATOM   1227  1HB ARG A  83      -1.797  -6.445 -22.574 0.090 1.320          
ATOM   1228  2HB ARG A  83      -2.460  -7.991 -23.009 0.090 1.320          
ATOM   1229  CG  ARG A  83      -3.763  -6.273 -23.574-0.180 2.175          
ATOM   1230  1HG ARG A  83      -4.670  -6.858 -23.681 0.090 1.320          
ATOM   1231  2HG ARG A  83      -4.048  -5.304 -23.159 0.090 1.320          
ATOM   1232  CD  ARG A  83      -3.080  -6.102 -24.953 0.200 2.175          
ATOM   1233  1HD ARG A  83      -2.233  -5.422 -24.869 0.090 1.320          
ATOM   1234  2HD ARG A  83      -2.662  -7.059 -25.273 0.090 1.320          
ATOM   1235  NE  ARG A  83      -4.012  -5.632 -26.054-0.700 1.850          
ATOM   1236  HE  ARG A  83      -4.722  -6.324 -26.262 0.440 0.225          
ATOM   1237  CZ  ARG A  83      -3.909  -4.541 -26.801 0.640 2.000          
ATOM   1238  NH1 ARG A  83      -3.059  -3.502 -26.637-0.800 1.850          
ATOM   1239 1HH1 ARG A  83      -3.031  -2.689 -27.234 0.460 0.225          
ATOM   1240 2HH1 ARG A  83      -2.367  -3.487 -25.879 0.460 0.225          
ATOM   1241  NH2 ARG A  83      -4.744  -4.388 -27.862-0.800 1.850          
ATOM   1242 1HH2 ARG A  83      -4.755  -3.552 -28.430 0.460 0.225          
ATOM   1243 2HH2 ARG A  83      -5.468  -5.061 -28.075 0.460 0.225          
ATOM   1244  C   ARG A  83      -4.354  -8.144 -21.149 0.510 2.000          
ATOM   1245  O   ARG A  83      -4.223  -9.345 -21.400-0.510 1.700          
ATOM   1246  N   VAL A  84      -5.533  -7.575 -20.897-0.470 1.850          
ATOM   1247  HN  VAL A  84      -5.567  -6.562 -20.767 0.310 0.225          
ATOM   1248  CA  VAL A  84      -6.773  -8.345 -20.919 0.070 2.275          
ATOM   1249  HA  VAL A  84      -6.565  -9.351 -20.545 0.090 1.320          
ATOM   1250  CB  VAL A  84      -7.800  -7.694 -20.020-0.090 2.275          
ATOM   1251  HB  VAL A  84      -8.239  -6.850 -20.545 0.090 1.320          
ATOM   1252  CG1 VAL A  84      -8.918  -8.660 -19.585-0.270 2.060          
ATOM   1253 1HG1 VAL A  84      -9.632  -8.152 -18.936 0.090 1.320          
ATOM   1254 2HG1 VAL A  84      -9.509  -9.037 -20.417 0.090 1.320          
ATOM   1255 3HG1 VAL A  84      -8.527  -9.515 -19.031 0.090 1.320          
ATOM   1256  CG2 VAL A  84      -7.160  -7.121 -18.707-0.270 2.060          
ATOM   1257 1HG2 VAL A  84      -7.934  -6.659 -18.099 0.090 1.320          
ATOM   1258 2HG2 VAL A  84      -6.681  -7.900 -18.113 0.090 1.320          
ATOM   1259 3HG2 VAL A  84      -6.423  -6.338 -18.879 0.090 1.320          
ATOM   1260  C   VAL A  84      -7.281  -8.449 -22.357 0.510 2.000          
ATOM   1261  O   VAL A  84      -6.855  -7.718 -23.252-0.510 1.700          
ATOM   1262  N   ALA A  85      -8.172  -9.417 -22.597-0.470 1.850          
ATOM   1263  HN  ALA A  85      -8.442 -10.046 -21.856 0.310 0.225          
ATOM   1264  CA  ALA A  85      -8.651  -9.647 -23.955 0.070 2.275          
ATOM   1265  HA  ALA A  85      -7.795  -9.872 -24.595 0.090 1.320          
ATOM   1266  CB  ALA A  85      -9.598 -10.909 -23.912-0.270 2.060          
ATOM   1267  1HB ALA A  85      -9.057 -11.815 -23.639 0.090 1.320          
ATOM   1268  2HB ALA A  85     -10.424 -10.778 -23.212 0.090 1.320          
ATOM   1269  3HB ALA A  85     -10.053 -11.089 -24.889 0.090 1.320          
ATOM   1270  C   ALA A  85      -9.349  -8.423 -24.522 0.510 2.000          
ATOM   1271  O   ALA A  85      -9.297  -8.195 -25.734-0.510 1.700          
ATOM   1272  N   ASN A  86      -9.964  -7.599 -23.675-0.470 1.850          
ATOM   1273  HN  ASN A  86      -9.940  -7.802 -22.688 0.310 0.225          
ATOM   1274  CA  ASN A  86     -10.614  -6.393 -24.178 0.070 2.275          
ATOM   1275  HA  ASN A  86     -11.185  -6.591 -25.087 0.090 1.320          
ATOM   1276  CB  ASN A  86     -11.604  -5.990 -23.039-0.180 2.175          
ATOM   1277  1HB ASN A  86     -12.093  -5.053 -23.306 0.090 1.320          
ATOM   1278  2HB ASN A  86     -12.402  -6.733 -22.983 0.090 1.320          
ATOM   1279  CG  ASN A  86     -10.971  -5.809 -21.647 0.550 2.000          
ATOM   1280  OD1 ASN A  86      -9.832  -5.331 -21.506-0.550 1.700          
ATOM   1281  ND2 ASN A  86     -11.914  -5.823 -20.641-0.620 1.850          
ATOM   1282 1HD2 ASN A  86     -11.627  -5.721 -19.672 0.320 0.225          
ATOM   1283 2HD2 ASN A  86     -12.870  -6.074 -20.843 0.300 0.225          
ATOM   1284  C   ASN A  86      -9.620  -5.272 -24.434 0.510 2.000          
ATOM   1285  O   ASN A  86     -10.032  -4.138 -24.690-0.510 1.700          
ATOM   1286  N   GLY A  87      -8.327  -5.584 -24.410-0.470 1.850          
ATOM   1287  HN  GLY A  87      -8.044  -6.518 -24.125 0.310 0.225          
ATOM   1288  CA  GLY A  87      -7.290  -4.600 -24.604-0.020 2.175          
ATOM   1289  1HA GLY A  87      -7.525  -3.976 -25.462 0.090 1.320          
ATOM   1290  2HA GLY A  87      -6.368  -5.125 -24.839 0.090 1.320          
ATOM   1291  C   GLY A  87      -7.009  -3.721 -23.419 0.510 2.000          
ATOM   1292  O   GLY A  87      -6.371  -2.681 -23.578-0.510 1.700          
ATOM   1293  N   LYS A  88      -7.403  -4.128 -22.222-0.470 1.850          
ATOM   1294  HN  LYS A  88      -8.042  -4.908 -22.119 0.310 0.225          
ATOM   1295  CA  LYS A  88      -7.070  -3.347 -21.046 0.070 2.275          
ATOM   1296  HA  LYS A  88      -6.984  -2.285 -21.289 0.090 1.320          
ATOM   1297  CB  LYS A  88      -8.034  -3.501 -19.839-0.180 2.175          
ATOM   1298  1HB LYS A  88      -8.357  -4.532 -19.705 0.090 1.320          
ATOM   1299  2HB LYS A  88      -7.536  -3.244 -18.900 0.090 1.320          
ATOM   1300  CG  LYS A  88      -9.225  -2.536 -19.968-0.180 2.175          
ATOM   1301  1HG LYS A  88      -8.853  -1.559 -20.281 0.090 1.320          
ATOM   1302  2HG LYS A  88      -9.865  -2.869 -20.787 0.090 1.320          
ATOM   1303  CD  LYS A  88     -10.084  -2.303 -18.667-0.180 2.175          
ATOM   1304  1HD LYS A  88     -10.474  -3.263 -18.325 0.090 1.320          
ATOM   1305  2HD LYS A  88      -9.453  -1.913 -17.865 0.090 1.320          
ATOM   1306  CE  LYS A  88     -11.221  -1.344 -18.976 0.210 2.175          
ATOM   1307  1HE LYS A  88     -10.812  -0.358 -19.196 0.050 1.320          
ATOM   1308  2HE LYS A  88     -11.765  -1.673 -19.862 0.050 1.320          
ATOM   1309  NZ  LYS A  88     -12.207  -1.207 -17.864-0.300 1.850          
ATOM   1310  1HZ LYS A  88     -11.752  -0.938 -17.005 0.330 0.225          
ATOM   1311  2HZ LYS A  88     -12.879  -0.493 -18.109 0.330 0.225          
ATOM   1312  3HZ LYS A  88     -12.752  -2.064 -17.708 0.330 0.225          
ATOM   1313  C   LYS A  88      -5.725  -3.806 -20.506 0.510 2.000          
ATOM   1314  O   LYS A  88      -5.306  -4.947 -20.718-0.510 1.700          
ATOM   1315  N   TYR A  89      -5.045  -2.908 -19.802-0.470 1.850          
ATOM   1316  HN  TYR A  89      -5.472  -2.024 -19.563 0.310 0.225          
ATOM   1317  CA  TYR A  89      -3.784  -3.227 -19.153 0.070 2.275          
ATOM   1318  HA  TYR A  89      -3.449  -4.224 -19.443 0.090 1.320          
ATOM   1319  CB  TYR A  89      -2.628  -2.300 -19.536-0.180 2.175          
ATOM   1320  1HB TYR A  89      -2.958  -1.261 -19.536 0.090 1.320          
ATOM   1321  2HB TYR A  89      -1.827  -2.360 -18.797 0.090 1.320          
ATOM   1322  CG  TYR A  89      -2.069  -2.722 -20.885 0.000 1.992          
ATOM   1323  CD1 TYR A  89      -0.856  -3.433 -21.165-0.115 1.992          
ATOM   1324  HD1 TYR A  89      -0.236  -3.809 -20.365 0.115 1.358          
ATOM   1325  CE1 TYR A  89      -0.488  -3.618 -22.511-0.115 1.992          
ATOM   1326  HE1 TYR A  89       0.451  -4.113 -22.713 0.115 1.358          
ATOM   1327  CZ  TYR A  89      -1.245  -3.108 -23.582 0.108 1.992          
ATOM   1328  OH  TYR A  89      -0.782  -3.047 -24.953-0.542 1.770          
ATOM   1329  HH  TYR A  89       0.166  -2.990 -25.002 0.427 0.225          
ATOM   1330  CD2 TYR A  89      -2.820  -2.242 -21.921-0.115 1.992          
ATOM   1331  HD2 TYR A  89      -3.722  -1.677 -21.735 0.115 1.358          
ATOM   1332  CE2 TYR A  89      -2.443  -2.455 -23.268-0.115 1.992          
ATOM   1333  HE2 TYR A  89      -3.059  -2.053 -24.054 0.115 1.358          
ATOM   1334  C   TYR A  89      -4.033  -3.318 -17.659 0.510 2.000          
ATOM   1335  O   TYR A  89      -4.609  -2.399 -17.067-0.510 1.700          
ATOM   1336  N   LEU A  90      -3.631  -4.432 -17.061-0.470 1.850          
ATOM   1337  HN  LEU A  90      -3.244  -5.205 -17.608 0.310 0.225          
ATOM   1338  CA  LEU A  90      -3.743  -4.593 -15.619 0.070 2.275          
ATOM   1339  HA  LEU A  90      -4.426  -3.872 -15.172 0.090 1.320          
ATOM   1340  CB  LEU A  90      -4.321  -5.948 -15.274-0.180 2.175          
ATOM   1341  1HB LEU A  90      -5.364  -5.954 -15.594 0.090 1.320          
ATOM   1342  2HB LEU A  90      -3.837  -6.691 -15.912 0.090 1.320          
ATOM   1343  CG  LEU A  90      -4.255  -6.500 -13.837-0.090 2.275          
ATOM   1344  HG  LEU A  90      -3.208  -6.532 -13.533 0.090 1.320          
ATOM   1345  CD1 LEU A  90      -4.964  -5.717 -12.782-0.270 2.060          
ATOM   1346 1HD1 LEU A  90      -6.046  -5.779 -12.902 0.090 1.320          
ATOM   1347 2HD1 LEU A  90      -4.714  -6.068 -11.780 0.090 1.320          
ATOM   1348 3HD1 LEU A  90      -4.694  -4.663 -12.818 0.090 1.320          
ATOM   1349  CD2 LEU A  90      -4.713  -7.976 -13.704-0.270 2.060          
ATOM   1350 1HD2 LEU A  90      -4.103  -8.637 -14.321 0.090 1.320          
ATOM   1351 2HD2 LEU A  90      -4.648  -8.339 -12.679 0.090 1.320          
ATOM   1352 3HD2 LEU A  90      -5.749  -8.098 -14.022 0.090 1.320          
ATOM   1353  C   LEU A  90      -2.360  -4.554 -14.993 0.510 2.000          
ATOM   1354  O   LEU A  90      -1.487  -5.350 -15.372-0.510 1.700          
ATOM   1355  N   PRO A  91      -2.132  -3.689 -14.013-0.290 1.850          
ATOM   1356  CD  PRO A  91      -2.801  -2.453 -13.803 0.000 2.175          
ATOM   1357  1HD PRO A  91      -3.391  -2.095 -14.650 0.090 1.320          
ATOM   1358  2HD PRO A  91      -3.451  -2.518 -12.929 0.090 1.320          
ATOM   1359  CA  PRO A  91      -0.813  -3.648 -13.376 0.020 2.275          
ATOM   1360  HA  PRO A  91      -0.026  -3.743 -14.131 0.090 1.320          
ATOM   1361  CB  PRO A  91      -0.621  -2.277 -12.691-0.180 2.175          
ATOM   1362  1HB PRO A  91       0.403  -1.904 -12.753 0.090 1.320          
ATOM   1363  2HB PRO A  91      -0.947  -2.250 -11.651 0.090 1.320          
ATOM   1364  CG  PRO A  91      -1.620  -1.476 -13.573-0.180 2.175          
ATOM   1365  1HG PRO A  91      -1.142  -1.237 -14.522 0.090 1.320          
ATOM   1366  2HG PRO A  91      -1.935  -0.540 -13.112 0.090 1.320          
ATOM   1367  C   PRO A  91      -0.702  -4.793 -12.393 0.510 2.000          
ATOM   1368  O   PRO A  91      -0.916  -4.633 -11.183-0.510 1.700          
ATOM   1369  N   TRP A  92      -0.347  -5.960 -12.921-0.470 1.850          
ATOM   1370  HN  TRP A  92      -0.174  -6.008 -13.917 0.310 0.225          
ATOM   1371  CA  TRP A  92      -0.450  -7.168 -12.126 0.070 2.275          
ATOM   1372  HA  TRP A  92      -1.430  -7.190 -11.658 0.090 1.320          
ATOM   1373  CB  TRP A  92      -0.191  -8.451 -13.068-0.180 2.175          
ATOM   1374  1HB TRP A  92      -1.001  -8.520 -13.794 0.090 1.320          
ATOM   1375  2HB TRP A  92       0.732  -8.327 -13.634 0.090 1.320          
ATOM   1376  CG  TRP A  92      -0.107  -9.828 -12.313-0.030 1.992          
ATOM   1377  CD1 TRP A  92       0.878 -10.803 -12.249 0.035 1.992          
ATOM   1378  HD1 TRP A  92       1.834 -10.763 -12.751 0.115 1.358          
ATOM   1379  NE1 TRP A  92       0.376 -11.837 -11.509-0.610 1.850          
ATOM   1380  HE1 TRP A  92       0.868 -12.698 -11.315 0.380 0.225          
ATOM   1381  CE2 TRP A  92      -0.893 -11.499 -11.113 0.130 1.800          
ATOM   1382  CD2 TRP A  92      -1.193 -10.225 -11.523-0.020 1.800          
ATOM   1383  CE3 TRP A  92      -2.435  -9.697 -11.164-0.115 1.992          
ATOM   1384  HE3 TRP A  92      -2.753  -8.738 -11.528 0.115 1.358          
ATOM   1385  CZ3 TRP A  92      -3.341 -10.435 -10.391-0.115 1.992          
ATOM   1386  HZ3 TRP A  92      -4.301 -10.018 -10.131 0.115 1.358          
ATOM   1387  CZ2 TRP A  92      -1.754 -12.278 -10.311-0.115 1.992          
ATOM   1388  HZ2 TRP A  92      -1.462 -13.264  -9.980 0.115 1.358          
ATOM   1389  CH2 TRP A  92      -2.934 -11.709  -9.858-0.115 1.992          
ATOM   1390  HH2 TRP A  92      -3.594 -12.267  -9.210 0.115 1.358          
ATOM   1391  C   TRP A  92       0.599  -7.179 -11.028 0.510 2.000          
ATOM   1392  O   TRP A  92       0.282  -7.437  -9.863-0.510 1.700          
ATOM   1393  N   ALA A  93       1.852  -6.876 -11.374-0.470 1.850          
ATOM   1394  HN  ALA A  93       2.029  -6.565 -12.325 0.310 0.225          
ATOM   1395  CA  ALA A  93       2.906  -6.894 -10.369 0.070 2.275          
ATOM   1396  HA  ALA A  93       2.982  -7.903  -9.955 0.090 1.320          
ATOM   1397  CB  ALA A  93       4.328  -6.406 -10.809-0.270 2.060          
ATOM   1398  1HB ALA A  93       4.798  -7.143 -11.457 0.090 1.320          
ATOM   1399  2HB ALA A  93       4.305  -5.446 -11.328 0.090 1.320          
ATOM   1400  3HB ALA A  93       5.004  -6.306  -9.957 0.090 1.320          
ATOM   1401  C   ALA A  93       2.581  -5.946  -9.225 0.510 2.000          
ATOM   1402  O   ALA A  93       2.687  -6.316  -8.051-0.510 1.700          
ATOM   1403  N   ARG A  94       2.157  -4.723  -9.544-0.470 1.850          
ATOM   1404  HN  ARG A  94       2.012  -4.487 -10.512 0.310 0.225          
ATOM   1405  CA  ARG A  94       1.829  -3.786  -8.476 0.070 2.275          
ATOM   1406  HA  ARG A  94       2.672  -3.758  -7.779 0.090 1.320          
ATOM   1407  CB  ARG A  94       1.603  -2.339  -9.040-0.180 2.175          
ATOM   1408  1HB ARG A  94       2.433  -2.129  -9.715 0.090 1.320          
ATOM   1409  2HB ARG A  94       0.707  -2.318  -9.663 0.090 1.320          
ATOM   1410  CG  ARG A  94       1.542  -1.245  -8.022-0.180 2.175          
ATOM   1411  1HG ARG A  94       0.584  -1.274  -7.505 0.090 1.320          
ATOM   1412  2HG ARG A  94       2.299  -1.421  -7.254 0.090 1.320          
ATOM   1413  CD  ARG A  94       1.794   0.112  -8.630 0.200 2.175          
ATOM   1414  1HD ARG A  94       1.702   0.866  -7.852 0.090 1.320          
ATOM   1415  2HD ARG A  94       2.818   0.184  -8.996 0.090 1.320          
ATOM   1416  NE  ARG A  94       0.783   0.406  -9.689-0.700 1.850          
ATOM   1417  HE  ARG A  94      -0.174   0.479  -9.367 0.440 0.225          
ATOM   1418  CZ  ARG A  94       1.108   0.847 -10.897 0.640 2.000          
ATOM   1419  NH1 ARG A  94       2.296   0.756 -11.428-0.800 1.850          
ATOM   1420 1HH1 ARG A  94       2.369   1.070 -12.423 0.460 0.225          
ATOM   1421 2HH1 ARG A  94       3.104   0.329 -11.008 0.460 0.225          
ATOM   1422  NH2 ARG A  94       0.165   1.324 -11.733-0.800 1.850          
ATOM   1423 1HH2 ARG A  94       0.452   1.776 -12.627 0.460 0.225          
ATOM   1424 2HH2 ARG A  94      -0.789   1.493 -11.464 0.460 0.225          
ATOM   1425  C   ARG A  94       0.608  -4.243  -7.688 0.510 2.000          
ATOM   1426  O   ARG A  94       0.650  -4.311  -6.452-0.510 1.700          
ATOM   1427  N   MET A  95      -0.482  -4.571  -8.374-0.470 1.850          
ATOM   1428  HN  MET A  95      -0.488  -4.580  -9.391 0.310 0.225          
ATOM   1429  CA  MET A  95      -1.679  -4.980  -7.650 0.070 2.275          
ATOM   1430  HA  MET A  95      -1.832  -4.266  -6.837 0.090 1.320          
ATOM   1431  CB  MET A  95      -2.931  -4.828  -8.561-0.180 2.175          
ATOM   1432  1HB MET A  95      -2.830  -5.488  -9.424 0.090 1.320          
ATOM   1433  2HB MET A  95      -3.791  -5.197  -8.003 0.090 1.320          
ATOM   1434  CG  MET A  95      -3.261  -3.350  -9.055-0.140 2.175          
ATOM   1435  1HG MET A  95      -3.370  -2.678  -8.207 0.090 1.320          
ATOM   1436  2HG MET A  95      -2.390  -2.980  -9.596 0.090 1.320          
ATOM   1437  SD  MET A  95      -4.658  -3.179 -10.206-0.090 2.000          
ATOM   1438  CE  MET A  95      -5.830  -2.649  -8.795-0.220 2.060          
ATOM   1439  1HE MET A  95      -5.828  -3.385  -7.991 0.090 1.320          
ATOM   1440  2HE MET A  95      -5.540  -1.678  -8.396 0.090 1.320          
ATOM   1441  3HE MET A  95      -6.849  -2.563  -9.169 0.090 1.320          
ATOM   1442  C   MET A  95      -1.483  -6.322  -6.945 0.510 2.000          
ATOM   1443  O   MET A  95      -1.993  -6.521  -5.836-0.510 1.700          
ATOM   1444  N   ALA A  96      -0.723  -7.244  -7.546-0.470 1.850          
ATOM   1445  HN  ALA A  96      -0.317  -7.102  -8.476 0.310 0.225          
ATOM   1446  CA  ALA A  96      -0.398  -8.476  -6.831 0.070 2.275          
ATOM   1447  HA  ALA A  96      -1.326  -8.844  -6.387 0.090 1.320          
ATOM   1448  CB  ALA A  96       0.074  -9.606  -7.705-0.270 2.060          
ATOM   1449  1HB ALA A  96      -0.650  -9.830  -8.489 0.090 1.320          
ATOM   1450  2HB ALA A  96       1.022  -9.364  -8.187 0.090 1.320          
ATOM   1451  3HB ALA A  96       0.225 -10.517  -7.125 0.090 1.320          
ATOM   1452  C   ALA A  96       0.535  -8.218  -5.652 0.510 2.000          
ATOM   1453  O   ALA A  96       0.500  -8.962  -4.667-0.510 1.700          
ATOM   1454  N   SER A  97       1.391  -7.197  -5.741-0.470 1.850          
ATOM   1455  HN  SER A  97       1.486  -6.654  -6.595 0.310 0.225          
ATOM   1456  CA  SER A  97       2.233  -6.841  -4.602 0.070 2.275          
ATOM   1457  HA  SER A  97       2.692  -7.786  -4.300 0.090 1.320          
ATOM   1458  CB  SER A  97       3.442  -5.959  -4.886 0.050 2.175          
ATOM   1459  1HB SER A  97       4.206  -6.172  -4.135 0.090 1.320          
ATOM   1460  2HB SER A  97       3.900  -6.202  -5.844 0.090 1.320          
ATOM   1461  OG  SER A  97       3.171  -4.548  -4.800-0.660 1.770          
ATOM   1462  HG1 SER A  97       3.839  -4.182  -4.207 0.430 0.225          
ATOM   1463  C   SER A  97       1.387  -6.434  -3.407 0.510 2.000          
ATOM   1464  O   SER A  97       1.759  -6.687  -2.254-0.510 1.700          
ATOM   1465  N   TRP A  98       0.262  -5.768  -3.662-0.470 1.850          
ATOM   1466  HN  TRP A  98       0.070  -5.483  -4.618 0.310 0.225          
ATOM   1467  CA  TRP A  98      -0.612  -5.376  -2.568 0.070 2.275          
ATOM   1468  HA  TRP A  98      -0.025  -4.815  -1.837 0.090 1.320          
ATOM   1469  CB  TRP A  98      -1.742  -4.405  -3.111-0.180 2.175          
ATOM   1470  1HB TRP A  98      -2.392  -4.945  -3.799 0.090 1.320          
ATOM   1471  2HB TRP A  98      -2.385  -4.041  -2.314 0.090 1.320          
ATOM   1472  CG  TRP A  98      -1.135  -3.225  -3.843-0.030 1.992          
ATOM   1473  CD1 TRP A  98       0.117  -2.764  -3.955 0.035 1.992          
ATOM   1474  HD1 TRP A  98       0.961  -3.231  -3.466 0.115 1.358          
ATOM   1475  NE1 TRP A  98       0.231  -1.625  -4.712-0.610 1.850          
ATOM   1476  HE1 TRP A  98       1.125  -1.181  -4.890 0.380 0.225          
ATOM   1477  CE2 TRP A  98      -1.065  -1.322  -5.203 0.130 1.800          
ATOM   1478  CD2 TRP A  98      -1.933  -2.331  -4.714-0.020 1.800          
ATOM   1479  CE3 TRP A  98      -3.302  -2.370  -5.029-0.115 1.992          
ATOM   1480  HE3 TRP A  98      -3.944  -3.156  -4.659 0.115 1.358          
ATOM   1481  CZ3 TRP A  98      -3.768  -1.385  -5.903-0.115 1.992          
ATOM   1482  HZ3 TRP A  98      -4.801  -1.427  -6.205 0.115 1.358          
ATOM   1483  CZ2 TRP A  98      -1.593  -0.305  -6.027-0.115 1.992          
ATOM   1484  HZ2 TRP A  98      -0.936   0.464  -6.399 0.115 1.358          
ATOM   1485  CH2 TRP A  98      -2.949  -0.265  -6.338-0.115 1.992          
ATOM   1486  HH2 TRP A  98      -3.358   0.515  -6.966 0.115 1.358          
ATOM   1487  C   TRP A  98      -1.158  -6.598  -1.853 0.510 2.000          
ATOM   1488  O   TRP A  98      -1.198  -6.635  -0.619-0.510 1.700          
ATOM   1489  N   LEU A  99      -1.539  -7.626  -2.616-0.470 1.850          
ATOM   1490  HN  LEU A  99      -1.455  -7.545  -3.622 0.310 0.225          
ATOM   1491  CA  LEU A  99      -2.072  -8.846  -2.021 0.070 2.275          
ATOM   1492  HA  LEU A  99      -2.968  -8.600  -1.452 0.090 1.320          
ATOM   1493  CB  LEU A  99      -2.285  -9.989  -2.998-0.180 2.175          
ATOM   1494  1HB LEU A  99      -1.369 -10.194  -3.553 0.090 1.320          
ATOM   1495  2HB LEU A  99      -2.512 -10.920  -2.471 0.090 1.320          
ATOM   1496  CG  LEU A  99      -3.425  -9.710  -3.995-0.090 2.275          
ATOM   1497  HG  LEU A  99      -3.252  -8.753  -4.492 0.090 1.320          
ATOM   1498  CD1 LEU A  99      -3.565 -10.771  -5.053-0.270 2.060          
ATOM   1499 1HD1 LEU A  99      -2.651 -10.857  -5.643 0.090 1.320          
ATOM   1500 2HD1 LEU A  99      -3.768 -11.753  -4.623 0.090 1.320          
ATOM   1501 3HD1 LEU A  99      -4.372 -10.539  -5.749 0.090 1.320          
ATOM   1502  CD2 LEU A  99      -4.742  -9.659  -3.213-0.270 2.060          
ATOM   1503 1HD2 LEU A  99      -4.946 -10.593  -2.689 0.090 1.320          
ATOM   1504 2HD2 LEU A  99      -4.780  -8.855  -2.482 0.090 1.320          
ATOM   1505 3HD2 LEU A  99      -5.580  -9.487  -3.889 0.090 1.320          
ATOM   1506  C   LEU A  99      -1.090  -9.458  -1.033 0.510 2.000          
ATOM   1507  O   LEU A  99      -1.487  -9.966   0.021-0.510 1.700          
ATOM   1508  N   CYS A 100       0.198  -9.432  -1.369-0.470 1.850          
ATOM   1509  HN  CYS A 100       0.462  -9.020  -2.255 0.310 0.225          
ATOM   1510  CA  CYS A 100       1.215 -10.024  -0.509 0.070 2.275          
ATOM   1511  HA  CYS A 100       0.903 -11.020  -0.185 0.090 1.320          
ATOM   1512  CB  CYS A 100       2.512 -10.133  -1.301-0.110 2.175          
ATOM   1513  1HB CYS A 100       2.870  -9.130  -1.542 0.090 1.320          
ATOM   1514  2HB CYS A 100       3.277 -10.540  -0.636 0.090 1.320          
ATOM   1515  SG  CYS A 100       2.694 -11.100  -2.850-0.230 2.000          
ATOM   1516  HG1 CYS A 100       1.818 -10.398  -3.583 0.160 0.450          
ATOM   1517  C   CYS A 100       1.484  -9.169   0.722 0.510 2.000          
ATOM   1518  O   CYS A 100       1.816  -9.695   1.790-0.510 1.700          
ATOM   1519  N   THR A 101       1.392  -7.853   0.582-0.470 1.850          
ATOM   1520  HN  THR A 101       1.110  -7.481  -0.316 0.310 0.225          
ATOM   1521  CA  THR A 101       1.816  -6.926   1.622 0.070 2.275          
ATOM   1522  HA  THR A 101       2.438  -7.473   2.334 0.090 1.320          
ATOM   1523  CB  THR A 101       2.735  -5.797   1.168 0.140 2.275          
ATOM   1524  HB  THR A 101       3.106  -5.236   2.020 0.090 1.320          
ATOM   1525  OG1 THR A 101       2.008  -4.865   0.266-0.660 1.770          
ATOM   1526  HG1 THR A 101       1.889  -5.302  -0.573 0.430 0.225          
ATOM   1527  CG2 THR A 101       3.830  -6.344   0.340-0.270 2.060          
ATOM   1528 1HG2 THR A 101       3.478  -6.792  -0.582 0.090 1.320          
ATOM   1529 2HG2 THR A 101       4.584  -5.609   0.072 0.090 1.320          
ATOM   1530 3HG2 THR A 101       4.370  -7.127   0.877 0.090 1.320          
ATOM   1531  C   THR A 101       0.687  -6.386   2.492 0.510 2.000          
ATOM   1532  O   THR A 101       0.849  -6.298   3.712-0.510 1.700          
ATOM   1533  N   CYS A 102      -0.446  -6.005   1.901-0.470 1.850          
ATOM   1534  HN  CYS A 102      -0.590  -6.150   0.900 0.310 0.225          
ATOM   1535  CA  CYS A 102      -1.467  -5.285   2.663 0.070 2.275          
ATOM   1536  HA  CYS A 102      -0.999  -4.359   3.005 0.090 1.320          
ATOM   1537  CB  CYS A 102      -2.696  -4.891   1.805-0.110 2.175          
ATOM   1538  1HB CYS A 102      -3.299  -5.702   1.418 0.090 1.320          
ATOM   1539  2HB CYS A 102      -3.345  -4.288   2.436 0.090 1.320          
ATOM   1540  SG  CYS A 102      -2.280  -3.846   0.422-0.230 2.000          
ATOM   1541  HG1 CYS A 102      -3.517  -3.800  -0.086 0.160 0.450          
ATOM   1542  C   CYS A 102      -1.931  -6.024   3.910 0.510 2.000          
ATOM   1543  O   CYS A 102      -2.041  -5.381   4.968-0.510 1.700          
ATOM   1544  N   PRO A 103      -2.250  -7.323   3.873-0.290 1.850          
ATOM   1545  CD  PRO A 103      -2.525  -8.092   2.739 0.000 2.175          
ATOM   1546  1HD PRO A 103      -2.983  -7.605   1.889 0.090 1.320          
ATOM   1547  2HD PRO A 103      -1.594  -8.537   2.381 0.090 1.320          
ATOM   1548  CA  PRO A 103      -2.623  -7.995   5.125 0.020 2.275          
ATOM   1549  HA  PRO A 103      -3.460  -7.458   5.579 0.090 1.320          
ATOM   1550  CB  PRO A 103      -3.088  -9.323   4.677-0.180 2.175          
ATOM   1551  1HB PRO A 103      -3.923  -9.699   5.266 0.090 1.320          
ATOM   1552  2HB PRO A 103      -2.290 -10.064   4.761 0.090 1.320          
ATOM   1553  CG  PRO A 103      -3.465  -9.189   3.255-0.180 2.175          
ATOM   1554  1HG PRO A 103      -4.504  -8.861   3.176 0.090 1.320          
ATOM   1555  2HG PRO A 103      -3.376 -10.122   2.696 0.090 1.320          
ATOM   1556  C   PRO A 103      -1.480  -8.054   6.118 0.510 2.000          
ATOM   1557  O   PRO A 103      -1.720  -8.063   7.331-0.510 1.700          
ATOM   1558  N   ILE A 104      -0.235  -8.085   5.638-0.470 1.850          
ATOM   1559  HN  ILE A 104      -0.072  -7.998   4.645 0.310 0.225          
ATOM   1560  CA  ILE A 104       0.907  -8.107   6.547 0.070 2.275          
ATOM   1561  HA  ILE A 104       0.669  -8.775   7.377 0.090 1.320          
ATOM   1562  CB  ILE A 104       2.200  -8.688   5.871-0.090 2.275          
ATOM   1563  HB  ILE A 104       2.441  -8.078   5.000 0.090 1.320          
ATOM   1564  CG2 ILE A 104       3.392  -8.504   6.910-0.270 2.060          
ATOM   1565 1HG2 ILE A 104       3.145  -8.956   7.871 0.090 1.320          
ATOM   1566 2HG2 ILE A 104       4.294  -9.000   6.551 0.090 1.320          
ATOM   1567 3HG2 ILE A 104       3.661  -7.462   7.084 0.090 1.320          
ATOM   1568  CG1 ILE A 104       1.981 -10.167   5.343-0.180 2.175          
ATOM   1569 1HG1 ILE A 104       1.332 -10.158   4.466 0.090 1.320          
ATOM   1570 2HG1 ILE A 104       2.934 -10.571   4.998 0.090 1.320          
ATOM   1571  CD1 ILE A 104       1.364 -11.124   6.432-0.270 2.060          
ATOM   1572  HD1 ILE A 104       1.396 -12.160   6.092 0.090 1.320          
ATOM   1573  HD2 ILE A 104       1.912 -11.069   7.373 0.090 1.320          
ATOM   1574  HD3 ILE A 104       0.319 -10.890   6.635 0.090 1.320          
ATOM   1575  C   ILE A 104       1.068  -6.753   7.224 0.510 2.000          
ATOM   1576  O   ILE A 104       1.322  -6.672   8.431-0.510 1.700          
ATOM   1577  N   MET A 105       0.919  -5.668   6.456-0.470 1.850          
ATOM   1578  HN  MET A 105       0.745  -5.801   5.461 0.310 0.225          
ATOM   1579  CA  MET A 105       1.023  -4.325   7.020 0.070 2.275          
ATOM   1580  HA  MET A 105       1.937  -4.284   7.614 0.090 1.320          
ATOM   1581  CB  MET A 105       1.109  -3.257   5.955-0.180 2.175          
ATOM   1582  1HB MET A 105       0.174  -3.307   5.396 0.090 1.320          
ATOM   1583  2HB MET A 105       1.168  -2.259   6.393 0.090 1.320          
ATOM   1584  CG  MET A 105       2.260  -3.468   4.931-0.140 2.175          
ATOM   1585  1HG MET A 105       3.206  -3.104   5.329 0.090 1.320          
ATOM   1586  2HG MET A 105       2.408  -4.526   4.732 0.090 1.320          
ATOM   1587  SD  MET A 105       1.925  -2.710   3.326-0.090 2.000          
ATOM   1588  CE  MET A 105       2.201  -0.910   3.766-0.220 2.060          
ATOM   1589  1HE MET A 105       2.517  -0.340   2.896 0.090 1.320          
ATOM   1590  2HE MET A 105       1.297  -0.467   4.179 0.090 1.320          
ATOM   1591  3HE MET A 105       2.994  -0.845   4.507 0.090 1.320          
ATOM   1592  C   MET A 105      -0.135  -4.016   7.959 0.510 2.000          
ATOM   1593  O   MET A 105       0.057  -3.374   8.996-0.510 1.700          
ATOM   1594  N   LEU A 106      -1.343  -4.450   7.606-0.470 1.850          
ATOM   1595  HN  LEU A 106      -1.475  -4.925   6.715 0.310 0.225          
ATOM   1596  CA  LEU A 106      -2.475  -4.259   8.502 0.070 2.275          
ATOM   1597  HA  LEU A 106      -2.502  -3.208   8.790 0.090 1.320          
ATOM   1598  CB  LEU A 106      -3.809  -4.661   7.865-0.180 2.175          
ATOM   1599  1HB LEU A 106      -3.622  -5.511   7.206 0.090 1.320          
ATOM   1600  2HB LEU A 106      -4.486  -5.048   8.632 0.090 1.320          
ATOM   1601  CG  LEU A 106      -4.515  -3.542   7.152-0.090 2.275          
ATOM   1602  HG  LEU A 106      -3.869  -3.161   6.363 0.090 1.320          
ATOM   1603  CD1 LEU A 106      -5.706  -4.245   6.525-0.270 2.060          
ATOM   1604 1HD1 LEU A 106      -5.382  -5.128   5.975 0.090 1.320          
ATOM   1605 2HD1 LEU A 106      -6.440  -4.568   7.262 0.090 1.320          
ATOM   1606 3HD1 LEU A 106      -6.200  -3.580   5.830 0.090 1.320          
ATOM   1607  CD2 LEU A 106      -4.960  -2.400   8.030-0.270 2.060          
ATOM   1608 1HD2 LEU A 106      -4.124  -1.818   8.415 0.090 1.320          
ATOM   1609 2HD2 LEU A 106      -5.586  -1.702   7.472 0.090 1.320          
ATOM   1610 3HD2 LEU A 106      -5.540  -2.745   8.886 0.090 1.320          
ATOM   1611  C   LEU A 106      -2.287  -5.028   9.799 0.510 2.000          
ATOM   1612  O   LEU A 106      -2.719  -4.566  10.860-0.510 1.700          
ATOM   1613  N   GLY A 107      -1.635  -6.193   9.741-0.470 1.850          
ATOM   1614  HN  GLY A 107      -1.341  -6.581   8.849 0.310 0.225          
ATOM   1615  CA  GLY A 107      -1.291  -6.896  10.964-0.020 2.175          
ATOM   1616  1HA GLY A 107      -0.768  -7.815  10.697 0.090 1.320          
ATOM   1617  2HA GLY A 107      -2.193  -7.197  11.495 0.090 1.320          
ATOM   1618  C   GLY A 107      -0.379  -6.090  11.867 0.510 2.000          
ATOM   1619  O   GLY A 107      -0.497  -6.157  13.093-0.510 1.700          
ATOM   1620  N   LEU A 108       0.523  -5.299  11.277-0.470 1.850          
ATOM   1621  HN  LEU A 108       0.641  -5.347  10.272 0.310 0.225          
ATOM   1622  CA  LEU A 108       1.404  -4.433  12.055 0.070 2.275          
ATOM   1623  HA  LEU A 108       1.927  -5.033  12.802 0.090 1.320          
ATOM   1624  CB  LEU A 108       2.420  -3.722  11.100-0.180 2.175          
ATOM   1625  1HB LEU A 108       1.907  -3.102  10.374 0.090 1.320          
ATOM   1626  2HB LEU A 108       2.976  -2.999  11.699 0.090 1.320          
ATOM   1627  CG  LEU A 108       3.435  -4.625  10.403-0.090 2.275          
ATOM   1628  HG  LEU A 108       2.936  -5.410   9.837 0.090 1.320          
ATOM   1629  CD1 LEU A 108       4.314  -3.778   9.443-0.270 2.060          
ATOM   1630 1HD1 LEU A 108       4.834  -2.978   9.969 0.090 1.320          
ATOM   1631 2HD1 LEU A 108       5.072  -4.402   8.971 0.090 1.320          
ATOM   1632 3HD1 LEU A 108       3.723  -3.322   8.650 0.090 1.320          
ATOM   1633  CD2 LEU A 108       4.307  -5.250  11.430-0.270 2.060          
ATOM   1634 1HD2 LEU A 108       5.123  -5.797  10.980 0.090 1.320          
ATOM   1635 2HD2 LEU A 108       4.739  -4.543  12.126 0.090 1.320          
ATOM   1636 3HD2 LEU A 108       3.759  -5.987  12.016 0.090 1.320          
ATOM   1637  C   LEU A 108       0.624  -3.362  12.801 0.510 2.000          
ATOM   1638  O   LEU A 108       1.088  -2.854  13.828-0.510 1.700          
ATOM   1639  N   VAL A 109      -0.541  -2.980  12.280-0.470 1.850          
ATOM   1640  HN  VAL A 109      -0.853  -3.418  11.422 0.310 0.225          
ATOM   1641  CA  VAL A 109      -1.421  -2.063  12.994 0.070 2.275          
ATOM   1642  HA  VAL A 109      -0.823  -1.287  13.478 0.090 1.320          
ATOM   1643  CB  VAL A 109      -2.383  -1.394  12.046-0.090 2.275          
ATOM   1644  HB  VAL A 109      -3.060  -2.141  11.627 0.090 1.320          
ATOM   1645  CG1 VAL A 109      -3.275  -0.333  12.784-0.270 2.060          
ATOM   1646 1HG1 VAL A 109      -3.919  -0.775  13.544 0.090 1.320          
ATOM   1647 2HG1 VAL A 109      -2.672   0.439  13.261 0.090 1.320          
ATOM   1648 3HG1 VAL A 109      -3.936   0.170  12.078 0.090 1.320          
ATOM   1649  CG2 VAL A 109      -1.625  -0.738  10.840-0.270 2.060          
ATOM   1650 1HG2 VAL A 109      -2.325  -0.219  10.187 0.090 1.320          
ATOM   1651 2HG2 VAL A 109      -0.889  -0.007  11.174 0.090 1.320          
ATOM   1652 3HG2 VAL A 109      -1.109  -1.470  10.221 0.090 1.320          
ATOM   1653  C   VAL A 109      -2.179  -2.805  14.081 0.510 2.000          
ATOM   1654  O   VAL A 109      -2.275  -2.340  15.221-0.510 1.700          
ATOM   1655  N   SER A 110      -2.727  -3.974  13.735-0.470 1.850          
ATOM   1656  HN  SER A 110      -2.609  -4.305  12.780 0.310 0.225          
ATOM   1657  CA  SER A 110      -3.449  -4.790  14.703 0.070 2.275          
ATOM   1658  HA  SER A 110      -4.312  -4.256  15.088 0.090 1.320          
ATOM   1659  CB  SER A 110      -3.928  -6.142  14.013 0.050 2.175          
ATOM   1660  1HB SER A 110      -4.744  -6.003  13.313 0.090 1.320          
ATOM   1661  2HB SER A 110      -3.106  -6.594  13.459 0.090 1.320          
ATOM   1662  OG  SER A 110      -4.324  -7.092  15.065-0.660 1.770          
ATOM   1663  HG1 SER A 110      -3.560  -7.285  15.603 0.430 0.225          
ATOM   1664  C   SER A 110      -2.593  -5.174  15.902 0.510 2.000          
ATOM   1665  O   SER A 110      -3.144  -5.460  16.971-0.510 1.700          
ATOM   1666  N   ASN A 111      -1.265  -5.203  15.751-0.470 1.850          
ATOM   1667  HN  ASN A 111      -0.876  -5.192  14.812 0.310 0.225          
ATOM   1668  CA  ASN A 111      -0.407  -5.524  16.886 0.070 2.275          
ATOM   1669  HA  ASN A 111      -0.753  -6.467  17.318 0.090 1.320          
ATOM   1670  CB  ASN A 111       1.035  -5.698  16.468-0.180 2.175          
ATOM   1671  1HB ASN A 111       1.377  -4.831  15.901 0.090 1.320          
ATOM   1672  2HB ASN A 111       1.671  -5.773  17.350 0.090 1.320          
ATOM   1673  CG  ASN A 111       1.259  -6.958  15.638 0.550 2.000          
ATOM   1674  OD1 ASN A 111       0.341  -7.761  15.404-0.550 1.700          
ATOM   1675  ND2 ASN A 111       2.508  -7.269  15.188-0.620 1.850          
ATOM   1676 1HD2 ASN A 111       2.615  -8.073  14.580 0.320 0.225          
ATOM   1677 2HD2 ASN A 111       3.296  -6.657  15.321 0.300 0.225          
ATOM   1678  C   ASN A 111      -0.548  -4.495  18.001 0.510 2.000          
ATOM   1679  O   ASN A 111      -0.326  -4.819  19.173-0.510 1.700          
ATOM   1680  N   MET A 112      -0.916  -3.257  17.663-0.470 1.850          
ATOM   1681  HN  MET A 112      -1.178  -3.062  16.701 0.310 0.225          
ATOM   1682  CA  MET A 112      -0.910  -2.170  18.641 0.070 2.275          
ATOM   1683  HA  MET A 112       0.062  -2.166  19.136 0.090 1.320          
ATOM   1684  CB  MET A 112      -1.137  -0.778  17.994-0.180 2.175          
ATOM   1685  1HB MET A 112      -1.920  -0.851  17.246 0.090 1.320          
ATOM   1686  2HB MET A 112      -1.519  -0.086  18.747 0.090 1.320          
ATOM   1687  CG  MET A 112       0.169  -0.170  17.445-0.140 2.175          
ATOM   1688  1HG MET A 112       0.920  -0.170  18.232 0.090 1.320          
ATOM   1689  2HG MET A 112       0.561  -0.762  16.617 0.090 1.320          
ATOM   1690  SD  MET A 112      -0.027   1.590  16.929-0.090 2.000          
ATOM   1691  CE  MET A 112      -1.183   1.330  15.506-0.220 2.060          
ATOM   1692  1HE MET A 112      -1.731   2.245  15.285 0.090 1.320          
ATOM   1693  2HE MET A 112      -0.607   1.066  14.619 0.090 1.320          
ATOM   1694  3HE MET A 112      -1.896   0.532  15.668 0.090 1.320          
ATOM   1695  C   MET A 112      -1.930  -2.396  19.753 0.510 2.000          
ATOM   1696  O   MET A 112      -1.586  -2.365  20.941-0.510 1.700          
ATOM   1697  N   ALA A 113      -3.200  -2.583  19.392-0.470 1.850          
ATOM   1698  HN  ALA A 113      -3.435  -2.749  18.421 0.310 0.225          
ATOM   1699  CA  ALA A 113      -4.251  -2.737  20.390 0.070 2.275          
ATOM   1700  HA  ALA A 113      -3.898  -3.159  21.334 0.090 1.320          
ATOM   1701  CB  ALA A 113      -4.934  -1.378  20.554-0.270 2.060          
ATOM   1702  1HB ALA A 113      -4.231  -0.639  20.931 0.090 1.320          
ATOM   1703  2HB ALA A 113      -5.340  -0.986  19.620 0.090 1.320          
ATOM   1704  3HB ALA A 113      -5.754  -1.414  21.274 0.090 1.320          
ATOM   1705  C   ALA A 113      -5.395  -3.562  19.817 0.510 2.000          
ATOM   1706  O   ALA A 113      -5.581  -3.640  18.601-0.510 1.700          
ATOM   1707  N   LEU A 114      -6.171  -4.167  20.714-0.470 1.850          
ATOM   1708  HN  LEU A 114      -6.035  -3.967  21.692 0.310 0.225          
ATOM   1709  CA  LEU A 114      -7.322  -4.984  20.343 0.070 2.275          
ATOM   1710  HA  LEU A 114      -7.227  -5.356  19.323 0.090 1.320          
ATOM   1711  CB  LEU A 114      -7.236  -6.178  21.344-0.180 2.175          
ATOM   1712  1HB LEU A 114      -6.220  -6.577  21.372 0.090 1.320          
ATOM   1713  2HB LEU A 114      -7.437  -5.804  22.350 0.090 1.320          
ATOM   1714  CG  LEU A 114      -8.200  -7.326  21.016-0.090 2.275          
ATOM   1715  HG  LEU A 114      -9.179  -6.903  20.785 0.090 1.320          
ATOM   1716  CD1 LEU A 114      -7.762  -8.169  19.781-0.270 2.060          
ATOM   1717 1HD1 LEU A 114      -7.735  -7.572  18.874 0.090 1.320          
ATOM   1718 2HD1 LEU A 114      -6.766  -8.591  19.921 0.090 1.320          
ATOM   1719 3HD1 LEU A 114      -8.444  -9.000  19.601 0.090 1.320          
ATOM   1720  CD2 LEU A 114      -8.389  -8.216  22.327-0.270 2.060          
ATOM   1721 1HD2 LEU A 114      -9.092  -9.030  22.151 0.090 1.320          
ATOM   1722 2HD2 LEU A 114      -7.443  -8.665  22.634 0.090 1.320          
ATOM   1723 3HD2 LEU A 114      -8.760  -7.625  23.164 0.090 1.320          
ATOM   1724  C   LEU A 114      -8.595  -4.156  20.496 0.510 2.000          
ATOM   1725  O   LEU A 114      -8.888  -3.658  21.589-0.510 1.700          
ATOM   1726  N   VAL A 115      -9.347  -4.015  19.403-0.470 1.850          
ATOM   1727  HN  VAL A 115      -9.107  -4.528  18.559 0.310 0.225          
ATOM   1728  CA  VAL A 115     -10.562  -3.205  19.356 0.070 2.275          
ATOM   1729  HA  VAL A 115     -10.709  -2.706  20.317 0.090 1.320          
ATOM   1730  CB  VAL A 115     -10.523  -2.142  18.275-0.090 2.275          
ATOM   1731  HB  VAL A 115     -11.521  -1.702  18.201 0.090 1.320          
ATOM   1732  CG1 VAL A 115      -9.618  -1.049  18.773-0.270 2.060          
ATOM   1733 1HG1 VAL A 115      -9.591  -0.209  18.077 0.090 1.320          
ATOM   1734 2HG1 VAL A 115      -9.942  -0.646  19.734 0.090 1.320          
ATOM   1735 3HG1 VAL A 115      -8.589  -1.394  18.892 0.090 1.320          
ATOM   1736  CG2 VAL A 115     -10.141  -2.559  16.888-0.270 2.060          
ATOM   1737 1HG2 VAL A 115     -10.139  -1.700  16.217 0.090 1.320          
ATOM   1738 2HG2 VAL A 115      -9.142  -2.996  16.853 0.090 1.320          
ATOM   1739 3HG2 VAL A 115     -10.832  -3.299  16.486 0.090 1.320          
ATOM   1740  C   VAL A 115     -11.756  -4.132  19.191 0.510 2.000          
ATOM   1741  O   VAL A 115     -11.664  -5.171  18.526-0.510 1.700          
ATOM   1742  N   LYS A 116     -12.874  -3.767  19.816-0.470 1.850          
ATOM   1743  HN  LYS A 116     -12.956  -2.836  20.201 0.310 0.225          
ATOM   1744  CA  LYS A 116     -14.063  -4.602  19.821 0.070 2.275          
ATOM   1745  HA  LYS A 116     -13.964  -5.348  19.034 0.090 1.320          
ATOM   1746  CB  LYS A 116     -14.268  -5.369  21.147-0.180 2.175          
ATOM   1747  1HB LYS A 116     -14.394  -4.646  21.955 0.090 1.320          
ATOM   1748  2HB LYS A 116     -15.213  -5.912  21.079 0.090 1.320          
ATOM   1749  CG  LYS A 116     -13.190  -6.341  21.488-0.180 2.175          
ATOM   1750  1HG LYS A 116     -12.999  -6.937  20.598 0.090 1.320          
ATOM   1751  2HG LYS A 116     -12.254  -5.803  21.655 0.090 1.320          
ATOM   1752  CD  LYS A 116     -13.432  -7.301  22.597-0.180 2.175          
ATOM   1753  1HD LYS A 116     -14.364  -7.846  22.436 0.090 1.320          
ATOM   1754  2HD LYS A 116     -12.635  -8.046  22.536 0.090 1.320          
ATOM   1755  CE  LYS A 116     -13.409  -6.610  23.972 0.210 2.175          
ATOM   1756  1HE LYS A 116     -12.637  -5.838  24.014 0.050 1.320          
ATOM   1757  2HE LYS A 116     -14.365  -6.132  24.193 0.050 1.320          
ATOM   1758  NZ  LYS A 116     -13.090  -7.639  24.981-0.301 1.850          
ATOM   1759  1HZ LYS A 116     -12.183  -8.045  24.797 0.330 0.225          
ATOM   1760  2HZ LYS A 116     -13.063  -7.212  25.898 0.330 0.225          
ATOM   1761  3HZ LYS A 116     -13.790  -8.368  24.990 0.330 0.225          
ATOM   1762  C   LYS A 116     -15.288  -3.803  19.387 0.510 2.000          
ATOM   1763  O   LYS A 116     -15.317  -2.571  19.458-0.510 1.700          
ATOM   1764  N   TYR A 117     -16.305  -4.529  18.919-0.470 1.850          
ATOM   1765  HN  TYR A 117     -16.155  -5.510  18.693 0.310 0.225          
ATOM   1766  CA  TYR A 117     -17.642  -3.977  18.684 0.070 2.275          
ATOM   1767  HA  TYR A 117     -17.749  -3.019  19.197 0.090 1.320          
ATOM   1768  CB  TYR A 117     -17.994  -3.786  17.213-0.180 2.175          
ATOM   1769  1HB TYR A 117     -17.175  -3.269  16.725 0.090 1.320          
ATOM   1770  2HB TYR A 117     -18.082  -4.736  16.682 0.090 1.320          
ATOM   1771  CG  TYR A 117     -19.248  -2.928  16.944 0.000 1.992          
ATOM   1772  CD1 TYR A 117     -19.175  -1.582  17.220-0.115 1.992          
ATOM   1773  HD1 TYR A 117     -18.218  -1.163  17.499 0.115 1.358          
ATOM   1774  CE1 TYR A 117     -20.299  -0.696  17.191-0.115 1.992          
ATOM   1775  HE1 TYR A 117     -20.166   0.359  17.384 0.115 1.358          
ATOM   1776  CZ  TYR A 117     -21.547  -1.220  16.728 0.109 1.992          
ATOM   1777  OH  TYR A 117     -22.672  -0.390  16.275-0.541 1.770          
ATOM   1778  HH  TYR A 117     -22.410   0.481  16.005 0.428 0.225          
ATOM   1779  CD2 TYR A 117     -20.511  -3.470  16.673-0.115 1.992          
ATOM   1780  HD2 TYR A 117     -20.627  -4.532  16.501 0.115 1.358          
ATOM   1781  CE2 TYR A 117     -21.595  -2.572  16.463-0.115 1.992          
ATOM   1782  HE2 TYR A 117     -22.515  -2.986  16.077 0.115 1.358          
ATOM   1783  C   TYR A 117     -18.639  -4.976  19.263 0.510 2.000          
ATOM   1784  O   TYR A 117     -18.893  -6.021  18.658-0.510 1.700          
ATOM   1785  N   LYS A 118     -19.195  -4.650  20.432-0.470 1.850          
ATOM   1786  HN  LYS A 118     -18.952  -3.765  20.848 0.310 0.225          
ATOM   1787  CA  LYS A 118     -20.176  -5.498  21.109 0.070 2.275          
ATOM   1788  HA  LYS A 118     -20.275  -5.106  22.122 0.090 1.320          
ATOM   1789  CB  LYS A 118     -21.604  -5.375  20.457-0.180 2.175          
ATOM   1790  1HB LYS A 118     -21.529  -5.658  19.405 0.090 1.320          
ATOM   1791  2HB LYS A 118     -22.272  -6.113  20.907 0.090 1.320          
ATOM   1792  CG  LYS A 118     -22.187  -3.977  20.616-0.180 2.175          
ATOM   1793  1HG LYS A 118     -22.483  -3.826  21.656 0.090 1.320          
ATOM   1794  2HG LYS A 118     -21.433  -3.220  20.391 0.090 1.320          
ATOM   1795  CD  LYS A 118     -23.381  -3.777  19.665-0.180 2.175          
ATOM   1796  1HD LYS A 118     -23.025  -3.838  18.634 0.090 1.320          
ATOM   1797  2HD LYS A 118     -24.074  -4.610  19.807 0.090 1.320          
ATOM   1798  CE  LYS A 118     -24.072  -2.467  19.926 0.210 2.175          
ATOM   1799  1HE LYS A 118     -24.424  -2.400  20.957 0.050 1.320          
ATOM   1800  2HE LYS A 118     -23.408  -1.621  19.737 0.050 1.320          
ATOM   1801  NZ  LYS A 118     -25.213  -2.428  19.007-0.300 1.850          
ATOM   1802  1HZ LYS A 118     -25.742  -1.580  19.159 0.330 0.225          
ATOM   1803  2HZ LYS A 118     -24.886  -2.429  18.050 0.330 0.225          
ATOM   1804  3HZ LYS A 118     -25.821  -3.221  19.157 0.330 0.225          
ATOM   1805  C   LYS A 118     -19.628  -6.910  21.320 0.510 2.000          
ATOM   1806  O   LYS A 118     -20.252  -7.907  20.943-0.510 1.700          
ATOM   1807  N   SER A 119     -18.434  -6.988  21.919-0.470 1.850          
ATOM   1808  HN  SER A 119     -18.025  -6.134  22.252 0.310 0.225          
ATOM   1809  CA  SER A 119     -17.803  -8.260  22.290 0.070 2.275          
ATOM   1810  HA  SER A 119     -16.862  -7.995  22.768 0.090 1.320          
ATOM   1811  CB  SER A 119     -18.542  -9.197  23.265 0.050 2.175          
ATOM   1812  1HB SER A 119     -19.434  -9.599  22.775 0.090 1.320          
ATOM   1813  2HB SER A 119     -17.931 -10.070  23.508 0.090 1.320          
ATOM   1814  OG  SER A 119     -18.965  -8.616  24.522-0.660 1.770          
ATOM   1815  HG1 SER A 119     -19.617  -9.187  24.911 0.430 0.225          
ATOM   1816  C   SER A 119     -17.429  -9.092  21.061 0.510 2.000          
ATOM   1817  O   SER A 119     -17.518 -10.320  21.082-0.510 1.700          
ATOM   1818  N   ILE A 120     -16.977  -8.426  19.997-0.470 1.850          
ATOM   1819  HN  ILE A 120     -17.145  -7.436  19.929 0.310 0.225          
ATOM   1820  CA  ILE A 120     -16.480  -9.098  18.801 0.070 2.275          
ATOM   1821  HA  ILE A 120     -16.277 -10.144  19.028 0.090 1.320          
ATOM   1822  CB  ILE A 120     -17.427  -9.166  17.632-0.090 2.275          
ATOM   1823  HB  ILE A 120     -17.751  -8.160  17.356 0.090 1.320          
ATOM   1824  CG2 ILE A 120     -16.667  -9.831  16.400-0.270 2.060          
ATOM   1825 1HG2 ILE A 120     -17.334  -9.954  15.549 0.090 1.320          
ATOM   1826 2HG2 ILE A 120     -15.845  -9.227  16.013 0.090 1.320          
ATOM   1827 3HG2 ILE A 120     -16.275 -10.819  16.645 0.090 1.320          
ATOM   1828  CG1 ILE A 120     -18.720 -10.067  17.996-0.180 2.175          
ATOM   1829 1HG1 ILE A 120     -18.425 -11.075  18.293 0.090 1.320          
ATOM   1830 2HG1 ILE A 120     -19.228  -9.636  18.860 0.090 1.320          
ATOM   1831  CD1 ILE A 120     -19.728 -10.131  16.845-0.270 2.060          
ATOM   1832  HD1 ILE A 120     -20.654 -10.601  17.178 0.090 1.320          
ATOM   1833  HD2 ILE A 120     -19.980  -9.134  16.481 0.090 1.320          
ATOM   1834  HD3 ILE A 120     -19.362 -10.721  16.005 0.090 1.320          
ATOM   1835  C   ILE A 120     -15.163  -8.419  18.417 0.510 2.000          
ATOM   1836  O   ILE A 120     -15.167  -7.230  18.087-0.510 1.700          
ATOM   1837  N   PRO A 121     -14.036  -9.120  18.452-0.290 1.850          
ATOM   1838  CD  PRO A 121     -13.765 -10.287  19.211 0.000 2.175          
ATOM   1839  1HD PRO A 121     -14.417 -10.422  20.076 0.090 1.320          
ATOM   1840  2HD PRO A 121     -13.883 -11.158  18.562 0.090 1.320          
ATOM   1841  CA  PRO A 121     -12.773  -8.478  18.067 0.020 2.275          
ATOM   1842  HA  PRO A 121     -12.700  -7.510  18.558 0.090 1.320          
ATOM   1843  CB  PRO A 121     -11.593  -9.355  18.568-0.180 2.175          
ATOM   1844  1HB PRO A 121     -10.746  -8.766  18.920 0.090 1.320          
ATOM   1845  2HB PRO A 121     -11.245 -10.034  17.786 0.090 1.320          
ATOM   1846  CG  PRO A 121     -12.306 -10.138  19.672-0.180 2.175          
ATOM   1847  1HG PRO A 121     -12.270  -9.568  20.599 0.090 1.320          
ATOM   1848  2HG PRO A 121     -11.835 -11.104  19.866 0.090 1.320          
ATOM   1849  C   PRO A 121     -12.731  -8.254  16.560 0.510 2.000          
ATOM   1850  O   PRO A 121     -12.958  -9.175  15.770-0.510 1.700          
ATOM   1851  N   LEU A 122     -12.436  -7.015  16.163-0.470 1.850          
ATOM   1852  HN  LEU A 122     -12.238  -6.299  16.855 0.310 0.225          
ATOM   1853  CA  LEU A 122     -12.485  -6.647  14.756 0.070 2.275          
ATOM   1854  HA  LEU A 122     -13.173  -7.293  14.205 0.090 1.320          
ATOM   1855  CB  LEU A 122     -12.905  -5.210  14.540-0.180 2.175          
ATOM   1856  1HB LEU A 122     -12.103  -4.552  14.880 0.090 1.320          
ATOM   1857  2HB LEU A 122     -13.007  -5.004  13.471 0.090 1.320          
ATOM   1858  CG  LEU A 122     -14.197  -4.769  15.269-0.090 2.275          
ATOM   1859  HG  LEU A 122     -14.129  -5.047  16.322 0.090 1.320          
ATOM   1860  CD1 LEU A 122     -14.459  -3.275  15.235-0.270 2.060          
ATOM   1861 1HD1 LEU A 122     -15.279  -2.985  15.883 0.090 1.320          
ATOM   1862 2HD1 LEU A 122     -13.585  -2.718  15.574 0.090 1.320          
ATOM   1863 3HD1 LEU A 122     -14.692  -2.934  14.226 0.090 1.320          
ATOM   1864  CD2 LEU A 122     -15.340  -5.537  14.646-0.270 2.060          
ATOM   1865 1HD2 LEU A 122     -16.295  -5.238  15.078 0.090 1.320          
ATOM   1866 2HD2 LEU A 122     -15.409  -5.376  13.571 0.090 1.320          
ATOM   1867 3HD2 LEU A 122     -15.257  -6.611  14.818 0.090 1.320          
ATOM   1868  C   LEU A 122     -11.135  -6.748  14.062 0.510 2.000          
ATOM   1869  O   LEU A 122     -11.084  -6.636  12.832-0.510 1.700          
ATOM   1870  N   ASN A 123     -10.057  -6.992  14.807-0.470 1.850          
ATOM   1871  HN  ASN A 123     -10.137  -6.946  15.815 0.310 0.225          
ATOM   1872  CA  ASN A 123      -8.725  -6.997  14.208 0.070 2.275          
ATOM   1873  HA  ASN A 123      -8.497  -6.012  13.794 0.090 1.320          
ATOM   1874  CB  ASN A 123      -7.785  -7.319  15.396-0.180 2.175          
ATOM   1875  1HB ASN A 123      -8.084  -8.223  15.922 0.090 1.320          
ATOM   1876  2HB ASN A 123      -6.793  -7.540  15.001 0.090 1.320          
ATOM   1877  CG  ASN A 123      -7.680  -6.224  16.425 0.550 2.000          
ATOM   1878  OD1 ASN A 123      -8.699  -5.936  17.000-0.550 1.700          
ATOM   1879  ND2 ASN A 123      -6.468  -5.708  16.618-0.620 1.850          
ATOM   1880 1HD2 ASN A 123      -6.296  -4.968  17.294 0.320 0.225          
ATOM   1881 2HD2 ASN A 123      -5.670  -6.097  16.119 0.300 0.225          
ATOM   1882  C   ASN A 123      -8.557  -8.054  13.120 0.510 2.000          
ATOM   1883  O   ASN A 123      -8.096  -7.699  12.020-0.510 1.700          
ATOM   1884  N   PRO A 124      -8.914  -9.331  13.323-0.290 1.850          
ATOM   1885  CD  PRO A 124      -9.566 -10.016  14.475 0.000 2.175          
ATOM   1886  1HD PRO A 124      -8.823 -10.207  15.249 0.090 1.320          
ATOM   1887  2HD PRO A 124     -10.387  -9.461  14.923 0.090 1.320          
ATOM   1888  CA  PRO A 124      -8.749 -10.293  12.220 0.020 2.275          
ATOM   1889  HA  PRO A 124      -7.720 -10.311  11.877 0.090 1.320          
ATOM   1890  CB  PRO A 124      -9.073 -11.672  12.922-0.180 2.175          
ATOM   1891  1HB PRO A 124      -8.174 -12.058  13.405 0.090 1.320          
ATOM   1892  2HB PRO A 124      -9.395 -12.429  12.204 0.090 1.320          
ATOM   1893  CG  PRO A 124     -10.106 -11.379  13.919-0.180 2.175          
ATOM   1894  1HG PRO A 124     -10.193 -12.149  14.688 0.090 1.320          
ATOM   1895  2HG PRO A 124     -11.085 -11.257  13.453 0.090 1.320          
ATOM   1896  C   PRO A 124      -9.621  -9.968  11.026 0.510 2.000          
ATOM   1897  O   PRO A 124      -9.197 -10.137   9.877-0.510 1.700          
ATOM   1898  N   MET A 125     -10.835  -9.483  11.271-0.470 1.850          
ATOM   1899  HN  MET A 125     -11.117  -9.301  12.220 0.310 0.225          
ATOM   1900  CA  MET A 125     -11.711  -9.123  10.168 0.070 2.275          
ATOM   1901  HA  MET A 125     -11.831  -9.987   9.510 0.090 1.320          
ATOM   1902  CB  MET A 125     -13.072  -8.674  10.660-0.180 2.175          
ATOM   1903  1HB MET A 125     -13.016  -7.682  11.114 0.090 1.320          
ATOM   1904  2HB MET A 125     -13.731  -8.563   9.795 0.090 1.320          
ATOM   1905  CG  MET A 125     -13.734  -9.640  11.679-0.140 2.175          
ATOM   1906  1HG MET A 125     -13.719 -10.653  11.274 0.090 1.320          
ATOM   1907  2HG MET A 125     -13.194  -9.661  12.627 0.090 1.320          
ATOM   1908  SD  MET A 125     -15.461  -9.158  12.000-0.090 2.000          
ATOM   1909  CE  MET A 125     -15.901 -10.712  12.811-0.220 2.060          
ATOM   1910  1HE MET A 125     -16.943 -10.682  13.130 0.090 1.320          
ATOM   1911  2HE MET A 125     -15.783 -11.556  12.130 0.090 1.320          
ATOM   1912  3HE MET A 125     -15.279 -10.878  13.691 0.090 1.320          
ATOM   1913  C   MET A 125     -11.141  -7.965   9.357 0.510 2.000          
ATOM   1914  O   MET A 125     -11.321  -7.918   8.133-0.510 1.700          
ATOM   1915  N   MET A 126     -10.434  -7.036  10.008-0.470 1.850          
ATOM   1916  HN  MET A 126     -10.357  -7.079  11.018 0.310 0.225          
ATOM   1917  CA  MET A 126      -9.777  -5.966   9.263 0.070 2.275          
ATOM   1918  HA  MET A 126     -10.511  -5.438   8.650 0.090 1.320          
ATOM   1919  CB  MET A 126      -9.241  -5.017  10.344-0.180 2.175          
ATOM   1920  1HB MET A 126     -10.093  -4.544  10.834 0.090 1.320          
ATOM   1921  2HB MET A 126      -8.781  -5.611  11.124 0.090 1.320          
ATOM   1922  CG  MET A 126      -8.214  -3.910  10.007-0.140 2.175          
ATOM   1923  1HG MET A 126      -7.405  -4.291   9.384 0.090 1.320          
ATOM   1924  2HG MET A 126      -8.698  -3.118   9.440 0.090 1.320          
ATOM   1925  SD  MET A 126      -7.491  -3.163  11.447-0.090 2.000          
ATOM   1926  CE  MET A 126      -6.290  -4.458  11.897-0.220 2.060          
ATOM   1927  1HE MET A 126      -6.782  -5.385  12.185 0.090 1.320          
ATOM   1928  2HE MET A 126      -5.612  -4.663  11.067 0.090 1.320          
ATOM   1929  3HE MET A 126      -5.696  -4.095  12.734 0.090 1.320          
ATOM   1930  C   MET A 126      -8.702  -6.520   8.334 0.510 2.000          
ATOM   1931  O   MET A 126      -8.616  -6.124   7.165-0.510 1.700          
ATOM   1932  N   ILE A 127      -7.876  -7.441   8.836-0.470 1.850          
ATOM   1933  HN  ILE A 127      -7.991  -7.743   9.796 0.310 0.225          
ATOM   1934  CA  ILE A 127      -6.843  -8.059   8.007 0.070 2.275          
ATOM   1935  HA  ILE A 127      -6.246  -7.273   7.540 0.090 1.320          
ATOM   1936  CB  ILE A 127      -5.907  -8.952   8.864-0.090 2.275          
ATOM   1937  HB  ILE A 127      -6.569  -9.717   9.276 0.090 1.320          
ATOM   1938  CG2 ILE A 127      -4.877  -9.747   7.928-0.270 2.060          
ATOM   1939 1HG2 ILE A 127      -5.352 -10.413   7.207 0.090 1.320          
ATOM   1940 2HG2 ILE A 127      -4.249  -9.044   7.385 0.090 1.320          
ATOM   1941 3HG2 ILE A 127      -4.205 -10.378   8.508 0.090 1.320          
ATOM   1942  CG1 ILE A 127      -5.184  -8.301  10.045-0.180 2.175          
ATOM   1943 1HG1 ILE A 127      -4.270  -7.798   9.723 0.090 1.320          
ATOM   1944 2HG1 ILE A 127      -5.812  -7.540  10.510 0.090 1.320          
ATOM   1945  CD1 ILE A 127      -4.896  -9.381  11.063-0.270 2.060          
ATOM   1946  HD1 ILE A 127      -4.523  -8.938  11.987 0.090 1.320          
ATOM   1947  HD2 ILE A 127      -5.760  -9.979  11.323 0.090 1.320          
ATOM   1948  HD3 ILE A 127      -4.121 -10.065  10.716 0.090 1.320          
ATOM   1949  C   ILE A 127      -7.477  -8.881   6.895 0.510 2.000          
ATOM   1950  O   ILE A 127      -7.003  -8.891   5.752-0.510 1.700          
ATOM   1951  N   ALA A 128      -8.557  -9.592   7.215-0.470 1.850          
ATOM   1952  HN  ALA A 128      -8.862  -9.637   8.185 0.310 0.225          
ATOM   1953  CA  ALA A 128      -9.246 -10.371   6.200 0.070 2.275          
ATOM   1954  HA  ALA A 128      -8.512 -11.017   5.710 0.090 1.320          
ATOM   1955  CB  ALA A 128     -10.360 -11.308   6.841-0.270 2.060          
ATOM   1956  1HB ALA A 128     -10.827 -11.927   6.073 0.090 1.320          
ATOM   1957  2HB ALA A 128      -9.932 -11.973   7.591 0.090 1.320          
ATOM   1958  3HB ALA A 128     -11.146 -10.720   7.313 0.090 1.320          
ATOM   1959  C   ALA A 128      -9.828  -9.469   5.124 0.510 2.000          
ATOM   1960  O   ALA A 128      -9.840  -9.827   3.937-0.510 1.700          
ATOM   1961  N   ALA A 129     -10.302  -8.286   5.519-0.470 1.850          
ATOM   1962  HN  ALA A 129     -10.335  -8.074   6.512 0.310 0.225          
ATOM   1963  CA  ALA A 129     -10.991  -7.418   4.575 0.070 2.275          
ATOM   1964  HA  ALA A 129     -11.734  -8.028   4.063 0.090 1.320          
ATOM   1965  CB  ALA A 129     -11.751  -6.221   5.177-0.270 2.060          
ATOM   1966  1HB ALA A 129     -12.518  -6.560   5.874 0.090 1.320          
ATOM   1967  2HB ALA A 129     -11.076  -5.564   5.725 0.090 1.320          
ATOM   1968  3HB ALA A 129     -12.243  -5.623   4.410 0.090 1.320          
ATOM   1969  C   ALA A 129     -10.064  -6.888   3.488 0.510 2.000          
ATOM   1970  O   ALA A 129     -10.509  -6.687   2.353-0.510 1.700          
ATOM   1971  N   SER A 130      -8.782  -6.667   3.796-0.470 1.850          
ATOM   1972  HN  SER A 130      -8.449  -6.900   4.724 0.310 0.225          
ATOM   1973  CA  SER A 130      -7.898  -6.066   2.801 0.070 2.275          
ATOM   1974  HA  SER A 130      -8.338  -5.129   2.468 0.090 1.320          
ATOM   1975  CB  SER A 130      -6.436  -5.792   3.388 0.050 2.175          
ATOM   1976  1HB SER A 130      -6.591  -5.243   4.304 0.090 1.320          
ATOM   1977  2HB SER A 130      -5.910  -6.717   3.636 0.090 1.320          
ATOM   1978  OG  SER A 130      -5.644  -4.979   2.535-0.660 1.770          
ATOM   1979  HG1 SER A 130      -6.154  -4.250   2.165 0.430 0.225          
ATOM   1980  C   SER A 130      -7.785  -6.950   1.571 0.510 2.000          
ATOM   1981  O   SER A 130      -7.784  -6.456   0.438-0.510 1.700          
ATOM   1982  N   SER A 131      -7.731  -8.267   1.774-0.470 1.850          
ATOM   1983  HN  SER A 131      -7.728  -8.661   2.707 0.310 0.225          
ATOM   1984  CA  SER A 131      -7.675  -9.174   0.636 0.070 2.275          
ATOM   1985  HA  SER A 131      -6.807  -8.907   0.029 0.090 1.320          
ATOM   1986  CB  SER A 131      -7.515 -10.674   1.072 0.050 2.175          
ATOM   1987  1HB SER A 131      -8.351 -10.983   1.703 0.090 1.320          
ATOM   1988  2HB SER A 131      -7.515 -11.330   0.199 0.090 1.320          
ATOM   1989  OG  SER A 131      -6.296 -10.854   1.791-0.660 1.770          
ATOM   1990  HG1 SER A 131      -5.563 -10.777   1.168 0.430 0.225          
ATOM   1991  C   SER A 131      -8.905  -9.004  -0.242 0.510 2.000          
ATOM   1992  O   SER A 131      -8.794  -8.957  -1.472-0.510 1.700          
ATOM   1993  N   ILE A 132     -10.080  -8.858   0.372-0.470 1.850          
ATOM   1994  HN  ILE A 132     -10.119  -8.830   1.383 0.310 0.225          
ATOM   1995  CA  ILE A 132     -11.300  -8.623  -0.400 0.070 2.275          
ATOM   1996  HA  ILE A 132     -11.391  -9.423  -1.139 0.090 1.320          
ATOM   1997  CB  ILE A 132     -12.449  -8.740   0.593-0.090 2.275          
ATOM   1998  HB  ILE A 132     -12.351  -7.959   1.346 0.090 1.320          
ATOM   1999  CG2 ILE A 132     -13.672  -8.380  -0.224-0.270 2.060          
ATOM   2000 1HG2 ILE A 132     -13.769  -9.013  -1.107 0.090 1.320          
ATOM   2001 2HG2 ILE A 132     -14.571  -8.541   0.369 0.090 1.320          
ATOM   2002 3HG2 ILE A 132     -13.703  -7.343  -0.546 0.090 1.320          
ATOM   2003  CG1 ILE A 132     -12.513 -10.101   1.350-0.180 2.175          
ATOM   2004 1HG1 ILE A 132     -12.768 -10.894   0.646 0.090 1.320          
ATOM   2005 2HG1 ILE A 132     -11.532 -10.372   1.740 0.090 1.320          
ATOM   2006  CD1 ILE A 132     -13.463 -10.153   2.538-0.270 2.060          
ATOM   2007  HD1 ILE A 132     -13.248  -9.377   3.268 0.090 1.320          
ATOM   2008  HD2 ILE A 132     -14.498 -10.027   2.221 0.090 1.320          
ATOM   2009  HD3 ILE A 132     -13.393 -11.114   3.048 0.090 1.320          
ATOM   2010  C   ILE A 132     -11.206  -7.314  -1.174 0.510 2.000          
ATOM   2011  O   ILE A 132     -11.631  -7.225  -2.332-0.510 1.700          
ATOM   2012  N   CYS A 133     -10.647  -6.278  -0.544-0.470 1.850          
ATOM   2013  HN  CYS A 133     -10.343  -6.407   0.417 0.310 0.225          
ATOM   2014  CA  CYS A 133     -10.570  -4.965  -1.175 0.070 2.275          
ATOM   2015  HA  CYS A 133     -11.573  -4.657  -1.476 0.090 1.320          
ATOM   2016  CB  CYS A 133      -9.996  -3.909  -0.107-0.110 2.175          
ATOM   2017  1HB CYS A 133     -10.705  -3.771   0.709 0.090 1.320          
ATOM   2018  2HB CYS A 133      -9.069  -4.265   0.338 0.090 1.320          
ATOM   2019  SG  CYS A 133      -9.652  -2.286  -0.866-0.230 2.000          
ATOM   2020  HG1 CYS A 133     -10.853  -2.097  -1.439 0.160 0.450          
ATOM   2021  C   CYS A 133      -9.693  -5.005  -2.419 0.510 2.000          
ATOM   2022  O   CYS A 133     -10.054  -4.457  -3.467-0.510 1.700          
ATOM   2023  N   THR A 134      -8.532  -5.658  -2.322-0.470 1.850          
ATOM   2024  HN  THR A 134      -8.292  -6.104  -1.442 0.310 0.225          
ATOM   2025  CA  THR A 134      -7.631  -5.742  -3.467 0.070 2.275          
ATOM   2026  HA  THR A 134      -7.473  -4.732  -3.853 0.090 1.320          
ATOM   2027  CB  THR A 134      -6.299  -6.320  -3.089 0.140 2.275          
ATOM   2028  HB  THR A 134      -6.439  -7.348  -2.749 0.090 1.320          
ATOM   2029  OG1 THR A 134      -5.729  -5.584  -1.952-0.660 1.770          
ATOM   2030  HG1 THR A 134      -6.244  -5.754  -1.170 0.430 0.225          
ATOM   2031  CG2 THR A 134      -5.321  -6.333  -4.329-0.270 2.060          
ATOM   2032 1HG2 THR A 134      -5.621  -7.043  -5.096 0.090 1.320          
ATOM   2033 2HG2 THR A 134      -5.239  -5.349  -4.791 0.090 1.320          
ATOM   2034 3HG2 THR A 134      -4.317  -6.623  -4.017 0.090 1.320          
ATOM   2035  C   THR A 134      -8.232  -6.580  -4.582 0.510 2.000          
ATOM   2036  O   THR A 134      -8.167  -6.201  -5.758-0.510 1.700          
ATOM   2037  N   VAL A 135      -8.812  -7.728  -4.230-0.470 1.850          
ATOM   2038  HN  VAL A 135      -8.862  -8.012  -3.255 0.310 0.225          
ATOM   2039  CA  VAL A 135      -9.373  -8.609  -5.246 0.070 2.275          
ATOM   2040  HA  VAL A 135      -8.570  -8.790  -5.965 0.090 1.320          
ATOM   2041  CB  VAL A 135      -9.757  -9.980  -4.707-0.090 2.275          
ATOM   2042  HB  VAL A 135     -10.363  -9.826  -3.811 0.090 1.320          
ATOM   2043  CG1 VAL A 135     -10.591 -10.837  -5.657-0.270 2.060          
ATOM   2044 1HG1 VAL A 135     -10.789 -11.823  -5.235 0.090 1.320          
ATOM   2045 2HG1 VAL A 135     -11.566 -10.392  -5.862 0.090 1.320          
ATOM   2046 3HG1 VAL A 135     -10.090 -10.985  -6.615 0.090 1.320          
ATOM   2047  CG2 VAL A 135      -8.527 -10.741  -4.310-0.270 2.060          
ATOM   2048 1HG2 VAL A 135      -7.924 -10.197  -3.584 0.090 1.320          
ATOM   2049 2HG2 VAL A 135      -8.786 -11.693  -3.846 0.090 1.320          
ATOM   2050 3HG2 VAL A 135      -7.889 -10.959  -5.167 0.090 1.320          
ATOM   2051  C   VAL A 135     -10.417  -7.870  -6.073 0.510 2.000          
ATOM   2052  O   VAL A 135     -10.432  -7.961  -7.307-0.510 1.700          
ATOM   2053  N   PHE A 136     -11.285  -7.100  -5.418-0.470 1.850          
ATOM   2054  HN  PHE A 136     -11.294  -7.089  -4.402 0.310 0.225          
ATOM   2055  CA  PHE A 136     -12.293  -6.372  -6.175 0.070 2.275          
ATOM   2056  HA  PHE A 136     -12.714  -7.047  -6.918 0.090 1.320          
ATOM   2057  CB  PHE A 136     -13.429  -5.871  -5.243-0.180 2.175          
ATOM   2058  1HB PHE A 136     -13.015  -5.411  -4.345 0.090 1.320          
ATOM   2059  2HB PHE A 136     -14.026  -5.107  -5.744 0.090 1.320          
ATOM   2060  CG  PHE A 136     -14.331  -6.987  -4.900 0.000 1.992          
ATOM   2061  CD1 PHE A 136     -15.007  -7.703  -5.906-0.115 1.992          
ATOM   2062  HD1 PHE A 136     -14.828  -7.500  -6.952 0.115 1.358          
ATOM   2063  CE1 PHE A 136     -15.885  -8.711  -5.582-0.115 1.992          
ATOM   2064  HE1 PHE A 136     -16.360  -9.279  -6.370 0.115 1.358          
ATOM   2065  CZ  PHE A 136     -16.218  -8.968  -4.243-0.115 1.992          
ATOM   2066  HZ  PHE A 136     -16.930  -9.739  -3.987 0.115 1.358          
ATOM   2067  CD2 PHE A 136     -14.673  -7.205  -3.568-0.115 1.992          
ATOM   2068  HD2 PHE A 136     -14.220  -6.628  -2.776 0.115 1.358          
ATOM   2069  CE2 PHE A 136     -15.601  -8.206  -3.261-0.115 1.992          
ATOM   2070  HE2 PHE A 136     -15.854  -8.387  -2.227 0.115 1.358          
ATOM   2071  C   PHE A 136     -11.679  -5.239  -6.983 0.510 2.000          
ATOM   2072  O   PHE A 136     -12.142  -4.952  -8.095-0.510 1.700          
ATOM   2073  N   GLY A 137     -10.630  -4.596  -6.463-0.470 1.850          
ATOM   2074  HN  GLY A 137     -10.263  -4.869  -5.558 0.310 0.225          
ATOM   2075  CA  GLY A 137      -9.947  -3.583  -7.254-0.020 2.175          
ATOM   2076  1HA GLY A 137      -9.154  -3.145  -6.664 0.090 1.320          
ATOM   2077  2HA GLY A 137     -10.634  -2.778  -7.523 0.090 1.320          
ATOM   2078  C   GLY A 137      -9.325  -4.164  -8.510 0.510 2.000          
ATOM   2079  O   GLY A 137      -9.492  -3.626  -9.609-0.510 1.700          
ATOM   2080  N   ILE A 138      -8.635  -5.299  -8.369-0.470 1.850          
ATOM   2081  HN  ILE A 138      -8.518  -5.715  -7.445 0.310 0.225          
ATOM   2082  CA  ILE A 138      -8.113  -5.989  -9.544 0.070 2.275          
ATOM   2083  HA  ILE A 138      -7.434  -5.316 -10.074 0.090 1.320          
ATOM   2084  CB  ILE A 138      -7.345  -7.237  -9.102-0.090 2.275          
ATOM   2085  HB  ILE A 138      -7.992  -7.854  -8.474 0.090 1.320          
ATOM   2086  CG2 ILE A 138      -6.970  -8.030 -10.379-0.270 2.060          
ATOM   2087 1HG2 ILE A 138      -7.830  -8.515 -10.843 0.090 1.320          
ATOM   2088 2HG2 ILE A 138      -6.504  -7.400 -11.134 0.090 1.320          
ATOM   2089 3HG2 ILE A 138      -6.280  -8.845 -10.174 0.090 1.320          
ATOM   2090  CG1 ILE A 138      -6.018  -6.982  -8.374-0.180 2.175          
ATOM   2091 1HG1 ILE A 138      -5.250  -6.654  -9.076 0.090 1.320          
ATOM   2092 2HG1 ILE A 138      -6.143  -6.163  -7.664 0.090 1.320          
ATOM   2093  CD1 ILE A 138      -5.536  -8.242  -7.572-0.270 2.060          
ATOM   2094  HD1 ILE A 138      -4.609  -8.024  -7.039 0.090 1.320          
ATOM   2095  HD2 ILE A 138      -6.276  -8.549  -6.833 0.090 1.320          
ATOM   2096  HD3 ILE A 138      -5.335  -9.100  -8.210 0.090 1.320          
ATOM   2097  C   ILE A 138      -9.252  -6.335 -10.489 0.510 2.000          
ATOM   2098  O   ILE A 138      -9.143  -6.158 -11.707-0.510 1.700          
ATOM   2099  N   THR A 139     -10.375  -6.798  -9.937-0.470 1.850          
ATOM   2100  HN  THR A 139     -10.412  -6.972  -8.938 0.310 0.225          
ATOM   2101  CA  THR A 139     -11.525  -7.123 -10.772 0.070 2.275          
ATOM   2102  HA  THR A 139     -11.198  -7.830 -11.538 0.090 1.320          
ATOM   2103  CB  THR A 139     -12.654  -7.791  -9.939 0.140 2.275          
ATOM   2104  HB  THR A 139     -13.015  -7.135  -9.148 0.090 1.320          
ATOM   2105  OG1 THR A 139     -12.160  -9.027  -9.376-0.660 1.770          
ATOM   2106  HG1 THR A 139     -11.497  -8.826  -8.720 0.430 0.225          
ATOM   2107  CG2 THR A 139     -13.819  -8.115 -10.888-0.270 2.060          
ATOM   2108 1HG2 THR A 139     -13.492  -8.695 -11.752 0.090 1.320          
ATOM   2109 2HG2 THR A 139     -14.573  -8.711 -10.372 0.090 1.320          
ATOM   2110 3HG2 THR A 139     -14.339  -7.231 -11.253 0.090 1.320          
ATOM   2111  C   THR A 139     -12.057  -5.886 -11.478 0.510 2.000          
ATOM   2112  O   THR A 139     -12.406  -5.941 -12.661-0.510 1.700          
ATOM   2113  N   ALA A 140     -12.143  -4.762 -10.764-0.470 1.850          
ATOM   2114  HN  ALA A 140     -11.923  -4.777  -9.767 0.310 0.225          
ATOM   2115  CA  ALA A 140     -12.630  -3.534 -11.377 0.070 2.275          
ATOM   2116  HA  ALA A 140     -13.589  -3.726 -11.863 0.090 1.320          
ATOM   2117  CB  ALA A 140     -12.850  -2.538 -10.172-0.270 2.060          
ATOM   2118  1HB ALA A 140     -13.265  -2.997  -9.283 0.090 1.320          
ATOM   2119  2HB ALA A 140     -11.902  -2.101  -9.858 0.090 1.320          
ATOM   2120  3HB ALA A 140     -13.498  -1.712 -10.467 0.090 1.320          
ATOM   2121  C   ALA A 140     -11.659  -2.974 -12.409 0.510 2.000          
ATOM   2122  O   ALA A 140     -12.029  -2.059 -13.155-0.510 1.700          
ATOM   2123  N   SER A 141     -10.438  -3.500 -12.474-0.470 1.850          
ATOM   2124  HN  SER A 141     -10.191  -4.244 -11.832 0.310 0.225          
ATOM   2125  CA  SER A 141      -9.443  -3.032 -13.425 0.070 2.275          
ATOM   2126  HA  SER A 141      -9.632  -1.989 -13.692 0.090 1.320          
ATOM   2127  CB  SER A 141      -7.948  -3.106 -12.875 0.050 2.175          
ATOM   2128  1HB SER A 141      -7.684  -4.141 -12.653 0.090 1.320          
ATOM   2129  2HB SER A 141      -7.240  -2.769 -13.634 0.090 1.320          
ATOM   2130  OG  SER A 141      -7.765  -2.337 -11.718-0.660 1.770          
ATOM   2131  HG1 SER A 141      -8.365  -2.690 -11.060 0.430 0.225          
ATOM   2132  C   SER A 141      -9.439  -3.823 -14.731 0.510 2.000          
ATOM   2133  O   SER A 141      -8.700  -3.463 -15.653-0.510 1.700          
ATOM   2134  N   VAL A 142     -10.257  -4.866 -14.846-0.470 1.850          
ATOM   2135  HN  VAL A 142     -10.793  -5.161 -14.038 0.310 0.225          
ATOM   2136  CA  VAL A 142     -10.265  -5.721 -16.028 0.070 2.275          
ATOM   2137  HA  VAL A 142      -9.610  -5.328 -16.809 0.090 1.320          
ATOM   2138  CB  VAL A 142      -9.850  -7.218 -15.756-0.090 2.275          
ATOM   2139  HB  VAL A 142      -9.847  -7.752 -16.707 0.090 1.320          
ATOM   2140  CG1 VAL A 142      -8.389  -7.127 -15.309-0.270 2.060          
ATOM   2141 1HG1 VAL A 142      -7.786  -6.458 -15.922 0.090 1.320          
ATOM   2142 2HG1 VAL A 142      -8.315  -6.766 -14.282 0.090 1.320          
ATOM   2143 3HG1 VAL A 142      -7.918  -8.110 -15.333 0.090 1.320          
ATOM   2144  CG2 VAL A 142     -10.830  -8.002 -14.810-0.270 2.060          
ATOM   2145 1HG2 VAL A 142     -10.498  -9.033 -14.686 0.090 1.320          
ATOM   2146 2HG2 VAL A 142     -10.847  -7.556 -13.819 0.090 1.320          
ATOM   2147 3HG2 VAL A 142     -11.854  -8.045 -15.181 0.090 1.320          
ATOM   2148  C   VAL A 142     -11.624  -5.803 -16.695 0.510 2.000          
ATOM   2149  O   VAL A 142     -11.718  -6.360 -17.800-0.510 1.700          
ATOM   2150  N   VAL A 143     -12.659  -5.279 -16.089-0.470 1.850          
ATOM   2151  HN  VAL A 143     -12.533  -4.843 -15.189 0.310 0.225          
ATOM   2152  CA  VAL A 143     -14.017  -5.415 -16.597 0.070 2.275          
ATOM   2153  HA  VAL A 143     -14.055  -6.349 -17.165 0.090 1.320          
ATOM   2154  CB  VAL A 143     -15.073  -5.632 -15.446-0.090 2.275          
ATOM   2155  HB  VAL A 143     -14.725  -6.412 -14.765 0.090 1.320          
ATOM   2156  CG1 VAL A 143     -15.227  -4.287 -14.687-0.270 2.060          
ATOM   2157 1HG1 VAL A 143     -15.629  -3.502 -15.326 0.090 1.320          
ATOM   2158 2HG1 VAL A 143     -15.940  -4.392 -13.875 0.090 1.320          
ATOM   2159 3HG1 VAL A 143     -14.287  -3.941 -14.259 0.090 1.320          
ATOM   2160  CG2 VAL A 143     -16.407  -6.032 -16.027-0.270 2.060          
ATOM   2161 1HG2 VAL A 143     -16.866  -5.248 -16.632 0.090 1.320          
ATOM   2162 2HG2 VAL A 143     -16.333  -6.928 -16.645 0.090 1.320          
ATOM   2163 3HG2 VAL A 143     -17.124  -6.265 -15.239 0.090 1.320          
ATOM   2164  C   VAL A 143     -14.301  -4.297 -17.593 0.510 2.000          
ATOM   2165  O   VAL A 143     -13.859  -3.154 -17.418-0.510 1.700          
ATOM   2166  N   LEU A 144     -15.009  -4.649 -18.674-0.470 1.850          
ATOM   2167  HN  LEU A 144     -15.432  -5.564 -18.719 0.310 0.225          
ATOM   2168  CA  LEU A 144     -15.306  -3.694 -19.740 0.070 2.275          
ATOM   2169  HA  LEU A 144     -14.414  -3.175 -20.091 0.090 1.320          
ATOM   2170  CB  LEU A 144     -15.964  -4.555 -20.839-0.180 2.175          
ATOM   2171  1HB LEU A 144     -15.331  -5.419 -21.038 0.090 1.320          
ATOM   2172  2HB LEU A 144     -16.912  -4.988 -20.505 0.090 1.320          
ATOM   2173  CG  LEU A 144     -16.191  -3.864 -22.194-0.090 2.275          
ATOM   2174  HG  LEU A 144     -16.858  -3.010 -22.049 0.090 1.320          
ATOM   2175  CD1 LEU A 144     -14.904  -3.328 -22.918-0.270 2.060          
ATOM   2176 1HD1 LEU A 144     -14.169  -4.113 -23.070 0.090 1.320          
ATOM   2177 2HD1 LEU A 144     -15.164  -2.919 -23.898 0.090 1.320          
ATOM   2178 3HD1 LEU A 144     -14.463  -2.513 -22.347 0.090 1.320          
ATOM   2179  CD2 LEU A 144     -17.001  -4.887 -23.092-0.270 2.060          
ATOM   2180 1HD2 LEU A 144     -17.336  -4.406 -24.011 0.090 1.320          
ATOM   2181 2HD2 LEU A 144     -16.414  -5.761 -23.373 0.090 1.320          
ATOM   2182 3HD2 LEU A 144     -17.909  -5.234 -22.594 0.090 1.320          
ATOM   2183  C   LEU A 144     -16.405  -2.717 -19.334 0.510 2.000          
ATOM   2184  O   LEU A 144     -16.276  -1.504 -19.541-0.510 1.700          
ATOM   2185  N   ASP A 145     -17.495  -3.225 -18.771-0.470 1.850          
ATOM   2186  HN  ASP A 145     -17.650  -4.224 -18.777 0.310 0.225          
ATOM   2187  CA  ASP A 145     -18.680  -2.417 -18.489 0.070 2.275          
ATOM   2188  HA  ASP A 145     -19.039  -2.004 -19.435 0.090 1.320          
ATOM   2189  CB  ASP A 145     -19.750  -3.324 -17.907-0.280 2.175          
ATOM   2190  1HB ASP A 145     -19.363  -4.013 -17.158 0.090 1.320          
ATOM   2191  2HB ASP A 145     -20.558  -2.757 -17.447 0.090 1.320          
ATOM   2192  CG  ASP A 145     -20.368  -4.088 -19.061 0.620 2.000          
ATOM   2193  OD1 ASP A 145     -21.217  -3.568 -19.778-0.760 1.700          
ATOM   2194  OD2 ASP A 145     -19.970  -5.292 -19.188-0.760 1.700          
ATOM   2195  C   ASP A 145     -18.374  -1.298 -17.494 0.510 2.000          
ATOM   2196  O   ASP A 145     -17.945  -1.589 -16.368-0.510 1.700          
ATOM   2197  N   PRO A 146     -18.582  -0.023 -17.851-0.290 1.850          
ATOM   2198  CD  PRO A 146     -18.874   0.513 -19.129 0.000 2.175          
ATOM   2199  1HD PRO A 146     -18.265   0.079 -19.925 0.090 1.320          
ATOM   2200  2HD PRO A 146     -19.921   0.325 -19.378 0.090 1.320          
ATOM   2201  CA  PRO A 146     -18.380   1.046 -16.854 0.020 2.275          
ATOM   2202  HA  PRO A 146     -17.330   1.094 -16.559 0.090 1.320          
ATOM   2203  CB  PRO A 146     -18.844   2.362 -17.559-0.180 2.175          
ATOM   2204  1HB PRO A 146     -18.287   3.237 -17.221 0.090 1.320          
ATOM   2205  2HB PRO A 146     -19.908   2.571 -17.421 0.090 1.320          
ATOM   2206  CG  PRO A 146     -18.593   2.037 -19.003-0.180 2.175          
ATOM   2207  1HG PRO A 146     -17.547   2.230 -19.250 0.090 1.320          
ATOM   2208  2HG PRO A 146     -19.198   2.630 -19.691 0.090 1.320          
ATOM   2209  C   PRO A 146     -19.288   0.916 -15.644 0.510 2.000          
ATOM   2210  O   PRO A 146     -18.928   1.390 -14.559-0.510 1.700          
ATOM   2211  N   LEU A 147     -20.457   0.285 -15.795-0.470 1.850          
ATOM   2212  HN  LEU A 147     -20.719  -0.048 -16.712 0.310 0.225          
ATOM   2213  CA  LEU A 147     -21.322   0.024 -14.648 0.070 2.275          
ATOM   2214  HA  LEU A 147     -21.484   0.973 -14.132 0.090 1.320          
ATOM   2215  CB  LEU A 147     -22.709  -0.511 -15.070-0.180 2.175          
ATOM   2216  1HB LEU A 147     -22.527  -1.502 -15.492 0.090 1.320          
ATOM   2217  2HB LEU A 147     -23.273  -0.722 -14.159 0.090 1.320          
ATOM   2218  CG  LEU A 147     -23.661   0.207 -16.068-0.090 2.275          
ATOM   2219  HG  LEU A 147     -23.100   0.579 -16.928 0.090 1.320          
ATOM   2220  CD1 LEU A 147     -24.742  -0.741 -16.553-0.270 2.060          
ATOM   2221 1HD1 LEU A 147     -24.316  -1.577 -17.112 0.090 1.320          
ATOM   2222 2HD1 LEU A 147     -25.327  -1.156 -15.731 0.090 1.320          
ATOM   2223 3HD1 LEU A 147     -25.434  -0.237 -17.229 0.090 1.320          
ATOM   2224  CD2 LEU A 147     -24.321   1.393 -15.299-0.270 2.060          
ATOM   2225 1HD2 LEU A 147     -24.899   1.055 -14.438 0.090 1.320          
ATOM   2226 2HD2 LEU A 147     -23.573   2.102 -14.943 0.090 1.320          
ATOM   2227 3HD2 LEU A 147     -24.999   1.947 -15.950 0.090 1.320          
ATOM   2228  C   LEU A 147     -20.647  -0.911 -13.652 0.510 2.000          
ATOM   2229  O   LEU A 147     -20.666  -0.669 -12.439-0.510 1.700          
ATOM   2230  N   HIP A 148     -20.051  -1.995 -14.150-0.470 1.850          
ATOM   2231  HN  HIP A 148     -20.001  -2.131 -15.152 0.310 0.225          
ATOM   2232  CA  HIP A 148     -19.412  -2.955 -13.261 0.070 2.275          
ATOM   2233  HA  HIP A 148     -20.078  -3.134 -12.415 0.090 1.320          
ATOM   2234  CB  HIP A 148     -19.192  -4.321 -13.939-0.082 2.175          
ATOM   2235  1HB HIP A 148     -18.498  -4.204 -14.774 0.090 1.320          
ATOM   2236  2HB HIP A 148     -18.732  -5.005 -13.235 0.090 1.320          
ATOM   2237  CD2 HIP A 148     -21.732  -4.878 -14.054 0.022 1.800          
ATOM   2238  HD2 HIP A 148     -22.247  -4.266 -13.328 0.093 0.900          
ATOM   2239  CG  HIP A 148     -20.426  -4.967 -14.433 0.151 1.800          
ATOM   2240  NE2 HIP A 148     -22.384  -5.773 -14.840-0.448 1.850          
ATOM   2241  HE2 HIP A 148     -23.382  -5.924 -14.878 0.240 0.225          
ATOM   2242  ND1 HIP A 148     -20.238  -5.962 -15.384-0.611 1.850          
ATOM   2243  HD1 HIP A 148     -19.388  -6.227 -15.860 0.087 0.225          
ATOM   2244  CE1 HIP A 148     -21.470  -6.410 -15.620 0.251 1.800          
ATOM   2245  HE1 HIP A 148     -21.712  -7.139 -16.384 0.131 0.700          
ATOM   2246  C   HIP A 148     -18.111  -2.415 -12.679 0.510 2.000          
ATOM   2247  O   HIP A 148     -17.726  -2.804 -11.571-0.510 1.700          
ATOM   2248  N   VAL A 149     -17.415  -1.533 -13.401-0.470 1.850          
ATOM   2249  HN  VAL A 149     -17.711  -1.301 -14.345 0.310 0.225          
ATOM   2250  CA  VAL A 149     -16.216  -0.917 -12.837 0.070 2.275          
ATOM   2251  HA  VAL A 149     -15.540  -1.718 -12.526 0.090 1.320          
ATOM   2252  CB  VAL A 149     -15.506  -0.051 -13.871-0.090 2.275          
ATOM   2253  HB  VAL A 149     -16.171   0.724 -14.260 0.090 1.320          
ATOM   2254  CG1 VAL A 149     -14.310   0.601 -13.117-0.270 2.060          
ATOM   2255 1HG1 VAL A 149     -13.624   1.091 -13.810 0.090 1.320          
ATOM   2256 2HG1 VAL A 149     -14.603   1.386 -12.418 0.090 1.320          
ATOM   2257 3HG1 VAL A 149     -13.735  -0.152 -12.581 0.090 1.320          
ATOM   2258  CG2 VAL A 149     -14.858  -0.813 -15.016-0.270 2.060          
ATOM   2259 1HG2 VAL A 149     -14.159  -1.570 -14.662 0.090 1.320          
ATOM   2260 2HG2 VAL A 149     -15.603  -1.307 -15.635 0.090 1.320          
ATOM   2261 3HG2 VAL A 149     -14.317  -0.137 -15.677 0.090 1.320          
ATOM   2262  C   VAL A 149     -16.567  -0.116 -11.590 0.510 2.000          
ATOM   2263  O   VAL A 149     -15.865  -0.188 -10.574-0.510 1.700          
ATOM   2264  N   TRP A 150     -17.665   0.647 -11.638-0.470 1.850          
ATOM   2265  HN  TRP A 150     -18.189   0.720 -12.504 0.310 0.225          
ATOM   2266  CA  TRP A 150     -18.107   1.386 -10.458 0.070 2.275          
ATOM   2267  HA  TRP A 150     -17.245   1.926 -10.063 0.090 1.320          
ATOM   2268  CB  TRP A 150     -19.197   2.452 -10.812-0.180 2.175          
ATOM   2269  1HB TRP A 150     -19.888   2.060 -11.560 0.090 1.320          
ATOM   2270  2HB TRP A 150     -19.804   2.675  -9.933 0.090 1.320          
ATOM   2271  CG  TRP A 150     -18.600   3.865 -11.328-0.030 1.992          
ATOM   2272  CD1 TRP A 150     -18.667   4.529 -12.497 0.035 1.992          
ATOM   2273  HD1 TRP A 150     -19.198   4.172 -13.369 0.115 1.358          
ATOM   2274  NE1 TRP A 150     -17.812   5.648 -12.435-0.610 1.850          
ATOM   2275  HE1 TRP A 150     -17.661   6.285 -13.204 0.380 0.225          
ATOM   2276  CE2 TRP A 150     -17.440   5.794 -11.194 0.130 1.800          
ATOM   2277  CD2 TRP A 150     -17.779   4.667 -10.466-0.020 1.800          
ATOM   2278  CE3 TRP A 150     -17.548   4.624  -9.063-0.115 1.992          
ATOM   2279  HE3 TRP A 150     -17.890   3.789  -8.469 0.115 1.358          
ATOM   2280  CZ3 TRP A 150     -16.900   5.731  -8.461-0.115 1.992          
ATOM   2281  HZ3 TRP A 150     -16.712   5.714  -7.397 0.115 1.358          
ATOM   2282  CZ2 TRP A 150     -16.801   6.855 -10.585-0.115 1.992          
ATOM   2283  HZ2 TRP A 150     -16.525   7.721 -11.168 0.115 1.358          
ATOM   2284  CH2 TRP A 150     -16.498   6.823  -9.194-0.115 1.992          
ATOM   2285  HH2 TRP A 150     -15.997   7.655  -8.721 0.115 1.358          
ATOM   2286  C   TRP A 150     -18.546   0.446  -9.346 0.510 2.000          
ATOM   2287  O   TRP A 150     -18.229   0.676  -8.173-0.510 1.700          
ATOM   2288  N   LEU A 151     -19.271  -0.618  -9.691-0.470 1.850          
ATOM   2289  HN  LEU A 151     -19.555  -0.728 -10.659 0.310 0.225          
ATOM   2290  CA  LEU A 151     -19.752  -1.538  -8.671 0.070 2.275          
ATOM   2291  HA  LEU A 151     -20.362  -0.977  -7.960 0.090 1.320          
ATOM   2292  CB  LEU A 151     -20.648  -2.590  -9.378-0.180 2.175          
ATOM   2293  1HB LEU A 151     -21.389  -2.077  -9.994 0.090 1.320          
ATOM   2294  2HB LEU A 151     -20.024  -3.140 -10.082 0.090 1.320          
ATOM   2295  CG  LEU A 151     -21.423  -3.680  -8.463-0.090 2.275          
ATOM   2296  HG  LEU A 151     -20.689  -4.044  -7.747 0.090 1.320          
ATOM   2297  CD1 LEU A 151     -22.561  -3.095  -7.637-0.270 2.060          
ATOM   2298 1HD1 LEU A 151     -22.213  -2.288  -6.992 0.090 1.320          
ATOM   2299 2HD1 LEU A 151     -23.348  -2.693  -8.276 0.090 1.320          
ATOM   2300 3HD1 LEU A 151     -23.012  -3.852  -6.995 0.090 1.320          
ATOM   2301  CD2 LEU A 151     -21.836  -4.957  -9.298-0.270 2.060          
ATOM   2302 1HD2 LEU A 151     -22.284  -5.720  -8.661 0.090 1.320          
ATOM   2303 2HD2 LEU A 151     -22.562  -4.707 -10.073 0.090 1.320          
ATOM   2304 3HD2 LEU A 151     -20.972  -5.410  -9.787 0.090 1.320          
ATOM   2305  C   LEU A 151     -18.587  -2.157  -7.912 0.510 2.000          
ATOM   2306  O   LEU A 151     -18.490  -2.033  -6.685-0.510 1.700          
ATOM   2307  N   TYR A 152     -17.667  -2.795  -8.637-0.470 1.850          
ATOM   2308  HN  TYR A 152     -17.760  -2.835  -9.650 0.310 0.225          
ATOM   2309  CA  TYR A 152     -16.523  -3.430  -7.993 0.070 2.275          
ATOM   2310  HA  TYR A 152     -16.889  -4.119  -7.232 0.090 1.320          
ATOM   2311  CB  TYR A 152     -15.621  -4.166  -9.010-0.180 2.175          
ATOM   2312  1HB TYR A 152     -15.304  -3.454  -9.770 0.090 1.320          
ATOM   2313  2HB TYR A 152     -14.728  -4.560  -8.523 0.090 1.320          
ATOM   2314  CG  TYR A 152     -16.278  -5.273  -9.731 0.000 1.992          
ATOM   2315  CD1 TYR A 152     -16.854  -6.233  -8.969-0.115 1.992          
ATOM   2316  HD1 TYR A 152     -16.794  -6.181  -7.893 0.115 1.358          
ATOM   2317  CE1 TYR A 152     -17.457  -7.391  -9.507-0.115 1.992          
ATOM   2318  HE1 TYR A 152     -17.885  -8.146  -8.864 0.115 1.358          
ATOM   2319  CZ  TYR A 152     -17.580  -7.482 -10.926 0.110 1.992          
ATOM   2320  OH  TYR A 152     -18.467  -8.554 -11.394-0.540 1.770          
ATOM   2321  HH  TYR A 152     -18.685  -8.506 -12.314 0.430 0.225          
ATOM   2322  CD2 TYR A 152     -16.433  -5.383 -11.146-0.115 1.992          
ATOM   2323  HD2 TYR A 152     -16.016  -4.614 -11.773 0.115 1.358          
ATOM   2324  CE2 TYR A 152     -17.104  -6.452 -11.714-0.115 1.992          
ATOM   2325  HE2 TYR A 152     -17.219  -6.501 -12.786 0.115 1.358          
ATOM   2326  C   TYR A 152     -15.663  -2.406  -7.270 0.510 2.000          
ATOM   2327  O   TYR A 152     -15.137  -2.680  -6.185-0.510 1.700          
ATOM   2328  N   CYS A 153     -15.514  -1.215  -7.852-0.470 1.850          
ATOM   2329  HN  CYS A 153     -15.932  -1.021  -8.758 0.310 0.225          
ATOM   2330  CA  CYS A 153     -14.809  -0.152  -7.150 0.070 2.275          
ATOM   2331  HA  CYS A 153     -13.831  -0.536  -6.852 0.090 1.320          
ATOM   2332  CB  CYS A 153     -14.565   1.053  -8.092-0.110 2.175          
ATOM   2333  1HB CYS A 153     -14.066   0.724  -9.004 0.090 1.320          
ATOM   2334  2HB CYS A 153     -15.512   1.504  -8.391 0.090 1.320          
ATOM   2335  SG  CYS A 153     -13.547   2.310  -7.358-0.230 2.000          
ATOM   2336  HG1 CYS A 153     -13.696   3.214  -8.333 0.160 0.450          
ATOM   2337  C   CYS A 153     -15.553   0.235  -5.881 0.510 2.000          
ATOM   2338  O   CYS A 153     -14.942   0.447  -4.827-0.510 1.700          
ATOM   2339  N   PHE A 154     -16.880   0.300  -5.964-0.470 1.850          
ATOM   2340  HN  PHE A 154     -17.346   0.199  -6.868 0.310 0.225          
ATOM   2341  CA  PHE A 154     -17.692   0.645  -4.802 0.070 2.275          
ATOM   2342  HA  PHE A 154     -17.271   1.557  -4.373 0.090 1.320          
ATOM   2343  CB  PHE A 154     -19.190   0.940  -5.219-0.180 2.175          
ATOM   2344  1HB PHE A 154     -19.233   1.558  -6.114 0.090 1.320          
ATOM   2345  2HB PHE A 154     -19.735   0.023  -5.445 0.090 1.320          
ATOM   2346  CG  PHE A 154     -19.872   1.696  -4.112 0.000 1.992          
ATOM   2347  CD1 PHE A 154     -20.547   1.050  -3.036-0.115 1.992          
ATOM   2348  HD1 PHE A 154     -20.623  -0.028  -3.015 0.115 1.358          
ATOM   2349  CE1 PHE A 154     -21.189   1.782  -2.106-0.115 1.992          
ATOM   2350  HE1 PHE A 154     -21.787   1.318  -1.338 0.115 1.358          
ATOM   2351  CZ  PHE A 154     -21.058   3.145  -2.151-0.115 1.992          
ATOM   2352  HZ  PHE A 154     -21.565   3.724  -1.393 0.115 1.358          
ATOM   2353  CD2 PHE A 154     -19.680   3.109  -4.098-0.115 1.992          
ATOM   2354  HD2 PHE A 154     -19.107   3.610  -4.865 0.115 1.358          
ATOM   2355  CE2 PHE A 154     -20.302   3.835  -3.088-0.115 1.992          
ATOM   2356  HE2 PHE A 154     -20.221   4.912  -3.052 0.115 1.358          
ATOM   2357  C   PHE A 154     -17.630  -0.440  -3.735 0.510 2.000          
ATOM   2358  O   PHE A 154     -17.496  -0.143  -2.541-0.510 1.700          
ATOM   2359  N   ILE A 155     -17.763  -1.705  -4.143-0.470 1.850          
ATOM   2360  HN  ILE A 155     -17.958  -1.885  -5.132 0.310 0.225          
ATOM   2361  CA  ILE A 155     -17.657  -2.806  -3.192 0.070 2.275          
ATOM   2362  HA  ILE A 155     -18.392  -2.649  -2.400 0.090 1.320          
ATOM   2363  CB  ILE A 155     -17.991  -4.130  -3.912-0.090 2.275          
ATOM   2364  HB  ILE A 155     -17.367  -4.146  -4.808 0.090 1.320          
ATOM   2365  CG2 ILE A 155     -17.568  -5.323  -3.115-0.270 2.060          
ATOM   2366 1HG2 ILE A 155     -17.798  -6.255  -3.629 0.090 1.320          
ATOM   2367 2HG2 ILE A 155     -16.498  -5.358  -2.925 0.090 1.320          
ATOM   2368 3HG2 ILE A 155     -18.081  -5.350  -2.153 0.090 1.320          
ATOM   2369  CG1 ILE A 155     -19.488  -4.227  -4.407-0.180 2.175          
ATOM   2370 1HG1 ILE A 155     -20.152  -4.449  -3.571 0.090 1.320          
ATOM   2371 2HG1 ILE A 155     -19.824  -3.271  -4.810 0.090 1.320          
ATOM   2372  CD1 ILE A 155     -19.630  -5.303  -5.515-0.270 2.060          
ATOM   2373  HD1 ILE A 155     -20.662  -5.355  -5.864 0.090 1.320          
ATOM   2374  HD2 ILE A 155     -19.002  -5.077  -6.377 0.090 1.320          
ATOM   2375  HD3 ILE A 155     -19.372  -6.302  -5.165 0.090 1.320          
ATOM   2376  C   ILE A 155     -16.288  -2.796  -2.532 0.510 2.000          
ATOM   2377  O   ILE A 155     -16.165  -2.952  -1.310-0.510 1.700          
ATOM   2378  N   SER A 156     -15.241  -2.587  -3.327-0.470 1.850          
ATOM   2379  HN  SER A 156     -15.378  -2.472  -4.330 0.310 0.225          
ATOM   2380  CA  SER A 156     -13.899  -2.534  -2.769 0.070 2.275          
ATOM   2381  HA  SER A 156     -13.683  -3.474  -2.258 0.090 1.320          
ATOM   2382  CB  SER A 156     -12.868  -2.297  -3.899 0.050 2.175          
ATOM   2383  1HB SER A 156     -12.847  -3.126  -4.605 0.090 1.320          
ATOM   2384  2HB SER A 156     -13.139  -1.416  -4.482 0.090 1.320          
ATOM   2385  OG  SER A 156     -11.568  -2.087  -3.367-0.660 1.770          
ATOM   2386  HG1 SER A 156     -11.062  -2.897  -3.450 0.430 0.225          
ATOM   2387  C   SER A 156     -13.776  -1.392  -1.774 0.510 2.000          
ATOM   2388  O   SER A 156     -13.226  -1.570  -0.680-0.510 1.700          
ATOM   2389  N   SER A 157     -14.355  -0.234  -2.110-0.470 1.850          
ATOM   2390  HN  SER A 157     -14.772  -0.123  -3.033 0.310 0.225          
ATOM   2391  CA  SER A 157     -14.291   0.920  -1.223 0.070 2.275          
ATOM   2392  HA  SER A 157     -13.235   1.126  -1.046 0.090 1.320          
ATOM   2393  CB  SER A 157     -14.936   2.228  -1.842 0.050 2.175          
ATOM   2394  1HB SER A 157     -14.507   2.431  -2.825 0.090 1.320          
ATOM   2395  2HB SER A 157     -16.011   2.101  -1.989 0.090 1.320          
ATOM   2396  OG  SER A 157     -14.696   3.329  -1.010-0.660 1.770          
ATOM   2397  HG1 SER A 157     -15.110   3.179  -0.170 0.430 0.225          
ATOM   2398  C   SER A 157     -14.934   0.612   0.119 0.510 2.000          
ATOM   2399  O   SER A 157     -14.462   1.079   1.161-0.510 1.700          
ATOM   2400  N   ILE A 158     -16.001  -0.189   0.117-0.470 1.850          
ATOM   2401  HN  ILE A 158     -16.376  -0.536  -0.761 0.310 0.225          
ATOM   2402  CA  ILE A 158     -16.651  -0.543   1.375 0.070 2.275          
ATOM   2403  HA  ILE A 158     -16.861   0.399   1.889 0.090 1.320          
ATOM   2404  CB  ILE A 158     -17.921  -1.327   1.280-0.090 2.275          
ATOM   2405  HB  ILE A 158     -17.801  -2.279   0.757 0.090 1.320          
ATOM   2406  CG2 ILE A 158     -18.430  -1.493   2.751-0.270 2.060          
ATOM   2407 1HG2 ILE A 158     -19.466  -1.829   2.767 0.090 1.320          
ATOM   2408 2HG2 ILE A 158     -17.890  -2.260   3.309 0.090 1.320          
ATOM   2409 3HG2 ILE A 158     -18.395  -0.566   3.326 0.090 1.320          
ATOM   2410  CG1 ILE A 158     -18.951  -0.395   0.587-0.180 2.175          
ATOM   2411 1HG1 ILE A 158     -19.199   0.454   1.227 0.090 1.320          
ATOM   2412 2HG1 ILE A 158     -18.526   0.053  -0.310 0.090 1.320          
ATOM   2413  CD1 ILE A 158     -20.248  -1.094   0.146-0.270 2.060          
ATOM   2414  HD1 ILE A 158     -20.791  -1.527   0.984 0.090 1.320          
ATOM   2415  HD2 ILE A 158     -20.923  -0.399  -0.344 0.090 1.320          
ATOM   2416  HD3 ILE A 158     -20.036  -1.895  -0.563 0.090 1.320          
ATOM   2417  C   ILE A 158     -15.688  -1.312   2.271 0.510 2.000          
ATOM   2418  O   ILE A 158     -15.478  -0.960   3.439-0.510 1.700          
ATOM   2419  N   PHE A 159     -15.072  -2.368   1.736-0.470 1.850          
ATOM   2420  HN  PHE A 159     -15.260  -2.619   0.771 0.310 0.225          
ATOM   2421  CA  PHE A 159     -14.136  -3.134   2.548 0.070 2.275          
ATOM   2422  HA  PHE A 159     -14.630  -3.421   3.479 0.090 1.320          
ATOM   2423  CB  PHE A 159     -13.644  -4.416   1.818-0.180 2.175          
ATOM   2424  1HB PHE A 159     -13.249  -4.162   0.833 0.090 1.320          
ATOM   2425  2HB PHE A 159     -12.811  -4.873   2.354 0.090 1.320          
ATOM   2426  CG  PHE A 159     -14.706  -5.420   1.701 0.000 1.992          
ATOM   2427  CD1 PHE A 159     -15.224  -6.076   2.864-0.115 1.992          
ATOM   2428  HD1 PHE A 159     -14.786  -5.921   3.839 0.115 1.358          
ATOM   2429  CE1 PHE A 159     -16.216  -6.957   2.688-0.115 1.992          
ATOM   2430  HE1 PHE A 159     -16.577  -7.490   3.556 0.115 1.358          
ATOM   2431  CZ  PHE A 159     -16.922  -7.136   1.465-0.115 1.992          
ATOM   2432  HZ  PHE A 159     -17.765  -7.808   1.385 0.115 1.358          
ATOM   2433  CD2 PHE A 159     -15.331  -5.629   0.469-0.115 1.992          
ATOM   2434  HD2 PHE A 159     -14.980  -5.108  -0.410 0.115 1.358          
ATOM   2435  CE2 PHE A 159     -16.371  -6.503   0.335-0.115 1.992          
ATOM   2436  HE2 PHE A 159     -16.822  -6.653  -0.634 0.115 1.358          
ATOM   2437  C   PHE A 159     -12.928  -2.302   2.927 0.510 2.000          
ATOM   2438  O   PHE A 159     -12.407  -2.450   4.036-0.510 1.700          
ATOM   2439  N   PHE A 160     -12.488  -1.408   2.041-0.470 1.850          
ATOM   2440  HN  PHE A 160     -12.924  -1.357   1.121 0.310 0.225          
ATOM   2441  CA  PHE A 160     -11.395  -0.507   2.390 0.070 2.275          
ATOM   2442  HA  PHE A 160     -10.541  -1.105   2.707 0.090 1.320          
ATOM   2443  CB  PHE A 160     -10.980   0.419   1.219-0.180 2.175          
ATOM   2444  1HB PHE A 160     -10.699  -0.194   0.376 0.090 1.320          
ATOM   2445  2HB PHE A 160     -11.835   1.001   0.876 0.090 1.320          
ATOM   2446  CG  PHE A 160      -9.827   1.366   1.505 0.000 1.992          
ATOM   2447  CD1 PHE A 160      -8.584   0.897   1.991-0.115 1.992          
ATOM   2448  HD1 PHE A 160      -8.456  -0.160   2.171 0.115 1.358          
ATOM   2449  CE1 PHE A 160      -7.443   1.782   2.204-0.115 1.992          
ATOM   2450  HE1 PHE A 160      -6.512   1.411   2.566 0.115 1.358          
ATOM   2451  CZ  PHE A 160      -7.662   3.164   2.020-0.115 1.992          
ATOM   2452  HZ  PHE A 160      -6.862   3.863   2.213 0.115 1.358          
ATOM   2453  CD2 PHE A 160      -9.980   2.769   1.257-0.115 1.992          
ATOM   2454  HD2 PHE A 160     -10.909   3.178   0.883 0.115 1.358          
ATOM   2455  CE2 PHE A 160      -8.893   3.621   1.595-0.115 1.992          
ATOM   2456  HE2 PHE A 160      -9.022   4.685   1.456 0.115 1.358          
ATOM   2457  C   PHE A 160     -11.790   0.438   3.522 0.510 2.000          
ATOM   2458  O   PHE A 160     -11.041   0.613   4.489-0.510 1.700          
ATOM   2459  N   ILE A 161     -12.964   1.062   3.422-0.470 1.850          
ATOM   2460  HN  ILE A 161     -13.558   0.931   2.601 0.310 0.225          
ATOM   2461  CA  ILE A 161     -13.408   1.938   4.501 0.070 2.275          
ATOM   2462  HA  ILE A 161     -12.687   2.748   4.624 0.090 1.320          
ATOM   2463  CB  ILE A 161     -14.798   2.511   4.227-0.090 2.275          
ATOM   2464  HB  ILE A 161     -15.468   1.693   3.952 0.090 1.320          
ATOM   2465  CG2 ILE A 161     -15.421   3.280   5.463-0.270 2.060          
ATOM   2466 1HG2 ILE A 161     -16.401   3.698   5.244 0.090 1.320          
ATOM   2467 2HG2 ILE A 161     -15.596   2.633   6.323 0.090 1.320          
ATOM   2468 3HG2 ILE A 161     -14.779   4.097   5.793 0.090 1.320          
ATOM   2469  CG1 ILE A 161     -14.731   3.508   3.089-0.180 2.175          
ATOM   2470 1HG1 ILE A 161     -14.185   4.397   3.409 0.090 1.320          
ATOM   2471 2HG1 ILE A 161     -14.143   3.135   2.255 0.090 1.320          
ATOM   2472  CD1 ILE A 161     -16.078   3.923   2.596-0.270 2.060          
ATOM   2473  HD1 ILE A 161     -15.980   4.506   1.679 0.090 1.320          
ATOM   2474  HD2 ILE A 161     -16.703   3.060   2.360 0.090 1.320          
ATOM   2475  HD3 ILE A 161     -16.619   4.557   3.296 0.090 1.320          
ATOM   2476  C   ILE A 161     -13.486   1.172   5.812 0.510 2.000          
ATOM   2477  O   ILE A 161     -13.051   1.666   6.860-0.510 1.700          
ATOM   2478  N   PHE A 162     -13.993  -0.062   5.773-0.470 1.850          
ATOM   2479  HN  PHE A 162     -14.360  -0.426   4.895 0.310 0.225          
ATOM   2480  CA  PHE A 162     -14.110  -0.828   7.008 0.070 2.275          
ATOM   2481  HA  PHE A 162     -14.673  -0.190   7.691 0.090 1.320          
ATOM   2482  CB  PHE A 162     -14.944  -2.090   6.810-0.180 2.175          
ATOM   2483  1HB PHE A 162     -15.913  -1.821   6.387 0.090 1.320          
ATOM   2484  2HB PHE A 162     -14.461  -2.719   6.060 0.090 1.320          
ATOM   2485  CG  PHE A 162     -15.219  -2.967   8.073 0.000 1.992          
ATOM   2486  CD1 PHE A 162     -15.324  -2.396   9.329-0.115 1.992          
ATOM   2487  HD1 PHE A 162     -15.356  -1.323   9.442 0.115 1.358          
ATOM   2488  CE1 PHE A 162     -15.429  -3.193  10.501-0.115 1.992          
ATOM   2489  HE1 PHE A 162     -15.546  -2.734  11.472 0.115 1.358          
ATOM   2490  CZ  PHE A 162     -15.319  -4.557  10.376-0.115 1.992          
ATOM   2491  HZ  PHE A 162     -15.365  -5.169  11.264 0.115 1.358          
ATOM   2492  CD2 PHE A 162     -15.111  -4.413   8.038-0.115 1.992          
ATOM   2493  HD2 PHE A 162     -14.961  -4.904   7.087 0.115 1.358          
ATOM   2494  CE2 PHE A 162     -15.145  -5.179   9.167-0.115 1.992          
ATOM   2495  HE2 PHE A 162     -15.050  -6.254   9.106 0.115 1.358          
ATOM   2496  C   PHE A 162     -12.743  -1.036   7.654 0.510 2.000          
ATOM   2497  O   PHE A 162     -12.554  -0.733   8.838-0.510 1.700          
ATOM   2498  N   GLU A 163     -11.764  -1.526   6.884-0.470 1.850          
ATOM   2499  HN  GLU A 163     -11.949  -1.731   5.905 0.310 0.225          
ATOM   2500  CA  GLU A 163     -10.435  -1.728   7.455 0.070 2.275          
ATOM   2501  HA  GLU A 163     -10.570  -2.325   8.360 0.090 1.320          
ATOM   2502  CB  GLU A 163      -9.501  -2.481   6.545-0.180 2.175          
ATOM   2503  1HB GLU A 163      -8.769  -3.014   7.153 0.090 1.320          
ATOM   2504  2HB GLU A 163     -10.063  -3.270   6.041 0.090 1.320          
ATOM   2505  CG  GLU A 163      -8.711  -1.657   5.513-0.210 2.175          
ATOM   2506  1HG GLU A 163      -9.342  -0.916   5.042 0.090 1.320          
ATOM   2507  2HG GLU A 163      -7.889  -1.118   5.988 0.090 1.320          
ATOM   2508  CD  GLU A 163      -8.167  -2.491   4.359 0.750 2.000          
ATOM   2509  OE1 GLU A 163      -8.847  -3.028   3.525-0.360 1.700          
ATOM   2510  OE2 GLU A 163      -6.937  -2.018   3.993-0.360 1.700          
ATOM   2511  C   GLU A 163      -9.792  -0.409   7.864 0.510 2.000          
ATOM   2512  O   GLU A 163      -9.018  -0.371   8.825-0.510 1.700          
ATOM   2513  N   MET A 164     -10.089   0.679   7.151-0.470 1.850          
ATOM   2514  HN  MET A 164     -10.676   0.609   6.322 0.310 0.225          
ATOM   2515  CA  MET A 164      -9.575   1.976   7.573 0.070 2.275          
ATOM   2516  HA  MET A 164      -8.530   1.827   7.854 0.090 1.320          
ATOM   2517  CB  MET A 164      -9.486   2.944   6.391-0.180 2.175          
ATOM   2518  1HB MET A 164     -10.473   2.993   5.927 0.090 1.320          
ATOM   2519  2HB MET A 164      -9.321   3.946   6.787 0.090 1.320          
ATOM   2520  CG  MET A 164      -8.472   2.697   5.303-0.140 2.175          
ATOM   2521  1HG MET A 164      -8.622   1.693   4.905 0.090 1.320          
ATOM   2522  2HG MET A 164      -8.665   3.372   4.471 0.090 1.320          
ATOM   2523  SD  MET A 164      -6.776   2.822   5.802-0.090 2.000          
ATOM   2524  CE  MET A 164      -6.633   4.580   5.524-0.220 2.060          
ATOM   2525  1HE MET A 164      -7.502   5.123   5.887 0.090 1.320          
ATOM   2526  2HE MET A 164      -5.741   4.958   6.022 0.090 1.320          
ATOM   2527  3HE MET A 164      -6.534   4.780   4.458 0.090 1.320          
ATOM   2528  C   MET A 164     -10.220   2.424   8.873 0.510 2.000          
ATOM   2529  O   MET A 164      -9.543   2.962   9.756-0.510 1.700          
ATOM   2530  N   VAL A 165     -11.534   2.228   8.996-0.470 1.850          
ATOM   2531  HN  VAL A 165     -12.065   1.844   8.210 0.310 0.225          
ATOM   2532  CA  VAL A 165     -12.247   2.626  10.205 0.070 2.275          
ATOM   2533  HA  VAL A 165     -12.065   3.686  10.397 0.090 1.320          
ATOM   2534  CB  VAL A 165     -13.751   2.368   9.998-0.090 2.275          
ATOM   2535  HB  VAL A 165     -13.925   1.446   9.441 0.090 1.320          
ATOM   2536  CG1 VAL A 165     -14.511   2.294  11.359-0.270 2.060          
ATOM   2537 1HG1 VAL A 165     -14.298   1.375  11.907 0.090 1.320          
ATOM   2538 2HG1 VAL A 165     -14.278   3.140  12.007 0.090 1.320          
ATOM   2539 3HG1 VAL A 165     -15.590   2.299  11.198 0.090 1.320          
ATOM   2540  CG2 VAL A 165     -14.322   3.565   9.243-0.270 2.060          
ATOM   2541 1HG2 VAL A 165     -15.377   3.416   9.009 0.090 1.320          
ATOM   2542 2HG2 VAL A 165     -14.239   4.492   9.811 0.090 1.320          
ATOM   2543 3HG2 VAL A 165     -13.811   3.719   8.292 0.090 1.320          
ATOM   2544  C   VAL A 165     -11.712   1.866  11.410 0.510 2.000          
ATOM   2545  O   VAL A 165     -11.451   2.447  12.471-0.510 1.700          
ATOM   2546  N   VAL A 166     -11.534   0.553  11.266-0.470 1.850          
ATOM   2547  HN  VAL A 166     -11.787   0.104  10.388 0.310 0.225          
ATOM   2548  CA  VAL A 166     -11.012  -0.236  12.376 0.070 2.275          
ATOM   2549  HA  VAL A 166     -11.596   0.016  13.265 0.090 1.320          
ATOM   2550  CB  VAL A 166     -11.078  -1.698  12.169-0.090 2.275          
ATOM   2551  HB  VAL A 166     -10.554  -1.986  11.254 0.090 1.320          
ATOM   2552  CG1 VAL A 166     -10.503  -2.465  13.361-0.270 2.060          
ATOM   2553 1HG1 VAL A 166     -11.035  -2.209  14.274 0.090 1.320          
ATOM   2554 2HG1 VAL A 166     -10.623  -3.538  13.208 0.090 1.320          
ATOM   2555 3HG1 VAL A 166      -9.436  -2.311  13.527 0.090 1.320          
ATOM   2556  CG2 VAL A 166     -12.578  -1.965  12.030-0.270 2.060          
ATOM   2557 1HG2 VAL A 166     -13.027  -1.499  11.155 0.090 1.320          
ATOM   2558 2HG2 VAL A 166     -12.758  -3.034  11.913 0.090 1.320          
ATOM   2559 3HG2 VAL A 166     -13.145  -1.640  12.902 0.090 1.320          
ATOM   2560  C   VAL A 166      -9.585   0.187  12.701 0.510 2.000          
ATOM   2561  O   VAL A 166      -9.221   0.337  13.872-0.510 1.700          
ATOM   2562  N   ALA A 167      -8.764   0.418  11.671-0.470 1.850          
ATOM   2563  HN  ALA A 167      -9.074   0.247  10.718 0.310 0.225          
ATOM   2564  CA  ALA A 167      -7.398   0.881  11.908 0.070 2.275          
ATOM   2565  HA  ALA A 167      -6.892   0.162  12.556 0.090 1.320          
ATOM   2566  CB  ALA A 167      -6.683   0.896  10.555-0.270 2.060          
ATOM   2567  1HB ALA A 167      -5.671   1.291  10.652 0.090 1.320          
ATOM   2568  2HB ALA A 167      -6.603  -0.108  10.137 0.090 1.320          
ATOM   2569  3HB ALA A 167      -7.200   1.516   9.825 0.090 1.320          
ATOM   2570  C   ALA A 167      -7.389   2.229  12.619 0.510 2.000          
ATOM   2571  O   ALA A 167      -6.543   2.473  13.484-0.510 1.700          
ATOM   2572  N   PHE A 168      -8.325   3.118  12.269-0.470 1.850          
ATOM   2573  HN  PHE A 168      -8.957   2.895  11.504 0.310 0.225          
ATOM   2574  CA  PHE A 168      -8.420   4.399  12.964 0.070 2.275          
ATOM   2575  HA  PHE A 168      -7.436   4.866  12.880 0.090 1.320          
ATOM   2576  CB  PHE A 168      -9.463   5.362  12.245-0.180 2.175          
ATOM   2577  1HB PHE A 168      -9.333   5.331  11.163 0.090 1.320          
ATOM   2578  2HB PHE A 168     -10.485   5.033  12.439 0.090 1.320          
ATOM   2579  CG  PHE A 168      -9.284   6.778  12.736 0.000 1.992          
ATOM   2580  CD1 PHE A 168      -8.390   7.573  12.070-0.115 1.992          
ATOM   2581  HD1 PHE A 168      -7.868   7.134  11.231 0.115 1.358          
ATOM   2582  CE1 PHE A 168      -8.069   8.886  12.358-0.115 1.992          
ATOM   2583  HE1 PHE A 168      -7.357   9.447  11.770 0.115 1.358          
ATOM   2584  CZ  PHE A 168      -8.799   9.464  13.473-0.115 1.992          
ATOM   2585  HZ  PHE A 168      -8.632  10.499  13.732 0.115 1.358          
ATOM   2586  CD2 PHE A 168      -9.994   7.379  13.844-0.115 1.992          
ATOM   2587  HD2 PHE A 168     -10.721   6.797  14.393 0.115 1.358          
ATOM   2588  CE2 PHE A 168      -9.752   8.716  14.205-0.115 1.992          
ATOM   2589  HE2 PHE A 168     -10.301   9.166  15.020 0.115 1.358          
ATOM   2590  C   PHE A 168      -8.695   4.191  14.442 0.510 2.000          
ATOM   2591  O   PHE A 168      -8.034   4.796  15.294-0.510 1.700          
ATOM   2592  N   ALA A 169      -9.640   3.309  14.766-0.470 1.850          
ATOM   2593  HN  ALA A 169     -10.137   2.821  14.025 0.310 0.225          
ATOM   2594  CA  ALA A 169      -9.938   3.038  16.166 0.070 2.275          
ATOM   2595  HA  ALA A 169     -10.203   3.981  16.649 0.090 1.320          
ATOM   2596  CB  ALA A 169     -11.153   2.101  16.241-0.270 2.060          
ATOM   2597  1HB ALA A 169     -12.021   2.533  15.742 0.090 1.320          
ATOM   2598  2HB ALA A 169     -10.944   1.137  15.774 0.090 1.320          
ATOM   2599  3HB ALA A 169     -11.428   1.908  17.279 0.090 1.320          
ATOM   2600  C   ALA A 169      -8.714   2.488  16.888 0.510 2.000          
ATOM   2601  O   ALA A 169      -8.473   2.818  18.055-0.510 1.700          
ATOM   2602  N   ILE A 170      -7.920   1.659  16.202-0.470 1.850          
ATOM   2603  HN  ILE A 170      -8.188   1.380  15.262 0.310 0.225          
ATOM   2604  CA  ILE A 170      -6.710   1.102  16.804 0.070 2.275          
ATOM   2605  HA  ILE A 170      -6.980   0.622  17.748 0.090 1.320          
ATOM   2606  CB  ILE A 170      -6.040   0.106  15.893-0.090 2.275          
ATOM   2607  HB  ILE A 170      -5.976   0.453  14.862 0.090 1.320          
ATOM   2608  CG2 ILE A 170      -4.643  -0.229  16.450-0.270 2.060          
ATOM   2609 1HG2 ILE A 170      -4.192  -1.078  15.956 0.090 1.320          
ATOM   2610 2HG2 ILE A 170      -3.932   0.579  16.296 0.090 1.320          
ATOM   2611 3HG2 ILE A 170      -4.654  -0.467  17.513 0.090 1.320          
ATOM   2612  CG1 ILE A 170      -6.821  -1.176  16.012-0.180 2.175          
ATOM   2613 1HG1 ILE A 170      -6.719  -1.616  17.007 0.090 1.320          
ATOM   2614 2HG1 ILE A 170      -7.886  -0.979  15.884 0.090 1.320          
ATOM   2615  CD1 ILE A 170      -6.419  -2.239  14.926-0.270 2.060          
ATOM   2616  HD1 ILE A 170      -6.681  -1.876  13.933 0.090 1.320          
ATOM   2617  HD2 ILE A 170      -5.358  -2.454  14.912 0.090 1.320          
ATOM   2618  HD3 ILE A 170      -6.951  -3.177  15.082 0.090 1.320          
ATOM   2619  C   ILE A 170      -5.725   2.208  17.143 0.510 2.000          
ATOM   2620  O   ILE A 170      -5.138   2.224  18.231-0.510 1.700          
ATOM   2621  N   PHE A 171      -5.522   3.146  16.217-0.470 1.850          
ATOM   2622  HN  PHE A 171      -5.992   3.053  15.320 0.310 0.225          
ATOM   2623  CA  PHE A 171      -4.608   4.251  16.477 0.070 2.275          
ATOM   2624  HA  PHE A 171      -3.634   3.837  16.750 0.090 1.320          
ATOM   2625  CB  PHE A 171      -4.498   5.090  15.214-0.180 2.175          
ATOM   2626  1HB PHE A 171      -5.400   4.993  14.607 0.090 1.320          
ATOM   2627  2HB PHE A 171      -4.466   6.147  15.478 0.090 1.320          
ATOM   2628  CG  PHE A 171      -3.313   4.865  14.363 0.000 1.992          
ATOM   2629  CD1 PHE A 171      -2.056   5.113  14.974-0.115 1.992          
ATOM   2630  HD1 PHE A 171      -1.972   5.455  15.996 0.115 1.358          
ATOM   2631  CE1 PHE A 171      -0.894   4.956  14.170-0.115 1.992          
ATOM   2632  HE1 PHE A 171       0.087   5.173  14.568 0.115 1.358          
ATOM   2633  CZ  PHE A 171      -1.039   4.398  12.867-0.115 1.992          
ATOM   2634  HZ  PHE A 171      -0.155   4.178  12.284 0.115 1.358          
ATOM   2635  CD2 PHE A 171      -3.423   4.445  13.004-0.115 1.992          
ATOM   2636  HD2 PHE A 171      -4.388   4.235  12.564 0.115 1.358          
ATOM   2637  CE2 PHE A 171      -2.266   4.052  12.373-0.115 1.992          
ATOM   2638  HE2 PHE A 171      -2.327   3.590  11.396 0.115 1.358          
ATOM   2639  C   PHE A 171      -5.085   5.082  17.652 0.510 2.000          
ATOM   2640  O   PHE A 171      -4.311   5.399  18.562-0.510 1.700          
ATOM   2641  N   ALA A 172      -6.372   5.432  17.654-0.470 1.850          
ATOM   2642  HN  ALA A 172      -6.977   5.081  16.913 0.310 0.225          
ATOM   2643  CA  ALA A 172      -6.903   6.324  18.675 0.070 2.275          
ATOM   2644  HA  ALA A 172      -6.323   7.248  18.646 0.090 1.320          
ATOM   2645  CB  ALA A 172      -8.408   6.690  18.528-0.270 2.060          
ATOM   2646  1HB ALA A 172      -9.040   5.801  18.560 0.090 1.320          
ATOM   2647  2HB ALA A 172      -8.738   7.356  19.328 0.090 1.320          
ATOM   2648  3HB ALA A 172      -8.601   7.189  17.579 0.090 1.320          
ATOM   2649  C   ALA A 172      -6.739   5.739  20.069 0.510 2.000          
ATOM   2650  O   ALA A 172      -6.194   6.393  20.967-0.510 1.700          
ATOM   2651  N   ILE A 173      -7.161   4.489  20.257-0.470 1.850          
ATOM   2652  HN  ILE A 173      -7.568   3.964  19.488 0.310 0.225          
ATOM   2653  CA  ILE A 173      -7.071   3.861  21.572 0.070 2.275          
ATOM   2654  HA  ILE A 173      -7.521   4.576  22.261 0.090 1.320          
ATOM   2655  CB  ILE A 173      -7.909   2.556  21.621-0.090 2.275          
ATOM   2656  HB  ILE A 173      -8.896   2.787  21.216 0.090 1.320          
ATOM   2657  CG2 ILE A 173      -7.336   1.501  20.740-0.270 2.060          
ATOM   2658 1HG2 ILE A 173      -6.417   1.091  21.161 0.090 1.320          
ATOM   2659 2HG2 ILE A 173      -8.031   0.671  20.619 0.090 1.320          
ATOM   2660 3HG2 ILE A 173      -7.092   1.866  19.753 0.090 1.320          
ATOM   2661  CG1 ILE A 173      -8.107   2.100  23.052-0.180 2.175          
ATOM   2662 1HG1 ILE A 173      -8.571   1.113  23.054 0.090 1.320          
ATOM   2663 2HG1 ILE A 173      -7.161   1.979  23.587 0.090 1.320          
ATOM   2664  CD1 ILE A 173      -9.039   3.071  23.829-0.270 2.060          
ATOM   2665  HD1 ILE A 173      -9.318   2.629  24.786 0.090 1.320          
ATOM   2666  HD2 ILE A 173      -8.550   4.014  24.076 0.090 1.320          
ATOM   2667  HD3 ILE A 173      -9.960   3.288  23.289 0.090 1.320          
ATOM   2668  C   ILE A 173      -5.622   3.740  22.011 0.510 2.000          
ATOM   2669  O   ILE A 173      -5.303   3.892  23.194-0.510 1.700          
ATOM   2670  N   THR A 174      -4.720   3.464  21.070-0.470 1.850          
ATOM   2671  HN  THR A 174      -5.013   3.346  20.110 0.310 0.225          
ATOM   2672  CA  THR A 174      -3.313   3.354  21.431 0.070 2.275          
ATOM   2673  HA  THR A 174      -3.272   2.740  22.336 0.090 1.320          
ATOM   2674  CB  THR A 174      -2.431   2.721  20.444 0.140 2.275          
ATOM   2675  HB  THR A 174      -2.316   3.313  19.533 0.090 1.320          
ATOM   2676  OG1 THR A 174      -3.136   1.514  20.162-0.660 1.770          
ATOM   2677  HG1 THR A 174      -3.863   1.717  19.573 0.430 0.225          
ATOM   2678  CG2 THR A 174      -1.082   2.334  21.038-0.270 2.060          
ATOM   2679 1HG2 THR A 174      -1.180   1.793  21.980 0.090 1.320          
ATOM   2680 2HG2 THR A 174      -0.527   1.695  20.350 0.090 1.320          
ATOM   2681 3HG2 THR A 174      -0.458   3.206  21.218 0.090 1.320          
ATOM   2682  C   THR A 174      -2.732   4.704  21.831 0.510 2.000          
ATOM   2683  O   THR A 174      -2.017   4.800  22.834-0.510 1.700          
ATOM   2684  N   ILE A 175      -3.048   5.762  21.080-0.470 1.850          
ATOM   2685  HN  ILE A 175      -3.658   5.642  20.274 0.310 0.225          
ATOM   2686  CA  ILE A 175      -2.578   7.097  21.445 0.070 2.275          
ATOM   2687  HA  ILE A 175      -1.487   7.093  21.509 0.090 1.320          
ATOM   2688  CB  ILE A 175      -3.059   8.121  20.356-0.090 2.275          
ATOM   2689  HB  ILE A 175      -4.126   7.971  20.178 0.090 1.320          
ATOM   2690  CG2 ILE A 175      -2.849   9.524  20.924-0.270 2.060          
ATOM   2691 1HG2 ILE A 175      -2.898  10.282  20.145 0.090 1.320          
ATOM   2692 2HG2 ILE A 175      -3.616   9.804  21.651 0.090 1.320          
ATOM   2693 3HG2 ILE A 175      -1.883   9.627  21.417 0.090 1.320          
ATOM   2694  CG1 ILE A 175      -2.313   7.976  19.043-0.180 2.175          
ATOM   2695 1HG1 ILE A 175      -1.308   8.387  19.154 0.090 1.320          
ATOM   2696 2HG1 ILE A 175      -2.147   6.914  18.855 0.090 1.320          
ATOM   2697  CD1 ILE A 175      -2.970   8.549  17.767-0.270 2.060          
ATOM   2698  HD1 ILE A 175      -3.137   9.622  17.851 0.090 1.320          
ATOM   2699  HD2 ILE A 175      -2.326   8.373  16.905 0.090 1.320          
ATOM   2700  HD3 ILE A 175      -3.929   8.065  17.580 0.090 1.320          
ATOM   2701  C   ILE A 175      -3.118   7.490  22.811 0.510 2.000          
ATOM   2702  O   ILE A 175      -2.393   8.034  23.652-0.510 1.700          
ATOM   2703  N   HIP A 176      -4.401   7.212  23.055-0.470 1.850          
ATOM   2704  HN  HIP A 176      -4.956   6.751  22.338 0.310 0.225          
ATOM   2705  CA  HIP A 176      -5.037   7.600  24.310 0.070 2.275          
ATOM   2706  HA  HIP A 176      -5.004   8.684  24.433 0.090 1.320          
ATOM   2707  CB  HIP A 176      -6.444   7.114  24.196-0.079 2.175          
ATOM   2708  1HB HIP A 176      -6.881   7.496  23.273 0.090 1.320          
ATOM   2709  2HB HIP A 176      -6.487   6.026  24.128 0.090 1.320          
ATOM   2710  CD2 HIP A 176      -7.211   7.742  26.568 0.037 1.800          
ATOM   2711  HD2 HIP A 176      -6.356   7.891  27.198 0.097 0.900          
ATOM   2712  CG  HIP A 176      -7.370   7.520  25.283 0.158 1.800          
ATOM   2713  NE2 HIP A 176      -8.421   7.539  27.222-0.452 1.850          
ATOM   2714  HE2 HIP A 176      -8.579   7.568  28.220 0.265 0.225          
ATOM   2715  ND1 HIP A 176      -8.714   7.284  25.079-0.604 1.850          
ATOM   2716  HD1 HIP A 176      -9.157   7.046  24.204 0.122 0.225          
ATOM   2717  CE1 HIP A 176      -9.300   7.295  26.275 0.258 1.800          
ATOM   2718  HE1 HIP A 176     -10.347   7.088  26.451 0.136 0.700          
ATOM   2719  C   HIP A 176      -4.383   6.909  25.500 0.510 2.000          
ATOM   2720  O   HIP A 176      -4.205   7.521  26.560-0.510 1.700          
ATOM   2721  N   ASP A 177      -4.027   5.631  25.347-0.470 1.850          
ATOM   2722  HN  ASP A 177      -4.278   5.122  24.506 0.310 0.225          
ATOM   2723  CA  ASP A 177      -3.394   4.894  26.439 0.070 2.275          
ATOM   2724  HA  ASP A 177      -4.035   4.966  27.320 0.090 1.320          
ATOM   2725  CB  ASP A 177      -3.013   3.380  26.069-0.280 2.175          
ATOM   2726  1HB ASP A 177      -2.966   3.233  24.991 0.090 1.320          
ATOM   2727  2HB ASP A 177      -2.051   3.073  26.481 0.090 1.320          
ATOM   2728  CG  ASP A 177      -4.081   2.407  26.705 0.620 2.000          
ATOM   2729  OD1 ASP A 177      -4.651   2.764  27.751-0.760 1.700          
ATOM   2730  OD2 ASP A 177      -4.377   1.402  25.973-0.760 1.700          
ATOM   2731  C   ASP A 177      -2.068   5.536  26.833 0.510 2.000          
ATOM   2732  O   ASP A 177      -1.844   5.866  28.005-0.510 1.700          
ATOM   2733  N   PHE A 178      -1.173   5.719  25.862-0.470 1.850          
ATOM   2734  HN  PHE A 178      -1.403   5.418  24.923 0.310 0.225          
ATOM   2735  CA  PHE A 178       0.117   6.329  26.156 0.070 2.275          
ATOM   2736  HA  PHE A 178       0.535   5.830  27.031 0.090 1.320          
ATOM   2737  CB  PHE A 178       1.051   6.075  24.906-0.180 2.175          
ATOM   2738  1HB PHE A 178       0.574   6.437  23.995 0.090 1.320          
ATOM   2739  2HB PHE A 178       1.965   6.661  25.018 0.090 1.320          
ATOM   2740  CG  PHE A 178       1.476   4.609  24.727 0.000 1.992          
ATOM   2741  CD1 PHE A 178       2.177   4.017  25.767-0.115 1.992          
ATOM   2742  HD1 PHE A 178       2.400   4.569  26.656 0.115 1.358          
ATOM   2743  CE1 PHE A 178       2.689   2.693  25.636-0.115 1.992          
ATOM   2744  HE1 PHE A 178       3.292   2.256  26.414 0.115 1.358          
ATOM   2745  CZ  PHE A 178       2.296   1.913  24.533-0.115 1.992          
ATOM   2746  HZ  PHE A 178       2.613   0.883  24.457 0.115 1.358          
ATOM   2747  CD2 PHE A 178       1.226   3.796  23.624-0.115 1.992          
ATOM   2748  HD2 PHE A 178       0.672   4.242  22.813 0.115 1.358          
ATOM   2749  CE2 PHE A 178       1.625   2.530  23.488-0.115 1.992          
ATOM   2750  HE2 PHE A 178       1.381   1.974  22.595 0.115 1.358          
ATOM   2751  C   PHE A 178      -0.037   7.792  26.531 0.510 2.000          
ATOM   2752  O   PHE A 178       0.817   8.345  27.229-0.510 1.700          
ATOM   2753  N   GLN A 179      -1.100   8.440  26.054-0.470 1.850          
ATOM   2754  HN  GLN A 179      -1.722   7.978  25.399 0.310 0.225          
ATOM   2755  CA  GLN A 179      -1.388   9.803  26.480 0.070 2.275          
ATOM   2756  HA  GLN A 179      -0.467  10.380  26.370 0.090 1.320          
ATOM   2757  CB  GLN A 179      -2.466  10.449  25.587-0.180 2.175          
ATOM   2758  1HB GLN A 179      -2.199  10.295  24.542 0.090 1.320          
ATOM   2759  2HB GLN A 179      -3.430   9.963  25.745 0.090 1.320          
ATOM   2760  CG  GLN A 179      -2.580  11.940  25.823-0.180 2.175          
ATOM   2761  1HG GLN A 179      -2.929  12.146  26.837 0.090 1.320          
ATOM   2762  2HG GLN A 179      -1.605  12.416  25.710 0.090 1.320          
ATOM   2763  CD  GLN A 179      -3.556  12.531  24.849 0.550 2.000          
ATOM   2764  OE1 GLN A 179      -4.381  11.929  24.149-0.550 1.700          
ATOM   2765  NE2 GLN A 179      -3.545  13.915  24.836-0.620 1.850          
ATOM   2766 1HE2 GLN A 179      -4.256  14.390  24.305 0.320 0.225          
ATOM   2767 2HE2 GLN A 179      -2.943  14.419  25.470 0.300 0.225          
ATOM   2768  C   GLN A 179      -1.742   9.840  27.961 0.510 2.000          
ATOM   2769  O   GLN A 179      -1.328  10.753  28.683-0.510 1.700          
ATOM   2770  N   THR A 180      -2.527   8.867  28.427-0.470 1.850          
ATOM   2771  HN  THR A 180      -2.849   8.134  27.803 0.310 0.225          
ATOM   2772  CA  THR A 180      -2.897   8.821  29.840 0.070 2.275          
ATOM   2773  HA  THR A 180      -3.245   9.811  30.147 0.090 1.320          
ATOM   2774  CB  THR A 180      -3.994   7.852  30.010 0.140 2.275          
ATOM   2775  HB  THR A 180      -3.785   6.894  29.526 0.090 1.320          
ATOM   2776  OG1 THR A 180      -5.172   8.431  29.491-0.660 1.770          
ATOM   2777  HG1 THR A 180      -5.039   8.517  28.555 0.430 0.225          
ATOM   2778  CG2 THR A 180      -4.368   7.636  31.437-0.270 2.060          
ATOM   2779 1HG2 THR A 180      -4.539   8.577  31.964 0.090 1.320          
ATOM   2780 2HG2 THR A 180      -5.282   7.046  31.517 0.090 1.320          
ATOM   2781 3HG2 THR A 180      -3.606   7.082  31.987 0.090 1.320          
ATOM   2782  C   THR A 180      -1.695   8.513  30.730 0.510 2.000          
ATOM   2783  O   THR A 180      -1.555   9.095  31.811-0.510 1.700          
ATOM   2784  N   ILE A 181      -0.811   7.618  30.293-0.470 1.850          
ATOM   2785  HN  ILE A 181      -0.954   7.189  29.386 0.310 0.225          
ATOM   2786  CA  ILE A 181       0.450   7.393  30.997 0.070 2.275          
ATOM   2787  HA  ILE A 181       0.231   7.290  32.062 0.090 1.320          
ATOM   2788  CB  ILE A 181       1.131   6.031  30.518-0.090 2.275          
ATOM   2789  HB  ILE A 181       1.407   6.153  29.473 0.090 1.320          
ATOM   2790  CG2 ILE A 181       2.412   5.712  31.350-0.270 2.060          
ATOM   2791 1HG2 ILE A 181       2.804   4.728  31.127 0.090 1.320          
ATOM   2792 2HG2 ILE A 181       3.205   6.428  31.131 0.090 1.320          
ATOM   2793 3HG2 ILE A 181       2.209   5.747  32.420 0.090 1.320          
ATOM   2794  CG1 ILE A 181       0.199   4.840  30.611-0.180 2.175          
ATOM   2795 1HG1 ILE A 181       0.044   4.568  31.655 0.090 1.320          
ATOM   2796 2HG1 ILE A 181      -0.792   5.115  30.250 0.090 1.320          
ATOM   2797  CD1 ILE A 181       0.592   3.617  29.812-0.270 2.060          
ATOM   2798  HD1 ILE A 181       1.494   3.144  30.196 0.090 1.320          
ATOM   2799  HD2 ILE A 181      -0.202   2.870  29.832 0.090 1.320          
ATOM   2800  HD3 ILE A 181       0.767   3.871  28.765 0.090 1.320          
ATOM   2801  C   ILE A 181       1.313   8.636  30.789 0.510 2.000          
ATOM   2802  O   ILE A 181       1.889   8.828  29.716-0.510 1.700          
ATOM   2803  N   GLY A 182       1.419   9.473  31.812-0.470 1.850          
ATOM   2804  HN  GLY A 182       0.778   9.358  32.585 0.310 0.225          
ATOM   2805  CA  GLY A 182       2.136  10.726  31.668-0.020 2.175          
ATOM   2806  1HA GLY A 182       1.809  11.389  32.469 0.090 1.320          
ATOM   2807  2HA GLY A 182       1.831  11.222  30.743 0.090 1.320          
ATOM   2808  C   GLY A 182       3.650  10.686  31.694 0.510 2.000          
ATOM   2809  O   GLY A 182       4.274  11.706  32.001-0.510 1.700          
ATOM   2810  N   SER A 183       4.267   9.552  31.360-0.470 1.850          
ATOM   2811  HN  SER A 183       3.745   8.851  30.851 0.310 0.225          
ATOM   2812  CA  SER A 183       5.719   9.480  31.436 0.070 2.275          
ATOM   2813  HA  SER A 183       6.035  10.004  32.339 0.090 1.320          
ATOM   2814  CB  SER A 183       6.275   8.012  31.544 0.050 2.175          
ATOM   2815  1HB SER A 183       7.331   8.041  31.788 0.090 1.320          
ATOM   2816  2HB SER A 183       5.774   7.529  32.376 0.090 1.320          
ATOM   2817  OG  SER A 183       6.050   7.234  30.361-0.660 1.770          
ATOM   2818  HG1 SER A 183       6.151   6.298  30.581 0.430 0.225          
ATOM   2819  C   SER A 183       6.363  10.072  30.186 0.510 2.000          
ATOM   2820  O   SER A 183       5.750  10.109  29.117-0.510 1.700          
ATOM   2821  N   PRO A 184       7.603  10.561  30.305-0.290 1.850          
ATOM   2822  CD  PRO A 184       8.169  11.147  31.566 0.000 2.175          
ATOM   2823  1HD PRO A 184       7.438  11.723  32.139 0.090 1.320          
ATOM   2824  2HD PRO A 184       8.561  10.342  32.189 0.090 1.320          
ATOM   2825  CA  PRO A 184       8.289  11.111  29.121 0.020 2.275          
ATOM   2826  HA  PRO A 184       7.730  11.977  28.758 0.090 1.320          
ATOM   2827  CB  PRO A 184       9.627  11.543  29.696-0.180 2.175          
ATOM   2828  1HB PRO A 184      10.099  12.316  29.088 0.090 1.320          
ATOM   2829  2HB PRO A 184      10.314  10.711  29.720 0.090 1.320          
ATOM   2830  CG  PRO A 184       9.280  12.044  31.051-0.180 2.175          
ATOM   2831  1HG PRO A 184       8.903  13.066  30.969 0.090 1.320          
ATOM   2832  2HG PRO A 184      10.145  12.087  31.713 0.090 1.320          
ATOM   2833  C   PRO A 184       8.455  10.112  27.990 0.510 2.000          
ATOM   2834  O   PRO A 184       8.377  10.495  26.815-0.510 1.700          
ATOM   2835  N   MET A 185       8.705   8.839  28.307-0.470 1.850          
ATOM   2836  HN  MET A 185       8.823   8.569  29.282 0.310 0.225          
ATOM   2837  CA  MET A 185       8.780   7.834  27.256 0.070 2.275          
ATOM   2838  HA  MET A 185       9.517   8.148  26.514 0.090 1.320          
ATOM   2839  CB  MET A 185       9.201   6.503  27.859-0.180 2.175          
ATOM   2840  1HB MET A 185      10.024   6.685  28.546 0.090 1.320          
ATOM   2841  2HB MET A 185       8.401   6.106  28.488 0.090 1.320          
ATOM   2842  CG  MET A 185       9.657   5.443  26.900-0.140 2.175          
ATOM   2843  1HG MET A 185       8.875   5.187  26.184 0.090 1.320          
ATOM   2844  2HG MET A 185      10.517   5.791  26.327 0.090 1.320          
ATOM   2845  SD  MET A 185      10.058   3.977  27.847-0.090 2.000          
ATOM   2846  CE  MET A 185      11.766   3.855  27.399-0.220 2.060          
ATOM   2847  1HE MET A 185      11.900   3.969  26.328 0.090 1.320          
ATOM   2848  2HE MET A 185      12.345   4.642  27.885 0.090 1.320          
ATOM   2849  3HE MET A 185      12.179   2.893  27.698 0.090 1.320          
ATOM   2850  C   MET A 185       7.426   7.642  26.580 0.510 2.000          
ATOM   2851  O   MET A 185       7.348   7.563  25.348-0.510 1.700          
ATOM   2852  N   SER A 186       6.350   7.566  27.366-0.470 1.850          
ATOM   2853  HN  SER A 186       6.432   7.680  28.373 0.310 0.225          
ATOM   2854  CA  SER A 186       5.022   7.393  26.782 0.070 2.275          
ATOM   2855  HA  SER A 186       5.025   6.495  26.161 0.090 1.320          
ATOM   2856  CB  SER A 186       4.101   7.176  27.986 0.050 2.175          
ATOM   2857  1HB SER A 186       4.503   6.415  28.650 0.090 1.320          
ATOM   2858  2HB SER A 186       3.962   8.089  28.566 0.090 1.320          
ATOM   2859  OG  SER A 186       2.889   6.665  27.552-0.660 1.770          
ATOM   2860  HG1 SER A 186       2.255   7.393  27.544 0.430 0.225          
ATOM   2861  C   SER A 186       4.629   8.590  25.929 0.510 2.000          
ATOM   2862  O   SER A 186       4.006   8.428  24.874-0.510 1.700          
ATOM   2863  N   LEU A 187       4.986   9.800  26.364-0.470 1.850          
ATOM   2864  HN  LEU A 187       5.396   9.903  27.291 0.310 0.225          
ATOM   2865  CA  LEU A 187       4.655  10.978  25.572 0.070 2.275          
ATOM   2866  HA  LEU A 187       3.584  10.977  25.358 0.090 1.320          
ATOM   2867  CB  LEU A 187       5.019  12.167  26.411-0.180 2.175          
ATOM   2868  1HB LEU A 187       4.441  12.086  27.335 0.090 1.320          
ATOM   2869  2HB LEU A 187       6.059  12.076  26.733 0.090 1.320          
ATOM   2870  CG  LEU A 187       4.835  13.611  25.886-0.090 2.275          
ATOM   2871  HG  LEU A 187       5.621  13.837  25.160 0.090 1.320          
ATOM   2872  CD1 LEU A 187       3.454  13.690  25.162-0.270 2.060          
ATOM   2873 1HD1 LEU A 187       3.244  14.716  24.859 0.090 1.320          
ATOM   2874 2HD1 LEU A 187       3.415  13.098  24.251 0.090 1.320          
ATOM   2875 3HD1 LEU A 187       2.640  13.368  25.813 0.090 1.320          
ATOM   2876  CD2 LEU A 187       4.868  14.662  26.989-0.270 2.060          
ATOM   2877 1HD2 LEU A 187       4.761  15.669  26.583 0.090 1.320          
ATOM   2878 2HD2 LEU A 187       4.073  14.511  27.720 0.090 1.320          
ATOM   2879 3HD2 LEU A 187       5.816  14.633  27.527 0.090 1.320          
ATOM   2880  C   LEU A 187       5.434  10.997  24.264 0.510 2.000          
ATOM   2881  O   LEU A 187       4.892  11.386  23.222-0.510 1.700          
ATOM   2882  N   LYS A 188       6.703  10.570  24.291-0.470 1.850          
ATOM   2883  HN  LYS A 188       7.127  10.330  25.182 0.310 0.225          
ATOM   2884  CA  LYS A 188       7.447  10.430  23.042 0.070 2.275          
ATOM   2885  HA  LYS A 188       7.446  11.393  22.521 0.090 1.320          
ATOM   2886  CB  LYS A 188       8.871  10.000  23.435-0.180 2.175          
ATOM   2887  1HB LYS A 188       9.180  10.641  24.264 0.090 1.320          
ATOM   2888  2HB LYS A 188       8.896   8.984  23.833 0.090 1.320          
ATOM   2889  CG  LYS A 188       9.878  10.162  22.269-0.180 2.175          
ATOM   2890  1HG LYS A 188       9.865   9.268  21.644 0.090 1.320          
ATOM   2891  2HG LYS A 188       9.571  11.000  21.639 0.090 1.320          
ATOM   2892  CD  LYS A 188      11.278  10.447  22.866-0.180 2.175          
ATOM   2893  1HD LYS A 188      11.257  11.319  23.524 0.090 1.320          
ATOM   2894  2HD LYS A 188      11.530   9.601  23.510 0.090 1.320          
ATOM   2895  CE  LYS A 188      12.356  10.567  21.792 0.210 2.175          
ATOM   2896  1HE LYS A 188      13.288  10.149  22.176 0.050 1.320          
ATOM   2897  2HE LYS A 188      12.097   9.976  20.914 0.050 1.320          
ATOM   2898  NZ  LYS A 188      12.633  11.954  21.408-0.301 1.850          
ATOM   2899  1HZ LYS A 188      13.362  12.028  20.716 0.330 0.225          
ATOM   2900  2HZ LYS A 188      11.786  12.405  21.080 0.330 0.225          
ATOM   2901  3HZ LYS A 188      12.929  12.466  22.231 0.330 0.225          
ATOM   2902  C   LYS A 188       6.833   9.351  22.161 0.510 2.000          
ATOM   2903  O   LYS A 188       6.822   9.478  20.931-0.510 1.700          
ATOM   2904  N   VAL A 189       6.324   8.278  22.770-0.470 1.850          
ATOM   2905  HN  VAL A 189       6.408   8.177  23.779 0.310 0.225          
ATOM   2906  CA  VAL A 189       5.622   7.259  21.996 0.070 2.275          
ATOM   2907  HA  VAL A 189       6.289   6.895  21.212 0.090 1.320          
ATOM   2908  CB  VAL A 189       5.140   6.076  22.821-0.090 2.275          
ATOM   2909  HB  VAL A 189       4.716   6.432  23.756 0.090 1.320          
ATOM   2910  CG1 VAL A 189       4.052   5.183  22.174-0.270 2.060          
ATOM   2911 1HG1 VAL A 189       4.249   5.002  21.120 0.090 1.320          
ATOM   2912 2HG1 VAL A 189       3.963   4.221  22.680 0.090 1.320          
ATOM   2913 3HG1 VAL A 189       3.069   5.652  22.244 0.090 1.320          
ATOM   2914  CG2 VAL A 189       6.320   5.166  23.189-0.270 2.060          
ATOM   2915 1HG2 VAL A 189       7.136   5.718  23.653 0.090 1.320          
ATOM   2916 2HG2 VAL A 189       6.004   4.410  23.909 0.090 1.320          
ATOM   2917 3HG2 VAL A 189       6.726   4.647  22.320 0.090 1.320          
ATOM   2918  C   VAL A 189       4.410   7.865  21.299 0.510 2.000          
ATOM   2919  O   VAL A 189       4.102   7.527  20.149-0.510 1.700          
ATOM   2920  N   VAL A 190       3.694   8.759  21.988-0.470 1.850          
ATOM   2921  HN  VAL A 190       3.928   8.936  22.963 0.310 0.225          
ATOM   2922  CA  VAL A 190       2.526   9.406  21.396 0.070 2.275          
ATOM   2923  HA  VAL A 190       1.850   8.620  21.053 0.090 1.320          
ATOM   2924  CB  VAL A 190       1.771  10.329  22.310-0.090 2.275          
ATOM   2925  HB  VAL A 190       2.468  11.046  22.746 0.090 1.320          
ATOM   2926  CG1 VAL A 190       0.648  11.136  21.641-0.270 2.060          
ATOM   2927 1HG1 VAL A 190      -0.035  11.540  22.389 0.090 1.320          
ATOM   2928 2HG1 VAL A 190       1.046  11.986  21.087 0.090 1.320          
ATOM   2929 3HG1 VAL A 190       0.071  10.521  20.953 0.090 1.320          
ATOM   2930  CG2 VAL A 190       1.220   9.479  23.471-0.270 2.060          
ATOM   2931 1HG2 VAL A 190       0.349   8.898  23.164 0.090 1.320          
ATOM   2932 2HG2 VAL A 190       1.925   8.767  23.877 0.090 1.320          
ATOM   2933 3HG2 VAL A 190       0.905  10.109  24.303 0.090 1.320          
ATOM   2934  C   VAL A 190       2.928  10.222  20.174 0.510 2.000          
ATOM   2935  O   VAL A 190       2.225  10.229  19.154-0.510 1.700          
ATOM   2936  N   GLU A 191       4.044  10.949  20.263-0.470 1.850          
ATOM   2937  HN  GLU A 191       4.552  10.995  21.143 0.310 0.225          
ATOM   2938  CA  GLU A 191       4.457  11.777  19.136 0.070 2.275          
ATOM   2939  HA  GLU A 191       3.648  12.457  18.864 0.090 1.320          
ATOM   2940  CB  GLU A 191       5.682  12.626  19.654-0.180 2.175          
ATOM   2941  1HB GLU A 191       6.508  11.975  19.942 0.090 1.320          
ATOM   2942  2HB GLU A 191       6.067  13.218  18.821 0.090 1.320          
ATOM   2943  CG  GLU A 191       5.419  13.591  20.803-0.280 2.175          
ATOM   2944  1HG GLU A 191       4.497  14.138  20.612 0.090 1.320          
ATOM   2945  2HG GLU A 191       5.260  13.078  21.735 0.090 1.320          
ATOM   2946  CD  GLU A 191       6.491  14.621  21.090 0.620 2.000          
ATOM   2947  OE1 GLU A 191       7.660  14.292  21.379-0.760 1.700          
ATOM   2948  OE2 GLU A 191       6.171  15.803  20.873-0.760 1.700          
ATOM   2949  C   GLU A 191       4.799  10.927  17.920 0.510 2.000          
ATOM   2950  O   GLU A 191       4.451  11.282  16.788-0.510 1.700          
ATOM   2951  N   ARG A 192       5.458   9.788  18.132-0.470 1.850          
ATOM   2952  HN  ARG A 192       5.709   9.538  19.085 0.310 0.225          
ATOM   2953  CA  ARG A 192       5.734   8.900  17.008 0.070 2.275          
ATOM   2954  HA  ARG A 192       6.239   9.449  16.212 0.090 1.320          
ATOM   2955  CB  ARG A 192       6.600   7.673  17.464-0.180 2.175          
ATOM   2956  1HB ARG A 192       6.065   7.153  18.262 0.090 1.320          
ATOM   2957  2HB ARG A 192       6.628   6.947  16.646 0.090 1.320          
ATOM   2958  CG  ARG A 192       8.039   7.859  17.935-0.180 2.175          
ATOM   2959  1HG ARG A 192       8.003   8.507  18.813 0.090 1.320          
ATOM   2960  2HG ARG A 192       8.390   6.903  18.314 0.090 1.320          
ATOM   2961  CD  ARG A 192       9.025   8.430  16.912 0.200 2.175          
ATOM   2962  1HD ARG A 192       9.262   7.712  16.124 0.090 1.320          
ATOM   2963  2HD ARG A 192       8.621   9.325  16.436 0.090 1.320          
ATOM   2964  NE  ARG A 192      10.222   8.797  17.716-0.700 1.850          
ATOM   2965  HE  ARG A 192      10.257   9.789  17.919 0.440 0.225          
ATOM   2966  CZ  ARG A 192      11.193   7.950  18.112 0.640 2.000          
ATOM   2967  NH1 ARG A 192      11.021   6.609  17.985-0.800 1.850          
ATOM   2968 1HH1 ARG A 192      11.714   5.913  18.243 0.460 0.225          
ATOM   2969 2HH1 ARG A 192      10.133   6.227  17.655 0.460 0.225          
ATOM   2970  NH2 ARG A 192      12.365   8.455  18.527-0.800 1.850          
ATOM   2971 1HH2 ARG A 192      13.117   7.839  18.816 0.460 0.225          
ATOM   2972 2HH2 ARG A 192      12.605   9.417  18.345 0.460 0.225          
ATOM   2973  C   ARG A 192       4.456   8.302  16.439 0.510 2.000          
ATOM   2974  O   ARG A 192       4.318   8.165  15.218-0.510 1.700          
ATOM   2975  N   LEU A 193       3.517   7.930  17.306-0.470 1.850          
ATOM   2976  HN  LEU A 193       3.694   7.993  18.307 0.310 0.225          
ATOM   2977  CA  LEU A 193       2.246   7.387  16.841 0.070 2.275          
ATOM   2978  HA  LEU A 193       2.440   6.526  16.201 0.090 1.320          
ATOM   2979  CB  LEU A 193       1.269   7.007  17.993-0.180 2.175          
ATOM   2980  1HB LEU A 193       1.136   7.850  18.673 0.090 1.320          
ATOM   2981  2HB LEU A 193       0.279   6.763  17.601 0.090 1.320          
ATOM   2982  CG  LEU A 193       1.819   5.790  18.767-0.090 2.275          
ATOM   2983  HG  LEU A 193       2.829   5.983  19.092 0.090 1.320          
ATOM   2984  CD1 LEU A 193       1.020   5.470  19.991-0.270 2.060          
ATOM   2985 1HD1 LEU A 193      -0.009   5.202  19.748 0.090 1.320          
ATOM   2986 2HD1 LEU A 193       1.457   4.639  20.547 0.090 1.320          
ATOM   2987 3HD1 LEU A 193       0.988   6.318  20.676 0.090 1.320          
ATOM   2988  CD2 LEU A 193       1.946   4.521  17.948-0.270 2.060          
ATOM   2989 1HD2 LEU A 193       1.012   4.279  17.442 0.090 1.320          
ATOM   2990 2HD2 LEU A 193       2.727   4.588  17.191 0.090 1.320          
ATOM   2991 3HD2 LEU A 193       2.209   3.661  18.567 0.090 1.320          
ATOM   2992  C   LEU A 193       1.486   8.399  16.001 0.510 2.000          
ATOM   2993  O   LEU A 193       0.889   8.045  14.979-0.510 1.700          
ATOM   2994  N   LYS A 194       1.460   9.659  16.437-0.470 1.850          
ATOM   2995  HN  LYS A 194       1.917   9.895  17.318 0.310 0.225          
ATOM   2996  CA  LYS A 194       0.741  10.659  15.657 0.070 2.275          
ATOM   2997  HA  LYS A 194      -0.261  10.270  15.463 0.090 1.320          
ATOM   2998  CB  LYS A 194       0.566  11.857  16.558-0.180 2.175          
ATOM   2999  1HB LYS A 194       1.523  12.064  17.046 0.090 1.320          
ATOM   3000  2HB LYS A 194       0.408  12.706  15.893 0.090 1.320          
ATOM   3001  CG  LYS A 194      -0.569  11.826  17.595-0.180 2.175          
ATOM   3002  1HG LYS A 194      -1.548  11.773  17.120 0.090 1.320          
ATOM   3003  2HG LYS A 194      -0.468  10.916  18.194 0.090 1.320          
ATOM   3004  CD  LYS A 194      -0.428  13.034  18.517-0.180 2.175          
ATOM   3005  1HD LYS A 194      -1.094  12.887  19.370 0.090 1.320          
ATOM   3006  2HD LYS A 194       0.582  13.077  18.934 0.090 1.320          
ATOM   3007  CE  LYS A 194      -0.791  14.349  17.770 0.210 2.175          
ATOM   3008  1HE LYS A 194      -0.055  14.568  16.996 0.050 1.320          
ATOM   3009  2HE LYS A 194      -1.755  14.244  17.270 0.050 1.320          
ATOM   3010  NZ  LYS A 194      -0.861  15.555  18.671-0.300 1.850          
ATOM   3011  1HZ LYS A 194      -1.085  16.387  18.142 0.330 0.225          
ATOM   3012  2HZ LYS A 194      -1.547  15.431  19.402 0.330 0.225          
ATOM   3013  3HZ LYS A 194       0.042  15.703  19.108 0.330 0.225          
ATOM   3014  C   LYS A 194       1.362  10.844  14.278 0.510 2.000          
ATOM   3015  O   LYS A 194       0.648  11.098  13.303-0.510 1.700          
ATOM   3016  N   LEU A 195       2.682  10.708  14.176-0.470 1.850          
ATOM   3017  HN  LEU A 195       3.230  10.530  15.011 0.310 0.225          
ATOM   3018  CA  LEU A 195       3.347  10.722  12.876 0.070 2.275          
ATOM   3019  HA  LEU A 195       2.970  11.566  12.294 0.090 1.320          
ATOM   3020  CB  LEU A 195       4.926  10.981  13.114-0.180 2.175          
ATOM   3021  1HB LEU A 195       5.066  12.039  13.343 0.090 1.320          
ATOM   3022  2HB LEU A 195       5.230  10.453  14.019 0.090 1.320          
ATOM   3023  CG  LEU A 195       5.900  10.571  12.008-0.090 2.275          
ATOM   3024  HG  LEU A 195       5.833   9.488  11.883 0.090 1.320          
ATOM   3025  CD1 LEU A 195       5.549  11.217  10.668-0.270 2.060          
ATOM   3026 1HD1 LEU A 195       4.499  11.162  10.406 0.090 1.320          
ATOM   3027 2HD1 LEU A 195       5.794  12.280  10.667 0.090 1.320          
ATOM   3028 3HD1 LEU A 195       6.111  10.762   9.851 0.090 1.320          
ATOM   3029  CD2 LEU A 195       7.337  10.901  12.283-0.270 2.060          
ATOM   3030 1HD2 LEU A 195       7.985  10.585  11.464 0.090 1.320          
ATOM   3031 2HD2 LEU A 195       7.487  11.973  12.423 0.090 1.320          
ATOM   3032 3HD2 LEU A 195       7.689  10.402  13.186 0.090 1.320          
ATOM   3033  C   LEU A 195       3.028   9.468  12.068 0.510 2.000          
ATOM   3034  O   LEU A 195       2.736   9.543  10.870-0.510 1.700          
ATOM   3035  N   MET A 196       3.110   8.299  12.706-0.470 1.850          
ATOM   3036  HN  MET A 196       3.437   8.272  13.671 0.310 0.225          
ATOM   3037  CA  MET A 196       2.786   7.050  12.025 0.070 2.275          
ATOM   3038  HA  MET A 196       3.430   6.955  11.147 0.090 1.320          
ATOM   3039  CB  MET A 196       3.044   5.853  12.956-0.180 2.175          
ATOM   3040  1HB MET A 196       2.464   5.977  13.871 0.090 1.320          
ATOM   3041  2HB MET A 196       2.685   4.927  12.506 0.090 1.320          
ATOM   3042  CG  MET A 196       4.552   5.699  13.314-0.140 2.175          
ATOM   3043  1HG MET A 196       5.090   5.296  12.455 0.090 1.320          
ATOM   3044  2HG MET A 196       5.018   6.665  13.487 0.090 1.320          
ATOM   3045  SD  MET A 196       4.880   4.655  14.826-0.090 2.000          
ATOM   3046  CE  MET A 196       5.001   3.138  13.849-0.220 2.060          
ATOM   3047  1HE MET A 196       5.820   3.189  13.135 0.090 1.320          
ATOM   3048  2HE MET A 196       5.143   2.282  14.507 0.090 1.320          
ATOM   3049  3HE MET A 196       4.078   2.967  13.293 0.090 1.320          
ATOM   3050  C   MET A 196       1.350   7.061  11.525 0.510 2.000          
ATOM   3051  O   MET A 196       1.056   6.553  10.437-0.510 1.700          
ATOM   3052  N   ARG A 197       0.439   7.644  12.307-0.470 1.850          
ATOM   3053  HN  ARG A 197       0.709   7.925  13.249 0.310 0.225          
ATOM   3054  CA  ARG A 197      -0.948   7.749  11.870 0.070 2.275          
ATOM   3055  HA  ARG A 197      -1.331   6.756  11.630 0.090 1.320          
ATOM   3056  CB  ARG A 197      -1.724   8.332  13.060-0.180 2.175          
ATOM   3057  1HB ARG A 197      -1.618   7.648  13.901 0.090 1.320          
ATOM   3058  2HB ARG A 197      -1.275   9.270  13.380 0.090 1.320          
ATOM   3059  CG  ARG A 197      -3.229   8.558  12.771-0.180 2.175          
ATOM   3060  1HG ARG A 197      -3.383   9.349  12.033 0.090 1.320          
ATOM   3061  2HG ARG A 197      -3.615   7.656  12.289 0.090 1.320          
ATOM   3062  CD  ARG A 197      -4.053   8.775  14.057 0.200 2.175          
ATOM   3063  1HD ARG A 197      -5.067   8.390  13.930 0.090 1.320          
ATOM   3064  2HD ARG A 197      -3.611   8.300  14.932 0.090 1.320          
ATOM   3065  NE  ARG A 197      -4.085  10.303  14.173-0.700 1.850          
ATOM   3066  HE  ARG A 197      -3.314  10.767  13.679 0.440 0.225          
ATOM   3067  CZ  ARG A 197      -4.587  10.947  15.271 0.640 2.000          
ATOM   3068  NH1 ARG A 197      -5.618  10.461  15.906-0.800 1.850          
ATOM   3069 1HH1 ARG A 197      -6.020  10.872  16.737 0.460 0.225          
ATOM   3070 2HH1 ARG A 197      -6.114   9.668  15.517 0.460 0.225          
ATOM   3071  NH2 ARG A 197      -4.012  12.068  15.700-0.800 1.850          
ATOM   3072 1HH2 ARG A 197      -4.395  12.645  16.433 0.460 0.225          
ATOM   3073 2HH2 ARG A 197      -3.208  12.397  15.160 0.460 0.225          
ATOM   3074  C   ARG A 197      -1.058   8.597  10.614 0.510 2.000          
ATOM   3075  O   ARG A 197      -1.768   8.234   9.669-0.510 1.700          
ATOM   3076  N   ILE A 198      -0.337   9.714  10.574-0.470 1.850          
ATOM   3077  HN  ILE A 198       0.321   9.915  11.315 0.310 0.225          
ATOM   3078  CA  ILE A 198      -0.383  10.576   9.402 0.070 2.275          
ATOM   3079  HA  ILE A 198      -1.429  10.764   9.148 0.090 1.320          
ATOM   3080  CB  ILE A 198       0.316  11.970   9.654-0.090 2.275          
ATOM   3081  HB  ILE A 198       1.332  11.784  10.010 0.090 1.320          
ATOM   3082  CG2 ILE A 198       0.420  12.785   8.356-0.270 2.060          
ATOM   3083 1HG2 ILE A 198      -0.555  12.933   7.889 0.090 1.320          
ATOM   3084 2HG2 ILE A 198       0.855  13.769   8.522 0.090 1.320          
ATOM   3085 3HG2 ILE A 198       1.067  12.316   7.614 0.090 1.320          
ATOM   3086  CG1 ILE A 198      -0.419  12.783  10.693-0.180 2.175          
ATOM   3087 1HG1 ILE A 198      -1.406  13.042  10.305 0.090 1.320          
ATOM   3088 2HG1 ILE A 198      -0.604  12.139  11.538 0.090 1.320          
ATOM   3089  CD1 ILE A 198       0.279  14.089  11.205-0.270 2.060          
ATOM   3090  HD1 ILE A 198       0.368  14.840  10.419 0.090 1.320          
ATOM   3091  HD2 ILE A 198      -0.282  14.548  12.018 0.090 1.320          
ATOM   3092  HD3 ILE A 198       1.284  13.877  11.574 0.090 1.320          
ATOM   3093  C   ILE A 198       0.227   9.864   8.201 0.510 2.000          
ATOM   3094  O   ILE A 198      -0.369   9.818   7.118-0.510 1.700          
ATOM   3095  N   VAL A 199       1.400   9.250   8.389-0.470 1.850          
ATOM   3096  HN  VAL A 199       1.868   9.305   9.291 0.310 0.225          
ATOM   3097  CA  VAL A 199       2.062   8.559   7.283 0.070 2.275          
ATOM   3098  HA  VAL A 199       2.108   9.265   6.451 0.090 1.320          
ATOM   3099  CB  VAL A 199       3.526   8.139   7.605-0.090 2.275          
ATOM   3100  HB  VAL A 199       3.555   7.490   8.482 0.090 1.320          
ATOM   3101  CG1 VAL A 199       4.076   7.413   6.401-0.270 2.060          
ATOM   3102 1HG1 VAL A 199       3.641   6.424   6.245 0.090 1.320          
ATOM   3103 2HG1 VAL A 199       3.924   8.001   5.501 0.090 1.320          
ATOM   3104 3HG1 VAL A 199       5.150   7.246   6.495 0.090 1.320          
ATOM   3105  CG2 VAL A 199       4.350   9.382   7.844-0.270 2.060          
ATOM   3106 1HG2 VAL A 199       3.933   9.994   8.638 0.090 1.320          
ATOM   3107 2HG2 VAL A 199       5.372   9.128   8.128 0.090 1.320          
ATOM   3108 3HG2 VAL A 199       4.405  10.010   6.953 0.090 1.320          
ATOM   3109  C   VAL A 199       1.213   7.397   6.792 0.510 2.000          
ATOM   3110  O   VAL A 199       1.148   7.114   5.589-0.510 1.700          
ATOM   3111  N   PHE A 200       0.544   6.708   7.717-0.470 1.850          
ATOM   3112  HN  PHE A 200       0.673   6.915   8.704 0.310 0.225          
ATOM   3113  CA  PHE A 200      -0.318   5.603   7.330 0.070 2.275          
ATOM   3114  HA  PHE A 200       0.277   4.926   6.712 0.090 1.320          
ATOM   3115  CB  PHE A 200      -0.851   4.742   8.589-0.180 2.175          
ATOM   3116  1HB PHE A 200      -0.021   4.535   9.260 0.090 1.320          
ATOM   3117  2HB PHE A 200      -1.568   5.318   9.175 0.090 1.320          
ATOM   3118  CG  PHE A 200      -1.435   3.425   8.209 0.000 1.992          
ATOM   3119  CD1 PHE A 200      -2.842   3.346   8.038-0.115 1.992          
ATOM   3120  HD1 PHE A 200      -3.467   4.221   8.133 0.115 1.358          
ATOM   3121  CE1 PHE A 200      -3.395   2.170   7.713-0.115 1.992          
ATOM   3122  HE1 PHE A 200      -4.460   2.112   7.545 0.115 1.358          
ATOM   3123  CZ  PHE A 200      -2.614   0.993   7.609-0.115 1.992          
ATOM   3124  HZ  PHE A 200      -3.098   0.062   7.353 0.115 1.358          
ATOM   3125  CD2 PHE A 200      -0.599   2.237   8.039-0.115 1.992          
ATOM   3126  HD2 PHE A 200       0.471   2.286   8.169 0.115 1.358          
ATOM   3127  CE2 PHE A 200      -1.259   1.000   7.824-0.115 1.992          
ATOM   3128  HE2 PHE A 200      -0.690   0.086   7.735 0.115 1.358          
ATOM   3129  C   PHE A 200      -1.474   6.100   6.471 0.510 2.000          
ATOM   3130  O   PHE A 200      -1.698   5.602   5.361-0.510 1.700          
ATOM   3131  N   TYR A 201      -2.194   7.116   6.949-0.470 1.850          
ATOM   3132  HN  TYR A 201      -1.941   7.538   7.837 0.310 0.225          
ATOM   3133  CA  TYR A 201      -3.425   7.507   6.270 0.070 2.275          
ATOM   3134  HA  TYR A 201      -3.971   6.610   5.966 0.090 1.320          
ATOM   3135  CB  TYR A 201      -4.317   8.352   7.162-0.180 2.175          
ATOM   3136  1HB TYR A 201      -3.736   9.018   7.802 0.090 1.320          
ATOM   3137  2HB TYR A 201      -5.004   8.980   6.602 0.090 1.320          
ATOM   3138  CG  TYR A 201      -5.134   7.319   8.021 0.000 1.992          
ATOM   3139  CD1 TYR A 201      -6.518   7.184   7.806-0.115 1.992          
ATOM   3140  HD1 TYR A 201      -6.991   7.791   7.047 0.115 1.358          
ATOM   3141  CE1 TYR A 201      -7.280   6.097   8.350-0.115 1.992          
ATOM   3142  HE1 TYR A 201      -8.294   5.910   8.029 0.115 1.358          
ATOM   3143  CZ  TYR A 201      -6.630   5.275   9.266 0.110 1.992          
ATOM   3144  OH  TYR A 201      -7.178   4.133   9.715-0.540 1.770          
ATOM   3145  HH  TYR A 201      -8.087   3.937   9.495 0.430 0.225          
ATOM   3146  CD2 TYR A 201      -4.611   6.673   9.139-0.115 1.992          
ATOM   3147  HD2 TYR A 201      -3.595   6.816   9.455 0.115 1.358          
ATOM   3148  CE2 TYR A 201      -5.372   5.630   9.718-0.115 1.992          
ATOM   3149  HE2 TYR A 201      -4.905   5.015  10.472 0.115 1.358          
ATOM   3150  C   TYR A 201      -3.154   8.266   4.980 0.510 2.000          
ATOM   3151  O   TYR A 201      -3.869   8.077   3.991-0.510 1.700          
ATOM   3152  N   VAL A 202      -2.112   9.092   4.943-0.470 1.850          
ATOM   3153  HN  VAL A 202      -1.515   9.223   5.757 0.310 0.225          
ATOM   3154  CA  VAL A 202      -1.818   9.820   3.713 0.070 2.275          
ATOM   3155  HA  VAL A 202      -2.774  10.263   3.417 0.090 1.320          
ATOM   3156  CB  VAL A 202      -0.867  11.014   3.744-0.090 2.275          
ATOM   3157  HB  VAL A 202      -1.305  11.715   4.457 0.090 1.320          
ATOM   3158  CG1 VAL A 202       0.522  10.580   4.347-0.270 2.060          
ATOM   3159 1HG1 VAL A 202       0.479   9.634   4.875 0.090 1.320          
ATOM   3160 2HG1 VAL A 202       1.257  10.434   3.554 0.090 1.320          
ATOM   3161 3HG1 VAL A 202       0.919  11.337   5.024 0.090 1.320          
ATOM   3162  CG2 VAL A 202      -0.796  11.728   2.450-0.270 2.060          
ATOM   3163 1HG2 VAL A 202      -0.291  11.148   1.675 0.090 1.320          
ATOM   3164 2HG2 VAL A 202      -1.787  11.985   2.071 0.090 1.320          
ATOM   3165 3HG2 VAL A 202      -0.241  12.661   2.552 0.090 1.320          
ATOM   3166  C   VAL A 202      -1.506   8.846   2.584 0.510 2.000          
ATOM   3167  O   VAL A 202      -2.057   8.949   1.480-0.510 1.700          
ATOM   3168  N   SER A 203      -0.673   7.843   2.862-0.470 1.850          
ATOM   3169  HN  SER A 203      -0.257   7.775   3.779 0.310 0.225          
ATOM   3170  CA  SER A 203      -0.265   6.926   1.805 0.070 2.275          
ATOM   3171  HA  SER A 203       0.012   7.497   0.915 0.090 1.320          
ATOM   3172  CB  SER A 203       0.879   6.024   2.187 0.050 2.175          
ATOM   3173  1HB SER A 203       0.528   5.129   2.688 0.090 1.320          
ATOM   3174  2HB SER A 203       1.373   5.668   1.281 0.090 1.320          
ATOM   3175  OG  SER A 203       1.850   6.570   3.042-0.660 1.770          
ATOM   3176  HG1 SER A 203       1.499   6.701   3.925 0.430 0.225          
ATOM   3177  C   SER A 203      -1.377   5.944   1.458 0.510 2.000          
ATOM   3178  O   SER A 203      -1.714   5.777   0.281-0.510 1.700          
ATOM   3179  N   TRP A 204      -1.969   5.297   2.463-0.470 1.850          
ATOM   3180  HN  TRP A 204      -1.730   5.503   3.430 0.310 0.225          
ATOM   3181  CA  TRP A 204      -2.992   4.292   2.185 0.070 2.275          
ATOM   3182  HA  TRP A 204      -2.552   3.526   1.545 0.090 1.320          
ATOM   3183  CB  TRP A 204      -3.550   3.569   3.458-0.180 2.175          
ATOM   3184  1HB TRP A 204      -3.717   4.271   4.274 0.090 1.320          
ATOM   3185  2HB TRP A 204      -4.510   3.092   3.259 0.090 1.320          
ATOM   3186  CG  TRP A 204      -2.538   2.474   3.907-0.030 1.992          
ATOM   3187  CD1 TRP A 204      -1.313   2.611   4.507 0.035 1.992          
ATOM   3188  HD1 TRP A 204      -0.831   3.544   4.736 0.115 1.358          
ATOM   3189  NE1 TRP A 204      -0.765   1.387   4.753-0.610 1.850          
ATOM   3190  HE1 TRP A 204       0.085   1.261   5.305 0.380 0.225          
ATOM   3191  CE2 TRP A 204      -1.616   0.427   4.447 0.130 1.800          
ATOM   3192  CD2 TRP A 204      -2.785   1.040   3.819-0.020 1.800          
ATOM   3193  CE3 TRP A 204      -3.906   0.299   3.437-0.115 1.992          
ATOM   3194  HE3 TRP A 204      -4.753   0.759   2.986 0.115 1.358          
ATOM   3195  CZ3 TRP A 204      -3.840  -1.135   3.725-0.115 1.992          
ATOM   3196  HZ3 TRP A 204      -4.660  -1.762   3.419 0.115 1.358          
ATOM   3197  CZ2 TRP A 204      -1.581  -0.993   4.713-0.115 1.992          
ATOM   3198  HZ2 TRP A 204      -0.728  -1.425   5.202 0.115 1.358          
ATOM   3199  CH2 TRP A 204      -2.721  -1.787   4.323-0.115 1.992          
ATOM   3200  HH2 TRP A 204      -2.724  -2.856   4.479 0.115 1.358          
ATOM   3201  C   TRP A 204      -4.161   4.894   1.422 0.510 2.000          
ATOM   3202  O   TRP A 204      -4.631   4.324   0.433-0.510 1.700          
ATOM   3203  N   MET A 205      -4.643   6.055   1.865-0.470 1.850          
ATOM   3204  HN  MET A 205      -4.193   6.553   2.626 0.310 0.225          
ATOM   3205  CA  MET A 205      -5.754   6.685   1.168 0.070 2.275          
ATOM   3206  HA  MET A 205      -6.553   5.955   1.022 0.090 1.320          
ATOM   3207  CB  MET A 205      -6.369   7.976   1.882-0.180 2.175          
ATOM   3208  1HB MET A 205      -5.574   8.659   2.183 0.090 1.320          
ATOM   3209  2HB MET A 205      -6.975   8.542   1.170 0.090 1.320          
ATOM   3210  CG  MET A 205      -7.313   7.646   3.091-0.140 2.175          
ATOM   3211  1HG MET A 205      -8.027   6.891   2.759 0.090 1.320          
ATOM   3212  2HG MET A 205      -6.710   7.155   3.855 0.090 1.320          
ATOM   3213  SD  MET A 205      -8.307   8.903   3.944-0.090 2.000          
ATOM   3214  CE  MET A 205      -6.990   9.999   4.509-0.220 2.060          
ATOM   3215  1HE MET A 205      -7.352  10.673   5.285 0.090 1.320          
ATOM   3216  2HE MET A 205      -6.158   9.416   4.888 0.090 1.320          
ATOM   3217  3HE MET A 205      -6.622  10.596   3.674 0.090 1.320          
ATOM   3218  C   MET A 205      -5.370   7.179  -0.217 0.510 2.000          
ATOM   3219  O   MET A 205      -6.252   7.365  -1.058-0.510 1.700          
ATOM   3220  N   ALA A 206      -4.081   7.375  -0.486-0.470 1.850          
ATOM   3221  HN  ALA A 206      -3.372   7.204   0.215 0.310 0.225          
ATOM   3222  CA  ALA A 206      -3.684   7.843  -1.809 0.070 2.275          
ATOM   3223  HA  ALA A 206      -4.279   8.719  -2.070 0.090 1.320          
ATOM   3224  CB  ALA A 206      -2.201   8.274  -1.802-0.270 2.060          
ATOM   3225  1HB ALA A 206      -1.914   8.665  -2.780 0.090 1.320          
ATOM   3226  2HB ALA A 206      -2.018   9.064  -1.075 0.090 1.320          
ATOM   3227  3HB ALA A 206      -1.530   7.444  -1.584 0.090 1.320          
ATOM   3228  C   ALA A 206      -3.938   6.782  -2.875 0.510 2.000          
ATOM   3229  O   ALA A 206      -4.313   7.115  -4.006-0.510 1.700          
ATOM   3230  N   TYR A 207      -3.757   5.499  -2.533-0.470 1.850          
ATOM   3231  HN  TYR A 207      -3.471   5.283  -1.587 0.310 0.225          
ATOM   3232  CA  TYR A 207      -3.867   4.439  -3.537 0.070 2.275          
ATOM   3233  HA  TYR A 207      -3.130   4.653  -4.315 0.090 1.320          
ATOM   3234  CB  TYR A 207      -3.577   2.983  -2.986-0.180 2.175          
ATOM   3235  1HB TYR A 207      -4.234   2.757  -2.147 0.090 1.320          
ATOM   3236  2HB TYR A 207      -3.829   2.243  -3.749 0.090 1.320          
ATOM   3237  CG  TYR A 207      -2.158   2.728  -2.528 0.000 1.992          
ATOM   3238  CD1 TYR A 207      -1.278   2.045  -3.401-0.115 1.992          
ATOM   3239  HD1 TYR A 207      -1.624   1.705  -4.361 0.115 1.358          
ATOM   3240  CE1 TYR A 207      -0.022   1.729  -2.974-0.115 1.992          
ATOM   3241  HE1 TYR A 207       0.621   1.157  -3.627 0.115 1.358          
ATOM   3242  CZ  TYR A 207       0.490   2.268  -1.769 0.110 1.992          
ATOM   3243  OH  TYR A 207       1.811   1.965  -1.477-0.540 1.770          
ATOM   3244  HH  TYR A 207       2.231   1.286  -1.997 0.430 0.225          
ATOM   3245  CD2 TYR A 207      -1.749   3.082  -1.269-0.115 1.992          
ATOM   3246  HD2 TYR A 207      -2.458   3.559  -0.617 0.115 1.358          
ATOM   3247  CE2 TYR A 207      -0.469   2.940  -0.865-0.115 1.992          
ATOM   3248  HE2 TYR A 207      -0.158   3.289   0.108 0.115 1.358          
ATOM   3249  C   TYR A 207      -5.228   4.401  -4.223 0.510 2.000          
ATOM   3250  O   TYR A 207      -5.268   4.303  -5.462-0.510 1.700          
ATOM   3251  N   PRO A 208      -6.362   4.449  -3.513-0.290 1.850          
ATOM   3252  CD  PRO A 208      -6.593   4.101  -2.123 0.000 2.175          
ATOM   3253  1HD PRO A 208      -6.568   3.020  -1.987 0.090 1.320          
ATOM   3254  2HD PRO A 208      -5.851   4.553  -1.488 0.090 1.320          
ATOM   3255  CA  PRO A 208      -7.639   4.544  -4.236 0.020 2.275          
ATOM   3256  HA  PRO A 208      -7.776   3.696  -4.907 0.090 1.320          
ATOM   3257  CB  PRO A 208      -8.684   4.481  -3.101-0.180 2.175          
ATOM   3258  1HB PRO A 208      -9.152   3.505  -3.125 0.090 1.320          
ATOM   3259  2HB PRO A 208      -9.488   5.212  -3.212 0.090 1.320          
ATOM   3260  CG  PRO A 208      -7.919   4.669  -1.798-0.180 2.175          
ATOM   3261  1HG PRO A 208      -8.395   4.161  -0.963 0.090 1.320          
ATOM   3262  2HG PRO A 208      -7.875   5.727  -1.562 0.090 1.320          
ATOM   3263  C   PRO A 208      -7.745   5.812  -5.051 0.510 2.000          
ATOM   3264  O   PRO A 208      -8.246   5.779  -6.182-0.510 1.700          
ATOM   3265  N   ILE A 209      -7.271   6.939  -4.516-0.470 1.850          
ATOM   3266  HN  ILE A 209      -6.823   6.925  -3.609 0.310 0.225          
ATOM   3267  CA  ILE A 209      -7.274   8.166  -5.304 0.070 2.275          
ATOM   3268  HA  ILE A 209      -8.299   8.357  -5.631 0.090 1.320          
ATOM   3269  CB  ILE A 209      -6.783   9.426  -4.478-0.090 2.275          
ATOM   3270  HB  ILE A 209      -5.800   9.181  -4.075 0.090 1.320          
ATOM   3271  CG2 ILE A 209      -6.557  10.582  -5.517-0.270 2.060          
ATOM   3272 1HG2 ILE A 209      -6.378  11.526  -5.004 0.090 1.320          
ATOM   3273 2HG2 ILE A 209      -5.687  10.438  -6.159 0.090 1.320          
ATOM   3274 3HG2 ILE A 209      -7.436  10.735  -6.144 0.090 1.320          
ATOM   3275  CG1 ILE A 209      -7.714   9.707  -3.290-0.180 2.175          
ATOM   3276 1HG1 ILE A 209      -8.630  10.198  -3.621 0.090 1.320          
ATOM   3277 2HG1 ILE A 209      -8.013   8.785  -2.789 0.090 1.320          
ATOM   3278  CD1 ILE A 209      -6.947  10.572  -2.294-0.270 2.060          
ATOM   3279  HD1 ILE A 209      -6.622  11.516  -2.729 0.090 1.320          
ATOM   3280  HD2 ILE A 209      -7.580  10.814  -1.440 0.090 1.320          
ATOM   3281  HD3 ILE A 209      -6.071  10.059  -1.900 0.090 1.320          
ATOM   3282  C   ILE A 209      -6.438   7.977  -6.559 0.510 2.000          
ATOM   3283  O   ILE A 209      -6.884   8.280  -7.671-0.510 1.700          
ATOM   3284  N   LEU A 210      -5.232   7.420  -6.410-0.470 1.850          
ATOM   3285  HN  LEU A 210      -4.878   7.206  -5.473 0.310 0.225          
ATOM   3286  CA  LEU A 210      -4.401   7.208  -7.586 0.070 2.275          
ATOM   3287  HA  LEU A 210      -4.305   8.167  -8.090 0.090 1.320          
ATOM   3288  CB  LEU A 210      -2.928   6.630  -7.281-0.180 2.175          
ATOM   3289  1HB LEU A 210      -3.031   5.659  -6.793 0.090 1.320          
ATOM   3290  2HB LEU A 210      -2.407   6.433  -8.221 0.090 1.320          
ATOM   3291  CG  LEU A 210      -2.056   7.577  -6.383-0.090 2.275          
ATOM   3292  HG  LEU A 210      -2.582   7.794  -5.460 0.090 1.320          
ATOM   3293  CD1 LEU A 210      -0.791   6.905  -6.021-0.270 2.060          
ATOM   3294 1HD1 LEU A 210      -0.166   7.527  -5.379 0.090 1.320          
ATOM   3295 2HD1 LEU A 210      -0.978   5.978  -5.477 0.090 1.320          
ATOM   3296 3HD1 LEU A 210      -0.207   6.647  -6.907 0.090 1.320          
ATOM   3297  CD2 LEU A 210      -1.749   8.909  -7.028-0.270 2.060          
ATOM   3298 1HD2 LEU A 210      -1.234   8.783  -7.981 0.090 1.320          
ATOM   3299 2HD2 LEU A 210      -2.654   9.493  -7.196 0.090 1.320          
ATOM   3300 3HD2 LEU A 210      -1.110   9.519  -6.388 0.090 1.320          
ATOM   3301  C   LEU A 210      -5.076   6.264  -8.564 0.510 2.000          
ATOM   3302  O   LEU A 210      -5.104   6.523  -9.770-0.510 1.700          
ATOM   3303  N   TRP A 211      -5.646   5.174  -8.061-0.470 1.850          
ATOM   3304  HN  TRP A 211      -5.556   4.971  -7.065 0.310 0.225          
ATOM   3305  CA  TRP A 211      -6.263   4.192  -8.944 0.070 2.275          
ATOM   3306  HA  TRP A 211      -5.538   3.774  -9.640 0.090 1.320          
ATOM   3307  CB  TRP A 211      -6.988   3.075  -8.125-0.180 2.175          
ATOM   3308  1HB TRP A 211      -6.215   2.616  -7.514 0.090 1.320          
ATOM   3309  2HB TRP A 211      -7.709   3.489  -7.420 0.090 1.320          
ATOM   3310  CG  TRP A 211      -7.660   1.974  -8.885-0.030 1.992          
ATOM   3311  CD1 TRP A 211      -6.938   0.893  -9.340 0.035 1.992          
ATOM   3312  HD1 TRP A 211      -5.877   0.750  -9.192 0.115 1.358          
ATOM   3313  NE1 TRP A 211      -7.797   0.038  -9.988-0.610 1.850          
ATOM   3314  HE1 TRP A 211      -7.495  -0.795 -10.496 0.380 0.225          
ATOM   3315  CE2 TRP A 211      -9.090   0.557 -10.028 0.130 1.800          
ATOM   3316  CD2 TRP A 211      -9.016   1.781  -9.361-0.020 1.800          
ATOM   3317  CE3 TRP A 211     -10.177   2.527  -9.244-0.115 1.992          
ATOM   3318  HE3 TRP A 211     -10.189   3.454  -8.690 0.115 1.358          
ATOM   3319  CZ3 TRP A 211     -11.316   2.108  -9.982-0.115 1.992          
ATOM   3320  HZ3 TRP A 211     -12.195   2.736  -9.977 0.115 1.358          
ATOM   3321  CZ2 TRP A 211     -10.186   0.052 -10.631-0.115 1.992          
ATOM   3322  HZ2 TRP A 211     -10.141  -0.899 -11.138 0.115 1.358          
ATOM   3323  CH2 TRP A 211     -11.352   0.874 -10.754-0.115 1.992          
ATOM   3324  HH2 TRP A 211     -12.224   0.558 -11.298 0.115 1.358          
ATOM   3325  C   TRP A 211      -7.418   4.792  -9.736 0.510 2.000          
ATOM   3326  O   TRP A 211      -7.551   4.530 -10.936-0.510 1.700          
ATOM   3327  N   SER A 212      -8.267   5.597  -9.083-0.470 1.850          
ATOM   3328  HN  SER A 212      -8.117   5.784  -8.095 0.310 0.225          
ATOM   3329  CA  SER A 212      -9.405   6.202  -9.774 0.070 2.275          
ATOM   3330  HA  SER A 212     -10.045   5.422 -10.192 0.090 1.320          
ATOM   3331  CB  SER A 212     -10.238   7.137  -8.832 0.050 2.175          
ATOM   3332  1HB SER A 212      -9.633   7.968  -8.460 0.090 1.320          
ATOM   3333  2HB SER A 212     -11.065   7.584  -9.389 0.090 1.320          
ATOM   3334  OG  SER A 212     -10.798   6.421  -7.696-0.660 1.770          
ATOM   3335  HG1 SER A 212     -10.084   6.153  -7.125 0.430 0.225          
ATOM   3336  C   SER A 212      -8.953   7.119 -10.901 0.510 2.000          
ATOM   3337  O   SER A 212      -9.596   7.182 -11.954-0.510 1.700          
ATOM   3338  N   PHE A 213      -7.864   7.855 -10.690-0.470 1.850          
ATOM   3339  HN  PHE A 213      -7.396   7.794  -9.792 0.310 0.225          
ATOM   3340  CA  PHE A 213      -7.379   8.804 -11.685 0.070 2.275          
ATOM   3341  HA  PHE A 213      -8.202   9.117 -12.331 0.090 1.320          
ATOM   3342  CB  PHE A 213      -6.764  10.042 -11.046-0.180 2.175          
ATOM   3343  1HB PHE A 213      -6.079   9.788 -10.236 0.090 1.320          
ATOM   3344  2HB PHE A 213      -6.212  10.649 -11.767 0.090 1.320          
ATOM   3345  CG  PHE A 213      -7.953  10.848 -10.549 0.000 1.992          
ATOM   3346  CD1 PHE A 213      -8.873  11.476 -11.402-0.115 1.992          
ATOM   3347  HD1 PHE A 213      -8.752  11.404 -12.473 0.115 1.358          
ATOM   3348  CE1 PHE A 213     -10.018  12.125 -10.892-0.115 1.992          
ATOM   3349  HE1 PHE A 213     -10.761  12.563 -11.543 0.115 1.358          
ATOM   3350  CZ  PHE A 213     -10.088  12.250  -9.512-0.115 1.992          
ATOM   3351  HZ  PHE A 213     -10.929  12.796  -9.108 0.115 1.358          
ATOM   3352  CD2 PHE A 213      -8.136  10.976  -9.134-0.115 1.992          
ATOM   3353  HD2 PHE A 213      -7.420  10.522  -8.469 0.115 1.358          
ATOM   3354  CE2 PHE A 213      -9.157  11.715  -8.588-0.115 1.992          
ATOM   3355  HE2 PHE A 213      -9.272  11.838  -7.521 0.115 1.358          
ATOM   3356  C   PHE A 213      -6.386   8.197 -12.660 0.510 2.000          
ATOM   3357  O   PHE A 213      -6.139   8.790 -13.715-0.510 1.700          
ATOM   3358  N   SER A 214      -5.809   7.045 -12.340-0.470 1.850          
ATOM   3359  HN  SER A 214      -6.038   6.611 -11.453 0.310 0.225          
ATOM   3360  CA  SER A 214      -4.789   6.451 -13.192 0.070 2.275          
ATOM   3361  HA  SER A 214      -4.128   7.219 -13.601 0.090 1.320          
ATOM   3362  CB  SER A 214      -3.951   5.385 -12.445 0.050 2.175          
ATOM   3363  1HB SER A 214      -4.597   4.596 -12.053 0.090 1.320          
ATOM   3364  2HB SER A 214      -3.197   4.911 -13.076 0.090 1.320          
ATOM   3365  OG  SER A 214      -3.228   5.985 -11.351-0.660 1.770          
ATOM   3366  HG1 SER A 214      -3.893   6.266 -10.706 0.430 0.225          
ATOM   3367  C   SER A 214      -5.451   5.705 -14.347 0.510 2.000          
ATOM   3368  O   SER A 214      -6.670   5.754 -14.535-0.510 1.700          
ATOM   3369  N   SER A 215      -4.640   4.968 -15.114-0.470 1.850          
ATOM   3370  HN  SER A 215      -3.650   4.890 -14.929 0.310 0.225          
ATOM   3371  CA  SER A 215      -5.106   4.302 -16.328 0.070 2.275          
ATOM   3372  HA  SER A 215      -5.584   5.023 -16.964 0.090 1.320          
ATOM   3373  CB  SER A 215      -3.925   3.600 -17.097 0.050 2.175          
ATOM   3374  1HB SER A 215      -4.319   2.934 -17.871 0.090 1.320          
ATOM   3375  2HB SER A 215      -3.329   4.354 -17.611 0.090 1.320          
ATOM   3376  OG  SER A 215      -3.097   2.862 -16.192-0.660 1.770          
ATOM   3377  HG1 SER A 215      -2.646   2.185 -16.686 0.430 0.225          
ATOM   3378  C   SER A 215      -6.186   3.256 -16.064 0.510 2.000          
ATOM   3379  O   SER A 215      -6.909   2.887 -16.996-0.510 1.700          
ATOM   3380  N   THR A 216      -6.300   2.756 -14.831-0.470 1.850          
ATOM   3381  HN  THR A 216      -5.716   3.082 -14.081 0.310 0.225          
ATOM   3382  CA  THR A 216      -7.277   1.713 -14.527 0.070 2.275          
ATOM   3383  HA  THR A 216      -7.228   0.933 -15.291 0.090 1.320          
ATOM   3384  CB  THR A 216      -7.042   1.089 -13.140 0.140 2.275          
ATOM   3385  HB  THR A 216      -7.942   0.608 -12.745 0.090 1.320          
ATOM   3386  OG1 THR A 216      -6.528   2.106 -12.208-0.660 1.770          
ATOM   3387  HG1 THR A 216      -7.269   2.565 -11.810 0.430 0.225          
ATOM   3388  CG2 THR A 216      -5.916   0.071 -13.202-0.270 2.060          
ATOM   3389 1HG2 THR A 216      -6.170  -0.741 -13.884 0.090 1.320          
ATOM   3390 2HG2 THR A 216      -4.985   0.508 -13.563 0.090 1.320          
ATOM   3391 3HG2 THR A 216      -5.730  -0.378 -12.226 0.090 1.320          
ATOM   3392  C   THR A 216      -8.698   2.255 -14.558 0.510 2.000          
ATOM   3393  O   THR A 216      -9.571   1.694 -15.229-0.510 1.700          
ATOM   3394  N   GLY A 217      -8.956   3.337 -13.826-0.470 1.850          
ATOM   3395  HN  GLY A 217      -8.201   3.838 -13.381 0.310 0.225          
ATOM   3396  CA  GLY A 217     -10.304   3.855 -13.723-0.020 2.175          
ATOM   3397  1HA GLY A 217     -10.420   4.273 -12.723 0.090 1.320          
ATOM   3398  2HA GLY A 217     -11.050   3.059 -13.782 0.090 1.320          
ATOM   3399  C   GLY A 217     -10.680   4.947 -14.705 0.510 2.000          
ATOM   3400  O   GLY A 217     -11.672   4.799 -15.425-0.510 1.700          
ATOM   3401  N   ALA A 218      -9.899   6.031 -14.778-0.470 1.850          
ATOM   3402  HN  ALA A 218      -9.128   6.129 -14.133 0.310 0.225          
ATOM   3403  CA  ALA A 218     -10.258   7.169 -15.627 0.070 2.275          
ATOM   3404  HA  ALA A 218     -11.071   6.921 -16.314 0.090 1.320          
ATOM   3405  CB  ALA A 218     -10.751   8.308 -14.696-0.270 2.060          
ATOM   3406  1HB ALA A 218     -11.582   7.976 -14.073 0.090 1.320          
ATOM   3407  2HB ALA A 218      -9.959   8.667 -14.040 0.090 1.320          
ATOM   3408  3HB ALA A 218     -11.104   9.159 -15.281 0.090 1.320          
ATOM   3409  C   ALA A 218      -9.144   7.692 -16.519 0.510 2.000          
ATOM   3410  O   ALA A 218      -9.426   8.528 -17.386-0.510 1.700          
ATOM   3411  N   CYX A 219      -7.897   7.269 -16.314-0.470 1.850          
ATOM   3412  HN  CYX A 219      -7.767   6.509 -15.682 0.310 0.225          
ATOM   3413  CA  CYX A 219      -6.710   7.790 -16.993 0.070 2.275          
ATOM   3414  HA  CYX A 219      -5.897   7.601 -16.306 0.090 1.320          
ATOM   3415  CB  CYX A 219      -6.402   7.022 -18.413-0.100 2.175          
ATOM   3416  1HB CYX A 219      -6.231   7.614 -19.338 0.090 1.320          
ATOM   3417  2HB CYX A 219      -5.406   6.549 -18.276 0.090 1.320          
ATOM   3418  SG  CYX A 219      -7.599   5.674 -18.725-0.080 1.975          
ATOM   3419  C   CYX A 219      -6.772   9.294 -17.242 0.510 2.000          
ATOM   3420  O   CYX A 219      -6.747   9.746 -18.389-0.510 1.700          
ATOM   3421  N   ILE A 220      -6.807  10.081 -16.167-0.470 1.850          
ATOM   3422  HN  ILE A 220      -6.850   9.658 -15.244 0.310 0.225          
ATOM   3423  CA  ILE A 220      -6.568  11.513 -16.297 0.070 2.275          
ATOM   3424  HA  ILE A 220      -6.788  11.855 -17.311 0.090 1.320          
ATOM   3425  CB  ILE A 220      -7.555  12.246 -15.391-0.090 2.275          
ATOM   3426  HB  ILE A 220      -7.240  12.117 -14.353 0.090 1.320          
ATOM   3427  CG2 ILE A 220      -7.593  13.724 -15.662-0.270 2.060          
ATOM   3428 1HG2 ILE A 220      -6.605  14.175 -15.581 0.090 1.320          
ATOM   3429 2HG2 ILE A 220      -7.955  13.952 -16.666 0.090 1.320          
ATOM   3430 3HG2 ILE A 220      -8.189  14.280 -14.939 0.090 1.320          
ATOM   3431  CG1 ILE A 220      -8.921  11.624 -15.552-0.180 2.175          
ATOM   3432 1HG1 ILE A 220      -9.058  11.199 -16.550 0.090 1.320          
ATOM   3433 2HG1 ILE A 220      -9.054  10.797 -14.853 0.090 1.320          
ATOM   3434  CD1 ILE A 220     -10.078  12.668 -15.382-0.270 2.060          
ATOM   3435  HD1 ILE A 220     -10.110  13.417 -16.174 0.090 1.320          
ATOM   3436  HD2 ILE A 220     -11.037  12.151 -15.431 0.090 1.320          
ATOM   3437  HD3 ILE A 220     -10.049  13.165 -14.412 0.090 1.320          
ATOM   3438  C   ILE A 220      -5.093  11.806 -16.077 0.510 2.000          
ATOM   3439  O   ILE A 220      -4.633  12.918 -16.373-0.510 1.700          
ATOM   3440  N   MET A 221      -4.331  10.825 -15.588-0.470 1.850          
ATOM   3441  HN  MET A 221      -4.769   9.942 -15.358 0.310 0.225          
ATOM   3442  CA  MET A 221      -2.891  10.915 -15.406 0.070 2.275          
ATOM   3443  HA  MET A 221      -2.523  11.743 -16.015 0.090 1.320          
ATOM   3444  CB  MET A 221      -2.565  11.287 -13.928-0.180 2.175          
ATOM   3445  1HB MET A 221      -1.521  11.599 -13.877 0.090 1.320          
ATOM   3446  2HB MET A 221      -3.141  12.172 -13.651 0.090 1.320          
ATOM   3447  CG  MET A 221      -2.775  10.216 -12.891-0.140 2.175          
ATOM   3448  1HG MET A 221      -3.811   9.880 -12.943 0.090 1.320          
ATOM   3449  2HG MET A 221      -2.149   9.348 -13.106 0.090 1.320          
ATOM   3450  SD  MET A 221      -2.417  10.796 -11.167-0.090 2.000          
ATOM   3451  CE  MET A 221      -2.965   9.183 -10.537-0.220 2.060          
ATOM   3452  1HE MET A 221      -2.273   8.397 -10.839 0.090 1.320          
ATOM   3453  2HE MET A 221      -2.973   9.222  -9.455 0.090 1.320          
ATOM   3454  3HE MET A 221      -3.968   8.923 -10.871 0.090 1.320          
ATOM   3455  C   MET A 221      -2.240   9.654 -15.965 0.510 2.000          
ATOM   3456  O   MET A 221      -2.787   8.553 -15.840-0.510 1.700          
ATOM   3457  N   SER A 222      -1.098   9.827 -16.629-0.470 1.850          
ATOM   3458  HN  SER A 222      -0.622  10.708 -16.536 0.310 0.225          
ATOM   3459  CA  SER A 222      -0.395   8.714 -17.250 0.070 2.275          
ATOM   3460  HA  SER A 222      -1.117   8.088 -17.755 0.090 1.320          
ATOM   3461  CB  SER A 222       0.677   9.227 -18.198 0.050 2.175          
ATOM   3462  1HB SER A 222       1.250   8.401 -18.627 0.090 1.320          
ATOM   3463  2HB SER A 222       0.221   9.739 -19.047 0.090 1.320          
ATOM   3464  OG  SER A 222       1.558  10.117 -17.527-0.660 1.770          
ATOM   3465  HG1 SER A 222       1.156  10.963 -17.381 0.430 0.225          
ATOM   3466  C   SER A 222       0.286   7.845 -16.200 0.510 2.000          
ATOM   3467  O   SER A 222       0.486   8.245 -15.049-0.510 1.700          
ATOM   3468  N   GLU A 223       0.658   6.635 -16.622-0.470 1.850          
ATOM   3469  HN  GLU A 223       0.395   6.272 -17.538 0.310 0.225          
ATOM   3470  CA  GLU A 223       1.379   5.729 -15.737 0.070 2.275          
ATOM   3471  HA  GLU A 223       0.832   5.686 -14.801 0.090 1.320          
ATOM   3472  CB  GLU A 223       1.310   4.244 -16.352-0.180 2.175          
ATOM   3473  1HB GLU A 223       0.269   3.919 -16.391 0.090 1.320          
ATOM   3474  2HB GLU A 223       1.652   4.286 -17.384 0.090 1.320          
ATOM   3475  CG  GLU A 223       2.188   3.151 -15.613-0.280 2.175          
ATOM   3476  1HG GLU A 223       2.326   2.298 -16.275 0.090 1.320          
ATOM   3477  2HG GLU A 223       3.183   3.504 -15.362 0.090 1.320          
ATOM   3478  CD  GLU A 223       1.504   2.635 -14.370 0.620 2.000          
ATOM   3479  OE1 GLU A 223       1.979   1.608 -13.866-0.760 1.700          
ATOM   3480  OE2 GLU A 223       0.475   3.245 -13.924-0.760 1.700          
ATOM   3481  C   GLU A 223       2.776   6.235 -15.415 0.510 2.000          
ATOM   3482  O   GLU A 223       3.350   5.827 -14.401-0.510 1.700          
ATOM   3483  N   ASN A 224       3.335   7.116 -16.245-0.470 1.850          
ATOM   3484  HN  ASN A 224       2.836   7.375 -17.080 0.310 0.225          
ATOM   3485  CA  ASN A 224       4.598   7.748 -15.886 0.070 2.275          
ATOM   3486  HA  ASN A 224       5.382   6.997 -15.757 0.090 1.320          
ATOM   3487  CB  ASN A 224       4.910   8.734 -17.001-0.180 2.175          
ATOM   3488  1HB ASN A 224       4.089   9.424 -17.197 0.090 1.320          
ATOM   3489  2HB ASN A 224       5.781   9.339 -16.744 0.090 1.320          
ATOM   3490  CG  ASN A 224       5.254   7.924 -18.237 0.550 2.000          
ATOM   3491  OD1 ASN A 224       6.073   6.970 -18.118-0.550 1.700          
ATOM   3492  ND2 ASN A 224       4.830   8.337 -19.464-0.620 1.850          
ATOM   3493 1HD2 ASN A 224       5.175   7.858 -20.295 0.320 0.225          
ATOM   3494 2HD2 ASN A 224       4.240   9.147 -19.566 0.300 0.225          
ATOM   3495  C   ASN A 224       4.459   8.516 -14.582 0.510 2.000          
ATOM   3496  O   ASN A 224       5.283   8.376 -13.673-0.510 1.700          
ATOM   3497  N   THR A 225       3.406   9.324 -14.470-0.470 1.850          
ATOM   3498  HN  THR A 225       2.742   9.433 -15.224 0.310 0.225          
ATOM   3499  CA  THR A 225       3.162  10.037 -13.223 0.070 2.275          
ATOM   3500  HA  THR A 225       4.067  10.539 -12.874 0.090 1.320          
ATOM   3501  CB  THR A 225       2.007  11.027 -13.455 0.140 2.275          
ATOM   3502  HB  THR A 225       1.057  10.510 -13.615 0.090 1.320          
ATOM   3503  OG1 THR A 225       2.230  11.811 -14.596-0.660 1.770          
ATOM   3504  HG1 THR A 225       3.029  12.306 -14.475 0.430 0.225          
ATOM   3505  CG2 THR A 225       1.843  12.013 -12.300-0.270 2.060          
ATOM   3506 1HG2 THR A 225       2.763  12.557 -12.085 0.090 1.320          
ATOM   3507 2HG2 THR A 225       1.065  12.747 -12.515 0.090 1.320          
ATOM   3508 3HG2 THR A 225       1.542  11.515 -11.377 0.090 1.320          
ATOM   3509  C   THR A 225       2.635   9.097 -12.152 0.510 2.000          
ATOM   3510  O   THR A 225       3.022   9.191 -10.984-0.510 1.700          
ATOM   3511  N   SER A 226       1.734   8.196 -12.532-0.470 1.850          
ATOM   3512  HN  SER A 226       1.406   8.171 -13.495 0.310 0.225          
ATOM   3513  CA  SER A 226       1.112   7.316 -11.551 0.070 2.275          
ATOM   3514  HA  SER A 226       0.610   7.923 -10.794 0.090 1.320          
ATOM   3515  CB  SER A 226       0.131   6.336 -12.198 0.050 2.175          
ATOM   3516  1HB SER A 226      -0.526   6.841 -12.908 0.090 1.320          
ATOM   3517  2HB SER A 226       0.618   5.514 -12.722 0.090 1.320          
ATOM   3518  OG  SER A 226      -0.650   5.789 -11.175-0.660 1.770          
ATOM   3519  HG1 SER A 226      -1.592   5.922 -11.345 0.430 0.225          
ATOM   3520  C   SER A 226       2.131   6.395 -10.885 0.510 2.000          
ATOM   3521  O   SER A 226       2.057   6.157  -9.673-0.510 1.700          
ATOM   3522  N   SER A 227       3.080   5.857 -11.658-0.470 1.850          
ATOM   3523  HN  SER A 227       3.096   6.025 -12.661 0.310 0.225          
ATOM   3524  CA  SER A 227       4.047   4.913 -11.098 0.070 2.275          
ATOM   3525  HA  SER A 227       3.471   4.135 -10.592 0.090 1.320          
ATOM   3526  CB  SER A 227       4.948   4.179 -12.116 0.050 2.175          
ATOM   3527  1HB SER A 227       5.678   3.549 -11.601 0.090 1.320          
ATOM   3528  2HB SER A 227       4.348   3.509 -12.735 0.090 1.320          
ATOM   3529  OG  SER A 227       5.657   5.104 -12.989-0.660 1.770          
ATOM   3530  HG1 SER A 227       5.019   5.469 -13.599 0.430 0.225          
ATOM   3531  C   SER A 227       4.912   5.563 -10.024 0.510 2.000          
ATOM   3532  O   SER A 227       5.172   4.953  -8.980-0.510 1.700          
ATOM   3533  N   VAL A 228       5.393   6.787 -10.268-0.470 1.850          
ATOM   3534  HN  VAL A 228       5.230   7.219 -11.168 0.310 0.225          
ATOM   3535  CA  VAL A 228       6.192   7.479  -9.257 0.070 2.275          
ATOM   3536  HA  VAL A 228       6.904   6.746  -8.888 0.090 1.320          
ATOM   3537  CB  VAL A 228       7.096   8.622  -9.767-0.090 2.275          
ATOM   3538  HB  VAL A 228       7.506   9.150  -8.903 0.090 1.320          
ATOM   3539  CG1 VAL A 228       8.271   8.056 -10.562-0.270 2.060          
ATOM   3540 1HG1 VAL A 228       7.898   7.512 -11.425 0.090 1.320          
ATOM   3541 2HG1 VAL A 228       8.936   8.842 -10.921 0.090 1.320          
ATOM   3542 3HG1 VAL A 228       8.866   7.362  -9.970 0.090 1.320          
ATOM   3543  CG2 VAL A 228       6.290   9.607 -10.591-0.270 2.060          
ATOM   3544 1HG2 VAL A 228       5.478  10.050 -10.013 0.090 1.320          
ATOM   3545 2HG2 VAL A 228       6.916  10.427 -10.943 0.090 1.320          
ATOM   3546 3HG2 VAL A 228       5.850   9.143 -11.467 0.090 1.320          
ATOM   3547  C   VAL A 228       5.329   7.834  -8.055 0.510 2.000          
ATOM   3548  O   VAL A 228       5.809   7.858  -6.914-0.510 1.700          
ATOM   3549  N   LEU A 229       4.057   8.166  -8.295-0.470 1.850          
ATOM   3550  HN  LEU A 229       3.715   8.206  -9.249 0.310 0.225          
ATOM   3551  CA  LEU A 229       3.148   8.445  -7.189 0.070 2.275          
ATOM   3552  HA  LEU A 229       3.697   9.067  -6.479 0.090 1.320          
ATOM   3553  CB  LEU A 229       1.938   9.288  -7.558-0.180 2.175          
ATOM   3554  1HB LEU A 229       1.317   8.698  -8.237 0.090 1.320          
ATOM   3555  2HB LEU A 229       1.343   9.407  -6.650 0.090 1.320          
ATOM   3556  CG  LEU A 229       2.202  10.645  -8.163-0.090 2.275          
ATOM   3557  HG  LEU A 229       2.621  10.522  -9.152 0.090 1.320          
ATOM   3558  CD1 LEU A 229       0.810  11.248  -8.331-0.270 2.060          
ATOM   3559 1HD1 LEU A 229       0.162  10.620  -8.945 0.090 1.320          
ATOM   3560 2HD1 LEU A 229       0.313  11.411  -7.374 0.090 1.320          
ATOM   3561 3HD1 LEU A 229       0.866  12.216  -8.831 0.090 1.320          
ATOM   3562  CD2 LEU A 229       3.178  11.598  -7.437-0.270 2.060          
ATOM   3563 1HD2 LEU A 229       2.866  11.781  -6.408 0.090 1.320          
ATOM   3564 2HD2 LEU A 229       4.188  11.187  -7.411 0.090 1.320          
ATOM   3565 3HD2 LEU A 229       3.239  12.562  -7.943 0.090 1.320          
ATOM   3566  C   LEU A 229       2.834   7.179  -6.389 0.510 2.000          
ATOM   3567  O   LEU A 229       2.810   7.213  -5.153-0.510 1.700          
ATOM   3568  N   TYR A 230       2.605   6.047  -7.068-0.470 1.850          
ATOM   3569  HN  TYR A 230       2.510   6.075  -8.087 0.310 0.225          
ATOM   3570  CA  TYR A 230       2.477   4.782  -6.343 0.070 2.275          
ATOM   3571  HA  TYR A 230       1.684   4.878  -5.598 0.090 1.320          
ATOM   3572  CB  TYR A 230       2.152   3.637  -7.307-0.180 2.175          
ATOM   3573  1HB TYR A 230       2.737   3.727  -8.223 0.090 1.320          
ATOM   3574  2HB TYR A 230       2.459   2.694  -6.853 0.090 1.320          
ATOM   3575  CG  TYR A 230       0.631   3.509  -7.621 0.000 1.992          
ATOM   3576  CD1 TYR A 230      -0.273   3.184  -6.602-0.115 1.992          
ATOM   3577  HD1 TYR A 230       0.045   3.073  -5.576 0.115 1.358          
ATOM   3578  CE1 TYR A 230      -1.644   3.028  -6.986-0.115 1.992          
ATOM   3579  HE1 TYR A 230      -2.381   2.787  -6.234 0.115 1.358          
ATOM   3580  CZ  TYR A 230      -2.084   3.197  -8.332 0.110 1.992          
ATOM   3581  OH  TYR A 230      -3.446   2.816  -8.697-0.540 1.770          
ATOM   3582  HH  TYR A 230      -3.549   2.688  -9.644 0.430 0.225          
ATOM   3583  CD2 TYR A 230       0.244   3.613  -8.941-0.115 1.992          
ATOM   3584  HD2 TYR A 230       0.965   3.829  -9.716 0.115 1.358          
ATOM   3585  CE2 TYR A 230      -1.109   3.394  -9.320-0.115 1.992          
ATOM   3586  HE2 TYR A 230      -1.388   3.456 -10.362 0.115 1.358          
ATOM   3587  C   TYR A 230       3.756   4.470  -5.587 0.510 2.000          
ATOM   3588  O   TYR A 230       3.717   4.028  -4.433-0.510 1.700          
ATOM   3589  N   LEU A 231       4.901   4.717  -6.223-0.470 1.850          
ATOM   3590  HN  LEU A 231       4.881   5.011  -7.198 0.310 0.225          
ATOM   3591  CA  LEU A 231       6.190   4.519  -5.574 0.070 2.275          
ATOM   3592  HA  LEU A 231       6.278   3.477  -5.263 0.090 1.320          
ATOM   3593  CB  LEU A 231       7.154   4.757  -6.663-0.180 2.175          
ATOM   3594  1HB LEU A 231       6.978   4.014  -7.444 0.090 1.320          
ATOM   3595  2HB LEU A 231       6.982   5.725  -7.103 0.090 1.320          
ATOM   3596  CG  LEU A 231       8.738   4.701  -6.271-0.090 2.275          
ATOM   3597  HG  LEU A 231       8.890   3.905  -5.540 0.090 1.320          
ATOM   3598  CD1 LEU A 231       9.546   4.314  -7.551-0.270 2.060          
ATOM   3599 1HD1 LEU A 231       9.261   4.968  -8.370 0.090 1.320          
ATOM   3600 2HD1 LEU A 231      10.622   4.401  -7.408 0.090 1.320          
ATOM   3601 3HD1 LEU A 231       9.333   3.288  -7.856 0.090 1.320          
ATOM   3602  CD2 LEU A 231       9.275   6.004  -5.670-0.270 2.060          
ATOM   3603 1HD2 LEU A 231       9.068   6.859  -6.315 0.090 1.320          
ATOM   3604 2HD2 LEU A 231       8.857   6.218  -4.688 0.090 1.320          
ATOM   3605 3HD2 LEU A 231      10.356   5.951  -5.533 0.090 1.320          
ATOM   3606  C   LEU A 231       6.312   5.380  -4.326 0.510 2.000          
ATOM   3607  O   LEU A 231       6.847   4.930  -3.306-0.510 1.700          
ATOM   3608  N   LEU A 232       5.824   6.625  -4.385-0.470 1.850          
ATOM   3609  HN  LEU A 232       5.517   6.998  -5.280 0.310 0.225          
ATOM   3610  CA  LEU A 232       5.873   7.488  -3.208 0.070 2.275          
ATOM   3611  HA  LEU A 232       6.905   7.504  -2.853 0.090 1.320          
ATOM   3612  CB  LEU A 232       5.455   8.904  -3.555-0.180 2.175          
ATOM   3613  1HB LEU A 232       6.138   9.274  -4.322 0.090 1.320          
ATOM   3614  2HB LEU A 232       4.470   8.888  -4.024 0.090 1.320          
ATOM   3615  CG  LEU A 232       5.427   9.901  -2.377-0.090 2.275          
ATOM   3616  HG  LEU A 232       4.594   9.651  -1.716 0.090 1.320          
ATOM   3617  CD1 LEU A 232       6.730   9.876  -1.508-0.270 2.060          
ATOM   3618 1HD1 LEU A 232       6.710  10.675  -0.767 0.090 1.320          
ATOM   3619 2HD1 LEU A 232       6.856   8.951  -0.952 0.090 1.320          
ATOM   3620 3HD1 LEU A 232       7.620  10.022  -2.121 0.090 1.320          
ATOM   3621  CD2 LEU A 232       5.100  11.310  -3.012-0.270 2.060          
ATOM   3622 1HD2 LEU A 232       4.164  11.291  -3.572 0.090 1.320          
ATOM   3623 2HD2 LEU A 232       4.999  12.072  -2.239 0.090 1.320          
ATOM   3624 3HD2 LEU A 232       5.888  11.637  -3.692 0.090 1.320          
ATOM   3625  C   LEU A 232       5.003   6.942  -2.094 0.510 2.000          
ATOM   3626  O   LEU A 232       5.418   6.925  -0.930-0.510 1.700          
ATOM   3627  N   GLY A 233       3.799   6.479  -2.428-0.470 1.850          
ATOM   3628  HN  GLY A 233       3.491   6.534  -3.396 0.310 0.225          
ATOM   3629  CA  GLY A 233       2.963   5.870  -1.412-0.020 2.175          
ATOM   3630  1HA GLY A 233       2.030   5.531  -1.864 0.090 1.320          
ATOM   3631  2HA GLY A 233       2.707   6.607  -0.649 0.090 1.320          
ATOM   3632  C   GLY A 233       3.653   4.685  -0.770 0.510 2.000          
ATOM   3633  O   GLY A 233       3.691   4.570   0.458-0.510 1.700          
ATOM   3634  N   ASN A 234       4.265   3.824  -1.587-0.470 1.850          
ATOM   3635  HN  ASN A 234       4.187   3.958  -2.593 0.310 0.225          
ATOM   3636  CA  ASN A 234       5.039   2.717  -1.040 0.070 2.275          
ATOM   3637  HA  ASN A 234       4.379   2.156  -0.375 0.090 1.320          
ATOM   3638  CB  ASN A 234       5.633   1.713  -2.040-0.180 2.175          
ATOM   3639  1HB ASN A 234       6.356   2.200  -2.697 0.090 1.320          
ATOM   3640  2HB ASN A 234       6.182   0.940  -1.501 0.090 1.320          
ATOM   3641  CG  ASN A 234       4.578   1.001  -2.869 0.550 2.000          
ATOM   3642  OD1 ASN A 234       3.867   0.180  -2.284-0.550 1.700          
ATOM   3643  ND2 ASN A 234       4.403   1.353  -4.114-0.620 1.850          
ATOM   3644 1HD2 ASN A 234       3.765   0.808  -4.676 0.320 0.225          
ATOM   3645 2HD2 ASN A 234       4.916   2.118  -4.523 0.300 0.225          
ATOM   3646  C   ASN A 234       6.190   3.230  -0.193 0.510 2.000          
ATOM   3647  O   ASN A 234       6.454   2.698   0.889-0.510 1.700          
ATOM   3648  N   ALA A 235       6.875   4.279  -0.657-0.470 1.850          
ATOM   3649  HN  ALA A 235       6.685   4.643  -1.591 0.310 0.225          
ATOM   3650  CA  ALA A 235       7.946   4.873   0.140 0.070 2.275          
ATOM   3651  HA  ALA A 235       8.720   4.121   0.278 0.090 1.320          
ATOM   3652  CB  ALA A 235       8.586   6.109  -0.441-0.270 2.060          
ATOM   3653  1HB ALA A 235       9.437   6.436   0.159 0.090 1.320          
ATOM   3654  2HB ALA A 235       8.961   5.907  -1.445 0.090 1.320          
ATOM   3655  3HB ALA A 235       7.897   6.948  -0.514 0.090 1.320          
ATOM   3656  C   ALA A 235       7.440   5.314   1.508 0.510 2.000          
ATOM   3657  O   ALA A 235       8.159   5.207   2.509-0.510 1.700          
ATOM   3658  N   LEU A 236       6.210   5.827   1.572-0.470 1.850          
ATOM   3659  HN  LEU A 236       5.691   5.965   0.707 0.310 0.225          
ATOM   3660  CA  LEU A 236       5.660   6.269   2.850 0.070 2.275          
ATOM   3661  HA  LEU A 236       6.473   6.664   3.448 0.090 1.320          
ATOM   3662  CB  LEU A 236       4.731   7.479   2.613-0.180 2.175          
ATOM   3663  1HB LEU A 236       4.069   7.247   1.776 0.090 1.320          
ATOM   3664  2HB LEU A 236       4.075   7.611   3.464 0.090 1.320          
ATOM   3665  CG  LEU A 236       5.472   8.767   2.344-0.090 2.275          
ATOM   3666  HG  LEU A 236       6.157   8.630   1.504 0.090 1.320          
ATOM   3667  CD1 LEU A 236       4.425   9.849   1.969-0.270 2.060          
ATOM   3668 1HD1 LEU A 236       4.899  10.800   1.721 0.090 1.320          
ATOM   3669 2HD1 LEU A 236       3.856   9.547   1.088 0.090 1.320          
ATOM   3670 3HD1 LEU A 236       3.711  10.028   2.774 0.090 1.320          
ATOM   3671  CD2 LEU A 236       6.211   9.325   3.520-0.270 2.060          
ATOM   3672 1HD2 LEU A 236       5.571   9.430   4.396 0.090 1.320          
ATOM   3673 2HD2 LEU A 236       7.064   8.708   3.803 0.090 1.320          
ATOM   3674 3HD2 LEU A 236       6.624  10.309   3.295 0.090 1.320          
ATOM   3675  C   LEU A 236       5.134   5.100   3.685 0.510 2.000          
ATOM   3676  O   LEU A 236       5.599   4.866   4.804-0.510 1.700          
ATOM   3677  N   CYS A 237       4.174   4.348   3.159-0.470 1.850          
ATOM   3678  HN  CYS A 237       3.875   4.531   2.200 0.310 0.225          
ATOM   3679  CA  CYS A 237       3.515   3.320   3.970 0.070 2.275          
ATOM   3680  HA  CYS A 237       3.377   3.729   4.973 0.090 1.320          
ATOM   3681  CB  CYS A 237       2.161   2.877   3.549-0.110 2.175          
ATOM   3682  1HB CYS A 237       1.792   2.077   4.189 0.090 1.320          
ATOM   3683  2HB CYS A 237       1.453   3.675   3.710 0.090 1.320          
ATOM   3684  SG  CYS A 237       2.086   2.229   1.767-0.230 2.000          
ATOM   3685  HG1 CYS A 237       2.658   3.287   1.166 0.160 0.450          
ATOM   3686  C   CYS A 237       4.335   2.041   4.142 0.510 2.000          
ATOM   3687  O   CYS A 237       4.116   1.291   5.092-0.510 1.700          
ATOM   3688  N   LYS A 238       5.265   1.776   3.229-0.447 1.850          
ATOM   3689  HN  LYS A 238       5.443   2.398   2.444 0.310 0.225          
ATOM   3690  CA  LYS A 238       6.075   0.585   3.351 0.000 2.275          
ATOM   3691  HA  LYS A 238       5.593  -0.135   4.017 0.113 1.320          
ATOM   3692  CB  LYS A 238       6.137  -0.135   1.989-0.180 2.175          
ATOM   3693  1HB LYS A 238       5.273   0.228   1.417 0.090 1.320          
ATOM   3694  2HB LYS A 238       7.027   0.173   1.443 0.090 1.320          
ATOM   3695  CG  LYS A 238       6.058  -1.666   2.063-0.180 2.175          
ATOM   3696  1HG LYS A 238       7.025  -2.069   2.383 0.090 1.320          
ATOM   3697  2HG LYS A 238       5.316  -2.005   2.802 0.090 1.320          
ATOM   3698  CD  LYS A 238       5.689  -2.273   0.695-0.180 2.175          
ATOM   3699  1HD LYS A 238       6.043  -1.634  -0.118 0.090 1.320          
ATOM   3700  2HD LYS A 238       6.222  -3.221   0.578 0.090 1.320          
ATOM   3701  CE  LYS A 238       4.213  -2.625   0.452 0.270 2.175          
ATOM   3702  1HE LYS A 238       4.192  -3.521  -0.163 0.090 1.320          
ATOM   3703  2HE LYS A 238       3.710  -2.859   1.384 0.090 1.320          
ATOM   3704  NZ  LYS A 238       3.345  -1.699  -0.306-0.400 1.850          
ATOM   3705  1HZ LYS A 238       3.689  -1.459  -1.246 0.380 0.225          
ATOM   3706  C   LYS A 238       7.397   0.917   4.077 0.533 2.000          
ATOM   3707  O   LYS A 238       7.562   0.525   5.264-0.510 1.700          
ATOM   3708  N   ASN A 239       8.308   1.624   3.410-0.470 1.850          
ATOM   3709  HN  ASN A 239       8.102   1.889   2.451 0.310 0.225          
ATOM   3710  CA  ASN A 239       9.633   1.884   3.970 0.070 2.275          
ATOM   3711  HA  ASN A 239      10.073   0.931   4.268 0.090 1.320          
ATOM   3712  CB  ASN A 239      10.519   2.564   2.873-0.180 2.175          
ATOM   3713  1HB ASN A 239      10.156   3.557   2.611 0.090 1.320          
ATOM   3714  2HB ASN A 239      11.537   2.706   3.240 0.090 1.320          
ATOM   3715  CG  ASN A 239      10.560   1.778   1.654 0.550 2.000          
ATOM   3716  OD1 ASN A 239       9.844   1.985   0.698-0.550 1.700          
ATOM   3717  ND2 ASN A 239      11.244   0.639   1.721-0.620 1.850          
ATOM   3718 1HD2 ASN A 239      11.163  -0.031   0.965 0.320 0.225          
ATOM   3719 2HD2 ASN A 239      11.789   0.419   2.554 0.300 0.225          
ATOM   3720  C   ASN A 239       9.575   2.805   5.174 0.510 2.000          
ATOM   3721  O   ASN A 239      10.073   2.467   6.251-0.510 1.700          
ATOM   3722  N   THR A 240       8.979   3.986   4.981-0.470 1.850          
ATOM   3723  HN  THR A 240       8.597   4.230   4.071 0.310 0.225          
ATOM   3724  CA  THR A 240       8.963   4.979   6.049 0.070 2.275          
ATOM   3725  HA  THR A 240      10.004   5.119   6.344 0.090 1.320          
ATOM   3726  CB  THR A 240       8.502   6.274   5.525 0.140 2.275          
ATOM   3727  HB  THR A 240       7.441   6.261   5.313 0.090 1.320          
ATOM   3728  OG1 THR A 240       9.200   6.762   4.416-0.660 1.770          
ATOM   3729  HG1 THR A 240       8.935   6.257   3.643 0.430 0.225          
ATOM   3730  CG2 THR A 240       8.743   7.352   6.648-0.270 2.060          
ATOM   3731 1HG2 THR A 240       8.146   7.171   7.541 0.090 1.320          
ATOM   3732 2HG2 THR A 240       9.791   7.402   6.945 0.090 1.320          
ATOM   3733 3HG2 THR A 240       8.465   8.343   6.287 0.090 1.320          
ATOM   3734  C   THR A 240       8.220   4.453   7.264 0.510 2.000          
ATOM   3735  O   THR A 240       8.669   4.634   8.400-0.510 1.700          
ATOM   3736  N   TYR A 241       7.091   3.780   7.046-0.470 1.850          
ATOM   3737  HN  TYR A 241       6.704   3.744   6.108 0.310 0.225          
ATOM   3738  CA  TYR A 241       6.372   3.202   8.173 0.070 2.275          
ATOM   3739  HA  TYR A 241       6.176   3.987   8.905 0.090 1.320          
ATOM   3740  CB  TYR A 241       4.991   2.676   7.609-0.180 2.175          
ATOM   3741  1HB TYR A 241       4.550   3.384   6.908 0.090 1.320          
ATOM   3742  2HB TYR A 241       5.197   1.749   7.081 0.090 1.320          
ATOM   3743  CG  TYR A 241       4.021   2.392   8.701 0.000 1.992          
ATOM   3744  CD1 TYR A 241       3.176   3.374   9.188-0.115 1.992          
ATOM   3745  HD1 TYR A 241       3.183   4.354   8.733 0.115 1.358          
ATOM   3746  CE1 TYR A 241       2.317   3.149  10.287-0.115 1.992          
ATOM   3747  HE1 TYR A 241       1.675   3.927  10.669 0.115 1.358          
ATOM   3748  CZ  TYR A 241       2.369   1.862  10.893 0.110 1.992          
ATOM   3749  OH  TYR A 241       1.559   1.616  12.083-0.540 1.770          
ATOM   3750  HH  TYR A 241       1.573   0.714  12.372 0.430 0.225          
ATOM   3751  CD2 TYR A 241       3.992   1.090   9.279-0.115 1.992          
ATOM   3752  HD2 TYR A 241       4.640   0.310   8.904 0.115 1.358          
ATOM   3753  CE2 TYR A 241       3.208   0.843  10.354-0.115 1.992          
ATOM   3754  HE2 TYR A 241       3.235  -0.138  10.808 0.115 1.358          
ATOM   3755  C   TYR A 241       7.197   2.113   8.844 0.510 2.000          
ATOM   3756  O   TYR A 241       7.205   2.003  10.074-0.510 1.700          
ATOM   3757  N   GLY A 242       7.896   1.298   8.050-0.470 1.850          
ATOM   3758  HN  GLY A 242       7.821   1.369   7.037 0.310 0.225          
ATOM   3759  CA  GLY A 242       8.695   0.223   8.616-0.020 2.175          
ATOM   3760  1HA GLY A 242       9.099  -0.376   7.799 0.090 1.320          
ATOM   3761  2HA GLY A 242       8.059  -0.442   9.203 0.090 1.320          
ATOM   3762  C   GLY A 242       9.843   0.714   9.476 0.510 2.000          
ATOM   3763  O   GLY A 242      10.128   0.140  10.529-0.510 1.700          
ATOM   3764  N   ILE A 243      10.531   1.769   9.035-0.470 1.850          
ATOM   3765  HN  ILE A 243      10.271   2.204   8.151 0.310 0.225          
ATOM   3766  CA  ILE A 243      11.645   2.299   9.818 0.070 2.275          
ATOM   3767  HA  ILE A 243      12.200   1.423  10.161 0.090 1.320          
ATOM   3768  CB  ILE A 243      12.590   3.088   9.080-0.090 2.275          
ATOM   3769  HB  ILE A 243      12.814   2.503   8.185 0.090 1.320          
ATOM   3770  CG2 ILE A 243      11.972   4.425   8.586-0.270 2.060          
ATOM   3771 1HG2 ILE A 243      11.056   4.240   8.040 0.090 1.320          
ATOM   3772 2HG2 ILE A 243      11.765   5.137   9.385 0.090 1.320          
ATOM   3773 3HG2 ILE A 243      12.637   4.928   7.884 0.090 1.320          
ATOM   3774  CG1 ILE A 243      13.881   3.302   9.778-0.180 2.175          
ATOM   3775 1HG1 ILE A 243      13.800   4.123  10.493 0.090 1.320          
ATOM   3776 2HG1 ILE A 243      14.147   2.426  10.373 0.090 1.320          
ATOM   3777  CD1 ILE A 243      15.014   3.549   8.855-0.270 2.060          
ATOM   3778  HD1 ILE A 243      15.946   3.672   9.408 0.090 1.320          
ATOM   3779  HD2 ILE A 243      15.162   2.721   8.160 0.090 1.320          
ATOM   3780  HD3 ILE A 243      14.872   4.455   8.264 0.090 1.320          
ATOM   3781  C   ILE A 243      11.137   2.976  11.086 0.510 2.000          
ATOM   3782  O   ILE A 243      11.689   2.778  12.176-0.510 1.700          
ATOM   3783  N   LEU A 244      10.080   3.787  10.964-0.470 1.850          
ATOM   3784  HN  LEU A 244       9.661   3.936  10.049 0.310 0.225          
ATOM   3785  CA  LEU A 244       9.485   4.415  12.139 0.070 2.275          
ATOM   3786  HA  LEU A 244      10.209   5.062  12.635 0.090 1.320          
ATOM   3787  CB  LEU A 244       8.183   5.214  11.693-0.180 2.175          
ATOM   3788  1HB LEU A 244       7.550   4.541  11.110 0.090 1.320          
ATOM   3789  2HB LEU A 244       7.589   5.470  12.574 0.090 1.320          
ATOM   3790  CG  LEU A 244       8.436   6.521  10.871-0.090 2.275          
ATOM   3791  HG  LEU A 244       9.143   6.329  10.064 0.090 1.320          
ATOM   3792  CD1 LEU A 244       7.110   6.923  10.276-0.270 2.060          
ATOM   3793 1HD1 LEU A 244       6.733   6.171   9.583 0.090 1.320          
ATOM   3794 2HD1 LEU A 244       6.348   7.085  11.039 0.090 1.320          
ATOM   3795 3HD1 LEU A 244       7.202   7.851   9.710 0.090 1.320          
ATOM   3796  CD2 LEU A 244       9.037   7.609  11.759-0.270 2.060          
ATOM   3797 1HD2 LEU A 244       8.381   7.858  12.594 0.090 1.320          
ATOM   3798 2HD2 LEU A 244      10.006   7.314  12.160 0.090 1.320          
ATOM   3799 3HD2 LEU A 244       9.202   8.521  11.184 0.090 1.320          
ATOM   3800  C   LEU A 244       8.974   3.371  13.125 0.510 2.000          
ATOM   3801  O   LEU A 244       9.133   3.531  14.340-0.510 1.700          
ATOM   3802  N   LEU A 245       8.336   2.308  12.627-0.470 1.850          
ATOM   3803  HN  LEU A 245       8.148   2.229  11.627 0.310 0.225          
ATOM   3804  CA  LEU A 245       7.878   1.253  13.525 0.070 2.275          
ATOM   3805  HA  LEU A 245       7.283   1.687  14.327 0.090 1.320          
ATOM   3806  CB  LEU A 245       7.017   0.254  12.732-0.180 2.175          
ATOM   3807  1HB LEU A 245       6.126   0.759  12.356 0.090 1.320          
ATOM   3808  2HB LEU A 245       7.570  -0.059  11.844 0.090 1.320          
ATOM   3809  CG  LEU A 245       6.596  -1.015  13.505-0.090 2.275          
ATOM   3810  HG  LEU A 245       7.497  -1.548  13.815 0.090 1.320          
ATOM   3811  CD1 LEU A 245       5.736  -0.832  14.785-0.270 2.060          
ATOM   3812 1HD1 LEU A 245       6.209  -0.159  15.499 0.090 1.320          
ATOM   3813 2HD1 LEU A 245       4.753  -0.423  14.549 0.090 1.320          
ATOM   3814 3HD1 LEU A 245       5.583  -1.782  15.301 0.090 1.320          
ATOM   3815  CD2 LEU A 245       5.866  -2.010  12.566-0.270 2.060          
ATOM   3816 1HD2 LEU A 245       4.931  -1.601  12.183 0.090 1.320          
ATOM   3817 2HD2 LEU A 245       6.485  -2.295  11.714 0.090 1.320          
ATOM   3818 3HD2 LEU A 245       5.634  -2.919  13.118 0.090 1.320          
ATOM   3819  C   LEU A 245       9.056   0.549  14.187 0.510 2.000          
ATOM   3820  O   LEU A 245       9.005   0.228  15.380-0.510 1.700          
ATOM   3821  N   TRP A 246      10.130   0.298  13.434-0.470 1.850          
ATOM   3822  HN  TRP A 246      10.112   0.481  12.433 0.310 0.225          
ATOM   3823  CA  TRP A 246      11.287  -0.350  14.042 0.070 2.275          
ATOM   3824  HA  TRP A 246      10.993  -1.285  14.525 0.090 1.320          
ATOM   3825  CB  TRP A 246      12.269  -0.639  12.930-0.180 2.175          
ATOM   3826  1HB TRP A 246      11.862  -1.414  12.278 0.090 1.320          
ATOM   3827  2HB TRP A 246      12.422   0.232  12.294 0.090 1.320          
ATOM   3828  CG  TRP A 246      13.695  -1.128  13.418-0.030 1.992          
ATOM   3829  CD1 TRP A 246      14.083  -2.409  13.859 0.035 1.992          
ATOM   3830  HD1 TRP A 246      13.446  -3.282  13.846 0.115 1.358          
ATOM   3831  NE1 TRP A 246      15.295  -2.326  14.444-0.610 1.850          
ATOM   3832  HE1 TRP A 246      15.737  -3.151  14.843 0.380 0.225          
ATOM   3833  CE2 TRP A 246      15.830  -1.041  14.272 0.130 1.800          
ATOM   3834  CD2 TRP A 246      14.796  -0.257  13.672-0.020 1.800          
ATOM   3835  CE3 TRP A 246      15.006   1.109  13.441-0.115 1.992          
ATOM   3836  HE3 TRP A 246      14.242   1.733  13.001 0.115 1.358          
ATOM   3837  CZ3 TRP A 246      16.309   1.631  13.785-0.115 1.992          
ATOM   3838  HZ3 TRP A 246      16.497   2.682  13.618 0.115 1.358          
ATOM   3839  CZ2 TRP A 246      17.105  -0.526  14.476-0.115 1.992          
ATOM   3840  HZ2 TRP A 246      17.877  -1.138  14.903 0.115 1.358          
ATOM   3841  CH2 TRP A 246      17.331   0.851  14.295-0.115 1.992          
ATOM   3842  HH2 TRP A 246      18.289   1.290  14.529 0.115 1.358          
ATOM   3843  C   TRP A 246      11.959   0.552  15.076 0.510 2.000          
ATOM   3844  O   TRP A 246      12.329   0.089  16.163-0.510 1.700          
ATOM   3845  N   ALA A 247      12.113   1.843  14.765-0.470 1.850          
ATOM   3846  HN  ALA A 247      11.841   2.158  13.833 0.310 0.225          
ATOM   3847  CA  ALA A 247      12.793   2.754  15.682 0.070 2.275          
ATOM   3848  HA  ALA A 247      13.768   2.351  15.966 0.090 1.320          
ATOM   3849  CB  ALA A 247      12.946   4.067  14.919-0.270 2.060          
ATOM   3850  1HB ALA A 247      11.983   4.481  14.614 0.090 1.320          
ATOM   3851  2HB ALA A 247      13.456   4.815  15.526 0.090 1.320          
ATOM   3852  3HB ALA A 247      13.543   3.929  14.016 0.090 1.320          
ATOM   3853  C   ALA A 247      11.962   3.025  16.925 0.510 2.000          
ATOM   3854  O   ALA A 247      12.516   3.288  17.999-0.510 1.700          
ATOM   3855  N   THR A 248      10.640   2.956  16.806-0.470 1.850          
ATOM   3856  HN  THR A 248      10.231   2.737  15.904 0.310 0.225          
ATOM   3857  CA  THR A 248       9.784   3.195  17.957 0.070 2.275          
ATOM   3858  HA  THR A 248      10.252   3.961  18.576 0.090 1.320          
ATOM   3859  CB  THR A 248       8.375   3.708  17.623 0.140 2.275          
ATOM   3860  HB  THR A 248       7.763   2.938  17.145 0.090 1.320          
ATOM   3861  OG1 THR A 248       8.477   4.824  16.783-0.660 1.770          
ATOM   3862  HG1 THR A 248       8.623   4.482  15.897 0.430 0.225          
ATOM   3863  CG2 THR A 248       7.733   4.177  18.922-0.270 2.060          
ATOM   3864 1HG2 THR A 248       6.788   4.685  18.727 0.090 1.320          
ATOM   3865 2HG2 THR A 248       7.492   3.348  19.591 0.090 1.320          
ATOM   3866 3HG2 THR A 248       8.360   4.869  19.482 0.090 1.320          
ATOM   3867  C   THR A 248       9.706   1.967  18.847 0.510 2.000          
ATOM   3868  O   THR A 248       9.865   2.068  20.068-0.510 1.700          
ATOM   3869  N   THR A 249       9.511   0.796  18.244-0.470 1.850          
ATOM   3870  HN  THR A 249       9.432   0.729  17.237 0.310 0.225          
ATOM   3871  CA  THR A 249       9.298  -0.415  19.027 0.070 2.275          
ATOM   3872  HA  THR A 249       8.560  -0.229  19.813 0.090 1.320          
ATOM   3873  CB  THR A 249       8.856  -1.542  18.189 0.140 2.275          
ATOM   3874  HB  THR A 249       9.553  -1.719  17.366 0.090 1.320          
ATOM   3875  OG1 THR A 249       7.612  -1.231  17.602-0.660 1.770          
ATOM   3876  HG1 THR A 249       7.777  -0.694  16.836 0.430 0.225          
ATOM   3877  CG2 THR A 249       8.678  -2.836  18.912-0.270 2.060          
ATOM   3878 1HG2 THR A 249       9.619  -3.295  19.219 0.090 1.320          
ATOM   3879 2HG2 THR A 249       8.068  -2.712  19.808 0.090 1.320          
ATOM   3880 3HG2 THR A 249       8.182  -3.575  18.282 0.090 1.320          
ATOM   3881  C   THR A 249      10.586  -0.885  19.695 0.510 2.000          
ATOM   3882  O   THR A 249      10.648  -1.014  20.920-0.510 1.700          
ATOM   3883  N   TRP A 250      11.635  -1.126  18.911-0.470 1.850          
ATOM   3884  HN  TRP A 250      11.590  -0.934  17.920 0.310 0.225          
ATOM   3885  CA  TRP A 250      12.855  -1.694  19.474 0.070 2.275          
ATOM   3886  HA  TRP A 250      12.615  -2.307  20.349 0.090 1.320          
ATOM   3887  CB  TRP A 250      13.517  -2.588  18.483-0.180 2.175          
ATOM   3888  1HB TRP A 250      13.804  -2.010  17.602 0.090 1.320          
ATOM   3889  2HB TRP A 250      14.452  -2.977  18.887 0.090 1.320          
ATOM   3890  CG  TRP A 250      12.687  -3.760  17.994-0.030 1.992          
ATOM   3891  CD1 TRP A 250      12.000  -3.947  16.886 0.035 1.992          
ATOM   3892  HD1 TRP A 250      11.867  -3.188  16.129 0.115 1.358          
ATOM   3893  NE1 TRP A 250      11.327  -5.249  16.929-0.610 1.850          
ATOM   3894  HE1 TRP A 250      10.653  -5.613  16.269 0.380 0.225          
ATOM   3895  CE2 TRP A 250      11.861  -5.911  18.072 0.130 1.800          
ATOM   3896  CD2 TRP A 250      12.756  -5.050  18.744-0.020 1.800          
ATOM   3897  CE3 TRP A 250      13.415  -5.497  19.867-0.115 1.992          
ATOM   3898  HE3 TRP A 250      14.076  -4.841  20.410 0.115 1.358          
ATOM   3899  CZ3 TRP A 250      13.217  -6.819  20.273-0.115 1.992          
ATOM   3900  HZ3 TRP A 250      13.752  -7.205  21.128 0.115 1.358          
ATOM   3901  CZ2 TRP A 250      11.568  -7.156  18.525-0.115 1.992          
ATOM   3902  HZ2 TRP A 250      10.866  -7.795  18.009 0.115 1.358          
ATOM   3903  CH2 TRP A 250      12.346  -7.635  19.608-0.115 1.992          
ATOM   3904  HH2 TRP A 250      12.208  -8.655  19.938 0.115 1.358          
ATOM   3905  C   TRP A 250      13.852  -0.644  19.948 0.510 2.000          
ATOM   3906  O   TRP A 250      14.541  -0.853  20.957-0.510 1.700          
ATOM   3907  N   GLY A 251      13.970   0.466  19.230-0.470 1.850          
ATOM   3908  HN  GLY A 251      13.376   0.590  18.423 0.310 0.225          
ATOM   3909  CA  GLY A 251      14.867   1.517  19.655-0.020 2.175          
ATOM   3910  1HA GLY A 251      14.918   2.292  18.892 0.090 1.320          
ATOM   3911  2HA GLY A 251      15.878   1.126  19.782 0.090 1.320          
ATOM   3912  C   GLY A 251      14.412   2.132  20.959 0.510 2.000          
ATOM   3913  O   GLY A 251      15.157   2.157  21.944-0.510 1.700          
ATOM   3914  N   LEU A 252      13.168   2.611  20.977-0.470 1.850          
ATOM   3915  HN  LEU A 252      12.571   2.466  20.177 0.310 0.225          
ATOM   3916  CA  LEU A 252      12.662   3.335  22.134 0.070 2.275          
ATOM   3917  HA  LEU A 252      13.485   3.903  22.576 0.090 1.320          
ATOM   3918  CB  LEU A 252      11.582   4.374  21.675-0.180 2.175          
ATOM   3919  1HB LEU A 252      12.040   5.000  20.912 0.090 1.320          
ATOM   3920  2HB LEU A 252      10.801   3.833  21.166 0.090 1.320          
ATOM   3921  CG  LEU A 252      10.815   5.310  22.684-0.090 2.275          
ATOM   3922  HG  LEU A 252      10.318   4.694  23.438 0.090 1.320          
ATOM   3923  CD1 LEU A 252      11.924   6.166  23.386-0.270 2.060          
ATOM   3924 1HD1 LEU A 252      11.467   6.861  24.091 0.090 1.320          
ATOM   3925 2HD1 LEU A 252      12.598   5.541  23.978 0.090 1.320          
ATOM   3926 3HD1 LEU A 252      12.527   6.736  22.681 0.090 1.320          
ATOM   3927  CD2 LEU A 252       9.774   6.193  22.022-0.270 2.060          
ATOM   3928 1HD2 LEU A 252       9.294   6.843  22.756 0.090 1.320          
ATOM   3929 2HD2 LEU A 252      10.199   6.818  21.239 0.090 1.320          
ATOM   3930 3HD2 LEU A 252       8.982   5.586  21.584 0.090 1.320          
ATOM   3931  C   LEU A 252      12.182   2.393  23.238 0.510 2.000          
ATOM   3932  O   LEU A 252      12.457   2.629  24.422-0.510 1.700          
ATOM   3933  N   LEU A 253      11.500   1.311  22.873-0.470 1.850          
ATOM   3934  HN  LEU A 253      11.419   1.059  21.899 0.310 0.225          
ATOM   3935  CA  LEU A 253      10.898   0.384  23.826 0.070 2.275          
ATOM   3936  HA  LEU A 253      11.007   0.763  24.838 0.090 1.320          
ATOM   3937  CB  LEU A 253       9.329   0.072  23.580-0.180 2.175          
ATOM   3938  1HB LEU A 253       9.194  -0.594  22.730 0.090 1.320          
ATOM   3939  2HB LEU A 253       8.914  -0.474  24.428 0.090 1.320          
ATOM   3940  CG  LEU A 253       8.490   1.319  23.369-0.090 2.275          
ATOM   3941  HG  LEU A 253       8.913   1.874  22.530 0.090 1.320          
ATOM   3942  CD1 LEU A 253       7.089   0.836  22.922-0.270 2.060          
ATOM   3943 1HD1 LEU A 253       7.142   0.222  22.021 0.090 1.320          
ATOM   3944 2HD1 LEU A 253       6.607   0.240  23.697 0.090 1.320          
ATOM   3945 3HD1 LEU A 253       6.436   1.680  22.700 0.090 1.320          
ATOM   3946  CD2 LEU A 253       8.454   2.272  24.583-0.270 2.060          
ATOM   3947 1HD2 LEU A 253       8.068   1.761  25.464 0.090 1.320          
ATOM   3948 2HD2 LEU A 253       9.449   2.645  24.830 0.090 1.320          
ATOM   3949 3HD2 LEU A 253       7.826   3.139  24.396 0.090 1.320          
ATOM   3950  C   LEU A 253      11.602  -0.969  23.749 0.510 2.000          
ATOM   3951  O   LEU A 253      12.641  -1.119  23.102-0.510 1.700          
ATOM   3952  N   ASN A 254      11.052  -1.946  24.465-0.470 1.850          
ATOM   3953  HN  ASN A 254      10.136  -1.751  24.836 0.310 0.225          
ATOM   3954  CA  ASN A 254      11.389  -3.343  24.243 0.070 2.275          
ATOM   3955  HA  ASN A 254      12.449  -3.425  23.995 0.090 1.320          
ATOM   3956  CB  ASN A 254      11.124  -4.185  25.543-0.180 2.175          
ATOM   3957  1HB ASN A 254      11.544  -5.183  25.424 0.090 1.320          
ATOM   3958  2HB ASN A 254      11.681  -3.742  26.369 0.090 1.320          
ATOM   3959  CG  ASN A 254       9.637  -4.377  25.957 0.550 2.000          
ATOM   3960  OD1 ASN A 254       8.821  -4.937  25.278-0.550 1.700          
ATOM   3961  ND2 ASN A 254       9.333  -3.830  27.183-0.620 1.850          
ATOM   3962 1HD2 ASN A 254       8.401  -4.002  27.567 0.320 0.225          
ATOM   3963 2HD2 ASN A 254      10.009  -3.334  27.742 0.300 0.225          
ATOM   3964  C   ASN A 254      10.597  -3.840  23.036 0.510 2.000          
ATOM   3965  O   ASN A 254       9.937  -3.070  22.338-0.510 1.700          
ATOM   3966  N   GLY A 255      10.653  -5.139  22.777-0.470 1.850          
ATOM   3967  HN  GLY A 255      11.124  -5.734  23.436 0.310 0.225          
ATOM   3968  CA  GLY A 255      10.071  -5.758  21.596-0.020 2.175          
ATOM   3969  1HA GLY A 255      10.105  -6.841  21.703 0.090 1.320          
ATOM   3970  2HA GLY A 255      10.721  -5.511  20.759 0.090 1.320          
ATOM   3971  C   GLY A 255       8.671  -5.374  21.138 0.510 2.000          
ATOM   3972  O   GLY A 255       8.301  -5.645  19.992-0.510 1.700          
ATOM   3973  N   LYS A 256       7.856  -4.809  22.026-0.470 1.850          
ATOM   3974  HN  LYS A 256       8.240  -4.362  22.852 0.310 0.225          
ATOM   3975  CA  LYS A 256       6.430  -4.690  21.768 0.070 2.275          
ATOM   3976  HA  LYS A 256       6.247  -4.631  20.692 0.090 1.320          
ATOM   3977  CB  LYS A 256       5.627  -5.848  22.345-0.180 2.175          
ATOM   3978  1HB LYS A 256       4.602  -5.784  21.978 0.090 1.320          
ATOM   3979  2HB LYS A 256       6.032  -6.737  21.865 0.090 1.320          
ATOM   3980  CG  LYS A 256       5.595  -6.041  23.857-0.180 2.175          
ATOM   3981  1HG LYS A 256       6.610  -6.132  24.252 0.090 1.320          
ATOM   3982  2HG LYS A 256       5.179  -5.153  24.334 0.090 1.320          
ATOM   3983  CD  LYS A 256       4.724  -7.269  24.271-0.180 2.175          
ATOM   3984  1HD LYS A 256       4.682  -7.278  25.364 0.090 1.320          
ATOM   3985  2HD LYS A 256       3.699  -7.146  23.915 0.090 1.320          
ATOM   3986  CE  LYS A 256       5.403  -8.589  23.702 0.210 2.175          
ATOM   3987  1HE LYS A 256       5.272  -8.693  22.624 0.050 1.320          
ATOM   3988  2HE LYS A 256       6.471  -8.618  23.926 0.050 1.320          
ATOM   3989  NZ  LYS A 256       4.726  -9.672  24.389-0.300 1.850          
ATOM   3990  1HZ LYS A 256       5.111 -10.558  24.093 0.330 0.225          
ATOM   3991  2HZ LYS A 256       4.865  -9.571  25.386 0.330 0.225          
ATOM   3992  3HZ LYS A 256       3.737  -9.651  24.188 0.330 0.225          
ATOM   3993  C   LYS A 256       5.903  -3.370  22.320 0.510 2.000          
ATOM   3994  O   LYS A 256       6.643  -2.576  22.907-0.510 1.700          
ATOM   3995  N   TRP A 257       4.606  -3.131  22.110-0.470 1.850          
ATOM   3996  HN  TRP A 257       4.057  -3.803  21.604 0.310 0.225          
ATOM   3997  CA  TRP A 257       3.936  -1.948  22.648 0.070 2.275          
ATOM   3998  HA  TRP A 257       4.600  -1.079  22.648 0.090 1.320          
ATOM   3999  CB  TRP A 257       2.786  -1.686  21.815-0.180 2.175          
ATOM   4000  1HB TRP A 257       2.115  -2.546  21.766 0.090 1.320          
ATOM   4001  2HB TRP A 257       2.197  -0.872  22.242 0.090 1.320          
ATOM   4002  CG  TRP A 257       3.165  -1.272  20.426-0.030 1.992          
ATOM   4003  CD1 TRP A 257       2.865  -1.932  19.253 0.035 1.992          
ATOM   4004  HD1 TRP A 257       2.390  -2.903  19.213 0.115 1.358          
ATOM   4005  NE1 TRP A 257       3.312  -1.251  18.207-0.610 1.850          
ATOM   4006  HE1 TRP A 257       3.287  -1.604  17.260 0.380 0.225          
ATOM   4007  CE2 TRP A 257       3.744  -0.007  18.601 0.130 1.800          
ATOM   4008  CD2 TRP A 257       3.690   0.034  19.968-0.020 1.800          
ATOM   4009  CE3 TRP A 257       4.035   1.141  20.664-0.115 1.992          
ATOM   4010  HE3 TRP A 257       3.943   1.178  21.739 0.115 1.358          
ATOM   4011  CZ3 TRP A 257       4.569   2.251  19.931-0.115 1.992          
ATOM   4012  HZ3 TRP A 257       4.910   3.117  20.471 0.115 1.358          
ATOM   4013  CZ2 TRP A 257       4.289   1.044  17.826-0.115 1.992          
ATOM   4014  HZ2 TRP A 257       4.368   0.962  16.753 0.115 1.358          
ATOM   4015  CH2 TRP A 257       4.799   2.165  18.509-0.115 1.992          
ATOM   4016  HH2 TRP A 257       5.249   2.982  17.966 0.115 1.358          
ATOM   4017  C   TRP A 257       3.544  -2.282  24.083 0.510 2.000          
ATOM   4018  O   TRP A 257       2.391  -2.593  24.396-0.510 1.700          
ATOM   4019  N   ASP A 258       4.518  -2.200  24.979-0.470 1.850          
ATOM   4020  HN  ASP A 258       5.453  -1.957  24.675 0.310 0.225          
ATOM   4021  CA  ASP A 258       4.314  -2.641  26.352 0.070 2.275          
ATOM   4022  HA  ASP A 258       3.540  -3.411  26.405 0.090 1.320          
ATOM   4023  CB  ASP A 258       5.639  -3.305  26.869-0.280 2.175          
ATOM   4024  1HB ASP A 258       5.965  -4.080  26.179 0.090 1.320          
ATOM   4025  2HB ASP A 258       6.448  -2.584  26.897 0.090 1.320          
ATOM   4026  CG  ASP A 258       5.498  -3.935  28.143 0.620 2.000          
ATOM   4027  OD1 ASP A 258       4.414  -3.882  28.793-0.760 1.700          
ATOM   4028  OD2 ASP A 258       6.504  -4.569  28.570-0.760 1.700          
ATOM   4029  C   ASP A 258       3.863  -1.424  27.145 0.510 2.000          
ATOM   4030  O   ASP A 258       4.665  -0.536  27.439-0.510 1.700          
ATOM   4031  N   ARG A 259       2.579  -1.381  27.494-0.470 1.850          
ATOM   4032  HN  ARG A 259       2.022  -2.210  27.370 0.310 0.225          
ATOM   4033  CA  ARG A 259       2.061  -0.223  28.212 0.070 2.275          
ATOM   4034  HA  ARG A 259       2.369   0.698  27.719 0.090 1.320          
ATOM   4035  CB  ARG A 259       0.532  -0.312  28.212-0.180 2.175          
ATOM   4036  1HB ARG A 259       0.228  -1.270  28.640 0.090 1.320          
ATOM   4037  2HB ARG A 259       0.131   0.442  28.894 0.090 1.320          
ATOM   4038  CG  ARG A 259      -0.148  -0.106  26.821-0.180 2.175          
ATOM   4039  1HG ARG A 259      -0.058   0.944  26.535 0.090 1.320          
ATOM   4040  2HG ARG A 259       0.406  -0.658  26.066 0.090 1.320          
ATOM   4041  CD  ARG A 259      -1.709  -0.526  26.835 0.200 2.175          
ATOM   4042  1HD ARG A 259      -1.846  -1.562  27.146 0.090 1.320          
ATOM   4043  2HD ARG A 259      -2.270   0.096  27.537 0.090 1.320          
ATOM   4044  NE  ARG A 259      -2.284  -0.328  25.438-0.700 1.850          
ATOM   4045  HE  ARG A 259      -3.097   0.335  25.477 0.440 0.225          
ATOM   4046  CZ  ARG A 259      -1.925  -1.038  24.383 0.640 2.000          
ATOM   4047  NH1 ARG A 259      -0.964  -1.989  24.347-0.800 1.850          
ATOM   4048 1HH1 ARG A 259      -0.729  -2.468  23.485 0.460 0.225          
ATOM   4049 2HH1 ARG A 259      -0.373  -2.170  25.146 0.460 0.225          
ATOM   4050  NH2 ARG A 259      -2.630  -0.746  23.298-0.800 1.850          
ATOM   4051 1HH2 ARG A 259      -2.409  -1.157  22.391 0.460 0.225          
ATOM   4052 2HH2 ARG A 259      -3.332  -0.015  23.334 0.460 0.225          
ATOM   4053  C   ARG A 259       2.572  -0.183  29.643 0.510 2.000          
ATOM   4054  O   ARG A 259       2.860   0.895  30.174-0.510 1.700          
ATOM   4055  N   ASP A 260       2.681  -1.345  30.287-0.470 1.850          
ATOM   4056  HN  ASP A 260       2.476  -2.232  29.842 0.310 0.225          
ATOM   4057  CA  ASP A 260       3.265  -1.395  31.621 0.070 2.275          
ATOM   4058  HA  ASP A 260       2.737  -0.688  32.255 0.090 1.320          
ATOM   4059  CB  ASP A 260       3.180  -2.856  32.204-0.280 2.175          
ATOM   4060  1HB ASP A 260       3.537  -3.608  31.497 0.090 1.320          
ATOM   4061  2HB ASP A 260       3.752  -2.963  33.126 0.090 1.320          
ATOM   4062  CG  ASP A 260       1.777  -3.023  32.483 0.620 2.000          
ATOM   4063  OD1 ASP A 260       1.069  -3.658  31.659-0.760 1.700          
ATOM   4064  OD2 ASP A 260       1.366  -2.360  33.458-0.760 1.700          
ATOM   4065  C   ASP A 260       4.722  -0.941  31.601 0.510 2.000          
ATOM   4066  O   ASP A 260       5.194  -0.296  32.544-0.510 1.700          
ATOM   4067  N   TYR A 261       5.442  -1.256  30.518-0.470 1.850          
ATOM   4068  HN  TYR A 261       5.029  -1.905  29.852 0.310 0.225          
ATOM   4069  CA  TYR A 261       6.873  -0.959  30.440 0.070 2.275          
ATOM   4070  HA  TYR A 261       7.325  -1.375  31.343 0.090 1.320          
ATOM   4071  CB  TYR A 261       7.654  -1.536  29.228-0.180 2.175          
ATOM   4072  1HB TYR A 261       7.538  -2.608  29.286 0.090 1.320          
ATOM   4073  2HB TYR A 261       7.157  -1.197  28.322 0.090 1.320          
ATOM   4074  CG  TYR A 261       9.183  -1.362  29.068 0.000 1.992          
ATOM   4075  CD1 TYR A 261       9.622  -0.654  27.947-0.115 1.992          
ATOM   4076  HD1 TYR A 261       8.907  -0.314  27.211 0.115 1.358          
ATOM   4077  CE1 TYR A 261      10.983  -0.428  27.711-0.115 1.992          
ATOM   4078  HE1 TYR A 261      11.300   0.110  26.833 0.115 1.358          
ATOM   4079  CZ  TYR A 261      11.909  -0.715  28.746 0.110 1.992          
ATOM   4080  OH  TYR A 261      13.162  -0.251  28.672-0.540 1.770          
ATOM   4081  HH  TYR A 261      13.356   0.232  27.879 0.430 0.225          
ATOM   4082  CD2 TYR A 261      10.141  -1.757  30.055-0.115 1.992          
ATOM   4083  HD2 TYR A 261       9.802  -2.274  30.941 0.115 1.358          
ATOM   4084  CE2 TYR A 261      11.454  -1.374  29.948-0.115 1.992          
ATOM   4085  HE2 TYR A 261      12.152  -1.590  30.743 0.115 1.358          
ATOM   4086  C   TYR A 261       7.153   0.534  30.455 0.510 2.000          
ATOM   4087  O   TYR A 261       8.179   0.973  30.984-0.510 1.700          
ATOM   4088  N   VAL A 262       6.246   1.335  29.898-0.470 1.850          
ATOM   4089  HN  VAL A 262       5.404   0.930  29.508 0.310 0.225          
ATOM   4090  CA  VAL A 262       6.497   2.758  29.759 0.070 2.275          
ATOM   4091  HA  VAL A 262       7.564   2.941  29.608 0.090 1.320          
ATOM   4092  CB  VAL A 262       5.710   3.474  28.611-0.090 2.275          
ATOM   4093  HB  VAL A 262       5.969   4.535  28.585 0.090 1.320          
ATOM   4094  CG1 VAL A 262       6.182   2.895  27.348-0.270 2.060          
ATOM   4095 1HG1 VAL A 262       5.970   1.827  27.269 0.090 1.320          
ATOM   4096 2HG1 VAL A 262       5.705   3.382  26.496 0.090 1.320          
ATOM   4097 3HG1 VAL A 262       7.257   3.030  27.232 0.090 1.320          
ATOM   4098  CG2 VAL A 262       4.207   3.346  28.833-0.270 2.060          
ATOM   4099 1HG2 VAL A 262       3.850   3.445  29.850 0.090 1.320          
ATOM   4100 2HG2 VAL A 262       3.678   4.100  28.258 0.090 1.320          
ATOM   4101 3HG2 VAL A 262       3.863   2.374  28.493 0.090 1.320          
ATOM   4102  C   VAL A 262       6.088   3.539  30.993 0.510 2.000          
ATOM   4103  O   VAL A 262       6.231   4.769  31.021-0.510 1.700          
ATOM   4104  N   LYS A 263       5.603   2.861  32.024-0.470 1.850          
ATOM   4105  HN  LYS A 263       5.587   1.847  31.995 0.310 0.225          
ATOM   4106  CA  LYS A 263       5.044   3.550  33.178 0.070 2.275          
ATOM   4107  HA  LYS A 263       4.372   4.324  32.807 0.090 1.320          
ATOM   4108  CB  LYS A 263       4.193   2.600  34.074-0.180 2.175          
ATOM   4109  1HB LYS A 263       4.766   1.696  34.294 0.090 1.320          
ATOM   4110  2HB LYS A 263       4.001   3.076  35.037 0.090 1.320          
ATOM   4111  CG  LYS A 263       2.893   2.271  33.392-0.180 2.175          
ATOM   4112  1HG LYS A 263       2.322   3.188  33.236 0.090 1.320          
ATOM   4113  2HG LYS A 263       3.092   1.862  32.403 0.090 1.320          
ATOM   4114  CD  LYS A 263       2.085   1.279  34.193-0.180 2.175          
ATOM   4115  1HD LYS A 263       2.580   0.306  34.174 0.090 1.320          
ATOM   4116  2HD LYS A 263       2.051   1.578  35.242 0.090 1.320          
ATOM   4117  CE  LYS A 263       0.639   1.217  33.621 0.210 2.175          
ATOM   4118  1HE LYS A 263       0.067   2.109  33.880 0.050 1.320          
ATOM   4119  2HE LYS A 263       0.662   1.141  32.532 0.050 1.320          
ATOM   4120  NZ  LYS A 263      -0.020  -0.005  34.152-0.300 1.850          
ATOM   4121  1HZ LYS A 263      -0.052  -0.019  35.157 0.330 0.225          
ATOM   4122  2HZ LYS A 263      -0.941  -0.130  33.764 0.330 0.225          
ATOM   4123  3HZ LYS A 263       0.522  -0.842  33.864 0.330 0.225          
ATOM   4124  C   LYS A 263       6.155   4.256  33.949 0.510 2.000          
ATOM   4125  O   LYS A 263       7.078   3.607  34.451-0.510 1.700          
ATOM   4126  N   GLY A 264       6.076   5.584  34.023-0.470 1.850          
ATOM   4127  HN  GLY A 264       5.294   6.043  33.588 0.310 0.225          
ATOM   4128  CA  GLY A 264       7.033   6.377  34.771-0.020 2.175          
ATOM   4129  1HA GLY A 264       7.070   6.008  35.799 0.090 1.320          
ATOM   4130  2HA GLY A 264       6.679   7.406  34.837 0.090 1.320          
ATOM   4131  C   GLY A 264       8.451   6.407  34.249 0.510 2.000          
ATOM   4132  O   GLY A 264       9.372   6.697  35.019-0.510 1.700          
ATOM   4133  N   ARG A 265       8.662   6.123  32.968-0.470 1.850          
ATOM   4134  HN  ARG A 265       7.881   5.845  32.393 0.310 0.225          
ATOM   4135  CA  ARG A 265       9.999   6.036  32.398 0.070 2.275          
ATOM   4136  HA  ARG A 265      10.736   5.957  33.198 0.090 1.320          
ATOM   4137  CB  ARG A 265      10.170   4.803  31.502-0.180 2.175          
ATOM   4138  1HB ARG A 265       9.289   4.646  30.877 0.090 1.320          
ATOM   4139  2HB ARG A 265      10.991   4.991  30.804 0.090 1.320          
ATOM   4140  CG  ARG A 265      10.502   3.577  32.295-0.180 2.175          
ATOM   4141  1HG ARG A 265      11.234   3.820  33.066 0.090 1.320          
ATOM   4142  2HG ARG A 265       9.603   3.243  32.820 0.090 1.320          
ATOM   4143  CD  ARG A 265      11.067   2.505  31.453 0.200 2.175          
ATOM   4144  1HD ARG A 265      10.419   2.300  30.598 0.090 1.320          
ATOM   4145  2HD ARG A 265      12.047   2.763  31.050 0.090 1.320          
ATOM   4146  NE  ARG A 265      11.109   1.269  32.335-0.700 1.850          
ATOM   4147  HE  ARG A 265      10.201   0.806  32.368 0.440 0.225          
ATOM   4148  CZ  ARG A 265      12.260   0.719  32.825 0.640 2.000          
ATOM   4149  NH1 ARG A 265      13.416   1.329  32.880-0.800 1.850          
ATOM   4150 1HH1 ARG A 265      14.237   0.949  33.331 0.460 0.225          
ATOM   4151 2HH1 ARG A 265      13.513   2.247  32.468 0.460 0.225          
ATOM   4152  NH2 ARG A 265      12.172  -0.432  33.558-0.800 1.850          
ATOM   4153 1HH2 ARG A 265      12.956  -0.832  34.056 0.460 0.225          
ATOM   4154 2HH2 ARG A 265      11.279  -0.890  33.684 0.460 0.225          
ATOM   4155  C   ARG A 265      10.370   7.309  31.648 0.510 2.000          
ATOM   4156  O   ARG A 265       9.550   7.875  30.918-0.510 1.700          
ATOM   4157  N   ASN A 266      11.617   7.742  31.827-0.470 1.850          
ATOM   4158  HN  ASN A 266      12.285   7.131  32.296 0.310 0.225          
ATOM   4159  CA  ASN A 266      12.204   8.749  30.956 0.070 2.275          
ATOM   4160  HA  ASN A 266      11.452   9.511  30.825 0.090 1.320          
ATOM   4161  CB  ASN A 266      13.360   9.426  31.720-0.180 2.175          
ATOM   4162  1HB ASN A 266      13.115   9.508  32.775 0.090 1.320          
ATOM   4163  2HB ASN A 266      14.232   8.770  31.688 0.090 1.320          
ATOM   4164  CG  ASN A 266      13.799  10.824  31.230 0.550 2.000          
ATOM   4165  OD1 ASN A 266      13.199  11.449  30.285-0.550 1.700          
ATOM   4166  ND2 ASN A 266      14.764  11.394  31.991-0.620 1.850          
ATOM   4167 1HD2 ASN A 266      15.069  12.332  31.784 0.320 0.225          
ATOM   4168 2HD2 ASN A 266      15.199  10.877  32.744 0.300 0.225          
ATOM   4169  C   ASN A 266      12.503   8.105  29.607 0.510 2.000          
ATOM   4170  O   ASN A 266      12.303   6.902  29.410-0.510 1.700          
ATOM   4171  N   VAL A 267      12.995   8.904  28.656-0.470 1.850          
ATOM   4172  HN  VAL A 267      13.161   9.886  28.850 0.310 0.225          
ATOM   4173  CA  VAL A 267      13.334   8.309  27.369 0.070 2.275          
ATOM   4174  HA  VAL A 267      12.461   7.768  26.995 0.090 1.320          
ATOM   4175  CB  VAL A 267      13.695   9.421  26.385-0.090 2.275          
ATOM   4176  HB  VAL A 267      14.550   9.990  26.758 0.090 1.320          
ATOM   4177  CG1 VAL A 267      14.062   8.777  25.021-0.270 2.060          
ATOM   4178 1HG1 VAL A 267      14.994   8.210  25.077 0.090 1.320          
ATOM   4179 2HG1 VAL A 267      13.290   8.095  24.678 0.090 1.320          
ATOM   4180 3HG1 VAL A 267      14.223   9.538  24.262 0.090 1.320          
ATOM   4181  CG2 VAL A 267      12.479  10.353  26.189-0.270 2.060          
ATOM   4182 1HG2 VAL A 267      12.687  11.126  25.452 0.090 1.320          
ATOM   4183 2HG2 VAL A 267      11.586   9.806  25.884 0.090 1.320          
ATOM   4184 3HG2 VAL A 267      12.225  10.879  27.112 0.090 1.320          
ATOM   4185  C   VAL A 267      14.431   7.267  27.557 0.510 2.000          
ATOM   4186  O   VAL A 267      14.517   6.294  26.798-0.510 1.700          
ATOM   4187  N   ASP A 268      15.271   7.444  28.577-0.470 1.850          
ATOM   4188  HN  ASP A 268      15.145   8.215  29.212 0.310 0.225          
ATOM   4189  CA  ASP A 268      16.233   6.434  29.005 0.070 2.275          
ATOM   4190  HA  ASP A 268      16.016   5.457  28.566 0.090 1.320          
ATOM   4191  CB  ASP A 268      17.576   6.883  28.498-0.280 2.175          
ATOM   4192  1HB ASP A 268      17.537   7.036  27.421 0.090 1.320          
ATOM   4193  2HB ASP A 268      17.847   7.843  28.939 0.090 1.320          
ATOM   4194  CG  ASP A 268      18.754   5.944  28.738 0.620 2.000          
ATOM   4195  OD1 ASP A 268      18.730   4.857  28.092-0.760 1.700          
ATOM   4196  OD2 ASP A 268      19.663   6.273  29.524-0.760 1.700          
ATOM   4197  C   ASP A 268      16.175   6.322  30.524 0.510 2.000          
ATOM   4198  O   ASP A 268      16.383   7.317  31.228-0.510 1.700          
ATOM   4199  N   GLY A 269      15.917   5.115  31.031-0.470 1.850          
ATOM   4200  HN  GLY A 269      15.903   4.343  30.385 0.310 0.225          
ATOM   4201  CA  GLY A 269      15.895   4.885  32.465-0.020 2.175          
ATOM   4202  1HA GLY A 269      16.763   5.371  32.920 0.090 1.320          
ATOM   4203  2HA GLY A 269      16.010   3.819  32.653 0.090 1.320          
ATOM   4204  C   GLY A 269      14.637   5.399  33.151 0.510 2.000          
ATOM   4205  O   GLY A 269      13.772   6.040  32.554-0.510 1.700          
ATOM   4206  N   THR A 270      14.574   5.151  34.460-0.470 1.850          
ATOM   4207  HN  THR A 270      15.363   4.795  34.985 0.310 0.225          
ATOM   4208  CA  THR A 270      13.398   5.438  35.280 0.070 2.275          
ATOM   4209  HA  THR A 270      12.496   5.428  34.666 0.090 1.320          
ATOM   4210  CB  THR A 270      13.297   4.399  36.348 0.140 2.275          
ATOM   4211  HB  THR A 270      12.643   4.751  37.154 0.090 1.320          
ATOM   4212  OG1 THR A 270      14.512   4.022  36.954-0.660 1.770          
ATOM   4213  HG1 THR A 270      14.732   4.681  37.619 0.430 0.225          
ATOM   4214  CG2 THR A 270      12.684   3.170  35.781-0.270 2.060          
ATOM   4215 1HG2 THR A 270      12.553   2.421  36.563 0.090 1.320          
ATOM   4216 2HG2 THR A 270      11.697   3.361  35.359 0.090 1.320          
ATOM   4217 3HG2 THR A 270      13.320   2.736  35.018 0.090 1.320          
ATOM   4218  C   THR A 270      13.487   6.819  35.926 0.510 2.000          
ATOM   4219  O   THR A 270      14.567   7.264  36.323-0.510 1.700          
ATOM   4220  N   LEU A 271      12.329   7.486  36.028-0.470 1.850          
ATOM   4221  HN  LEU A 271      11.459   7.059  35.742 0.310 0.225          
ATOM   4222  CA  LEU A 271      12.264   8.861  36.526 0.070 2.275          
ATOM   4223  HA  LEU A 271      12.954   9.468  35.940 0.090 1.320          
ATOM   4224  CB  LEU A 271      10.856   9.520  36.585-0.180 2.175          
ATOM   4225  1HB LEU A 271      10.207   8.903  37.210 0.090 1.320          
ATOM   4226  2HB LEU A 271      10.929  10.478  37.108 0.090 1.320          
ATOM   4227  CG  LEU A 271      10.163   9.762  35.260-0.090 2.275          
ATOM   4228  HG  LEU A 271      10.115   8.830  34.719 0.090 1.320          
ATOM   4229  CD1 LEU A 271       8.718  10.284  35.521-0.270 2.060          
ATOM   4230 1HD1 LEU A 271       8.729  11.231  36.063 0.090 1.320          
ATOM   4231 2HD1 LEU A 271       8.172  10.441  34.592 0.090 1.320          
ATOM   4232 3HD1 LEU A 271       8.147   9.573  36.120 0.090 1.320          
ATOM   4233  CD2 LEU A 271      10.898  10.660  34.352-0.270 2.060          
ATOM   4234 1HD2 LEU A 271      10.824  11.700  34.674 0.090 1.320          
ATOM   4235 2HD2 LEU A 271      11.957  10.432  34.305 0.090 1.320          
ATOM   4236 3HD2 LEU A 271      10.518  10.591  33.337 0.090 1.320          
ATOM   4237  C   LEU A 271      12.757   8.979  37.969 0.510 2.000          
ATOM   4238  O   LEU A 271      13.647   9.784  38.265-0.510 1.700          
ATOM   4239  N   MET A 272      12.204   8.185  38.878-0.470 1.850          
ATOM   4240  HN  MET A 272      11.718   7.357  38.595 0.310 0.225          
ATOM   4241  CA  MET A 272      12.601   8.280  40.283 0.070 2.275          
ATOM   4242  HA  MET A 272      12.934   9.291  40.524 0.090 1.320          
ATOM   4243  CB  MET A 272      11.368   7.955  41.218-0.180 2.175          
ATOM   4244  1HB MET A 272      11.030   6.939  41.016 0.090 1.320          
ATOM   4245  2HB MET A 272      11.750   7.918  42.239 0.090 1.320          
ATOM   4246  CG  MET A 272      10.176   8.942  41.156-0.140 2.175          
ATOM   4247  1HG MET A 272       9.668   8.817  40.200 0.090 1.320          
ATOM   4248  2HG MET A 272       9.449   8.695  41.930 0.090 1.320          
ATOM   4249  SD  MET A 272      10.615  10.686  41.296-0.090 2.000          
ATOM   4250  CE  MET A 272      11.313  10.663  42.971-0.220 2.060          
ATOM   4251  1HE MET A 272      10.610  10.234  43.684 0.090 1.320          
ATOM   4252  2HE MET A 272      12.234  10.078  42.990 0.090 1.320          
ATOM   4253  3HE MET A 272      11.558  11.676  43.287 0.090 1.320          
ATOM   4254  C   MET A 272      13.856   7.380  40.552 0.340 2.000          
ATOM   4255  O   MET A 272      14.637   7.754  41.417-0.669 1.700          
ATOM   4256  OXT MET A 272      13.916   6.232  40.050-0.669 1.700          
ATOM   4257  C1  RET r 401      -7.762  -0.119  -5.038 0.000 2.275          
ATOM   4258  C2  RET r 401      -8.795   0.199  -6.149-0.180 2.175          
ATOM   4259  H21 RET r 401      -8.511  -0.351  -7.054 0.090 1.320          
ATOM   4260  H22 RET r 401      -8.711   1.263  -6.396 0.090 1.320          
ATOM   4261  C3  RET r 401     -10.243  -0.056  -5.774-0.180 2.175          
ATOM   4262  H31 RET r 401     -10.407  -1.108  -5.521 0.090 1.320          
ATOM   4263  H32 RET r 401     -10.901   0.182  -6.618 0.090 1.320          
ATOM   4264  C4  RET r 401     -10.570   0.827  -4.578-0.180 2.175          
ATOM   4265  H41 RET r 401     -11.563   0.601  -4.174 0.090 1.320          
ATOM   4266  H42 RET r 401     -10.627   1.878  -4.907 0.090 1.320          
ATOM   4267  C5  RET r 401      -9.551   0.737  -3.459 0.000 2.090          
ATOM   4268  C6  RET r 401      -8.259   0.316  -3.640 0.000 2.090          
ATOM   4269  C7  RET r 401      -7.329   0.257  -2.511-0.150 2.090          
ATOM   4270  H71 RET r 401      -7.710   0.653  -1.574 0.150 1.250          
ATOM   4271  C8  RET r 401      -6.041  -0.201  -2.502-0.150 2.090          
ATOM   4272  H81 RET r 401      -5.622  -0.617  -3.405 0.150 1.250          
ATOM   4273  C9  RET r 401      -5.088  -0.166  -1.419 0.000 2.090          
ATOM   4274  C10 RET r 401      -3.779  -0.496  -1.699-0.150 2.090          
ATOM   4275 H101 RET r 401      -3.544  -0.761  -2.727 0.150 1.250          
ATOM   4276  C11 RET r 401      -2.676  -0.483  -0.798-0.150 2.090          
ATOM   4277 H111 RET r 401      -2.877  -0.278   0.249 0.150 1.250          
ATOM   4278  C12 RET r 401      -1.382  -0.727  -1.189-0.150 2.090          
ATOM   4279 H121 RET r 401      -1.199  -0.890  -2.246 0.150 1.250          
ATOM   4280  C13 RET r 401      -0.246  -0.809  -0.323 0.000 2.090          
ATOM   4281  C14 RET r 401       1.014  -1.071  -0.857-0.150 2.090          
ATOM   4282 H141 RET r 401       1.156  -1.060  -1.934 0.150 1.250          
ATOM   4283  C15 RET r 401       2.083  -1.469  -0.027 0.370 2.090          
ATOM   4284  H15 RET r 401       1.806  -1.698   0.979 0.200 0.900          
ATOM   4285  C16 RET r 401      -6.504   0.673  -5.460-0.270 2.060          
ATOM   4286 H161 RET r 401      -5.615   0.495  -4.859 0.090 1.320          
ATOM   4287 H162 RET r 401      -6.703   1.744  -5.406 0.090 1.320          
ATOM   4288 H163 RET r 401      -6.261   0.433  -6.501 0.090 1.320          
ATOM   4289  C17 RET r 401      -7.499  -1.646  -5.028-0.270 2.060          
ATOM   4290 H171 RET r 401      -7.198  -1.983  -6.028 0.090 1.320          
ATOM   4291 H172 RET r 401      -8.404  -2.184  -4.728 0.090 1.320          
ATOM   4292 H173 RET r 401      -6.717  -1.948  -4.329 0.090 1.320          
ATOM   4293  C18 RET r 401     -10.172   1.142  -2.150-0.270 2.060          
ATOM   4294 H181 RET r 401     -10.769   2.055  -2.275 0.090 1.320          
ATOM   4295 H182 RET r 401      -9.470   1.307  -1.333 0.090 1.320          
ATOM   4296 H183 RET r 401     -10.887   0.365  -1.856 0.090 1.320          
ATOM   4297  C19 RET r 401      -5.523   0.280  -0.052-0.270 2.060          
ATOM   4298 H191 RET r 401      -5.462   1.372   0.049 0.090 1.320          
ATOM   4299 H192 RET r 401      -4.904  -0.165   0.729 0.090 1.320          
ATOM   4300 H193 RET r 401      -6.563  -0.005   0.128 0.090 1.320          
ATOM   4301  C20 RET r 401      -0.463  -0.617   1.159-0.270 2.060          
ATOM   4302 H201 RET r 401      -0.828  -1.531   1.640 0.090 1.320          
ATOM   4303 H202 RET r 401      -1.205   0.162   1.339 0.090 1.320          
ATOM   4304 H203 RET r 401       0.439  -0.295   1.669 0.090 1.320          
ATOM   4305  O   HOH o 501     -16.414 -30.150  52.770-0.834 1.768          
ATOM   4306  H1  HOH o 501     -15.699 -30.679  53.228 0.417 0.225          
ATOM   4307  H2  HOH o 501     -17.290 -30.312  53.223 0.417 0.225          
ATOM   4308  O   HOH o 502      -1.229  -0.106 -16.829-0.834 1.768          
ATOM   4309  H1  HOH o 502      -1.366   0.152 -15.873 0.417 0.225          
ATOM   4310  H2  HOH o 502      -0.560   0.528 -17.242 0.417 0.225          
ATOM   4311  O   HOH o 503      48.167  48.993 -46.144-0.834 1.768          
ATOM   4312  H1  HOH o 503      48.153  49.931 -46.490 0.417 0.225          
ATOM   4313  H2  HOH o 503      48.890  48.479 -46.605 0.417 0.225          
ATOM   4314  O   HOH o 504      -1.930  12.035  13.622-0.834 1.768          
ATOM   4315  H1  HOH o 504      -0.996  11.658  13.531 0.417 0.225          
ATOM   4316  H2  HOH o 504      -2.077  12.687  12.871 0.417 0.225          
ATOM   4317  O   HOH o 505      -4.327 -10.820  -0.068-0.834 1.768          
ATOM   4318  H1  HOH o 505      -4.252 -11.715  -0.511 0.417 0.225          
ATOM   4319  H2  HOH o 505      -3.400 -10.472   0.116 0.417 0.225          
ATOM   4320  O   HOH o 506      -3.726   2.155 -11.418-0.834 1.768          
ATOM   4321  H1  HOH o 506      -4.707   1.979 -11.583 0.417 0.225          
ATOM   4322  H2  HOH o 506      -3.281   2.331 -12.298 0.417 0.225          
ATOM   4323  O   HOH o 507       3.386  -1.619  -4.597-0.834 1.768          
ATOM   4324  H1  HOH o 507       4.076  -1.878  -3.899 0.417 0.225          
ATOM   4325  H2  HOH o 507       2.965  -2.468  -4.937 0.417 0.225          
ATOM   4326  O   HOH o 508     -33.729  32.920  50.709-0.834 1.768          
ATOM   4327  H1  HOH o 508     -33.536  32.917  51.690 0.417 0.225          
ATOM   4328  H2  HOH o 508     -34.420  33.615  50.508 0.417 0.225          
ATOM   4329  O   HOH o 509      -6.742  -2.796   1.198-0.834 1.768          
ATOM   4330  H1  HOH o 509      -6.696  -1.963   1.752 0.417 0.225          
ATOM   4331  H2  HOH o 509      -7.028  -2.559   0.266 0.417 0.225          
ATOM   4332  O   HOH o 510      44.547  25.183  38.520-0.834 1.768          
ATOM   4333  H1  HOH o 510      44.291  25.892  39.177 0.417 0.225          
ATOM   4334  H2  HOH o 510      45.487  24.891  38.695 0.417 0.225          
ATOM   4335  O   HOH o 511       1.806   0.865   6.523-0.834 1.768          
ATOM   4336  H1  HOH o 511       2.028   0.702   7.485 0.417 0.225          
ATOM   4337  H2  HOH o 511       2.664   0.931   5.997 0.417 0.225          
ATOM   4338  O   HOH o 512     -43.205 -18.300 -23.861-0.834 1.768          
ATOM   4339  H1  HOH o 512     -42.679 -17.628 -24.382 0.417 0.225          
ATOM   4340  H2  HOH o 512     -43.706 -18.892 -24.492 0.417 0.225          
ATOM   4341  O   HOH o 513      22.597  -7.748  16.290-0.834 1.768          
ATOM   4342  H1  HOH o 513      23.266  -8.282  16.809 0.417 0.225          
ATOM   4343  H2  HOH o 513      22.942  -7.608  15.358 0.417 0.225          
ATOM   4344 CL   CL  i   1       5.354  -3.112  -2.912-1.000 2.270          
END
model02
ATOM      1  N   CYS A   6      -9.241 -11.691 -36.771-0.572 1.850          
ATOM      2  HT1 CYS A   6      -9.735 -12.564 -36.901 0.285 0.225          
ATOM      3  HT2 CYS A   6      -8.571 -11.575 -37.516 0.285 0.225          
ATOM      4  HT3 CYS A   6      -9.872 -10.904 -36.748 0.285 0.225          
ATOM      5  CA  CYS A   6      -8.541 -11.747 -35.487 0.210 2.275          
ATOM      6  HA  CYS A   6      -7.951 -12.667 -35.489 0.100 1.320          
ATOM      7  CB  CYS A   6      -7.569 -10.580 -35.352-0.136 2.175          
ATOM      8  1HB CYS A   6      -6.905 -10.810 -34.516 0.090 1.320          
ATOM      9  2HB CYS A   6      -6.920 -10.513 -36.226 0.090 1.320          
ATOM     10  SG  CYS A   6      -8.267  -8.901 -34.988-0.358 2.000          
ATOM     11  HG1 CYS A   6      -7.088  -8.276 -34.910 0.131 0.450          
ATOM     12  C   CYS A   6      -9.557 -11.944 -34.379 0.510 2.000          
ATOM     13  O   CYS A   6      -9.216 -11.930 -33.195-0.510 1.700          
ATOM     14  N   ASP A   7     -10.817 -12.099 -34.788-0.470 1.850          
ATOM     15  HN  ASP A   7     -11.004 -12.265 -35.758 0.310 0.225          
ATOM     16  CA  ASP A   7     -11.972 -12.246 -33.909 0.070 2.275          
ATOM     17  HA  ASP A   7     -12.852 -12.395 -34.535 0.090 1.320          
ATOM     18  CB  ASP A   7     -11.933 -13.477 -32.914-0.280 2.175          
ATOM     19  1HB ASP A   7     -11.098 -13.424 -32.216 0.090 1.320          
ATOM     20  2HB ASP A   7     -12.842 -13.533 -32.315 0.090 1.320          
ATOM     21  CG  ASP A   7     -11.817 -14.746 -33.696 0.620 2.000          
ATOM     22  OD1 ASP A   7     -12.840 -15.238 -34.238-0.760 1.700          
ATOM     23  OD2 ASP A   7     -10.688 -15.364 -33.746-0.760 1.700          
ATOM     24  C   ASP A   7     -12.143 -10.969 -33.091 0.510 2.000          
ATOM     25  O   ASP A   7     -11.919 -10.967 -31.873-0.510 1.700          
ATOM     26  N   PRO A   8     -12.564  -9.871 -33.727-0.290 1.850          
ATOM     27  CD  PRO A   8     -13.199  -9.758 -35.094 0.000 2.175          
ATOM     28  1HD PRO A   8     -12.432  -9.848 -35.864 0.090 1.320          
ATOM     29  2HD PRO A   8     -13.962 -10.519 -35.272 0.090 1.320          
ATOM     30  CA  PRO A   8     -12.703  -8.603 -32.998 0.020 2.275          
ATOM     31  HA  PRO A   8     -11.805  -8.392 -32.415 0.090 1.320          
ATOM     32  CB  PRO A   8     -12.824  -7.615 -34.175-0.180 2.175          
ATOM     33  1HB PRO A   8     -11.862  -7.464 -34.667 0.090 1.320          
ATOM     34  2HB PRO A   8     -13.203  -6.640 -33.863 0.090 1.320          
ATOM     35  CG  PRO A   8     -13.810  -8.350 -35.077-0.180 2.175          
ATOM     36  1HG PRO A   8     -13.865  -7.914 -36.076 0.090 1.320          
ATOM     37  2HG PRO A   8     -14.825  -8.345 -34.674 0.090 1.320          
ATOM     38  C   PRO A   8     -13.896  -8.558 -32.067 0.510 2.000          
ATOM     39  O   PRO A   8     -13.969  -7.648 -31.233-0.510 1.700          
ATOM     40  N   ALA A   9     -14.847  -9.483 -32.195-0.470 1.850          
ATOM     41  HN  ALA A   9     -14.763 -10.205 -32.890 0.310 0.225          
ATOM     42  CA  ALA A   9     -15.970  -9.494 -31.271 0.070 2.275          
ATOM     43  HA  ALA A   9     -16.418  -8.498 -31.209 0.090 1.320          
ATOM     44  CB  ALA A   9     -17.048 -10.505 -31.757-0.270 2.060          
ATOM     45  1HB ALA A   9     -17.898 -10.510 -31.071 0.090 1.320          
ATOM     46  2HB ALA A   9     -17.434 -10.235 -32.740 0.090 1.320          
ATOM     47  3HB ALA A   9     -16.665 -11.525 -31.803 0.090 1.320          
ATOM     48  C   ALA A   9     -15.540  -9.896 -29.870 0.510 2.000          
ATOM     49  O   ALA A   9     -16.267  -9.621 -28.910-0.510 1.700          
ATOM     50  N   ILE A  10     -14.365 -10.509 -29.731-0.470 1.850          
ATOM     51  HN  ILE A  10     -13.818 -10.711 -30.553 0.310 0.225          
ATOM     52  CA  ILE A  10     -13.877 -10.961 -28.440 0.070 2.275          
ATOM     53  HA  ILE A  10     -14.655 -10.944 -27.672 0.090 1.320          
ATOM     54  CB  ILE A  10     -13.307 -12.433 -28.581-0.090 2.275          
ATOM     55  HB  ILE A  10     -12.474 -12.434 -29.289 0.090 1.320          
ATOM     56  CG2 ILE A  10     -12.800 -13.033 -27.251-0.270 2.060          
ATOM     57 1HG2 ILE A  10     -11.944 -12.495 -26.845 0.090 1.320          
ATOM     58 2HG2 ILE A  10     -13.583 -13.033 -26.492 0.090 1.320          
ATOM     59 3HG2 ILE A  10     -12.460 -14.060 -27.380 0.090 1.320          
ATOM     60  CG1 ILE A  10     -14.412 -13.349 -29.152-0.180 2.175          
ATOM     61 1HG1 ILE A  10     -15.287 -13.296 -28.502 0.090 1.320          
ATOM     62 2HG1 ILE A  10     -14.751 -12.956 -30.110 0.090 1.320          
ATOM     63  CD1 ILE A  10     -14.093 -14.845 -29.421-0.270 2.060          
ATOM     64  HD1 ILE A  10     -14.925 -15.333 -29.931 0.090 1.320          
ATOM     65  HD2 ILE A  10     -13.216 -14.953 -30.061 0.090 1.320          
ATOM     66  HD3 ILE A  10     -13.911 -15.399 -28.501 0.090 1.320          
ATOM     67  C   ILE A  10     -12.689 -10.143 -27.941 0.510 2.000          
ATOM     68  O   ILE A  10     -12.552  -9.952 -26.727-0.510 1.700          
ATOM     69  N   TYR A  11     -11.860  -9.609 -28.834-0.470 1.850          
ATOM     70  HN  TYR A  11     -12.052  -9.762 -29.813 0.310 0.225          
ATOM     71  CA  TYR A  11     -10.645  -8.907 -28.449 0.070 2.275          
ATOM     72  HA  TYR A  11     -10.451  -9.136 -27.413 0.090 1.320          
ATOM     73  CB  TYR A  11      -9.426  -9.364 -29.278-0.180 2.175          
ATOM     74  1HB TYR A  11      -9.654  -9.404 -30.345 0.090 1.320          
ATOM     75  2HB TYR A  11      -8.568  -8.704 -29.147 0.090 1.320          
ATOM     76  CG  TYR A  11      -9.084 -10.710 -28.750 0.000 1.992          
ATOM     77  CD1 TYR A  11      -8.137 -10.883 -27.684-0.115 1.992          
ATOM     78  HD1 TYR A  11      -7.774 -10.015 -27.157 0.115 1.358          
ATOM     79  CE1 TYR A  11      -7.812 -12.133 -27.201-0.115 1.992          
ATOM     80  HE1 TYR A  11      -7.152 -12.239 -26.353 0.115 1.358          
ATOM     81  CZ  TYR A  11      -8.222 -13.276 -27.918 0.110 1.992          
ATOM     82  OH  TYR A  11      -7.656 -14.529 -27.681-0.540 1.770          
ATOM     83  HH  TYR A  11      -7.958 -15.188 -28.290 0.429 0.225          
ATOM     84  CD2 TYR A  11      -9.320 -11.848 -29.545-0.115 1.992          
ATOM     85  HD2 TYR A  11      -9.866 -11.772 -30.476 0.115 1.358          
ATOM     86  CE2 TYR A  11      -8.958 -13.112 -29.076-0.115 1.992          
ATOM     87  HE2 TYR A  11      -9.203 -13.965 -29.695 0.115 1.358          
ATOM     88  C   TYR A  11     -10.771  -7.400 -28.643 0.510 2.000          
ATOM     89  O   TYR A  11     -11.375  -6.934 -29.616-0.510 1.700          
ATOM     90  N   GLY A  12     -10.207  -6.652 -27.695-0.470 1.850          
ATOM     91  HN  GLY A  12      -9.798  -7.156 -26.904 0.310 0.225          
ATOM     92  CA  GLY A  12      -9.980  -5.226 -27.860-0.020 2.175          
ATOM     93  1HA GLY A  12      -9.376  -5.091 -28.758 0.090 1.320          
ATOM     94  2HA GLY A  12      -9.365  -4.839 -27.056 0.090 1.320          
ATOM     95  C   GLY A  12     -11.198  -4.347 -28.025 0.510 2.000          
ATOM     96  O   GLY A  12     -11.101  -3.304 -28.677-0.510 1.700          
ATOM     97  N   GLU A  13     -12.345  -4.719 -27.449-0.470 1.850          
ATOM     98  HN  GLU A  13     -12.473  -5.647 -27.079 0.310 0.225          
ATOM     99  CA  GLU A  13     -13.481  -3.800 -27.493 0.070 2.275          
ATOM    100  HA  GLU A  13     -13.725  -3.567 -28.533 0.090 1.320          
ATOM    101  CB  GLU A  13     -14.715  -4.466 -26.858-0.180 2.175          
ATOM    102  1HB GLU A  13     -14.922  -5.379 -27.419 0.090 1.320          
ATOM    103  2HB GLU A  13     -14.459  -4.798 -25.854 0.090 1.320          
ATOM    104  CG  GLU A  13     -16.071  -3.744 -26.739-0.280 2.175          
ATOM    105  1HG GLU A  13     -16.761  -4.334 -26.136 0.090 1.320          
ATOM    106  2HG GLU A  13     -15.976  -2.775 -26.253 0.090 1.320          
ATOM    107  CD  GLU A  13     -16.727  -3.486 -28.083 0.621 2.000          
ATOM    108  OE1 GLU A  13     -16.216  -2.883 -28.994-0.758 1.700          
ATOM    109  OE2 GLU A  13     -17.910  -3.975 -28.172-0.758 1.700          
ATOM    110  C   GLU A  13     -13.151  -2.490 -26.800 0.510 2.000          
ATOM    111  O   GLU A  13     -13.615  -1.426 -27.221-0.510 1.700          
ATOM    112  N   TRP A  14     -12.326  -2.548 -25.760-0.470 1.850          
ATOM    113  HN  TRP A  14     -11.940  -3.440 -25.500 0.310 0.225          
ATOM    114  CA  TRP A  14     -11.992  -1.366 -24.979 0.070 2.275          
ATOM    115  HA  TRP A  14     -12.859  -0.697 -24.967 0.090 1.320          
ATOM    116  CB  TRP A  14     -11.687  -1.725 -23.506-0.180 2.175          
ATOM    117  1HB TRP A  14     -12.540  -2.245 -23.085 0.090 1.320          
ATOM    118  2HB TRP A  14     -10.856  -2.408 -23.399 0.090 1.320          
ATOM    119  CG  TRP A  14     -11.401  -0.546 -22.620-0.030 1.992          
ATOM    120  CD1 TRP A  14     -12.223   0.398 -21.984 0.035 1.992          
ATOM    121  HD1 TRP A  14     -13.305   0.366 -22.033 0.115 1.358          
ATOM    122  NE1 TRP A  14     -11.497   1.390 -21.398-0.610 1.850          
ATOM    123  HE1 TRP A  14     -11.904   2.248 -21.039 0.380 0.225          
ATOM    124  CE2 TRP A  14     -10.186   1.164 -21.679 0.130 1.800          
ATOM    125  CD2 TRP A  14     -10.112  -0.046 -22.410-0.020 1.800          
ATOM    126  CE3 TRP A  14      -8.886  -0.560 -22.857-0.115 1.992          
ATOM    127  HE3 TRP A  14      -8.821  -1.469 -23.433 0.115 1.358          
ATOM    128  CZ3 TRP A  14      -7.711   0.148 -22.467-0.115 1.992          
ATOM    129  HZ3 TRP A  14      -6.735  -0.206 -22.764 0.115 1.358          
ATOM    130  CZ2 TRP A  14      -9.078   1.882 -21.339-0.115 1.992          
ATOM    131  HZ2 TRP A  14      -9.144   2.802 -20.776 0.115 1.358          
ATOM    132  CH2 TRP A  14      -7.850   1.372 -21.781-0.115 1.992          
ATOM    133  HH2 TRP A  14      -6.951   1.918 -21.536 0.115 1.358          
ATOM    134  C   TRP A  14     -10.848  -0.586 -25.607 0.510 2.000          
ATOM    135  O   TRP A  14     -10.885   0.648 -25.641-0.510 1.700          
ATOM    136  N   SER A  15      -9.817  -1.285 -26.092-0.470 1.850          
ATOM    137  HN  SER A  15      -9.831  -2.292 -26.021 0.310 0.225          
ATOM    138  CA  SER A  15      -8.660  -0.602 -26.667 0.070 2.275          
ATOM    139  HA  SER A  15      -8.277   0.120 -25.939 0.090 1.320          
ATOM    140  CB  SER A  15      -7.535  -1.583 -27.044 0.050 2.175          
ATOM    141  1HB SER A  15      -6.760  -1.055 -27.606 0.090 1.320          
ATOM    142  2HB SER A  15      -7.049  -1.948 -26.141 0.090 1.320          
ATOM    143  OG  SER A  15      -8.052  -2.655 -27.827-0.660 1.770          
ATOM    144  HG1 SER A  15      -8.660  -2.294 -28.466 0.430 0.225          
ATOM    145  C   SER A  15      -9.028   0.189 -27.920 0.510 2.000          
ATOM    146  O   SER A  15      -8.378   1.194 -28.227-0.510 1.700          
ATOM    147  N   ARG A  16     -10.061  -0.233 -28.651-0.470 1.850          
ATOM    148  HN  ARG A  16     -10.657  -0.981 -28.315 0.310 0.225          
ATOM    149  CA  ARG A  16     -10.462   0.512 -29.839 0.070 2.275          
ATOM    150  HA  ARG A  16      -9.595   0.722 -30.470 0.090 1.320          
ATOM    151  CB  ARG A  16     -11.486  -0.346 -30.611-0.180 2.175          
ATOM    152  1HB ARG A  16     -12.280  -0.684 -29.937 0.090 1.320          
ATOM    153  2HB ARG A  16     -11.992   0.280 -31.351 0.090 1.320          
ATOM    154  CG  ARG A  16     -10.869  -1.512 -31.312-0.180 2.175          
ATOM    155  1HG ARG A  16     -10.129  -1.127 -32.015 0.090 1.320          
ATOM    156  2HG ARG A  16     -10.312  -2.127 -30.611 0.090 1.320          
ATOM    157  CD  ARG A  16     -11.883  -2.355 -32.071 0.200 2.175          
ATOM    158  1HD ARG A  16     -12.684  -2.669 -31.398 0.090 1.320          
ATOM    159  2HD ARG A  16     -12.353  -1.782 -32.873 0.090 1.320          
ATOM    160  NE  ARG A  16     -11.118  -3.526 -32.641-0.700 1.850          
ATOM    161  HE  ARG A  16     -10.403  -3.290 -33.314 0.440 0.225          
ATOM    162  CZ  ARG A  16     -11.210  -4.748 -32.066 0.640 2.000          
ATOM    163  NH1 ARG A  16     -12.355  -5.180 -31.524-0.800 1.850          
ATOM    164 1HH1 ARG A  16     -12.442  -6.045 -30.974 0.460 0.225          
ATOM    165 2HH1 ARG A  16     -13.204  -4.623 -31.505 0.460 0.225          
ATOM    166  NH2 ARG A  16     -10.191  -5.584 -32.103-0.800 1.850          
ATOM    167 1HH2 ARG A  16     -10.287  -6.464 -31.607 0.460 0.225          
ATOM    168 2HH2 ARG A  16      -9.321  -5.380 -32.566 0.460 0.225          
ATOM    169  C   ARG A  16     -11.092   1.848 -29.473 0.510 2.000          
ATOM    170  O   ARG A  16     -10.770   2.881 -30.070-0.510 1.700          
ATOM    171  N   GLU A  17     -11.998   1.849 -28.495-0.470 1.850          
ATOM    172  HN  GLU A  17     -12.295   0.994 -28.046 0.310 0.225          
ATOM    173  CA  GLU A  17     -12.723   3.072 -28.190 0.070 2.275          
ATOM    174  HA  GLU A  17     -12.977   3.628 -29.096 0.090 1.320          
ATOM    175  CB  GLU A  17     -14.075   2.630 -27.473-0.180 2.175          
ATOM    176  1HB GLU A  17     -14.635   1.955 -28.123 0.090 1.320          
ATOM    177  2HB GLU A  17     -13.859   2.050 -26.574 0.090 1.320          
ATOM    178  CG  GLU A  17     -15.045   3.785 -27.066-0.280 2.175          
ATOM    179  1HG GLU A  17     -14.569   4.473 -26.369 0.090 1.320          
ATOM    180  2HG GLU A  17     -15.316   4.373 -27.942 0.090 1.320          
ATOM    181  CD  GLU A  17     -16.314   3.322 -26.395 0.621 2.000          
ATOM    182  OE1 GLU A  17     -17.368   3.455 -27.095-0.758 1.700          
ATOM    183  OE2 GLU A  17     -16.324   2.917 -25.237-0.758 1.700          
ATOM    184  C   GLU A  17     -11.922   3.977 -27.264 0.510 2.000          
ATOM    185  O   GLU A  17     -12.165   5.186 -27.230-0.510 1.700          
ATOM    186  N   ASN A  18     -10.948   3.428 -26.545-0.470 1.850          
ATOM    187  HN  ASN A  18     -10.829   2.422 -26.589 0.310 0.225          
ATOM    188  CA  ASN A  18     -10.028   4.212 -25.729 0.070 2.275          
ATOM    189  HA  ASN A  18     -10.246   5.280 -25.802 0.090 1.320          
ATOM    190  CB  ASN A  18     -10.108   3.850 -24.229-0.180 2.175          
ATOM    191  1HB ASN A  18      -9.807   2.816 -24.054 0.090 1.320          
ATOM    192  2HB ASN A  18      -9.459   4.493 -23.640 0.090 1.320          
ATOM    193  CG  ASN A  18     -11.539   4.036 -23.782 0.550 2.000          
ATOM    194  OD1 ASN A  18     -11.770   5.178 -23.368-0.550 1.700          
ATOM    195  ND2 ASN A  18     -12.467   3.019 -23.814-0.620 1.850          
ATOM    196 1HD2 ASN A  18     -13.444   3.248 -23.667 0.320 0.225          
ATOM    197 2HD2 ASN A  18     -12.220   2.127 -24.216 0.300 0.225          
ATOM    198  C   ASN A  18      -8.626   3.991 -26.277 0.510 2.000          
ATOM    199  O   ASN A  18      -7.882   3.137 -25.791-0.510 1.700          
ATOM    200  N   GLN A  19      -8.260   4.771 -27.289-0.470 1.850          
ATOM    201  HN  GLN A  19      -8.957   5.337 -27.752 0.310 0.225          
ATOM    202  CA  GLN A  19      -6.899   4.707 -27.799 0.070 2.275          
ATOM    203  HA  GLN A  19      -6.506   3.690 -27.719 0.090 1.320          
ATOM    204  CB  GLN A  19      -6.828   5.104 -29.272-0.180 2.175          
ATOM    205  1HB GLN A  19      -6.585   6.162 -29.408 0.090 1.320          
ATOM    206  2HB GLN A  19      -5.998   4.572 -29.742 0.090 1.320          
ATOM    207  CG  GLN A  19      -8.117   4.839 -30.049-0.180 2.175          
ATOM    208  1HG GLN A  19      -8.486   3.860 -29.742 0.090 1.320          
ATOM    209  2HG GLN A  19      -8.888   5.562 -29.783 0.090 1.320          
ATOM    210  CD  GLN A  19      -8.022   4.828 -31.588 0.550 2.000          
ATOM    211  OE1 GLN A  19      -7.254   5.578 -32.203-0.550 1.700          
ATOM    212  NE2 GLN A  19      -8.793   3.893 -32.168-0.620 1.850          
ATOM    213 1HE2 GLN A  19      -8.802   3.835 -33.173 0.320 0.225          
ATOM    214 2HE2 GLN A  19      -9.464   3.389 -31.598 0.300 0.225          
ATOM    215  C   GLN A  19      -5.982   5.653 -27.044 0.510 2.000          
ATOM    216  O   GLN A  19      -4.786   5.375 -26.912-0.510 1.700          
ATOM    217  N   PHE A  20      -6.516   6.775 -26.553-0.470 1.850          
ATOM    218  HN  PHE A  20      -7.460   7.018 -26.806 0.310 0.225          
ATOM    219  CA  PHE A  20      -5.710   7.694 -25.759 0.070 2.275          
ATOM    220  HA  PHE A  20      -4.778   7.877 -26.305 0.090 1.320          
ATOM    221  CB  PHE A  20      -6.444   9.081 -25.637-0.180 2.175          
ATOM    222  1HB PHE A  20      -7.426   8.983 -25.173 0.090 1.320          
ATOM    223  2HB PHE A  20      -5.858   9.763 -25.021 0.090 1.320          
ATOM    224  CG  PHE A  20      -6.559   9.688 -27.109 0.000 1.992          
ATOM    225  CD1 PHE A  20      -5.490  10.348 -27.715-0.115 1.992          
ATOM    226  HD1 PHE A  20      -4.509  10.396 -27.260 0.115 1.358          
ATOM    227  CE1 PHE A  20      -5.697  10.763 -29.027-0.115 1.992          
ATOM    228  HE1 PHE A  20      -4.840  11.184 -29.534 0.115 1.358          
ATOM    229  CZ  PHE A  20      -6.900  10.879 -29.658-0.115 1.992          
ATOM    230  HZ  PHE A  20      -6.985  11.320 -30.641 0.115 1.358          
ATOM    231  CD2 PHE A  20      -7.821   9.611 -27.756-0.115 1.992          
ATOM    232  HD2 PHE A  20      -8.655   9.122 -27.275 0.115 1.358          
ATOM    233  CE2 PHE A  20      -7.991  10.118 -29.071-0.115 1.992          
ATOM    234  HE2 PHE A  20      -8.944  10.044 -29.575 0.115 1.358          
ATOM    235  C   PHE A  20      -5.288   7.065 -24.436 0.510 2.000          
ATOM    236  O   PHE A  20      -4.235   7.413 -23.893-0.510 1.700          
ATOM    237  N   CYX A  21      -6.083   6.127 -23.918-0.470 1.850          
ATOM    238  HN  CYX A  21      -6.949   5.904 -24.358 0.310 0.225          
ATOM    239  CA  CYX A  21      -5.831   5.510 -22.621 0.070 2.275          
ATOM    240  HA  CYX A  21      -5.234   6.210 -22.055 0.090 1.320          
ATOM    241  CB  CYX A  21      -7.048   5.064 -21.806-0.100 2.175          
ATOM    242  1HB CYX A  21      -7.702   5.948 -21.647 0.090 1.320          
ATOM    243  2HB CYX A  21      -7.667   4.324 -22.357 0.090 1.320          
ATOM    244  SG  CYX A  21      -6.643   4.464 -20.113-0.080 1.975          
ATOM    245  C   CYX A  21      -4.883   4.321 -22.711 0.510 2.000          
ATOM    246  O   CYX A  21      -4.169   4.034 -21.745-0.510 1.700          
ATOM    247  N   VAL A  22      -4.862   3.619 -23.848-0.470 1.850          
ATOM    248  HN  VAL A  22      -5.440   3.888 -24.633 0.310 0.225          
ATOM    249  CA  VAL A  22      -3.967   2.478 -23.990 0.070 2.275          
ATOM    250  HA  VAL A  22      -4.059   1.919 -23.056 0.090 1.320          
ATOM    251  CB  VAL A  22      -4.436   1.496 -25.136-0.090 2.275          
ATOM    252  HB  VAL A  22      -5.529   1.503 -25.149 0.090 1.320          
ATOM    253  CG1 VAL A  22      -3.964   1.901 -26.586-0.270 2.060          
ATOM    254 1HG1 VAL A  22      -4.257   2.922 -26.826 0.090 1.320          
ATOM    255 2HG1 VAL A  22      -2.881   1.843 -26.698 0.090 1.320          
ATOM    256 3HG1 VAL A  22      -4.413   1.258 -27.343 0.090 1.320          
ATOM    257  CG2 VAL A  22      -4.021   0.095 -24.717-0.270 2.060          
ATOM    258 1HG2 VAL A  22      -4.349  -0.642 -25.448 0.090 1.320          
ATOM    259 2HG2 VAL A  22      -2.938   0.023 -24.630 0.090 1.320          
ATOM    260 3HG2 VAL A  22      -4.461  -0.193 -23.761 0.090 1.320          
ATOM    261  C   VAL A  22      -2.505   2.907 -24.050 0.510 2.000          
ATOM    262  O   VAL A  22      -1.618   2.131 -23.680-0.510 1.700          
ATOM    263  N   GLU A  23      -2.234   4.138 -24.472-0.470 1.850          
ATOM    264  HN  GLU A  23      -2.971   4.703 -24.874 0.310 0.225          
ATOM    265  CA  GLU A  23      -0.869   4.637 -24.570 0.070 2.275          
ATOM    266  HA  GLU A  23      -0.206   3.817 -24.858 0.090 1.320          
ATOM    267  CB  GLU A  23      -0.719   5.727 -25.690-0.180 2.175          
ATOM    268  1HB GLU A  23       0.326   6.039 -25.745 0.090 1.320          
ATOM    269  2HB GLU A  23      -0.913   5.248 -26.652 0.090 1.320          
ATOM    270  CG  GLU A  23      -1.633   7.034 -25.580-0.280 2.175          
ATOM    271  1HG GLU A  23      -2.674   6.782 -25.758 0.090 1.320          
ATOM    272  2HG GLU A  23      -1.538   7.539 -24.623 0.090 1.320          
ATOM    273  CD  GLU A  23      -1.214   7.985 -26.669 0.620 2.000          
ATOM    274  OE1 GLU A  23      -0.910   7.411 -27.806-0.759 1.700          
ATOM    275  OE2 GLU A  23      -1.189   9.204 -26.572-0.759 1.700          
ATOM    276  C   GLU A  23      -0.345   5.171 -23.244 0.510 2.000          
ATOM    277  O   GLU A  23       0.854   5.054 -22.968-0.510 1.700          
ATOM    278  N   LYS A  24      -1.214   5.752 -22.418-0.470 1.850          
ATOM    279  HN  LYS A  24      -2.163   5.868 -22.746 0.310 0.225          
ATOM    280  CA  LYS A  24      -0.817   6.205 -21.093 0.070 2.275          
ATOM    281  HA  LYS A  24       0.157   6.699 -21.144 0.090 1.320          
ATOM    282  CB  LYS A  24      -1.897   7.223 -20.645-0.180 2.175          
ATOM    283  1HB LYS A  24      -2.871   6.728 -20.666 0.090 1.320          
ATOM    284  2HB LYS A  24      -1.737   7.457 -19.601 0.090 1.320          
ATOM    285  CG  LYS A  24      -1.995   8.539 -21.428-0.180 2.175          
ATOM    286  1HG LYS A  24      -1.006   8.996 -21.488 0.090 1.320          
ATOM    287  2HG LYS A  24      -2.252   8.296 -22.462 0.090 1.320          
ATOM    288  CD  LYS A  24      -3.049   9.598 -20.872-0.180 2.175          
ATOM    289  1HD LYS A  24      -3.999   9.097 -20.667 0.090 1.320          
ATOM    290  2HD LYS A  24      -2.682   9.984 -19.919 0.090 1.320          
ATOM    291  CE  LYS A  24      -3.252  10.685 -21.898 0.210 2.175          
ATOM    292  1HE LYS A  24      -2.299  10.992 -22.334 0.050 1.320          
ATOM    293  2HE LYS A  24      -3.875  10.326 -22.721 0.050 1.320          
ATOM    294  NZ  LYS A  24      -3.836  11.795 -21.291-0.301 1.850          
ATOM    295  1HZ LYS A  24      -3.241  12.178 -20.573 0.330 0.225          
ATOM    296  2HZ LYS A  24      -4.000  12.499 -21.998 0.330 0.225          
ATOM    297  3HZ LYS A  24      -4.729  11.533 -20.891 0.330 0.225          
ATOM    298  C   LYS A  24      -0.703   5.066 -20.088 0.510 2.000          
ATOM    299  O   LYS A  24      -0.202   5.291 -18.982-0.510 1.700          
ATOM    300  N   SER A  25      -1.140   3.857 -20.446-0.470 1.850          
ATOM    301  HN  SER A  25      -1.479   3.713 -21.387 0.310 0.225          
ATOM    302  CA  SER A  25      -1.228   2.777 -19.468 0.070 2.275          
ATOM    303  HA  SER A  25      -1.791   3.099 -18.598 0.090 1.320          
ATOM    304  CB  SER A  25      -1.832   1.504 -20.066 0.050 2.175          
ATOM    305  1HB SER A  25      -1.245   1.167 -20.924 0.090 1.320          
ATOM    306  2HB SER A  25      -1.796   0.692 -19.337 0.090 1.320          
ATOM    307  OG  SER A  25      -3.161   1.631 -20.487-0.660 1.770          
ATOM    308  HG1 SER A  25      -3.287   2.445 -20.972 0.430 0.225          
ATOM    309  C   SER A  25       0.138   2.306 -18.982 0.510 2.000          
ATOM    310  O   SER A  25       0.240   1.772 -17.870-0.510 1.700          
ATOM    311  N   LEU A  26       1.187   2.468 -19.781-0.470 1.850          
ATOM    312  HN  LEU A  26       1.116   3.044 -20.608 0.310 0.225          
ATOM    313  CA  LEU A  26       2.488   1.913 -19.434 0.070 2.275          
ATOM    314  HA  LEU A  26       2.475   1.295 -18.534 0.090 1.320          
ATOM    315  CB  LEU A  26       2.949   1.058 -20.646-0.180 2.175          
ATOM    316  1HB LEU A  26       3.204   1.711 -21.485 0.090 1.320          
ATOM    317  2HB LEU A  26       3.873   0.535 -20.390 0.090 1.320          
ATOM    318  CG  LEU A  26       1.905   0.055 -21.112-0.090 2.275          
ATOM    319  HG  LEU A  26       1.034   0.575 -21.514 0.090 1.320          
ATOM    320  CD1 LEU A  26       2.490  -0.839 -22.256-0.270 2.060          
ATOM    321 1HD1 LEU A  26       2.834  -0.223 -23.088 0.090 1.320          
ATOM    322 2HD1 LEU A  26       3.339  -1.435 -21.919 0.090 1.320          
ATOM    323 3HD1 LEU A  26       1.737  -1.516 -22.659 0.090 1.320          
ATOM    324  CD2 LEU A  26       1.467  -0.931 -20.069-0.270 2.060          
ATOM    325 1HD2 LEU A  26       0.768  -1.636 -20.490 0.090 1.320          
ATOM    326 2HD2 LEU A  26       2.305  -1.494 -19.655 0.090 1.320          
ATOM    327 3HD2 LEU A  26       0.959  -0.453 -19.233 0.090 1.320          
ATOM    328  C   LEU A  26       3.524   3.015 -19.260 0.510 2.000          
ATOM    329  O   LEU A  26       3.313   4.169 -19.644-0.510 1.700          
ATOM    330  N   ILE A  27       4.664   2.633 -18.687-0.470 1.850          
ATOM    331  HN  ILE A  27       4.798   1.668 -18.430 0.310 0.225          
ATOM    332  CA  ILE A  27       5.769   3.562 -18.464 0.070 2.275          
ATOM    333  HA  ILE A  27       5.352   4.528 -18.168 0.090 1.320          
ATOM    334  CB  ILE A  27       6.751   3.139 -17.402-0.090 2.275          
ATOM    335  HB  ILE A  27       7.156   2.158 -17.661 0.090 1.320          
ATOM    336  CG2 ILE A  27       7.883   4.151 -17.369-0.270 2.060          
ATOM    337 1HG2 ILE A  27       8.527   3.977 -16.508 0.090 1.320          
ATOM    338 2HG2 ILE A  27       8.561   4.113 -18.222 0.090 1.320          
ATOM    339 3HG2 ILE A  27       7.514   5.173 -17.275 0.090 1.320          
ATOM    340  CG1 ILE A  27       6.137   3.062 -15.938-0.180 2.175          
ATOM    341 1HG1 ILE A  27       5.995   4.056 -15.512 0.090 1.320          
ATOM    342 2HG1 ILE A  27       5.148   2.614 -16.003 0.090 1.320          
ATOM    343  CD1 ILE A  27       6.935   2.158 -14.991-0.270 2.060          
ATOM    344  HD1 ILE A  27       6.440   2.092 -14.021 0.090 1.320          
ATOM    345  HD2 ILE A  27       7.019   1.142 -15.378 0.090 1.320          
ATOM    346  HD3 ILE A  27       7.941   2.535 -14.811 0.090 1.320          
ATOM    347  C   ILE A  27       6.549   3.727 -19.765 0.510 2.000          
ATOM    348  O   ILE A  27       7.089   2.758 -20.309-0.510 1.700          
ATOM    349  N   THR A  28       6.589   4.958 -20.277-0.470 1.850          
ATOM    350  HN  THR A  28       6.107   5.716 -19.807 0.310 0.225          
ATOM    351  CA  THR A  28       7.311   5.293 -21.498 0.070 2.275          
ATOM    352  HA  THR A  28       7.577   4.376 -22.029 0.090 1.320          
ATOM    353  CB  THR A  28       6.503   6.133 -22.495 0.140 2.275          
ATOM    354  HB  THR A  28       7.068   6.433 -23.383 0.090 1.320          
ATOM    355  OG1 THR A  28       5.933   7.235 -21.757-0.660 1.770          
ATOM    356  HG1 THR A  28       5.413   7.721 -22.385 0.430 0.225          
ATOM    357  CG2 THR A  28       5.277   5.313 -22.800-0.270 2.060          
ATOM    358 1HG2 THR A  28       4.647   5.103 -21.933 0.090 1.320          
ATOM    359 2HG2 THR A  28       4.640   5.811 -23.533 0.090 1.320          
ATOM    360 3HG2 THR A  28       5.546   4.351 -23.239 0.090 1.320          
ATOM    361  C   THR A  28       8.656   5.966 -21.249 0.510 2.000          
ATOM    362  O   THR A  28       9.597   5.740 -22.016-0.510 1.700          
ATOM    363  N   LEU A  29       8.769   6.788 -20.208-0.470 1.850          
ATOM    364  HN  LEU A  29       7.975   6.893 -19.591 0.310 0.225          
ATOM    365  CA  LEU A  29       9.967   7.587 -19.989 0.070 2.275          
ATOM    366  HA  LEU A  29      10.375   7.846 -20.968 0.090 1.320          
ATOM    367  CB  LEU A  29       9.648   8.857 -19.317-0.180 2.175          
ATOM    368  1HB LEU A  29       9.125   8.617 -18.394 0.090 1.320          
ATOM    369  2HB LEU A  29      10.568   9.366 -19.023 0.090 1.320          
ATOM    370  CG  LEU A  29       8.780   9.819 -20.162-0.090 2.275          
ATOM    371  HG  LEU A  29       7.905   9.276 -20.524 0.090 1.320          
ATOM    372  CD1 LEU A  29       8.256  10.960 -19.245-0.270 2.060          
ATOM    373 1HD1 LEU A  29       7.691  10.567 -18.400 0.090 1.320          
ATOM    374 2HD1 LEU A  29       9.076  11.560 -18.847 0.090 1.320          
ATOM    375 3HD1 LEU A  29       7.597  11.633 -19.795 0.090 1.320          
ATOM    376  CD2 LEU A  29       9.505  10.385 -21.385-0.270 2.060          
ATOM    377 1HD2 LEU A  29      10.438  10.879 -21.113 0.090 1.320          
ATOM    378 2HD2 LEU A  29       9.741   9.614 -22.120 0.090 1.320          
ATOM    379 3HD2 LEU A  29       8.888  11.119 -21.904 0.090 1.320          
ATOM    380  C   LEU A  29      11.054   6.767 -19.307 0.510 2.000          
ATOM    381  O   LEU A  29      10.801   6.096 -18.302-0.510 1.700          
ATOM    382  N   ASP A  30      12.273   6.849 -19.842-0.470 1.850          
ATOM    383  HN  ASP A  30      12.397   7.232 -20.774 0.310 0.225          
ATOM    384  CA  ASP A  30      13.382   6.072 -19.295 0.070 2.275          
ATOM    385  HA  ASP A  30      13.124   5.011 -19.276 0.090 1.320          
ATOM    386  CB  ASP A  30      14.599   6.306 -20.253-0.280 2.175          
ATOM    387  1HB ASP A  30      14.880   7.356 -20.326 0.090 1.320          
ATOM    388  2HB ASP A  30      15.477   5.764 -19.901 0.090 1.320          
ATOM    389  CG  ASP A  30      14.258   5.780 -21.641 0.620 2.000          
ATOM    390  OD1 ASP A  30      14.062   4.531 -21.664-0.760 1.700          
ATOM    391  OD2 ASP A  30      14.238   6.569 -22.607-0.760 1.700          
ATOM    392  C   ASP A  30      13.740   6.530 -17.887 0.510 2.000          
ATOM    393  O   ASP A  30      14.115   5.713 -17.039-0.510 1.700          
ATOM    394  N   GLY A  31      13.654   7.835 -17.628-0.470 1.850          
ATOM    395  HN  GLY A  31      13.430   8.460 -18.388 0.310 0.225          
ATOM    396  CA  GLY A  31      13.904   8.326 -16.284-0.020 2.175          
ATOM    397  1HA GLY A  31      13.831   9.413 -16.272 0.090 1.320          
ATOM    398  2HA GLY A  31      14.926   8.078 -15.987 0.090 1.320          
ATOM    399  C   GLY A  31      12.938   7.757 -15.261 0.510 2.000          
ATOM    400  O   GLY A  31      13.332   7.427 -14.142-0.510 1.700          
ATOM    401  N   ILE A  32      11.666   7.609 -15.639-0.470 1.850          
ATOM    402  HN  ILE A  32      11.410   7.752 -16.604 0.310 0.225          
ATOM    403  CA  ILE A  32      10.697   7.002 -14.730 0.070 2.275          
ATOM    404  HA  ILE A  32      10.686   7.560 -13.791 0.090 1.320          
ATOM    405  CB  ILE A  32       9.265   6.968 -15.346-0.090 2.275          
ATOM    406  HB  ILE A  32       9.286   6.417 -16.286 0.090 1.320          
ATOM    407  CG2 ILE A  32       8.139   6.358 -14.447-0.270 2.060          
ATOM    408 1HG2 ILE A  32       7.149   6.638 -14.780 0.090 1.320          
ATOM    409 2HG2 ILE A  32       8.177   5.268 -14.443 0.090 1.320          
ATOM    410 3HG2 ILE A  32       8.249   6.667 -13.414 0.090 1.320          
ATOM    411  CG1 ILE A  32       8.885   8.476 -15.660-0.180 2.175          
ATOM    412 1HG1 ILE A  32       9.660   8.985 -16.231 0.090 1.320          
ATOM    413 2HG1 ILE A  32       8.029   8.446 -16.330 0.090 1.320          
ATOM    414  CD1 ILE A  32       8.507   9.363 -14.431-0.270 2.060          
ATOM    415  HD1 ILE A  32       7.692   8.941 -13.848 0.090 1.320          
ATOM    416  HD2 ILE A  32       9.354   9.494 -13.758 0.090 1.320          
ATOM    417  HD3 ILE A  32       8.192  10.356 -14.752 0.090 1.320          
ATOM    418  C   ILE A  32      11.106   5.575 -14.411 0.510 2.000          
ATOM    419  O   ILE A  32      10.974   5.115 -13.272-0.510 1.700          
ATOM    420  N   LYS A  33      11.618   4.854 -15.409-0.470 1.850          
ATOM    421  HN  LYS A  33      11.716   5.258 -16.332 0.310 0.225          
ATOM    422  CA  LYS A  33      12.072   3.494 -15.158 0.070 2.275          
ATOM    423  HA  LYS A  33      11.247   2.921 -14.733 0.090 1.320          
ATOM    424  CB  LYS A  33      12.447   2.836 -16.470-0.180 2.175          
ATOM    425  1HB LYS A  33      13.243   3.400 -16.955 0.090 1.320          
ATOM    426  2HB LYS A  33      12.905   1.871 -16.233 0.090 1.320          
ATOM    427  CG  LYS A  33      11.346   2.570 -17.463-0.180 2.175          
ATOM    428  1HG LYS A  33      10.602   1.927 -16.987 0.090 1.320          
ATOM    429  2HG LYS A  33      10.836   3.506 -17.693 0.090 1.320          
ATOM    430  CD  LYS A  33      11.831   1.937 -18.758-0.180 2.175          
ATOM    431  1HD LYS A  33      12.490   2.638 -19.279 0.090 1.320          
ATOM    432  2HD LYS A  33      12.427   1.051 -18.522 0.090 1.320          
ATOM    433  CE  LYS A  33      10.645   1.568 -19.606 0.210 2.175          
ATOM    434  1HE LYS A  33      10.006   0.838 -19.106 0.050 1.320          
ATOM    435  2HE LYS A  33      10.035   2.445 -19.833 0.050 1.320          
ATOM    436  NZ  LYS A  33      11.176   0.996 -20.870-0.300 1.850          
ATOM    437  1HZ LYS A  33      11.767   1.691 -21.316 0.330 0.225          
ATOM    438  2HZ LYS A  33      11.721   0.168 -20.681 0.330 0.225          
ATOM    439  3HZ LYS A  33      10.412   0.776 -21.491 0.330 0.225          
ATOM    440  C   LYS A  33      13.222   3.472 -14.165 0.510 2.000          
ATOM    441  O   LYS A  33      13.268   2.606 -13.285-0.510 1.700          
ATOM    442  N   TYR A  34      14.150   4.430 -14.273-0.470 1.850          
ATOM    443  HN  TYR A  34      14.086   5.096 -15.037 0.310 0.225          
ATOM    444  CA  TYR A  34      15.296   4.443 -13.365 0.070 2.275          
ATOM    445  HA  TYR A  34      15.776   3.462 -13.411 0.090 1.320          
ATOM    446  CB  TYR A  34      16.274   5.487 -13.882-0.180 2.175          
ATOM    447  1HB TYR A  34      16.287   5.463 -14.974 0.090 1.320          
ATOM    448  2HB TYR A  34      15.914   6.489 -13.638 0.090 1.320          
ATOM    449  CG  TYR A  34      17.690   5.365 -13.448 0.000 1.992          
ATOM    450  CD1 TYR A  34      18.538   4.502 -14.144-0.115 1.992          
ATOM    451  HD1 TYR A  34      18.204   3.994 -15.038 0.115 1.358          
ATOM    452  CE1 TYR A  34      19.816   4.244 -13.626-0.115 1.992          
ATOM    453  HE1 TYR A  34      20.460   3.547 -14.142 0.115 1.358          
ATOM    454  CZ  TYR A  34      20.221   4.893 -12.471 0.110 1.992          
ATOM    455  OH  TYR A  34      21.471   4.558 -12.075-0.540 1.770          
ATOM    456  HH  TYR A  34      21.916   3.969 -12.664 0.430 0.225          
ATOM    457  CD2 TYR A  34      18.071   5.996 -12.270-0.115 1.992          
ATOM    458  HD2 TYR A  34      17.388   6.632 -11.726 0.115 1.358          
ATOM    459  CE2 TYR A  34      19.400   5.808 -11.800-0.115 1.992          
ATOM    460  HE2 TYR A  34      19.743   6.298 -10.901 0.115 1.358          
ATOM    461  C   TYR A  34      14.867   4.691 -11.923 0.510 2.000          
ATOM    462  O   TYR A  34      15.441   4.109 -10.996-0.510 1.700          
ATOM    463  N   VAL A  35      13.867   5.554 -11.708-0.470 1.850          
ATOM    464  HN  VAL A  35      13.449   6.040 -12.495 0.310 0.225          
ATOM    465  CA  VAL A  35      13.374   5.783 -10.351 0.070 2.275          
ATOM    466  HA  VAL A  35      14.195   6.151  -9.741 0.090 1.320          
ATOM    467  CB  VAL A  35      12.305   6.834 -10.326-0.090 2.275          
ATOM    468  HB  VAL A  35      11.471   6.543 -10.968 0.090 1.320          
ATOM    469  CG1 VAL A  35      11.777   7.151  -8.893-0.270 2.060          
ATOM    470 1HG1 VAL A  35      11.218   6.319  -8.469 0.090 1.320          
ATOM    471 2HG1 VAL A  35      12.591   7.382  -8.205 0.090 1.320          
ATOM    472 3HG1 VAL A  35      11.101   8.006  -8.906 0.090 1.320          
ATOM    473  CG2 VAL A  35      13.009   8.145 -10.906-0.270 2.060          
ATOM    474 1HG2 VAL A  35      12.283   8.952 -11.011 0.090 1.320          
ATOM    475 2HG2 VAL A  35      13.788   8.504 -10.233 0.090 1.320          
ATOM    476 3HG2 VAL A  35      13.476   8.026 -11.875 0.090 1.320          
ATOM    477  C   VAL A  35      12.896   4.482  -9.726 0.510 2.000          
ATOM    478  O   VAL A  35      13.039   4.279  -8.515-0.510 1.700          
ATOM    479  N   GLN A  36      12.334   3.578 -10.529-0.470 1.850          
ATOM    480  HN  GLN A  36      12.303   3.745 -11.526 0.310 0.225          
ATOM    481  CA  GLN A  36      11.962   2.274  -9.998 0.070 2.275          
ATOM    482  HA  GLN A  36      11.306   2.439  -9.140 0.090 1.320          
ATOM    483  CB  GLN A  36      11.202   1.361 -11.000-0.180 2.175          
ATOM    484  1HB GLN A  36      11.924   0.852 -11.641 0.090 1.320          
ATOM    485  2HB GLN A  36      10.737   0.553 -10.440 0.090 1.320          
ATOM    486  CG  GLN A  36      10.195   1.983 -11.928-0.180 2.175          
ATOM    487  1HG GLN A  36      10.713   2.610 -12.644 0.090 1.320          
ATOM    488  2HG GLN A  36       9.703   1.219 -12.526 0.090 1.320          
ATOM    489  CD  GLN A  36       9.163   2.793 -11.254 0.550 2.000          
ATOM    490  OE1 GLN A  36       8.229   2.283 -10.614-0.550 1.700          
ATOM    491  NE2 GLN A  36       9.235   4.134 -11.342-0.620 1.850          
ATOM    492 1HE2 GLN A  36       8.486   4.676 -10.942 0.320 0.225          
ATOM    493 2HE2 GLN A  36       9.932   4.565 -11.947 0.300 0.225          
ATOM    494  C   GLN A  36      13.192   1.528  -9.504 0.510 2.000          
ATOM    495  O   GLN A  36      13.205   1.022  -8.375-0.510 1.700          
ATOM    496  N   LEU A  37      14.263   1.517 -10.303-0.470 1.850          
ATOM    497  HN  LEU A  37      14.228   2.002 -11.191 0.310 0.225          
ATOM    498  CA  LEU A  37      15.489   0.838  -9.890 0.070 2.275          
ATOM    499  HA  LEU A  37      15.247  -0.213  -9.724 0.090 1.320          
ATOM    500  CB  LEU A  37      16.647   0.939 -10.970-0.180 2.175          
ATOM    501  1HB LEU A  37      16.304   0.522 -11.910 0.090 1.320          
ATOM    502  2HB LEU A  37      16.854   1.992 -11.166 0.090 1.320          
ATOM    503  CG  LEU A  37      17.922   0.239 -10.562-0.090 2.275          
ATOM    504  HG  LEU A  37      18.213   0.541  -9.558 0.090 1.320          
ATOM    505  CD1 LEU A  37      17.855  -1.334 -10.510-0.270 2.060          
ATOM    506 1HD1 LEU A  37      18.806  -1.761 -10.192 0.090 1.320          
ATOM    507 2HD1 LEU A  37      17.098  -1.679  -9.806 0.090 1.320          
ATOM    508 3HD1 LEU A  37      17.615  -1.754 -11.486 0.090 1.320          
ATOM    509  CD2 LEU A  37      19.076   0.738 -11.354-0.270 2.060          
ATOM    510 1HD2 LEU A  37      19.194   1.820 -11.264 0.090 1.320          
ATOM    511 2HD2 LEU A  37      20.012   0.285 -11.024 0.090 1.320          
ATOM    512 3HD2 LEU A  37      18.956   0.507 -12.413 0.090 1.320          
ATOM    513  C   LEU A  37      16.021   1.414  -8.585 0.510 2.000          
ATOM    514  O   LEU A  37      16.548   0.679  -7.743-0.510 1.700          
ATOM    515  N   VAL A  38      15.886   2.726  -8.393-0.470 1.850          
ATOM    516  HN  VAL A  38      15.516   3.299  -9.144 0.310 0.225          
ATOM    517  CA  VAL A  38      16.302   3.329  -7.132 0.070 2.275          
ATOM    518  HA  VAL A  38      17.366   3.133  -6.979 0.090 1.320          
ATOM    519  CB  VAL A  38      16.007   4.799  -7.071-0.090 2.275          
ATOM    520  HB  VAL A  38      14.943   5.034  -7.010 0.090 1.320          
ATOM    521  CG1 VAL A  38      16.774   5.489  -5.882-0.270 2.060          
ATOM    522 1HG1 VAL A  38      17.847   5.298  -5.926 0.090 1.320          
ATOM    523 2HG1 VAL A  38      16.631   6.570  -5.891 0.090 1.320          
ATOM    524 3HG1 VAL A  38      16.419   5.141  -4.912 0.090 1.320          
ATOM    525  CG2 VAL A  38      16.614   5.501  -8.352-0.270 2.060          
ATOM    526 1HG2 VAL A  38      16.642   6.585  -8.240 0.090 1.320          
ATOM    527 2HG2 VAL A  38      17.632   5.167  -8.561 0.090 1.320          
ATOM    528 3HG2 VAL A  38      16.031   5.325  -9.226 0.090 1.320          
ATOM    529  C   VAL A  38      15.499   2.750  -5.978 0.510 2.000          
ATOM    530  O   VAL A  38      16.058   2.346  -4.951-0.510 1.700          
ATOM    531  N   MET A  39      14.174   2.679  -6.141-0.470 1.850          
ATOM    532  HN  MET A  39      13.765   2.970  -7.024 0.310 0.225          
ATOM    533  CA  MET A  39      13.335   2.169  -5.065 0.070 2.275          
ATOM    534  HA  MET A  39      13.484   2.782  -4.174 0.090 1.320          
ATOM    535  CB  MET A  39      11.855   2.248  -5.509-0.180 2.175          
ATOM    536  1HB MET A  39      11.623   3.291  -5.700 0.090 1.320          
ATOM    537  2HB MET A  39      11.729   1.748  -6.469 0.090 1.320          
ATOM    538  CG  MET A  39      10.806   1.674  -4.557-0.140 2.175          
ATOM    539  1HG MET A  39       9.816   1.855  -4.978 0.090 1.320          
ATOM    540  2HG MET A  39      10.896   0.587  -4.522 0.090 1.320          
ATOM    541  SD  MET A  39      10.789   2.275  -2.805-0.090 2.000          
ATOM    542  CE  MET A  39      10.621   4.092  -3.124-0.220 2.060          
ATOM    543  1HE MET A  39      11.342   4.456  -3.853 0.090 1.320          
ATOM    544  2HE MET A  39       9.611   4.325  -3.449 0.090 1.320          
ATOM    545  3HE MET A  39      10.802   4.627  -2.193 0.090 1.320          
ATOM    546  C   MET A  39      13.691   0.729  -4.722 0.510 2.000          
ATOM    547  O   MET A  39      13.613   0.331  -3.555-0.510 1.700          
ATOM    548  N   ALA A  40      14.103  -0.055  -5.722-0.470 1.850          
ATOM    549  HN  ALA A  40      14.113   0.329  -6.663 0.310 0.225          
ATOM    550  CA  ALA A  40      14.613  -1.400  -5.471 0.070 2.275          
ATOM    551  HA  ALA A  40      13.875  -1.956  -4.889 0.090 1.320          
ATOM    552  CB  ALA A  40      14.764  -2.058  -6.839-0.270 2.060          
ATOM    553  1HB ALA A  40      13.833  -2.026  -7.406 0.090 1.320          
ATOM    554  2HB ALA A  40      15.540  -1.595  -7.446 0.090 1.320          
ATOM    555  3HB ALA A  40      15.034  -3.109  -6.728 0.090 1.320          
ATOM    556  C   ALA A  40      15.917  -1.360  -4.687 0.510 2.000          
ATOM    557  O   ALA A  40      16.104  -2.122  -3.729-0.510 1.700          
ATOM    558  N   VAL A  41      16.845  -0.489  -5.092-0.470 1.850          
ATOM    559  HN  VAL A  41      16.677   0.080  -5.919 0.310 0.225          
ATOM    560  CA  VAL A  41      18.120  -0.384  -4.390 0.070 2.275          
ATOM    561  HA  VAL A  41      18.581  -1.372  -4.317 0.090 1.320          
ATOM    562  CB  VAL A  41      19.009   0.552  -5.156-0.090 2.275          
ATOM    563  HB  VAL A  41      18.468   1.455  -5.444 0.090 1.320          
ATOM    564  CG1 VAL A  41      20.261   0.981  -4.291-0.270 2.060          
ATOM    565 1HG1 VAL A  41      20.008   1.678  -3.490 0.090 1.320          
ATOM    566 2HG1 VAL A  41      20.764   0.120  -3.847 0.090 1.320          
ATOM    567 3HG1 VAL A  41      20.994   1.493  -4.915 0.090 1.320          
ATOM    568  CG2 VAL A  41      19.433  -0.229  -6.450-0.270 2.060          
ATOM    569 1HG2 VAL A  41      20.047  -1.098  -6.212 0.090 1.320          
ATOM    570 2HG2 VAL A  41      18.588  -0.585  -7.038 0.090 1.320          
ATOM    571 3HG2 VAL A  41      20.021   0.410  -7.108 0.090 1.320          
ATOM    572  C   VAL A  41      17.898   0.116  -2.971 0.510 2.000          
ATOM    573  O   VAL A  41      18.483  -0.402  -2.013-0.510 1.700          
ATOM    574  N   VAL A  42      17.021   1.106  -2.806-0.470 1.850          
ATOM    575  HN  VAL A  42      16.588   1.533  -3.629 0.310 0.225          
ATOM    576  CA  VAL A  42      16.766   1.641  -1.473 0.070 2.275          
ATOM    577  HA  VAL A  42      17.730   1.869  -1.010 0.090 1.320          
ATOM    578  CB  VAL A  42      15.910   2.941  -1.488-0.090 2.275          
ATOM    579  HB  VAL A  42      15.046   2.797  -2.140 0.090 1.320          
ATOM    580  CG1 VAL A  42      15.374   3.439  -0.018-0.270 2.060          
ATOM    581 1HG1 VAL A  42      14.885   4.411  -0.090 0.090 1.320          
ATOM    582 2HG1 VAL A  42      14.643   2.745   0.401 0.090 1.320          
ATOM    583 3HG1 VAL A  42      16.195   3.529   0.695 0.090 1.320          
ATOM    584  CG2 VAL A  42      16.826   4.001  -2.082-0.270 2.060          
ATOM    585 1HG2 VAL A  42      16.294   4.945  -2.206 0.090 1.320          
ATOM    586 2HG2 VAL A  42      17.689   4.196  -1.445 0.090 1.320          
ATOM    587 3HG2 VAL A  42      17.205   3.725  -3.066 0.090 1.320          
ATOM    588  C   VAL A  42      16.129   0.577  -0.585 0.510 2.000          
ATOM    589  O   VAL A  42      16.541   0.384   0.565-0.510 1.700          
ATOM    590  N   SER A  43      15.157  -0.169  -1.117-0.470 1.850          
ATOM    591  HN  SER A  43      14.846   0.002  -2.069 0.310 0.225          
ATOM    592  CA  SER A  43      14.512  -1.208  -0.317 0.070 2.275          
ATOM    593  HA  SER A  43      14.157  -0.777   0.622 0.090 1.320          
ATOM    594  CB  SER A  43      13.296  -1.827  -1.088 0.050 2.175          
ATOM    595  1HB SER A  43      13.605  -2.284  -2.031 0.090 1.320          
ATOM    596  2HB SER A  43      12.858  -2.621  -0.482 0.090 1.320          
ATOM    597  OG  SER A  43      12.324  -0.858  -1.325-0.660 1.770          
ATOM    598  HG1 SER A  43      12.628  -0.304  -2.045 0.430 0.225          
ATOM    599  C   SER A  43      15.483  -2.330   0.016 0.510 2.000          
ATOM    600  O   SER A  43      15.433  -2.894   1.116-0.510 1.700          
ATOM    601  N   ALA A  44      16.378  -2.667  -0.918-0.470 1.850          
ATOM    602  HN  ALA A  44      16.360  -2.225  -1.835 0.310 0.225          
ATOM    603  CA  ALA A  44      17.380  -3.692  -0.643 0.070 2.275          
ATOM    604  HA  ALA A  44      16.888  -4.637  -0.405 0.090 1.320          
ATOM    605  CB  ALA A  44      18.278  -3.849  -1.894-0.270 2.060          
ATOM    606  1HB ALA A  44      17.690  -4.123  -2.771 0.090 1.320          
ATOM    607  2HB ALA A  44      18.826  -2.938  -2.134 0.090 1.320          
ATOM    608  3HB ALA A  44      19.014  -4.640  -1.742 0.090 1.320          
ATOM    609  C   ALA A  44      18.268  -3.285   0.526 0.510 2.000          
ATOM    610  O   ALA A  44      18.662  -4.127   1.340-0.510 1.700          
ATOM    611  N   CYS A  45      18.594  -1.997   0.624-0.470 1.850          
ATOM    612  HN  CYS A  45      18.284  -1.355  -0.099 0.310 0.225          
ATOM    613  CA  CYS A  45      19.343  -1.505   1.775 0.070 2.275          
ATOM    614  HA  CYS A  45      20.221  -2.148   1.871 0.090 1.320          
ATOM    615  CB  CYS A  45      19.924  -0.048   1.491-0.110 2.175          
ATOM    616  1HB CYS A  45      19.096   0.662   1.460 0.090 1.320          
ATOM    617  2HB CYS A  45      20.540   0.253   2.339 0.090 1.320          
ATOM    618  SG  CYS A  45      20.902   0.214  -0.006-0.230 2.000          
ATOM    619  HG1 CYS A  45      19.937  -0.110  -0.885 0.160 0.450          
ATOM    620  C   CYS A  45      18.560  -1.685   3.069 0.510 2.000          
ATOM    621  O   CYS A  45      19.125  -2.094   4.091-0.510 1.700          
ATOM    622  N   GLN A  46      17.258  -1.374   3.048-0.470 1.850          
ATOM    623  HN  GLN A  46      16.845  -1.045   2.181 0.310 0.225          
ATOM    624  CA  GLN A  46      16.442  -1.552   4.244 0.070 2.275          
ATOM    625  HA  GLN A  46      16.965  -1.034   5.049 0.090 1.320          
ATOM    626  CB  GLN A  46      15.043  -0.923   4.180-0.180 2.175          
ATOM    627  1HB GLN A  46      15.194   0.091   3.806 0.090 1.320          
ATOM    628  2HB GLN A  46      14.458  -1.429   3.409 0.090 1.320          
ATOM    629  CG  GLN A  46      14.185  -0.860   5.527-0.180 2.175          
ATOM    630  1HG GLN A  46      13.864  -1.857   5.832 0.090 1.320          
ATOM    631  2HG GLN A  46      14.787  -0.439   6.330 0.090 1.320          
ATOM    632  CD  GLN A  46      12.969   0.048   5.289 0.550 2.000          
ATOM    633  OE1 GLN A  46      12.890   0.684   4.267-0.550 1.700          
ATOM    634  NE2 GLN A  46      12.010   0.124   6.274-0.620 1.850          
ATOM    635 1HE2 GLN A  46      11.245   0.778   6.151 0.320 0.225          
ATOM    636 2HE2 GLN A  46      12.077  -0.450   7.098 0.300 0.225          
ATOM    637  C   GLN A  46      16.371  -3.013   4.650 0.510 2.000          
ATOM    638  O   GLN A  46      16.385  -3.333   5.843-0.510 1.700          
ATOM    639  N   VAL A  47      16.274  -3.916   3.677-0.470 1.850          
ATOM    640  HN  VAL A  47      16.188  -3.617   2.708 0.310 0.225          
ATOM    641  CA  VAL A  47      16.372  -5.335   3.991 0.070 2.275          
ATOM    642  HA  VAL A  47      15.609  -5.535   4.748 0.090 1.320          
ATOM    643  CB  VAL A  47      16.172  -6.303   2.912-0.090 2.275          
ATOM    644  HB  VAL A  47      17.026  -6.282   2.229 0.090 1.320          
ATOM    645  CG1 VAL A  47      15.981  -7.772   3.446-0.270 2.060          
ATOM    646 1HG1 VAL A  47      16.847  -8.139   3.997 0.090 1.320          
ATOM    647 2HG1 VAL A  47      15.115  -7.854   4.103 0.090 1.320          
ATOM    648 3HG1 VAL A  47      15.835  -8.477   2.626 0.090 1.320          
ATOM    649  CG2 VAL A  47      14.956  -6.070   2.091-0.270 2.060          
ATOM    650 1HG2 VAL A  47      14.054  -6.232   2.679 0.090 1.320          
ATOM    651 2HG2 VAL A  47      14.906  -5.086   1.651 0.090 1.320          
ATOM    652 3HG2 VAL A  47      14.918  -6.769   1.257 0.090 1.320          
ATOM    653  C   VAL A  47      17.717  -5.638   4.627 0.510 2.000          
ATOM    654  O   VAL A  47      17.799  -6.275   5.683-0.510 1.700          
ATOM    655  N   PHE A  48      18.795  -5.177   3.997-0.470 1.850          
ATOM    656  HN  PHE A  48      18.700  -4.703   3.101 0.310 0.225          
ATOM    657  CA  PHE A  48      20.112  -5.413   4.569 0.070 2.275          
ATOM    658  HA  PHE A  48      20.229  -6.491   4.703 0.090 1.320          
ATOM    659  CB  PHE A  48      21.186  -4.954   3.533-0.180 2.175          
ATOM    660  1HB PHE A  48      21.045  -5.472   2.583 0.090 1.320          
ATOM    661  2HB PHE A  48      21.069  -3.893   3.314 0.090 1.320          
ATOM    662  CG  PHE A  48      22.556  -5.194   4.048 0.000 1.992          
ATOM    663  CD1 PHE A  48      23.228  -4.258   4.727-0.115 1.992          
ATOM    664  HD1 PHE A  48      22.762  -3.304   4.924 0.115 1.358          
ATOM    665  CE1 PHE A  48      24.492  -4.523   5.298-0.115 1.992          
ATOM    666  HE1 PHE A  48      25.005  -3.789   5.901 0.115 1.358          
ATOM    667  CZ  PHE A  48      25.076  -5.817   5.022-0.115 1.992          
ATOM    668  HZ  PHE A  48      26.045  -6.059   5.433 0.115 1.358          
ATOM    669  CD2 PHE A  48      23.161  -6.418   3.671-0.115 1.992          
ATOM    670  HD2 PHE A  48      22.634  -7.132   3.053 0.115 1.358          
ATOM    671  CE2 PHE A  48      24.429  -6.754   4.196-0.115 1.992          
ATOM    672  HE2 PHE A  48      24.888  -7.705   3.968 0.115 1.358          
ATOM    673  C   PHE A  48      20.222  -4.791   5.952 0.510 2.000          
ATOM    674  O   PHE A  48      20.781  -5.402   6.870-0.510 1.700          
ATOM    675  N   PHE A  49      19.711  -3.572   6.119-0.470 1.850          
ATOM    676  HN  PHE A  49      19.351  -3.069   5.303 0.310 0.225          
ATOM    677  CA  PHE A  49      19.787  -2.922   7.423 0.070 2.275          
ATOM    678  HA  PHE A  49      20.833  -2.927   7.736 0.090 1.320          
ATOM    679  CB  PHE A  49      19.347  -1.436   7.322-0.180 2.175          
ATOM    680  1HB PHE A  49      20.004  -0.934   6.610 0.090 1.320          
ATOM    681  2HB PHE A  49      18.366  -1.414   6.847 0.090 1.320          
ATOM    682  CG  PHE A  49      19.278  -0.562   8.563 0.000 1.992          
ATOM    683  CD1 PHE A  49      20.446   0.111   9.033-0.115 1.992          
ATOM    684  HD1 PHE A  49      21.413  -0.095   8.596 0.115 1.358          
ATOM    685  CE1 PHE A  49      20.325   0.989  10.153-0.115 1.992          
ATOM    686  HE1 PHE A  49      21.197   1.475  10.565 0.115 1.358          
ATOM    687  CZ  PHE A  49      19.021   1.311  10.603-0.115 1.992          
ATOM    688  HZ  PHE A  49      18.908   2.041  11.391 0.115 1.358          
ATOM    689  CD2 PHE A  49      18.030  -0.193   9.071-0.115 1.992          
ATOM    690  HD2 PHE A  49      17.157  -0.655   8.643 0.115 1.358          
ATOM    691  CE2 PHE A  49      17.869   0.732  10.055-0.115 1.992          
ATOM    692  HE2 PHE A  49      16.883   0.998  10.409 0.115 1.358          
ATOM    693  C   PHE A  49      19.011  -3.707   8.468 0.510 2.000          
ATOM    694  O   PHE A  49      19.497  -3.930   9.580-0.510 1.700          
ATOM    695  N   MET A  50      17.796  -4.139   8.123-0.470 1.850          
ATOM    696  HN  MET A  50      17.428  -3.966   7.188 0.310 0.225          
ATOM    697  CA  MET A  50      16.983  -4.867   9.089 0.070 2.275          
ATOM    698  HA  MET A  50      17.001  -4.304  10.024 0.090 1.320          
ATOM    699  CB  MET A  50      15.537  -5.049   8.721-0.180 2.175          
ATOM    700  1HB MET A  50      15.487  -5.578   7.767 0.090 1.320          
ATOM    701  2HB MET A  50      14.995  -5.682   9.417 0.090 1.320          
ATOM    702  CG  MET A  50      14.836  -3.675   8.550-0.140 2.175          
ATOM    703  1HG MET A  50      15.422  -3.019   7.921 0.090 1.320          
ATOM    704  2HG MET A  50      13.876  -3.795   8.055 0.090 1.320          
ATOM    705  SD  MET A  50      14.583  -2.807  10.117-0.090 2.000          
ATOM    706  CE  MET A  50      14.281  -1.143   9.300-0.220 2.060          
ATOM    707  1HE MET A  50      14.201  -0.370  10.063 0.090 1.320          
ATOM    708  2HE MET A  50      15.076  -0.872   8.614 0.090 1.320          
ATOM    709  3HE MET A  50      13.345  -1.173   8.744 0.090 1.320          
ATOM    710  C   MET A  50      17.609  -6.212   9.438 0.510 2.000          
ATOM    711  O   MET A  50      17.596  -6.622  10.604-0.510 1.700          
ATOM    712  N   VAL A  51      18.214  -6.887   8.458-0.470 1.850          
ATOM    713  HN  VAL A  51      18.169  -6.547   7.499 0.310 0.225          
ATOM    714  CA  VAL A  51      18.814  -8.194   8.718 0.070 2.275          
ATOM    715  HA  VAL A  51      18.066  -8.810   9.225 0.090 1.320          
ATOM    716  CB  VAL A  51      19.267  -8.924   7.477-0.090 2.275          
ATOM    717  HB  VAL A  51      19.821  -8.253   6.817 0.090 1.320          
ATOM    718  CG1 VAL A  51      20.156 -10.237   7.790-0.270 2.060          
ATOM    719 1HG1 VAL A  51      21.148  -9.988   8.168 0.090 1.320          
ATOM    720 2HG1 VAL A  51      19.673 -10.883   8.525 0.090 1.320          
ATOM    721 3HG1 VAL A  51      20.310 -10.827   6.886 0.090 1.320          
ATOM    722  CG2 VAL A  51      17.942  -9.485   6.727-0.270 2.060          
ATOM    723 1HG2 VAL A  51      17.246  -8.680   6.491 0.090 1.320          
ATOM    724 2HG2 VAL A  51      18.198  -9.975   5.787 0.090 1.320          
ATOM    725 3HG2 VAL A  51      17.404 -10.207   7.343 0.090 1.320          
ATOM    726  C   VAL A  51      19.971  -8.075   9.705 0.510 2.000          
ATOM    727  O   VAL A  51      20.145  -8.930  10.583-0.510 1.700          
ATOM    728  N   THR A  52      20.770  -7.009   9.595-0.470 1.850          
ATOM    729  HN  THR A  52      20.638  -6.388   8.806 0.310 0.225          
ATOM    730  CA  THR A  52      21.901  -6.840  10.506 0.070 2.275          
ATOM    731  HA  THR A  52      22.465  -7.777  10.513 0.090 1.320          
ATOM    732  CB  THR A  52      22.871  -5.707  10.082 0.140 2.275          
ATOM    733  HB  THR A  52      23.619  -5.586  10.869 0.090 1.320          
ATOM    734  OG1 THR A  52      22.171  -4.454   9.978-0.660 1.770          
ATOM    735  HG1 THR A  52      21.407  -4.564   9.415 0.430 0.225          
ATOM    736  CG2 THR A  52      23.654  -6.085   8.797-0.270 2.060          
ATOM    737 1HG2 THR A  52      22.992  -6.241   7.944 0.090 1.320          
ATOM    738 2HG2 THR A  52      24.360  -5.302   8.519 0.090 1.320          
ATOM    739 3HG2 THR A  52      24.224  -7.005   8.935 0.090 1.320          
ATOM    740  C   THR A  52      21.454  -6.619  11.945 0.510 2.000          
ATOM    741  O   THR A  52      22.195  -6.954  12.876-0.510 1.700          
ATOM    742  N   ARG A  53      20.287  -6.016  12.155-0.470 1.850          
ATOM    743  HN  ARG A  53      19.636  -5.981  11.376 0.310 0.225          
ATOM    744  CA  ARG A  53      19.734  -5.961  13.504 0.070 2.275          
ATOM    745  HA  ARG A  53      20.500  -5.787  14.262 0.090 1.320          
ATOM    746  CB  ARG A  53      18.619  -4.904  13.603-0.180 2.175          
ATOM    747  1HB ARG A  53      17.925  -4.965  12.761 0.090 1.320          
ATOM    748  2HB ARG A  53      18.012  -5.111  14.488 0.090 1.320          
ATOM    749  CG  ARG A  53      19.231  -3.541  13.740-0.180 2.175          
ATOM    750  1HG ARG A  53      18.539  -2.970  14.360 0.090 1.320          
ATOM    751  2HG ARG A  53      20.148  -3.591  14.329 0.090 1.320          
ATOM    752  CD  ARG A  53      19.432  -2.733  12.480 0.200 2.175          
ATOM    753  1HD ARG A  53      20.004  -3.315  11.766 0.090 1.320          
ATOM    754  2HD ARG A  53      18.486  -2.463  12.005 0.090 1.320          
ATOM    755  NE  ARG A  53      20.198  -1.587  12.837-0.700 1.850          
ATOM    756  HE  ARG A  53      19.625  -0.755  12.886 0.440 0.225          
ATOM    757  CZ  ARG A  53      21.486  -1.517  13.011 0.640 2.000          
ATOM    758  NH1 ARG A  53      22.065  -0.452  13.555-0.800 1.850          
ATOM    759 1HH1 ARG A  53      23.067  -0.405  13.692 0.460 0.225          
ATOM    760 2HH1 ARG A  53      21.538   0.368  13.813 0.460 0.225          
ATOM    761  NH2 ARG A  53      22.311  -2.558  12.772-0.800 1.850          
ATOM    762 1HH2 ARG A  53      23.313  -2.549  12.902 0.460 0.225          
ATOM    763 2HH2 ARG A  53      21.969  -3.350  12.226 0.460 0.225          
ATOM    764  C   ARG A  53      19.130  -7.341  13.720 0.510 2.000          
ATOM    765  O   ARG A  53      18.002  -7.609  13.298-0.510 1.700          
ATOM    766  N   ALA A  54      19.868  -8.223  14.392-0.470 1.850          
ATOM    767  HN  ALA A  54      20.824  -7.950  14.563 0.310 0.225          
ATOM    768  CA  ALA A  54      19.625  -9.643  14.168 0.070 2.275          
ATOM    769  HA  ALA A  54      19.430  -9.793  13.100 0.090 1.320          
ATOM    770  CB  ALA A  54      20.921 -10.427  14.474-0.270 2.060          
ATOM    771  1HB ALA A  54      21.401 -10.143  15.408 0.090 1.320          
ATOM    772  2HB ALA A  54      20.729 -11.501  14.496 0.090 1.320          
ATOM    773  3HB ALA A  54      21.650 -10.260  13.679 0.090 1.320          
ATOM    774  C   ALA A  54      18.380 -10.167  14.878 0.510 2.000          
ATOM    775  O   ALA A  54      17.443 -10.589  14.191-0.510 1.700          
ATOM    776  N   PRO A  55      18.277 -10.141  16.226-0.290 1.850          
ATOM    777  CD  PRO A  55      19.373 -10.196  17.156 0.000 2.175          
ATOM    778  1HD PRO A  55      19.961 -11.099  16.979 0.090 1.320          
ATOM    779  2HD PRO A  55      20.026  -9.325  17.085 0.090 1.320          
ATOM    780  CA  PRO A  55      17.001 -10.553  16.816 0.020 2.275          
ATOM    781  HA  PRO A  55      16.479 -11.352  16.281 0.090 1.320          
ATOM    782  CB  PRO A  55      17.453 -11.037  18.244-0.180 2.175          
ATOM    783  1HB PRO A  55      17.686 -12.102  18.190 0.090 1.320          
ATOM    784  2HB PRO A  55      16.681 -10.933  19.010 0.090 1.320          
ATOM    785  CG  PRO A  55      18.670 -10.280  18.550-0.180 2.175          
ATOM    786  1HG PRO A  55      19.293 -10.772  19.299 0.090 1.320          
ATOM    787  2HG PRO A  55      18.425  -9.289  18.926 0.090 1.320          
ATOM    788  C   PRO A  55      16.051  -9.392  17.085 0.510 2.000          
ATOM    789  O   PRO A  55      14.836  -9.591  17.151-0.510 1.700          
ATOM    790  N   LYS A  56      16.569  -8.167  17.204-0.470 1.850          
ATOM    791  HN  LYS A  56      17.529  -8.040  16.929 0.310 0.225          
ATOM    792  CA  LYS A  56      15.725  -7.026  17.556 0.070 2.275          
ATOM    793  HA  LYS A  56      14.891  -7.326  18.193 0.090 1.320          
ATOM    794  CB  LYS A  56      16.603  -5.940  18.303-0.180 2.175          
ATOM    795  1HB LYS A  56      17.402  -5.589  17.646 0.090 1.320          
ATOM    796  2HB LYS A  56      15.951  -5.083  18.445 0.090 1.320          
ATOM    797  CG  LYS A  56      17.204  -6.471  19.592-0.180 2.175          
ATOM    798  1HG LYS A  56      16.476  -7.096  20.114 0.090 1.320          
ATOM    799  2HG LYS A  56      18.041  -7.126  19.353 0.090 1.320          
ATOM    800  CD  LYS A  56      17.697  -5.335  20.532-0.180 2.175          
ATOM    801  1HD LYS A  56      18.253  -5.780  21.360 0.090 1.320          
ATOM    802  2HD LYS A  56      18.407  -4.710  19.986 0.090 1.320          
ATOM    803  CE  LYS A  56      16.566  -4.528  21.057 0.210 2.175          
ATOM    804  1HE LYS A  56      15.985  -4.122  20.239 0.050 1.320          
ATOM    805  2HE LYS A  56      15.909  -5.134  21.683 0.050 1.320          
ATOM    806  NZ  LYS A  56      16.971  -3.280  21.804-0.300 1.850          
ATOM    807  1HZ LYS A  56      17.584  -2.703  21.247 0.330 0.225          
ATOM    808  2HZ LYS A  56      16.147  -2.716  22.005 0.330 0.225          
ATOM    809  3HZ LYS A  56      17.422  -3.501  22.680 0.330 0.225          
ATOM    810  C   LYS A  56      15.170  -6.404  16.279 0.510 2.000          
ATOM    811  O   LYS A  56      15.551  -5.312  15.854-0.510 1.700          
ATOM    812  N   VAL A  57      14.222  -7.124  15.686-0.470 1.850          
ATOM    813  HN  VAL A  57      13.992  -8.058  16.021 0.310 0.225          
ATOM    814  CA  VAL A  57      13.534  -6.673  14.480 0.070 2.275          
ATOM    815  HA  VAL A  57      13.282  -5.625  14.626 0.090 1.320          
ATOM    816  CB  VAL A  57      14.477  -6.877  13.288-0.090 2.275          
ATOM    817  HB  VAL A  57      15.504  -6.633  13.567 0.090 1.320          
ATOM    818  CG1 VAL A  57      14.462  -8.385  12.792-0.270 2.060          
ATOM    819 1HG1 VAL A  57      14.594  -9.094  13.612 0.090 1.320          
ATOM    820 2HG1 VAL A  57      13.578  -8.662  12.217 0.090 1.320          
ATOM    821 3HG1 VAL A  57      15.328  -8.536  12.148 0.090 1.320          
ATOM    822  CG2 VAL A  57      14.065  -5.866  12.176-0.270 2.060          
ATOM    823 1HG2 VAL A  57      13.908  -4.855  12.544 0.090 1.320          
ATOM    824 2HG2 VAL A  57      14.902  -5.803  11.488 0.090 1.320          
ATOM    825 3HG2 VAL A  57      13.203  -6.212  11.607 0.090 1.320          
ATOM    826  C   VAL A  57      12.284  -7.531  14.290 0.510 2.000          
ATOM    827  O   VAL A  57      12.259  -8.692  14.724-0.510 1.700          
ATOM    828  N   PRO A  58      11.240  -7.024  13.643-0.290 1.850          
ATOM    829  CD  PRO A  58      10.968  -5.629  13.468 0.000 2.175          
ATOM    830  1HD PRO A  58      10.998  -5.131  14.434 0.090 1.320          
ATOM    831  2HD PRO A  58      11.688  -5.127  12.832 0.090 1.320          
ATOM    832  CA  PRO A  58      10.112  -7.884  13.281 0.020 2.275          
ATOM    833  HA  PRO A  58       9.920  -8.663  14.023 0.090 1.320          
ATOM    834  CB  PRO A  58       8.911  -6.831  13.316-0.180 2.175          
ATOM    835  1HB PRO A  58       8.511  -6.761  14.328 0.090 1.320          
ATOM    836  2HB PRO A  58       8.083  -7.123  12.667 0.090 1.320          
ATOM    837  CG  PRO A  58       9.567  -5.461  12.878-0.180 2.175          
ATOM    838  1HG PRO A  58       9.029  -4.584  13.239 0.090 1.320          
ATOM    839  2HG PRO A  58       9.582  -5.440  11.794 0.090 1.320          
ATOM    840  C   PRO A  58      10.363  -8.522  11.922 0.510 2.000          
ATOM    841  O   PRO A  58      10.983  -7.935  11.028-0.510 1.700          
ATOM    842  N   TRP A  59       9.885  -9.764  11.773-0.470 1.850          
ATOM    843  HN  TRP A  59       9.276 -10.167  12.471 0.310 0.225          
ATOM    844  CA  TRP A  59      10.059 -10.453  10.495 0.070 2.275          
ATOM    845  HA  TRP A  59      11.129 -10.471  10.279 0.090 1.320          
ATOM    846  CB  TRP A  59       9.542 -11.928  10.359-0.180 2.175          
ATOM    847  1HB TRP A  59       9.567 -12.265   9.321 0.090 1.320          
ATOM    848  2HB TRP A  59      10.255 -12.574  10.873 0.090 1.320          
ATOM    849  CG  TRP A  59       8.176 -12.250  10.938-0.030 1.992          
ATOM    850  CD1 TRP A  59       7.904 -12.699  12.181 0.035 1.992
[truncated: 2,945,043 more chars]
