# Supplementary material for: Proton transfer pathway in anion channelrhodopsin-1
Source: eLife. 2021 Dec 21;10:e72264. doi: 10.7554/eLife.72264 (PMC8691836; doi:10.7554/eLife.72264)
Supplement: Source data 1. [file elife-72264-supp2.zip › SI_coordinates/WT.txt]

model01
ATOM      1  N   CYS A   6      -9.241 -11.692 -36.771-0.525 1.850          
ATOM      2  HT1 CYS A   6      -9.921 -10.951 -36.700 0.293 0.225          
ATOM      3  HT2 CYS A   6      -9.675 -12.593 -36.925 0.293 0.225          
ATOM      4  HT3 CYS A   6      -8.579 -11.498 -37.505 0.293 0.225          
ATOM      5  CA  CYS A   6      -8.541 -11.747 -35.486 0.210 2.275          
ATOM      6  HA  CYS A   6      -7.848 -12.592 -35.464 0.100 1.320          
ATOM      7  CB  CYS A   6      -7.778 -10.384 -35.263-0.165 2.175          
ATOM      8  1HB CYS A   6      -7.197 -10.478 -34.342 0.090 1.320          
ATOM      9  2HB CYS A   6      -7.042 -10.223 -36.051 0.090 1.320          
ATOM     10  SG  CYS A   6      -8.812  -8.848 -35.076-0.504 2.000          
ATOM     11  HG1 CYS A   6      -9.221  -8.783 -36.347 0.097 0.450          
ATOM     12  C   CYS A   6      -9.557 -11.944 -34.379 0.510 2.000          
ATOM     13  O   CYS A   6      -9.216 -11.930 -33.195-0.510 1.700          
ATOM     14  N   ASP A   7     -10.817 -12.100 -34.787-0.470 1.850          
ATOM     15  HN  ASP A   7     -10.988 -12.348 -35.741 0.310 0.225          
ATOM     16  CA  ASP A   7     -11.972 -12.247 -33.909 0.070 2.275          
ATOM     17  HA  ASP A   7     -12.841 -12.377 -34.551 0.090 1.320          
ATOM     18  CB  ASP A   7     -11.975 -13.545 -33.010-0.280 2.175          
ATOM     19  1HB ASP A   7     -11.219 -13.469 -32.227 0.090 1.320          
ATOM     20  2HB ASP A   7     -12.929 -13.648 -32.493 0.090 1.320          
ATOM     21  CG  ASP A   7     -11.705 -14.829 -33.749 0.620 2.000          
ATOM     22  OD1 ASP A   7     -12.587 -15.601 -34.075-0.760 1.700          
ATOM     23  OD2 ASP A   7     -10.521 -15.134 -33.964-0.760 1.700          
ATOM     24  C   ASP A   7     -12.143 -10.970 -33.091 0.510 2.000          
ATOM     25  O   ASP A   7     -11.919 -10.967 -31.873-0.510 1.700          
ATOM     26  N   PRO A   8     -12.564  -9.871 -33.727-0.290 1.850          
ATOM     27  CD  PRO A   8     -12.937  -9.749 -35.087 0.000 2.175          
ATOM     28  1HD PRO A   8     -12.045  -9.783 -35.713 0.090 1.320          
ATOM     29  2HD PRO A   8     -13.630 -10.524 -35.420 0.090 1.320          
ATOM     30  CA  PRO A   8     -12.703  -8.603 -32.998 0.020 2.275          
ATOM     31  HA  PRO A   8     -11.809  -8.393 -32.407 0.090 1.320          
ATOM     32  CB  PRO A   8     -12.872  -7.580 -34.109-0.180 2.175          
ATOM     33  1HB PRO A   8     -11.898  -7.269 -34.483 0.090 1.320          
ATOM     34  2HB PRO A   8     -13.418  -6.685 -33.800 0.090 1.320          
ATOM     35  CG  PRO A   8     -13.601  -8.376 -35.169-0.180 2.175          
ATOM     36  1HG PRO A   8     -13.527  -7.931 -36.162 0.090 1.320          
ATOM     37  2HG PRO A   8     -14.664  -8.448 -34.926 0.090 1.320          
ATOM     38  C   PRO A   8     -13.896  -8.558 -32.067 0.510 2.000          
ATOM     39  O   PRO A   8     -13.969  -7.649 -31.233-0.510 1.700          
ATOM     40  N   ALA A   9     -14.846  -9.483 -32.195-0.470 1.850          
ATOM     41  HN  ALA A   9     -14.751 -10.217 -32.875 0.310 0.225          
ATOM     42  CA  ALA A   9     -15.969  -9.495 -31.271 0.070 2.275          
ATOM     43  HA  ALA A   9     -16.396  -8.491 -31.195 0.090 1.320          
ATOM     44  CB  ALA A   9     -17.070 -10.452 -31.717-0.270 2.060          
ATOM     45  1HB ALA A   9     -17.904 -10.426 -31.012 0.090 1.320          
ATOM     46  2HB ALA A   9     -17.469 -10.175 -32.692 0.090 1.320          
ATOM     47  3HB ALA A   9     -16.721 -11.484 -31.764 0.090 1.320          
ATOM     48  C   ALA A   9     -15.540  -9.896 -29.870 0.510 2.000          
ATOM     49  O   ALA A   9     -16.267  -9.621 -28.910-0.510 1.700          
ATOM     50  N   ILE A  10     -14.365 -10.509 -29.731-0.470 1.850          
ATOM     51  HN  ILE A  10     -13.809 -10.695 -30.550 0.310 0.225          
ATOM     52  CA  ILE A  10     -13.876 -10.961 -28.440 0.070 2.275          
ATOM     53  HA  ILE A  10     -14.646 -10.896 -27.666 0.090 1.320          
ATOM     54  CB  ILE A  10     -13.398 -12.467 -28.550-0.090 2.275          
ATOM     55  HB  ILE A  10     -12.698 -12.508 -29.386 0.090 1.320          
ATOM     56  CG2 ILE A  10     -12.628 -12.988 -27.324-0.270 2.060          
ATOM     57 1HG2 ILE A  10     -13.237 -12.911 -26.423 0.090 1.320          
ATOM     58 2HG2 ILE A  10     -12.334 -14.030 -27.437 0.090 1.320          
ATOM     59 3HG2 ILE A  10     -11.698 -12.451 -27.139 0.090 1.320          
ATOM     60  CG1 ILE A  10     -14.582 -13.413 -28.908-0.180 2.175          
ATOM     61 1HG1 ILE A  10     -15.255 -13.513 -28.054 0.090 1.320          
ATOM     62 2HG1 ILE A  10     -15.186 -12.973 -29.702 0.090 1.320          
ATOM     63  CD1 ILE A  10     -14.131 -14.740 -29.372-0.270 2.060          
ATOM     64  HD1 ILE A  10     -13.681 -15.332 -28.577 0.090 1.320          
ATOM     65  HD2 ILE A  10     -14.974 -15.319 -29.751 0.090 1.320          
ATOM     66  HD3 ILE A  10     -13.408 -14.663 -30.186 0.090 1.320          
ATOM     67  C   ILE A  10     -12.688 -10.143 -27.941 0.510 2.000          
ATOM     68  O   ILE A  10     -12.552  -9.952 -26.726-0.510 1.700          
ATOM     69  N   TYR A  11     -11.859  -9.609 -28.834-0.470 1.850          
ATOM     70  HN  TYR A  11     -12.084  -9.709 -29.812 0.310 0.225          
ATOM     71  CA  TYR A  11     -10.645  -8.907 -28.449 0.070 2.275          
ATOM     72  HA  TYR A  11     -10.485  -9.115 -27.404 0.090 1.320          
ATOM     73  CB  TYR A  11      -9.354  -9.486 -29.194-0.180 2.175          
ATOM     74  1HB TYR A  11      -9.511  -9.473 -30.275 0.090 1.320          
ATOM     75  2HB TYR A  11      -8.489  -8.854 -28.998 0.090 1.320          
ATOM     76  CG  TYR A  11      -9.041 -10.888 -28.774 0.000 1.992          
ATOM     77  CD1 TYR A  11      -8.150 -11.155 -27.728-0.115 1.992          
ATOM     78  HD1 TYR A  11      -7.644 -10.341 -27.235 0.115 1.358          
ATOM     79  CE1 TYR A  11      -7.933 -12.455 -27.296-0.115 1.992          
ATOM     80  HE1 TYR A  11      -7.232 -12.664 -26.503 0.115 1.358          
ATOM     81  CZ  TYR A  11      -8.584 -13.506 -28.004 0.110 1.992          
ATOM     82  OH  TYR A  11      -8.305 -14.863 -27.750-0.540 1.770          
ATOM     83  HH  TYR A  11      -7.651 -15.019 -27.090 0.430 0.225          
ATOM     84  CD2 TYR A  11      -9.795 -11.996 -29.305-0.115 1.992          
ATOM     85  HD2 TYR A  11     -10.532 -11.821 -30.071 0.115 1.358          
ATOM     86  CE2 TYR A  11      -9.524 -13.309 -28.958-0.115 1.992          
ATOM     87  HE2 TYR A  11     -10.035 -14.130 -29.444 0.115 1.358          
ATOM     88  C   TYR A  11     -10.771  -7.401 -28.643 0.510 2.000          
ATOM     89  O   TYR A  11     -11.375  -6.934 -29.616-0.510 1.700          
ATOM     90  N   GLY A  12     -10.207  -6.652 -27.695-0.470 1.850          
ATOM     91  HN  GLY A  12      -9.826  -7.154 -26.890 0.310 0.225          
ATOM     92  CA  GLY A  12      -9.980  -5.227 -27.860-0.020 2.175          
ATOM     93  1HA GLY A  12      -9.370  -5.094 -28.754 0.090 1.320          
ATOM     94  2HA GLY A  12      -9.369  -4.844 -27.052 0.090 1.320          
ATOM     95  C   GLY A  12     -11.198  -4.347 -28.025 0.510 2.000          
ATOM     96  O   GLY A  12     -11.100  -3.304 -28.677-0.510 1.700          
ATOM     97  N   GLU A  13     -12.345  -4.719 -27.449-0.470 1.850          
ATOM     98  HN  GLU A  13     -12.496  -5.653 -27.090 0.310 0.225          
ATOM     99  CA  GLU A  13     -13.481  -3.801 -27.493 0.070 2.275          
ATOM    100  HA  GLU A  13     -13.821  -3.606 -28.513 0.090 1.320          
ATOM    101  CB  GLU A  13     -14.636  -4.424 -26.614-0.180 2.175          
ATOM    102  1HB GLU A  13     -14.271  -4.856 -25.681 0.090 1.320          
ATOM    103  2HB GLU A  13     -15.376  -3.670 -26.332 0.090 1.320          
ATOM    104  CG  GLU A  13     -15.395  -5.514 -27.475-0.275 2.175          
ATOM    105  1HG GLU A  13     -16.025  -5.041 -28.229 0.090 1.320          
ATOM    106  2HG GLU A  13     -14.699  -6.158 -28.012 0.090 1.320          
ATOM    107  CD  GLU A  13     -16.230  -6.417 -26.650 0.630 2.000          
ATOM    108  OE1 GLU A  13     -17.465  -6.326 -26.785-0.730 1.700          
ATOM    109  OE2 GLU A  13     -15.677  -7.331 -25.940-0.730 1.700          
ATOM    110  C   GLU A  13     -13.151  -2.490 -26.800 0.510 2.000          
ATOM    111  O   GLU A  13     -13.615  -1.426 -27.221-0.510 1.700          
ATOM    112  N   TRP A  14     -12.326  -2.548 -25.760-0.470 1.850          
ATOM    113  HN  TRP A  14     -11.958  -3.446 -25.489 0.310 0.225          
ATOM    114  CA  TRP A  14     -11.992  -1.367 -24.979 0.070 2.275          
ATOM    115  HA  TRP A  14     -12.866  -0.710 -24.927 0.090 1.320          
ATOM    116  CB  TRP A  14     -11.512  -1.673 -23.473-0.180 2.175          
ATOM    117  1HB TRP A  14     -12.296  -2.241 -22.980 0.090 1.320          
ATOM    118  2HB TRP A  14     -10.642  -2.313 -23.442 0.090 1.320          
ATOM    119  CG  TRP A  14     -11.187  -0.536 -22.550-0.030 1.992          
ATOM    120  CD1 TRP A  14     -12.010   0.312 -21.789 0.035 1.992          
ATOM    121  HD1 TRP A  14     -13.088   0.211 -21.765 0.115 1.358          
ATOM    122  NE1 TRP A  14     -11.273   1.239 -21.049-0.610 1.850          
ATOM    123  HE1 TRP A  14     -11.687   2.017 -20.550 0.380 0.225          
ATOM    124  CE2 TRP A  14      -9.916   1.072 -21.454 0.130 1.800          
ATOM    125  CD2 TRP A  14      -9.816  -0.018 -22.410-0.020 1.800          
ATOM    126  CE3 TRP A  14      -8.634  -0.430 -22.974-0.115 1.992          
ATOM    127  HE3 TRP A  14      -8.587  -1.231 -23.694 0.115 1.358          
ATOM    128  CZ3 TRP A  14      -7.526   0.194 -22.541-0.115 1.992          
ATOM    129  HZ3 TRP A  14      -6.573  -0.114 -22.948 0.115 1.358          
ATOM    130  CZ2 TRP A  14      -8.787   1.674 -21.045-0.115 1.992          
ATOM    131  HZ2 TRP A  14      -8.808   2.470 -20.315 0.115 1.358          
ATOM    132  CH2 TRP A  14      -7.547   1.176 -21.557-0.115 1.992          
ATOM    133  HH2 TRP A  14      -6.617   1.620 -21.230 0.115 1.358          
ATOM    134  C   TRP A  14     -10.848  -0.586 -25.607 0.510 2.000          
ATOM    135  O   TRP A  14     -10.885   0.648 -25.641-0.510 1.700          
ATOM    136  N   SER A  15      -9.817  -1.285 -26.092-0.470 1.850          
ATOM    137  HN  SER A  15      -9.823  -2.293 -26.014 0.310 0.225          
ATOM    138  CA  SER A  15      -8.660  -0.602 -26.667 0.070 2.275          
ATOM    139  HA  SER A  15      -8.323   0.151 -25.947 0.090 1.320          
ATOM    140  CB  SER A  15      -7.494  -1.530 -26.916 0.050 2.175          
ATOM    141  1HB SER A  15      -6.717  -1.007 -27.480 0.090 1.320          
ATOM    142  2HB SER A  15      -7.033  -1.801 -25.967 0.090 1.320          
ATOM    143  OG  SER A  15      -7.903  -2.720 -27.635-0.660 1.770          
ATOM    144  HG1 SER A  15      -8.393  -2.441 -28.400 0.430 0.225          
ATOM    145  C   SER A  15      -9.027   0.188 -27.920 0.510 2.000          
ATOM    146  O   SER A  15      -8.378   1.193 -28.227-0.510 1.700          
ATOM    147  N   ARG A  16     -10.060  -0.233 -28.651-0.470 1.850          
ATOM    148  HN  ARG A  16     -10.634  -1.001 -28.325 0.310 0.225          
ATOM    149  CA  ARG A  16     -10.462   0.512 -29.839 0.070 2.275          
ATOM    150  HA  ARG A  16      -9.577   0.745 -30.436 0.090 1.320          
ATOM    151  CB  ARG A  16     -11.473  -0.343 -30.741-0.180 2.175          
ATOM    152  1HB ARG A  16     -12.316  -0.691 -30.137 0.090 1.320          
ATOM    153  2HB ARG A  16     -11.908   0.322 -31.490 0.090 1.320          
ATOM    154  CG  ARG A  16     -10.798  -1.518 -31.446-0.180 2.175          
ATOM    155  1HG ARG A  16      -9.879  -1.138 -31.896 0.090 1.320          
ATOM    156  2HG ARG A  16     -10.467  -2.250 -30.718 0.090 1.320          
ATOM    157  CD  ARG A  16     -11.615  -2.174 -32.534 0.200 2.175          
ATOM    158  1HD ARG A  16     -12.501  -2.670 -32.129 0.090 1.320          
ATOM    159  2HD ARG A  16     -11.969  -1.433 -33.253 0.090 1.320          
ATOM    160  NE  ARG A  16     -10.704  -3.162 -33.233-0.700 1.850          
ATOM    161  HE  ARG A  16     -10.298  -2.791 -34.083 0.440 0.225          
ATOM    162  CZ  ARG A  16     -10.604  -4.447 -32.959 0.640 2.000          
ATOM    163  NH1 ARG A  16     -10.926  -4.908 -31.753-0.800 1.850          
ATOM    164 1HH1 ARG A  16     -11.003  -5.887 -31.469 0.460 0.225          
ATOM    165 2HH1 ARG A  16     -11.317  -4.285 -31.052 0.460 0.225          
ATOM    166  NH2 ARG A  16     -10.034  -5.316 -33.795-0.800 1.850          
ATOM    167 1HH2 ARG A  16      -9.898  -6.292 -33.551 0.460 0.225          
ATOM    168 2HH2 ARG A  16      -9.734  -5.057 -34.724 0.460 0.225          
ATOM    169  C   ARG A  16     -11.092   1.847 -29.473 0.510 2.000          
ATOM    170  O   ARG A  16     -10.770   2.881 -30.070-0.510 1.700          
ATOM    171  N   GLU A  17     -11.998   1.849 -28.495-0.470 1.850          
ATOM    172  HN  GLU A  17     -12.298   0.995 -28.044 0.310 0.225          
ATOM    173  CA  GLU A  17     -12.723   3.072 -28.190 0.070 2.275          
ATOM    174  HA  GLU A  17     -12.901   3.644 -29.104 0.090 1.320          
ATOM    175  CB  GLU A  17     -14.123   2.840 -27.554-0.180 2.175          
ATOM    176  1HB GLU A  17     -14.044   2.267 -26.629 0.090 1.320          
ATOM    177  2HB GLU A  17     -14.569   3.796 -27.269 0.090 1.320          
ATOM    178  CG  GLU A  17     -15.143   2.113 -28.518-0.279 2.175          
ATOM    179  1HG GLU A  17     -15.242   2.657 -29.456 0.090 1.320          
ATOM    180  2HG GLU A  17     -14.798   1.109 -28.759 0.090 1.320          
ATOM    181  CD  GLU A  17     -16.533   1.978 -27.923 0.621 2.000          
ATOM    182  OE1 GLU A  17     -17.270   2.996 -27.969-0.757 1.700          
ATOM    183  OE2 GLU A  17     -16.908   0.961 -27.290-0.757 1.700          
ATOM    184  C   GLU A  17     -11.922   3.977 -27.264 0.510 2.000          
ATOM    185  O   GLU A  17     -12.165   5.186 -27.230-0.510 1.700          
ATOM    186  N   ASN A  18     -10.947   3.427 -26.545-0.470 1.850          
ATOM    187  HN  ASN A  18     -10.826   2.420 -26.590 0.310 0.225          
ATOM    188  CA  ASN A  18     -10.028   4.212 -25.729 0.070 2.275          
ATOM    189  HA  ASN A  18     -10.243   5.283 -25.762 0.090 1.320          
ATOM    190  CB  ASN A  18     -10.140   3.707 -24.284-0.180 2.175          
ATOM    191  1HB ASN A  18      -9.985   2.630 -24.205 0.090 1.320          
ATOM    192  2HB ASN A  18      -9.400   4.193 -23.662 0.090 1.320          
ATOM    193  CG  ASN A  18     -11.550   4.130 -23.736 0.550 2.000          
ATOM    194  OD1 ASN A  18     -11.791   5.357 -23.752-0.550 1.700          
ATOM    195  ND2 ASN A  18     -12.380   3.180 -23.295-0.620 1.850          
ATOM    196 1HD2 ASN A  18     -13.325   3.450 -23.065 0.320 0.225          
ATOM    197 2HD2 ASN A  18     -12.125   2.207 -23.378 0.300 0.225          
ATOM    198  C   ASN A  18      -8.626   3.991 -26.277 0.510 2.000          
ATOM    199  O   ASN A  18      -7.882   3.137 -25.791-0.510 1.700          
ATOM    200  N   GLN A  19      -8.260   4.770 -27.289-0.470 1.850          
ATOM    201  HN  GLN A  19      -8.962   5.325 -27.759 0.310 0.225          
ATOM    202  CA  GLN A  19      -6.899   4.707 -27.799 0.070 2.275          
ATOM    203  HA  GLN A  19      -6.498   3.695 -27.707 0.090 1.320          
ATOM    204  CB  GLN A  19      -6.825   5.076 -29.288-0.180 2.175          
ATOM    205  1HB GLN A  19      -7.219   6.074 -29.486 0.090 1.320          
ATOM    206  2HB GLN A  19      -5.790   5.070 -29.641 0.090 1.320          
ATOM    207  CG  GLN A  19      -7.635   4.002 -30.060-0.180 2.175          
ATOM    208  1HG GLN A  19      -7.191   3.018 -29.904 0.090 1.320          
ATOM    209  2HG GLN A  19      -8.641   3.945 -29.657 0.090 1.320          
ATOM    210  CD  GLN A  19      -7.767   4.210 -31.584 0.550 2.000          
ATOM    211  OE1 GLN A  19      -6.832   4.668 -32.211-0.550 1.700          
ATOM    212  NE2 GLN A  19      -8.859   3.729 -32.221-0.620 1.850          
ATOM    213 1HE2 GLN A  19      -8.927   3.844 -33.218 0.320 0.225          
ATOM    214 2HE2 GLN A  19      -9.635   3.378 -31.667 0.300 0.225          
ATOM    215  C   GLN A  19      -5.982   5.653 -27.044 0.510 2.000          
ATOM    216  O   GLN A  19      -4.786   5.375 -26.912-0.510 1.700          
ATOM    217  N   PHE A  20      -6.516   6.775 -26.553-0.470 1.850          
ATOM    218  HN  PHE A  20      -7.464   7.014 -26.800 0.310 0.225          
ATOM    219  CA  PHE A  20      -5.710   7.694 -25.759 0.070 2.275          
ATOM    220  HA  PHE A  20      -4.768   7.784 -26.310 0.090 1.320          
ATOM    221  CB  PHE A  20      -6.158   9.129 -25.575-0.180 2.175          
ATOM    222  1HB PHE A  20      -6.931   9.225 -24.811 0.090 1.320          
ATOM    223  2HB PHE A  20      -5.329   9.788 -25.316 0.090 1.320          
ATOM    224  CG  PHE A  20      -6.705   9.441 -26.913 0.000 1.992          
ATOM    225  CD1 PHE A  20      -5.838   9.779 -28.011-0.115 1.992          
ATOM    226  HD1 PHE A  20      -4.763   9.806 -27.909 0.115 1.358          
ATOM    227  CE1 PHE A  20      -6.466  10.176 -29.219-0.115 1.992          
ATOM    228  HE1 PHE A  20      -5.853  10.489 -30.052 0.115 1.358          
ATOM    229  CZ  PHE A  20      -7.895  10.156 -29.376-0.115 1.992          
ATOM    230  HZ  PHE A  20      -8.323  10.461 -30.321 0.115 1.358          
ATOM    231  CD2 PHE A  20      -8.137   9.338 -27.176-0.115 1.992          
ATOM    232  HD2 PHE A  20      -8.781   9.023 -26.367 0.115 1.358          
ATOM    233  CE2 PHE A  20      -8.762   9.697 -28.342-0.115 1.992          
ATOM    234  HE2 PHE A  20      -9.835   9.646 -28.467 0.115 1.358          
ATOM    235  C   PHE A  20      -5.288   7.065 -24.436 0.510 2.000          
ATOM    236  O   PHE A  20      -4.235   7.413 -23.893-0.510 1.700          
ATOM    237  N   CYX A  21      -6.083   6.127 -23.918-0.470 1.850          
ATOM    238  HN  CYX A  21      -6.957   5.888 -24.334 0.310 0.225          
ATOM    239  CA  CYX A  21      -5.831   5.509 -22.621 0.070 2.275          
ATOM    240  HA  CYX A  21      -5.345   6.280 -22.043 0.090 1.320          
ATOM    241  CB  CYX A  21      -7.139   5.099 -21.871-0.100 2.175          
ATOM    242  1HB CYX A  21      -7.763   6.017 -21.829 0.090 1.320          
ATOM    243  2HB CYX A  21      -7.700   4.343 -22.462 0.090 1.320          
ATOM    244  SG  CYX A  21      -6.722   4.520 -20.198-0.080 1.975          
ATOM    245  C   CYX A  21      -4.883   4.321 -22.711 0.510 2.000          
ATOM    246  O   CYX A  21      -4.169   4.034 -21.745-0.510 1.700          
ATOM    247  N   VAL A  22      -4.862   3.618 -23.848-0.470 1.850          
ATOM    248  HN  VAL A  22      -5.439   3.875 -24.637 0.310 0.225          
ATOM    249  CA  VAL A  22      -3.966   2.477 -23.990 0.070 2.275          
ATOM    250  HA  VAL A  22      -4.050   1.915 -23.057 0.090 1.320          
ATOM    251  CB  VAL A  22      -4.351   1.498 -25.064-0.090 2.275          
ATOM    252  HB  VAL A  22      -5.425   1.330 -24.955 0.090 1.320          
ATOM    253  CG1 VAL A  22      -4.182   2.196 -26.413-0.270 2.060          
ATOM    254 1HG1 VAL A  22      -3.150   2.468 -26.652 0.090 1.320          
ATOM    255 2HG1 VAL A  22      -4.515   1.550 -27.225 0.090 1.320          
ATOM    256 3HG1 VAL A  22      -4.795   3.079 -26.469 0.090 1.320          
ATOM    257  CG2 VAL A  22      -3.750   0.163 -24.888-0.270 2.060          
ATOM    258 1HG2 VAL A  22      -2.673   0.199 -25.056 0.090 1.320          
ATOM    259 2HG2 VAL A  22      -3.939  -0.244 -23.895 0.090 1.320          
ATOM    260 3HG2 VAL A  22      -4.161  -0.541 -25.612 0.090 1.320          
ATOM    261  C   VAL A  22      -2.505   2.907 -24.050 0.510 2.000          
ATOM    262  O   VAL A  22      -1.617   2.131 -23.680-0.510 1.700          
ATOM    263  N   GLU A  23      -2.234   4.138 -24.472-0.470 1.850          
ATOM    264  HN  GLU A  23      -2.961   4.640 -24.960 0.310 0.225          
ATOM    265  CA  GLU A  23      -0.869   4.637 -24.570 0.070 2.275          
ATOM    266  HA  GLU A  23      -0.211   3.806 -24.843 0.090 1.320          
ATOM    267  CB  GLU A  23      -0.670   5.699 -25.640-0.180 2.175          
ATOM    268  1HB GLU A  23      -1.253   6.589 -25.406 0.090 1.320          
ATOM    269  2HB GLU A  23       0.378   6.010 -25.642 0.090 1.320          
ATOM    270  CG  GLU A  23      -1.010   5.241 -27.093-0.280 2.175          
ATOM    271  1HG GLU A  23      -2.046   4.913 -27.172 0.090 1.320          
ATOM    272  2HG GLU A  23      -0.900   6.075 -27.784 0.090 1.320          
ATOM    273  CD  GLU A  23      -0.113   4.117 -27.621 0.620 2.000          
ATOM    274  OE1 GLU A  23      -0.629   2.952 -27.835-0.759 1.700          
ATOM    275  OE2 GLU A  23       1.099   4.374 -27.783-0.759 1.700          
ATOM    276  C   GLU A  23      -0.345   5.170 -23.244 0.510 2.000          
ATOM    277  O   GLU A  23       0.854   5.054 -22.968-0.510 1.700          
ATOM    278  N   LYS A  24      -1.214   5.752 -22.418-0.470 1.850          
ATOM    279  HN  LYS A  24      -2.179   5.793 -22.713 0.310 0.225          
ATOM    280  CA  LYS A  24      -0.817   6.204 -21.093 0.070 2.275          
ATOM    281  HA  LYS A  24       0.176   6.655 -21.143 0.090 1.320          
ATOM    282  CB  LYS A  24      -1.853   7.277 -20.609-0.180 2.175          
ATOM    283  1HB LYS A  24      -2.867   6.872 -20.645 0.090 1.320          
ATOM    284  2HB LYS A  24      -1.662   7.504 -19.571 0.090 1.320          
ATOM    285  CG  LYS A  24      -1.738   8.559 -21.460-0.180 2.175          
ATOM    286  1HG LYS A  24      -0.685   8.793 -21.625 0.090 1.320          
ATOM    287  2HG LYS A  24      -2.137   8.337 -22.453 0.090 1.320          
ATOM    288  CD  LYS A  24      -2.446   9.822 -20.908-0.180 2.175          
ATOM    289  1HD LYS A  24      -3.426   9.493 -20.554 0.090 1.320          
ATOM    290  2HD LYS A  24      -1.920  10.147 -20.012 0.090 1.320          
ATOM    291  CE  LYS A  24      -2.679  11.030 -21.850 0.210 2.175          
ATOM    292  1HE LYS A  24      -1.727  11.342 -22.283 0.050 1.320          
ATOM    293  2HE LYS A  24      -3.307  10.717 -22.687 0.050 1.320          
ATOM    294  NZ  LYS A  24      -3.276  12.152 -21.232-0.301 1.850          
ATOM    295  1HZ LYS A  24      -3.420  12.878 -21.921 0.330 0.225          
ATOM    296  2HZ LYS A  24      -4.180  11.892 -20.857 0.330 0.225          
ATOM    297  3HZ LYS A  24      -2.701  12.514 -20.487 0.330 0.225          
ATOM    298  C   LYS A  24      -0.703   5.066 -20.088 0.510 2.000          
ATOM    299  O   LYS A  24      -0.202   5.291 -18.982-0.510 1.700          
ATOM    300  N   SER A  25      -1.140   3.857 -20.446-0.470 1.850          
ATOM    301  HN  SER A  25      -1.460   3.705 -21.393 0.310 0.225          
ATOM    302  CA  SER A  25      -1.228   2.777 -19.468 0.070 2.275          
ATOM    303  HA  SER A  25      -1.771   3.119 -18.594 0.090 1.320          
ATOM    304  CB  SER A  25      -1.885   1.527 -20.070 0.050 2.175          
ATOM    305  1HB SER A  25      -1.435   1.274 -21.034 0.090 1.320          
ATOM    306  2HB SER A  25      -1.724   0.658 -19.428 0.090 1.320          
ATOM    307  OG  SER A  25      -3.292   1.679 -20.225-0.660 1.770          
ATOM    308  HG1 SER A  25      -3.472   2.422 -20.801 0.430 0.225          
ATOM    309  C   SER A  25       0.138   2.306 -18.982 0.510 2.000          
ATOM    310  O   SER A  25       0.240   1.772 -17.870-0.510 1.700          
ATOM    311  N   LEU A  26       1.187   2.467 -19.781-0.470 1.850          
ATOM    312  HN  LEU A  26       1.115   3.033 -20.616 0.310 0.225          
ATOM    313  CA  LEU A  26       2.488   1.913 -19.434 0.070 2.275          
ATOM    314  HA  LEU A  26       2.475   1.307 -18.526 0.090 1.320          
ATOM    315  CB  LEU A  26       2.966   1.055 -20.601-0.180 2.175          
ATOM    316  1HB LEU A  26       3.105   1.692 -21.479 0.090 1.320          
ATOM    317  2HB LEU A  26       3.962   0.666 -20.380 0.090 1.320          
ATOM    318  CG  LEU A  26       2.068  -0.185 -21.036-0.090 2.275          
ATOM    319  HG  LEU A  26       1.116   0.224 -21.380 0.090 1.320          
ATOM    320  CD1 LEU A  26       2.690  -0.945 -22.295-0.270 2.060          
ATOM    321 1HD1 LEU A  26       2.030  -1.741 -22.643 0.090 1.320          
ATOM    322 2HD1 LEU A  26       2.840  -0.261 -23.132 0.090 1.320          
ATOM    323 3HD1 LEU A  26       3.655  -1.393 -22.056 0.090 1.320          
ATOM    324  CD2 LEU A  26       1.731  -1.159 -19.902-0.270 2.060          
ATOM    325 1HD2 LEU A  26       1.108  -1.977 -20.260 0.090 1.320          
ATOM    326 2HD2 LEU A  26       2.634  -1.595 -19.472 0.090 1.320          
ATOM    327 3HD2 LEU A  26       1.187  -0.666 -19.095 0.090 1.320          
ATOM    328  C   LEU A  26       3.524   3.015 -19.260 0.510 2.000          
ATOM    329  O   LEU A  26       3.313   4.168 -19.644-0.510 1.700          
ATOM    330  N   ILE A  27       4.664   2.633 -18.687-0.470 1.850          
ATOM    331  HN  ILE A  27       4.798   1.665 -18.444 0.310 0.225          
ATOM    332  CA  ILE A  27       5.770   3.561 -18.464 0.070 2.275          
ATOM    333  HA  ILE A  27       5.385   4.529 -18.132 0.090 1.320          
ATOM    334  CB  ILE A  27       6.739   2.991 -17.374-0.090 2.275          
ATOM    335  HB  ILE A  27       7.038   1.985 -17.676 0.090 1.320          
ATOM    336  CG2 ILE A  27       8.021   3.838 -17.244-0.270 2.060          
ATOM    337 1HG2 ILE A  27       8.664   3.497 -16.435 0.090 1.320          
ATOM    338 2HG2 ILE A  27       8.634   3.814 -18.144 0.090 1.320          
ATOM    339 3HG2 ILE A  27       7.781   4.884 -17.057 0.090 1.320          
ATOM    340  CG1 ILE A  27       6.006   2.900 -15.991-0.180 2.175          
ATOM    341 1HG1 ILE A  27       5.795   3.892 -15.588 0.090 1.320          
ATOM    342 2HG1 ILE A  27       5.044   2.405 -16.120 0.090 1.320          
ATOM    343  CD1 ILE A  27       6.789   2.076 -15.001-0.270 2.060          
ATOM    344  HD1 ILE A  27       6.196   1.899 -14.103 0.090 1.320          
ATOM    345  HD2 ILE A  27       7.053   1.097 -15.403 0.090 1.320          
ATOM    346  HD3 ILE A  27       7.704   2.569 -14.676 0.090 1.320          
ATOM    347  C   ILE A  27       6.549   3.727 -19.765 0.510 2.000          
ATOM    348  O   ILE A  27       7.089   2.758 -20.309-0.510 1.700          
ATOM    349  N   THR A  28       6.589   4.957 -20.277-0.470 1.850          
ATOM    350  HN  THR A  28       6.105   5.708 -19.804 0.310 0.225          
ATOM    351  CA  THR A  28       7.311   5.293 -21.498 0.070 2.275          
ATOM    352  HA  THR A  28       7.613   4.366 -21.991 0.090 1.320          
ATOM    353  CB  THR A  28       6.547   6.065 -22.565 0.140 2.275          
ATOM    354  HB  THR A  28       7.227   6.398 -23.355 0.090 1.320          
ATOM    355  OG1 THR A  28       5.851   7.213 -22.026-0.660 1.770          
ATOM    356  HG1 THR A  28       5.370   7.591 -22.751 0.430 0.225          
ATOM    357  CG2 THR A  28       5.493   5.090 -23.198-0.270 2.060          
ATOM    358 1HG2 THR A  28       5.971   4.213 -23.638 0.090 1.320          
ATOM    359 2HG2 THR A  28       4.777   4.730 -22.457 0.090 1.320          
ATOM    360 3HG2 THR A  28       4.924   5.568 -23.996 0.090 1.320          
ATOM    361  C   THR A  28       8.656   5.965 -21.249 0.510 2.000          
ATOM    362  O   THR A  28       9.597   5.740 -22.016-0.510 1.700          
ATOM    363  N   LEU A  29       8.769   6.788 -20.208-0.470 1.850          
ATOM    364  HN  LEU A  29       7.992   6.873 -19.564 0.310 0.225          
ATOM    365  CA  LEU A  29       9.967   7.587 -19.989 0.070 2.275          
ATOM    366  HA  LEU A  29      10.377   7.860 -20.963 0.090 1.320          
ATOM    367  CB  LEU A  29       9.657   8.902 -19.223-0.180 2.175          
ATOM    368  1HB LEU A  29       9.055   8.673 -18.348 0.090 1.320          
ATOM    369  2HB LEU A  29      10.592   9.327 -18.855 0.090 1.320          
ATOM    370  CG  LEU A  29       8.927   9.977 -20.131-0.090 2.275          
ATOM    371  HG  LEU A  29       7.907   9.634 -20.317 0.090 1.320          
ATOM    372  CD1 LEU A  29       8.890  11.321 -19.377-0.270 2.060          
ATOM    373 1HD1 LEU A  29       8.425  11.207 -18.397 0.090 1.320          
ATOM    374 2HD1 LEU A  29       9.891  11.726 -19.218 0.090 1.320          
ATOM    375 3HD1 LEU A  29       8.313  12.074 -19.917 0.090 1.320          
ATOM    376  CD2 LEU A  29       9.557  10.333 -21.464-0.270 2.060          
ATOM    377 1HD2 LEU A  29      10.606  10.613 -21.360 0.090 1.320          
ATOM    378 2HD2 LEU A  29       9.512   9.497 -22.164 0.090 1.320          
ATOM    379 3HD2 LEU A  29       9.042  11.159 -21.957 0.090 1.320          
ATOM    380  C   LEU A  29      11.054   6.767 -19.307 0.510 2.000          
ATOM    381  O   LEU A  29      10.801   6.096 -18.302-0.510 1.700          
ATOM    382  N   ASP A  30      12.273   6.849 -19.842-0.470 1.850          
ATOM    383  HN  ASP A  30      12.395   7.199 -20.789 0.310 0.225          
ATOM    384  CA  ASP A  30      13.382   6.071 -19.295 0.070 2.275          
ATOM    385  HA  ASP A  30      13.120   5.010 -19.262 0.090 1.320          
ATOM    386  CB  ASP A  30      14.620   6.290 -20.131-0.280 2.175          
ATOM    387  1HB ASP A  30      14.865   7.341 -20.282 0.090 1.320          
ATOM    388  2HB ASP A  30      15.494   5.804 -19.695 0.090 1.320          
ATOM    389  CG  ASP A  30      14.357   5.616 -21.484 0.620 2.000          
ATOM    390  OD1 ASP A  30      14.138   4.412 -21.542-0.760 1.700          
ATOM    391  OD2 ASP A  30      14.132   6.405 -22.479-0.760 1.700          
ATOM    392  C   ASP A  30      13.740   6.530 -17.887 0.510 2.000          
ATOM    393  O   ASP A  30      14.115   5.712 -17.039-0.510 1.700          
ATOM    394  N   GLY A  31      13.654   7.835 -17.628-0.470 1.850          
ATOM    395  HN  GLY A  31      13.429   8.458 -18.389 0.310 0.225          
ATOM    396  CA  GLY A  31      13.904   8.326 -16.284-0.020 2.175          
ATOM    397  1HA GLY A  31      13.831   9.413 -16.271 0.090 1.320          
ATOM    398  2HA GLY A  31      14.925   8.077 -15.987 0.090 1.320          
ATOM    399  C   GLY A  31      12.939   7.757 -15.261 0.510 2.000          
ATOM    400  O   GLY A  31      13.332   7.427 -14.142-0.510 1.700          
ATOM    401  N   ILE A  32      11.666   7.609 -15.639-0.470 1.850          
ATOM    402  HN  ILE A  32      11.412   7.747 -16.605 0.310 0.225          
ATOM    403  CA  ILE A  32      10.697   7.002 -14.730 0.070 2.275          
ATOM    404  HA  ILE A  32      10.685   7.553 -13.789 0.090 1.320          
ATOM    405  CB  ILE A  32       9.385   7.169 -15.384-0.090 2.275          
ATOM    406  HB  ILE A  32       9.449   6.760 -16.392 0.090 1.320          
ATOM    407  CG2 ILE A  32       8.248   6.349 -14.714-0.270 2.060          
ATOM    408 1HG2 ILE A  32       8.419   5.273 -14.752 0.090 1.320          
ATOM    409 2HG2 ILE A  32       8.119   6.608 -13.663 0.090 1.320          
ATOM    410 3HG2 ILE A  32       7.307   6.525 -15.218 0.090 1.320          
ATOM    411  CG1 ILE A  32       9.055   8.728 -15.535-0.180 2.175          
ATOM    412 1HG1 ILE A  32       9.892   9.325 -15.896 0.090 1.320          
ATOM    413 2HG1 ILE A  32       8.305   8.800 -16.320 0.090 1.320          
ATOM    414  CD1 ILE A  32       8.405   9.418 -14.289-0.270 2.060          
ATOM    415  HD1 ILE A  32       7.593   8.835 -13.873 0.090 1.320          
ATOM    416  HD2 ILE A  32       9.140   9.544 -13.494 0.090 1.320          
ATOM    417  HD3 ILE A  32       8.017  10.406 -14.537 0.090 1.320          
ATOM    418  C   ILE A  32      11.106   5.575 -14.411 0.510 2.000          
ATOM    419  O   ILE A  32      10.974   5.115 -13.272-0.510 1.700          
ATOM    420  N   LYS A  33      11.618   4.854 -15.409-0.470 1.850          
ATOM    421  HN  LYS A  33      11.719   5.258 -16.332 0.310 0.225          
ATOM    422  CA  LYS A  33      12.072   3.494 -15.158 0.070 2.275          
ATOM    423  HA  LYS A  33      11.248   2.954 -14.687 0.090 1.320          
ATOM    424  CB  LYS A  33      12.445   2.692 -16.421-0.180 2.175          
ATOM    425  1HB LYS A  33      13.269   3.196 -16.930 0.090 1.320          
ATOM    426  2HB LYS A  33      12.842   1.719 -16.121 0.090 1.320          
ATOM    427  CG  LYS A  33      11.259   2.446 -17.456-0.180 2.175          
ATOM    428  1HG LYS A  33      10.495   1.824 -16.983 0.090 1.320          
ATOM    429  2HG LYS A  33      10.797   3.401 -17.706 0.090 1.320          
ATOM    430  CD  LYS A  33      11.794   1.781 -18.759-0.180 2.175          
ATOM    431  1HD LYS A  33      12.391   2.516 -19.307 0.090 1.320          
ATOM    432  2HD LYS A  33      12.468   0.962 -18.494 0.090 1.320          
ATOM    433  CE  LYS A  33      10.641   1.250 -19.607 0.210 2.175          
ATOM    434  1HE LYS A  33      10.139   0.421 -19.104 0.050 1.320          
ATOM    435  2HE LYS A  33       9.895   2.033 -19.761 0.050 1.320          
ATOM    436  NZ  LYS A  33      11.107   0.836 -20.855-0.300 1.850          
ATOM    437  1HZ LYS A  33      10.332   0.551 -21.436 0.330 0.225          
ATOM    438  2HZ LYS A  33      11.579   1.615 -21.302 0.330 0.225          
ATOM    439  3HZ LYS A  33      11.763   0.076 -20.750 0.330 0.225          
ATOM    440  C   LYS A  33      13.222   3.472 -14.165 0.510 2.000          
ATOM    441  O   LYS A  33      13.268   2.606 -13.285-0.510 1.700          
ATOM    442  N   TYR A  34      14.151   4.429 -14.273-0.470 1.850          
ATOM    443  HN  TYR A  34      14.091   5.092 -15.039 0.310 0.225          
ATOM    444  CA  TYR A  34      15.296   4.443 -13.365 0.070 2.275          
ATOM    445  HA  TYR A  34      15.756   3.452 -13.409 0.090 1.320          
ATOM    446  CB  TYR A  34      16.396   5.519 -13.830-0.180 2.175          
ATOM    447  1HB TYR A  34      16.314   5.669 -14.908 0.090 1.320          
ATOM    448  2HB TYR A  34      16.180   6.495 -13.393 0.090 1.320          
ATOM    449  CG  TYR A  34      17.848   5.149 -13.560 0.000 1.992          
ATOM    450  CD1 TYR A  34      18.458   4.139 -14.377-0.115 1.992          
ATOM    451  HD1 TYR A  34      17.933   3.715 -15.221 0.115 1.358          
ATOM    452  CE1 TYR A  34      19.755   3.662 -14.032-0.115 1.992          
ATOM    453  HE1 TYR A  34      20.228   2.901 -14.635 0.115 1.358          
ATOM    454  CZ  TYR A  34      20.418   4.182 -12.887 0.110 1.992          
ATOM    455  OH  TYR A  34      21.717   3.680 -12.671-0.540 1.770          
ATOM    456  HH  TYR A  34      22.175   4.095 -11.957 0.430 0.225          
ATOM    457  CD2 TYR A  34      18.555   5.709 -12.441-0.115 1.992          
ATOM    458  HD2 TYR A  34      18.091   6.463 -11.823 0.115 1.358          
ATOM    459  CE2 TYR A  34      19.845   5.187 -12.083-0.115 1.992          
ATOM    460  HE2 TYR A  34      20.368   5.583 -11.226 0.115 1.358          
ATOM    461  C   TYR A  34      14.867   4.691 -11.923 0.510 2.000          
ATOM    462  O   TYR A  34      15.442   4.109 -10.996-0.510 1.700          
ATOM    463  N   VAL A  35      13.867   5.553 -11.708-0.470 1.850          
ATOM    464  HN  VAL A  35      13.447   6.038 -12.494 0.310 0.225          
ATOM    465  CA  VAL A  35      13.374   5.783 -10.351 0.070 2.275          
ATOM    466  HA  VAL A  35      14.212   6.161  -9.760 0.090 1.320          
ATOM    467  CB  VAL A  35      12.148   6.744 -10.195-0.090 2.275          
ATOM    468  HB  VAL A  35      11.244   6.222 -10.522 0.090 1.320          
ATOM    469  CG1 VAL A  35      11.937   7.142  -8.819-0.270 2.060          
ATOM    470 1HG1 VAL A  35      12.825   7.612  -8.394 0.090 1.320          
ATOM    471 2HG1 VAL A  35      11.120   7.859  -8.730 0.090 1.320          
ATOM    472 3HG1 VAL A  35      11.660   6.319  -8.161 0.090 1.320          
ATOM    473  CG2 VAL A  35      12.230   7.972 -11.064-0.270 2.060          
ATOM    474 1HG2 VAL A  35      13.174   8.502 -10.932 0.090 1.320          
ATOM    475 2HG2 VAL A  35      12.144   7.700 -12.107 0.090 1.320          
ATOM    476 3HG2 VAL A  35      11.419   8.674 -10.868 0.090 1.320          
ATOM    477  C   VAL A  35      12.896   4.482  -9.726 0.510 2.000          
ATOM    478  O   VAL A  35      13.039   4.279  -8.515-0.510 1.700          
ATOM    479  N   GLN A  36      12.335   3.578 -10.529-0.470 1.850          
ATOM    480  HN  GLN A  36      12.290   3.752 -11.525 0.310 0.225          
ATOM    481  CA  GLN A  36      11.962   2.274  -9.998 0.070 2.275          
ATOM    482  HA  GLN A  36      11.317   2.439  -9.134 0.090 1.320          
ATOM    483  CB  GLN A  36      11.186   1.321 -10.960-0.180 2.175          
ATOM    484  1HB GLN A  36      11.890   0.863 -11.656 0.090 1.320          
ATOM    485  2HB GLN A  36      10.805   0.494 -10.364 0.090 1.320          
ATOM    486  CG  GLN A  36      10.034   1.905 -11.820-0.180 2.175          
ATOM    487  1HG GLN A  36      10.466   2.664 -12.470 0.090 1.320          
ATOM    488  2HG GLN A  36       9.697   1.140 -12.515 0.090 1.320          
ATOM    489  CD  GLN A  36       8.729   2.527 -11.172 0.550 2.000          
ATOM    490  OE1 GLN A  36       7.958   1.817 -10.539-0.550 1.700          
ATOM    491  NE2 GLN A  36       8.585   3.870 -11.286-0.620 1.850          
ATOM    492 1HE2 GLN A  36       7.757   4.309 -10.912 0.320 0.225          
ATOM    493 2HE2 GLN A  36       9.257   4.407 -11.819 0.300 0.225          
ATOM    494  C   GLN A  36      13.192   1.528  -9.504 0.510 2.000          
ATOM    495  O   GLN A  36      13.205   1.022  -8.375-0.510 1.700          
ATOM    496  N   LEU A  37      14.263   1.516 -10.303-0.470 1.850          
ATOM    497  HN  LEU A  37      14.228   2.005 -11.189 0.310 0.225          
ATOM    498  CA  LEU A  37      15.489   0.838  -9.890 0.070 2.275          
ATOM    499  HA  LEU A  37      15.240  -0.210  -9.713 0.090 1.320          
ATOM    500  CB  LEU A  37      16.489   0.926 -10.991-0.180 2.175          
ATOM    501  1HB LEU A  37      16.095   0.472 -11.894 0.090 1.320          
ATOM    502  2HB LEU A  37      16.664   1.971 -11.244 0.090 1.320          
ATOM    503  CG  LEU A  37      17.878   0.292 -10.663-0.090 2.275          
ATOM    504  HG  LEU A  37      18.198   0.650  -9.686 0.090 1.320          
ATOM    505  CD1 LEU A  37      17.821  -1.239 -10.521-0.270 2.060          
ATOM    506 1HD1 LEU A  37      17.622  -1.725 -11.471 0.090 1.320          
ATOM    507 2HD1 LEU A  37      18.773  -1.630 -10.160 0.090 1.320          
ATOM    508 3HD1 LEU A  37      17.061  -1.562  -9.810 0.090 1.320          
ATOM    509  CD2 LEU A  37      19.080   0.739 -11.529-0.270 2.060          
ATOM    510 1HD2 LEU A  37      19.190   1.824 -11.522 0.090 1.320          
ATOM    511 2HD2 LEU A  37      20.019   0.313 -11.174 0.090 1.320          
ATOM    512 3HD2 LEU A  37      18.949   0.434 -12.568 0.090 1.320          
ATOM    513  C   LEU A  37      16.021   1.414  -8.585 0.510 2.000          
ATOM    514  O   LEU A  37      16.548   0.679  -7.743-0.510 1.700          
ATOM    515  N   VAL A  38      15.887   2.726  -8.393-0.470 1.850          
ATOM    516  HN  VAL A  38      15.506   3.296  -9.141 0.310 0.225          
ATOM    517  CA  VAL A  38      16.302   3.329  -7.132 0.070 2.275          
ATOM    518  HA  VAL A  38      17.334   3.011  -6.966 0.090 1.320          
ATOM    519  CB  VAL A  38      16.319   4.882  -7.180-0.090 2.275          
ATOM    520  HB  VAL A  38      15.296   5.250  -7.285 0.090 1.320          
ATOM    521  CG1 VAL A  38      16.920   5.433  -5.823-0.270 2.060          
ATOM    522 1HG1 VAL A  38      17.009   6.519  -5.850 0.090 1.320          
ATOM    523 2HG1 VAL A  38      16.291   5.193  -4.965 0.090 1.320          
ATOM    524 3HG1 VAL A  38      17.914   5.028  -5.630 0.090 1.320          
ATOM    525  CG2 VAL A  38      17.154   5.396  -8.380-0.270 2.060          
ATOM    526 1HG2 VAL A  38      18.170   5.001  -8.356 0.090 1.320          
ATOM    527 2HG2 VAL A  38      16.730   5.125  -9.336 0.090 1.320          
ATOM    528 3HG2 VAL A  38      17.223   6.484  -8.370 0.090 1.320          
ATOM    529  C   VAL A  38      15.499   2.750  -5.978 0.510 2.000          
ATOM    530  O   VAL A  38      16.058   2.346  -4.951-0.510 1.700          
ATOM    531  N   MET A  39      14.174   2.679  -6.141-0.470 1.850          
ATOM    532  HN  MET A  39      13.760   2.984  -7.017 0.310 0.225          
ATOM    533  CA  MET A  39      13.335   2.168  -5.065 0.070 2.275          
ATOM    534  HA  MET A  39      13.468   2.791  -4.179 0.090 1.320          
ATOM    535  CB  MET A  39      11.869   2.141  -5.487-0.180 2.175          
ATOM    536  1HB MET A  39      11.597   3.173  -5.671 0.090 1.320          
ATOM    537  2HB MET A  39      11.738   1.623  -6.436 0.090 1.320          
ATOM    538  CG  MET A  39      10.823   1.571  -4.468-0.140 2.175          
ATOM    539  1HG MET A  39       9.818   1.762  -4.838 0.090 1.320          
ATOM    540  2HG MET A  39      10.912   0.488  -4.402 0.090 1.320          
ATOM    541  SD  MET A  39      11.005   2.217  -2.770-0.090 2.000          
ATOM    542  CE  MET A  39       9.273   2.446  -2.443-0.220 2.060          
ATOM    543  1HE MET A  39       8.869   3.231  -3.081 0.090 1.320          
ATOM    544  2HE MET A  39       8.713   1.533  -2.637 0.090 1.320          
ATOM    545  3HE MET A  39       9.104   2.737  -1.414 0.090 1.320          
ATOM    546  C   MET A  39      13.691   0.729  -4.722 0.510 2.000          
ATOM    547  O   MET A  39      13.613   0.331  -3.555-0.510 1.700          
ATOM    548  N   ALA A  40      14.103  -0.055  -5.722-0.470 1.850          
ATOM    549  HN  ALA A  40      14.107   0.330  -6.663 0.310 0.225          
ATOM    550  CA  ALA A  40      14.613  -1.400  -5.471 0.070 2.275          
ATOM    551  HA  ALA A  40      13.874  -1.928  -4.864 0.090 1.320          
ATOM    552  CB  ALA A  40      14.923  -2.272  -6.696-0.270 2.060          
ATOM    553  1HB ALA A  40      15.680  -1.822  -7.341 0.090 1.320          
ATOM    554  2HB ALA A  40      15.278  -3.263  -6.407 0.090 1.320          
ATOM    555  3HB ALA A  40      14.028  -2.416  -7.301 0.090 1.320          
ATOM    556  C   ALA A  40      15.918  -1.360  -4.686 0.510 2.000          
ATOM    557  O   ALA A  40      16.104  -2.122  -3.729-0.510 1.700          
ATOM    558  N   VAL A  41      16.845  -0.489  -5.092-0.470 1.850          
ATOM    559  HN  VAL A  41      16.673   0.087  -5.913 0.310 0.225          
ATOM    560  CA  VAL A  41      18.120  -0.385  -4.390 0.070 2.275          
ATOM    561  HA  VAL A  41      18.528  -1.394  -4.288 0.090 1.320          
ATOM    562  CB  VAL A  41      19.117   0.427  -5.208-0.090 2.275          
ATOM    563  HB  VAL A  41      18.664   1.392  -5.444 0.090 1.320          
ATOM    564  CG1 VAL A  41      20.405   0.700  -4.405-0.270 2.060          
ATOM    565 1HG1 VAL A  41      21.156   1.184  -5.031 0.090 1.320          
ATOM    566 2HG1 VAL A  41      20.239   1.366  -3.557 0.090 1.320          
ATOM    567 3HG1 VAL A  41      20.846  -0.222  -4.024 0.090 1.320          
ATOM    568  CG2 VAL A  41      19.412  -0.283  -6.520-0.270 2.060          
ATOM    569 1HG2 VAL A  41      18.523  -0.564  -7.079 0.090 1.320          
ATOM    570 2HG2 VAL A  41      20.009   0.348  -7.179 0.090 1.320          
ATOM    571 3HG2 VAL A  41      19.975  -1.202  -6.353 0.090 1.320          
ATOM    572  C   VAL A  41      17.898   0.116  -2.971 0.510 2.000          
ATOM    573  O   VAL A  41      18.484  -0.402  -2.013-0.510 1.700          
ATOM    574  N   VAL A  42      17.021   1.106  -2.806-0.470 1.850          
ATOM    575  HN  VAL A  42      16.585   1.534  -3.627 0.310 0.225          
ATOM    576  CA  VAL A  42      16.766   1.641  -1.473 0.070 2.275          
ATOM    577  HA  VAL A  42      17.749   1.759  -1.008 0.090 1.320          
ATOM    578  CB  VAL A  42      16.130   3.063  -1.456-0.090 2.275          
ATOM    579  HB  VAL A  42      15.236   3.118  -2.081 0.090 1.320          
ATOM    580  CG1 VAL A  42      15.845   3.475  -0.032-0.270 2.060          
ATOM    581 1HG1 VAL A  42      16.709   3.343   0.622 0.090 1.320          
ATOM    582 2HG1 VAL A  42      15.551   4.524   0.020 0.090 1.320          
ATOM    583 3HG1 VAL A  42      15.017   2.907   0.394 0.090 1.320          
ATOM    584  CG2 VAL A  42      17.236   3.971  -1.955-0.270 2.060          
ATOM    585 1HG2 VAL A  42      18.132   3.943  -1.333 0.090 1.320          
ATOM    586 2HG2 VAL A  42      17.535   3.718  -2.974 0.090 1.320          
ATOM    587 3HG2 VAL A  42      16.900   5.008  -1.987 0.090 1.320          
ATOM    588  C   VAL A  42      16.129   0.577  -0.585 0.510 2.000          
ATOM    589  O   VAL A  42      16.541   0.384   0.565-0.510 1.700          
ATOM    590  N   SER A  43      15.157  -0.169  -1.117-0.470 1.850          
ATOM    591  HN  SER A  43      14.840   0.010  -2.066 0.310 0.225          
ATOM    592  CA  SER A  43      14.512  -1.208  -0.317 0.070 2.275          
ATOM    593  HA  SER A  43      14.188  -0.777   0.634 0.090 1.320          
ATOM    594  CB  SER A  43      13.332  -1.809  -1.007 0.050 2.175          
ATOM    595  1HB SER A  43      13.579  -2.180  -2.005 0.090 1.320          
ATOM    596  2HB SER A  43      12.941  -2.653  -0.436 0.090 1.320          
ATOM    597  OG  SER A  43      12.366  -0.850  -1.076-0.660 1.770          
ATOM    598  HG1 SER A  43      12.592  -0.232  -1.771 0.430 0.225          
ATOM    599  C   SER A  43      15.483  -2.331   0.016 0.510 2.000          
ATOM    600  O   SER A  43      15.433  -2.894   1.116-0.510 1.700          
ATOM    601  N   ALA A  44      16.378  -2.667  -0.918-0.470 1.850          
ATOM    602  HN  ALA A  44      16.364  -2.217  -1.831 0.310 0.225          
ATOM    603  CA  ALA A  44      17.380  -3.692  -0.643 0.070 2.275          
ATOM    604  HA  ALA A  44      16.890  -4.641  -0.415 0.090 1.320          
ATOM    605  CB  ALA A  44      18.243  -3.819  -1.889-0.270 2.060          
ATOM    606  1HB ALA A  44      18.835  -2.925  -2.084 0.090 1.320          
ATOM    607  2HB ALA A  44      18.943  -4.649  -1.785 0.090 1.320          
ATOM    608  3HB ALA A  44      17.643  -4.010  -2.777 0.090 1.320          
ATOM    609  C   ALA A  44      18.268  -3.285   0.526 0.510 2.000          
ATOM    610  O   ALA A  44      18.662  -4.127   1.340-0.510 1.700          
ATOM    611  N   CYS A  45      18.594  -1.997   0.624-0.470 1.850          
ATOM    612  HN  CYS A  45      18.283  -1.354  -0.096 0.310 0.225          
ATOM    613  CA  CYS A  45      19.343  -1.506   1.775 0.070 2.275          
ATOM    614  HA  CYS A  45      20.277  -2.067   1.857 0.090 1.320          
ATOM    615  CB  CYS A  45      19.681   0.053   1.588-0.110 2.175          
ATOM    616  1HB CYS A  45      18.780   0.660   1.526 0.090 1.320          
ATOM    617  2HB CYS A  45      20.222   0.410   2.465 0.090 1.320          
ATOM    618  SG  CYS A  45      20.711   0.385   0.151-0.230 2.000          
ATOM    619  HG1 CYS A  45      19.832  -0.029  -0.778 0.160 0.450          
ATOM    620  C   CYS A  45      18.560  -1.685   3.069 0.510 2.000          
ATOM    621  O   CYS A  45      19.125  -2.094   4.091-0.510 1.700          
ATOM    622  N   GLN A  46      17.258  -1.374   3.048-0.470 1.850          
ATOM    623  HN  GLN A  46      16.844  -1.048   2.181 0.310 0.225          
ATOM    624  CA  GLN A  46      16.442  -1.552   4.244 0.070 2.275          
ATOM    625  HA  GLN A  46      16.974  -1.036   5.045 0.090 1.320          
ATOM    626  CB  GLN A  46      15.009  -0.858   4.135-0.180 2.175          
ATOM    627  1HB GLN A  46      15.122   0.091   3.607 0.090 1.320          
ATOM    628  2HB GLN A  46      14.344  -1.472   3.525 0.090 1.320          
ATOM    629  CG  GLN A  46      14.391  -0.604   5.557-0.180 2.175          
ATOM    630  1HG GLN A  46      14.208  -1.549   6.072 0.090 1.320          
ATOM    631  2HG GLN A  46      15.064  -0.006   6.172 0.090 1.320          
ATOM    632  CD  GLN A  46      13.067   0.146   5.365 0.550 2.000          
ATOM    633  OE1 GLN A  46      12.686   0.488   4.227-0.550 1.700          
ATOM    634  NE2 GLN A  46      12.354   0.379   6.476-0.620 1.850          
ATOM    635 1HE2 GLN A  46      11.497   0.913   6.389 0.320 0.225          
ATOM    636 2HE2 GLN A  46      12.675   0.050   7.371 0.300 0.225          
ATOM    637  C   GLN A  46      16.371  -3.013   4.650 0.510 2.000          
ATOM    638  O   GLN A  46      16.385  -3.334   5.843-0.510 1.700          
ATOM    639  N   VAL A  47      16.274  -3.916   3.677-0.470 1.850          
ATOM    640  HN  VAL A  47      16.188  -3.617   2.709 0.310 0.225          
ATOM    641  CA  VAL A  47      16.373  -5.335   3.992 0.070 2.275          
ATOM    642  HA  VAL A  47      15.597  -5.590   4.719 0.090 1.320          
ATOM    643  CB  VAL A  47      16.225  -6.145   2.830-0.090 2.275          
ATOM    644  HB  VAL A  47      16.943  -5.843   2.066 0.090 1.320          
ATOM    645  CG1 VAL A  47      16.463  -7.613   3.092-0.270 2.060          
ATOM    646 1HG1 VAL A  47      17.513  -7.869   3.244 0.090 1.320          
ATOM    647 2HG1 VAL A  47      15.904  -7.961   3.954 0.090 1.320          
ATOM    648 3HG1 VAL A  47      16.137  -8.216   2.242 0.090 1.320          
ATOM    649  CG2 VAL A  47      14.801  -5.940   2.210-0.270 2.060          
ATOM    650 1HG2 VAL A  47      14.032  -6.298   2.894 0.090 1.320          
ATOM    651 2HG2 VAL A  47      14.590  -4.920   1.926 0.090 1.320          
ATOM    652 3HG2 VAL A  47      14.708  -6.529   1.299 0.090 1.320          
ATOM    653  C   VAL A  47      17.717  -5.638   4.627 0.510 2.000          
ATOM    654  O   VAL A  47      17.799  -6.275   5.683-0.510 1.700          
ATOM    655  N   PHE A  48      18.795  -5.177   3.997-0.470 1.850          
ATOM    656  HN  PHE A  48      18.700  -4.697   3.105 0.310 0.225          
ATOM    657  CA  PHE A  48      20.112  -5.413   4.569 0.070 2.275          
ATOM    658  HA  PHE A  48      20.243  -6.493   4.673 0.090 1.320          
ATOM    659  CB  PHE A  48      21.194  -4.875   3.632-0.180 2.175          
ATOM    660  1HB PHE A  48      20.948  -5.137   2.601 0.090 1.320          
ATOM    661  2HB PHE A  48      21.210  -3.785   3.652 0.090 1.320          
ATOM    662  CG  PHE A  48      22.602  -5.384   3.903 0.000 1.992          
ATOM    663  CD1 PHE A  48      23.555  -4.704   4.678-0.115 1.992          
ATOM    664  HD1 PHE A  48      23.318  -3.742   5.109 0.115 1.358          
ATOM    665  CE1 PHE A  48      24.872  -5.229   4.794-0.115 1.992          
ATOM    666  HE1 PHE A  48      25.613  -4.674   5.349 0.115 1.358          
ATOM    667  CZ  PHE A  48      25.175  -6.492   4.349-0.115 1.992          
ATOM    668  HZ  PHE A  48      26.162  -6.901   4.513 0.115 1.358          
ATOM    669  CD2 PHE A  48      22.938  -6.643   3.398-0.115 1.992          
ATOM    670  HD2 PHE A  48      22.218  -7.206   2.822 0.115 1.358          
ATOM    671  CE2 PHE A  48      24.279  -7.161   3.545-0.115 1.992          
ATOM    672  HE2 PHE A  48      24.541  -8.118   3.117 0.115 1.358          
ATOM    673  C   PHE A  48      20.222  -4.791   5.952 0.510 2.000          
ATOM    674  O   PHE A  48      20.781  -5.402   6.870-0.510 1.700          
ATOM    675  N   PHE A  49      19.711  -3.572   6.119-0.470 1.850          
ATOM    676  HN  PHE A  49      19.353  -3.065   5.305 0.310 0.225          
ATOM    677  CA  PHE A  49      19.787  -2.922   7.423 0.070 2.275          
ATOM    678  HA  PHE A  49      20.835  -2.859   7.720 0.090 1.320          
ATOM    679  CB  PHE A  49      19.147  -1.500   7.379-0.180 2.175          
ATOM    680  1HB PHE A  49      19.666  -0.902   6.629 0.090 1.320          
ATOM    681  2HB PHE A  49      18.116  -1.580   7.034 0.090 1.320          
ATOM    682  CG  PHE A  49      19.169  -0.687   8.720 0.000 1.992          
ATOM    683  CD1 PHE A  49      20.227  -0.804   9.677-0.115 1.992          
ATOM    684  HD1 PHE A  49      21.083  -1.436   9.487 0.115 1.358          
ATOM    685  CE1 PHE A  49      20.151  -0.088  10.865-0.115 1.992          
ATOM    686  HE1 PHE A  49      20.954  -0.177  11.581 0.115 1.358          
ATOM    687  CZ  PHE A  49      19.053   0.683  11.167-0.115 1.992          
ATOM    688  HZ  PHE A  49      18.995   1.226  12.098 0.115 1.358          
ATOM    689  CD2 PHE A  49      18.091   0.119   8.979-0.115 1.992          
ATOM    690  HD2 PHE A  49      17.284   0.221   8.269 0.115 1.358          
ATOM    691  CE2 PHE A  49      18.082   0.854  10.176-0.115 1.992          
ATOM    692  HE2 PHE A  49      17.244   1.504  10.379 0.115 1.358          
ATOM    693  C   PHE A  49      19.011  -3.707   8.468 0.510 2.000          
ATOM    694  O   PHE A  49      19.497  -3.930   9.581-0.510 1.700          
ATOM    695  N   MET A  50      17.796  -4.139   8.123-0.470 1.850          
ATOM    696  HN  MET A  50      17.425  -3.955   7.192 0.310 0.225          
ATOM    697  CA  MET A  50      16.983  -4.867   9.089 0.070 2.275          
ATOM    698  HA  MET A  50      17.022  -4.308  10.026 0.090 1.320          
ATOM    699  CB  MET A  50      15.466  -4.942   8.703-0.180 2.175          
ATOM    700  1HB MET A  50      15.392  -5.407   7.718 0.090 1.320          
ATOM    701  2HB MET A  50      14.925  -5.615   9.364 0.090 1.320          
ATOM    702  CG  MET A  50      14.773  -3.572   8.640-0.140 2.175          
ATOM    703  1HG MET A  50      15.340  -2.887   8.014 0.090 1.320          
ATOM    704  2HG MET A  50      13.792  -3.672   8.181 0.090 1.320          
ATOM    705  SD  MET A  50      14.600  -2.816  10.312-0.090 2.000          
ATOM    706  CE  MET A  50      13.771  -1.302   9.721-0.220 2.060          
ATOM    707  1HE MET A  50      13.712  -0.576  10.528 0.090 1.320          
ATOM    708  2HE MET A  50      14.342  -0.851   8.910 0.090 1.320          
ATOM    709  3HE MET A  50      12.763  -1.527   9.371 0.090 1.320          
ATOM    710  C   MET A  50      17.609  -6.212   9.438 0.510 2.000          
ATOM    711  O   MET A  50      17.596  -6.622  10.604-0.510 1.700          
ATOM    712  N   VAL A  51      18.214  -6.888   8.458-0.470 1.850          
ATOM    713  HN  VAL A  51      18.179  -6.541   7.501 0.310 0.225          
ATOM    714  CA  VAL A  51      18.814  -8.195   8.718 0.070 2.275          
ATOM    715  HA  VAL A  51      18.061  -8.812   9.214 0.090 1.320          
ATOM    716  CB  VAL A  51      19.260  -8.947   7.429-0.090 2.275          
ATOM    717  HB  VAL A  51      19.932  -8.278   6.886 0.090 1.320          
ATOM    718  CG1 VAL A  51      20.050 -10.268   7.727-0.270 2.060          
ATOM    719 1HG1 VAL A  51      21.018 -10.081   8.193 0.090 1.320          
ATOM    720 2HG1 VAL A  51      19.486 -10.928   8.388 0.090 1.320          
ATOM    721 3HG1 VAL A  51      20.251 -10.818   6.807 0.090 1.320          
ATOM    722  CG2 VAL A  51      18.067  -9.264   6.479-0.270 2.060          
ATOM    723 1HG2 VAL A  51      18.405  -9.421   5.455 0.090 1.320          
ATOM    724 2HG2 VAL A  51      17.548 -10.169   6.796 0.090 1.320          
ATOM    725 3HG2 VAL A  51      17.313  -8.482   6.464 0.090 1.320          
ATOM    726  C   VAL A  51      19.971  -8.075   9.706 0.510 2.000          
ATOM    727  O   VAL A  51      20.145  -8.931  10.583-0.510 1.700          
ATOM    728  N   THR A  52      20.770  -7.010   9.595-0.470 1.850          
ATOM    729  HN  THR A  52      20.627  -6.365   8.826 0.310 0.225          
ATOM    730  CA  THR A  52      21.901  -6.840  10.506 0.070 2.275          
ATOM    731  HA  THR A  52      22.493  -7.758  10.484 0.090 1.320          
ATOM    732  CB  THR A  52      22.831  -5.650  10.203 0.140 2.275          
ATOM    733  HB  THR A  52      23.624  -5.660  10.956 0.090 1.320          
ATOM    734  OG1 THR A  52      22.183  -4.381  10.369-0.660 1.770          
ATOM    735  HG1 THR A  52      21.358  -4.373   9.883 0.430 0.225          
ATOM    736  CG2 THR A  52      23.569  -5.743   8.872-0.270 2.060          
ATOM    737 1HG2 THR A  52      24.266  -4.914   8.747 0.090 1.320          
ATOM    738 2HG2 THR A  52      24.145  -6.667   8.805 0.090 1.320          
ATOM    739 3HG2 THR A  52      22.894  -5.730   8.020 0.090 1.320          
ATOM    740  C   THR A  52      21.454  -6.619  11.945 0.510 2.000          
ATOM    741  O   THR A  52      22.195  -6.954  12.876-0.510 1.700          
ATOM    742  N   ARG A  53      20.287  -6.016  12.155-0.470 1.850          
ATOM    743  HN  ARG A  53      19.650  -5.922  11.369 0.310 0.225          
ATOM    744  CA  ARG A  53      19.734  -5.961  13.504 0.070 2.275          
ATOM    745  HA  ARG A  53      20.512  -5.792  14.248 0.090 1.320          
ATOM    746  CB  ARG A  53      18.663  -4.943  13.678-0.180 2.175          
ATOM    747  1HB ARG A  53      17.822  -5.182  13.019 0.090 1.320          
ATOM    748  2HB ARG A  53      18.248  -5.020  14.684 0.090 1.320          
ATOM    749  CG  ARG A  53      19.034  -3.479  13.368-0.180 2.175          
ATOM    750  1HG ARG A  53      19.221  -3.394  12.293 0.090 1.320          
ATOM    751  2HG ARG A  53      18.182  -2.830  13.543 0.090 1.320          
ATOM    752  CD  ARG A  53      20.305  -3.010  14.116 0.200 2.175          
ATOM    753  1HD ARG A  53      21.155  -3.600  13.773 0.090 1.320          
ATOM    754  2HD ARG A  53      20.525  -1.973  13.856 0.090 1.320          
ATOM    755  NE  ARG A  53      20.019  -3.116  15.574-0.700 1.850          
ATOM    756  HE  ARG A  53      19.083  -2.843  15.849 0.440 0.225          
ATOM    757  CZ  ARG A  53      20.925  -3.698  16.368 0.640 2.000          
ATOM    758  NH1 ARG A  53      20.608  -3.877  17.647-0.800 1.850          
ATOM    759 1HH1 ARG A  53      21.301  -4.163  18.319 0.460 0.225          
ATOM    760 2HH1 ARG A  53      19.693  -3.599  17.973 0.460 0.225          
ATOM    761  NH2 ARG A  53      22.173  -3.939  16.040-0.800 1.850          
ATOM    762 1HH2 ARG A  53      22.875  -4.340  16.646 0.460 0.225          
ATOM    763 2HH2 ARG A  53      22.491  -3.762  15.092 0.460 0.225          
ATOM    764  C   ARG A  53      19.130  -7.341  13.720 0.510 2.000          
ATOM    765  O   ARG A  53      18.002  -7.609  13.299-0.510 1.700          
ATOM    766  N   ALA A  54      19.868  -8.223  14.392-0.470 1.850          
ATOM    767  HN  ALA A  54      20.834  -7.955  14.504 0.310 0.225          
ATOM    768  CA  ALA A  54      19.625  -9.643  14.168 0.070 2.275          
ATOM    769  HA  ALA A  54      19.395  -9.775  13.104 0.090 1.320          
ATOM    770  CB  ALA A  54      20.945 -10.362  14.355-0.270 2.060          
ATOM    771  1HB ALA A  54      20.798 -11.442  14.299 0.090 1.320          
ATOM    772  2HB ALA A  54      21.635 -10.102  13.549 0.090 1.320          
ATOM    773  3HB ALA A  54      21.440 -10.137  15.297 0.090 1.320          
ATOM    774  C   ALA A  54      18.380 -10.167  14.878 0.510 2.000          
ATOM    775  O   ALA A  54      17.443 -10.589  14.191-0.510 1.700          
ATOM    776  N   PRO A  55      18.277 -10.141  16.226-0.290 1.850          
ATOM    777  CD  PRO A  55      19.379 -10.105  17.108 0.000 2.175          
ATOM    778  1HD PRO A  55      20.015 -10.976  16.934 0.090 1.320          
ATOM    779  2HD PRO A  55      19.979  -9.201  17.000 0.090 1.320          
ATOM    780  CA  PRO A  55      17.001 -10.554  16.816 0.020 2.275          
ATOM    781  HA  PRO A  55      16.471 -11.334  16.262 0.090 1.320          
ATOM    782  CB  PRO A  55      17.518 -11.131  18.199-0.180 2.175          
ATOM    783  1HB PRO A  55      17.851 -12.163  18.068 0.090 1.320          
ATOM    784  2HB PRO A  55      16.746 -11.132  18.971 0.090 1.320          
ATOM    785  CG  PRO A  55      18.706 -10.203  18.524-0.180 2.175          
ATOM    786  1HG PRO A  55      19.374 -10.632  19.273 0.090 1.320          
ATOM    787  2HG PRO A  55      18.367  -9.234  18.884 0.090 1.320          
ATOM    788  C   PRO A  55      16.052  -9.392  17.085 0.510 2.000          
ATOM    789  O   PRO A  55      14.836  -9.591  17.151-0.510 1.700          
ATOM    790  N   LYS A  56      16.569  -8.167  17.204-0.470 1.850          
ATOM    791  HN  LYS A  56      17.507  -8.036  16.865 0.310 0.225          
ATOM    792  CA  LYS A  56      15.725  -7.026  17.556 0.070 2.275          
ATOM    793  HA  LYS A  56      14.872  -7.340  18.162 0.090 1.320          
ATOM    794  CB  LYS A  56      16.557  -5.907  18.423-0.180 2.175          
ATOM    795  1HB LYS A  56      17.390  -5.552  17.816 0.090 1.320          
ATOM    796  2HB LYS A  56      15.894  -5.046  18.537 0.090 1.320          
ATOM    797  CG  LYS A  56      17.039  -6.337  19.781-0.180 2.175          
ATOM    798  1HG LYS A  56      16.197  -6.752  20.339 0.090 1.320          
ATOM    799  2HG LYS A  56      17.763  -7.144  19.676 0.090 1.320          
ATOM    800  CD  LYS A  56      17.649  -5.133  20.548-0.180 2.175          
ATOM    801  1HD LYS A  56      18.439  -4.667  19.960 0.090 1.320          
ATOM    802  2HD LYS A  56      16.869  -4.369  20.628 0.090 1.320          
ATOM    803  CE  LYS A  56      18.138  -5.457  22.003 0.210 2.175          
ATOM    804  1HE LYS A  56      17.696  -4.736  22.694 0.050 1.320          
ATOM    805  2HE LYS A  56      17.769  -6.434  22.320 0.050 1.320          
ATOM    806  NZ  LYS A  56      19.631  -5.406  22.193-0.301 1.850          
ATOM    807  1HZ LYS A  56      19.975  -4.473  22.019 0.330 0.225          
ATOM    808  2HZ LYS A  56      19.835  -5.631  23.160 0.330 0.225          
ATOM    809  3HZ LYS A  56      20.092  -6.084  21.605 0.330 0.225          
ATOM    810  C   LYS A  56      15.170  -6.404  16.279 0.510 2.000          
ATOM    811  O   LYS A  56      15.551  -5.312  15.854-0.510 1.700          
ATOM    812  N   VAL A  57      14.222  -7.124  15.686-0.470 1.850          
ATOM    813  HN  VAL A  57      13.984  -8.056  16.022 0.310 0.225          
ATOM    814  CA  VAL A  57      13.534  -6.673  14.480 0.070 2.275          
ATOM    815  HA  VAL A  57      13.227  -5.651  14.698 0.090 1.320          
ATOM    816  CB  VAL A  57      14.507  -6.688  13.270-0.090 2.275          
ATOM    817  HB  VAL A  57      15.520  -6.397  13.548 0.090 1.320          
ATOM    818  CG1 VAL A  57      14.557  -8.125  12.588-0.270 2.060          
ATOM    819 1HG1 VAL A  57      15.350  -8.151  11.839 0.090 1.320          
ATOM    820 2HG1 VAL A  57      14.807  -8.899  13.316 0.090 1.320          
ATOM    821 3HG1 VAL A  57      13.633  -8.415  12.087 0.090 1.320          
ATOM    822  CG2 VAL A  57      14.003  -5.739  12.282-0.270 2.060          
ATOM    823 1HG2 VAL A  57      13.880  -4.737  12.660 0.090 1.320          
ATOM    824 2HG2 VAL A  57      14.733  -5.665  11.480 0.090 1.320          
ATOM    825 3HG2 VAL A  57      13.071  -6.075  11.838 0.090 1.320          
ATOM    826  C   VAL A  57      12.284  -7.531  14.290 0.510 2.000          
ATOM    827  O   VAL A  57      12.259  -8.692  14.724-0.510 1.700          
ATOM    828  N   PRO A  58      11.240  -7.024  13.643-0.290 1.850          
ATOM    829  CD  PRO A  58      10.797  -5.578  13.749 0.000 2.175          
ATOM    830  1HD PRO A  58      10.610  -5.305  14.785 0.090 1.320          
ATOM    831  2HD PRO A  58      11.522  -4.883  13.326 0.090 1.320          
ATOM    832  CA  PRO A  58      10.112  -7.884  13.281 0.020 2.275          
ATOM    833  HA  PRO A  58       9.942  -8.675  14.015 0.090 1.320          
ATOM    834  CB  PRO A  58       8.883  -6.930  13.311-0.180 2.175          
ATOM    835  1HB PRO A  58       8.426  -6.918  14.301 0.090 1.320          
ATOM    836  2HB PRO A  58       8.111  -7.193  12.595 0.090 1.320          
ATOM    837  CG  PRO A  58       9.520  -5.567  12.960-0.180 2.175          
ATOM    838  1HG PRO A  58       8.872  -4.724  13.203 0.090 1.320          
ATOM    839  2HG PRO A  58       9.713  -5.543  11.892 0.090 1.320          
ATOM    840  C   PRO A  58      10.363  -8.522  11.922 0.510 2.000          
ATOM    841  O   PRO A  58      10.983  -7.935  11.028-0.510 1.700          
ATOM    842  N   TRP A  59       9.885  -9.764  11.773-0.470 1.850          
ATOM    843  HN  TRP A  59       9.251 -10.143  12.461 0.310 0.225          
ATOM    844  CA  TRP A  59      10.059 -10.453  10.495 0.070 2.275          
ATOM    845  HA  TRP A  59      11.132 -10.507  10.298 0.090 1.320          
ATOM    846  CB  TRP A  59       9.505 -11.923  10.620-0.180 2.175          
ATOM    847  1HB TRP A  59      10.145 -12.573  10.024 0.090 1.320          
ATOM    848  2HB TRP A  59       9.630 -12.284  11.641 0.090 1.320          
ATOM    849  CG  TRP A  59       8.050 -12.236  10.181-0.030 1.992          
ATOM    850  CD1 TRP A  59       6.940 -12.103  10.937 0.035 1.992          
ATOM    851  HD1 TRP A  59       6.929 -11.739  11.956 0.115 1.358          
ATOM    852  NE1 TRP A  59       5.845 -12.505  10.228-0.610 1.850          
ATOM    853  HE1 TRP A  59       4.896 -12.392  10.560 0.380 0.225          
ATOM    854  CE2 TRP A  59       6.291 -12.738   8.929 0.130 1.800          
ATOM    855  CD2 TRP A  59       7.648 -12.661   8.900-0.020 1.800          
ATOM    856  CE3 TRP A  59       8.431 -12.946   7.728-0.115 1.992          
ATOM    857  HE3 TRP A  59       9.505 -12.841   7.718 0.115 1.358          
ATOM    858  CZ3 TRP A  59       7.733 -13.325   6.628-0.115 1.992          
ATOM    859  HZ3 TRP A  59       8.289 -13.551   5.729 0.115 1.358          
ATOM    860  CZ2 TRP A  59       5.598 -13.114   7.758-0.115 1.992          
ATOM    861  HZ2 TRP A  59       4.522 -13.206   7.755 0.115 1.358          
ATOM    862  CH2 TRP A  59       6.385 -13.519   6.607-0.115 1.992          
ATOM    863  HH2 TRP A  59       5.896 -13.864   5.708 0.115 1.358          
ATOM    864  C   TRP A  59       9.415  -9.680   9.348 0.510 2.000          
ATOM    865  O   TRP A  59       9.846  -9.803   8.196-0.510 1.700          
ATOM    866  N   GLU A  60       8.379  -8.888   9.644-0.470 1.850          
ATOM    867  HN  GLU A  60       7.912  -8.942  10.560 0.310 0.225          
ATOM    868  CA  GLU A  60       7.736  -8.071   8.619 0.070 2.275          
ATOM    869  HA  GLU A  60       7.502  -8.733   7.787 0.090 1.320          
ATOM    870  CB  GLU A  60       6.363  -7.413   9.041-0.180 2.175          
ATOM    871  1HB GLU A  60       6.563  -6.620   9.755 0.090 1.320          
ATOM    872  2HB GLU A  60       5.886  -6.958   8.176 0.090 1.320          
ATOM    873  CG  GLU A  60       5.431  -8.439   9.655-0.280 2.175          
ATOM    874  1HG GLU A  60       4.411  -8.094   9.483 0.090 1.320          
ATOM    875  2HG GLU A  60       5.501  -9.388   9.123 0.090 1.320          
ATOM    876  CD  GLU A  60       5.484  -8.763  11.172 0.620 2.000          
ATOM    877  OE1 GLU A  60       6.629  -8.798  11.770-0.759 1.700          
ATOM    878  OE2 GLU A  60       4.393  -9.133  11.667-0.759 1.700          
ATOM    879  C   GLU A  60       8.677  -6.992   8.104 0.510 2.000          
ATOM    880  O   GLU A  60       8.655  -6.659   6.914-0.510 1.700          
ATOM    881  N   ALA A  61       9.497  -6.425   8.994-0.470 1.850          
ATOM    882  HN  ALA A  61       9.570  -6.854   9.910 0.310 0.225          
ATOM    883  CA  ALA A  61      10.431  -5.372   8.609 0.070 2.275          
ATOM    884  HA  ALA A  61       9.873  -4.604   8.068 0.090 1.320          
ATOM    885  CB  ALA A  61      11.130  -4.692   9.825-0.270 2.060          
ATOM    886  1HB ALA A  61      11.917  -4.013   9.500 0.090 1.320          
ATOM    887  2HB ALA A  61      10.425  -4.098  10.403 0.090 1.320          
ATOM    888  3HB ALA A  61      11.586  -5.436  10.470 0.090 1.320          
ATOM    889  C   ALA A  61      11.498  -5.881   7.647 0.510 2.000          
ATOM    890  O   ALA A  61      12.125  -5.082   6.944-0.510 1.700          
ATOM    891  N   ILE A  62      11.784  -7.183   7.665-0.470 1.850          
ATOM    892  HN  ILE A  62      11.301  -7.786   8.316 0.310 0.225          
ATOM    893  CA  ILE A  62      12.636  -7.767   6.635 0.070 2.275          
ATOM    894  HA  ILE A  62      13.383  -7.045   6.295 0.090 1.320          
ATOM    895  CB  ILE A  62      13.381  -9.009   7.130-0.090 2.275          
ATOM    896  HB  ILE A  62      12.681  -9.734   7.551 0.090 1.320          
ATOM    897  CG2 ILE A  62      14.191  -9.668   5.942-0.270 2.060          
ATOM    898 1HG2 ILE A  62      13.562 -10.116   5.172 0.090 1.320          
ATOM    899 2HG2 ILE A  62      14.848  -8.946   5.470 0.090 1.320          
ATOM    900 3HG2 ILE A  62      14.821 -10.482   6.298 0.090 1.320          
ATOM    901  CG1 ILE A  62      14.395  -8.577   8.182-0.180 2.175          
ATOM    902 1HG1 ILE A  62      15.168  -7.956   7.726 0.090 1.320          
ATOM    903 2HG1 ILE A  62      13.909  -7.930   8.914 0.090 1.320          
ATOM    904  CD1 ILE A  62      15.064  -9.683   8.989-0.270 2.060          
ATOM    905  HD1 ILE A  62      15.678 -10.336   8.371 0.090 1.320          
ATOM    906  HD2 ILE A  62      15.719  -9.260   9.752 0.090 1.320          
ATOM    907  HD3 ILE A  62      14.327 -10.301   9.503 0.090 1.320          
ATOM    908  C   ILE A  62      11.815  -8.155   5.413 0.510 2.000          
ATOM    909  O   ILE A  62      12.248  -7.958   4.273-0.510 1.700          
ATOM    910  N   TYR A  63      10.630  -8.724   5.631-0.470 1.850          
ATOM    911  HN  TYR A  63      10.346  -8.936   6.584 0.310 0.225          
ATOM    912  CA  TYR A  63       9.837  -9.253   4.527 0.070 2.275          
ATOM    913  HA  TYR A  63      10.471  -9.875   3.891 0.090 1.320          
ATOM    914  CB  TYR A  63       8.722 -10.187   5.170-0.180 2.175          
ATOM    915  1HB TYR A  63       9.193 -11.100   5.535 0.090 1.320          
ATOM    916  2HB TYR A  63       8.309  -9.714   6.056 0.090 1.320          
ATOM    917  CG  TYR A  63       7.619 -10.560   4.291 0.000 1.992          
ATOM    918  CD1 TYR A  63       7.812 -11.503   3.239-0.115 1.992          
ATOM    919  HD1 TYR A  63       8.753 -12.013   3.093 0.115 1.358          
ATOM    920  CE1 TYR A  63       6.715 -11.699   2.343-0.115 1.992          
ATOM    921  HE1 TYR A  63       6.819 -12.383   1.513 0.115 1.358          
ATOM    922  CZ  TYR A  63       5.533 -11.032   2.525 0.110 1.992          
ATOM    923  OH  TYR A  63       4.431 -11.261   1.638-0.540 1.770          
ATOM    924  HH  TYR A  63       3.623 -10.830   1.899 0.430 0.225          
ATOM    925  CD2 TYR A  63       6.392  -9.877   4.468-0.115 1.992          
ATOM    926  HD2 TYR A  63       6.257  -9.157   5.261 0.115 1.358          
ATOM    927  CE2 TYR A  63       5.338 -10.179   3.597-0.115 1.992          
ATOM    928  HE2 TYR A  63       4.394  -9.671   3.720 0.115 1.358          
ATOM    929  C   TYR A  63       9.283  -8.137   3.655 0.510 2.000          
ATOM    930  O   TYR A  63       9.403  -8.184   2.426-0.510 1.700          
ATOM    931  N   LEU A  64       8.641  -7.141   4.271-0.470 1.850          
ATOM    932  HN  LEU A  64       8.631  -7.092   5.291 0.310 0.225          
ATOM    933  CA  LEU A  64       7.991  -6.088   3.491 0.070 2.275          
ATOM    934  HA  LEU A  64       7.272  -6.595   2.845 0.090 1.320          
ATOM    935  CB  LEU A  64       7.129  -5.160   4.421-0.180 2.175          
ATOM    936  1HB LEU A  64       7.734  -4.850   5.268 0.090 1.320          
ATOM    937  2HB LEU A  64       6.872  -4.244   3.887 0.090 1.320          
ATOM    938  CG  LEU A  64       5.848  -5.784   4.981-0.090 2.275          
ATOM    939  HG  LEU A  64       6.128  -6.772   5.352 0.090 1.320          
ATOM    940  CD1 LEU A  64       5.412  -4.995   6.256-0.270 2.060          
ATOM    941 1HD1 LEU A  64       6.211  -4.971   6.998 0.090 1.320          
ATOM    942 2HD1 LEU A  64       5.164  -3.959   6.021 0.090 1.320          
ATOM    943 3HD1 LEU A  64       4.540  -5.445   6.733 0.090 1.320          
ATOM    944  CD2 LEU A  64       4.636  -6.017   4.061-0.270 2.060          
ATOM    945 1HD2 LEU A  64       4.361  -5.082   3.576 0.090 1.320          
ATOM    946 2HD2 LEU A  64       4.871  -6.752   3.293 0.090 1.320          
ATOM    947 3HD2 LEU A  64       3.772  -6.384   4.615 0.090 1.320          
ATOM    948  C   LEU A  64       8.951  -5.403   2.530 0.510 2.000          
ATOM    949  O   LEU A  64       8.638  -5.338   1.328-0.510 1.700          
ATOM    950  N   PRO A  65      10.118  -4.904   2.956-0.290 1.850          
ATOM    951  CD  PRO A  65      10.378  -4.375   4.307 0.000 2.175          
ATOM    952  1HD PRO A  65       9.513  -3.926   4.783 0.090 1.320          
ATOM    953  2HD PRO A  65      10.730  -5.200   4.923 0.090 1.320          
ATOM    954  CA  PRO A  65      11.037  -4.314   1.973 0.020 2.275          
ATOM    955  HA  PRO A  65      10.540  -3.501   1.462 0.090 1.320          
ATOM    956  CB  PRO A  65      12.191  -3.720   2.822-0.180 2.175          
ATOM    957  1HB PRO A  65      12.732  -2.919   2.317 0.090 1.320          
ATOM    958  2HB PRO A  65      12.894  -4.485   3.123 0.090 1.320          
ATOM    959  CG  PRO A  65      11.461  -3.271   4.129-0.180 2.175          
ATOM    960  1HG PRO A  65      10.992  -2.298   3.972 0.090 1.320          
ATOM    961  2HG PRO A  65      12.131  -3.193   4.987 0.090 1.320          
ATOM    962  C   PRO A  65      11.525  -5.315   0.943 0.510 2.000          
ATOM    963  O   PRO A  65      11.744  -4.938  -0.215-0.510 1.700          
ATOM    964  N   THR A  66      11.682  -6.587   1.322-0.470 1.850          
ATOM    965  HN  THR A  66      11.489  -6.869   2.275 0.310 0.225          
ATOM    966  CA  THR A  66      12.077  -7.603   0.351 0.070 2.275          
ATOM    967  HA  THR A  66      13.031  -7.312  -0.087 0.090 1.320          
ATOM    968  CB  THR A  66      12.245  -9.019   0.999 0.140 2.275          
ATOM    969  HB  THR A  66      11.333  -9.315   1.511 0.090 1.320          
ATOM    970  OG1 THR A  66      13.330  -9.163   1.941-0.660 1.770          
ATOM    971  HG1 THR A  66      13.102  -8.692   2.742 0.430 0.225          
ATOM    972  CG2 THR A  66      12.522 -10.132  -0.145-0.270 2.060          
ATOM    973 1HG2 THR A  66      13.372  -9.852  -0.769 0.090 1.320          
ATOM    974 2HG2 THR A  66      12.759 -11.094   0.309 0.090 1.320          
ATOM    975 3HG2 THR A  66      11.664 -10.303  -0.796 0.090 1.320          
ATOM    976  C   THR A  66      11.072  -7.678  -0.787 0.510 2.000          
ATOM    977  O   THR A  66      11.445  -7.856  -1.952-0.510 1.700          
ATOM    978  N   THR A  67       9.791  -7.503  -0.468-0.470 1.850          
ATOM    979  HN  THR A  67       9.522  -7.412   0.507 0.310 0.225          
ATOM    980  CA  THR A  67       8.769  -7.500  -1.498 0.070 2.275          
ATOM    981  HA  THR A  67       8.878  -8.428  -2.065 0.090 1.320          
ATOM    982  CB  THR A  67       7.346  -7.474  -0.925 0.140 2.275          
ATOM    983  HB  THR A  67       6.714  -7.756  -1.771 0.090 1.320          
ATOM    984  OG1 THR A  67       6.808  -6.206  -0.533-0.660 1.770          
ATOM    985  HG1 THR A  67       7.376  -5.846   0.148 0.430 0.225          
ATOM    986  CG2 THR A  67       7.014  -8.498   0.177-0.270 2.060          
ATOM    987 1HG2 THR A  67       7.345  -8.176   1.158 0.090 1.320          
ATOM    988 2HG2 THR A  67       5.939  -8.667   0.244 0.090 1.320          
ATOM    989 3HG2 THR A  67       7.473  -9.466  -0.027 0.090 1.320          
ATOM    990  C   THR A  67       8.980  -6.352  -2.466 0.510 2.000          
ATOM    991  O   THR A  67       8.811  -6.505  -3.682-0.510 1.700          
ATOM    992  N   GLU A  68       9.394  -5.202  -1.952-0.470 1.850          
ATOM    993  HN  GLU A  68       9.628  -5.151  -0.970 0.310 0.225          
ATOM    994  CA  GLU A  68       9.574  -4.048  -2.815 0.070 2.275          
ATOM    995  HA  GLU A  68       8.666  -3.947  -3.416 0.090 1.320          
ATOM    996  CB  GLU A  68       9.750  -2.700  -2.058-0.180 2.175          
ATOM    997  1HB GLU A  68      10.806  -2.619  -1.806 0.090 1.320          
ATOM    998  2HB GLU A  68       9.551  -1.869  -2.737 0.090 1.320          
ATOM    999  CG  GLU A  68       8.967  -2.551  -0.786-0.210 2.175          
ATOM   1000  1HG GLU A  68       7.916  -2.463  -1.040 0.090 1.320          
ATOM   1001  2HG GLU A  68       9.075  -3.401  -0.126 0.090 1.320          
ATOM   1002  CD  GLU A  68       9.404  -1.313  -0.076 0.750 2.000          
ATOM   1003  OE1 GLU A  68       9.250  -0.147  -0.836-0.360 1.700          
ATOM   1004  OE2 GLU A  68       9.591  -1.295   1.117-0.360 1.700          
ATOM   1005  C   GLU A  68      10.732  -4.232  -3.783 0.510 2.000          
ATOM   1006  O   GLU A  68      10.689  -3.695  -4.895-0.510 1.700          
ATOM   1007  N   MET A  69      11.769  -4.976  -3.388-0.470 1.850          
ATOM   1008  HN  MET A  69      11.758  -5.391  -2.464 0.310 0.225          
ATOM   1009  CA  MET A  69      12.812  -5.337  -4.343 0.070 2.275          
ATOM   1010  HA  MET A  69      13.307  -4.422  -4.676 0.090 1.320          
ATOM   1011  CB  MET A  69      13.833  -6.262  -3.738-0.180 2.175          
ATOM   1012  1HB MET A  69      13.398  -7.242  -3.532 0.090 1.320          
ATOM   1013  2HB MET A  69      14.611  -6.426  -4.483 0.090 1.320          
ATOM   1014  CG  MET A  69      14.409  -5.691  -2.446-0.140 2.175          
ATOM   1015  1HG MET A  69      14.991  -4.787  -2.634 0.090 1.320          
ATOM   1016  2HG MET A  69      13.637  -5.417  -1.733 0.090 1.320          
ATOM   1017  SD  MET A  69      15.394  -6.896  -1.643-0.090 2.000          
ATOM   1018  CE  MET A  69      16.668  -6.976  -3.037-0.220 2.060          
ATOM   1019  1HE MET A  69      17.607  -7.366  -2.644 0.090 1.320          
ATOM   1020  2HE MET A  69      16.343  -7.657  -3.823 0.090 1.320          
ATOM   1021  3HE MET A  69      16.866  -5.999  -3.474 0.090 1.320          
ATOM   1022  C   MET A  69      12.213  -6.021  -5.559 0.510 2.000          
ATOM   1023  O   MET A  69      12.486  -5.639  -6.703-0.510 1.700          
ATOM   1024  N   ILE A  70      11.382  -7.038  -5.326-0.470 1.850          
ATOM   1025  HN  ILE A  70      11.165  -7.300  -4.372 0.310 0.225          
ATOM   1026  CA  ILE A  70      10.852  -7.821  -6.434 0.070 2.275          
ATOM   1027  HA  ILE A  70      11.695  -8.174  -7.035 0.090 1.320          
ATOM   1028  CB  ILE A  70      10.083  -8.956  -5.920-0.090 2.275          
ATOM   1029  HB  ILE A  70       9.271  -8.640  -5.262 0.090 1.320          
ATOM   1030  CG2 ILE A  70       9.574  -9.683  -7.101-0.270 2.060          
ATOM   1031 1HG2 ILE A  70      10.339  -9.866  -7.859 0.090 1.320          
ATOM   1032 2HG2 ILE A  70       9.175 -10.660  -6.836 0.090 1.320          
ATOM   1033 3HG2 ILE A  70       8.733  -9.188  -7.591 0.090 1.320          
ATOM   1034  CG1 ILE A  70      11.101  -9.947  -5.189-0.180 2.175          
ATOM   1035 1HG1 ILE A  70      11.720 -10.504  -5.895 0.090 1.320          
ATOM   1036 2HG1 ILE A  70      11.789  -9.419  -4.526 0.090 1.320          
ATOM   1037  CD1 ILE A  70      10.255 -10.883  -4.325-0.270 2.060          
ATOM   1038  HD1 ILE A  70      10.902 -11.533  -3.735 0.090 1.320          
ATOM   1039  HD2 ILE A  70       9.637 -10.328  -3.619 0.090 1.320          
ATOM   1040  HD3 ILE A  70       9.604 -11.536  -4.905 0.090 1.320          
ATOM   1041  C   ILE A  70       9.991  -6.944  -7.327 0.510 2.000          
ATOM   1042  O   ILE A  70      10.175  -6.902  -8.548-0.510 1.700          
ATOM   1043  N   THR A  71       9.065  -6.196  -6.727-0.470 1.850          
ATOM   1044  HN  THR A  71       9.008  -6.206  -5.716 0.310 0.225          
ATOM   1045  CA  THR A  71       8.123  -5.445  -7.543 0.070 2.275          
ATOM   1046  HA  THR A  71       7.670  -6.129  -8.265 0.090 1.320          
ATOM   1047  CB  THR A  71       7.013  -4.805  -6.698 0.140 2.275          
ATOM   1048  HB  THR A  71       7.425  -3.983  -6.105 0.090 1.320          
ATOM   1049  OG1 THR A  71       6.395  -5.705  -5.783-0.660 1.770          
ATOM   1050  HG1 THR A  71       7.070  -6.079  -5.224 0.430 0.225          
ATOM   1051  CG2 THR A  71       5.860  -4.247  -7.585-0.270 2.060          
ATOM   1052 1HG2 THR A  71       5.084  -3.797  -6.966 0.090 1.320          
ATOM   1053 2HG2 THR A  71       6.198  -3.472  -8.274 0.090 1.320          
ATOM   1054 3HG2 THR A  71       5.392  -5.037  -8.171 0.090 1.320          
ATOM   1055  C   THR A  71       8.815  -4.325  -8.314 0.510 2.000          
ATOM   1056  O   THR A  71       8.597  -4.179  -9.521-0.510 1.700          
ATOM   1057  N   TYR A  72       9.704  -3.570  -7.662-0.470 1.850          
ATOM   1058  HN  TYR A  72       9.944  -3.749  -6.690 0.310 0.225          
ATOM   1059  CA  TYR A  72      10.302  -2.417  -8.329 0.070 2.275          
ATOM   1060  HA  TYR A  72       9.572  -2.018  -9.033 0.090 1.320          
ATOM   1061  CB  TYR A  72      10.677  -1.282  -7.384-0.180 2.175          
ATOM   1062  1HB TYR A  72      11.265  -1.633  -6.535 0.090 1.320          
ATOM   1063  2HB TYR A  72      11.281  -0.533  -7.895 0.090 1.320          
ATOM   1064  CG  TYR A  72       9.427  -0.650  -6.959 0.000 1.992          
ATOM   1065  CD1 TYR A  72       8.645   0.070  -7.903-0.115 1.992          
ATOM   1066  HD1 TYR A  72       9.004   0.248  -8.904 0.115 1.358          
ATOM   1067  CE1 TYR A  72       7.398   0.525  -7.535-0.115 1.992          
ATOM   1068  HE1 TYR A  72       6.837   1.094  -8.263 0.115 1.358          
ATOM   1069  CZ  TYR A  72       6.867   0.321  -6.326 0.110 1.992          
ATOM   1070  OH  TYR A  72       5.645   0.946  -6.111-0.540 1.770          
ATOM   1071  HH  TYR A  72       5.249   0.865  -5.225 0.430 0.225          
ATOM   1072  CD2 TYR A  72       8.883  -0.789  -5.686-0.115 1.992          
ATOM   1073  HD2 TYR A  72       9.464  -1.323  -4.950 0.115 1.358          
ATOM   1074  CE2 TYR A  72       7.594  -0.412  -5.329-0.115 1.992          
ATOM   1075  HE2 TYR A  72       7.201  -0.571  -4.335 0.115 1.358          
ATOM   1076  C   TYR A  72      11.447  -2.796  -9.247 0.510 2.000          
ATOM   1077  O   TYR A  72      11.748  -2.043 -10.178-0.510 1.700          
ATOM   1078  N   SER A  73      12.078  -3.947  -9.024-0.470 1.850          
ATOM   1079  HN  SER A  73      11.864  -4.512  -8.208 0.310 0.225          
ATOM   1080  CA  SER A  73      12.942  -4.499 -10.057 0.070 2.275          
ATOM   1081  HA  SER A  73      13.697  -3.757 -10.329 0.090 1.320          
ATOM   1082  CB  SER A  73      13.660  -5.818  -9.661 0.050 2.175          
ATOM   1083  1HB SER A  73      14.252  -5.656  -8.760 0.090 1.320          
ATOM   1084  2HB SER A  73      12.934  -6.598  -9.420 0.090 1.320          
ATOM   1085  OG  SER A  73      14.529  -6.282 -10.696-0.660 1.770          
ATOM   1086  HG1 SER A  73      14.884  -7.128 -10.465 0.430 0.225          
ATOM   1087  C   SER A  73      12.123  -4.839 -11.296 0.510 2.000          
ATOM   1088  O   SER A  73      12.553  -4.590 -12.429-0.510 1.700          
ATOM   1089  N   LEU A  74      10.918  -5.373 -11.092-0.470 1.850          
ATOM   1090  HN  LEU A  74      10.618  -5.604 -10.152 0.310 0.225          
ATOM   1091  CA  LEU A  74      10.044  -5.711 -12.207 0.070 2.275          
ATOM   1092  HA  LEU A  74      10.659  -6.224 -12.949 0.090 1.320          
ATOM   1093  CB  LEU A  74       8.884  -6.697 -11.847-0.180 2.175          
ATOM   1094  1HB LEU A  74       8.311  -6.264 -11.027 0.090 1.320          
ATOM   1095  2HB LEU A  74       8.192  -6.748 -12.690 0.090 1.320          
ATOM   1096  CG  LEU A  74       9.339  -8.123 -11.482-0.090 2.275          
ATOM   1097  HG  LEU A  74      10.087  -8.054 -10.693 0.090 1.320          
ATOM   1098  CD1 LEU A  74       8.190  -8.859 -10.941-0.270 2.060          
ATOM   1099 1HD1 LEU A  74       7.393  -8.968 -11.677 0.090 1.320          
ATOM   1100 2HD1 LEU A  74       8.481  -9.860 -10.619 0.090 1.320          
ATOM   1101 3HD1 LEU A  74       7.775  -8.358 -10.065 0.090 1.320          
ATOM   1102  CD2 LEU A  74       9.995  -8.901 -12.619-0.270 2.060          
ATOM   1103 1HD2 LEU A  74      10.921  -8.433 -12.956 0.090 1.320          
ATOM   1104 2HD2 LEU A  74      10.260  -9.913 -12.310 0.090 1.320          
ATOM   1105 3HD2 LEU A  74       9.344  -8.984 -13.489 0.090 1.320          
ATOM   1106  C   LEU A  74       9.565  -4.463 -12.935 0.510 2.000          
ATOM   1107  O   LEU A  74       9.440  -4.468 -14.164-0.510 1.700          
ATOM   1108  N   ALA A  75       9.256  -3.397 -12.191-0.470 1.850          
ATOM   1109  HN  ALA A  75       9.247  -3.504 -11.181 0.310 0.225          
ATOM   1110  CA  ALA A  75       8.852  -2.141 -12.819 0.070 2.275          
ATOM   1111  HA  ALA A  75       7.998  -2.309 -13.480 0.090 1.320          
ATOM   1112  CB  ALA A  75       8.458  -1.216 -11.659-0.270 2.060          
ATOM   1113  1HB ALA A  75       7.998  -0.307 -12.046 0.090 1.320          
ATOM   1114  2HB ALA A  75       7.719  -1.680 -11.005 0.090 1.320          
ATOM   1115  3HB ALA A  75       9.311  -0.933 -11.050 0.090 1.320          
ATOM   1116  C   ALA A  75       9.999  -1.526 -13.610 0.510 2.000          
ATOM   1117  O   ALA A  75       9.779  -0.903 -14.655-0.510 1.700          
ATOM   1118  N   PHE A  76      11.230  -1.683 -13.123-0.470 1.850          
ATOM   1119  HN  PHE A  76      11.366  -2.140 -12.228 0.310 0.225          
ATOM   1120  CA  PHE A  76      12.388  -1.220 -13.877 0.070 2.275          
ATOM   1121  HA  PHE A  76      12.252  -0.161 -14.106 0.090 1.320          
ATOM   1122  CB  PHE A  76      13.659  -1.373 -13.127-0.180 2.175          
ATOM   1123  1HB PHE A  76      13.598  -0.758 -12.229 0.090 1.320          
ATOM   1124  2HB PHE A  76      13.719  -2.393 -12.752 0.090 1.320          
ATOM   1125  CG  PHE A  76      15.071  -1.079 -13.744 0.000 1.992          
ATOM   1126  CD1 PHE A  76      15.263   0.122 -14.433-0.115 1.992          
ATOM   1127  HD1 PHE A  76      14.459   0.832 -14.525 0.115 1.358          
ATOM   1128  CE1 PHE A  76      16.466   0.321 -15.179-0.115 1.992          
ATOM   1129  HE1 PHE A  76      16.579   1.213 -15.778 0.115 1.358          
ATOM   1130  CZ  PHE A  76      17.506  -0.584 -15.100-0.115 1.992          
ATOM   1131  HZ  PHE A  76      18.421  -0.417 -15.650 0.115 1.358          
ATOM   1132  CD2 PHE A  76      16.189  -1.933 -13.620-0.115 1.992          
ATOM   1133  HD2 PHE A  76      16.095  -2.848 -13.053 0.115 1.358          
ATOM   1134  CE2 PHE A  76      17.336  -1.728 -14.370-0.115 1.992          
ATOM   1135  HE2 PHE A  76      18.135  -2.453 -14.325 0.115 1.358          
ATOM   1136  C   PHE A  76      12.509  -1.958 -15.203 0.510 2.000          
ATOM   1137  O   PHE A  76      12.841  -1.358 -16.233-0.510 1.700          
ATOM   1138  N   THR A  77      12.228  -3.261 -15.196-0.470 1.850          
ATOM   1139  HN  THR A  77      12.009  -3.698 -14.312 0.310 0.225          
ATOM   1140  CA  THR A  77      12.264  -4.080 -16.399 0.070 2.275          
ATOM   1141  HA  THR A  77      13.137  -3.740 -16.963 0.090 1.320          
ATOM   1142  CB  THR A  77      12.474  -5.486 -16.094 0.140 2.275          
ATOM   1143  HB  THR A  77      11.551  -5.958 -15.748 0.090 1.320          
ATOM   1144  OG1 THR A  77      13.453  -5.609 -15.072-0.660 1.770          
ATOM   1145  HG1 THR A  77      13.131  -5.272 -14.241 0.430 0.225          
ATOM   1146  CG2 THR A  77      13.020  -6.215 -17.311-0.270 2.060          
ATOM   1147 1HG2 THR A  77      13.915  -5.740 -17.715 0.090 1.320          
ATOM   1148 2HG2 THR A  77      13.299  -7.233 -17.036 0.090 1.320          
ATOM   1149 3HG2 THR A  77      12.294  -6.318 -18.115 0.090 1.320          
ATOM   1150  C   THR A  77      11.077  -3.826 -17.315 0.510 2.000          
ATOM   1151  O   THR A  77      11.115  -4.232 -18.481-0.510 1.700          
ATOM   1152  N   GLY A  78      10.040  -3.153 -16.824-0.470 1.850          
ATOM   1153  HN  GLY A  78      10.083  -2.801 -15.876 0.310 0.225          
ATOM   1154  CA  GLY A  78       8.839  -2.966 -17.608-0.020 2.175          
ATOM   1155  1HA GLY A  78       9.082  -2.658 -18.626 0.090 1.320          
ATOM   1156  2HA GLY A  78       8.265  -2.151 -17.166 0.090 1.320          
ATOM   1157  C   GLY A  78       7.951  -4.188 -17.659 0.510 2.000          
ATOM   1158  O   GLY A  78       7.202  -4.362 -18.626-0.510 1.700          
ATOM   1159  N   ASN A  79       8.004  -5.040 -16.638-0.470 1.850          
ATOM   1160  HN  ASN A  79       8.561  -4.785 -15.824 0.310 0.225          
ATOM   1161  CA  ASN A  79       7.202  -6.247 -16.576 0.070 2.275          
ATOM   1162  HA  ASN A  79       6.736  -6.415 -17.549 0.090 1.320          
ATOM   1163  CB  ASN A  79       7.787  -7.603 -16.182-0.180 2.175          
ATOM   1164  1HB ASN A  79       7.915  -7.689 -15.100 0.090 1.320          
ATOM   1165  2HB ASN A  79       7.180  -8.445 -16.516 0.090 1.320          
ATOM   1166  CG  ASN A  79       9.230  -7.802 -16.785 0.550 2.000          
ATOM   1167  OD1 ASN A  79      10.180  -8.210 -16.145-0.550 1.700          
ATOM   1168  ND2 ASN A  79       9.310  -7.464 -18.064-0.620 1.850          
ATOM   1169 1HD2 ASN A  79      10.216  -7.522 -18.506 0.320 0.225          
ATOM   1170 2HD2 ASN A  79       8.540  -7.031 -18.549 0.300 0.225          
ATOM   1171  C   ASN A  79       6.036  -6.035 -15.612 0.510 2.000          
ATOM   1172  O   ASN A  79       5.799  -4.930 -15.114-0.510 1.700          
ATOM   1173  N   GLY A  80       5.300  -7.109 -15.338-0.470 1.850          
ATOM   1174  HN  GLY A  80       5.538  -7.993 -15.758 0.310 0.225          
ATOM   1175  CA  GLY A  80       4.197  -7.044 -14.402-0.020 2.175          
ATOM   1176  1HA GLY A  80       4.549  -6.473 -13.552 0.090 1.320          
ATOM   1177  2HA GLY A  80       3.937  -8.041 -14.048 0.090 1.320          
ATOM   1178  C   GLY A  80       2.958  -6.340 -14.899 0.510 2.000          
ATOM   1179  O   GLY A  80       2.155  -5.875 -14.086-0.510 1.700          
ATOM   1180  N   TYR A  81       2.766  -6.268 -16.212-0.470 1.850          
ATOM   1181  HN  TYR A  81       3.436  -6.679 -16.844 0.310 0.225          
ATOM   1182  CA  TYR A  81       1.557  -5.717 -16.805 0.070 2.275          
ATOM   1183  HA  TYR A  81       0.860  -5.361 -16.049 0.090 1.320          
ATOM   1184  CB  TYR A  81       1.760  -4.604 -17.851-0.180 2.175          
ATOM   1185  1HB TYR A  81       2.481  -4.871 -18.627 0.090 1.320          
ATOM   1186  2HB TYR A  81       0.829  -4.318 -18.341 0.090 1.320          
ATOM   1187  CG  TYR A  81       2.269  -3.423 -17.021 0.000 1.992          
ATOM   1188  CD1 TYR A  81       1.445  -2.480 -16.445-0.115 1.992          
ATOM   1189  HD1 TYR A  81       0.375  -2.562 -16.563 0.115 1.358          
ATOM   1190  CE1 TYR A  81       1.968  -1.356 -15.776-0.115 1.992          
ATOM   1191  HE1 TYR A  81       1.286  -0.612 -15.389 0.115 1.358          
ATOM   1192  CZ  TYR A  81       3.310  -1.170 -15.616 0.110 1.992          
ATOM   1193  OH  TYR A  81       3.891  -0.083 -14.940-0.540 1.770          
ATOM   1194  HH  TYR A  81       3.215   0.498 -14.570 0.430 0.225          
ATOM   1195  CD2 TYR A  81       3.676  -3.312 -16.801-0.115 1.992          
ATOM   1196  HD2 TYR A  81       4.362  -4.045 -17.198 0.115 1.358          
ATOM   1197  CE2 TYR A  81       4.196  -2.172 -16.086-0.115 1.992          
ATOM   1198  HE2 TYR A  81       5.261  -2.078 -15.931 0.115 1.358          
ATOM   1199  C   TYR A  81       0.908  -6.813 -17.633 0.510 2.000          
ATOM   1200  O   TYR A  81       1.550  -7.386 -18.519-0.510 1.700          
ATOM   1201  N   ILE A  82      -0.347  -7.120 -17.326-0.470 1.850          
ATOM   1202  HN  ILE A  82      -0.844  -6.553 -16.642 0.310 0.225          
ATOM   1203  CA  ILE A  82      -1.105  -8.143 -18.033 0.070 2.275          
ATOM   1204  HA  ILE A  82      -0.460  -8.739 -18.682 0.090 1.320          
ATOM   1205  CB  ILE A  82      -1.810  -9.111 -17.012-0.090 2.275          
ATOM   1206  HB  ILE A  82      -2.351  -8.478 -16.309 0.090 1.320          
ATOM   1207  CG2 ILE A  82      -2.869  -9.916 -17.742-0.270 2.060          
ATOM   1208 1HG2 ILE A  82      -3.744  -9.331 -18.033 0.090 1.320          
ATOM   1209 2HG2 ILE A  82      -2.476 -10.411 -18.632 0.090 1.320          
ATOM   1210 3HG2 ILE A  82      -3.257 -10.704 -17.095 0.090 1.320          
ATOM   1211  CG1 ILE A  82      -0.874  -9.921 -16.203-0.180 2.175          
ATOM   1212 1HG1 ILE A  82      -0.215  -9.249 -15.657 0.090 1.320          
ATOM   1213 2HG1 ILE A  82      -1.440 -10.453 -15.435 0.090 1.320          
ATOM   1214  CD1 ILE A  82       0.031 -10.950 -16.944-0.270 2.060          
ATOM   1215  HD1 ILE A  82       0.635 -11.516 -16.235 0.090 1.320          
ATOM   1216  HD2 ILE A  82      -0.564 -11.669 -17.508 0.090 1.320          
ATOM   1217  HD3 ILE A  82       0.716 -10.462 -17.638 0.090 1.320          
ATOM   1218  C   ILE A  82      -2.140  -7.442 -18.897 0.510 2.000          
ATOM   1219  O   ILE A  82      -2.902  -6.598 -18.408-0.510 1.700          
ATOM   1220  N   ARG A  83      -2.160  -7.778 -20.180-0.470 1.850          
ATOM   1221  HN  ARG A  83      -1.592  -8.549 -20.495 0.310 0.225          
ATOM   1222  CA  ARG A  83      -3.139  -7.224 -21.101 0.070 2.275          
ATOM   1223  HA  ARG A  83      -3.405  -6.233 -20.754 0.090 1.320          
ATOM   1224  CB  ARG A  83      -2.514  -7.039 -22.463-0.180 2.175          
ATOM   1225  1HB ARG A  83      -1.595  -6.464 -22.353 0.090 1.320          
ATOM   1226  2HB ARG A  83      -2.211  -8.016 -22.844 0.090 1.320          
ATOM   1227  CG  ARG A  83      -3.412  -6.344 -23.511-0.180 2.175          
ATOM   1228  1HG ARG A  83      -4.353  -6.882 -23.632 0.090 1.320          
ATOM   1229  2HG ARG A  83      -3.677  -5.345 -23.154 0.090 1.320          
ATOM   1230  CD  ARG A  83      -2.672  -6.248 -24.847 0.200 2.175          
ATOM   1231  1HD ARG A  83      -1.835  -5.551 -24.760 0.090 1.320          
ATOM   1232  2HD ARG A  83      -2.238  -7.204 -25.146 0.090 1.320          
ATOM   1233  NE  ARG A  83      -3.620  -5.749 -25.916-0.700 1.850          
ATOM   1234  HE  ARG A  83      -3.551  -4.746 -26.057 0.440 0.225          
ATOM   1235  CZ  ARG A  83      -4.397  -6.493 -26.705 0.640 2.000          
ATOM   1236  NH1 ARG A  83      -4.512  -7.761 -26.427-0.800 1.850          
ATOM   1237 1HH1 ARG A  83      -5.063  -8.402 -26.981 0.460 0.225          
ATOM   1238 2HH1 ARG A  83      -4.125  -8.130 -25.569 0.460 0.225          
ATOM   1239  NH2 ARG A  83      -5.023  -5.952 -27.739-0.800 1.850          
ATOM   1240 1HH2 ARG A  83      -5.614  -6.492 -28.357 0.460 0.225          
ATOM   1241 2HH2 ARG A  83      -4.949  -4.964 -27.953 0.460 0.225          
ATOM   1242  C   ARG A  83      -4.354  -8.144 -21.149 0.510 2.000          
ATOM   1243  O   ARG A  83      -4.223  -9.346 -21.400-0.510 1.700          
ATOM   1244  N   VAL A  84      -5.533  -7.575 -20.897-0.470 1.850          
ATOM   1245  HN  VAL A  84      -5.570  -6.563 -20.761 0.310 0.225          
ATOM   1246  CA  VAL A  84      -6.773  -8.345 -20.919 0.070 2.275          
ATOM   1247  HA  VAL A  84      -6.578  -9.351 -20.538 0.090 1.320          
ATOM   1248  CB  VAL A  84      -7.718  -7.654 -19.979-0.090 2.275          
ATOM   1249  HB  VAL A  84      -8.083  -6.779 -20.521 0.090 1.320          
ATOM   1250  CG1 VAL A  84      -8.988  -8.431 -19.598-0.270 2.060          
ATOM   1251 1HG1 VAL A  84      -9.667  -7.799 -19.024 0.090 1.320          
ATOM   1252 2HG1 VAL A  84      -9.566  -8.751 -20.463 0.090 1.320          
ATOM   1253 3HG1 VAL A  84      -8.763  -9.310 -18.993 0.090 1.320          
ATOM   1254  CG2 VAL A  84      -7.025  -7.039 -18.725-0.270 2.060          
ATOM   1255 1HG2 VAL A  84      -6.281  -6.273 -18.922 0.090 1.320          
ATOM   1256 2HG2 VAL A  84      -7.767  -6.552 -18.093 0.090 1.320          
ATOM   1257 3HG2 VAL A  84      -6.545  -7.811 -18.123 0.090 1.320          
ATOM   1258  C   VAL A  84      -7.281  -8.450 -22.357 0.510 2.000          
ATOM   1259  O   VAL A  84      -6.855  -7.718 -23.252-0.510 1.700          
ATOM   1260  N   ALA A  85      -8.171  -9.417 -22.597-0.470 1.850          
ATOM   1261  HN  ALA A  85      -8.486 -10.013 -21.846 0.310 0.225          
ATOM   1262  CA  ALA A  85      -8.651  -9.647 -23.954 0.070 2.275          
ATOM   1263  HA  ALA A  85      -7.842  -9.969 -24.612 0.090 1.320          
ATOM   1264  CB  ALA A  85      -9.792 -10.686 -23.920-0.270 2.060          
ATOM   1265  1HB ALA A  85      -9.442 -11.653 -23.558 0.090 1.320          
ATOM   1266  2HB ALA A  85     -10.633 -10.382 -23.292 0.090 1.320          
ATOM   1267  3HB ALA A  85     -10.200 -10.862 -24.920 0.090 1.320          
ATOM   1268  C   ALA A  85      -9.349  -8.424 -24.522 0.510 2.000          
ATOM   1269  O   ALA A  85      -9.297  -8.196 -25.734-0.510 1.700          
ATOM   1270  N   ASN A  86      -9.964  -7.599 -23.675-0.470 1.850          
ATOM   1271  HN  ASN A  86      -9.979  -7.788 -22.683 0.310 0.225          
ATOM   1272  CA  ASN A  86     -10.614  -6.393 -24.178 0.070 2.275          
ATOM   1273  HA  ASN A  86     -11.104  -6.616 -25.128 0.090 1.320          
ATOM   1274  CB  ASN A  86     -11.731  -5.836 -23.283-0.180 2.175          
ATOM   1275  1HB ASN A  86     -12.160  -4.923 -23.699 0.090 1.320          
ATOM   1276  2HB ASN A  86     -12.558  -6.549 -23.307 0.090 1.320          
ATOM   1277  CG  ASN A  86     -11.392  -5.584 -21.773 0.550 2.000          
ATOM   1278  OD1 ASN A  86     -10.263  -5.805 -21.318-0.550 1.700          
ATOM   1279  ND2 ASN A  86     -12.327  -5.286 -20.938-0.620 1.850          
ATOM   1280 1HD2 ASN A  86     -12.112  -5.293 -19.949 0.320 0.225          
ATOM   1281 2HD2 ASN A  86     -13.280  -5.166 -21.253 0.300 0.225          
ATOM   1282  C   ASN A  86      -9.619  -5.272 -24.434 0.510 2.000          
ATOM   1283  O   ASN A  86     -10.032  -4.138 -24.690-0.510 1.700          
ATOM   1284  N   GLY A  87      -8.327  -5.584 -24.410-0.470 1.850          
ATOM   1285  HN  GLY A  87      -8.051  -6.524 -24.140 0.310 0.225          
ATOM   1286  CA  GLY A  87      -7.290  -4.600 -24.604-0.020 2.175          
ATOM   1287  1HA GLY A  87      -7.531  -3.976 -25.460 0.090 1.320          
ATOM   1288  2HA GLY A  87      -6.368  -5.124 -24.851 0.090 1.320          
ATOM   1289  C   GLY A  87      -7.009  -3.722 -23.419 0.510 2.000          
ATOM   1290  O   GLY A  87      -6.371  -2.681 -23.578-0.510 1.700          
ATOM   1291  N   LYS A  88      -7.403  -4.128 -22.222-0.470 1.850          
ATOM   1292  HN  LYS A  88      -7.927  -4.986 -22.119 0.310 0.225          
ATOM   1293  CA  LYS A  88      -7.070  -3.347 -21.046 0.070 2.275          
ATOM   1294  HA  LYS A  88      -6.933  -2.308 -21.347 0.090 1.320          
ATOM   1295  CB  LYS A  88      -8.224  -3.322 -20.037-0.180 2.175          
ATOM   1296  1HB LYS A  88      -9.165  -3.309 -20.591 0.090 1.320          
ATOM   1297  2HB LYS A  88      -8.247  -4.233 -19.436 0.090 1.320          
ATOM   1298  CG  LYS A  88      -8.171  -2.035 -19.122-0.180 2.175          
ATOM   1299  1HG LYS A  88      -7.398  -2.157 -18.360 0.090 1.320          
ATOM   1300  2HG LYS A  88      -7.859  -1.190 -19.739 0.090 1.320          
ATOM   1301  CD  LYS A  88      -9.509  -1.656 -18.442-0.180 2.175          
ATOM   1302  1HD LYS A  88     -10.305  -1.726 -19.187 0.090 1.320          
ATOM   1303  2HD LYS A  88      -9.757  -2.375 -17.660 0.090 1.320          
ATOM   1304  CE  LYS A  88      -9.435  -0.305 -17.943 0.210 2.175          
ATOM   1305  1HE LYS A  88      -8.694  -0.259 -17.142 0.050 1.320          
ATOM   1306  2HE LYS A  88      -9.100   0.394 -18.707 0.050 1.320          
ATOM   1307  NZ  LYS A  88     -10.674   0.184 -17.422-0.300 1.850          
ATOM   1308  1HZ LYS A  88     -11.108  -0.509 -16.829 0.330 0.225          
ATOM   1309  2HZ LYS A  88     -10.480   1.001 -16.844 0.330 0.225          
ATOM   1310  3HZ LYS A  88     -11.307   0.428 -18.170 0.330 0.225          
ATOM   1311  C   LYS A  88      -5.725  -3.807 -20.506 0.510 2.000          
ATOM   1312  O   LYS A  88      -5.306  -4.947 -20.718-0.510 1.700          
ATOM   1313  N   TYR A  89      -5.045  -2.908 -19.802-0.470 1.850          
ATOM   1314  HN  TYR A  89      -5.466  -2.017 -19.588 0.310 0.225          
ATOM   1315  CA  TYR A  89      -3.784  -3.228 -19.153 0.070 2.275          
ATOM   1316  HA  TYR A  89      -3.446  -4.224 -19.445 0.090 1.320          
ATOM   1317  CB  TYR A  89      -2.668  -2.302 -19.495-0.180 2.175          
ATOM   1318  1HB TYR A  89      -3.023  -1.273 -19.559 0.090 1.320          
ATOM   1319  2HB TYR A  89      -1.895  -2.311 -18.723 0.090 1.320          
ATOM   1320  CG  TYR A  89      -2.014  -2.754 -20.815 0.000 1.992          
ATOM   1321  CD1 TYR A  89      -0.964  -3.708 -20.883-0.115 1.992          
ATOM   1322  HD1 TYR A  89      -0.689  -4.241 -19.987 0.115 1.358          
ATOM   1323  CE1 TYR A  89      -0.330  -4.068 -22.093-0.115 1.992          
ATOM   1324  HE1 TYR A  89       0.451  -4.815 -22.121 0.115 1.358          
ATOM   1325  CZ  TYR A  89      -0.659  -3.278 -23.259 0.110 1.992          
ATOM   1326  OH  TYR A  89       0.064  -3.417 -24.474-0.540 1.770          
ATOM   1327  HH  TYR A  89       0.127  -2.609 -24.968 0.430 0.225          
ATOM   1328  CD2 TYR A  89      -2.237  -2.004 -21.978-0.115 1.992          
ATOM   1329  HD2 TYR A  89      -2.947  -1.191 -21.927 0.115 1.358          
ATOM   1330  CE2 TYR A  89      -1.676  -2.261 -23.195-0.115 1.992          
ATOM   1331  HE2 TYR A  89      -1.908  -1.648 -24.051 0.115 1.358          
ATOM   1332  C   TYR A  89      -4.033  -3.318 -17.659 0.510 2.000          
ATOM   1333  O   TYR A  89      -4.609  -2.399 -17.067-0.510 1.700          
ATOM   1334  N   LEU A  90      -3.631  -4.432 -17.061-0.470 1.850          
ATOM   1335  HN  LEU A  90      -3.253  -5.210 -17.609 0.310 0.225          
ATOM   1336  CA  LEU A  90      -3.743  -4.593 -15.619 0.070 2.275          
ATOM   1337  HA  LEU A  90      -4.424  -3.870 -15.170 0.090 1.320          
ATOM   1338  CB  LEU A  90      -4.364  -5.976 -15.286-0.180 2.175          
ATOM   1339  1HB LEU A  90      -5.417  -5.954 -15.559 0.090 1.320          
ATOM   1340  2HB LEU A  90      -3.933  -6.680 -15.999 0.090 1.320          
ATOM   1341  CG  LEU A  90      -4.188  -6.606 -13.963-0.090 2.275          
ATOM   1342  HG  LEU A  90      -3.193  -6.450 -13.551 0.090 1.320          
ATOM   1343  CD1 LEU A  90      -5.198  -5.962 -13.012-0.270 2.060          
ATOM   1344 1HD1 LEU A  90      -5.099  -4.876 -12.985 0.090 1.320          
ATOM   1345 2HD1 LEU A  90      -6.227  -6.192 -13.278 0.090 1.320          
ATOM   1346 3HD1 LEU A  90      -5.045  -6.308 -11.989 0.090 1.320          
ATOM   1347  CD2 LEU A  90      -4.372  -8.125 -13.918-0.270 2.060          
ATOM   1348 1HD2 LEU A  90      -5.352  -8.422 -14.295 0.090 1.320          
ATOM   1349 2HD2 LEU A  90      -3.624  -8.646 -14.512 0.090 1.320          
ATOM   1350 3HD2 LEU A  90      -4.286  -8.508 -12.900 0.090 1.320          
ATOM   1351  C   LEU A  90      -2.360  -4.554 -14.992 0.510 2.000          
ATOM   1352  O   LEU A  90      -1.487  -5.350 -15.372-0.510 1.700          
ATOM   1353  N   PRO A  91      -2.132  -3.689 -14.013-0.290 1.850          
ATOM   1354  CD  PRO A  91      -2.792  -2.375 -14.031 0.000 2.175          
ATOM   1355  1HD PRO A  91      -3.160  -2.052 -15.006 0.090 1.320          
ATOM   1356  2HD PRO A  91      -3.628  -2.376 -13.329 0.090 1.320          
ATOM   1357  CA  PRO A  91      -0.813  -3.648 -13.376 0.020 2.275          
ATOM   1358  HA  PRO A  91      -0.002  -3.671 -14.109 0.090 1.320          
ATOM   1359  CB  PRO A  91      -0.813  -2.265 -12.602-0.180 2.175          
ATOM   1360  1HB PRO A  91       0.193  -1.868 -12.456 0.090 1.320          
ATOM   1361  2HB PRO A  91      -1.312  -2.303 -11.633 0.090 1.320          
ATOM   1362  CG  PRO A  91      -1.664  -1.400 -13.572-0.180 2.175          
ATOM   1363  1HG PRO A  91      -1.057  -1.094 -14.427 0.090 1.320          
ATOM   1364  2HG PRO A  91      -2.060  -0.495 -13.109 0.090 1.320          
ATOM   1365  C   PRO A  91      -0.701  -4.793 -12.393 0.510 2.000          
ATOM   1366  O   PRO A  91      -0.916  -4.633 -11.183-0.510 1.700          
ATOM   1367  N   TRP A  92      -0.347  -5.960 -12.921-0.470 1.850          
ATOM   1368  HN  TRP A  92      -0.167  -6.007 -13.916 0.310 0.225          
ATOM   1369  CA  TRP A  92      -0.450  -7.168 -12.126 0.070 2.275          
ATOM   1370  HA  TRP A  92      -1.429  -7.190 -11.641 0.090 1.320          
ATOM   1371  CB  TRP A  92      -0.328  -8.400 -13.011-0.180 2.175          
ATOM   1372  1HB TRP A  92      -1.202  -8.407 -13.662 0.090 1.320          
ATOM   1373  2HB TRP A  92       0.527  -8.260 -13.673 0.090 1.320          
ATOM   1374  CG  TRP A  92      -0.219  -9.841 -12.471-0.030 1.992          
ATOM   1375  CD1 TRP A  92       0.586 -10.800 -13.010 0.035 1.992          
ATOM   1376  HD1 TRP A  92       1.316 -10.614 -13.785 0.115 1.358          
ATOM   1377  NE1 TRP A  92       0.259 -12.026 -12.510-0.610 1.850          
ATOM   1378  HE1 TRP A  92       0.715 -12.884 -12.788 0.380 0.225          
ATOM   1379  CE2 TRP A  92      -0.765 -11.925 -11.635 0.130 1.800          
ATOM   1380  CD2 TRP A  92      -1.128 -10.563 -11.594-0.020 1.800          
ATOM   1381  CE3 TRP A  92      -2.198 -10.071 -10.817-0.115 1.992          
ATOM   1382  HE3 TRP A  92      -2.480  -9.030 -10.794 0.115 1.358          
ATOM   1383  CZ3 TRP A  92      -2.884 -11.076 -10.040-0.115 1.992          
ATOM   1384  HZ3 TRP A  92      -3.706 -10.777  -9.406 0.115 1.358          
ATOM   1385  CZ2 TRP A  92      -1.460 -12.900 -10.899-0.115 1.992          
ATOM   1386  HZ2 TRP A  92      -1.194 -13.946 -10.936 0.115 1.358          
ATOM   1387  CH2 TRP A  92      -2.477 -12.421 -10.042-0.115 1.992          
ATOM   1388  HH2 TRP A  92      -3.010 -13.128  -9.423 0.115 1.358          
ATOM   1389  C   TRP A  92       0.599  -7.180 -11.028 0.510 2.000          
ATOM   1390  O   TRP A  92       0.282  -7.437  -9.863-0.510 1.700          
ATOM   1391  N   ALA A  93       1.852  -6.876 -11.374-0.470 1.850          
ATOM   1392  HN  ALA A  93       2.029  -6.569 -12.327 0.310 0.225          
ATOM   1393  CA  ALA A  93       2.906  -6.894 -10.369 0.070 2.275          
ATOM   1394  HA  ALA A  93       3.002  -7.902  -9.957 0.090 1.320          
ATOM   1395  CB  ALA A  93       4.251  -6.455 -11.005-0.270 2.060          
ATOM   1396  1HB ALA A  93       4.667  -7.263 -11.603 0.090 1.320          
ATOM   1397  2HB ALA A  93       4.160  -5.542 -11.595 0.090 1.320          
ATOM   1398  3HB ALA A  93       4.997  -6.258 -10.232 0.090 1.320          
ATOM   1399  C   ALA A  93       2.581  -5.946  -9.225 0.510 2.000          
ATOM   1400  O   ALA A  93       2.687  -6.316  -8.051-0.510 1.700          
ATOM   1401  N   ARG A  94       2.157  -4.723  -9.544-0.470 1.850          
ATOM   1402  HN  ARG A  94       2.017  -4.484 -10.513 0.310 0.225          
ATOM   1403  CA  ARG A  94       1.829  -3.786  -8.476 0.070 2.275          
ATOM   1404  HA  ARG A  94       2.669  -3.722  -7.779 0.090 1.320          
ATOM   1405  CB  ARG A  94       1.547  -2.388  -9.043-0.180 2.175          
ATOM   1406  1HB ARG A  94       2.488  -2.013  -9.448 0.090 1.320          
ATOM   1407  2HB ARG A  94       0.879  -2.467  -9.903 0.090 1.320          
ATOM   1408  CG  ARG A  94       0.993  -1.364  -8.131-0.180 2.175          
ATOM   1409  1HG ARG A  94      -0.079  -1.523  -8.000 0.090 1.320          
ATOM   1410  2HG ARG A  94       1.410  -1.549  -7.143 0.090 1.320          
ATOM   1411  CD  ARG A  94       1.278   0.117  -8.470 0.200 2.175          
ATOM   1412  1HD ARG A  94       0.919   0.755  -7.663 0.090 1.320          
ATOM   1413  2HD ARG A  94       2.341   0.319  -8.596 0.090 1.320          
ATOM   1414  NE  ARG A  94       0.452   0.334  -9.672-0.700 1.850          
ATOM   1415  HE  ARG A  94      -0.546   0.307  -9.509 0.440 0.225          
ATOM   1416  CZ  ARG A  94       0.910   0.788 -10.864 0.640 2.000          
ATOM   1417  NH1 ARG A  94       2.202   0.982 -11.066-0.800 1.850          
ATOM   1418 1HH1 ARG A  94       2.453   1.231 -12.037 0.460 0.225          
ATOM   1419 2HH1 ARG A  94       2.932   0.796 -10.400 0.460 0.225          
ATOM   1420  NH2 ARG A  94       0.059   1.093 -11.823-0.800 1.850          
ATOM   1421 1HH2 ARG A  94       0.451   1.496 -12.698 0.460 0.225          
ATOM   1422 2HH2 ARG A  94      -0.943   1.175 -11.709 0.460 0.225          
ATOM   1423  C   ARG A  94       0.608  -4.243  -7.688 0.510 2.000          
ATOM   1424  O   ARG A  94       0.650  -4.312  -6.452-0.510 1.700          
ATOM   1425  N   MET A  95      -0.482  -4.571  -8.374-0.470 1.850          
ATOM   1426  HN  MET A  95      -0.493  -4.569  -9.391 0.310 0.225          
ATOM   1427  CA  MET A  95      -1.679  -4.981  -7.650 0.070 2.275          
ATOM   1428  HA  MET A  95      -1.853  -4.274  -6.841 0.090 1.320          
ATOM   1429  CB  MET A  95      -2.914  -5.056  -8.513-0.180 2.175          
ATOM   1430  1HB MET A  95      -2.790  -5.699  -9.386 0.090 1.320          
ATOM   1431  2HB MET A  95      -3.729  -5.463  -7.915 0.090 1.320          
ATOM   1432  CG  MET A  95      -3.239  -3.634  -8.887-0.140 2.175          
ATOM   1433  1HG MET A  95      -2.919  -2.918  -8.136 0.090 1.320          
ATOM   1434  2HG MET A  95      -2.667  -3.389  -9.781 0.090 1.320          
ATOM   1435  SD  MET A  95      -5.012  -3.356  -9.209-0.090 2.000          
ATOM   1436  CE  MET A  95      -4.610  -1.722  -9.936-0.220 2.060          
ATOM   1437  1HE MET A  95      -3.922  -1.822 -10.775 0.090 1.320          
ATOM   1438  2HE MET A  95      -5.519  -1.284 -10.336 0.090 1.320          
ATOM   1439  3HE MET A  95      -4.174  -1.044  -9.208 0.090 1.320          
ATOM   1440  C   MET A  95      -1.483  -6.322  -6.945 0.510 2.000          
ATOM   1441  O   MET A  95      -1.993  -6.521  -5.836-0.510 1.700          
ATOM   1442  N   ALA A  96      -0.723  -7.244  -7.546-0.470 1.850          
ATOM   1443  HN  ALA A  96      -0.325  -7.104  -8.479 0.310 0.225          
ATOM   1444  CA  ALA A  96      -0.397  -8.477  -6.830 0.070 2.275          
ATOM   1445  HA  ALA A  96      -1.301  -8.984  -6.493 0.090 1.320          
ATOM   1446  CB  ALA A  96       0.431  -9.383  -7.771-0.270 2.060          
ATOM   1447  1HB ALA A  96       0.696 -10.317  -7.272 0.090 1.320          
ATOM   1448  2HB ALA A  96      -0.137  -9.659  -8.660 0.090 1.320          
ATOM   1449  3HB ALA A  96       1.365  -8.918  -8.090 0.090 1.320          
ATOM   1450  C   ALA A  96       0.535  -8.218  -5.652 0.510 2.000          
ATOM   1451  O   ALA A  96       0.500  -8.962  -4.667-0.510 1.700          
ATOM   1452  N   SER A  97       1.391  -7.197  -5.741-0.470 1.850          
ATOM   1453  HN  SER A  97       1.494  -6.685  -6.612 0.310 0.225          
ATOM   1454  CA  SER A  97       2.233  -6.841  -4.602 0.070 2.275          
ATOM   1455  HA  SER A  97       2.806  -7.732  -4.333 0.090 1.320          
ATOM   1456  CB  SER A  97       3.197  -5.696  -4.880 0.050 2.175          
ATOM   1457  1HB SER A  97       3.627  -5.796  -5.874 0.090 1.320          
ATOM   1458  2HB SER A  97       2.721  -4.714  -4.841 0.090 1.320          
ATOM   1459  OG  SER A  97       4.273  -5.765  -3.976-0.660 1.770          
ATOM   1460  HG1 SER A  97       5.068  -5.718  -4.508 0.430 0.225          
ATOM   1461  C   SER A  97       1.387  -6.435  -3.407 0.510 2.000          
ATOM   1462  O   SER A  97       1.759  -6.687  -2.254-0.510 1.700          
ATOM   1463  N   TRP A  98       0.262  -5.768  -3.662-0.470 1.850          
ATOM   1464  HN  TRP A  98       0.025  -5.532  -4.620 0.310 0.225          
ATOM   1465  CA  TRP A  98      -0.612  -5.377  -2.567 0.070 2.275          
ATOM   1466  HA  TRP A  98      -0.046  -4.776  -1.852 0.090 1.320          
ATOM   1467  CB  TRP A  98      -1.690  -4.483  -3.218-0.180 2.175          
ATOM   1468  1HB TRP A  98      -2.325  -5.103  -3.847 0.090 1.320          
ATOM   1469  2HB TRP A  98      -2.364  -4.112  -2.447 0.090 1.320          
ATOM   1470  CG  TRP A  98      -1.263  -3.249  -4.061-0.030 1.992          
ATOM   1471  CD1 TRP A  98      -0.120  -2.528  -4.159 0.035 1.992          
ATOM   1472  HD1 TRP A  98       0.775  -2.802  -3.618 0.115 1.358          
ATOM   1473  NE1 TRP A  98      -0.218  -1.428  -4.929-0.610 1.850          
ATOM   1474  HE1 TRP A  98       0.544  -0.762  -5.094 0.380 0.225          
ATOM   1475  CE2 TRP A  98      -1.511  -1.431  -5.403 0.130 1.800          
ATOM   1476  CD2 TRP A  98      -2.201  -2.579  -4.865-0.020 1.800          
ATOM   1477  CE3 TRP A  98      -3.513  -2.851  -5.170-0.115 1.992          
ATOM   1478  HE3 TRP A  98      -4.025  -3.715  -4.774 0.115 1.358          
ATOM   1479  CZ3 TRP A  98      -4.137  -1.959  -6.046-0.115 1.992          
ATOM   1480  HZ3 TRP A  98      -5.154  -2.154  -6.339 0.115 1.358          
ATOM   1481  CZ2 TRP A  98      -2.141  -0.611  -6.244-0.115 1.992          
ATOM   1482  HZ2 TRP A  98      -1.626   0.247  -6.649 0.115 1.358          
ATOM   1483  CH2 TRP A  98      -3.508  -0.815  -6.536-0.115 1.992          
ATOM   1484  HH2 TRP A  98      -4.032  -0.123  -7.177 0.115 1.358          
ATOM   1485  C   TRP A  98      -1.158  -6.598  -1.853 0.510 2.000          
ATOM   1486  O   TRP A  98      -1.198  -6.635  -0.619-0.510 1.700          
ATOM   1487  N   LEU A  99      -1.539  -7.626  -2.616-0.470 1.850          
ATOM   1488  HN  LEU A  99      -1.447  -7.553  -3.622 0.310 0.225          
ATOM   1489  CA  LEU A  99      -2.072  -8.846  -2.021 0.070 2.275          
ATOM   1490  HA  LEU A  99      -2.973  -8.594  -1.461 0.090 1.320          
ATOM   1491  CB  LEU A  99      -2.376  -9.940  -3.041-0.180 2.175          
ATOM   1492  1HB LEU A  99      -1.533 -10.014  -3.727 0.090 1.320          
ATOM   1493  2HB LEU A  99      -2.387 -10.916  -2.548 0.090 1.320          
ATOM   1494  CG  LEU A  99      -3.668  -9.860  -3.869-0.090 2.275          
ATOM   1495  HG  LEU A  99      -3.761  -8.830  -4.215 0.090 1.320          
ATOM   1496  CD1 LEU A  99      -3.661 -10.757  -5.164-0.270 2.060          
ATOM   1497 1HD1 LEU A  99      -3.591 -11.816  -4.913 0.090 1.320          
ATOM   1498 2HD1 LEU A  99      -4.569 -10.613  -5.751 0.090 1.320          
ATOM   1499 3HD1 LEU A  99      -2.817 -10.521  -5.810 0.090 1.320          
ATOM   1500  CD2 LEU A  99      -4.846 -10.175  -2.999-0.270 2.060          
ATOM   1501 1HD2 LEU A  99      -5.777 -10.091  -3.561 0.090 1.320          
ATOM   1502 2HD2 LEU A  99      -4.796 -11.190  -2.601 0.090 1.320          
ATOM   1503 3HD2 LEU A  99      -4.930  -9.491  -2.154 0.090 1.320          
ATOM   1504  C   LEU A  99      -1.090  -9.458  -1.033 0.510 2.000          
ATOM   1505  O   LEU A  99      -1.487  -9.966   0.021-0.510 1.700          
ATOM   1506  N   CYS A 100       0.198  -9.432  -1.369-0.470 1.850          
ATOM   1507  HN  CYS A 100       0.462  -9.070  -2.278 0.310 0.225          
ATOM   1508  CA  CYS A 100       1.215 -10.025  -0.509 0.070 2.275          
ATOM   1509  HA  CYS A 100       0.869 -11.001  -0.159 0.090 1.320          
ATOM   1510  CB  CYS A 100       2.520 -10.232  -1.345-0.110 2.175          
ATOM   1511  1HB CYS A 100       2.914  -9.269  -1.677 0.090 1.320          
ATOM   1512  2HB CYS A 100       3.295 -10.679  -0.720 0.090 1.320          
ATOM   1513  SG  CYS A 100       2.308 -11.273  -2.783-0.230 2.000          
ATOM   1514  HG1 CYS A 100       1.902 -12.363  -2.125 0.160 0.450          
ATOM   1515  C   CYS A 100       1.484  -9.169   0.722 0.510 2.000          
ATOM   1516  O   CYS A 100       1.816  -9.695   1.790-0.510 1.700          
ATOM   1517  N   THR A 101       1.392  -7.853   0.582-0.470 1.850          
ATOM   1518  HN  THR A 101       1.122  -7.485  -0.322 0.310 0.225          
ATOM   1519  CA  THR A 101       1.816  -6.926   1.622 0.070 2.275          
ATOM   1520  HA  THR A 101       2.463  -7.454   2.326 0.090 1.320          
ATOM   1521  CB  THR A 101       2.640  -5.767   1.146 0.140 2.275          
ATOM   1522  HB  THR A 101       2.893  -5.120   1.984 0.090 1.320          
ATOM   1523  OG1 THR A 101       1.993  -4.969   0.132-0.660 1.770          
ATOM   1524  HG1 THR A 101       1.996  -5.469  -0.685 0.430 0.225          
ATOM   1525  CG2 THR A 101       3.925  -6.298   0.450-0.270 2.060          
ATOM   1526 1HG2 THR A 101       4.582  -5.476   0.187 0.090 1.320          
ATOM   1527 2HG2 THR A 101       4.494  -6.963   1.097 0.090 1.320          
ATOM   1528 3HG2 THR A 101       3.721  -6.850  -0.469 0.090 1.320          
ATOM   1529  C   THR A 101       0.687  -6.386   2.492 0.510 2.000          
ATOM   1530  O   THR A 101       0.849  -6.298   3.712-0.510 1.700          
ATOM   1531  N   CYS A 102      -0.446  -6.005   1.901-0.470 1.850          
ATOM   1532  HN  CYS A 102      -0.588  -6.178   0.905 0.310 0.225          
ATOM   1533  CA  CYS A 102      -1.467  -5.285   2.663 0.070 2.275          
ATOM   1534  HA  CYS A 102      -1.045  -4.329   2.981 0.090 1.320          
ATOM   1535  CB  CYS A 102      -2.715  -5.020   1.782-0.110 2.175          
ATOM   1536  1HB CYS A 102      -3.106  -5.947   1.378 0.090 1.320          
ATOM   1537  2HB CYS A 102      -3.512  -4.567   2.374 0.090 1.320          
ATOM   1538  SG  CYS A 102      -2.346  -3.890   0.406-0.230 2.000          
ATOM   1539  HG1 CYS A 102      -1.651  -4.798  -0.291 0.160 0.450          
ATOM   1540  C   CYS A 102      -1.930  -6.025   3.910 0.510 2.000          
ATOM   1541  O   CYS A 102      -2.041  -5.381   4.968-0.510 1.700          
ATOM   1542  N   PRO A 103      -2.250  -7.323   3.873-0.290 1.850          
ATOM   1543  CD  PRO A 103      -2.458  -8.275   2.745 0.000 2.175          
ATOM   1544  1HD PRO A 103      -3.426  -8.082   2.283 0.090 1.320          
ATOM   1545  2HD PRO A 103      -1.692  -8.227   1.972 0.090 1.320          
ATOM   1546  CA  PRO A 103      -2.623  -7.995   5.125 0.020 2.275          
ATOM   1547  HA  PRO A 103      -3.434  -7.438   5.600 0.090 1.320          
ATOM   1548  CB  PRO A 103      -3.145  -9.360   4.766-0.180 2.175          
ATOM   1549  1HB PRO A 103      -4.228  -9.322   4.633 0.090 1.320          
ATOM   1550  2HB PRO A 103      -2.932 -10.127   5.513 0.090 1.320          
ATOM   1551  CG  PRO A 103      -2.458  -9.639   3.423-0.180 2.175          
ATOM   1552  1HG PRO A 103      -2.973 -10.395   2.828 0.090 1.320          
ATOM   1553  2HG PRO A 103      -1.434  -9.985   3.575 0.090 1.320          
ATOM   1554  C   PRO A 103      -1.480  -8.054   6.118 0.510 2.000          
ATOM   1555  O   PRO A 103      -1.720  -8.063   7.331-0.510 1.700          
ATOM   1556  N   ILE A 104      -0.235  -8.085   5.638-0.470 1.850          
ATOM   1557  HN  ILE A 104      -0.076  -7.997   4.645 0.310 0.225          
ATOM   1558  CA  ILE A 104       0.907  -8.107   6.547 0.070 2.275          
ATOM   1559  HA  ILE A 104       0.677  -8.789   7.369 0.090 1.320          
ATOM   1560  CB  ILE A 104       2.078  -8.708   5.827-0.090 2.275          
ATOM   1561  HB  ILE A 104       2.305  -8.088   4.960 0.090 1.320          
ATOM   1562  CG2 ILE A 104       3.359  -8.876   6.610-0.270 2.060          
ATOM   1563 1HG2 ILE A 104       3.809  -7.910   6.839 0.090 1.320          
ATOM   1564 2HG2 ILE A 104       3.182  -9.367   7.568 0.090 1.320          
ATOM   1565 3HG2 ILE A 104       4.105  -9.464   6.082 0.090 1.320          
ATOM   1566  CG1 ILE A 104       1.731 -10.144   5.298-0.180 2.175          
ATOM   1567 1HG1 ILE A 104       0.896 -10.098   4.598 0.090 1.320          
ATOM   1568 2HG1 ILE A 104       2.551 -10.494   4.671 0.090 1.320          
ATOM   1569  CD1 ILE A 104       1.437 -11.278   6.337-0.270 2.060          
ATOM   1570  HD1 ILE A 104       2.283 -11.447   7.004 0.090 1.320          
ATOM   1571  HD2 ILE A 104       0.566 -11.049   6.950 0.090 1.320          
ATOM   1572  HD3 ILE A 104       1.235 -12.221   5.828 0.090 1.320          
ATOM   1573  C   ILE A 104       1.068  -6.753   7.224 0.510 2.000          
ATOM   1574  O   ILE A 104       1.322  -6.672   8.431-0.510 1.700          
ATOM   1575  N   MET A 105       0.919  -5.668   6.456-0.470 1.850          
ATOM   1576  HN  MET A 105       0.748  -5.800   5.461 0.310 0.225          
ATOM   1577  CA  MET A 105       1.023  -4.325   7.020 0.070 2.275          
ATOM   1578  HA  MET A 105       1.960  -4.231   7.573 0.090 1.320          
ATOM   1579  CB  MET A 105       0.972  -3.279   5.874-0.180 2.175          
ATOM   1580  1HB MET A 105       0.029  -3.388   5.335 0.090 1.320          
ATOM   1581  2HB MET A 105       0.976  -2.286   6.322 0.090 1.320          
ATOM   1582  CG  MET A 105       2.156  -3.420   4.886-0.140 2.175          
ATOM   1583  1HG MET A 105       3.103  -3.129   5.340 0.090 1.320          
ATOM   1584  2HG MET A 105       2.273  -4.446   4.550 0.090 1.320          
ATOM   1585  SD  MET A 105       1.779  -2.436   3.488-0.090 2.000          
ATOM   1586  CE  MET A 105       2.128  -0.851   4.301-0.220 2.060          
ATOM   1587  1HE MET A 105       1.374  -0.553   5.022 0.090 1.320          
ATOM   1588  2HE MET A 105       3.092  -0.905   4.800 0.090 1.320          
ATOM   1589  3HE MET A 105       2.184  -0.083   3.535 0.090 1.320          
ATOM   1590  C   MET A 105      -0.135  -4.016   7.959 0.510 2.000          
ATOM   1591  O   MET A 105       0.057  -3.375   8.996-0.510 1.700          
ATOM   1592  N   LEU A 106      -1.343  -4.450   7.606-0.470 1.850          
ATOM   1593  HN  LEU A 106      -1.474  -4.930   6.718 0.310 0.225          
ATOM   1594  CA  LEU A 106      -2.475  -4.259   8.502 0.070 2.275          
ATOM   1595  HA  LEU A 106      -2.504  -3.211   8.797 0.090 1.320          
ATOM   1596  CB  LEU A 106      -3.840  -4.687   7.863-0.180 2.175          
ATOM   1597  1HB LEU A 106      -3.690  -5.540   7.198 0.090 1.320          
ATOM   1598  2HB LEU A 106      -4.520  -5.036   8.643 0.090 1.320          
ATOM   1599  CG  LEU A 106      -4.525  -3.515   7.140-0.090 2.275          
ATOM   1600  HG  LEU A 106      -3.919  -3.262   6.269 0.090 1.320          
ATOM   1601  CD1 LEU A 106      -5.858  -4.048   6.660-0.270 2.060          
ATOM   1602 1HD1 LEU A 106      -5.751  -5.044   6.231 0.090 1.320          
ATOM   1603 2HD1 LEU A 106      -6.593  -4.120   7.448 0.090 1.320          
ATOM   1604 3HD1 LEU A 106      -6.268  -3.393   5.894 0.090 1.320          
ATOM   1605  CD2 LEU A 106      -4.791  -2.220   7.952-0.270 2.060          
ATOM   1606 1HD2 LEU A 106      -5.430  -1.531   7.398 0.090 1.320          
ATOM   1607 2HD2 LEU A 106      -5.283  -2.434   8.901 0.090 1.320          
ATOM   1608 3HD2 LEU A 106      -3.877  -1.671   8.170 0.090 1.320          
ATOM   1609  C   LEU A 106      -2.287  -5.028   9.799 0.510 2.000          
ATOM   1610  O   LEU A 106      -2.719  -4.566  10.860-0.510 1.700          
ATOM   1611  N   GLY A 107      -1.635  -6.193   9.741-0.470 1.850          
ATOM   1612  HN  GLY A 107      -1.343  -6.583   8.849 0.310 0.225          
ATOM   1613  CA  GLY A 107      -1.291  -6.896  10.964-0.020 2.175          
ATOM   1614  1HA GLY A 107      -0.780  -7.824  10.703 0.090 1.320          
ATOM   1615  2HA GLY A 107      -2.192  -7.173  11.506 0.090 1.320          
ATOM   1616  C   GLY A 107      -0.379  -6.090  11.867 0.510 2.000          
ATOM   1617  O   GLY A 107      -0.497  -6.157  13.093-0.510 1.700          
ATOM   1618  N   LEU A 108       0.523  -5.299  11.277-0.470 1.850          
ATOM   1619  HN  LEU A 108       0.634  -5.339  10.270 0.310 0.225          
ATOM   1620  CA  LEU A 108       1.404  -4.433  12.055 0.070 2.275          
ATOM   1621  HA  LEU A 108       1.928  -5.043  12.793 0.090 1.320          
ATOM   1622  CB  LEU A 108       2.440  -3.671  11.199-0.180 2.175          
ATOM   1623  1HB LEU A 108       1.939  -3.070  10.444 0.090 1.320          
ATOM   1624  2HB LEU A 108       2.953  -2.943  11.828 0.090 1.320          
ATOM   1625  CG  LEU A 108       3.530  -4.567  10.520-0.090 2.275          
ATOM   1626  HG  LEU A 108       3.049  -5.360   9.943 0.090 1.320          
ATOM   1627  CD1 LEU A 108       4.395  -3.719   9.535-0.270 2.060          
ATOM   1628 1HD1 LEU A 108       5.130  -4.340   9.023 0.090 1.320          
ATOM   1629 2HD1 LEU A 108       3.781  -3.253   8.763 0.090 1.320          
ATOM   1630 3HD1 LEU A 108       4.936  -2.923  10.045 0.090 1.320          
ATOM   1631  CD2 LEU A 108       4.484  -5.190  11.492-0.270 2.060          
ATOM   1632 1HD2 LEU A 108       4.067  -6.121  11.885 0.090 1.320          
ATOM   1633 2HD2 LEU A 108       5.442  -5.451  11.057 0.090 1.320          
ATOM   1634 3HD2 LEU A 108       4.685  -4.557  12.348 0.090 1.320          
ATOM   1635  C   LEU A 108       0.624  -3.362  12.801 0.510 2.000          
ATOM   1636  O   LEU A 108       1.088  -2.854  13.828-0.510 1.700          
ATOM   1637  N   VAL A 109      -0.541  -2.980  12.280-0.470 1.850          
ATOM   1638  HN  VAL A 109      -0.850  -3.409  11.417 0.310 0.225          
ATOM   1639  CA  VAL A 109      -1.421  -2.063  12.994 0.070 2.275          
ATOM   1640  HA  VAL A 109      -0.806  -1.317  13.504 0.090 1.320          
ATOM   1641  CB  VAL A 109      -2.377  -1.293  12.034-0.090 2.275          
ATOM   1642  HB  VAL A 109      -3.090  -1.968  11.556 0.090 1.320          
ATOM   1643  CG1 VAL A 109      -3.115  -0.234  12.848-0.270 2.060          
ATOM   1644 1HG1 VAL A 109      -2.432   0.412  13.403 0.090 1.320          
ATOM   1645 2HG1 VAL A 109      -3.713   0.409  12.201 0.090 1.320          
ATOM   1646 3HG1 VAL A 109      -3.811  -0.669  13.567 0.090 1.320          
ATOM   1647  CG2 VAL A 109      -1.516  -0.575  10.959-0.270 2.060          
ATOM   1648 1HG2 VAL A 109      -2.140   0.063  10.334 0.090 1.320          
ATOM   1649 2HG2 VAL A 109      -0.747   0.058  11.403 0.090 1.320          
ATOM   1650 3HG2 VAL A 109      -1.021  -1.281  10.292 0.090 1.320          
ATOM   1651  C   VAL A 109      -2.179  -2.805  14.081 0.510 2.000          
ATOM   1652  O   VAL A 109      -2.275  -2.340  15.221-0.510 1.700          
ATOM   1653  N   SER A 110      -2.727  -3.974  13.735-0.470 1.850          
ATOM   1654  HN  SER A 110      -2.619  -4.296  12.776 0.310 0.225          
ATOM   1655  CA  SER A 110      -3.449  -4.790  14.703 0.070 2.275          
ATOM   1656  HA  SER A 110      -4.361  -4.292  15.017 0.090 1.320          
ATOM   1657  CB  SER A 110      -3.714  -6.094  13.947 0.050 2.175          
ATOM   1658  1HB SER A 110      -4.171  -5.893  12.977 0.090 1.320          
ATOM   1659  2HB SER A 110      -2.793  -6.637  13.736 0.090 1.320          
ATOM   1660  OG  SER A 110      -4.569  -6.990  14.640-0.660 1.770          
ATOM   1661  HG1 SER A 110      -4.061  -7.382  15.345 0.430 0.225          
ATOM   1662  C   SER A 110      -2.593  -5.174  15.902 0.510 2.000          
ATOM   1663  O   SER A 110      -3.144  -5.460  16.971-0.510 1.700          
ATOM   1664  N   ASN A 111      -1.265  -5.202  15.751-0.470 1.850          
ATOM   1665  HN  ASN A 111      -0.870  -5.139  14.818 0.310 0.225          
ATOM   1666  CA  ASN A 111      -0.407  -5.524  16.886 0.070 2.275          
ATOM   1667  HA  ASN A 111      -0.708  -6.483  17.316 0.090 1.320          
ATOM   1668  CB  ASN A 111       1.116  -5.534  16.467-0.180 2.175          
ATOM   1669  1HB ASN A 111       1.357  -4.696  15.813 0.090 1.320          
ATOM   1670  2HB ASN A 111       1.763  -5.468  17.343 0.090 1.320          
ATOM   1671  CG  ASN A 111       1.411  -6.883  15.788 0.550 2.000          
ATOM   1672  OD1 ASN A 111       0.838  -7.931  16.074-0.550 1.700          
ATOM   1673  ND2 ASN A 111       2.450  -6.905  14.904-0.620 1.850          
ATOM   1674 1HD2 ASN A 111       2.674  -7.782  14.446 0.320 0.225          
ATOM   1675 2HD2 ASN A 111       2.972  -6.078  14.671 0.300 0.225          
ATOM   1676  C   ASN A 111      -0.548  -4.494  18.001 0.510 2.000          
ATOM   1677  O   ASN A 111      -0.326  -4.819  19.173-0.510 1.700          
ATOM   1678  N   MET A 112      -0.916  -3.257  17.663-0.470 1.850          
ATOM   1679  HN  MET A 112      -1.183  -3.059  16.704 0.310 0.225          
ATOM   1680  CA  MET A 112      -0.910  -2.170  18.641 0.070 2.275          
ATOM   1681  HA  MET A 112       0.066  -2.179  19.133 0.090 1.320          
ATOM   1682  CB  MET A 112      -1.081  -0.757  17.977-0.180 2.175          
ATOM   1683  1HB MET A 112      -1.963  -0.766  17.337 0.090 1.320          
ATOM   1684  2HB MET A 112      -1.272  -0.003  18.741 0.090 1.320          
ATOM   1685  CG  MET A 112       0.120  -0.362  17.192-0.140 2.175          
ATOM   1686  1HG MET A 112       0.934  -0.096  17.867 0.090 1.320          
ATOM   1687  2HG MET A 112       0.471  -1.189  16.572 0.090 1.320          
ATOM   1688  SD  MET A 112      -0.271   1.070  16.060-0.090 2.000          
ATOM   1689  CE  MET A 112       1.451   1.304  15.555-0.220 2.060          
ATOM   1690  1HE MET A 112       1.530   2.145  14.870 0.090 1.320          
ATOM   1691  2HE MET A 112       2.046   1.548  16.430 0.090 1.320          
ATOM   1692  3HE MET A 112       1.854   0.404  15.091 0.090 1.320          
ATOM   1693  C   MET A 112      -1.930  -2.396  19.753 0.510 2.000          
ATOM   1694  O   MET A 112      -1.586  -2.365  20.941-0.510 1.700          
ATOM   1695  N   ALA A 113      -3.200  -2.583  19.392-0.470 1.850          
ATOM   1696  HN  ALA A 113      -3.435  -2.739  18.419 0.310 0.225          
ATOM   1697  CA  ALA A 113      -4.251  -2.737  20.390 0.070 2.275          
ATOM   1698  HA  ALA A 113      -3.850  -3.312  21.228 0.090 1.320          
ATOM   1699  CB  ALA A 113      -4.817  -1.413  20.919-0.270 2.060          
ATOM   1700  1HB ALA A 113      -5.339  -0.869  20.130 0.090 1.320          
ATOM   1701  2HB ALA A 113      -5.523  -1.563  21.737 0.090 1.320          
ATOM   1702  3HB ALA A 113      -4.026  -0.756  21.277 0.090 1.320          
ATOM   1703  C   ALA A 113      -5.395  -3.562  19.817 0.510 2.000          
ATOM   1704  O   ALA A 113      -5.581  -3.640  18.601-0.510 1.700          
ATOM   1705  N   LEU A 114      -6.171  -4.167  20.714-0.470 1.850          
ATOM   1706  HN  LEU A 114      -6.029  -3.977  21.693 0.310 0.225          
ATOM   1707  CA  LEU A 114      -7.322  -4.984  20.343 0.070 2.275          
ATOM   1708  HA  LEU A 114      -7.226  -5.262  19.293 0.090 1.320          
ATOM   1709  CB  LEU A 114      -7.406  -6.357  21.153-0.180 2.175          
ATOM   1710  1HB LEU A 114      -6.418  -6.811  21.249 0.090 1.320          
ATOM   1711  2HB LEU A 114      -7.740  -6.144  22.170 0.090 1.320          
ATOM   1712  CG  LEU A 114      -8.397  -7.321  20.447-0.090 2.275          
ATOM   1713  HG  LEU A 114      -9.161  -6.770  19.896 0.090 1.320          
ATOM   1714  CD1 LEU A 114      -7.547  -8.171  19.415-0.270 2.060          
ATOM   1715 1HD1 LEU A 114      -6.983  -7.534  18.733 0.090 1.320          
ATOM   1716 2HD1 LEU A 114      -6.825  -8.817  19.918 0.090 1.320          
ATOM   1717 3HD1 LEU A 114      -8.185  -8.810  18.804 0.090 1.320          
ATOM   1718  CD2 LEU A 114      -9.107  -8.269  21.371-0.270 2.060          
ATOM   1719 1HD2 LEU A 114      -9.748  -7.730  22.068 0.090 1.320          
ATOM   1720 2HD2 LEU A 114      -9.732  -8.973  20.824 0.090 1.320          
ATOM   1721 3HD2 LEU A 114      -8.398  -8.854  21.959 0.090 1.320          
ATOM   1722  C   LEU A 114      -8.595  -4.156  20.496 0.510 2.000          
ATOM   1723  O   LEU A 114      -8.888  -3.657  21.589-0.510 1.700          
ATOM   1724  N   VAL A 115      -9.347  -4.015  19.403-0.470 1.850          
ATOM   1725  HN  VAL A 115      -9.094  -4.516  18.553 0.310 0.225          
ATOM   1726  CA  VAL A 115     -10.562  -3.205  19.356 0.070 2.275          
ATOM   1727  HA  VAL A 115     -10.693  -2.660  20.294 0.090 1.320          
ATOM   1728  CB  VAL A 115     -10.524  -2.163  18.195-0.090 2.275          
ATOM   1729  HB  VAL A 115     -11.501  -1.682  18.108 0.090 1.320          
ATOM   1730  CG1 VAL A 115      -9.461  -1.051  18.575-0.270 2.060          
ATOM   1731 1HG1 VAL A 115      -8.466  -1.472  18.727 0.090 1.320          
ATOM   1732 2HG1 VAL A 115      -9.385  -0.296  17.794 0.090 1.320          
ATOM   1733 3HG1 VAL A 115      -9.735  -0.534  19.495 0.090 1.320          
ATOM   1734  CG2 VAL A 115     -10.172  -2.764  16.865-0.270 2.060          
ATOM   1735 1HG2 VAL A 115     -10.878  -3.529  16.543 0.090 1.320          
ATOM   1736 2HG2 VAL A 115     -10.160  -1.984  16.106 0.090 1.320          
ATOM   1737 3HG2 VAL A 115      -9.176  -3.204  16.862 0.090 1.320          
ATOM   1738  C   VAL A 115     -11.756  -4.132  19.191 0.510 2.000          
ATOM   1739  O   VAL A 115     -11.664  -5.171  18.526-0.510 1.700          
ATOM   1740  N   LYS A 116     -12.874  -3.767  19.816-0.470 1.850          
ATOM   1741  HN  LYS A 116     -12.960  -2.827  20.176 0.310 0.225          
ATOM   1742  CA  LYS A 116     -14.063  -4.602  19.821 0.070 2.275          
ATOM   1743  HA  LYS A 116     -13.959  -5.437  19.131 0.090 1.320          
ATOM   1744  CB  LYS A 116     -14.254  -5.139  21.265-0.180 2.175          
ATOM   1745  1HB LYS A 116     -14.255  -4.262  21.911 0.090 1.320          
ATOM   1746  2HB LYS A 116     -15.263  -5.549  21.339 0.090 1.320          
ATOM   1747  CG  LYS A 116     -13.299  -6.223  21.798-0.180 2.175          
ATOM   1748  1HG LYS A 116     -13.415  -7.114  21.177 0.090 1.320          
ATOM   1749  2HG LYS A 116     -12.269  -5.901  21.626 0.090 1.320          
ATOM   1750  CD  LYS A 116     -13.465  -6.596  23.226-0.180 2.175          
ATOM   1751  1HD LYS A 116     -14.456  -7.028  23.378 0.090 1.320          
ATOM   1752  2HD LYS A 116     -12.749  -7.391  23.451 0.090 1.320          
ATOM   1753  CE  LYS A 116     -13.249  -5.443  24.126 0.210 2.175          
ATOM   1754  1HE LYS A 116     -12.294  -4.962  23.901 0.050 1.320          
ATOM   1755  2HE LYS A 116     -14.022  -4.688  23.991 0.050 1.320          
ATOM   1756  NZ  LYS A 116     -13.260  -5.794  25.593-0.301 1.850          
ATOM   1757  1HZ LYS A 116     -12.519  -6.450  25.799 0.330 0.225          
ATOM   1758  2HZ LYS A 116     -13.101  -4.960  26.144 0.330 0.225          
ATOM   1759  3HZ LYS A 116     -14.145  -6.200  25.863 0.330 0.225          
ATOM   1760  C   LYS A 116     -15.288  -3.803  19.387 0.510 2.000          
ATOM   1761  O   LYS A 116     -15.317  -2.571  19.458-0.510 1.700          
ATOM   1762  N   TYR A 117     -16.305  -4.529  18.919-0.470 1.850          
ATOM   1763  HN  TYR A 117     -16.153  -5.510  18.693 0.310 0.225          
ATOM   1764  CA  TYR A 117     -17.642  -3.977  18.684 0.070 2.275          
ATOM   1765  HA  TYR A 117     -17.736  -3.047  19.247 0.090 1.320          
ATOM   1766  CB  TYR A 117     -18.058  -3.659  17.200-0.180 2.175          
ATOM   1767  1HB TYR A 117     -17.304  -3.025  16.733 0.090 1.320          
ATOM   1768  2HB TYR A 117     -18.083  -4.582  16.621 0.090 1.320          
ATOM   1769  CG  TYR A 117     -19.420  -2.989  17.024 0.000 1.992          
ATOM   1770  CD1 TYR A 117     -19.549  -1.705  17.648-0.115 1.992          
ATOM   1771  HD1 TYR A 117     -18.703  -1.213  18.106 0.115 1.358          
ATOM   1772  CE1 TYR A 117     -20.807  -1.049  17.574-0.115 1.992          
ATOM   1773  HE1 TYR A 117     -20.923  -0.060  17.993 0.115 1.358          
ATOM   1774  CZ  TYR A 117     -21.900  -1.679  16.912 0.108 1.992          
ATOM   1775  OH  TYR A 117     -23.193  -1.152  16.897-0.542 1.770          
ATOM   1776  HH  TYR A 117     -23.557  -1.144  16.019 0.427 0.225          
ATOM   1777  CD2 TYR A 117     -20.535  -3.644  16.544-0.115 1.992          
ATOM   1778  HD2 TYR A 117     -20.458  -4.661  16.183 0.115 1.358          
ATOM   1779  CE2 TYR A 117     -21.775  -2.964  16.480-0.115 1.992          
ATOM   1780  HE2 TYR A 117     -22.624  -3.488  16.065 0.115 1.358          
ATOM   1781  C   TYR A 117     -18.639  -4.976  19.263 0.510 2.000          
ATOM   1782  O   TYR A 117     -18.893  -6.020  18.658-0.510 1.700          
ATOM   1783  N   LYS A 118     -19.195  -4.650  20.432-0.470 1.850          
ATOM   1784  HN  LYS A 118     -18.939  -3.772  20.854 0.310 0.225          
ATOM   1785  CA  LYS A 118     -20.176  -5.498  21.109 0.070 2.275          
ATOM   1786  HA  LYS A 118     -20.291  -5.108  22.121 0.090 1.320          
ATOM   1787  CB  LYS A 118     -21.601  -5.520  20.439-0.180 2.175          
ATOM   1788  1HB LYS A 118     -21.523  -5.596  19.352 0.090 1.320          
ATOM   1789  2HB LYS A 118     -22.138  -6.423  20.740 0.090 1.320          
ATOM   1790  CG  LYS A 118     -22.458  -4.355  20.877-0.180 2.175          
ATOM   1791  1HG LYS A 118     -23.471  -4.621  20.574 0.090 1.320          
ATOM   1792  2HG LYS A 118     -22.490  -4.309  21.968 0.090 1.320          
ATOM   1793  CD  LYS A 118     -22.115  -3.028  20.319-0.180 2.175          
ATOM   1794  1HD LYS A 118     -21.145  -2.711  20.703 0.090 1.320          
ATOM   1795  2HD LYS A 118     -21.951  -3.165  19.250 0.090 1.320          
ATOM   1796  CE  LYS A 118     -23.113  -1.848  20.499 0.210 2.175          
ATOM   1797  1HE LYS A 118     -23.069  -1.494  21.530 0.050 1.320          
ATOM   1798  2HE LYS A 118     -22.814  -1.007  19.871 0.050 1.320          
ATOM   1799  NZ  LYS A 118     -24.481  -2.191  20.210-0.300 1.850          
ATOM   1800  1HZ LYS A 118     -24.554  -2.447  19.233 0.330 0.225          
ATOM   1801  2HZ LYS A 118     -24.789  -2.961  20.786 0.330 0.225          
ATOM   1802  3HZ LYS A 118     -25.078  -1.392  20.373 0.330 0.225          
ATOM   1803  C   LYS A 118     -19.628  -6.910  21.320 0.510 2.000          
ATOM   1804  O   LYS A 118     -20.252  -7.907  20.943-0.510 1.700          
ATOM   1805  N   SER A 119     -18.434  -6.988  21.919-0.470 1.850          
ATOM   1806  HN  SER A 119     -18.027  -6.142  22.271 0.310 0.225          
ATOM   1807  CA  SER A 119     -17.803  -8.260  22.290 0.070 2.275          
ATOM   1808  HA  SER A 119     -16.820  -7.960  22.648 0.090 1.320          
ATOM   1809  CB  SER A 119     -18.442  -8.966  23.540 0.050 2.175          
ATOM   1810  1HB SER A 119     -19.436  -9.334  23.272 0.090 1.320          
ATOM   1811  2HB SER A 119     -17.860  -9.847  23.821 0.090 1.320          
ATOM   1812  OG  SER A 119     -18.542  -8.079  24.619-0.660 1.770          
ATOM   1813  HG1 SER A 119     -19.094  -8.486  25.276 0.430 0.225          
ATOM   1814  C   SER A 119     -17.429  -9.092  21.061 0.510 2.000          
ATOM   1815  O   SER A 119     -17.518 -10.320  21.082-0.510 1.700          
ATOM   1816  N   ILE A 120     -16.977  -8.426  19.997-0.470 1.850          
ATOM   1817  HN  ILE A 120     -17.126  -7.434  19.938 0.310 0.225          
ATOM   1818  CA  ILE A 120     -16.480  -9.097  18.801 0.070 2.275          
ATOM   1819  HA  ILE A 120     -16.306 -10.159  18.967 0.090 1.320          
ATOM   1820  CB  ILE A 120     -17.510  -8.973  17.683-0.090 2.275          
ATOM   1821  HB  ILE A 120     -17.744  -7.919  17.534 0.090 1.320          
ATOM   1822  CG2 ILE A 120     -16.930  -9.514  16.280-0.270 2.060          
ATOM   1823 1HG2 ILE A 120     -16.490 -10.508  16.369 0.090 1.320          
ATOM   1824 2HG2 ILE A 120     -17.715  -9.564  15.525 0.090 1.320          
ATOM   1825 3HG2 ILE A 120     -16.157  -8.859  15.878 0.090 1.320          
ATOM   1826  CG1 ILE A 120     -18.855  -9.706  18.014-0.180 2.175          
ATOM   1827 1HG1 ILE A 120     -19.246  -9.428  18.992 0.090 1.320          
ATOM   1828 2HG1 ILE A 120     -19.621  -9.389  17.305 0.090 1.320          
ATOM   1829  CD1 ILE A 120     -18.688 -11.219  17.911-0.270 2.060          
ATOM   1830  HD1 ILE A 120     -17.926 -11.607  18.585 0.090 1.320          
ATOM   1831  HD2 ILE A 120     -19.620 -11.708  18.195 0.090 1.320          
ATOM   1832  HD3 ILE A 120     -18.465 -11.559  16.900 0.090 1.320          
ATOM   1833  C   ILE A 120     -15.163  -8.419  18.417 0.510 2.000          
ATOM   1834  O   ILE A 120     -15.167  -7.230  18.087-0.510 1.700          
ATOM   1835  N   PRO A 121     -14.036  -9.120  18.452-0.290 1.850          
ATOM   1836  CD  PRO A 121     -13.787 -10.238  19.381 0.000 2.175          
ATOM   1837  1HD PRO A 121     -14.479 -10.279  20.224 0.090 1.320          
ATOM   1838  2HD PRO A 121     -13.878 -11.179  18.833 0.090 1.320          
ATOM   1839  CA  PRO A 121     -12.773  -8.478  18.067 0.020 2.275          
ATOM   1840  HA  PRO A 121     -12.655  -7.537  18.607 0.090 1.320          
ATOM   1841  CB  PRO A 121     -11.749  -9.486  18.569-0.180 2.175          
ATOM   1842  1HB PRO A 121     -10.773  -9.025  18.721 0.090 1.320          
ATOM   1843  2HB PRO A 121     -11.615 -10.299  17.851 0.090 1.320          
ATOM   1844  CG  PRO A 121     -12.371 -10.026  19.880-0.180 2.175          
ATOM   1845  1HG PRO A 121     -12.329  -9.281  20.675 0.090 1.320          
ATOM   1846  2HG PRO A 121     -11.902 -10.946  20.233 0.090 1.320          
ATOM   1847  C   PRO A 121     -12.731  -8.254  16.560 0.510 2.000          
ATOM   1848  O   PRO A 121     -12.958  -9.175  15.770-0.510 1.700          
ATOM   1849  N   LEU A 122     -12.436  -7.014  16.163-0.470 1.850          
ATOM   1850  HN  LEU A 122     -12.246  -6.298  16.857 0.310 0.225          
ATOM   1851  CA  LEU A 122     -12.485  -6.647  14.756 0.070 2.275          
ATOM   1852  HA  LEU A 122     -13.179  -7.297  14.217 0.090 1.320          
ATOM   1853  CB  LEU A 122     -12.959  -5.135  14.491-0.180 2.175          
ATOM   1854  1HB LEU A 122     -12.108  -4.481  14.676 0.090 1.320          
ATOM   1855  2HB LEU A 122     -13.206  -5.011  13.434 0.090 1.320          
ATOM   1856  CG  LEU A 122     -14.092  -4.638  15.365-0.090 2.275          
ATOM   1857  HG  LEU A 122     -13.808  -4.740  16.414 0.090 1.320          
ATOM   1858  CD1 LEU A 122     -14.310  -3.159  15.082-0.270 2.060          
ATOM   1859 1HD1 LEU A 122     -14.650  -2.995  14.059 0.090 1.320          
ATOM   1860 2HD1 LEU A 122     -15.070  -2.745  15.745 0.090 1.320          
ATOM   1861 3HD1 LEU A 122     -13.403  -2.574  15.238 0.090 1.320          
ATOM   1862  CD2 LEU A 122     -15.427  -5.465  15.122-0.270 2.060          
ATOM   1863 1HD2 LEU A 122     -15.797  -5.354  14.102 0.090 1.320          
ATOM   1864 2HD2 LEU A 122     -15.276  -6.529  15.307 0.090 1.320          
ATOM   1865 3HD2 LEU A 122     -16.206  -5.144  15.802 0.090 1.320          
ATOM   1866  C   LEU A 122     -11.135  -6.748  14.062 0.510 2.000          
ATOM   1867  O   LEU A 122     -11.084  -6.636  12.832-0.510 1.700          
ATOM   1868  N   ASN A 123     -10.057  -6.992  14.807-0.470 1.850          
ATOM   1869  HN  ASN A 123     -10.150  -6.975  15.813 0.310 0.225          
ATOM   1870  CA  ASN A 123      -8.725  -6.997  14.208 0.070 2.275          
ATOM   1871  HA  ASN A 123      -8.537  -6.020  13.757 0.090 1.320          
ATOM   1872  CB  ASN A 123      -7.744  -7.228  15.311-0.180 2.175          
ATOM   1873  1HB ASN A 123      -8.005  -8.094  15.914 0.090 1.320          
ATOM   1874  2HB ASN A 123      -6.786  -7.474  14.885 0.090 1.320          
ATOM   1875  CG  ASN A 123      -7.651  -6.009  16.331 0.550 2.000          
ATOM   1876  OD1 ASN A 123      -8.596  -5.681  17.029-0.550 1.700          
ATOM   1877  ND2 ASN A 123      -6.441  -5.374  16.339-0.620 1.850          
ATOM   1878 1HD2 ASN A 123      -6.240  -4.638  17.013 0.320 0.225          
ATOM   1879 2HD2 ASN A 123      -5.689  -5.741  15.764 0.300 0.225          
ATOM   1880  C   ASN A 123      -8.557  -8.054  13.120 0.510 2.000          
ATOM   1881  O   ASN A 123      -8.096  -7.699  12.020-0.510 1.700          
ATOM   1882  N   PRO A 124      -8.914  -9.331  13.323-0.290 1.850          
ATOM   1883  CD  PRO A 124      -9.398  -9.933  14.571 0.000 2.175          
ATOM   1884  1HD PRO A 124      -8.563 -10.110  15.250 0.090 1.320          
ATOM   1885  2HD PRO A 124     -10.186  -9.403  15.099 0.090 1.320          
ATOM   1886  CA  PRO A 124      -8.749 -10.293  12.220 0.020 2.275          
ATOM   1887  HA  PRO A 124      -7.713 -10.275  11.870 0.090 1.320          
ATOM   1888  CB  PRO A 124      -9.027 -11.664  12.845-0.180 2.175          
ATOM   1889  1HB PRO A 124      -8.096 -12.114  13.193 0.090 1.320          
ATOM   1890  2HB PRO A 124      -9.499 -12.369  12.157 0.090 1.320          
ATOM   1891  CG  PRO A 124      -9.951 -11.282  14.072-0.180 2.175          
ATOM   1892  1HG PRO A 124      -9.951 -12.048  14.849 0.090 1.320          
ATOM   1893  2HG PRO A 124     -10.984 -11.164  13.739 0.090 1.320          
ATOM   1894  C   PRO A 124      -9.621  -9.968  11.026 0.510 2.000          
ATOM   1895  O   PRO A 124      -9.197 -10.137   9.877-0.510 1.700          
ATOM   1896  N   MET A 125     -10.835  -9.483  11.271-0.470 1.850          
ATOM   1897  HN  MET A 125     -11.123  -9.321  12.223 0.310 0.225          
ATOM   1898  CA  MET A 125     -11.711  -9.123  10.168 0.070 2.275          
ATOM   1899  HA  MET A 125     -11.789  -9.977   9.491 0.090 1.320          
ATOM   1900  CB  MET A 125     -13.114  -8.769  10.651-0.180 2.175          
ATOM   1901  1HB MET A 125     -13.072  -7.938  11.356 0.090 1.320          
ATOM   1902  2HB MET A 125     -13.670  -8.395   9.788 0.090 1.320          
ATOM   1903  CG  MET A 125     -13.938  -9.920  11.243-0.140 2.175          
ATOM   1904  1HG MET A 125     -13.805 -10.813  10.631 0.090 1.320          
ATOM   1905  2HG MET A 125     -13.587 -10.179  12.243 0.090 1.320          
ATOM   1906  SD  MET A 125     -15.718  -9.595  11.294-0.090 2.000          
ATOM   1907  CE  MET A 125     -15.803  -8.291  12.521-0.220 2.060          
ATOM   1908  1HE MET A 125     -15.350  -8.619  13.457 0.090 1.320          
ATOM   1909  2HE MET A 125     -15.287  -7.396  12.175 0.090 1.320          
ATOM   1910  3HE MET A 125     -16.844  -8.032  12.716 0.090 1.320          
ATOM   1911  C   MET A 125     -11.141  -7.965   9.357 0.510 2.000          
ATOM   1912  O   MET A 125     -11.321  -7.918   8.133-0.510 1.700          
ATOM   1913  N   MET A 126     -10.434  -7.036  10.008-0.470 1.850          
ATOM   1914  HN  MET A 126     -10.350  -7.081  11.018 0.310 0.225          
ATOM   1915  CA  MET A 126      -9.777  -5.966   9.263 0.070 2.275          
ATOM   1916  HA  MET A 126     -10.519  -5.489   8.618 0.090 1.320          
ATOM   1917  CB  MET A 126      -9.255  -4.862  10.262-0.180 2.175          
ATOM   1918  1HB MET A 126     -10.103  -4.281  10.626 0.090 1.320          
ATOM   1919  2HB MET A 126      -8.874  -5.378  11.141 0.090 1.320          
ATOM   1920  CG  MET A 126      -8.172  -3.929   9.797-0.140 2.175          
ATOM   1921  1HG MET A 126      -7.393  -4.485   9.289 0.090 1.320          
ATOM   1922  2HG MET A 126      -8.574  -3.193   9.112 0.090 1.320          
ATOM   1923  SD  MET A 126      -7.270  -3.024  11.051-0.090 2.000          
ATOM   1924  CE  MET A 126      -6.251  -4.397  11.782-0.220 2.060          
ATOM   1925  1HE MET A 126      -6.872  -5.177  12.218 0.090 1.320          
ATOM   1926  2HE MET A 126      -5.613  -4.848  11.021 0.090 1.320          
ATOM   1927  3HE MET A 126      -5.608  -3.994  12.564 0.090 1.320          
ATOM   1928  C   MET A 126      -8.702  -6.520   8.334 0.510 2.000          
ATOM   1929  O   MET A 126      -8.616  -6.124   7.165-0.510 1.700          
ATOM   1930  N   ILE A 127      -7.876  -7.441   8.836-0.470 1.850          
ATOM   1931  HN  ILE A 127      -7.990  -7.740   9.797 0.310 0.225          
ATOM   1932  CA  ILE A 127      -6.843  -8.059   8.007 0.070 2.275          
ATOM   1933  HA  ILE A 127      -6.276  -7.259   7.525 0.090 1.320          
ATOM   1934  CB  ILE A 127      -5.828  -8.959   8.790-0.090 2.275          
ATOM   1935  HB  ILE A 127      -6.395  -9.770   9.253 0.090 1.320          
ATOM   1936  CG2 ILE A 127      -4.730  -9.618   7.908-0.270 2.060          
ATOM   1937 1HG2 ILE A 127      -5.142 -10.270   7.137 0.090 1.320          
ATOM   1938 2HG2 ILE A 127      -4.140  -8.854   7.411 0.090 1.320          
ATOM   1939 3HG2 ILE A 127      -4.045 -10.238   8.485 0.090 1.320          
ATOM   1940  CG1 ILE A 127      -5.251  -8.073   9.917-0.180 2.175          
ATOM   1941 1HG1 ILE A 127      -4.675  -7.244   9.506 0.090 1.320          
ATOM   1942 2HG1 ILE A 127      -6.030  -7.635  10.538 0.090 1.320          
ATOM   1943  CD1 ILE A 127      -4.353  -8.932  10.826-0.270 2.060          
ATOM   1944  HD1 ILE A 127      -4.837  -9.868  11.108 0.090 1.320          
ATOM   1945  HD2 ILE A 127      -3.401  -9.171  10.351 0.090 1.320          
ATOM   1946  HD3 ILE A 127      -4.127  -8.401  11.751 0.090 1.320          
ATOM   1947  C   ILE A 127      -7.477  -8.881   6.895 0.510 2.000          
ATOM   1948  O   ILE A 127      -7.003  -8.891   5.752-0.510 1.700          
ATOM   1949  N   ALA A 128      -8.557  -9.592   7.215-0.470 1.850          
ATOM   1950  HN  ALA A 128      -8.859  -9.640   8.186 0.310 0.225          
ATOM   1951  CA  ALA A 128      -9.246 -10.371   6.200 0.070 2.275          
ATOM   1952  HA  ALA A 128      -8.520 -11.029   5.716 0.090 1.320          
ATOM   1953  CB  ALA A 128     -10.287 -11.220   6.841-0.270 2.060          
ATOM   1954  1HB ALA A 128     -11.064 -10.618   7.312 0.090 1.320          
ATOM   1955  2HB ALA A 128     -10.774 -11.857   6.101 0.090 1.320          
ATOM   1956  3HB ALA A 128      -9.857 -11.874   7.601 0.090 1.320          
ATOM   1957  C   ALA A 128      -9.828  -9.469   5.124 0.510 2.000          
ATOM   1958  O   ALA A 128      -9.840  -9.827   3.937-0.510 1.700          
ATOM   1959  N   ALA A 129     -10.302  -8.286   5.519-0.470 1.850          
ATOM   1960  HN  ALA A 129     -10.346  -8.082   6.513 0.310 0.225          
ATOM   1961  CA  ALA A 129     -10.991  -7.418   4.575 0.070 2.275          
ATOM   1962  HA  ALA A 129     -11.834  -7.941   4.116 0.090 1.320          
ATOM   1963  CB  ALA A 129     -11.458  -6.199   5.321-0.270 2.060          
ATOM   1964  1HB ALA A 129     -12.197  -6.493   6.058 0.090 1.320          
ATOM   1965  2HB ALA A 129     -10.655  -5.673   5.832 0.090 1.320          
ATOM   1966  3HB ALA A 129     -11.940  -5.483   4.652 0.090 1.320          
ATOM   1967  C   ALA A 129     -10.064  -6.888   3.488 0.510 2.000          
ATOM   1968  O   ALA A 129     -10.509  -6.687   2.353-0.510 1.700          
ATOM   1969  N   SER A 130      -8.782  -6.667   3.796-0.470 1.850          
ATOM   1970  HN  SER A 130      -8.468  -6.858   4.738 0.310 0.225          
ATOM   1971  CA  SER A 130      -7.898  -6.066   2.801 0.070 2.275          
ATOM   1972  HA  SER A 130      -8.323  -5.125   2.459 0.090 1.320          
ATOM   1973  CB  SER A 130      -6.485  -5.767   3.490 0.050 2.175          
ATOM   1974  1HB SER A 130      -5.830  -5.285   2.761 0.090 1.320          
ATOM   1975  2HB SER A 130      -6.631  -5.038   4.278 0.090 1.320          
ATOM   1976  OG  SER A 130      -5.830  -6.915   3.990-0.660 1.770          
ATOM   1977  HG1 SER A 130      -6.374  -7.412   4.598 0.430 0.225          
ATOM   1978  C   SER A 130      -7.785  -6.950   1.571 0.510 2.000          
ATOM   1979  O   SER A 130      -7.784  -6.456   0.438-0.510 1.700          
ATOM   1980  N   SER A 131      -7.731  -8.267   1.774-0.470 1.850          
ATOM   1981  HN  SER A 131      -7.703  -8.654   2.708 0.310 0.225          
ATOM   1982  CA  SER A 131      -7.675  -9.174   0.636 0.070 2.275          
ATOM   1983  HA  SER A 131      -6.786  -8.964   0.038 0.090 1.320          
ATOM   1984  CB  SER A 131      -7.659 -10.680   1.091 0.050 2.175          
ATOM   1985  1HB SER A 131      -8.552 -10.912   1.676 0.090 1.320          
ATOM   1986  2HB SER A 131      -7.692 -11.327   0.211 0.090 1.320          
ATOM   1987  OG  SER A 131      -6.531 -11.029   1.841-0.660 1.770          
ATOM   1988  HG1 SER A 131      -6.574 -11.948   2.069 0.430 0.225          
ATOM   1989  C   SER A 131      -8.905  -9.004  -0.242 0.510 2.000          
ATOM   1990  O   SER A 131      -8.794  -8.957  -1.472-0.510 1.700          
ATOM   1991  N   ILE A 132     -10.080  -8.858   0.372-0.470 1.850          
ATOM   1992  HN  ILE A 132     -10.118  -8.802   1.381 0.310 0.225          
ATOM   1993  CA  ILE A 132     -11.300  -8.623  -0.400 0.070 2.275          
ATOM   1994  HA  ILE A 132     -11.298  -9.410  -1.159 0.090 1.320          
ATOM   1995  CB  ILE A 132     -12.565  -8.734   0.379-0.090 2.275          
ATOM   1996  HB  ILE A 132     -12.816  -7.805   0.897 0.090 1.320          
ATOM   1997  CG2 ILE A 132     -13.653  -9.143  -0.645-0.270 2.060          
ATOM   1998 1HG2 ILE A 132     -13.455 -10.109  -1.113 0.090 1.320          
ATOM   1999 2HG2 ILE A 132     -14.632  -9.210  -0.173 0.090 1.320          
ATOM   2000 3HG2 ILE A 132     -13.757  -8.412  -1.436 0.090 1.320          
ATOM   2001  CG1 ILE A 132     -12.407  -9.928   1.391-0.180 2.175          
ATOM   2002 1HG1 ILE A 132     -12.143 -10.846   0.862 0.090 1.320          
ATOM   2003 2HG1 ILE A 132     -11.594  -9.736   2.089 0.090 1.320          
ATOM   2004  CD1 ILE A 132     -13.629 -10.189   2.286-0.270 2.060          
ATOM   2005  HD1 ILE A 132     -14.510 -10.473   1.711 0.090 1.320          
ATOM   2006  HD2 ILE A 132     -13.426 -11.000   2.986 0.090 1.320          
ATOM   2007  HD3 ILE A 132     -13.874  -9.306   2.873 0.090 1.320          
ATOM   2008  C   ILE A 132     -11.206  -7.314  -1.174 0.510 2.000          
ATOM   2009  O   ILE A 132     -11.631  -7.225  -2.332-0.510 1.700          
ATOM   2010  N   CYS A 133     -10.647  -6.278  -0.544-0.470 1.850          
ATOM   2011  HN  CYS A 133     -10.338  -6.406   0.415 0.310 0.225          
ATOM   2012  CA  CYS A 133     -10.570  -4.965  -1.175 0.070 2.275          
ATOM   2013  HA  CYS A 133     -11.571  -4.639  -1.464 0.090 1.320          
ATOM   2014  CB  CYS A 133      -9.988  -3.987  -0.092-0.110 2.175          
ATOM   2015  1HB CYS A 133     -10.685  -3.885   0.740 0.090 1.320          
ATOM   2016  2HB CYS A 133      -9.055  -4.358   0.324 0.090 1.320          
ATOM   2017  SG  CYS A 133      -9.626  -2.305  -0.754-0.230 2.000          
ATOM   2018  HG1 CYS A 133     -10.803  -2.105  -1.367 0.160 0.450          
ATOM   2019  C   CYS A 133      -9.692  -5.005  -2.419 0.510 2.000          
ATOM   2020  O   CYS A 133     -10.054  -4.457  -3.467-0.510 1.700          
ATOM   2021  N   THR A 134      -8.531  -5.658  -2.322-0.470 1.850          
ATOM   2022  HN  THR A 134      -8.231  -6.031  -1.427 0.310 0.225          
ATOM   2023  CA  THR A 134      -7.631  -5.742  -3.467 0.070 2.275          
ATOM   2024  HA  THR A 134      -7.500  -4.734  -3.870 0.090 1.320          
ATOM   2025  CB  THR A 134      -6.286  -6.283  -3.122 0.140 2.275          
ATOM   2026  HB  THR A 134      -6.370  -7.239  -2.599 0.090 1.320          
ATOM   2027  OG1 THR A 134      -5.707  -5.367  -2.292-0.660 1.770          
ATOM   2028  HG1 THR A 134      -5.212  -5.834  -1.608 0.430 0.225          
ATOM   2029  CG2 THR A 134      -5.366  -6.444  -4.390-0.270 2.060          
ATOM   2030 1HG2 THR A 134      -4.322  -6.567  -4.103 0.090 1.320          
ATOM   2031 2HG2 THR A 134      -5.632  -7.327  -4.966 0.090 1.320          
ATOM   2032 3HG2 THR A 134      -5.419  -5.579  -5.051 0.090 1.320          
ATOM   2033  C   THR A 134      -8.232  -6.580  -4.582 0.510 2.000          
ATOM   2034  O   THR A 134      -8.167  -6.201  -5.758-0.510 1.700          
ATOM   2035  N   VAL A 135      -8.812  -7.728  -4.230-0.470 1.850          
ATOM   2036  HN  VAL A 135      -8.858  -8.007  -3.254 0.310 0.225          
ATOM   2037  CA  VAL A 135      -9.373  -8.609  -5.246 0.070 2.275          
ATOM   2038  HA  VAL A 135      -8.576  -8.903  -5.933 0.090 1.320          
ATOM   2039  CB  VAL A 135     -10.062  -9.859  -4.674-0.090 2.275          
ATOM   2040  HB  VAL A 135     -10.692  -9.592  -3.823 0.090 1.320          
ATOM   2041  CG1 VAL A 135     -10.926 -10.638  -5.738-0.270 2.060          
ATOM   2042 1HG1 VAL A 135     -11.854 -10.122  -5.993 0.090 1.320          
ATOM   2043 2HG1 VAL A 135     -10.378 -10.812  -6.666 0.090 1.320          
ATOM   2044 3HG1 VAL A 135     -11.232 -11.613  -5.357 0.090 1.320          
ATOM   2045  CG2 VAL A 135      -8.973 -10.807  -4.236-0.270 2.060          
ATOM   2046 1HG2 VAL A 135      -8.374 -11.158  -5.078 0.090 1.320          
ATOM   2047 2HG2 VAL A 135      -8.289 -10.347  -3.525 0.090 1.320          
ATOM   2048 3HG2 VAL A 135      -9.392 -11.686  -3.745 0.090 1.320          
ATOM   2049  C   VAL A 135     -10.417  -7.870  -6.073 0.510 2.000          
ATOM   2050  O   VAL A 135     -10.432  -7.961  -7.307-0.510 1.700          
ATOM   2051  N   PHE A 136     -11.285  -7.100  -5.418-0.470 1.850          
ATOM   2052  HN  PHE A 136     -11.282  -7.078  -4.403 0.310 0.225          
ATOM   2053  CA  PHE A 136     -12.293  -6.372  -6.175 0.070 2.275          
ATOM   2054  HA  PHE A 136     -12.739  -7.046  -6.910 0.090 1.320          
ATOM   2055  CB  PHE A 136     -13.475  -5.903  -5.208-0.180 2.175          
ATOM   2056  1HB PHE A 136     -13.088  -5.599  -4.235 0.090 1.320          
ATOM   2057  2HB PHE A 136     -13.958  -5.020  -5.630 0.090 1.320          
ATOM   2058  CG  PHE A 136     -14.564  -6.952  -5.062 0.000 1.992          
ATOM   2059  CD1 PHE A 136     -15.442  -7.309  -6.142-0.115 1.992          
ATOM   2060  HD1 PHE A 136     -15.289  -6.859  -7.112 0.115 1.358          
ATOM   2061  CE1 PHE A 136     -16.382  -8.290  -6.031-0.115 1.992          
ATOM   2062  HE1 PHE A 136     -16.958  -8.600  -6.892 0.115 1.358          
ATOM   2063  CZ  PHE A 136     -16.553  -8.917  -4.785-0.115 1.992          
ATOM   2064  HZ  PHE A 136     -17.283  -9.709  -4.691 0.115 1.358          
ATOM   2065  CD2 PHE A 136     -14.897  -7.455  -3.787-0.115 1.992          
ATOM   2066  HD2 PHE A 136     -14.357  -7.094  -2.927 0.115 1.358          
ATOM   2067  CE2 PHE A 136     -15.904  -8.441  -3.641-0.115 1.992          
ATOM   2068  HE2 PHE A 136     -16.121  -8.864  -2.671 0.115 1.358          
ATOM   2069  C   PHE A 136     -11.679  -5.239  -6.983 0.510 2.000          
ATOM   2070  O   PHE A 136     -12.142  -4.953  -8.095-0.510 1.700          
ATOM   2071  N   GLY A 137     -10.630  -4.596  -6.463-0.470 1.850          
ATOM   2072  HN  GLY A 137     -10.256  -4.873  -5.562 0.310 0.225          
ATOM   2073  CA  GLY A 137      -9.947  -3.583  -7.254-0.020 2.175          
ATOM   2074  1HA GLY A 137      -9.153  -3.160  -6.661 0.090 1.320          
ATOM   2075  2HA GLY A 137     -10.630  -2.774  -7.519 0.090 1.320          
ATOM   2076  C   GLY A 137      -9.325  -4.164  -8.510 0.510 2.000          
ATOM   2077  O   GLY A 137      -9.492  -3.626  -9.609-0.510 1.700          
ATOM   2078  N   ILE A 138      -8.635  -5.299  -8.369-0.470 1.850          
ATOM   2079  HN  ILE A 138      -8.506  -5.708  -7.443 0.310 0.225          
ATOM   2080  CA  ILE A 138      -8.113  -5.989  -9.544 0.070 2.275          
ATOM   2081  HA  ILE A 138      -7.425  -5.332 -10.082 0.090 1.320          
ATOM   2082  CB  ILE A 138      -7.399  -7.299  -9.131-0.090 2.275          
ATOM   2083  HB  ILE A 138      -7.970  -7.808  -8.352 0.090 1.320          
ATOM   2084  CG2 ILE A 138      -7.172  -8.258 -10.300-0.270 2.060          
ATOM   2085 1HG2 ILE A 138      -6.505  -9.075 -10.026 0.090 1.320          
ATOM   2086 2HG2 ILE A 138      -8.095  -8.739 -10.629 0.090 1.320          
ATOM   2087 3HG2 ILE A 138      -6.734  -7.759 -11.165 0.090 1.320          
ATOM   2088  CG1 ILE A 138      -5.974  -6.908  -8.604-0.180 2.175          
ATOM   2089 1HG1 ILE A 138      -5.294  -6.665  -9.422 0.090 1.320          
ATOM   2090 2HG1 ILE A 138      -6.053  -6.004  -7.998 0.090 1.320          
ATOM   2091  CD1 ILE A 138      -5.359  -8.050  -7.652-0.270 2.060          
ATOM   2092  HD1 ILE A 138      -4.461  -7.699  -7.142 0.090 1.320          
ATOM   2093  HD2 ILE A 138      -6.079  -8.359  -6.895 0.090 1.320          
ATOM   2094  HD3 ILE A 138      -5.081  -8.938  -8.219 0.090 1.320          
ATOM   2095  C   ILE A 138      -9.252  -6.336 -10.489 0.510 2.000          
ATOM   2096  O   ILE A 138      -9.143  -6.158 -11.707-0.510 1.700          
ATOM   2097  N   THR A 139     -10.375  -6.798  -9.937-0.470 1.850          
ATOM   2098  HN  THR A 139     -10.404  -6.969  -8.939 0.310 0.225          
ATOM   2099  CA  THR A 139     -11.525  -7.123 -10.771 0.070 2.275          
ATOM   2100  HA  THR A 139     -11.168  -7.811 -11.541 0.090 1.320          
ATOM   2101  CB  THR A 139     -12.637  -7.802 -10.029 0.140 2.275          
ATOM   2102  HB  THR A 139     -13.165  -7.058  -9.428 0.090 1.320          
ATOM   2103  OG1 THR A 139     -12.224  -8.759  -9.123-0.660 1.770          
ATOM   2104  HG1 THR A 139     -11.579  -8.407  -8.510 0.430 0.225          
ATOM   2105  CG2 THR A 139     -13.645  -8.367 -11.022-0.270 2.060          
ATOM   2106 1HG2 THR A 139     -14.454  -8.871 -10.492 0.090 1.320          
ATOM   2107 2HG2 THR A 139     -14.120  -7.612 -11.648 0.090 1.320          
ATOM   2108 3HG2 THR A 139     -13.188  -9.106 -11.681 0.090 1.320          
ATOM   2109  C   THR A 139     -12.057  -5.886 -11.478 0.510 2.000          
ATOM   2110  O   THR A 139     -12.406  -5.941 -12.661-0.510 1.700          
ATOM   2111  N   ALA A 140     -12.143  -4.762 -10.764-0.470 1.850          
ATOM   2112  HN  ALA A 140     -11.926  -4.778  -9.766 0.310 0.225          
ATOM   2113  CA  ALA A 140     -12.629  -3.534 -11.377 0.070 2.275          
ATOM   2114  HA  ALA A 140     -13.610  -3.692 -11.829 0.090 1.320          
ATOM   2115  CB  ALA A 140     -12.707  -2.422 -10.311-0.270 2.060          
ATOM   2116  1HB ALA A 140     -13.270  -2.736  -9.435 0.090 1.320          
ATOM   2117  2HB ALA A 140     -11.720  -2.118  -9.957 0.090 1.320          
ATOM   2118  3HB ALA A 140     -13.200  -1.532 -10.707 0.090 1.320          
ATOM   2119  C   ALA A 140     -11.659  -2.974 -12.409 0.510 2.000          
ATOM   2120  O   ALA A 140     -12.029  -2.059 -13.155-0.510 1.700          
ATOM   2121  N   SER A 141     -10.438  -3.500 -12.474-0.470 1.850          
ATOM   2122  HN  SER A 141     -10.196  -4.252 -11.839 0.310 0.225          
ATOM   2123  CA  SER A 141      -9.443  -3.032 -13.425 0.070 2.275          
ATOM   2124  HA  SER A 141      -9.570  -1.972 -13.657 0.090 1.320          
ATOM   2125  CB  SER A 141      -8.111  -3.262 -12.849 0.050 2.175          
ATOM   2126  1HB SER A 141      -7.915  -4.313 -12.645 0.090 1.320          
ATOM   2127  2HB SER A 141      -7.335  -2.966 -13.559 0.090 1.320          
ATOM   2128  OG  SER A 141      -7.876  -2.502 -11.686-0.660 1.770          
ATOM   2129  HG1 SER A 141      -8.470  -2.831 -11.007 0.430 0.225          
ATOM   2130  C   SER A 141      -9.439  -3.823 -14.731 0.510 2.000          
ATOM   2131  O   SER A 141      -8.700  -3.463 -15.653-0.510 1.700          
ATOM   2132  N   VAL A 142     -10.257  -4.866 -14.846-0.470 1.850          
ATOM   2133  HN  VAL A 142     -10.815  -5.152 -14.050 0.310 0.225          
ATOM   2134  CA  VAL A 142     -10.265  -5.721 -16.028 0.070 2.275          
ATOM   2135  HA  VAL A 142      -9.671  -5.260 -16.819 0.090 1.320          
ATOM   2136  CB  VAL A 142      -9.609  -7.091 -15.803-0.090 2.275          
ATOM   2137  HB  VAL A 142      -9.506  -7.564 -16.780 0.090 1.320          
ATOM   2138  CG1 VAL A 142      -8.157  -6.992 -15.173-0.270 2.060          
ATOM   2139 1HG1 VAL A 142      -7.631  -7.946 -15.218 0.090 1.320          
ATOM   2140 2HG1 VAL A 142      -7.567  -6.252 -15.709 0.090 1.320          
ATOM   2141 3HG1 VAL A 142      -8.211  -6.686 -14.129 0.090 1.320          
ATOM   2142  CG2 VAL A 142     -10.406  -8.003 -14.978-0.270 2.060          
ATOM   2143 1HG2 VAL A 142     -11.377  -8.225 -15.422 0.090 1.320          
ATOM   2144 2HG2 VAL A 142      -9.903  -8.961 -14.846 0.090 1.320          
ATOM   2145 3HG2 VAL A 142     -10.587  -7.592 -13.984 0.090 1.320          
ATOM   2146  C   VAL A 142     -11.624  -5.803 -16.695 0.510 2.000          
ATOM   2147  O   VAL A 142     -11.718  -6.360 -17.800-0.510 1.700          
ATOM   2148  N   VAL A 143     -12.659  -5.279 -16.089-0.470 1.850          
ATOM   2149  HN  VAL A 143     -12.532  -4.776 -15.227 0.310 0.225          
ATOM   2150  CA  VAL A 143     -14.017  -5.415 -16.597 0.070 2.275          
ATOM   2151  HA  VAL A 143     -14.087  -6.362 -17.141 0.090 1.320          
ATOM   2152  CB  VAL A 143     -15.009  -5.496 -15.507-0.090 2.275          
ATOM   2153  HB  VAL A 143     -14.776  -6.400 -14.941 0.090 1.320          
ATOM   2154  CG1 VAL A 143     -14.806  -4.328 -14.556-0.270 2.060          
ATOM   2155 1HG1 VAL A 143     -13.814  -4.266 -14.116 0.090 1.320          
ATOM   2156 2HG1 VAL A 143     -15.023  -3.381 -15.043 0.090 1.320          
ATOM   2157 3HG1 VAL A 143     -15.505  -4.401 -13.723 0.090 1.320          
ATOM   2158  CG2 VAL A 143     -16.447  -5.687 -16.032-0.270 2.060          
ATOM   2159 1HG2 VAL A 143     -17.120  -5.959 -15.219 0.090 1.320          
ATOM   2160 2HG2 VAL A 143     -16.855  -4.779 -16.480 0.090 1.320          
ATOM   2161 3HG2 VAL A 143     -16.520  -6.487 -16.770 0.090 1.320          
ATOM   2162  C   VAL A 143     -14.301  -4.298 -17.593 0.510 2.000          
ATOM   2163  O   VAL A 143     -13.859  -3.154 -17.418-0.510 1.700          
ATOM   2164  N   LEU A 144     -15.009  -4.649 -18.674-0.470 1.850          
ATOM   2165  HN  LEU A 144     -15.404  -5.575 -18.736 0.310 0.225          
ATOM   2166  CA  LEU A 144     -15.306  -3.694 -19.740 0.070 2.275          
ATOM   2167  HA  LEU A 144     -14.408  -3.143 -20.020 0.090 1.320          
ATOM   2168  CB  LEU A 144     -15.866  -4.498 -20.927-0.180 2.175          
ATOM   2169  1HB LEU A 144     -15.178  -5.308 -21.166 0.090 1.320          
ATOM   2170  2HB LEU A 144     -16.792  -5.007 -20.641 0.090 1.320          
ATOM   2171  CG  LEU A 144     -16.164  -3.730 -22.262-0.090 2.275          
ATOM   2172  HG  LEU A 144     -16.997  -3.042 -22.091 0.090 1.320          
ATOM   2173  CD1 LEU A 144     -14.963  -2.915 -22.797-0.270 2.060          
ATOM   2174 1HD1 LEU A 144     -14.117  -3.563 -23.016 0.090 1.320          
ATOM   2175 2HD1 LEU A 144     -15.229  -2.398 -23.723 0.090 1.320          
ATOM   2176 3HD1 LEU A 144     -14.654  -2.144 -22.092 0.090 1.320          
ATOM   2177  CD2 LEU A 144     -16.570  -4.634 -23.355-0.270 2.060          
ATOM   2178 1HD2 LEU A 144     -16.844  -4.092 -24.263 0.090 1.320          
ATOM   2179 2HD2 LEU A 144     -15.803  -5.359 -23.632 0.090 1.320          
ATOM   2180 3HD2 LEU A 144     -17.459  -5.208 -23.083 0.090 1.320          
ATOM   2181  C   LEU A 144     -16.405  -2.717 -19.334 0.510 2.000          
ATOM   2182  O   LEU A 144     -16.276  -1.505 -19.541-0.510 1.700          
ATOM   2183  N   ASP A 145     -17.495  -3.225 -18.771-0.470 1.850          
ATOM   2184  HN  ASP A 145     -17.631  -4.225 -18.783 0.310 0.225          
ATOM   2185  CA  ASP A 145     -18.680  -2.417 -18.489 0.070 2.275          
ATOM   2186  HA  ASP A 145     -18.992  -2.009 -19.451 0.090 1.320          
ATOM   2187  CB  ASP A 145     -19.875  -3.248 -17.979-0.280 2.175          
ATOM   2188  1HB ASP A 145     -19.681  -3.652 -16.987 0.090 1.320          
ATOM   2189  2HB ASP A 145     -20.777  -2.642 -17.915 0.090 1.320          
ATOM   2190  CG  ASP A 145     -20.168  -4.386 -18.901 0.620 2.000          
ATOM   2191  OD1 ASP A 145     -20.413  -5.528 -18.319-0.759 1.700          
ATOM   2192  OD2 ASP A 145     -20.162  -4.245 -20.207-0.759 1.700          
ATOM   2193  C   ASP A 145     -18.374  -1.298 -17.494 0.510 2.000          
ATOM   2194  O   ASP A 145     -17.945  -1.589 -16.368-0.510 1.700          
ATOM   2195  N   PRO A 146     -18.582  -0.023 -17.851-0.290 1.850          
ATOM   2196  CD  PRO A 146     -18.770   0.520 -19.221 0.000 2.175          
ATOM   2197  1HD PRO A 146     -18.159   0.025 -19.977 0.090 1.320          
ATOM   2198  2HD PRO A 146     -19.813   0.393 -19.518 0.090 1.320          
ATOM   2199  CA  PRO A 146     -18.380   1.046 -16.855 0.020 2.275          
ATOM   2200  HA  PRO A 146     -17.332   1.065 -16.548 0.090 1.320          
ATOM   2201  CB  PRO A 146     -18.754   2.322 -17.671-0.180 2.175          
ATOM   2202  1HB PRO A 146     -18.198   3.200 -17.341 0.090 1.320          
ATOM   2203  2HB PRO A 146     -19.818   2.554 -17.589 0.090 1.320          
ATOM   2204  CG  PRO A 146     -18.422   1.918 -19.120-0.180 2.175          
ATOM   2205  1HG PRO A 146     -17.350   2.033 -19.294 0.090 1.320          
ATOM   2206  2HG PRO A 146     -18.935   2.530 -19.864 0.090 1.320          
ATOM   2207  C   PRO A 146     -19.288   0.916 -15.644 0.510 2.000          
ATOM   2208  O   PRO A 146     -18.927   1.390 -14.559-0.510 1.700          
ATOM   2209  N   LEU A 147     -20.457   0.285 -15.795-0.470 1.850          
ATOM   2210  HN  LEU A 147     -20.696  -0.078 -16.706 0.310 0.225          
ATOM   2211  CA  LEU A 147     -21.322   0.024 -14.648 0.070 2.275          
ATOM   2212  HA  LEU A 147     -21.475   0.978 -14.141 0.090 1.320          
ATOM   2213  CB  LEU A 147     -22.649  -0.491 -15.095-0.180 2.175          
ATOM   2214  1HB LEU A 147     -23.061   0.208 -15.825 0.090 1.320          
ATOM   2215  2HB LEU A 147     -22.493  -1.420 -15.650 0.090 1.320          
ATOM   2216  CG  LEU A 147     -23.696  -0.749 -14.079-0.090 2.275          
ATOM   2217  HG  LEU A 147     -23.310  -1.504 -13.390 0.090 1.320          
ATOM   2218  CD1 LEU A 147     -24.050   0.494 -13.231-0.270 2.060          
ATOM   2219 1HD1 LEU A 147     -23.197   0.847 -12.651 0.090 1.320          
ATOM   2220 2HD1 LEU A 147     -24.398   1.319 -13.854 0.090 1.320          
ATOM   2221 3HD1 LEU A 147     -24.839   0.270 -12.512 0.090 1.320          
ATOM   2222  CD2 LEU A 147     -25.031  -1.348 -14.628-0.270 2.060          
ATOM   2223 1HD2 LEU A 147     -25.727  -1.589 -13.824 0.090 1.320          
ATOM   2224 2HD2 LEU A 147     -25.532  -0.657 -15.307 0.090 1.320          
ATOM   2225 3HD2 LEU A 147     -24.847  -2.271 -15.180 0.090 1.320          
ATOM   2226  C   LEU A 147     -20.647  -0.911 -13.652 0.510 2.000          
ATOM   2227  O   LEU A 147     -20.666  -0.670 -12.439-0.510 1.700          
ATOM   2228  N   HIP A 148     -20.051  -1.995 -14.150-0.470 1.850          
ATOM   2229  HN  HIP A 148     -20.050  -2.168 -15.146 0.310 0.225          
ATOM   2230  CA  HIP A 148     -19.412  -2.955 -13.261 0.070 2.275          
ATOM   2231  HA  HIP A 148     -20.063  -3.080 -12.395 0.090 1.320          
ATOM   2232  CB  HIP A 148     -19.318  -4.385 -13.899-0.083 2.175          
ATOM   2233  1HB HIP A 148     -18.908  -4.360 -14.908 0.090 1.320          
ATOM   2234  2HB HIP A 148     -18.667  -5.021 -13.299 0.090 1.320          
ATOM   2235  CD2 HIP A 148     -21.372  -5.644 -12.875 0.056 1.800          
ATOM   2236  HD2 HIP A 148     -21.027  -5.950 -11.899 0.095 0.900          
ATOM   2237  CG  HIP A 148     -20.760  -5.014 -13.899 0.118 1.800          
ATOM   2238  NE2 HIP A 148     -22.668  -5.836 -13.295-0.490 1.850          
ATOM   2239  HE2 HIP A 148     -23.405  -6.303 -12.788 0.203 0.225          
ATOM   2240  ND1 HIP A 148     -21.600  -4.804 -14.957-0.569 1.850          
ATOM   2241  HD1 HIP A 148     -21.390  -4.425 -15.872 0.129 0.225          
ATOM   2242  CE1 HIP A 148     -22.765  -5.319 -14.526 0.251 1.800          
ATOM   2243  HE1 HIP A 148     -23.658  -5.360 -15.136 0.131 0.700          
ATOM   2244  C   HIP A 148     -18.111  -2.415 -12.679 0.510 2.000          
ATOM   2245  O   HIP A 148     -17.726  -2.804 -11.571-0.510 1.700          
ATOM   2246  N   VAL A 149     -17.415  -1.533 -13.401-0.470 1.850          
ATOM   2247  HN  VAL A 149     -17.703  -1.316 -14.351 0.310 0.225          
ATOM   2248  CA  VAL A 149     -16.216  -0.917 -12.837 0.070 2.275          
ATOM   2249  HA  VAL A 149     -15.520  -1.707 -12.547 0.090 1.320          
ATOM   2250  CB  VAL A 149     -15.529   0.013 -13.867-0.090 2.275          
ATOM   2251  HB  VAL A 149     -16.227   0.785 -14.200 0.090 1.320          
ATOM   2252  CG1 VAL A 149     -14.281   0.675 -13.234-0.270 2.060          
ATOM   2253 1HG1 VAL A 149     -13.613  -0.057 -12.780 0.090 1.320          
ATOM   2254 2HG1 VAL A 149     -13.701   1.247 -13.960 0.090 1.320          
ATOM   2255 3HG1 VAL A 149     -14.547   1.396 -12.460 0.090 1.320          
ATOM   2256  CG2 VAL A 149     -14.928  -0.640 -15.032-0.270 2.060          
ATOM   2257 1HG2 VAL A 149     -14.545   0.081 -15.754 0.090 1.320          
ATOM   2258 2HG2 VAL A 149     -14.113  -1.314 -14.765 0.090 1.320          
ATOM   2259 3HG2 VAL A 149     -15.657  -1.235 -15.577 0.090 1.320          
ATOM   2260  C   VAL A 149     -16.567  -0.116 -11.590 0.510 2.000          
ATOM   2261  O   VAL A 149     -15.865  -0.188 -10.574-0.510 1.700          
ATOM   2262  N   TRP A 150     -17.665   0.647 -11.638-0.470 1.850          
ATOM   2263  HN  TRP A 150     -18.187   0.723 -12.505 0.310 0.225          
ATOM   2264  CA  TRP A 150     -18.107   1.386 -10.458 0.070 2.275          
ATOM   2265  HA  TRP A 150     -17.228   1.889 -10.069 0.090 1.320          
ATOM   2266  CB  TRP A 150     -19.179   2.417 -10.725-0.180 2.175          
ATOM   2267  1HB TRP A 150     -20.062   1.933 -11.146 0.090 1.320          
ATOM   2268  2HB TRP A 150     -19.502   2.869  -9.786 0.090 1.320          
ATOM   2269  CG  TRP A 150     -18.772   3.514 -11.612-0.030 1.992          
ATOM   2270  CD1 TRP A 150     -19.362   3.864 -12.787 0.035 1.992          
ATOM   2271  HD1 TRP A 150     -20.188   3.341 -13.249 0.115 1.358          
ATOM   2272  NE1 TRP A 150     -18.677   4.994 -13.300-0.610 1.850          
ATOM   2273  HE1 TRP A 150     -18.873   5.414 -14.197 0.380 0.225          
ATOM   2274  CE2 TRP A 150     -17.751   5.373 -12.401 0.130 1.800          
ATOM   2275  CD2 TRP A 150     -17.733   4.435 -11.313-0.020 1.800          
ATOM   2276  CE3 TRP A 150     -16.763   4.493 -10.286-0.115 1.992          
ATOM   2277  HE3 TRP A 150     -16.772   3.813  -9.451 0.115 1.358          
ATOM   2278  CZ3 TRP A 150     -15.824   5.508 -10.321-0.115 1.992          
ATOM   2279  HZ3 TRP A 150     -15.084   5.596  -9.538 0.115 1.358          
ATOM   2280  CZ2 TRP A 150     -16.758   6.314 -12.466-0.115 1.992          
ATOM   2281  HZ2 TRP A 150     -16.689   6.989 -13.306 0.115 1.358          
ATOM   2282  CH2 TRP A 150     -15.784   6.352 -11.418-0.115 1.992          
ATOM   2283  HH2 TRP A 150     -15.003   7.097 -11.468 0.115 1.358          
ATOM   2284  C   TRP A 150     -18.546   0.446  -9.346 0.510 2.000          
ATOM   2285  O   TRP A 150     -18.229   0.676  -8.173-0.510 1.700          
ATOM   2286  N   LEU A 151     -19.271  -0.618  -9.691-0.470 1.850          
ATOM   2287  HN  LEU A 151     -19.549  -0.734 -10.661 0.310 0.225          
ATOM   2288  CA  LEU A 151     -19.752  -1.538  -8.671 0.070 2.275          
ATOM   2289  HA  LEU A 151     -20.347  -0.960  -7.962 0.090 1.320          
ATOM   2290  CB  LEU A 151     -20.633  -2.530  -9.351-0.180 2.175          
ATOM   2291  1HB LEU A 151     -21.448  -2.002  -9.850 0.090 1.320          
ATOM   2292  2HB LEU A 151     -20.076  -3.029 -10.144 0.090 1.320          
ATOM   2293  CG  LEU A 151     -21.220  -3.610  -8.447-0.090 2.275          
ATOM   2294  HG  LEU A 151     -20.411  -4.243  -8.076 0.090 1.320          
ATOM   2295  CD1 LEU A 151     -21.990  -3.066  -7.246-0.270 2.060          
ATOM   2296 1HD1 LEU A 151     -22.424  -3.872  -6.652 0.090 1.320          
ATOM   2297 2HD1 LEU A 151     -21.350  -2.499  -6.570 0.090 1.320          
ATOM   2298 3HD1 LEU A 151     -22.805  -2.411  -7.556 0.090 1.320          
ATOM   2299  CD2 LEU A 151     -22.216  -4.537  -9.199-0.270 2.060          
ATOM   2300 1HD2 LEU A 151     -23.066  -3.983  -9.601 0.090 1.320          
ATOM   2301 2HD2 LEU A 151     -21.727  -5.030 -10.036 0.090 1.320          
ATOM   2302 3HD2 LEU A 151     -22.607  -5.325  -8.554 0.090 1.320          
ATOM   2303  C   LEU A 151     -18.587  -2.157  -7.912 0.510 2.000          
ATOM   2304  O   LEU A 151     -18.490  -2.033  -6.685-0.510 1.700          
ATOM   2305  N   TYR A 152     -17.667  -2.795  -8.637-0.470 1.850          
ATOM   2306  HN  TYR A 152     -17.760  -2.833  -9.651 0.310 0.225          
ATOM   2307  CA  TYR A 152     -16.523  -3.430  -7.993 0.070 2.275          
ATOM   2308  HA  TYR A 152     -16.912  -4.052  -7.186 0.090 1.320          
ATOM   2309  CB  TYR A 152     -15.677  -4.333  -8.918-0.180 2.175          
ATOM   2310  1HB TYR A 152     -15.242  -3.736  -9.718 0.090 1.320          
ATOM   2311  2HB TYR A 152     -14.857  -4.806  -8.375 0.090 1.320          
ATOM   2312  CG  TYR A 152     -16.600  -5.426  -9.557 0.000 1.992          
ATOM   2313  CD1 TYR A 152     -17.559  -6.124  -8.820-0.115 1.992          
ATOM   2314  HD1 TYR A 152     -17.757  -5.913  -7.781 0.115 1.358          
ATOM   2315  CE1 TYR A 152     -18.274  -7.074  -9.431-0.115 1.992          
ATOM   2316  HE1 TYR A 152     -19.067  -7.547  -8.870 0.115 1.358          
ATOM   2317  CZ  TYR A 152     -18.139  -7.425 -10.787 0.110 1.992          
ATOM   2318  OH  TYR A 152     -19.071  -8.222 -11.458-0.540 1.770          
ATOM   2319  HH  TYR A 152     -18.907  -8.340 -12.383 0.430 0.225          
ATOM   2320  CD2 TYR A 152     -16.350  -5.832 -10.898-0.115 1.992          
ATOM   2321  HD2 TYR A 152     -15.572  -5.336 -11.460 0.115 1.358          
ATOM   2322  CE2 TYR A 152     -17.044  -6.854 -11.513-0.115 1.992          
ATOM   2323  HE2 TYR A 152     -16.850  -7.103 -12.546 0.115 1.358          
ATOM   2324  C   TYR A 152     -15.663  -2.406  -7.270 0.510 2.000          
ATOM   2325  O   TYR A 152     -15.137  -2.680  -6.185-0.510 1.700          
ATOM   2326  N   CYS A 153     -15.514  -1.215  -7.852-0.470 1.850          
ATOM   2327  HN  CYS A 153     -15.929  -1.024  -8.761 0.310 0.225          
ATOM   2328  CA  CYS A 153     -14.808  -0.152  -7.150 0.070 2.275          
ATOM   2329  HA  CYS A 153     -13.804  -0.496  -6.893 0.090 1.320          
ATOM   2330  CB  CYS A 153     -14.722   1.076  -8.047-0.110 2.175          
ATOM   2331  1HB CYS A 153     -14.273   0.815  -9.005 0.090 1.320          
ATOM   2332  2HB CYS A 153     -15.702   1.507  -8.254 0.090 1.320          
ATOM   2333  SG  CYS A 153     -13.630   2.372  -7.309-0.230 2.000          
ATOM   2334  HG1 CYS A 153     -12.497   1.665  -7.361 0.160 0.450          
ATOM   2335  C   CYS A 153     -15.552   0.235  -5.881 0.510 2.000          
ATOM   2336  O   CYS A 153     -14.942   0.447  -4.827-0.510 1.700          
ATOM   2337  N   PHE A 154     -16.880   0.300  -5.964-0.470 1.850          
ATOM   2338  HN  PHE A 154     -17.348   0.198  -6.867 0.310 0.225          
ATOM   2339  CA  PHE A 154     -17.692   0.645  -4.802 0.070 2.275          
ATOM   2340  HA  PHE A 154     -17.258   1.547  -4.368 0.090 1.320          
ATOM   2341  CB  PHE A 154     -19.139   0.966  -5.264-0.180 2.175          
ATOM   2342  1HB PHE A 154     -19.142   1.761  -6.010 0.090 1.320          
ATOM   2343  2HB PHE A 154     -19.619   0.099  -5.717 0.090 1.320          
ATOM   2344  CG  PHE A 154     -19.914   1.459  -4.040 0.000 1.992          
ATOM   2345  CD1 PHE A 154     -19.531   2.597  -3.325-0.115 1.992          
ATOM   2346  HD1 PHE A 154     -18.700   3.202  -3.657 0.115 1.358          
ATOM   2347  CE1 PHE A 154     -20.247   2.978  -2.235-0.115 1.992          
ATOM   2348  HE1 PHE A 154     -19.967   3.874  -1.701 0.115 1.358          
ATOM   2349  CZ  PHE A 154     -21.347   2.172  -1.751-0.115 1.992          
ATOM   2350  HZ  PHE A 154     -21.902   2.464  -0.872 0.115 1.358          
ATOM   2351  CD2 PHE A 154     -20.969   0.667  -3.592-0.115 1.992          
ATOM   2352  HD2 PHE A 154     -21.229  -0.229  -4.137 0.115 1.358          
ATOM   2353  CE2 PHE A 154     -21.724   0.999  -2.507-0.115 1.992          
ATOM   2354  HE2 PHE A 154     -22.554   0.381  -2.199 0.115 1.358          
ATOM   2355  C   PHE A 154     -17.630  -0.441  -3.735 0.510 2.000          
ATOM   2356  O   PHE A 154     -17.496  -0.143  -2.541-0.510 1.700          
ATOM   2357  N   ILE A 155     -17.763  -1.705  -4.143-0.470 1.850          
ATOM   2358  HN  ILE A 155     -17.966  -1.886  -5.129 0.310 0.225          
ATOM   2359  CA  ILE A 155     -17.657  -2.806  -3.192 0.070 2.275          
ATOM   2360  HA  ILE A 155     -18.370  -2.604  -2.391 0.090 1.320          
ATOM   2361  CB  ILE A 155     -18.030  -4.199  -3.842-0.090 2.275          
ATOM   2362  HB  ILE A 155     -17.327  -4.451  -4.639 0.090 1.320          
ATOM   2363  CG2 ILE A 155     -17.939  -5.228  -2.732-0.270 2.060          
ATOM   2364 1HG2 ILE A 155     -18.340  -6.188  -3.061 0.090 1.320          
ATOM   2365 2HG2 ILE A 155     -16.909  -5.427  -2.435 0.090 1.320          
ATOM   2366 3HG2 ILE A 155     -18.490  -4.934  -1.838 0.090 1.320          
ATOM   2367  CG1 ILE A 155     -19.510  -4.225  -4.409-0.180 2.175          
ATOM   2368 1HG1 ILE A 155     -19.579  -3.589  -5.284 0.090 1.320          
ATOM   2369 2HG1 ILE A 155     -19.708  -5.225  -4.799 0.090 1.320          
ATOM   2370  CD1 ILE A 155     -20.626  -3.853  -3.502-0.270 2.060          
ATOM   2371  HD1 ILE A 155     -21.584  -3.957  -4.013 0.090 1.320          
ATOM   2372  HD2 ILE A 155     -20.663  -4.486  -2.616 0.090 1.320          
ATOM   2373  HD3 ILE A 155     -20.550  -2.815  -3.177 0.090 1.320          
ATOM   2374  C   ILE A 155     -16.288  -2.796  -2.532 0.510 2.000          
ATOM   2375  O   ILE A 155     -16.165  -2.952  -1.310-0.510 1.700          
ATOM   2376  N   SER A 156     -15.241  -2.587  -3.327-0.470 1.850          
ATOM   2377  HN  SER A 156     -15.377  -2.482  -4.331 0.310 0.225          
ATOM   2378  CA  SER A 156     -13.899  -2.534  -2.769 0.070 2.275          
ATOM   2379  HA  SER A 156     -13.684  -3.476  -2.261 0.090 1.320          
ATOM   2380  CB  SER A 156     -12.834  -2.286  -3.930 0.050 2.175          
ATOM   2381  1HB SER A 156     -12.893  -3.078  -4.676 0.090 1.320          
ATOM   2382  2HB SER A 156     -13.075  -1.366  -4.463 0.090 1.320          
ATOM   2383  OG  SER A 156     -11.528  -2.200  -3.492-0.660 1.770          
ATOM   2384  HG1 SER A 156     -11.099  -3.058  -3.540 0.430 0.225          
ATOM   2385  C   SER A 156     -13.776  -1.392  -1.774 0.510 2.000          
ATOM   2386  O   SER A 156     -13.226  -1.570  -0.680-0.510 1.700          
ATOM   2387  N   SER A 157     -14.355  -0.234  -2.110-0.470 1.850          
ATOM   2388  HN  SER A 157     -14.795  -0.137  -3.021 0.310 0.225          
ATOM   2389  CA  SER A 157     -14.291   0.920  -1.223 0.070 2.275          
ATOM   2390  HA  SER A 157     -13.249   1.201  -1.066 0.090 1.320          
ATOM   2391  CB  SER A 157     -15.091   2.145  -1.750 0.050 2.175          
ATOM   2392  1HB SER A 157     -16.143   1.917  -1.927 0.090 1.320          
ATOM   2393  2HB SER A 157     -15.058   2.969  -1.034 0.090 1.320          
ATOM   2394  OG  SER A 157     -14.459   2.579  -2.980-0.660 1.770          
ATOM   2395  HG1 SER A 157     -14.594   1.919  -3.660 0.430 0.225          
ATOM   2396  C   SER A 157     -14.934   0.612   0.119 0.510 2.000          
ATOM   2397  O   SER A 157     -14.462   1.079   1.161-0.510 1.700          
ATOM   2398  N   ILE A 158     -16.001  -0.189   0.117-0.470 1.850          
ATOM   2399  HN  ILE A 158     -16.379  -0.534  -0.761 0.310 0.225          
ATOM   2400  CA  ILE A 158     -16.650  -0.543   1.375 0.070 2.275          
ATOM   2401  HA  ILE A 158     -16.903   0.378   1.906 0.090 1.320          
ATOM   2402  CB  ILE A 158     -17.965  -1.343   1.125-0.090 2.275          
ATOM   2403  HB  ILE A 158     -17.763  -2.123   0.392 0.090 1.320          
ATOM   2404  CG2 ILE A 158     -18.481  -2.062   2.416-0.270 2.060          
ATOM   2405 1HG2 ILE A 158     -17.823  -2.871   2.736 0.090 1.320          
ATOM   2406 2HG2 ILE A 158     -18.591  -1.364   3.247 0.090 1.320          
ATOM   2407 3HG2 ILE A 158     -19.453  -2.525   2.249 0.090 1.320          
ATOM   2408  CG1 ILE A 158     -19.050  -0.446   0.552-0.180 2.175          
ATOM   2409 1HG1 ILE A 158     -19.392   0.227   1.339 0.090 1.320          
ATOM   2410 2HG1 ILE A 158     -18.614   0.215  -0.199 0.090 1.320          
ATOM   2411  CD1 ILE A 158     -20.295  -1.083  -0.113-0.270 2.060          
ATOM   2412  HD1 ILE A 158     -20.762  -1.835   0.521 0.090 1.320          
ATOM   2413  HD2 ILE A 158     -21.048  -0.326  -0.315 0.090 1.320          
ATOM   2414  HD3 ILE A 158     -20.035  -1.555  -1.060 0.090 1.320          
ATOM   2415  C   ILE A 158     -15.687  -1.312   2.271 0.510 2.000          
ATOM   2416  O   ILE A 158     -15.478  -0.960   3.439-0.510 1.700          
ATOM   2417  N   PHE A 159     -15.072  -2.368   1.736-0.470 1.850          
ATOM   2418  HN  PHE A 159     -15.256  -2.615   0.769 0.310 0.225          
ATOM   2419  CA  PHE A 159     -14.136  -3.134   2.548 0.070 2.275          
ATOM   2420  HA  PHE A 159     -14.630  -3.426   3.477 0.090 1.320          
ATOM   2421  CB  PHE A 159     -13.550  -4.435   1.810-0.180 2.175          
ATOM   2422  1HB PHE A 159     -13.264  -4.212   0.780 0.090 1.320          
ATOM   2423  2HB PHE A 159     -12.653  -4.810   2.308 0.090 1.320          
ATOM   2424  CG  PHE A 159     -14.570  -5.462   1.884 0.000 1.992          
ATOM   2425  CD1 PHE A 159     -14.851  -6.136   3.133-0.115 1.992          
ATOM   2426  HD1 PHE A 159     -14.366  -5.878   4.062 0.115 1.358          
ATOM   2427  CE1 PHE A 159     -15.686  -7.288   3.007-0.115 1.992          
ATOM   2428  HE1 PHE A 159     -15.862  -7.909   3.873 0.115 1.358          
ATOM   2429  CZ  PHE A 159     -16.259  -7.629   1.814-0.115 1.992          
ATOM   2430  HZ  PHE A 159     -16.883  -8.511   1.800 0.115 1.358          
ATOM   2431  CD2 PHE A 159     -15.264  -5.816   0.675-0.115 1.992          
ATOM   2432  HD2 PHE A 159     -15.096  -5.272  -0.244 0.115 1.358          
ATOM   2433  CE2 PHE A 159     -16.221  -6.894   0.701-0.115 1.992          
ATOM   2434  HE2 PHE A 159     -16.764  -7.182  -0.188 0.115 1.358          
ATOM   2435  C   PHE A 159     -12.928  -2.302   2.927 0.510 2.000          
ATOM   2436  O   PHE A 159     -12.407  -2.450   4.036-0.510 1.700          
ATOM   2437  N   PHE A 160     -12.488  -1.408   2.041-0.470 1.850          
ATOM   2438  HN  PHE A 160     -12.920  -1.361   1.120 0.310 0.225          
ATOM   2439  CA  PHE A 160     -11.395  -0.507   2.390 0.070 2.275          
ATOM   2440  HA  PHE A 160     -10.512  -1.073   2.658 0.090 1.320          
ATOM   2441  CB  PHE A 160     -11.134   0.415   1.156-0.180 2.175          
ATOM   2442  1HB PHE A 160     -10.930  -0.208   0.296 0.090 1.320          
ATOM   2443  2HB PHE A 160     -12.026   0.972   0.888 0.090 1.320          
ATOM   2444  CG  PHE A 160     -10.033   1.382   1.282 0.000 1.992          
ATOM   2445  CD1 PHE A 160      -8.757   0.856   1.719-0.115 1.992          
ATOM   2446  HD1 PHE A 160      -8.623  -0.208   1.839 0.115 1.358          
ATOM   2447  CE1 PHE A 160      -7.714   1.702   2.049-0.115 1.992          
ATOM   2448  HE1 PHE A 160      -6.776   1.305   2.405 0.115 1.358          
ATOM   2449  CZ  PHE A 160      -7.865   3.069   1.807-0.115 1.992          
ATOM   2450  HZ  PHE A 160      -7.036   3.737   1.988 0.115 1.358          
ATOM   2451  CD2 PHE A 160     -10.200   2.788   1.166-0.115 1.992          
ATOM   2452  HD2 PHE A 160     -11.152   3.215   0.883 0.115 1.358          
ATOM   2453  CE2 PHE A 160      -9.129   3.592   1.438-0.115 1.992          
ATOM   2454  HE2 PHE A 160      -9.240   4.661   1.329 0.115 1.358          
ATOM   2455  C   PHE A 160     -11.790   0.438   3.522 0.510 2.000          
ATOM   2456  O   PHE A 160     -11.041   0.613   4.489-0.510 1.700          
ATOM   2457  N   ILE A 161     -12.963   1.062   3.422-0.470 1.850          
ATOM   2458  HN  ILE A 161     -13.558   0.931   2.602 0.310 0.225          
ATOM   2459  CA  ILE A 161     -13.408   1.938   4.501 0.070 2.275          
ATOM   2460  HA  ILE A 161     -12.628   2.689   4.650 0.090 1.320          
ATOM   2461  CB  ILE A 161     -14.736   2.680   4.137-0.090 2.275          
ATOM   2462  HB  ILE A 161     -15.497   1.977   3.789 0.090 1.320          
ATOM   2463  CG2 ILE A 161     -15.222   3.506   5.356-0.270 2.060          
ATOM   2464 1HG2 ILE A 161     -14.433   4.132   5.775 0.090 1.320          
ATOM   2465 2HG2 ILE A 161     -16.053   4.159   5.093 0.090 1.320          
ATOM   2466 3HG2 ILE A 161     -15.593   2.865   6.157 0.090 1.320          
ATOM   2467  CG1 ILE A 161     -14.371   3.681   3.099-0.180 2.175          
ATOM   2468 1HG1 ILE A 161     -13.822   4.523   3.524 0.090 1.320          
ATOM   2469 2HG1 ILE A 161     -13.691   3.253   2.362 0.090 1.320          
ATOM   2470  CD1 ILE A 161     -15.611   4.208   2.278-0.270 2.060          
ATOM   2471  HD1 ILE A 161     -16.139   3.384   1.796 0.090 1.320          
ATOM   2472  HD2 ILE A 161     -16.325   4.742   2.903 0.090 1.320          
ATOM   2473  HD3 ILE A 161     -15.291   4.892   1.491 0.090 1.320          
ATOM   2474  C   ILE A 161     -13.486   1.172   5.812 0.510 2.000          
ATOM   2475  O   ILE A 161     -13.051   1.666   6.860-0.510 1.700          
ATOM   2476  N   PHE A 162     -13.993  -0.062   5.773-0.470 1.850          
ATOM   2477  HN  PHE A 162     -14.367  -0.421   4.896 0.310 0.225          
ATOM   2478  CA  PHE A 162     -14.110  -0.828   7.008 0.070 2.275          
ATOM   2479  HA  PHE A 162     -14.752  -0.304   7.718 0.090 1.320          
ATOM   2480  CB  PHE A 162     -14.763  -2.175   6.599-0.180 2.175          
ATOM   2481  1HB PHE A 162     -15.821  -2.014   6.389 0.090 1.320          
ATOM   2482  2HB PHE A 162     -14.346  -2.513   5.653 0.090 1.320          
ATOM   2483  CG  PHE A 162     -14.638  -3.313   7.549 0.000 1.992          
ATOM   2484  CD1 PHE A 162     -15.429  -3.290   8.693-0.115 1.992          
ATOM   2485  HD1 PHE A 162     -16.084  -2.453   8.888 0.115 1.358          
ATOM   2486  CE1 PHE A 162     -15.248  -4.273   9.683-0.115 1.992          
ATOM   2487  HE1 PHE A 162     -15.785  -4.209  10.618 0.115 1.358          
ATOM   2488  CZ  PHE A 162     -14.356  -5.348   9.441-0.115 1.992          
ATOM   2489  HZ  PHE A 162     -14.210  -6.103  10.198 0.115 1.358          
ATOM   2490  CD2 PHE A 162     -13.963  -4.493   7.255-0.115 1.992          
ATOM   2491  HD2 PHE A 162     -13.479  -4.576   6.294 0.115 1.358          
ATOM   2492  CE2 PHE A 162     -13.729  -5.476   8.195-0.115 1.992          
ATOM   2493  HE2 PHE A 162     -13.125  -6.337   7.975 0.115 1.358          
ATOM   2494  C   PHE A 162     -12.743  -1.036   7.654 0.510 2.000          
ATOM   2495  O   PHE A 162     -12.554  -0.733   8.838-0.510 1.700          
ATOM   2496  N   GLU A 163     -11.764  -1.526   6.884-0.470 1.850          
ATOM   2497  HN  GLU A 163     -11.949  -1.727   5.904 0.310 0.225          
ATOM   2498  CA  GLU A 163     -10.435  -1.728   7.455 0.070 2.275          
ATOM   2499  HA  GLU A 163     -10.572  -2.315   8.366 0.090 1.320          
ATOM   2500  CB  GLU A 163      -9.515  -2.594   6.465-0.180 2.175          
ATOM   2501  1HB GLU A 163      -8.751  -3.128   7.021 0.090 1.320          
ATOM   2502  2HB GLU A 163     -10.129  -3.376   6.017 0.090 1.320          
ATOM   2503  CG  GLU A 163      -8.775  -1.786   5.315-0.210 2.175          
ATOM   2504  1HG GLU A 163      -9.423  -1.001   4.955 0.090 1.320          
ATOM   2505  2HG GLU A 163      -7.907  -1.278   5.740 0.090 1.320          
ATOM   2506  CD  GLU A 163      -8.374  -2.526   4.100 0.750 2.000          
ATOM   2507  OE1 GLU A 163      -9.221  -3.014   3.313-0.360 1.700          
ATOM   2508  OE2 GLU A 163      -7.349  -1.755   3.510-0.360 1.700          
ATOM   2509  C   GLU A 163      -9.792  -0.409   7.864 0.510 2.000          
ATOM   2510  O   GLU A 163      -9.018  -0.371   8.825-0.510 1.700          
ATOM   2511  N   MET A 164     -10.089   0.679   7.151-0.470 1.850          
ATOM   2512  HN  MET A 164     -10.674   0.610   6.320 0.310 0.225          
ATOM   2513  CA  MET A 164      -9.575   1.976   7.573 0.070 2.275          
ATOM   2514  HA  MET A 164      -8.520   1.836   7.822 0.090 1.320          
ATOM   2515  CB  MET A 164      -9.582   3.083   6.484-0.180 2.175          
ATOM   2516  1HB MET A 164     -10.599   3.220   6.113 0.090 1.320          
ATOM   2517  2HB MET A 164      -9.272   4.040   6.904 0.090 1.320          
ATOM   2518  CG  MET A 164      -8.615   2.692   5.271-0.140 2.175          
ATOM   2519  1HG MET A 164      -8.903   1.720   4.876 0.090 1.320          
ATOM   2520  2HG MET A 164      -8.777   3.387   4.448 0.090 1.320          
ATOM   2521  SD  MET A 164      -6.847   2.584   5.571-0.090 2.000          
ATOM   2522  CE  MET A 164      -6.304   4.305   5.285-0.220 2.060          
ATOM   2523  1HE MET A 164      -6.971   5.005   5.784 0.090 1.320          
ATOM   2524  2HE MET A 164      -5.299   4.449   5.681 0.090 1.320          
ATOM   2525  3HE MET A 164      -6.299   4.531   4.219 0.090 1.320          
ATOM   2526  C   MET A 164     -10.220   2.424   8.873 0.510 2.000          
ATOM   2527  O   MET A 164      -9.543   2.962   9.756-0.510 1.700          
ATOM   2528  N   VAL A 165     -11.534   2.228   8.996-0.470 1.850          
ATOM   2529  HN  VAL A 165     -12.063   1.841   8.210 0.310 0.225          
ATOM   2530  CA  VAL A 165     -12.247   2.627  10.205 0.070 2.275          
ATOM   2531  HA  VAL A 165     -12.007   3.673  10.408 0.090 1.320          
ATOM   2532  CB  VAL A 165     -13.765   2.522   9.932-0.090 2.275          
ATOM   2533  HB  VAL A 165     -13.938   1.708   9.226 0.090 1.320          
ATOM   2534  CG1 VAL A 165     -14.723   2.210  11.159-0.270 2.060          
ATOM   2535 1HG1 VAL A 165     -14.617   2.956  11.947 0.090 1.320          
ATOM   2536 2HG1 VAL A 165     -15.769   2.194  10.851 0.090 1.320          
ATOM   2537 3HG1 VAL A 165     -14.505   1.233  11.593 0.090 1.320          
ATOM   2538  CG2 VAL A 165     -14.262   3.833   9.301-0.270 2.060          
ATOM   2539 1HG2 VAL A 165     -14.171   4.678   9.985 0.090 1.320          
ATOM   2540 2HG2 VAL A 165     -13.694   4.071   8.400 0.090 1.320          
ATOM   2541 3HG2 VAL A 165     -15.308   3.758   9.001 0.090 1.320          
ATOM   2542  C   VAL A 165     -11.712   1.866  11.410 0.510 2.000          
ATOM   2543  O   VAL A 165     -11.451   2.447  12.471-0.510 1.700          
ATOM   2544  N   VAL A 166     -11.534   0.553  11.266-0.470 1.850          
ATOM   2545  HN  VAL A 166     -11.790   0.103  10.389 0.310 0.225          
ATOM   2546  CA  VAL A 166     -11.012  -0.236  12.376 0.070 2.275          
ATOM   2547  HA  VAL A 166     -11.615  -0.001  13.257 0.090 1.320          
ATOM   2548  CB  VAL A 166     -11.121  -1.723  12.112-0.090 2.275          
ATOM   2549  HB  VAL A 166     -10.500  -2.009  11.260 0.090 1.320          
ATOM   2550  CG1 VAL A 166     -10.660  -2.459  13.395-0.270 2.060          
ATOM   2551 1HG1 VAL A 166     -11.289  -2.203  14.245 0.090 1.320          
ATOM   2552 2HG1 VAL A 166     -10.723  -3.535  13.237 0.090 1.320          
ATOM   2553 3HG1 VAL A 166      -9.618  -2.275  13.660 0.090 1.320          
ATOM   2554  CG2 VAL A 166     -12.621  -2.114  11.857-0.270 2.060          
ATOM   2555 1HG2 VAL A 166     -12.728  -3.190  11.717 0.090 1.320          
ATOM   2556 2HG2 VAL A 166     -13.253  -1.818  12.692 0.090 1.320          
ATOM   2557 3HG2 VAL A 166     -13.043  -1.647  10.974 0.090 1.320          
ATOM   2558  C   VAL A 166      -9.585   0.187  12.701 0.510 2.000          
ATOM   2559  O   VAL A 166      -9.221   0.337  13.872-0.510 1.700          
ATOM   2560  N   ALA A 167      -8.764   0.418  11.671-0.470 1.850          
ATOM   2561  HN  ALA A 167      -9.072   0.246  10.718 0.310 0.225          
ATOM   2562  CA  ALA A 167      -7.398   0.881  11.908 0.070 2.275          
ATOM   2563  HA  ALA A 167      -6.892   0.161  12.553 0.090 1.320          
ATOM   2564  CB  ALA A 167      -6.561   1.039  10.598-0.270 2.060          
ATOM   2565  1HB ALA A 167      -6.406   0.071  10.120 0.090 1.320          
ATOM   2566  2HB ALA A 167      -7.061   1.678   9.872 0.090 1.320          
ATOM   2567  3HB ALA A 167      -5.577   1.467  10.797 0.090 1.320          
ATOM   2568  C   ALA A 167      -7.389   2.229  12.619 0.510 2.000          
ATOM   2569  O   ALA A 167      -6.543   2.473  13.484-0.510 1.700          
ATOM   2570  N   PHE A 168      -8.325   3.118  12.269-0.470 1.850          
ATOM   2571  HN  PHE A 168      -8.946   2.902  11.493 0.310 0.225          
ATOM   2572  CA  PHE A 168      -8.420   4.399  12.964 0.070 2.275          
ATOM   2573  HA  PHE A 168      -7.440   4.871  12.864 0.090 1.320          
ATOM   2574  CB  PHE A 168      -9.461   5.314  12.325-0.180 2.175          
ATOM   2575  1HB PHE A 168      -9.490   5.160  11.246 0.090 1.320          
ATOM   2576  2HB PHE A 168     -10.468   5.079  12.676 0.090 1.320          
ATOM   2577  CG  PHE A 168      -9.143   6.785  12.584 0.000 1.992          
ATOM   2578  CD1 PHE A 168      -8.303   7.410  11.664-0.115 1.992          
ATOM   2579  HD1 PHE A 168      -7.863   6.835  10.865 0.115 1.358          
ATOM   2580  CE1 PHE A 168      -7.992   8.768  11.768-0.115 1.992          
ATOM   2581  HE1 PHE A 168      -7.333   9.239  11.053 0.115 1.358          
ATOM   2582  CZ  PHE A 168      -8.608   9.503  12.791-0.115 1.992          
ATOM   2583  HZ  PHE A 168      -8.411  10.563  12.858 0.115 1.358          
ATOM   2584  CD2 PHE A 168      -9.765   7.542  13.570-0.115 1.992          
ATOM   2585  HD2 PHE A 168     -10.465   7.064  14.240 0.115 1.358          
ATOM   2586  CE2 PHE A 168      -9.511   8.918  13.711-0.115 1.992          
ATOM   2587  HE2 PHE A 168     -10.006   9.505  14.471 0.115 1.358          
ATOM   2588  C   PHE A 168      -8.695   4.191  14.442 0.510 2.000          
ATOM   2589  O   PHE A 168      -8.034   4.797  15.294-0.510 1.700          
ATOM   2590  N   ALA A 169      -9.640   3.309  14.766-0.470 1.850          
ATOM   2591  HN  ALA A 169     -10.135   2.819  14.024 0.310 0.225          
ATOM   2592  CA  ALA A 169      -9.938   3.038  16.166 0.070 2.275          
ATOM   2593  HA  ALA A 169     -10.266   3.955  16.658 0.090 1.320          
ATOM   2594  CB  ALA A 169     -11.129   1.933  16.186-0.270 2.060          
ATOM   2595  1HB ALA A 169     -11.448   1.734  17.209 0.090 1.320          
ATOM   2596  2HB ALA A 169     -11.999   2.277  15.626 0.090 1.320          
ATOM   2597  3HB ALA A 169     -10.810   0.983  15.758 0.090 1.320          
ATOM   2598  C   ALA A 169      -8.714   2.488  16.888 0.510 2.000          
ATOM   2599  O   ALA A 169      -8.473   2.818  18.055-0.510 1.700          
ATOM   2600  N   ILE A 170      -7.920   1.659  16.202-0.470 1.850          
ATOM   2601  HN  ILE A 170      -8.184   1.382  15.261 0.310 0.225          
ATOM   2602  CA  ILE A 170      -6.710   1.102  16.804 0.070 2.275          
ATOM   2603  HA  ILE A 170      -7.000   0.661  17.760 0.090 1.320          
ATOM   2604  CB  ILE A 170      -6.131  -0.011  15.961-0.090 2.275          
ATOM   2605  HB  ILE A 170      -5.922   0.367  14.958 0.090 1.320          
ATOM   2606  CG2 ILE A 170      -4.822  -0.499  16.587-0.270 2.060          
ATOM   2607 1HG2 ILE A 170      -4.417  -1.366  16.074 0.090 1.320          
ATOM   2608 2HG2 ILE A 170      -4.027   0.246  16.533 0.090 1.320          
ATOM   2609 3HG2 ILE A 170      -4.946  -0.782  17.633 0.090 1.320          
ATOM   2610  CG1 ILE A 170      -7.103  -1.202  15.877-0.180 2.175          
ATOM   2611 1HG1 ILE A 170      -7.163  -1.698  16.846 0.090 1.320          
ATOM   2612 2HG1 ILE A 170      -8.114  -0.869  15.661 0.090 1.320          
ATOM   2613  CD1 ILE A 170      -6.721  -2.189  14.870-0.270 2.060          
ATOM   2614  HD1 ILE A 170      -5.787  -2.684  15.109 0.090 1.320          
ATOM   2615  HD2 ILE A 170      -7.478  -2.970  14.791 0.090 1.320          
ATOM   2616  HD3 ILE A 170      -6.619  -1.740  13.883 0.090 1.320          
ATOM   2617  C   ILE A 170      -5.725   2.208  17.143 0.510 2.000          
ATOM   2618  O   ILE A 170      -5.138   2.224  18.231-0.510 1.700          
ATOM   2619  N   PHE A 171      -5.522   3.146  16.217-0.470 1.850          
ATOM   2620  HN  PHE A 171      -5.980   3.045  15.314 0.310 0.225          
ATOM   2621  CA  PHE A 171      -4.608   4.251  16.477 0.070 2.275          
ATOM   2622  HA  PHE A 171      -3.671   3.809  16.827 0.090 1.320          
ATOM   2623  CB  PHE A 171      -4.344   5.022  15.204-0.180 2.175          
ATOM   2624  1HB PHE A 171      -5.248   5.130  14.601 0.090 1.320          
ATOM   2625  2HB PHE A 171      -4.018   6.019  15.476 0.090 1.320          
ATOM   2626  CG  PHE A 171      -3.260   4.422  14.455 0.000 1.992          
ATOM   2627  CD1 PHE A 171      -1.974   4.472  14.928-0.115 1.992          
ATOM   2628  HD1 PHE A 171      -1.756   4.912  15.890 0.115 1.358          
ATOM   2629  CE1 PHE A 171      -0.903   3.941  14.155-0.115 1.992          
ATOM   2630  HE1 PHE A 171       0.110   3.978  14.529 0.115 1.358          
ATOM   2631  CZ  PHE A 171      -1.174   3.340  12.895-0.115 1.992          
ATOM   2632  HZ  PHE A 171      -0.369   2.905  12.319 0.115 1.358          
ATOM   2633  CD2 PHE A 171      -3.520   3.881  13.137-0.115 1.992          
ATOM   2634  HD2 PHE A 171      -4.525   3.862  12.740 0.115 1.358          
ATOM   2635  CE2 PHE A 171      -2.500   3.265  12.414-0.115 1.992          
ATOM   2636  HE2 PHE A 171      -2.707   2.795  11.462 0.115 1.358          
ATOM   2637  C   PHE A 171      -5.085   5.082  17.652 0.510 2.000          
ATOM   2638  O   PHE A 171      -4.311   5.399  18.562-0.510 1.700          
ATOM   2639  N   ALA A 172      -6.372   5.432  17.654-0.470 1.850          
ATOM   2640  HN  ALA A 172      -6.978   5.068  16.919 0.310 0.225          
ATOM   2641  CA  ALA A 172      -6.903   6.325  18.675 0.070 2.275          
ATOM   2642  HA  ALA A 172      -6.329   7.252  18.650 0.090 1.320          
ATOM   2643  CB  ALA A 172      -8.378   6.650  18.344-0.270 2.060          
ATOM   2644  1HB ALA A 172      -8.481   7.113  17.363 0.090 1.320          
ATOM   2645  2HB ALA A 172      -8.991   5.746  18.344 0.090 1.320          
ATOM   2646  3HB ALA A 172      -8.805   7.329  19.084 0.090 1.320          
ATOM   2647  C   ALA A 172      -6.739   5.739  20.069 0.510 2.000          
ATOM   2648  O   ALA A 172      -6.194   6.393  20.967-0.510 1.700          
ATOM   2649  N   ILE A 173      -7.161   4.489  20.257-0.470 1.850          
ATOM   2650  HN  ILE A 173      -7.559   3.958  19.486 0.310 0.225          
ATOM   2651  CA  ILE A 173      -7.071   3.861  21.572 0.070 2.275          
ATOM   2652  HA  ILE A 173      -7.524   4.568  22.271 0.090 1.320          
ATOM   2653  CB  ILE A 173      -7.964   2.576  21.613-0.090 2.275          
ATOM   2654  HB  ILE A 173      -8.875   2.801  21.054 0.090 1.320          
ATOM   2655  CG2 ILE A 173      -7.248   1.391  20.955-0.270 2.060          
ATOM   2656 1HG2 ILE A 173      -7.890   0.514  20.887 0.090 1.320          
ATOM   2657 2HG2 ILE A 173      -6.950   1.633  19.938 0.090 1.320          
ATOM   2658 3HG2 ILE A 173      -6.351   1.090  21.498 0.090 1.320          
ATOM   2659  CG1 ILE A 173      -8.316   2.153  23.028-0.180 2.175          
ATOM   2660 1HG1 ILE A 173      -7.549   1.523  23.485 0.090 1.320          
ATOM   2661 2HG1 ILE A 173      -8.406   3.020  23.687 0.090 1.320          
ATOM   2662  CD1 ILE A 173      -9.652   1.465  22.961-0.270 2.060          
ATOM   2663  HD1 ILE A 173      -9.953   1.151  23.961 0.090 1.320          
ATOM   2664  HD2 ILE A 173     -10.435   2.126  22.587 0.090 1.320          
ATOM   2665  HD3 ILE A 173      -9.629   0.570  22.340 0.090 1.320          
ATOM   2666  C   ILE A 173      -5.622   3.741  22.011 0.510 2.000          
ATOM   2667  O   ILE A 173      -5.303   3.892  23.194-0.510 1.700          
ATOM   2668  N   THR A 174      -4.720   3.464  21.070-0.470 1.850          
ATOM   2669  HN  THR A 174      -5.014   3.303  20.117 0.310 0.225          
ATOM   2670  CA  THR A 174      -3.313   3.354  21.431 0.070 2.275          
ATOM   2671  HA  THR A 174      -3.224   2.676  22.285 0.090 1.320          
ATOM   2672  CB  THR A 174      -2.533   2.806  20.267 0.140 2.275          
ATOM   2673  HB  THR A 174      -2.476   3.534  19.455 0.090 1.320          
ATOM   2674  OG1 THR A 174      -3.041   1.660  19.757-0.660 1.770          
ATOM   2675  HG1 THR A 174      -3.822   1.853  19.231 0.430 0.225          
ATOM   2676  CG2 THR A 174      -1.132   2.445  20.718-0.270 2.060          
ATOM   2677 1HG2 THR A 174      -1.149   1.663  21.479 0.090 1.320          
ATOM   2678 2HG2 THR A 174      -0.535   2.072  19.884 0.090 1.320          
ATOM   2679 3HG2 THR A 174      -0.595   3.287  21.131 0.090 1.320          
ATOM   2680  C   THR A 174      -2.732   4.704  21.831 0.510 2.000          
ATOM   2681  O   THR A 174      -2.017   4.800  22.834-0.510 1.700          
ATOM   2682  N   ILE A 175      -3.048   5.762  21.080-0.470 1.850          
ATOM   2683  HN  ILE A 175      -3.655   5.636  20.273 0.310 0.225          
ATOM   2684  CA  ILE A 175      -2.578   7.097  21.445 0.070 2.275          
ATOM   2685  HA  ILE A 175      -1.495   7.046  21.582 0.090 1.320          
ATOM   2686  CB  ILE A 175      -2.898   8.172  20.370-0.090 2.275          
ATOM   2687  HB  ILE A 175      -3.847   7.845  19.938 0.090 1.320          
ATOM   2688  CG2 ILE A 175      -3.199   9.641  20.868-0.270 2.060          
ATOM   2689 1HG2 ILE A 175      -3.427  10.329  20.059 0.090 1.320          
ATOM   2690 2HG2 ILE A 175      -4.063   9.674  21.534 0.090 1.320          
ATOM   2691 3HG2 ILE A 175      -2.349  10.043  21.421 0.090 1.320          
ATOM   2692  CG1 ILE A 175      -1.820   8.030  19.294-0.180 2.175          
ATOM   2693 1HG1 ILE A 175      -0.892   8.510  19.607 0.090 1.320          
ATOM   2694 2HG1 ILE A 175      -1.601   6.981  19.097 0.090 1.320          
ATOM   2695  CD1 ILE A 175      -2.365   8.630  18.063-0.270 2.060          
ATOM   2696  HD1 ILE A 175      -1.624   8.584  17.264 0.090 1.320          
ATOM   2697  HD2 ILE A 175      -3.238   8.077  17.712 0.090 1.320          
ATOM   2698  HD3 ILE A 175      -2.652   9.670  18.177 0.090 1.320          
ATOM   2699  C   ILE A 175      -3.118   7.490  22.811 0.510 2.000          
ATOM   2700  O   ILE A 175      -2.393   8.034  23.652-0.510 1.700          
ATOM   2701  N   HIP A 176      -4.401   7.212  23.055-0.470 1.850          
ATOM   2702  HN  HIP A 176      -4.949   6.726  22.350 0.310 0.225          
ATOM   2703  CA  HIP A 176      -5.037   7.600  24.310 0.070 2.275          
ATOM   2704  HA  HIP A 176      -4.950   8.679  24.443 0.090 1.320          
ATOM   2705  CB  HIP A 176      -6.613   7.180  24.250-0.081 2.175          
ATOM   2706  1HB HIP A 176      -7.109   7.659  23.407 0.090 1.320          
ATOM   2707  2HB HIP A 176      -6.712   6.103  24.109 0.090 1.320          
ATOM   2708  CD2 HIP A 176      -7.643   8.819  26.003 0.032 1.800          
ATOM   2709  HD2 HIP A 176      -7.409   9.792  25.599 0.095 0.900          
ATOM   2710  CG  HIP A 176      -7.368   7.562  25.556 0.149 1.800          
ATOM   2711  NE2 HIP A 176      -8.312   8.689  27.210-0.456 1.850          
ATOM   2712  HE2 HIP A 176      -8.603   9.429  27.833 0.243 0.225          
ATOM   2713  ND1 HIP A 176      -7.890   6.746  26.436-0.602 1.850          
ATOM   2714  HD1 HIP A 176      -7.824   5.738  26.385 0.105 0.225          
ATOM   2715  CE1 HIP A 176      -8.473   7.387  27.421 0.254 1.800          
ATOM   2716  HE1 HIP A 176      -8.933   6.932  28.289 0.133 0.700          
ATOM   2717  C   HIP A 176      -4.383   6.909  25.500 0.510 2.000          
ATOM   2718  O   HIP A 176      -4.205   7.521  26.560-0.510 1.700          
ATOM   2719  N   ASP A 177      -4.027   5.631  25.347-0.470 1.850          
ATOM   2720  HN  ASP A 177      -4.314   5.111  24.524 0.310 0.225          
ATOM   2721  CA  ASP A 177      -3.394   4.894  26.439 0.070 2.275          
ATOM   2722  HA  ASP A 177      -4.042   4.937  27.318 0.090 1.320          
ATOM   2723  CB  ASP A 177      -3.069   3.405  26.093-0.280 2.175          
ATOM   2724  1HB ASP A 177      -2.778   3.297  25.049 0.090 1.320          
ATOM   2725  2HB ASP A 177      -2.234   3.035  26.689 0.090 1.320          
ATOM   2726  CG  ASP A 177      -4.230   2.432  26.391 0.620 2.000          
ATOM   2727  OD1 ASP A 177      -5.175   2.755  27.123-0.760 1.700          
ATOM   2728  OD2 ASP A 177      -4.270   1.243  25.959-0.760 1.700          
ATOM   2729  C   ASP A 177      -2.068   5.536  26.833 0.510 2.000          
ATOM   2730  O   ASP A 177      -1.844   5.866  28.005-0.510 1.700          
ATOM   2731  N   PHE A 178      -1.173   5.719  25.862-0.470 1.850          
ATOM   2732  HN  PHE A 178      -1.398   5.405  24.925 0.310 0.225          
ATOM   2733  CA  PHE A 178       0.117   6.329  26.156 0.070 2.275          
ATOM   2734  HA  PHE A 178       0.556   5.810  27.008 0.090 1.320          
ATOM   2735  CB  PHE A 178       0.962   6.087  24.859-0.180 2.175          
ATOM   2736  1HB PHE A 178       0.459   6.505  23.986 0.090 1.320          
ATOM   2737  2HB PHE A 178       1.916   6.612  24.940 0.090 1.320          
ATOM   2738  CG  PHE A 178       1.270   4.622  24.645 0.000 1.992          
ATOM   2739  CD1 PHE A 178       1.958   3.819  25.619-0.115 1.992          
ATOM   2740  HD1 PHE A 178       2.261   4.276  26.546 0.115 1.358          
ATOM   2741  CE1 PHE A 178       2.404   2.525  25.354-0.115 1.992          
ATOM   2742  HE1 PHE A 178       3.020   2.012  26.078 0.115 1.358          
ATOM   2743  CZ  PHE A 178       2.007   1.867  24.180-0.115 1.992          
ATOM   2744  HZ  PHE A 178       2.307   0.850  23.975 0.115 1.358          
ATOM   2745  CD2 PHE A 178       0.836   3.961  23.455-0.115 1.992          
ATOM   2746  HD2 PHE A 178       0.321   4.500  22.680 0.115 1.358          
ATOM   2747  CE2 PHE A 178       1.255   2.616  23.281-0.115 1.992          
ATOM   2748  HE2 PHE A 178       0.989   2.124  22.359 0.115 1.358          
ATOM   2749  C   PHE A 178      -0.037   7.792  26.531 0.510 2.000          
ATOM   2750  O   PHE A 178       0.817   8.345  27.229-0.510 1.700          
ATOM   2751  N   GLN A 179      -1.100   8.440  26.054-0.470 1.850          
ATOM   2752  HN  GLN A 179      -1.726   7.970  25.409 0.310 0.225          
ATOM   2753  CA  GLN A 179      -1.388   9.803  26.480 0.070 2.275          
ATOM   2754  HA  GLN A 179      -0.492  10.411  26.333 0.090 1.320          
ATOM   2755  CB  GLN A 179      -2.567  10.405  25.688-0.180 2.175          
ATOM   2756  1HB GLN A 179      -2.409  10.232  24.627 0.090 1.320          
ATOM   2757  2HB GLN A 179      -3.502   9.913  25.954 0.090 1.320          
ATOM   2758  CG  GLN A 179      -2.702  11.954  25.865-0.180 2.175          
ATOM   2759  1HG GLN A 179      -2.902  12.212  26.906 0.090 1.320          
ATOM   2760  2HG GLN A 179      -1.762  12.446  25.609 0.090 1.320          
ATOM   2761  CD  GLN A 179      -3.860  12.534  24.992 0.550 2.000          
ATOM   2762  OE1 GLN A 179      -3.472  13.444  24.252-0.550 1.700          
ATOM   2763  NE2 GLN A 179      -5.146  12.137  25.139-0.620 1.850          
ATOM   2764 1HE2 GLN A 179      -5.869  12.628  24.638 0.320 0.225          
ATOM   2765 2HE2 GLN A 179      -5.375  11.460  25.853 0.300 0.225          
ATOM   2766  C   GLN A 179      -1.742   9.840  27.961 0.510 2.000          
ATOM   2767  O   GLN A 179      -1.328  10.753  28.683-0.510 1.700          
ATOM   2768  N   THR A 180      -2.527   8.867  28.427-0.470 1.850          
ATOM   2769  HN  THR A 180      -2.864   8.142  27.803 0.310 0.225          
ATOM   2770  CA  THR A 180      -2.897   8.821  29.840 0.070 2.275          
ATOM   2771  HA  THR A 180      -3.165   9.849  30.098 0.090 1.320          
ATOM   2772  CB  THR A 180      -4.151   7.997  30.238 0.140 2.275          
ATOM   2773  HB  THR A 180      -3.921   6.931  30.164 0.090 1.320          
ATOM   2774  OG1 THR A 180      -5.193   8.267  29.349-0.660 1.770          
ATOM   2775  HG1 THR A 180      -4.969   7.911  28.493 0.430 0.225          
ATOM   2776  CG2 THR A 180      -4.625   8.313  31.658-0.270 2.060          
ATOM   2777 1HG2 THR A 180      -3.894   8.024  32.413 0.090 1.320          
ATOM   2778 2HG2 THR A 180      -4.829   9.377  31.784 0.090 1.320          
ATOM   2779 3HG2 THR A 180      -5.545   7.775  31.886 0.090 1.320          
ATOM   2780  C   THR A 180      -1.695   8.513  30.730 0.510 2.000          
ATOM   2781  O   THR A 180      -1.555   9.095  31.811-0.510 1.700          
ATOM   2782  N   ILE A 181      -0.811   7.618  30.293-0.470 1.850          
ATOM   2783  HN  ILE A 181      -0.954   7.191  29.385 0.310 0.225          
ATOM   2784  CA  ILE A 181       0.450   7.393  30.997 0.070 2.275          
ATOM   2785  HA  ILE A 181       0.224   7.287  32.061 0.090 1.320          
ATOM   2786  CB  ILE A 181       1.114   6.078  30.491-0.090 2.275          
ATOM   2787  HB  ILE A 181       1.409   6.173  29.446 0.090 1.320          
ATOM   2788  CG2 ILE A 181       2.293   5.882  31.398-0.270 2.060          
ATOM   2789 1HG2 ILE A 181       2.767   4.924  31.194 0.090 1.320          
ATOM   2790 2HG2 ILE A 181       3.070   6.629  31.229 0.090 1.320          
ATOM   2791 3HG2 ILE A 181       2.028   5.897  32.456 0.090 1.320          
ATOM   2792  CG1 ILE A 181       0.179   4.830  30.713-0.180 2.175          
ATOM   2793 1HG1 ILE A 181       0.154   4.531  31.761 0.090 1.320          
ATOM   2794 2HG1 ILE A 181      -0.852   5.093  30.471 0.090 1.320          
ATOM   2795  CD1 ILE A 181       0.523   3.658  29.826-0.270 2.060          
ATOM   2796  HD1 ILE A 181      -0.211   2.860  29.934 0.090 1.320          
ATOM   2797  HD2 ILE A 181       0.530   3.950  28.775 0.090 1.320          
ATOM   2798  HD3 ILE A 181       1.501   3.242  30.064 0.090 1.320          
ATOM   2799  C   ILE A 181       1.313   8.636  30.788 0.510 2.000          
ATOM   2800  O   ILE A 181       1.889   8.828  29.716-0.510 1.700          
ATOM   2801  N   GLY A 182       1.419   9.473  31.812-0.470 1.850          
ATOM   2802  HN  GLY A 182       0.784   9.356  32.589 0.310 0.225          
ATOM   2803  CA  GLY A 182       2.136  10.726  31.668-0.020 2.175          
ATOM   2804  1HA GLY A 182       1.810  11.388  32.470 0.090 1.320          
ATOM   2805  2HA GLY A 182       1.831  11.223  30.744 0.090 1.320          
ATOM   2806  C   GLY A 182       3.650  10.686  31.694 0.510 2.000          
ATOM   2807  O   GLY A 182       4.274  11.706  32.001-0.510 1.700          
ATOM   2808  N   SER A 183       4.267   9.553  31.359-0.470 1.850          
ATOM   2809  HN  SER A 183       3.755   8.852  30.839 0.310 0.225          
ATOM   2810  CA  SER A 183       5.719   9.480  31.436 0.070 2.275          
ATOM   2811  HA  SER A 183       6.045   9.967  32.354 0.090 1.320          
ATOM   2812  CB  SER A 183       6.174   8.008  31.471 0.050 2.175          
ATOM   2813  1HB SER A 183       7.249   7.940  31.604 0.090 1.320          
ATOM   2814  2HB SER A 183       5.716   7.520  32.326 0.090 1.320          
ATOM   2815  OG  SER A 183       5.773   7.342  30.287-0.660 1.770          
ATOM   2816  HG1 SER A 183       5.914   6.401  30.429 0.430 0.225          
ATOM   2817  C   SER A 183       6.363  10.072  30.186 0.510 2.000          
ATOM   2818  O   SER A 183       5.750  10.109  29.117-0.510 1.700          
ATOM   2819  N   PRO A 184       7.604  10.561  30.304-0.290 1.850          
ATOM   2820  CD  PRO A 184       8.319  10.898  31.532 0.000 2.175          
ATOM   2821  1HD PRO A 184       7.683  11.301  32.321 0.090 1.320          
ATOM   2822  2HD PRO A 184       8.858  10.039  31.930 0.090 1.320          
ATOM   2823  CA  PRO A 184       8.289  11.111  29.121 0.020 2.275          
ATOM   2824  HA  PRO A 184       7.679  11.937  28.747 0.090 1.320          
ATOM   2825  CB  PRO A 184       9.573  11.662  29.644-0.180 2.175          
ATOM   2826  1HB PRO A 184       9.900  12.545  29.093 0.090 1.320          
ATOM   2827  2HB PRO A 184      10.372  10.926  29.575 0.090 1.320          
ATOM   2828  CG  PRO A 184       9.262  11.971  31.084-0.180 2.175          
ATOM   2829  1HG PRO A 184       8.769  12.943  31.152 0.090 1.320          
ATOM   2830  2HG PRO A 184      10.156  12.025  31.709 0.090 1.320          
ATOM   2831  C   PRO A 184       8.456  10.112  27.990 0.510 2.000          
ATOM   2832  O   PRO A 184       8.377  10.495  26.815-0.510 1.700          
ATOM   2833  N   MET A 185       8.705   8.839  28.307-0.470 1.850          
ATOM   2834  HN  MET A 185       8.848   8.574  29.280 0.310 0.225          
ATOM   2835  CA  MET A 185       8.780   7.834  27.256 0.070 2.275          
ATOM   2836  HA  MET A 185       9.510   8.139  26.503 0.090 1.320          
ATOM   2837  CB  MET A 185       9.257   6.534  27.935-0.180 2.175          
ATOM   2838  1HB MET A 185      10.269   6.683  28.281 0.090 1.320          
ATOM   2839  2HB MET A 185       8.659   6.297  28.816 0.090 1.320          
ATOM   2840  CG  MET A 185       9.241   5.345  26.976-0.140 2.175          
ATOM   2841  1HG MET A 185       8.213   5.022  26.810 0.090 1.320          
ATOM   2842  2HG MET A 185       9.617   5.649  25.997 0.090 1.320          
ATOM   2843  SD  MET A 185      10.174   3.856  27.447-0.090 2.000          
ATOM   2844  CE  MET A 185      11.852   4.456  27.096-0.220 2.060          
ATOM   2845  1HE MET A 185      12.133   5.275  27.741 0.090 1.320          
ATOM   2846  2HE MET A 185      12.583   3.660  27.236 0.090 1.320          
ATOM   2847  3HE MET A 185      11.944   4.793  26.064 0.090 1.320          
ATOM   2848  C   MET A 185       7.426   7.642  26.580 0.510 2.000          
ATOM   2849  O   MET A 185       7.348   7.563  25.348-0.510 1.700          
ATOM   2850  N   SER A 186       6.350   7.566  27.366-0.470 1.850          
ATOM   2851  HN  SER A 186       6.422   7.708  28.370 0.310 0.225          
ATOM   2852  CA  SER A 186       5.022   7.393  26.782 0.070 2.275          
ATOM   2853  HA  SER A 186       5.045   6.498  26.157 0.090 1.320          
ATOM   2854  CB  SER A 186       4.032   7.192  27.897 0.050 2.175          
ATOM   2855  1HB SER A 186       4.418   6.472  28.609 0.090 1.320          
ATOM   2856  2HB SER A 186       3.790   8.115  28.423 0.090 1.320          
ATOM   2857  OG  SER A 186       2.916   6.515  27.423-0.660 1.770          
ATOM   2858  HG1 SER A 186       2.218   7.176  27.388 0.430 0.225          
ATOM   2859  C   SER A 186       4.629   8.590  25.929 0.510 2.000          
ATOM   2860  O   SER A 186       4.006   8.428  24.874-0.510 1.700          
ATOM   2861  N   LEU A 187       4.986   9.800  26.364-0.470 1.850          
ATOM   2862  HN  LEU A 187       5.398   9.902  27.292 0.310 0.225          
ATOM   2863  CA  LEU A 187       4.655  10.978  25.572 0.070 2.275          
ATOM   2864  HA  LEU A 187       3.597  10.898  25.314 0.090 1.320          
ATOM   2865  CB  LEU A 187       4.810  12.305  26.413-0.180 2.175          
ATOM   2866  1HB LEU A 187       4.389  12.146  27.408 0.090 1.320          
ATOM   2867  2HB LEU A 187       5.877  12.464  26.580 0.090 1.320          
ATOM   2868  CG  LEU A 187       4.166  13.599  25.797-0.090 2.275          
ATOM   2869  HG  LEU A 187       4.474  13.681  24.753 0.090 1.320          
ATOM   2870  CD1 LEU A 187       2.653  13.626  25.848-0.270 2.060          
ATOM   2871 1HD1 LEU A 187       2.218  12.807  25.275 0.090 1.320          
ATOM   2872 2HD1 LEU A 187       2.292  13.532  26.874 0.090 1.320          
ATOM   2873 3HD1 LEU A 187       2.257  14.559  25.446 0.090 1.320          
ATOM   2874  CD2 LEU A 187       4.775  14.791  26.542-0.270 2.060          
ATOM   2875 1HD2 LEU A 187       4.544  14.758  27.609 0.090 1.320          
ATOM   2876 2HD2 LEU A 187       5.861  14.819  26.443 0.090 1.320          
ATOM   2877 3HD2 LEU A 187       4.396  15.738  26.157 0.090 1.320          
ATOM   2878  C   LEU A 187       5.434  10.997  24.263 0.510 2.000          
ATOM   2879  O   LEU A 187       4.892  11.386  23.222-0.510 1.700          
ATOM   2880  N   LYS A 188       6.703  10.570  24.291-0.470 1.850          
ATOM   2881  HN  LYS A 188       7.126  10.308  25.178 0.310 0.225          
ATOM   2882  CA  LYS A 188       7.447  10.430  23.042 0.070 2.275          
ATOM   2883  HA  LYS A 188       7.393  11.388  22.523 0.090 1.320          
ATOM   2884  CB  LYS A 188       8.879  10.131  23.492-0.180 2.175          
ATOM   2885  1HB LYS A 188       9.187  10.875  24.231 0.090 1.320          
ATOM   2886  2HB LYS A 188       8.910   9.176  24.020 0.090 1.320          
ATOM   2887  CG  LYS A 188       9.917  10.105  22.397-0.180 2.175          
ATOM   2888  1HG LYS A 188      10.890   9.915  22.855 0.090 1.320          
ATOM   2889  2HG LYS A 188       9.729   9.248  21.748 0.090 1.320          
ATOM   2890  CD  LYS A 188       9.985  11.359  21.571-0.180 2.175          
ATOM   2891  1HD LYS A 188       9.014  11.525  21.101 0.090 1.320          
ATOM   2892  2HD LYS A 188      10.135  12.202  22.250 0.090 1.320          
ATOM   2893  CE  LYS A 188      11.049  11.383  20.446 0.210 2.175          
ATOM   2894  1HE LYS A 188      12.053  11.269  20.857 0.050 1.320          
ATOM   2895  2HE LYS A 188      10.881  10.595  19.710 0.050 1.320          
ATOM   2896  NZ  LYS A 188      10.903  12.678  19.840-0.300 1.850          
ATOM   2897  1HZ LYS A 188      10.820  13.402  20.540 0.330 0.225          
ATOM   2898  2HZ LYS A 188      11.645  12.904  19.202 0.330 0.225          
ATOM   2899  3HZ LYS A 188      10.013  12.760  19.324 0.330 0.225          
ATOM   2900  C   LYS A 188       6.833   9.351  22.161 0.510 2.000          
ATOM   2901  O   LYS A 188       6.822   9.478  20.930-0.510 1.700          
ATOM   2902  N   VAL A 189       6.324   8.278  22.770-0.470 1.850          
ATOM   2903  HN  VAL A 189       6.442   8.155  23.774 0.310 0.225          
ATOM   2904  CA  VAL A 189       5.622   7.259  21.996 0.070 2.275          
ATOM   2905  HA  VAL A 189       6.288   6.884  21.216 0.090 1.320          
ATOM   2906  CB  VAL A 189       5.226   6.113  22.898-0.090 2.275          
ATOM   2907  HB  VAL A 189       4.827   6.494  23.830 0.090 1.320          
ATOM   2908  CG1 VAL A 189       4.139   5.224  22.332-0.270 2.060          
ATOM   2909 1HG1 VAL A 189       4.312   5.007  21.282 0.090 1.320          
ATOM   2910 2HG1 VAL A 189       4.059   4.279  22.872 0.090 1.320          
ATOM   2911 3HG1 VAL A 189       3.156   5.692  22.409 0.090 1.320          
ATOM   2912  CG2 VAL A 189       6.425   5.233  23.282-0.270 2.060          
ATOM   2913 1HG2 VAL A 189       6.138   4.512  24.048 0.090 1.320          
ATOM   2914 2HG2 VAL A 189       6.801   4.672  22.426 0.090 1.320          
ATOM   2915 3HG2 VAL A 189       7.249   5.810  23.688 0.090 1.320          
ATOM   2916  C   VAL A 189       4.410   7.865  21.299 0.510 2.000          
ATOM   2917  O   VAL A 189       4.102   7.527  20.149-0.510 1.700          
ATOM   2918  N   VAL A 190       3.695   8.759  21.988-0.470 1.850          
ATOM   2919  HN  VAL A 190       3.922   8.911  22.969 0.310 0.225          
ATOM   2920  CA  VAL A 190       2.526   9.406  21.396 0.070 2.275          
ATOM   2921  HA  VAL A 190       1.872   8.612  21.026 0.090 1.320          
ATOM   2922  CB  VAL A 190       1.707  10.306  22.315-0.090 2.275          
ATOM   2923  HB  VAL A 190       2.392  10.890  22.932 0.090 1.320          
ATOM   2924  CG1 VAL A 190       0.763  11.302  21.605-0.270 2.060          
ATOM   2925 1HG1 VAL A 190       1.342  12.138  21.225 0.090 1.320          
ATOM   2926 2HG1 VAL A 190       0.190  10.829  20.806 0.090 1.320          
ATOM   2927 3HG1 VAL A 190       0.051  11.720  22.318 0.090 1.320          
ATOM   2928  CG2 VAL A 190       0.860   9.444  23.267-0.270 2.060          
ATOM   2929 1HG2 VAL A 190       1.496   8.779  23.853 0.090 1.320          
ATOM   2930 2HG2 VAL A 190       0.314  10.052  23.989 0.090 1.320          
ATOM   2931 3HG2 VAL A 190       0.134   8.824  22.741 0.090 1.320          
ATOM   2932  C   VAL A 190       2.928  10.222  20.174 0.510 2.000          
ATOM   2933  O   VAL A 190       2.225  10.229  19.154-0.510 1.700          
ATOM   2934  N   GLU A 191       4.044  10.949  20.263-0.470 1.850          
ATOM   2935  HN  GLU A 191       4.575  10.940  21.131 0.310 0.225          
ATOM   2936  CA  GLU A 191       4.457  11.777  19.136 0.070 2.275          
ATOM   2937  HA  GLU A 191       3.707  12.528  18.888 0.090 1.320          
ATOM   2938  CB  GLU A 191       5.755  12.417  19.622-0.180 2.175          
ATOM   2939  1HB GLU A 191       5.575  13.025  20.511 0.090 1.320          
ATOM   2940  2HB GLU A 191       6.463  11.657  19.946 0.090 1.320          
ATOM   2941  CG  GLU A 191       6.487  13.332  18.537-0.280 2.175          
ATOM   2942  1HG GLU A 191       6.420  12.959  17.517 0.090 1.320          
ATOM   2943  2HG GLU A 191       6.057  14.333  18.530 0.090 1.320          
ATOM   2944  CD  GLU A 191       7.971  13.444  18.894 0.620 2.000          
ATOM   2945  OE1 GLU A 191       8.299  13.944  19.986-0.760 1.700          
ATOM   2946  OE2 GLU A 191       8.802  12.955  18.044-0.760 1.700          
ATOM   2947  C   GLU A 191       4.799  10.927  17.920 0.510 2.000          
ATOM   2948  O   GLU A 191       4.451  11.282  16.788-0.510 1.700          
ATOM   2949  N   ARG A 192       5.458   9.788  18.132-0.470 1.850          
ATOM   2950  HN  ARG A 192       5.713   9.528  19.081 0.310 0.225          
ATOM   2951  CA  ARG A 192       5.734   8.900  17.008 0.070 2.275          
ATOM   2952  HA  ARG A 192       6.294   9.398  16.215 0.090 1.320          
ATOM   2953  CB  ARG A 192       6.517   7.717  17.627-0.180 2.175          
ATOM   2954  1HB ARG A 192       5.952   7.271  18.446 0.090 1.320          
ATOM   2955  2HB ARG A 192       6.583   6.917  16.884 0.090 1.320          
ATOM   2956  CG  ARG A 192       7.981   7.968  18.134-0.180 2.175          
ATOM   2957  1HG ARG A 192       7.975   8.722  18.917 0.090 1.320          
ATOM   2958  2HG ARG A 192       8.317   7.060  18.635 0.090 1.320          
ATOM   2959  CD  ARG A 192       9.086   8.348  17.062 0.200 2.175          
ATOM   2960  1HD ARG A 192      10.069   8.167  17.501 0.090 1.320          
ATOM   2961  2HD ARG A 192       8.997   7.686  16.198 0.090 1.320          
ATOM   2962  NE  ARG A 192       9.010   9.725  16.653-0.700 1.850          
ATOM   2963  HE  ARG A 192       8.287  10.294  17.089 0.440 0.225          
ATOM   2964  CZ  ARG A 192       9.885  10.219  15.843 0.640 2.000          
ATOM   2965  NH1 ARG A 192      10.864   9.580  15.245-0.800 1.850          
ATOM   2966 1HH1 ARG A 192      11.493  10.029  14.593 0.460 0.225          
ATOM   2967 2HH1 ARG A 192      11.018   8.595  15.412 0.460 0.225          
ATOM   2968  NH2 ARG A 192       9.665  11.507  15.531-0.800 1.850          
ATOM   2969 1HH2 ARG A 192      10.158  12.012  14.809 0.460 0.225          
ATOM   2970 2HH2 ARG A 192       9.119  12.097  16.178 0.460 0.225          
ATOM   2971  C   ARG A 192       4.456   8.302  16.439 0.510 2.000          
ATOM   2972  O   ARG A 192       4.318   8.165  15.218-0.510 1.700          
ATOM   2973  N   LEU A 193       3.517   7.930  17.306-0.470 1.850          
ATOM   2974  HN  LEU A 193       3.705   7.973  18.306 0.310 0.225          
ATOM   2975  CA  LEU A 193       2.246   7.387  16.841 0.070 2.275          
ATOM   2976  HA  LEU A 193       2.468   6.541  16.192 0.090 1.320          
ATOM   2977  CB  LEU A 193       1.134   6.951  17.893-0.180 2.175          
ATOM   2978  1HB LEU A 193       1.081   7.709  18.674 0.090 1.320          
ATOM   2979  2HB LEU A 193       0.143   6.891  17.438 0.090 1.320          
ATOM   2980  CG  LEU A 193       1.449   5.559  18.509-0.090 2.275          
ATOM   2981  HG  LEU A 193       2.487   5.589  18.851 0.090 1.320          
ATOM   2982  CD1 LEU A 193       0.600   5.340  19.749-0.270 2.060          
ATOM   2983 1HD1 LEU A 193      -0.437   5.110  19.507 0.090 1.320          
ATOM   2984 2HD1 LEU A 193       1.008   4.502  20.314 0.090 1.320          
ATOM   2985 3HD1 LEU A 193       0.620   6.198  20.422 0.090 1.320          
ATOM   2986  CD2 LEU A 193       1.320   4.384  17.558-0.270 2.060          
ATOM   2987 1HD2 LEU A 193       1.533   3.444  18.071 0.090 1.320          
ATOM   2988 2HD2 LEU A 193       0.314   4.300  17.147 0.090 1.320          
ATOM   2989 3HD2 LEU A 193       2.018   4.439  16.723 0.090 1.320          
ATOM   2990  C   LEU A 193       1.486   8.399  16.001 0.510 2.000          
ATOM   2991  O   LEU A 193       0.889   8.045  14.979-0.510 1.700          
ATOM   2992  N   LYS A 194       1.460   9.659  16.437-0.470 1.850          
ATOM   2993  HN  LYS A 194       1.931   9.896  17.309 0.310 0.225          
ATOM   2994  CA  LYS A 194       0.741  10.659  15.657 0.070 2.275          
ATOM   2995  HA  LYS A 194      -0.238  10.227  15.437 0.090 1.320          
ATOM   2996  CB  LYS A 194       0.453  11.904  16.486-0.180 2.175          
ATOM   2997  1HB LYS A 194       1.404  12.308  16.839 0.090 1.320          
ATOM   2998  2HB LYS A 194       0.028  12.667  15.831 0.090 1.320          
ATOM   2999  CG  LYS A 194      -0.469  11.652  17.618-0.180 2.175          
ATOM   3000  1HG LYS A 194      -1.347  11.154  17.210 0.090 1.320          
ATOM   3001  2HG LYS A 194      -0.025  10.920  18.294 0.090 1.320          
ATOM   3002  CD  LYS A 194      -0.986  12.842  18.448-0.180 2.175          
ATOM   3003  1HD LYS A 194      -1.641  13.469  17.840 0.090 1.320          
ATOM   3004  2HD LYS A 194      -1.594  12.438  19.261 0.090 1.320          
ATOM   3005  CE  LYS A 194       0.195  13.664  18.993 0.210 2.175          
ATOM   3006  1HE LYS A 194       0.999  13.022  19.346 0.050 1.320          
ATOM   3007  2HE LYS A 194       0.625  14.283  18.203 0.050 1.320          
ATOM   3008  NZ  LYS A 194      -0.288  14.519  20.060-0.303 1.850          
ATOM   3009  1HZ LYS A 194       0.483  15.064  20.427 0.330 0.225          
ATOM   3010  2HZ LYS A 194      -0.997  15.159  19.733 0.330 0.225          
ATOM   3011  3HZ LYS A 194      -0.660  13.968  20.823 0.330 0.225          
ATOM   3012  C   LYS A 194       1.362  10.844  14.278 0.510 2.000          
ATOM   3013  O   LYS A 194       0.648  11.098  13.303-0.510 1.700          
ATOM   3014  N   LEU A 195       2.682  10.708  14.175-0.470 1.850          
ATOM   3015  HN  LEU A 195       3.230  10.520  15.007 0.310 0.225          
ATOM   3016  CA  LEU A 195       3.347  10.722  12.876 0.070 2.275          
ATOM   3017  HA  LEU A 195       3.035  11.599  12.305 0.090 1.320          
ATOM   3018  CB  LEU A 195       4.851  10.831  13.234-0.180 2.175          
ATOM   3019  1HB LEU A 195       5.066  11.819  13.644 0.090 1.320          
ATOM   3020  2HB LEU A 195       5.148  10.110  13.991 0.090 1.320          
ATOM   3021  CG  LEU A 195       5.730  10.575  11.896-0.090 2.275          
ATOM   3022  HG  LEU A 195       5.578   9.545  11.577 0.090 1.320          
ATOM   3023  CD1 LEU A 195       5.397  11.412  10.732-0.270 2.060          
ATOM   3024 1HD1 LEU A 195       6.021  11.156   9.874 0.090 1.320          
ATOM   3025 2HD1 LEU A 195       4.370  11.322  10.389 0.090 1.320          
ATOM   3026 3HD1 LEU A 195       5.566  12.468  10.945 0.090 1.320          
ATOM   3027  CD2 LEU A 195       7.223  10.664  12.212-0.270 2.060          
ATOM   3028 1HD2 LEU A 195       7.834  10.434  11.338 0.090 1.320          
ATOM   3029 2HD2 LEU A 195       7.497  11.664  12.549 0.090 1.320          
ATOM   3030 3HD2 LEU A 195       7.501   9.959  12.996 0.090 1.320          
ATOM   3031  C   LEU A 195       3.028   9.468  12.068 0.510 2.000          
ATOM   3032  O   LEU A 195       2.737   9.543  10.869-0.510 1.700          
ATOM   3033  N   MET A 196       3.110   8.299  12.706-0.470 1.850          
ATOM   3034  HN  MET A 196       3.443   8.270  13.669 0.310 0.225          
ATOM   3035  CA  MET A 196       2.787   7.050  12.025 0.070 2.275          
ATOM   3036  HA  MET A 196       3.421   6.951  11.141 0.090 1.320          
ATOM   3037  CB  MET A 196       3.071   5.831  13.012-0.180 2.175          
ATOM   3038  1HB MET A 196       2.661   6.058  13.994 0.090 1.320          
ATOM   3039  2HB MET A 196       2.571   4.921  12.696 0.090 1.320          
ATOM   3040  CG  MET A 196       4.534   5.615  13.098-0.140 2.175          
ATOM   3041  1HG MET A 196       4.879   5.066  12.220 0.090 1.320          
ATOM   3042  2HG MET A 196       5.040   6.578  13.029 0.090 1.320          
ATOM   3043  SD  MET A 196       5.262   4.898  14.566-0.090 2.000          
ATOM   3044  CE  MET A 196       4.927   3.216  14.094-0.220 2.060          
ATOM   3045  1HE MET A 196       3.863   3.064  13.909 0.090 1.320          
ATOM   3046  2HE MET A 196       5.474   2.937  13.193 0.090 1.320          
ATOM   3047  3HE MET A 196       5.220   2.555  14.906 0.090 1.320          
ATOM   3048  C   MET A 196       1.350   7.061  11.525 0.510 2.000          
ATOM   3049  O   MET A 196       1.056   6.553  10.437-0.510 1.700          
ATOM   3050  N   ARG A 197       0.439   7.644  12.307-0.470 1.850          
ATOM   3051  HN  ARG A 197       0.709   7.925  13.248 0.310 0.225          
ATOM   3052  CA  ARG A 197      -0.948   7.749  11.870 0.070 2.275          
ATOM   3053  HA  ARG A 197      -1.298   6.742  11.624 0.090 1.320          
ATOM   3054  CB  ARG A 197      -1.753   8.280  13.069-0.180 2.175          
ATOM   3055  1HB ARG A 197      -1.548   7.650  13.937 0.090 1.320          
ATOM   3056  2HB ARG A 197      -1.417   9.281  13.328 0.090 1.320          
ATOM   3057  CG  ARG A 197      -3.246   8.263  12.815-0.180 2.175          
ATOM   3058  1HG ARG A 197      -3.493   8.902  11.965 0.090 1.320          
ATOM   3059  2HG ARG A 197      -3.519   7.257  12.485 0.090 1.320          
ATOM   3060  CD  ARG A 197      -4.187   8.625  14.003 0.200 2.175          
ATOM   3061  1HD ARG A 197      -5.227   8.453  13.716 0.090 1.320          
ATOM   3062  2HD ARG A 197      -3.961   8.006  14.866 0.090 1.320          
ATOM   3063  NE  ARG A 197      -3.987  10.016  14.381-0.700 1.850          
ATOM   3064  HE  ARG A 197      -3.189  10.515  13.965 0.440 0.225          
ATOM   3065  CZ  ARG A 197      -4.622  10.542  15.467 0.640 2.000          
ATOM   3066  NH1 ARG A 197      -5.611   9.837  16.095-0.800 1.850          
ATOM   3067 1HH1 ARG A 197      -6.095  10.175  16.915 0.460 0.225          
ATOM   3068 2HH1 ARG A 197      -5.976   8.986  15.685 0.460 0.225          
ATOM   3069  NH2 ARG A 197      -4.220  11.740  15.993-0.800 1.850          
ATOM   3070 1HH2 ARG A 197      -4.708  12.218  16.737 0.460 0.225          
ATOM   3071 2HH2 ARG A 197      -3.449  12.215  15.528 0.460 0.225          
ATOM   3072  C   ARG A 197      -1.058   8.597  10.614 0.510 2.000          
ATOM   3073  O   ARG A 197      -1.768   8.234   9.669-0.510 1.700          
ATOM   3074  N   ILE A 198      -0.337   9.714  10.574-0.470 1.850          
ATOM   3075  HN  ILE A 198       0.313   9.923  11.319 0.310 0.225          
ATOM   3076  CA  ILE A 198      -0.383  10.576   9.402 0.070 2.275          
ATOM   3077  HA  ILE A 198      -1.420  10.813   9.151 0.090 1.320          
ATOM   3078  CB  ILE A 198       0.431  11.891   9.674-0.090 2.275          
ATOM   3079  HB  ILE A 198       1.431  11.676  10.053 0.090 1.320          
ATOM   3080  CG2 ILE A 198       0.511  12.749   8.313-0.270 2.060          
ATOM   3081 1HG2 ILE A 198      -0.477  12.939   7.892 0.090 1.320          
ATOM   3082 2HG2 ILE A 198       0.996  13.712   8.457 0.090 1.320          
ATOM   3083 3HG2 ILE A 198       1.105  12.261   7.539 0.090 1.320          
ATOM   3084  CG1 ILE A 198      -0.423  12.703  10.689-0.180 2.175          
ATOM   3085 1HG1 ILE A 198      -1.370  13.012  10.243 0.090 1.320          
ATOM   3086 2HG1 ILE A 198      -0.676  12.106  11.556 0.090 1.320          
ATOM   3087  CD1 ILE A 198       0.403  13.957  11.118-0.270 2.060          
ATOM   3088  HD1 ILE A 198      -0.083  14.473  11.946 0.090 1.320          
ATOM   3089  HD2 ILE A 198       1.405  13.684  11.451 0.090 1.320          
ATOM   3090  HD3 ILE A 198       0.501  14.691  10.319 0.090 1.320          
ATOM   3091  C   ILE A 198       0.228   9.864   8.201 0.510 2.000          
ATOM   3092  O   ILE A 198      -0.369   9.818   7.118-0.510 1.700          
ATOM   3093  N   VAL A 199       1.400   9.250   8.388-0.470 1.850          
ATOM   3094  HN  VAL A 199       1.865   9.306   9.291 0.310 0.225          
ATOM   3095  CA  VAL A 199       2.062   8.559   7.283 0.070 2.275          
ATOM   3096  HA  VAL A 199       2.113   9.244   6.432 0.090 1.320          
ATOM   3097  CB  VAL A 199       3.491   8.164   7.692-0.090 2.275          
ATOM   3098  HB  VAL A 199       3.501   7.818   8.727 0.090 1.320          
ATOM   3099  CG1 VAL A 199       4.044   7.071   6.837-0.270 2.060          
ATOM   3100 1HG1 VAL A 199       3.562   6.107   7.007 0.090 1.320          
ATOM   3101 2HG1 VAL A 199       3.963   7.302   5.776 0.090 1.320          
ATOM   3102 3HG1 VAL A 199       5.103   6.912   7.042 0.090 1.320          
ATOM   3103  CG2 VAL A 199       4.349   9.469   7.566-0.270 2.060          
ATOM   3104 1HG2 VAL A 199       3.947  10.277   8.177 0.090 1.320          
ATOM   3105 2HG2 VAL A 199       5.373   9.295   7.898 0.090 1.320          
ATOM   3106 3HG2 VAL A 199       4.399   9.825   6.536 0.090 1.320          
ATOM   3107  C   VAL A 199       1.213   7.397   6.792 0.510 2.000          
ATOM   3108  O   VAL A 199       1.149   7.114   5.589-0.510 1.700          
ATOM   3109  N   PHE A 200       0.544   6.708   7.716-0.470 1.850          
ATOM   3110  HN  PHE A 200       0.673   6.914   8.703 0.310 0.225          
ATOM   3111  CA  PHE A 200      -0.318   5.603   7.330 0.070 2.275          
ATOM   3112  HA  PHE A 200       0.279   4.921   6.719 0.090 1.320          
ATOM   3113  CB  PHE A 200      -0.806   4.846   8.584-0.180 2.175          
ATOM   3114  1HB PHE A 200      -0.012   4.742   9.319 0.090 1.320          
ATOM   3115  2HB PHE A 200      -1.629   5.359   9.082 0.090 1.320          
ATOM   3116  CG  PHE A 200      -1.211   3.443   8.177 0.000 1.992          
ATOM   3117  CD1 PHE A 200      -2.557   3.115   7.955-0.115 1.992          
ATOM   3118  HD1 PHE A 200      -3.323   3.877   7.943 0.115 1.358          
ATOM   3119  CE1 PHE A 200      -2.883   1.794   7.666-0.115 1.992          
ATOM   3120  HE1 PHE A 200      -3.900   1.537   7.405 0.115 1.358          
ATOM   3121  CZ  PHE A 200      -1.877   0.774   7.681-0.115 1.992          
ATOM   3122  HZ  PHE A 200      -2.136  -0.248   7.448 0.115 1.358          
ATOM   3123  CD2 PHE A 200      -0.317   2.467   8.275-0.115 1.992          
ATOM   3124  HD2 PHE A 200       0.697   2.731   8.536 0.115 1.358          
ATOM   3125  CE2 PHE A 200      -0.569   1.096   8.124-0.115 1.992          
ATOM   3126  HE2 PHE A 200       0.206   0.350   8.226 0.115 1.358          
ATOM   3127  C   PHE A 200      -1.474   6.100   6.471 0.510 2.000          
ATOM   3128  O   PHE A 200      -1.698   5.602   5.361-0.510 1.700          
ATOM   3129  N   TYR A 201      -2.194   7.116   6.949-0.470 1.850          
ATOM   3130  HN  TYR A 201      -1.941   7.537   7.837 0.310 0.225          
ATOM   3131  CA  TYR A 201      -3.425   7.507   6.270 0.070 2.275          
ATOM   3132  HA  TYR A 201      -4.004   6.622   5.993 0.090 1.320          
ATOM   3133  CB  TYR A 201      -4.227   8.373   7.244-0.180 2.175          
ATOM   3134  1HB TYR A 201      -3.592   8.994   7.877 0.090 1.320          
ATOM   3135  2HB TYR A 201      -4.877   9.061   6.698 0.090 1.320          
ATOM   3136  CG  TYR A 201      -5.126   7.446   8.083 0.000 1.992          
ATOM   3137  CD1 TYR A 201      -6.485   7.253   7.774-0.115 1.992          
ATOM   3138  HD1 TYR A 201      -6.969   7.842   7.007 0.115 1.358          
ATOM   3139  CE1 TYR A 201      -7.154   6.157   8.338-0.115 1.992          
ATOM   3140  HE1 TYR A 201      -8.173   5.953   8.044 0.115 1.358          
ATOM   3141  CZ  TYR A 201      -6.460   5.273   9.206 0.110 1.992          
ATOM   3142  OH  TYR A 201      -7.203   4.261   9.813-0.540 1.770          
ATOM   3143  HH  TYR A 201      -8.066   4.045   9.469 0.430 0.225          
ATOM   3144  CD2 TYR A 201      -4.558   6.738   9.202-0.115 1.992          
ATOM   3145  HD2 TYR A 201      -3.556   6.887   9.539 0.115 1.358          
ATOM   3146  CE2 TYR A 201      -5.285   5.671   9.748-0.115 1.992          
ATOM   3147  HE2 TYR A 201      -4.844   5.081  10.538 0.115 1.358          
ATOM   3148  C   TYR A 201      -3.154   8.266   4.980 0.510 2.000          
ATOM   3149  O   TYR A 201      -3.869   8.077   3.991-0.510 1.700          
ATOM   3150  N   VAL A 202      -2.112   9.092   4.943-0.470 1.850          
ATOM   3151  HN  VAL A 202      -1.522   9.225   5.761 0.310 0.225          
ATOM   3152  CA  VAL A 202      -1.818   9.820   3.713 0.070 2.275          
ATOM   3153  HA  VAL A 202      -2.695  10.397   3.409 0.090 1.320          
ATOM   3154  CB  VAL A 202      -0.636  10.790   3.989-0.090 2.275          
ATOM   3155  HB  VAL A 202       0.102  10.231   4.568 0.090 1.320          
ATOM   3156  CG1 VAL A 202       0.127  11.150   2.648-0.270 2.060          
ATOM   3157 1HG1 VAL A 202       0.678  10.310   2.222 0.090 1.320          
ATOM   3158 2HG1 VAL A 202      -0.556  11.531   1.886 0.090 1.320          
ATOM   3159 3HG1 VAL A 202       0.868  11.929   2.828 0.090 1.320          
ATOM   3160  CG2 VAL A 202      -0.986  12.043   4.861-0.270 2.060          
ATOM   3161 1HG2 VAL A 202      -0.089  12.605   5.123 0.090 1.320          
ATOM   3162 2HG2 VAL A 202      -1.657  12.715   4.324 0.090 1.320          
ATOM   3163 3HG2 VAL A 202      -1.482  11.758   5.788 0.090 1.320          
ATOM   3164  C   VAL A 202      -1.506   8.846   2.584 0.510 2.000          
ATOM   3165  O   VAL A 202      -2.057   8.948   1.480-0.510 1.700          
ATOM   3166  N   SER A 203      -0.672   7.843   2.862-0.470 1.850          
ATOM   3167  HN  SER A 203      -0.354   7.692   3.807 0.310 0.225          
ATOM   3168  CA  SER A 203      -0.265   6.925   1.805 0.070 2.275          
ATOM   3169  HA  SER A 203      -0.027   7.482   0.895 0.090 1.320          
ATOM   3170  CB  SER A 203       0.929   6.050   2.157 0.050 2.175          
ATOM   3171  1HB SER A 203       1.036   5.196   1.482 0.090 1.320          
ATOM   3172  2HB SER A 203       1.843   6.628   2.058 0.090 1.320          
ATOM   3173  OG  SER A 203       0.803   5.616   3.525-0.660 1.770          
ATOM   3174  HG1 SER A 203       1.006   6.314   4.154 0.430 0.225          
ATOM   3175  C   SER A 203      -1.377   5.944   1.458 0.510 2.000          
ATOM   3176  O   SER A 203      -1.714   5.777   0.281-0.510 1.700          
ATOM   3177  N   TRP A 204      -1.969   5.297   2.463-0.470 1.850          
ATOM   3178  HN  TRP A 204      -1.635   5.435   3.414 0.310 0.225          
ATOM   3179  CA  TRP A 204      -2.992   4.292   2.185 0.070 2.275          
ATOM   3180  HA  TRP A 204      -2.550   3.543   1.528 0.090 1.320          
ATOM   3181  CB  TRP A 204      -3.393   3.574   3.420-0.180 2.175          
ATOM   3182  1HB TRP A 204      -3.533   4.276   4.239 0.090 1.320          
ATOM   3183  2HB TRP A 204      -4.362   3.096   3.281 0.090 1.320          
ATOM   3184  CG  TRP A 204      -2.387   2.520   3.846-0.030 1.992          
ATOM   3185  CD1 TRP A 204      -1.194   2.763   4.430 0.035 1.992          
ATOM   3186  HD1 TRP A 204      -0.743   3.725   4.572 0.115 1.358          
ATOM   3187  NE1 TRP A 204      -0.612   1.601   4.828-0.610 1.850          
ATOM   3188  HE1 TRP A 204       0.218   1.526   5.395 0.380 0.225          
ATOM   3189  CE2 TRP A 204      -1.505   0.569   4.393 0.130 1.800          
ATOM   3190  CD2 TRP A 204      -2.638   1.154   3.823-0.020 1.800          
ATOM   3191  CE3 TRP A 204      -3.791   0.419   3.476-0.115 1.992          
ATOM   3192  HE3 TRP A 204      -4.667   0.888   3.059 0.115 1.358          
ATOM   3193  CZ3 TRP A 204      -3.711  -1.006   3.645-0.115 1.992          
ATOM   3194  HZ3 TRP A 204      -4.541  -1.627   3.336 0.115 1.358          
ATOM   3195  CZ2 TRP A 204      -1.524  -0.784   4.709-0.115 1.992          
ATOM   3196  HZ2 TRP A 204      -0.709  -1.224   5.253 0.115 1.358          
ATOM   3197  CH2 TRP A 204      -2.602  -1.598   4.270-0.115 1.992          
ATOM   3198  HH2 TRP A 204      -2.581  -2.664   4.445 0.115 1.358          
ATOM   3199  C   TRP A 204      -4.161   4.894   1.422 0.510 2.000          
ATOM   3200  O   TRP A 204      -4.630   4.324   0.433-0.510 1.700          
ATOM   3201  N   MET A 205      -4.643   6.055   1.865-0.470 1.850          
ATOM   3202  HN  MET A 205      -4.187   6.553   2.623 0.310 0.225          
ATOM   3203  CA  MET A 205      -5.754   6.684   1.168 0.070 2.275          
ATOM   3204  HA  MET A 205      -6.539   5.941   1.008 0.090 1.320          
ATOM   3205  CB  MET A 205      -6.378   7.862   1.985-0.180 2.175          
ATOM   3206  1HB MET A 205      -5.598   8.557   2.294 0.090 1.320          
ATOM   3207  2HB MET A 205      -6.985   8.429   1.282 0.090 1.320          
ATOM   3208  CG  MET A 205      -7.265   7.463   3.175-0.140 2.175          
ATOM   3209  1HG MET A 205      -8.096   6.827   2.869 0.090 1.320          
ATOM   3210  2HG MET A 205      -6.675   6.911   3.906 0.090 1.320          
ATOM   3211  SD  MET A 205      -7.885   9.027   3.978-0.090 2.000          
ATOM   3212  CE  MET A 205      -8.939   9.530   2.582-0.220 2.060          
ATOM   3213  1HE MET A 205      -8.361  10.009   1.792 0.090 1.320          
ATOM   3214  2HE MET A 205      -9.487   8.685   2.165 0.090 1.320          
ATOM   3215  3HE MET A 205      -9.668  10.263   2.927 0.090 1.320          
ATOM   3216  C   MET A 205      -5.369   7.179  -0.217 0.510 2.000          
ATOM   3217  O   MET A 205      -6.252   7.365  -1.058-0.510 1.700          
ATOM   3218  N   ALA A 206      -4.080   7.375  -0.486-0.470 1.850          
ATOM   3219  HN  ALA A 206      -3.370   7.194   0.213 0.310 0.225          
ATOM   3220  CA  ALA A 206      -3.684   7.843  -1.809 0.070 2.275          
ATOM   3221  HA  ALA A 206      -4.313   8.699  -2.067 0.090 1.320          
ATOM   3222  CB  ALA A 206      -2.226   8.339  -1.852-0.270 2.060          
ATOM   3223  1HB ALA A 206      -1.522   7.541  -1.614 0.090 1.320          
ATOM   3224  2HB ALA A 206      -1.972   8.709  -2.847 0.090 1.320          
ATOM   3225  3HB ALA A 206      -2.065   9.154  -1.147 0.090 1.320          
ATOM   3226  C   ALA A 206      -3.938   6.782  -2.875 0.510 2.000          
ATOM   3227  O   ALA A 206      -4.313   7.115  -4.006-0.510 1.700          
ATOM   3228  N   TYR A 207      -3.757   5.499  -2.533-0.470 1.850          
ATOM   3229  HN  TYR A 207      -3.457   5.281  -1.591 0.310 0.225          
ATOM   3230  CA  TYR A 207      -3.867   4.439  -3.537 0.070 2.275          
ATOM   3231  HA  TYR A 207      -3.142   4.681  -4.316 0.090 1.320          
ATOM   3232  CB  TYR A 207      -3.528   2.944  -3.049-0.180 2.175          
ATOM   3233  1HB TYR A 207      -4.199   2.663  -2.241 0.090 1.320          
ATOM   3234  2HB TYR A 207      -3.739   2.230  -3.849 0.090 1.320          
ATOM   3235  CG  TYR A 207      -2.170   2.757  -2.536 0.000 1.992          
ATOM   3236  CD1 TYR A 207      -1.278   2.265  -3.467-0.115 1.992          
ATOM   3237  HD1 TYR A 207      -1.599   2.000  -4.463 0.115 1.358          
ATOM   3238  CE1 TYR A 207       0.021   1.996  -3.093-0.115 1.992          
ATOM   3239  HE1 TYR A 207       0.705   1.559  -3.806 0.115 1.358          
ATOM   3240  CZ  TYR A 207       0.427   2.228  -1.809 0.110 1.992          
ATOM   3241  OH  TYR A 207       1.731   2.058  -1.386-0.540 1.770          
ATOM   3242  HH  TYR A 207       2.308   1.474  -1.881 0.430 0.225          
ATOM   3243  CD2 TYR A 207      -1.757   3.219  -1.261-0.115 1.992          
ATOM   3244  HD2 TYR A 207      -2.441   3.692  -0.586 0.115 1.358          
ATOM   3245  CE2 TYR A 207      -0.420   2.992  -0.986-0.115 1.992          
ATOM   3246  HE2 TYR A 207      -0.043   3.313  -0.026 0.115 1.358          
ATOM   3247  C   TYR A 207      -5.228   4.401  -4.223 0.510 2.000          
ATOM   3248  O   TYR A 207      -5.268   4.303  -5.462-0.510 1.700          
ATOM   3249  N   PRO A 208      -6.362   4.449  -3.513-0.290 1.850          
ATOM   3250  CD  PRO A 208      -6.520   4.244  -2.080 0.000 2.175          
ATOM   3251  1HD PRO A 208      -6.297   3.210  -1.821 0.090 1.320          
ATOM   3252  2HD PRO A 208      -5.904   4.892  -1.483 0.090 1.320          
ATOM   3253  CA  PRO A 208      -7.639   4.544  -4.236 0.020 2.275          
ATOM   3254  HA  PRO A 208      -7.730   3.710  -4.932 0.090 1.320          
ATOM   3255  CB  PRO A 208      -8.761   4.390  -3.145-0.180 2.175          
ATOM   3256  1HB PRO A 208      -9.205   3.409  -3.229 0.090 1.320          
ATOM   3257  2HB PRO A 208      -9.562   5.126  -3.238 0.090 1.320          
ATOM   3258  CG  PRO A 208      -7.968   4.537  -1.845-0.180 2.175          
ATOM   3259  1HG PRO A 208      -8.375   3.897  -1.066 0.090 1.320          
ATOM   3260  2HG PRO A 208      -8.070   5.564  -1.492 0.090 1.320          
ATOM   3261  C   PRO A 208      -7.744   5.812  -5.051 0.510 2.000          
ATOM   3262  O   PRO A 208      -8.246   5.779  -6.182-0.510 1.700          
ATOM   3263  N   ILE A 209      -7.271   6.939  -4.516-0.470 1.850          
ATOM   3264  HN  ILE A 209      -6.815   6.922  -3.614 0.310 0.225          
ATOM   3265  CA  ILE A 209      -7.274   8.166  -5.304 0.070 2.275          
ATOM   3266  HA  ILE A 209      -8.301   8.280  -5.661 0.090 1.320          
ATOM   3267  CB  ILE A 209      -6.975   9.470  -4.525-0.090 2.275          
ATOM   3268  HB  ILE A 209      -5.911   9.456  -4.278 0.090 1.320          
ATOM   3269  CG2 ILE A 209      -7.246  10.716  -5.465-0.270 2.060          
ATOM   3270 1HG2 ILE A 209      -7.027  11.657  -4.962 0.090 1.320          
ATOM   3271 2HG2 ILE A 209      -6.627  10.701  -6.362 0.090 1.320          
ATOM   3272 3HG2 ILE A 209      -8.286  10.753  -5.792 0.090 1.320          
ATOM   3273  CG1 ILE A 209      -7.758   9.602  -3.203-0.180 2.175          
ATOM   3274 1HG1 ILE A 209      -8.815   9.770  -3.416 0.090 1.320          
ATOM   3275 2HG1 ILE A 209      -7.723   8.664  -2.652 0.090 1.320          
ATOM   3276  CD1 ILE A 209      -7.241  10.682  -2.285-0.270 2.060          
ATOM   3277  HD1 ILE A 209      -6.188  10.527  -2.047 0.090 1.320          
ATOM   3278  HD2 ILE A 209      -7.349  11.676  -2.717 0.090 1.320          
ATOM   3279  HD3 ILE A 209      -7.789  10.678  -1.343 0.090 1.320          
ATOM   3280  C   ILE A 209      -6.438   7.977  -6.559 0.510 2.000          
ATOM   3281  O   ILE A 209      -6.883   8.280  -7.671-0.510 1.700          
ATOM   3282  N   LEU A 210      -5.232   7.420  -6.410-0.470 1.850          
ATOM   3283  HN  LEU A 210      -4.877   7.207  -5.473 0.310 0.225          
ATOM   3284  CA  LEU A 210      -4.401   7.208  -7.586 0.070 2.275          
ATOM   3285  HA  LEU A 210      -4.235   8.149  -8.108 0.090 1.320          
ATOM   3286  CB  LEU A 210      -3.090   6.533  -7.164-0.180 2.175          
ATOM   3287  1HB LEU A 210      -3.302   5.648  -6.564 0.090 1.320          
ATOM   3288  2HB LEU A 210      -2.569   6.157  -8.049 0.090 1.320          
ATOM   3289  CG  LEU A 210      -2.121   7.480  -6.398-0.090 2.275          
ATOM   3290  HG  LEU A 210      -2.600   7.884  -5.510 0.090 1.320          
ATOM   3291  CD1 LEU A 210      -0.941   6.611  -5.959-0.270 2.060          
ATOM   3292 1HD1 LEU A 210      -0.419   6.184  -6.817 0.090 1.320          
ATOM   3293 2HD1 LEU A 210      -0.211   7.194  -5.395 0.090 1.320          
ATOM   3294 3HD1 LEU A 210      -1.256   5.789  -5.316 0.090 1.320          
ATOM   3295  CD2 LEU A 210      -1.703   8.689  -7.295-0.270 2.060          
ATOM   3296 1HD2 LEU A 210      -1.214   8.362  -8.214 0.090 1.320          
ATOM   3297 2HD2 LEU A 210      -2.539   9.334  -7.562 0.090 1.320          
ATOM   3298 3HD2 LEU A 210      -1.011   9.320  -6.742 0.090 1.320          
ATOM   3299  C   LEU A 210      -5.076   6.264  -8.564 0.510 2.000          
ATOM   3300  O   LEU A 210      -5.104   6.523  -9.770-0.510 1.700          
ATOM   3301  N   TRP A 211      -5.646   5.174  -8.061-0.470 1.850          
ATOM   3302  HN  TRP A 211      -5.564   4.979  -7.063 0.310 0.225          
ATOM   3303  CA  TRP A 211      -6.262   4.192  -8.944 0.070 2.275          
ATOM   3304  HA  TRP A 211      -5.524   3.750  -9.614 0.090 1.320          
ATOM   3305  CB  TRP A 211      -6.933   3.159  -8.063-0.180 2.175          
ATOM   3306  1HB TRP A 211      -6.164   2.742  -7.417 0.090 1.320          
ATOM   3307  2HB TRP A 211      -7.704   3.561  -7.406 0.090 1.320          
ATOM   3308  CG  TRP A 211      -7.467   2.042  -8.869-0.030 1.992          
ATOM   3309  CD1 TRP A 211      -6.836   0.869  -9.287 0.035 1.992          
ATOM   3310  HD1 TRP A 211      -5.808   0.627  -9.063 0.115 1.358          
ATOM   3311  NE1 TRP A 211      -7.699   0.195 -10.163-0.610 1.850          
ATOM   3312  HE1 TRP A 211      -7.489  -0.684 -10.637 0.380 0.225          
ATOM   3313  CE2 TRP A 211      -8.898   0.875 -10.214 0.130 1.800          
ATOM   3314  CD2 TRP A 211      -8.834   1.949  -9.334-0.020 1.800          
ATOM   3315  CE3 TRP A 211      -9.913   2.799  -9.177-0.115 1.992          
ATOM   3316  HE3 TRP A 211      -9.851   3.644  -8.510 0.115 1.358          
ATOM   3317  CZ3 TRP A 211     -11.103   2.527  -9.803-0.115 1.992          
ATOM   3318  HZ3 TRP A 211     -11.949   3.184  -9.653 0.115 1.358          
ATOM   3319  CZ2 TRP A 211     -10.091   0.593 -10.816-0.115 1.992          
ATOM   3320  HZ2 TRP A 211     -10.176  -0.279 -11.449 0.115 1.358          
ATOM   3321  CH2 TRP A 211     -11.220   1.446 -10.666-0.115 1.992          
ATOM   3322  HH2 TRP A 211     -12.152   1.231 -11.170 0.115 1.358          
ATOM   3323  C   TRP A 211      -7.418   4.792  -9.736 0.510 2.000          
ATOM   3324  O   TRP A 211      -7.551   4.530 -10.936-0.510 1.700          
ATOM   3325  N   SER A 212      -8.267   5.597  -9.083-0.470 1.850          
ATOM   3326  HN  SER A 212      -8.121   5.784  -8.092 0.310 0.225          
ATOM   3327  CA  SER A 212      -9.405   6.201  -9.774 0.070 2.275          
ATOM   3328  HA  SER A 212     -10.001   5.399 -10.213 0.090 1.320          
ATOM   3329  CB  SER A 212     -10.354   7.110  -8.869 0.050 2.175          
ATOM   3330  1HB SER A 212     -10.618   6.573  -7.957 0.090 1.320          
ATOM   3331  2HB SER A 212      -9.839   8.020  -8.549 0.090 1.320          
ATOM   3332  OG  SER A 212     -11.541   7.446  -9.533-0.660 1.770          
ATOM   3333  HG1 SER A 212     -11.334   7.817 -10.382 0.430 0.225          
ATOM   3334  C   SER A 212      -8.953   7.119 -10.901 0.510 2.000          
ATOM   3335  O   SER A 212      -9.596   7.182 -11.954-0.510 1.700          
ATOM   3336  N   PHE A 213      -7.864   7.855 -10.690-0.470 1.850          
ATOM   3337  HN  PHE A 213      -7.395   7.797  -9.791 0.310 0.225          
ATOM   3338  CA  PHE A 213      -7.379   8.804 -11.685 0.070 2.275          
ATOM   3339  HA  PHE A 213      -8.194   9.130 -12.331 0.090 1.320          
ATOM   3340  CB  PHE A 213      -6.726  10.119 -11.026-0.180 2.175          
ATOM   3341  1HB PHE A 213      -5.890   9.806 -10.396 0.090 1.320          
ATOM   3342  2HB PHE A 213      -6.294  10.768 -11.783 0.090 1.320          
ATOM   3343  CG  PHE A 213      -7.671  10.890 -10.219 0.000 1.992          
ATOM   3344  CD1 PHE A 213      -9.052  10.871 -10.389-0.115 1.992          
ATOM   3345  HD1 PHE A 213      -9.519  10.216 -11.106 0.115 1.358          
ATOM   3346  CE1 PHE A 213      -9.916  11.664  -9.616-0.115 1.992          
ATOM   3347  HE1 PHE A 213     -10.988  11.607  -9.744 0.115 1.358          
ATOM   3348  CZ  PHE A 213      -9.332  12.660  -8.802-0.115 1.992          
ATOM   3349  HZ  PHE A 213      -9.952  13.367  -8.270 0.115 1.358          
ATOM   3350  CD2 PHE A 213      -7.105  11.733  -9.238-0.115 1.992          
ATOM   3351  HD2 PHE A 213      -6.039  11.759  -9.064 0.115 1.358          
ATOM   3352  CE2 PHE A 213      -7.935  12.664  -8.638-0.115 1.992          
ATOM   3353  HE2 PHE A 213      -7.498  13.390  -7.969 0.115 1.358          
ATOM   3354  C   PHE A 213      -6.386   8.197 -12.661 0.510 2.000          
ATOM   3355  O   PHE A 213      -6.139   8.789 -13.715-0.510 1.700          
ATOM   3356  N   SER A 214      -5.809   7.045 -12.341-0.470 1.850          
ATOM   3357  HN  SER A 214      -6.031   6.611 -11.452 0.310 0.225          
ATOM   3358  CA  SER A 214      -4.789   6.451 -13.192 0.070 2.275          
ATOM   3359  HA  SER A 214      -4.256   7.262 -13.694 0.090 1.320          
ATOM   3360  CB  SER A 214      -3.670   5.660 -12.481 0.050 2.175          
ATOM   3361  1HB SER A 214      -4.022   4.749 -11.995 0.090 1.320          
ATOM   3362  2HB SER A 214      -2.862   5.443 -13.170 0.090 1.320          
ATOM   3363  OG  SER A 214      -3.158   6.607 -11.547-0.660 1.770          
ATOM   3364  HG1 SER A 214      -3.853   6.756 -10.897 0.430 0.225          
ATOM   3365  C   SER A 214      -5.451   5.705 -14.347 0.510 2.000          
ATOM   3366  O   SER A 214      -6.670   5.754 -14.535-0.510 1.700          
ATOM   3367  N   SER A 215      -4.640   4.968 -15.114-0.470 1.850          
ATOM   3368  HN  SER A 215      -3.660   4.869 -14.882 0.310 0.225          
ATOM   3369  CA  SER A 215      -5.105   4.302 -16.328 0.070 2.275          
ATOM   3370  HA  SER A 215      -5.633   5.011 -16.935 0.090 1.320          
ATOM   3371  CB  SER A 215      -3.988   3.648 -17.140 0.050 2.175          
ATOM   3372  1HB SER A 215      -4.416   3.107 -17.990 0.090 1.320          
ATOM   3373  2HB SER A 215      -3.367   4.429 -17.581 0.090 1.320          
ATOM   3374  OG  SER A 215      -3.169   2.776 -16.425-0.660 1.770          
ATOM   3375  HG1 SER A 215      -2.782   2.158 -17.037 0.430 0.225          
ATOM   3376  C   SER A 215      -6.186   3.255 -16.064 0.510 2.000          
ATOM   3377  O   SER A 215      -6.909   2.886 -16.996-0.510 1.700          
ATOM   3378  N   THR A 216      -6.300   2.756 -14.831-0.470 1.850          
ATOM   3379  HN  THR A 216      -5.691   3.062 -14.090 0.310 0.225          
ATOM   3380  CA  THR A 216      -7.277   1.713 -14.527 0.070 2.275          
ATOM   3381  HA  THR A 216      -7.260   0.997 -15.352 0.090 1.320          
ATOM   3382  CB  THR A 216      -6.981   0.924 -13.180 0.140 2.275          
ATOM   3383  HB  THR A 216      -7.876   0.459 -12.764 0.090 1.320          
ATOM   3384  OG1 THR A 216      -6.213   1.677 -12.217-0.660 1.770          
ATOM   3385  HG1 THR A 216      -6.824   1.965 -11.540 0.430 0.225          
ATOM   3386  CG2 THR A 216      -5.975  -0.149 -13.633-0.270 2.060          
ATOM   3387 1HG2 THR A 216      -6.414  -0.834 -14.361 0.090 1.320          
ATOM   3388 2HG2 THR A 216      -5.080   0.282 -14.085 0.090 1.320          
ATOM   3389 3HG2 THR A 216      -5.659  -0.763 -12.789 0.090 1.320          
ATOM   3390  C   THR A 216      -8.698   2.255 -14.558 0.510 2.000          
ATOM   3391  O   THR A 216      -9.571   1.694 -15.229-0.510 1.700          
ATOM   3392  N   GLY A 217      -8.956   3.337 -13.826-0.470 1.850          
ATOM   3393  HN  GLY A 217      -8.214   3.796 -13.312 0.310 0.225          
ATOM   3394  CA  GLY A 217     -10.304   3.855 -13.723-0.020 2.175          
ATOM   3395  1HA GLY A 217     -10.413   4.278 -12.724 0.090 1.320          
ATOM   3396  2HA GLY A 217     -11.053   3.061 -13.771 0.090 1.320          
ATOM   3397  C   GLY A 217     -10.680   4.947 -14.705 0.510 2.000          
ATOM   3398  O   GLY A 217     -11.672   4.799 -15.425-0.510 1.700          
ATOM   3399  N   ALA A 218      -9.899   6.031 -14.778-0.470 1.850          
ATOM   3400  HN  ALA A 218      -9.118   6.122 -14.144 0.310 0.225          
ATOM   3401  CA  ALA A 218     -10.258   7.168 -15.627 0.070 2.275          
ATOM   3402  HA  ALA A 218     -11.099   6.949 -16.290 0.090 1.320          
ATOM   3403  CB  ALA A 218     -10.689   8.300 -14.615-0.270 2.060          
ATOM   3404  1HB ALA A 218     -11.092   9.156 -15.159 0.090 1.320          
ATOM   3405  2HB ALA A 218     -11.466   7.955 -13.933 0.090 1.320          
ATOM   3406  3HB ALA A 218      -9.846   8.661 -14.028 0.090 1.320          
ATOM   3407  C   ALA A 218      -9.143   7.692 -16.519 0.510 2.000          
ATOM   3408  O   ALA A 218      -9.426   8.528 -17.386-0.510 1.700          
ATOM   3409  N   CYX A 219      -7.897   7.269 -16.314-0.470 1.850          
ATOM   3410  HN  CYX A 219      -7.649   6.610 -15.609 0.310 0.225          
ATOM   3411  CA  CYX A 219      -6.709   7.789 -16.993 0.070 2.275          
ATOM   3412  HA  CYX A 219      -5.857   7.605 -16.355 0.090 1.320          
ATOM   3413  CB  CYX A 219      -6.362   7.124 -18.336-0.100 2.175          
ATOM   3414  1HB CYX A 219      -6.140   7.814 -19.177 0.090 1.320          
ATOM   3415  2HB CYX A 219      -5.420   6.594 -18.077 0.090 1.320          
ATOM   3416  SG  CYX A 219      -7.552   5.840 -18.875-0.080 1.975          
ATOM   3417  C   CYX A 219      -6.772   9.294 -17.242 0.510 2.000          
ATOM   3418  O   CYX A 219      -6.747   9.746 -18.389-0.510 1.700          
ATOM   3419  N   ILE A 220      -6.807  10.081 -16.167-0.470 1.850          
ATOM   3420  HN  ILE A 220      -6.856   9.663 -15.242 0.310 0.225          
ATOM   3421  CA  ILE A 220      -6.568  11.513 -16.297 0.070 2.275          
ATOM   3422  HA  ILE A 220      -6.787  11.860 -17.309 0.090 1.320          
ATOM   3423  CB  ILE A 220      -7.532  12.333 -15.361-0.090 2.275          
ATOM   3424  HB  ILE A 220      -7.271  13.376 -15.556 0.090 1.320          
ATOM   3425  CG2 ILE A 220      -9.039  12.191 -15.749-0.270 2.060          
ATOM   3426 1HG2 ILE A 220      -9.185  12.367 -16.815 0.090 1.320          
ATOM   3427 2HG2 ILE A 220      -9.410  11.186 -15.544 0.090 1.320          
ATOM   3428 3HG2 ILE A 220      -9.676  12.899 -15.220 0.090 1.320          
ATOM   3429  CG1 ILE A 220      -7.404  12.140 -13.833-0.180 2.175          
ATOM   3430 1HG1 ILE A 220      -7.876  11.203 -13.536 0.090 1.320          
ATOM   3431 2HG1 ILE A 220      -6.347  12.043 -13.587 0.090 1.320          
ATOM   3432  CD1 ILE A 220      -7.956  13.295 -12.999-0.270 2.060          
ATOM   3433  HD1 ILE A 220      -7.519  14.249 -13.295 0.090 1.320          
ATOM   3434  HD2 ILE A 220      -9.039  13.380 -13.088 0.090 1.320          
ATOM   3435  HD3 ILE A 220      -7.737  13.153 -11.941 0.090 1.320          
ATOM   3436  C   ILE A 220      -5.093  11.805 -16.077 0.510 2.000          
ATOM   3437  O   ILE A 220      -4.633  12.918 -16.373-0.510 1.700          
ATOM   3438  N   MET A 221      -4.331  10.824 -15.588-0.470 1.850          
ATOM   3439  HN  MET A 221      -4.770   9.941 -15.358 0.310 0.225          
ATOM   3440  CA  MET A 221      -2.891  10.915 -15.406 0.070 2.275          
ATOM   3441  HA  MET A 221      -2.510  11.757 -15.987 0.090 1.320          
ATOM   3442  CB  MET A 221      -2.409  11.135 -13.899-0.180 2.175          
ATOM   3443  1HB MET A 221      -1.321  11.081 -13.845 0.090 1.320          
ATOM   3444  2HB MET A 221      -2.675  12.147 -13.592 0.090 1.320          
ATOM   3445  CG  MET A 221      -3.010  10.143 -12.907-0.140 2.175          
ATOM   3446  1HG MET A 221      -4.091  10.278 -12.889 0.090 1.320          
ATOM   3447  2HG MET A 221      -2.843   9.116 -13.231 0.090 1.320          
ATOM   3448  SD  MET A 221      -2.431  10.231 -11.133-0.090 2.000          
ATOM   3449  CE  MET A 221      -2.156  12.001 -10.741-0.220 2.060          
ATOM   3450  1HE MET A 221      -3.049  12.581 -10.973 0.090 1.320          
ATOM   3451  2HE MET A 221      -1.940  12.124  -9.680 0.090 1.320          
ATOM   3452  3HE MET A 221      -1.321  12.398 -11.316 0.090 1.320          
ATOM   3453  C   MET A 221      -2.240   9.654 -15.965 0.510 2.000          
ATOM   3454  O   MET A 221      -2.787   8.553 -15.840-0.510 1.700          
ATOM   3455  N   SER A 222      -1.098   9.827 -16.629-0.470 1.850          
ATOM   3456  HN  SER A 222      -0.636  10.719 -16.561 0.310 0.225          
ATOM   3457  CA  SER A 222      -0.395   8.714 -17.250 0.070 2.275          
ATOM   3458  HA  SER A 222      -1.148   8.069 -17.693 0.090 1.320          
ATOM   3459  CB  SER A 222       0.602   9.191 -18.362 0.050 2.175          
ATOM   3460  1HB SER A 222       0.079   9.796 -19.099 0.090 1.320          
ATOM   3461  2HB SER A 222       1.374   9.827 -17.926 0.090 1.320          
ATOM   3462  OG  SER A 222       1.239   8.106 -19.050-0.660 1.770          
ATOM   3463  HG1 SER A 222       1.645   8.388 -19.860 0.430 0.225          
ATOM   3464  C   SER A 222       0.286   7.845 -16.200 0.510 2.000          
ATOM   3465  O   SER A 222       0.486   8.245 -15.049-0.510 1.700          
ATOM   3466  N   GLU A 223       0.658   6.635 -16.622-0.470 1.850          
ATOM   3467  HN  GLU A 223       0.470   6.329 -17.579 0.310 0.225          
ATOM   3468  CA  GLU A 223       1.379   5.729 -15.737 0.070 2.275          
ATOM   3469  HA  GLU A 223       0.818   5.623 -14.812 0.090 1.320          
ATOM   3470  CB  GLU A 223       1.538   4.322 -16.371-0.180 2.175          
ATOM   3471  1HB GLU A 223       0.533   3.965 -16.591 0.090 1.320          
ATOM   3472  2HB GLU A 223       2.025   4.423 -17.339 0.090 1.320          
ATOM   3473  CG  GLU A 223       2.254   3.165 -15.565-0.280 2.175          
ATOM   3474  1HG GLU A 223       2.377   2.319 -16.241 0.090 1.320          
ATOM   3475  2HG GLU A 223       3.262   3.459 -15.290 0.090 1.320          
ATOM   3476  CD  GLU A 223       1.589   2.582 -14.294 0.620 2.000          
ATOM   3477  OE1 GLU A 223       1.945   1.444 -13.807-0.760 1.700          
ATOM   3478  OE2 GLU A 223       0.614   3.213 -13.827-0.760 1.700          
ATOM   3479  C   GLU A 223       2.776   6.235 -15.415 0.510 2.000          
ATOM   3480  O   GLU A 223       3.350   5.827 -14.401-0.510 1.700          
ATOM   3481  N   ASN A 224       3.335   7.116 -16.245-0.470 1.850          
ATOM   3482  HN  ASN A 224       2.865   7.303 -17.120 0.310 0.225          
ATOM   3483  CA  ASN A 224       4.598   7.748 -15.886 0.070 2.275          
ATOM   3484  HA  ASN A 224       5.333   6.958 -15.750 0.090 1.320          
ATOM   3485  CB  ASN A 224       5.113   8.753 -16.978-0.180 2.175          
ATOM   3486  1HB ASN A 224       4.342   9.489 -17.204 0.090 1.320          
ATOM   3487  2HB ASN A 224       5.946   9.322 -16.561 0.090 1.320          
ATOM   3488  CG  ASN A 224       5.637   8.170 -18.239 0.550 2.000          
ATOM   3489  OD1 ASN A 224       6.417   7.216 -18.285-0.550 1.700          
ATOM   3490  ND2 ASN A 224       5.216   8.665 -19.441-0.620 1.850          
ATOM   3491 1HD2 ASN A 224       5.543   8.201 -20.290 0.320 0.225          
ATOM   3492 2HD2 ASN A 224       4.609   9.463 -19.506 0.300 0.225          
ATOM   3493  C   ASN A 224       4.459   8.516 -14.582 0.510 2.000          
ATOM   3494  O   ASN A 224       5.283   8.376 -13.673-0.510 1.700          
ATOM   3495  N   THR A 225       3.406   9.324 -14.470-0.470 1.850          
ATOM   3496  HN  THR A 225       2.711   9.372 -15.196 0.310 0.225          
ATOM   3497  CA  THR A 225       3.162  10.036 -13.223 0.070 2.275          
ATOM   3498  HA  THR A 225       4.082  10.502 -12.862 0.090 1.320          
ATOM   3499  CB  THR A 225       2.066  11.086 -13.413 0.140 2.275          
ATOM   3500  HB  THR A 225       1.135  10.611 -13.734 0.090 1.320          
ATOM   3501  OG1 THR A 225       2.426  12.012 -14.413-0.660 1.770          
ATOM   3502  HG1 THR A 225       3.192  12.491 -14.127 0.430 0.225          
ATOM   3503  CG2 THR A 225       1.786  11.886 -12.154-0.270 2.060          
ATOM   3504 1HG2 THR A 225       2.695  12.285 -11.701 0.090 1.320          
ATOM   3505 2HG2 THR A 225       1.118  12.724 -12.357 0.090 1.320          
ATOM   3506 3HG2 THR A 225       1.284  11.282 -11.402 0.090 1.320          
ATOM   3507  C   THR A 225       2.635   9.096 -12.152 0.510 2.000          
ATOM   3508  O   THR A 225       3.022   9.190 -10.984-0.510 1.700          
ATOM   3509  N   SER A 226       1.734   8.196 -12.532-0.470 1.850          
ATOM   3510  HN  SER A 226       1.398   8.166 -13.491 0.310 0.225          
ATOM   3511  CA  SER A 226       1.112   7.316 -11.551 0.070 2.275          
ATOM   3512  HA  SER A 226       0.685   7.951 -10.772 0.090 1.320          
ATOM   3513  CB  SER A 226      -0.007   6.416 -12.077 0.050 2.175          
ATOM   3514  1HB SER A 226      -0.717   6.989 -12.675 0.090 1.320          
ATOM   3515  2HB SER A 226       0.376   5.611 -12.703 0.090 1.320          
ATOM   3516  OG  SER A 226      -0.698   5.818 -10.956-0.660 1.770          
ATOM   3517  HG1 SER A 226      -1.623   6.075 -11.036 0.430 0.225          
ATOM   3518  C   SER A 226       2.131   6.395 -10.885 0.510 2.000          
ATOM   3519  O   SER A 226       2.058   6.157  -9.673-0.510 1.700          
ATOM   3520  N   SER A 227       3.080   5.856 -11.658-0.470 1.850          
ATOM   3521  HN  SER A 227       3.078   6.004 -12.664 0.310 0.225          
ATOM   3522  CA  SER A 227       4.047   4.913 -11.098 0.070 2.275          
ATOM   3523  HA  SER A 227       3.480   4.115 -10.614 0.090 1.320          
ATOM   3524  CB  SER A 227       4.937   4.256 -12.168 0.050 2.175          
ATOM   3525  1HB SER A 227       5.542   3.472 -11.705 0.090 1.320          
ATOM   3526  2HB SER A 227       4.330   3.760 -12.928 0.090 1.320          
ATOM   3527  OG  SER A 227       5.817   5.183 -12.785-0.660 1.770          
ATOM   3528  HG1 SER A 227       5.303   5.708 -13.390 0.430 0.225          
ATOM   3529  C   SER A 227       4.912   5.563 -10.024 0.510 2.000          
ATOM   3530  O   SER A 227       5.172   4.953  -8.980-0.510 1.700          
ATOM   3531  N   VAL A 228       5.393   6.787 -10.268-0.470 1.850          
ATOM   3532  HN  VAL A 228       5.221   7.225 -11.161 0.310 0.225          
ATOM   3533  CA  VAL A 228       6.192   7.479  -9.257 0.070 2.275          
ATOM   3534  HA  VAL A 228       6.936   6.771  -8.890 0.090 1.320          
ATOM   3535  CB  VAL A 228       6.967   8.706  -9.764-0.090 2.275          
ATOM   3536  HB  VAL A 228       7.444   9.174  -8.899 0.090 1.320          
ATOM   3537  CG1 VAL A 228       8.079   8.249 -10.668-0.270 2.060          
ATOM   3538 1HG1 VAL A 228       7.693   7.747 -11.556 0.090 1.320          
ATOM   3539 2HG1 VAL A 228       8.684   9.090 -11.006 0.090 1.320          
ATOM   3540 3HG1 VAL A 228       8.752   7.553 -10.164 0.090 1.320          
ATOM   3541  CG2 VAL A 228       6.055   9.720 -10.362-0.270 2.060          
ATOM   3542 1HG2 VAL A 228       5.560   9.333 -11.250 0.090 1.320          
ATOM   3543 2HG2 VAL A 228       5.293  10.084  -9.673 0.090 1.320          
ATOM   3544 3HG2 VAL A 228       6.621  10.596 -10.681 0.090 1.320          
ATOM   3545  C   VAL A 228       5.329   7.834  -8.055 0.510 2.000          
ATOM   3546  O   VAL A 228       5.809   7.858  -6.914-0.510 1.700          
ATOM   3547  N   LEU A 229       4.057   8.166  -8.295-0.470 1.850          
ATOM   3548  HN  LEU A 229       3.710   8.186  -9.247 0.310 0.225          
ATOM   3549  CA  LEU A 229       3.148   8.445  -7.189 0.070 2.275          
ATOM   3550  HA  LEU A 229       3.639   9.132  -6.498 0.090 1.320          
ATOM   3551  CB  LEU A 229       1.836   9.080  -7.631-0.180 2.175          
ATOM   3552  1HB LEU A 229       1.357   8.412  -8.350 0.090 1.320          
ATOM   3553  2HB LEU A 229       1.166   9.102  -6.771 0.090 1.320          
ATOM   3554  CG  LEU A 229       1.903  10.572  -8.260-0.090 2.275          
ATOM   3555  HG  LEU A 229       2.664  10.628  -9.037 0.090 1.320          
ATOM   3556  CD1 LEU A 229       0.501  10.909  -8.856-0.270 2.060          
ATOM   3557 1HD1 LEU A 229      -0.269  10.947  -8.088 0.090 1.320          
ATOM   3558 2HD1 LEU A 229       0.512  11.887  -9.336 0.090 1.320          
ATOM   3559 3HD1 LEU A 229       0.199  10.171  -9.599 0.090 1.320          
ATOM   3560  CD2 LEU A 229       2.238  11.564  -7.149-0.270 2.060          
ATOM   3561 1HD2 LEU A 229       3.234  11.387  -6.742 0.090 1.320          
ATOM   3562 2HD2 LEU A 229       2.228  12.588  -7.523 0.090 1.320          
ATOM   3563 3HD2 LEU A 229       1.527  11.507  -6.324 0.090 1.320          
ATOM   3564  C   LEU A 229       2.834   7.179  -6.389 0.510 2.000          
ATOM   3565  O   LEU A 229       2.811   7.213  -5.153-0.510 1.700          
ATOM   3566  N   TYR A 230       2.605   6.047  -7.068-0.470 1.850          
ATOM   3567  HN  TYR A 230       2.513   6.066  -8.087 0.310 0.225          
ATOM   3568  CA  TYR A 230       2.477   4.782  -6.343 0.070 2.275          
ATOM   3569  HA  TYR A 230       1.689   4.893  -5.595 0.090 1.320          
ATOM   3570  CB  TYR A 230       2.244   3.428  -7.146-0.180 2.175          
ATOM   3571  1HB TYR A 230       2.930   3.346  -7.991 0.090 1.320          
ATOM   3572  2HB TYR A 230       2.403   2.551  -6.514 0.090 1.320          
ATOM   3573  CG  TYR A 230       0.756   3.432  -7.603 0.000 1.992          
ATOM   3574  CD1 TYR A 230      -0.329   3.278  -6.728-0.115 1.992          
ATOM   3575  HD1 TYR A 230      -0.141   3.248  -5.667 0.115 1.358          
ATOM   3576  CE1 TYR A 230      -1.605   3.031  -7.216-0.115 1.992          
ATOM   3577  HE1 TYR A 230      -2.420   2.851  -6.530 0.115 1.358          
ATOM   3578  CZ  TYR A 230      -1.842   3.068  -8.562 0.110 1.992          
ATOM   3579  OH  TYR A 230      -3.181   2.828  -8.933-0.540 1.770          
ATOM   3580  HH  TYR A 230      -3.244   2.714  -9.883 0.430 0.225          
ATOM   3581  CD2 TYR A 230       0.498   3.548  -8.954-0.115 1.992          
ATOM   3582  HD2 TYR A 230       1.300   3.719  -9.655 0.115 1.358          
ATOM   3583  CE2 TYR A 230      -0.838   3.358  -9.478-0.115 1.992          
ATOM   3584  HE2 TYR A 230      -1.026   3.409 -10.540 0.115 1.358          
ATOM   3585  C   TYR A 230       3.756   4.470  -5.587 0.510 2.000          
ATOM   3586  O   TYR A 230       3.718   4.028  -4.433-0.510 1.700          
ATOM   3587  N   LEU A 231       4.902   4.717  -6.223-0.470 1.850          
ATOM   3588  HN  LEU A 231       4.884   4.978  -7.206 0.310 0.225          
ATOM   3589  CA  LEU A 231       6.190   4.519  -5.574 0.070 2.275          
ATOM   3590  HA  LEU A 231       6.242   3.475  -5.257 0.090 1.320          
ATOM   3591  CB  LEU A 231       7.313   4.754  -6.665-0.180 2.175          
ATOM   3592  1HB LEU A 231       7.017   4.178  -7.542 0.090 1.320          
ATOM   3593  2HB LEU A 231       7.310   5.797  -6.966 0.090 1.320          
ATOM   3594  CG  LEU A 231       8.783   4.333  -6.378-0.090 2.275          
ATOM   3595  HG  LEU A 231       8.744   3.385  -5.843 0.090 1.320          
ATOM   3596  CD1 LEU A 231       9.628   4.109  -7.641-0.270 2.060          
ATOM   3597 1HD1 LEU A 231       9.601   4.981  -8.295 0.090 1.320          
ATOM   3598 2HD1 LEU A 231      10.672   3.901  -7.430 0.090 1.320          
ATOM   3599 3HD1 LEU A 231       9.238   3.266  -8.213 0.090 1.320          
ATOM   3600  CD2 LEU A 231       9.592   5.382  -5.490-0.270 2.060          
ATOM   3601 1HD2 LEU A 231       9.153   5.485  -4.498 0.090 1.320          
ATOM   3602 2HD2 LEU A 231      10.630   5.092  -5.338 0.090 1.320          
ATOM   3603 3HD2 LEU A 231       9.594   6.370  -5.951 0.090 1.320          
ATOM   3604  C   LEU A 231       6.312   5.380  -4.326 0.510 2.000          
ATOM   3605  O   LEU A 231       6.847   4.929  -3.306-0.510 1.700          
ATOM   3606  N   LEU A 232       5.824   6.625  -4.385-0.470 1.850          
ATOM   3607  HN  LEU A 232       5.499   6.985  -5.278 0.310 0.225          
ATOM   3608  CA  LEU A 232       5.873   7.488  -3.208 0.070 2.275          
ATOM   3609  HA  LEU A 232       6.909   7.514  -2.871 0.090 1.320          
ATOM   3610  CB  LEU A 232       5.395   8.897  -3.596-0.180 2.175          
ATOM   3611  1HB LEU A 232       5.782   9.129  -4.589 0.090 1.320          
ATOM   3612  2HB LEU A 232       4.308   8.915  -3.699 0.090 1.320          
ATOM   3613  CG  LEU A 232       5.870  10.016  -2.638-0.090 2.275          
ATOM   3614  HG  LEU A 232       5.389   9.847  -1.672 0.090 1.320          
ATOM   3615  CD1 LEU A 232       7.396  10.128  -2.363-0.270 2.060          
ATOM   3616 1HD1 LEU A 232       7.963  10.201  -3.292 0.090 1.320          
ATOM   3617 2HD1 LEU A 232       7.628  11.008  -1.763 0.090 1.320          
ATOM   3618 3HD1 LEU A 232       7.772   9.267  -1.810 0.090 1.320          
ATOM   3619  CD2 LEU A 232       5.342  11.315  -3.179-0.270 2.060          
ATOM   3620 1HD2 LEU A 232       5.781  11.555  -4.148 0.090 1.320          
ATOM   3621 2HD2 LEU A 232       4.259  11.288  -3.306 0.090 1.320          
ATOM   3622 3HD2 LEU A 232       5.563  12.144  -2.506 0.090 1.320          
ATOM   3623  C   LEU A 232       5.003   6.941  -2.094 0.510 2.000          
ATOM   3624  O   LEU A 232       5.418   6.924  -0.930-0.510 1.700          
ATOM   3625  N   GLY A 233       3.799   6.478  -2.428-0.470 1.850          
ATOM   3626  HN  GLY A 233       3.509   6.490  -3.403 0.310 0.225          
ATOM   3627  CA  GLY A 233       2.964   5.870  -1.413-0.020 2.175          
ATOM   3628  1HA GLY A 233       2.037   5.522  -1.872 0.090 1.320          
ATOM   3629  2HA GLY A 233       2.698   6.605  -0.653 0.090 1.320          
ATOM   3630  C   GLY A 233       3.653   4.685  -0.770 0.510 2.000          
ATOM   3631  O   GLY A 233       3.691   4.570   0.458-0.510 1.700          
ATOM   3632  N   ASP A 234       4.265   3.824  -1.587-0.470 1.850          
ATOM   3633  HN  ASP A 234       4.183   3.930  -2.598 0.310 0.225          
ATOM   3634  CA  ASP A 234       5.039   2.717  -1.040 0.070 2.275          
ATOM   3635  HA  ASP A 234       4.405   2.136  -0.373 0.090 1.320          
ATOM   3636  CB  ASP A 234       5.584   1.777  -2.191-0.280 2.175          
ATOM   3637  1HB ASP A 234       6.013   2.357  -3.008 0.090 1.320          
ATOM   3638  2HB ASP A 234       6.379   1.134  -1.812 0.090 1.320          
ATOM   3639  CG  ASP A 234       4.485   0.879  -2.701 0.620 2.000          
ATOM   3640  OD1 ASP A 234       4.329   0.787  -3.911-0.760 1.700          
ATOM   3641  OD2 ASP A 234       3.833   0.253  -1.839-0.760 1.700          
ATOM   3642  C   ASP A 234       6.190   3.230  -0.193 0.510 2.000          
ATOM   3643  O   ASP A 234       6.454   2.698   0.889-0.510 1.700          
ATOM   3644  N   ALA A 235       6.876   4.278  -0.657-0.470 1.850          
ATOM   3645  HN  ALA A 235       6.693   4.614  -1.603 0.310 0.225          
ATOM   3646  CA  ALA A 235       7.946   4.873   0.140 0.070 2.275          
ATOM   3647  HA  ALA A 235       8.663   4.076   0.339 0.090 1.320          
ATOM   3648  CB  ALA A 235       8.718   5.969  -0.581-0.270 2.060          
ATOM   3649  1HB ALA A 235       9.553   6.324   0.024 0.090 1.320          
ATOM   3650  2HB ALA A 235       9.125   5.600  -1.523 0.090 1.320          
ATOM   3651  3HB ALA A 235       8.080   6.824  -0.804 0.090 1.320          
ATOM   3652  C   ALA A 235       7.440   5.314   1.508 0.510 2.000          
ATOM   3653  O   ALA A 235       8.159   5.207   2.509-0.510 1.700          
ATOM   3654  N   LEU A 236       6.210   5.827   1.572-0.470 1.850          
ATOM   3655  HN  LEU A 236       5.696   5.954   0.702 0.310 0.225          
ATOM   3656  CA  LEU A 236       5.660   6.269   2.850 0.070 2.275          
ATOM   3657  HA  LEU A 236       6.457   6.700   3.448 0.090 1.320          
ATOM   3658  CB  LEU A 236       4.663   7.369   2.638-0.180 2.175          
ATOM   3659  1HB LEU A 236       3.945   7.046   1.886 0.090 1.320          
ATOM   3660  2HB LEU A 236       4.099   7.552   3.552 0.090 1.320          
ATOM   3661  CG  LEU A 236       5.337   8.677   2.165-0.090 2.275          
ATOM   3662  HG  LEU A 236       5.768   8.486   1.179 0.090 1.320          
ATOM   3663  CD1 LEU A 236       4.217   9.724   1.964-0.270 2.060          
ATOM   3664 1HD1 LEU A 236       3.727   9.981   2.903 0.090 1.320          
ATOM   3665 2HD1 LEU A 236       4.613  10.645   1.533 0.090 1.320          
ATOM   3666 3HD1 LEU A 236       3.453   9.359   1.275 0.090 1.320          
ATOM   3667  CD2 LEU A 236       6.474   9.299   3.024-0.270 2.060          
ATOM   3668 1HD2 LEU A 236       7.368   8.674   3.028 0.090 1.320          
ATOM   3669 2HD2 LEU A 236       6.783  10.267   2.628 0.090 1.320          
ATOM   3670 3HD2 LEU A 236       6.163   9.446   4.058 0.090 1.320          
ATOM   3671  C   LEU A 236       5.134   5.100   3.685 0.510 2.000          
ATOM   3672  O   LEU A 236       5.599   4.865   4.804-0.510 1.700          
ATOM   3673  N   CYS A 237       4.174   4.348   3.159-0.470 1.850          
ATOM   3674  HN  CYS A 237       3.908   4.480   2.182 0.310 0.225          
ATOM   3675  CA  CYS A 237       3.515   3.320   3.970 0.070 2.275          
ATOM   3676  HA  CYS A 237       3.263   3.721   4.954 0.090 1.320          
ATOM   3677  CB  CYS A 237       2.254   2.854   3.291-0.110 2.175          
ATOM   3678  1HB CYS A 237       1.780   2.110   3.927 0.090 1.320          
ATOM   3679  2HB CYS A 237       1.485   3.569   3.157 0.090 1.320          
ATOM   3680  SG  CYS A 237       2.454   2.074   1.639-0.230 2.000          
ATOM   3681  HG1 CYS A 237       2.898   3.160   0.981 0.160 0.450          
ATOM   3682  C   CYS A 237       4.335   2.041   4.142 0.510 2.000          
ATOM   3683  O   CYS A 237       4.116   1.291   5.092-0.510 1.700          
ATOM   3684  N   LYS A 238       5.265   1.776   3.229-0.447 1.850          
ATOM   3685  HN  LYS A 238       5.429   2.390   2.434 0.310 0.225          
ATOM   3686  CA  LYS A 238       6.075   0.585   3.351 0.000 2.275          
ATOM   3687  HA  LYS A 238       5.582  -0.150   3.988 0.113 1.320          
ATOM   3688  CB  LYS A 238       6.169  -0.113   1.967-0.180 2.175          
ATOM   3689  1HB LYS A 238       5.371   0.324   1.357 0.090 1.320          
ATOM   3690  2HB LYS A 238       7.107   0.135   1.463 0.090 1.320          
ATOM   3691  CG  LYS A 238       5.948  -1.639   1.981-0.180 2.175          
ATOM   3692  1HG LYS A 238       6.845  -2.144   2.361 0.090 1.320          
ATOM   3693  2HG LYS A 238       5.130  -1.920   2.659 0.090 1.320          
ATOM   3694  CD  LYS A 238       5.615  -2.188   0.569-0.180 2.175          
ATOM   3695  1HD LYS A 238       5.919  -1.467  -0.202 0.090 1.320          
ATOM   3696  2HD LYS A 238       6.205  -3.096   0.402 0.090 1.320          
ATOM   3697  CE  LYS A 238       4.172  -2.637   0.290 0.270 2.175          
ATOM   3698  1HE LYS A 238       4.208  -3.384  -0.511 0.090 1.320          
ATOM   3699  2HE LYS A 238       3.746  -3.122   1.172 0.090 1.320          
ATOM   3700  NZ  LYS A 238       3.209  -1.628  -0.161-0.400 1.850          
ATOM   3701  1HZ LYS A 238       3.534  -0.909  -0.872 0.380 0.225          
ATOM   3702  C   LYS A 238       7.397   0.917   4.077 0.533 2.000          
ATOM   3703  O   LYS A 238       7.562   0.524   5.264-0.510 1.700          
ATOM   3704  N   ASN A 239       8.308   1.624   3.410-0.470 1.850          
ATOM   3705  HN  ASN A 239       8.104   1.896   2.452 0.310 0.225          
ATOM   3706  CA  ASN A 239       9.633   1.884   3.970 0.070 2.275          
ATOM   3707  HA  ASN A 239      10.114   0.942   4.240 0.090 1.320          
ATOM   3708  CB  ASN A 239      10.524   2.694   2.845-0.180 2.175          
ATOM   3709  1HB ASN A 239      10.046   3.609   2.504 0.090 1.320          
ATOM   3710  2HB ASN A 239      11.491   2.986   3.258 0.090 1.320          
ATOM   3711  CG  ASN A 239      10.753   1.807   1.665 0.550 2.000          
ATOM   3712  OD1 ASN A 239      10.088   1.982   0.642-0.550 1.700          
ATOM   3713  ND2 ASN A 239      11.747   0.912   1.760-0.620 1.850          
ATOM   3714 1HD2 ASN A 239      11.929   0.328   0.954 0.320 0.225          
ATOM   3715 2HD2 ASN A 239      12.235   0.764   2.645 0.300 0.225          
ATOM   3716  C   ASN A 239       9.575   2.805   5.174 0.510 2.000          
ATOM   3717  O   ASN A 239      10.073   2.467   6.251-0.510 1.700          
ATOM   3718  N   THR A 240       8.979   3.986   4.981-0.470 1.850          
ATOM   3719  HN  THR A 240       8.601   4.230   4.068 0.310 0.225          
ATOM   3720  CA  THR A 240       8.963   4.979   6.049 0.070 2.275          
ATOM   3721  HA  THR A 240      10.001   5.153   6.338 0.090 1.320          
ATOM   3722  CB  THR A 240       8.365   6.316   5.627 0.140 2.275          
ATOM   3723  HB  THR A 240       7.315   6.240   5.399 0.090 1.320          
ATOM   3724  OG1 THR A 240       9.016   6.904   4.518-0.660 1.770          
ATOM   3725  HG1 THR A 240       8.834   6.375   3.739 0.430 0.225          
ATOM   3726  CG2 THR A 240       8.471   7.285   6.760-0.270 2.060          
ATOM   3727 1HG2 THR A 240       8.186   8.284   6.428 0.090 1.320          
ATOM   3728 2HG2 THR A 240       7.807   7.052   7.591 0.090 1.320          
ATOM   3729 3HG2 THR A 240       9.490   7.357   7.142 0.090 1.320          
ATOM   3730  C   THR A 240       8.220   4.453   7.264 0.510 2.000          
ATOM   3731  O   THR A 240       8.669   4.634   8.400-0.510 1.700          
ATOM   3732  N   TYR A 241       7.091   3.780   7.046-0.470 1.850          
ATOM   3733  HN  TYR A 241       6.698   3.751   6.110 0.310 0.225          
ATOM   3734  CA  TYR A 241       6.372   3.202   8.173 0.070 2.275          
ATOM   3735  HA  TYR A 241       6.184   3.994   8.901 0.090 1.320          
ATOM   3736  CB  TYR A 241       5.046   2.515   7.855-0.180 2.175          
ATOM   3737  1HB TYR A 241       4.438   3.163   7.224 0.090 1.320          
ATOM   3738  2HB TYR A 241       5.216   1.612   7.273 0.090 1.320          
ATOM   3739  CG  TYR A 241       4.209   2.135   9.118 0.000 1.992          
ATOM   3740  CD1 TYR A 241       3.365   3.070   9.671-0.115 1.992          
ATOM   3741  HD1 TYR A 241       3.320   4.070   9.263 0.115 1.358          
ATOM   3742  CE1 TYR A 241       2.630   2.766  10.855-0.115 1.992          
ATOM   3743  HE1 TYR A 241       1.997   3.524  11.284 0.115 1.358          
ATOM   3744  CZ  TYR A 241       2.576   1.486  11.360 0.110 1.992          
ATOM   3745  OH  TYR A 241       1.846   1.315  12.571-0.540 1.770          
ATOM   3746  HH  TYR A 241       1.738   0.404  12.813 0.430 0.225          
ATOM   3747  CD2 TYR A 241       4.159   0.771   9.620-0.115 1.992          
ATOM   3748  HD2 TYR A 241       4.754  -0.008   9.161 0.115 1.358          
ATOM   3749  CE2 TYR A 241       3.408   0.504  10.760-0.115 1.992          
ATOM   3750  HE2 TYR A 241       3.422  -0.498  11.161 0.115 1.358          
ATOM   3751  C   TYR A 241       7.197   2.113   8.844 0.510 2.000          
ATOM   3752  O   TYR A 241       7.205   2.003  10.074-0.510 1.700          
ATOM   3753  N   GLY A 242       7.896   1.298   8.050-0.470 1.850          
ATOM   3754  HN  GLY A 242       7.836   1.388   7.040 0.310 0.225          
ATOM   3755  CA  GLY A 242       8.696   0.223   8.616-0.020 2.175          
ATOM   3756  1HA GLY A 242       9.099  -0.379   7.801 0.090 1.320          
ATOM   3757  2HA GLY A 242       8.057  -0.439   9.204 0.090 1.320          
ATOM   3758  C   GLY A 242       9.843   0.714   9.476 0.510 2.000          
ATOM   3759  O   GLY A 242      10.128   0.140  10.529-0.510 1.700          
ATOM   3760  N   ILE A 243      10.531   1.769   9.035-0.470 1.850          
ATOM   3761  HN  ILE A 243      10.264   2.210   8.157 0.310 0.225          
ATOM   3762  CA  ILE A 243      11.645   2.299   9.818 0.070 2.275          
ATOM   3763  HA  ILE A 243      12.170   1.415  10.186 0.090 1.320          
ATOM   3764  CB  ILE A 243      12.678   3.040   9.060-0.090 2.275          
ATOM   3765  HB  ILE A 243      12.828   2.463   8.147 0.090 1.320          
ATOM   3766  CG2 ILE A 243      12.212   4.404   8.568-0.270 2.060          
ATOM   3767 1HG2 ILE A 243      11.246   4.334   8.073 0.090 1.320          
ATOM   3768 2HG2 ILE A 243      12.122   5.127   9.378 0.090 1.320          
ATOM   3769 3HG2 ILE A 243      12.904   4.820   7.835 0.090 1.320          
ATOM   3770  CG1 ILE A 243      14.030   3.028   9.710-0.180 2.175          
ATOM   3771 1HG1 ILE A 243      13.974   3.562  10.660 0.090 1.320          
ATOM   3772 2HG1 ILE A 243      14.296   2.003   9.977 0.090 1.320          
ATOM   3773  CD1 ILE A 243      15.251   3.614   8.900-0.270 2.060          
ATOM   3774  HD1 ILE A 243      16.181   3.512   9.460 0.090 1.320          
ATOM   3775  HD2 ILE A 243      15.382   3.096   7.949 0.090 1.320          
ATOM   3776  HD3 ILE A 243      15.119   4.675   8.685 0.090 1.320          
ATOM   3777  C   ILE A 243      11.137   2.976  11.086 0.510 2.000          
ATOM   3778  O   ILE A 243      11.689   2.778  12.176-0.510 1.700          
ATOM   3779  N   LEU A 244      10.080   3.787  10.964-0.470 1.850          
ATOM   3780  HN  LEU A 244       9.654   3.927  10.051 0.310 0.225          
ATOM   3781  CA  LEU A 244       9.485   4.415  12.139 0.070 2.275          
ATOM   3782  HA  LEU A 244      10.272   4.960  12.660 0.090 1.320          
ATOM   3783  CB  LEU A 244       8.333   5.369  11.830-0.180 2.175          
ATOM   3784  1HB LEU A 244       7.626   4.865  11.166 0.090 1.320          
ATOM   3785  2HB LEU A 244       7.770   5.603  12.736 0.090 1.320          
ATOM   3786  CG  LEU A 244       8.813   6.727  11.169-0.090 2.275          
ATOM   3787  HG  LEU A 244       9.469   6.461  10.336 0.090 1.320          
ATOM   3788  CD1 LEU A 244       7.647   7.533  10.544-0.270 2.060          
ATOM   3789 1HD1 LEU A 244       6.934   7.835  11.308 0.090 1.320          
ATOM   3790 2HD1 LEU A 244       7.998   8.422  10.019 0.090 1.320          
ATOM   3791 3HD1 LEU A 244       7.103   6.925   9.820 0.090 1.320          
ATOM   3792  CD2 LEU A 244       9.632   7.652  12.127-0.270 2.060          
ATOM   3793 1HD2 LEU A 244      10.556   7.176  12.453 0.090 1.320          
ATOM   3794 2HD2 LEU A 244       9.914   8.577  11.623 0.090 1.320          
ATOM   3795 3HD2 LEU A 244       9.051   7.915  13.011 0.090 1.320          
ATOM   3796  C   LEU A 244       8.974   3.371  13.125 0.510 2.000          
ATOM   3797  O   LEU A 244       9.133   3.531  14.340-0.510 1.700          
ATOM   3798  N   LEU A 245       8.336   2.308  12.627-0.470 1.850          
ATOM   3799  HN  LEU A 245       8.138   2.231  11.629 0.310 0.225          
ATOM   3800  CA  LEU A 245       7.878   1.253  13.525 0.070 2.275          
ATOM   3801  HA  LEU A 245       7.296   1.720  14.317 0.090 1.320          
ATOM   3802  CB  LEU A 245       6.949   0.125  12.754-0.180 2.175          
ATOM   3803  1HB LEU A 245       6.153   0.627  12.201 0.090 1.320          
ATOM   3804  2HB LEU A 245       7.567  -0.327  11.975 0.090 1.320          
ATOM   3805  CG  LEU A 245       6.380  -1.010  13.605-0.090 2.275          
ATOM   3806  HG  LEU A 245       7.141  -1.436  14.262 0.090 1.320          
ATOM   3807  CD1 LEU A 245       5.325  -0.306  14.422-0.270 2.060          
ATOM   3808 1HD1 LEU A 245       5.779   0.375  15.137 0.090 1.320          
ATOM   3809 2HD1 LEU A 245       4.597   0.239  13.818 0.090 1.320          
ATOM   3810 3HD1 LEU A 245       4.764  -1.021  15.026 0.090 1.320          
ATOM   3811  CD2 LEU A 245       5.698  -2.162  12.886-0.270 2.060          
ATOM   3812 1HD2 LEU A 245       5.253  -2.853  13.602 0.090 1.320          
ATOM   3813 2HD2 LEU A 245       4.915  -1.814  12.217 0.090 1.320          
ATOM   3814 3HD2 LEU A 245       6.411  -2.729  12.286 0.090 1.320          
ATOM   3815  C   LEU A 245       9.056   0.549  14.187 0.510 2.000          
ATOM   3816  O   LEU A 245       9.005   0.228  15.380-0.510 1.700          
ATOM   3817  N   TRP A 246      10.130   0.298  13.434-0.470 1.850          
ATOM   3818  HN  TRP A 246      10.113   0.486  12.434 0.310 0.225          
ATOM   3819  CA  TRP A 246      11.287  -0.350  14.042 0.070 2.275          
ATOM   3820  HA  TRP A 246      10.963  -1.255  14.561 0.090 1.320          
ATOM   3821  CB  TRP A 246      12.326  -0.760  12.988-0.180 2.175          
ATOM   3822  1HB TRP A 246      11.920  -1.585  12.401 0.090 1.320          
ATOM   3823  2HB TRP A 246      12.444   0.060  12.281 0.090 1.320          
ATOM   3824  CG  TRP A 246      13.765  -1.172  13.427-0.030 1.992          
ATOM   3825  CD1 TRP A 246      14.159  -2.389  13.858 0.035 1.992          
ATOM   3826  HD1 TRP A 246      13.485  -3.223  13.958 0.115 1.358          
ATOM   3827  NE1 TRP A 246      15.560  -2.401  14.141-0.610 1.850          
ATOM   3828  HE1 TRP A 246      16.043  -3.236  14.452 0.380 0.225          
ATOM   3829  CE2 TRP A 246      15.967  -1.058  14.068 0.130 1.800          
ATOM   3830  CD2 TRP A 246      14.881  -0.317  13.566-0.020 1.800          
ATOM   3831  CE3 TRP A 246      15.015   1.100  13.370-0.115 1.992          
ATOM   3832  HE3 TRP A 246      14.190   1.677  12.982 0.115 1.358          
ATOM   3833  CZ3 TRP A 246      16.271   1.736  13.679-0.115 1.992          
ATOM   3834  HZ3 TRP A 246      16.422   2.798  13.548 0.115 1.358          
ATOM   3835  CZ2 TRP A 246      17.154  -0.436  14.364-0.115 1.992          
ATOM   3836  HZ2 TRP A 246      17.992  -0.982  14.761 0.115 1.358          
ATOM   3837  CH2 TRP A 246      17.229   0.925  14.215-0.115 1.992          
ATOM   3838  HH2 TRP A 246      18.161   1.396  14.491 0.115 1.358          
ATOM   3839  C   TRP A 246      11.959   0.552  15.076 0.510 2.000          
ATOM   3840  O   TRP A 246      12.329   0.089  16.163-0.510 1.700          
ATOM   3841  N   ALA A 247      12.113   1.842  14.766-0.470 1.850          
ATOM   3842  HN  ALA A 247      11.837   2.162  13.838 0.310 0.225          
ATOM   3843  CA  ALA A 247      12.793   2.754  15.682 0.070 2.275          
ATOM   3844  HA  ALA A 247      13.726   2.289  16.011 0.090 1.320          
ATOM   3845  CB  ALA A 247      13.154   4.052  14.890-0.270 2.060          
ATOM   3846  1HB ALA A 247      13.804   3.834  14.043 0.090 1.320          
ATOM   3847  2HB ALA A 247      12.260   4.545  14.508 0.090 1.320          
ATOM   3848  3HB ALA A 247      13.679   4.758  15.534 0.090 1.320          
ATOM   3849  C   ALA A 247      11.962   3.025  16.925 0.510 2.000          
ATOM   3850  O   ALA A 247      12.516   3.288  17.999-0.510 1.700          
ATOM   3851  N   THR A 248      10.640   2.956  16.806-0.470 1.850          
ATOM   3852  HN  THR A 248      10.230   2.751  15.904 0.310 0.225          
ATOM   3853  CA  THR A 248       9.784   3.195  17.957 0.070 2.275          
ATOM   3854  HA  THR A 248      10.239   3.974  18.575 0.090 1.320          
ATOM   3855  CB  THR A 248       8.465   3.723  17.541 0.140 2.275          
ATOM   3856  HB  THR A 248       7.912   2.969  16.974 0.090 1.320          
ATOM   3857  OG1 THR A 248       8.688   4.881  16.686-0.660 1.770          
ATOM   3858  HG1 THR A 248       8.920   4.528  15.824 0.430 0.225          
ATOM   3859  CG2 THR A 248       7.592   4.227  18.681-0.270 2.060          
ATOM   3860 1HG2 THR A 248       7.262   3.402  19.315 0.090 1.320          
ATOM   3861 2HG2 THR A 248       8.127   4.921  19.329 0.090 1.320          
ATOM   3862 3HG2 THR A 248       6.695   4.724  18.312 0.090 1.320          
ATOM   3863  C   THR A 248       9.706   1.967  18.847 0.510 2.000          
ATOM   3864  O   THR A 248       9.865   2.068  20.068-0.510 1.700          
ATOM   3865  N   THR A 249       9.511   0.796  18.244-0.470 1.850          
ATOM   3866  HN  THR A 249       9.426   0.737  17.237 0.310 0.225          
ATOM   3867  CA  THR A 249       9.298  -0.415  19.027 0.070 2.275          
ATOM   3868  HA  THR A 249       8.608  -0.142  19.831 0.090 1.320          
ATOM   3869  CB  THR A 249       8.728  -1.717  18.307 0.140 2.275          
ATOM   3870  HB  THR A 249       9.480  -2.331  17.806 0.090 1.320          
ATOM   3871  OG1 THR A 249       7.700  -1.304  17.393-0.660 1.770          
ATOM   3872  HG1 THR A 249       8.105  -0.842  16.663 0.430 0.225          
ATOM   3873  CG2 THR A 249       7.971  -2.477  19.346-0.270 2.060          
ATOM   3874 1HG2 THR A 249       8.618  -2.785  20.164 0.090 1.320          
ATOM   3875 2HG2 THR A 249       7.156  -1.898  19.783 0.090 1.320          
ATOM   3876 3HG2 THR A 249       7.534  -3.380  18.921 0.090 1.320          
ATOM   3877  C   THR A 249      10.586  -0.885  19.695 0.510 2.000          
ATOM   3878  O   THR A 249      10.648  -1.014  20.920-0.510 1.700          
ATOM   3879  N   TRP A 250      11.635  -1.126  18.911-0.470 1.850          
ATOM   3880  HN  TRP A 250      11.596  -0.906  17.925 0.310 0.225          
ATOM   3881  CA  TRP A 250      12.855  -1.694  19.474 0.070 2.275          
ATOM   3882  HA  TRP A 250      12.626  -2.317  20.344 0.090 1.320          
ATOM   3883  CB  TRP A 250      13.613  -2.552  18.425-0.180 2.175          
ATOM   3884  1HB TRP A 250      13.736  -2.001  17.490 0.090 1.320          
ATOM   3885  2HB TRP A 250      14.618  -2.801  18.768 0.090 1.320          
ATOM   3886  CG  TRP A 250      12.892  -3.822  18.159-0.030 1.992          
ATOM   3887  CD1 TRP A 250      12.084  -4.141  17.148 0.035 1.992          
ATOM   3888  HD1 TRP A 250      11.860  -3.452  16.346 0.115 1.358          
ATOM   3889  NE1 TRP A 250      11.607  -5.431  17.227-0.610 1.850          
ATOM   3890  HE1 TRP A 250      10.935  -5.885  16.624 0.380 0.225          
ATOM   3891  CE2 TRP A 250      12.173  -5.924  18.419 0.130 1.800          
ATOM   3892  CD2 TRP A 250      12.928  -4.911  19.058-0.020 1.800          
ATOM   3893  CE3 TRP A 250      13.549  -5.112  20.335-0.115 1.992          
ATOM   3894  HE3 TRP A 250      14.111  -4.336  20.835 0.115 1.358          
ATOM   3895  CZ3 TRP A 250      13.387  -6.408  20.852-0.115 1.992          
ATOM   3896  HZ3 TRP A 250      13.848  -6.673  21.791 0.115 1.358          
ATOM   3897  CZ2 TRP A 250      11.914  -7.125  19.017-0.115 1.992          
ATOM   3898  HZ2 TRP A 250      11.291  -7.877  18.552 0.115 1.358          
ATOM   3899  CH2 TRP A 250      12.613  -7.362  20.160-0.115 1.992          
ATOM   3900  HH2 TRP A 250      12.506  -8.342  20.603 0.115 1.358          
ATOM   3901  C   TRP A 250      13.852  -0.644  19.948 0.510 2.000          
ATOM   3902  O   TRP A 250      14.541  -0.853  20.957-0.510 1.700          
ATOM   3903  N   GLY A 251      13.970   0.466  19.230-0.470 1.850          
ATOM   3904  HN  GLY A 251      13.360   0.608  18.439 0.310 0.225          
ATOM   3905  CA  GLY A 251      14.867   1.517  19.655-0.020 2.175          
ATOM   3906  1HA GLY A 251      14.915   2.295  18.894 0.090 1.320          
ATOM   3907  2HA GLY A 251      15.879   1.129  19.782 0.090 1.320          
ATOM   3908  C   GLY A 251      14.412   2.132  20.959 0.510 2.000          
ATOM   3909  O   GLY A 251      15.157   2.157  21.944-0.510 1.700          
ATOM   3910  N   LEU A 252      13.168   2.611  20.977-0.470 1.850          
ATOM   3911  HN  LEU A 252      12.594   2.535  20.150 0.310 0.225          
ATOM   3912  CA  LEU A 252      12.662   3.335  22.134 0.070 2.275          
ATOM   3913  HA  LEU A 252      13.491   3.901  22.566 0.090 1.320          
ATOM   3914  CB  LEU A 252      11.605   4.337  21.711-0.180 2.175          
ATOM   3915  1HB LEU A 252      11.943   4.910  20.848 0.090 1.320          
ATOM   3916  2HB LEU A 252      10.724   3.791  21.394 0.090 1.320          
ATOM   3917  CG  LEU A 252      11.201   5.277  22.847-0.090 2.275          
ATOM   3918  HG  LEU A 252      11.073   4.716  23.774 0.090 1.320          
ATOM   3919  CD1 LEU A 252      12.208   6.370  23.141-0.270 2.060          
ATOM   3920 1HD1 LEU A 252      13.141   5.957  23.531 0.090 1.320          
ATOM   3921 2HD1 LEU A 252      12.443   6.966  22.260 0.090 1.320          
ATOM   3922 3HD1 LEU A 252      11.809   7.034  23.908 0.090 1.320          
ATOM   3923  CD2 LEU A 252       9.789   5.842  22.544-0.270 2.060          
ATOM   3924 1HD2 LEU A 252       9.075   5.028  22.424 0.090 1.320          
ATOM   3925 2HD2 LEU A 252       9.437   6.474  23.361 0.090 1.320          
ATOM   3926 3HD2 LEU A 252       9.777   6.436  21.631 0.090 1.320          
ATOM   3927  C   LEU A 252      12.182   2.393  23.238 0.510 2.000          
ATOM   3928  O   LEU A 252      12.457   2.629  24.422-0.510 1.700          
ATOM   3929  N   LEU A 253      11.500   1.311  22.874-0.470 1.850          
ATOM   3930  HN  LEU A 253      11.429   1.063  21.897 0.310 0.225          
ATOM   3931  CA  LEU A 253      10.898   0.384  23.826 0.070 2.275          
ATOM   3932  HA  LEU A 253      11.076   0.737  24.840 0.090 1.320          
ATOM   3933  CB  LEU A 253       9.276   0.194  23.685-0.180 2.175          
ATOM   3934  1HB LEU A 253       9.078  -0.431  22.811 0.090 1.320          
ATOM   3935  2HB LEU A 253       8.873  -0.359  24.533 0.090 1.320          
ATOM   3936  CG  LEU A 253       8.558   1.491  23.545-0.090 2.275          
ATOM   3937  HG  LEU A 253       9.033   2.027  22.721 0.090 1.320          
ATOM   3938  CD1 LEU A 253       7.120   1.244  23.041-0.270 2.060          
ATOM   3939 1HD1 LEU A 253       6.602   2.181  22.837 0.090 1.320          
ATOM   3940 2HD1 LEU A 253       7.117   0.664  22.116 0.090 1.320          
ATOM   3941 3HD1 LEU A 253       6.534   0.691  23.776 0.090 1.320          
ATOM   3942  CD2 LEU A 253       8.623   2.456  24.764-0.270 2.060          
ATOM   3943 1HD2 LEU A 253       7.997   3.335  24.637 0.090 1.320          
ATOM   3944 2HD2 LEU A 253       8.323   1.933  25.667 0.090 1.320          
ATOM   3945 3HD2 LEU A 253       9.646   2.806  24.904 0.090 1.320          
ATOM   3946  C   LEU A 253      11.602  -0.969  23.749 0.510 2.000          
ATOM   3947  O   LEU A 253      12.641  -1.119  23.102-0.510 1.700          
ATOM   3948  N   ASN A 254      11.052  -1.946  24.465-0.470 1.850          
ATOM   3949  HN  ASN A 254      10.124  -1.753  24.810 0.310 0.225          
ATOM   3950  CA  ASN A 254      11.389  -3.343  24.243 0.070 2.275          
ATOM   3951  HA  ASN A 254      12.451  -3.432  24.008 0.090 1.320          
ATOM   3952  CB  ASN A 254      11.071  -4.215  25.435-0.180 2.175          
ATOM   3953  1HB ASN A 254      11.385  -5.246  25.279 0.090 1.320          
ATOM   3954  2HB ASN A 254      11.674  -3.857  26.271 0.090 1.320          
ATOM   3955  CG  ASN A 254       9.587  -4.216  25.871 0.550 2.000          
ATOM   3956  OD1 ASN A 254       8.648  -4.178  25.126-0.550 1.700          
ATOM   3957  ND2 ASN A 254       9.366  -4.287  27.166-0.620 1.850          
ATOM   3958 1HD2 ASN A 254       8.404  -4.304  27.500 0.320 0.225          
ATOM   3959 2HD2 ASN A 254      10.118  -4.262  27.835 0.300 0.225          
ATOM   3960  C   ASN A 254      10.597  -3.840  23.036 0.510 2.000          
ATOM   3961  O   ASN A 254       9.937  -3.070  22.338-0.510 1.700          
ATOM   3962  N   GLY A 255      10.653  -5.139  22.777-0.470 1.850          
ATOM   3963  HN  GLY A 255      11.190  -5.722  23.392 0.310 0.225          
ATOM   3964  CA  GLY A 255      10.071  -5.758  21.596-0.020 2.175          
ATOM   3965  1HA GLY A 255      10.123  -6.842  21.677 0.090 1.320          
ATOM   3966  2HA GLY A 255      10.704  -5.467  20.762 0.090 1.320          
ATOM   3967  C   GLY A 255       8.671  -5.374  21.139 0.510 2.000          
ATOM   3968  O   GLY A 255       8.301  -5.645  19.992-0.510 1.700          
ATOM   3969  N   LYS A 256       7.856  -4.809  22.026-0.470 1.850          
ATOM   3970  HN  LYS A 256       8.241  -4.316  22.829 0.310 0.225          
ATOM   3971  CA  LYS A 256       6.430  -4.690  21.768 0.070 2.275          
ATOM   3972  HA  LYS A 256       6.215  -4.682  20.697 0.090 1.320          
ATOM   3973  CB  LYS A 256       5.770  -5.865  22.416-0.180 2.175          
ATOM   3974  1HB LYS A 256       4.710  -5.880  22.158 0.090 1.320          
ATOM   3975  2HB LYS A 256       6.177  -6.763  21.947 0.090 1.320          
ATOM   3976  CG  LYS A 256       5.923  -5.963  23.975-0.180 2.175          
ATOM   3977  1HG LYS A 256       6.935  -5.717  24.289 0.090 1.320          
ATOM   3978  2HG LYS A 256       5.254  -5.245  24.449 0.090 1.320          
ATOM   3979  CD  LYS A 256       5.584  -7.408  24.437-0.180 2.175          
ATOM   3980  1HD LYS A 256       4.569  -7.636  24.106 0.090 1.320          
ATOM   3981  2HD LYS A 256       6.239  -8.093  23.895 0.090 1.320          
ATOM   3982  CE  LYS A 256       5.701  -7.694  25.928 0.210 2.175          
ATOM   3983  1HE LYS A 256       6.709  -7.443  26.264 0.050 1.320          
ATOM   3984  2HE LYS A 256       5.037  -7.021  26.476 0.050 1.320          
ATOM   3985  NZ  LYS A 256       5.414  -9.033  26.338-0.300 1.850          
ATOM   3986  1HZ LYS A 256       4.462  -9.268  26.100 0.330 0.225          
ATOM   3987  2HZ LYS A 256       6.057  -9.684  25.915 0.330 0.225          
ATOM   3988  3HZ LYS A 256       5.511  -9.069  27.345 0.330 0.225          
ATOM   3989  C   LYS A 256       5.903  -3.370  22.320 0.510 2.000          
ATOM   3990  O   LYS A 256       6.643  -2.576  22.907-0.510 1.700          
ATOM   3991  N   TRP A 257       4.606  -3.131  22.110-0.470 1.850          
ATOM   3992  HN  TRP A 257       4.053  -3.814  21.620 0.310 0.225          
ATOM   3993  CA  TRP A 257       3.936  -1.948  22.648 0.070 2.275          
ATOM   3994  HA  TRP A 257       4.619  -1.094  22.664 0.090 1.320          
ATOM   3995  CB  TRP A 257       2.702  -1.565  21.729-0.180 2.175          
ATOM   3996  1HB TRP A 257       2.004  -2.402  21.670 0.090 1.320          
ATOM   3997  2HB TRP A 257       2.139  -0.744  22.173 0.090 1.320          
ATOM   3998  CG  TRP A 257       3.090  -1.181  20.383-0.030 1.992          
ATOM   3999  CD1 TRP A 257       3.144  -2.014  19.260 0.035 1.992          
ATOM   4000  HD1 TRP A 257       2.865  -3.059  19.254 0.115 1.358          
ATOM   4001  NE1 TRP A 257       3.505  -1.306  18.224-0.610 1.850          
ATOM   4002  HE1 TRP A 257       3.638  -1.710  17.307 0.380 0.225          
ATOM   4003  CE2 TRP A 257       3.735  -0.031  18.557 0.130 1.800          
ATOM   4004  CD2 TRP A 257       3.619   0.092  19.960-0.020 1.800          
ATOM   4005  CE3 TRP A 257       3.840   1.217  20.616-0.115 1.992          
ATOM   4006  HE3 TRP A 257       3.706   1.296  21.685 0.115 1.358          
ATOM   4007  CZ3 TRP A 257       4.343   2.280  19.849-0.115 1.992          
ATOM   4008  HZ3 TRP A 257       4.608   3.183  20.366 0.115 1.358          
ATOM   4009  CZ2 TRP A 257       4.216   1.046  17.759-0.115 1.992          
ATOM   4010  HZ2 TRP A 257       4.359   0.967  16.695 0.115 1.358          
ATOM   4011  CH2 TRP A 257       4.516   2.250  18.500-0.115 1.992          
ATOM   4012  HH2 TRP A 257       4.895   3.117  17.981 0.115 1.358          
ATOM   4013  C   TRP A 257       3.544  -2.282  24.083 0.510 2.000          
ATOM   4014  O   TRP A 257       2.391  -2.593  24.396-0.510 1.700          
ATOM   4015  N   ASP A 258       4.518  -2.200  24.979-0.470 1.850          
ATOM   4016  HN  ASP A 258       5.455  -1.965  24.669 0.310 0.225          
ATOM   4017  CA  ASP A 258       4.314  -2.641  26.352 0.070 2.275          
ATOM   4018  HA  ASP A 258       3.507  -3.377  26.378 0.090 1.320          
ATOM   4019  CB  ASP A 258       5.528  -3.377  26.882-0.280 2.175          
ATOM   4020  1HB ASP A 258       5.852  -4.127  26.170 0.090 1.320          
ATOM   4021  2HB ASP A 258       6.379  -2.712  26.961 0.090 1.320          
ATOM   4022  CG  ASP A 258       5.304  -4.127  28.186 0.620 2.000          
ATOM   4023  OD1 ASP A 258       6.257  -4.740  28.673-0.760 1.700          
ATOM   4024  OD2 ASP A 258       4.131  -4.120  28.649-0.760 1.700          
ATOM   4025  C   ASP A 258       3.863  -1.424  27.145 0.510 2.000          
ATOM   4026  O   ASP A 258       4.665  -0.536  27.439-0.510 1.700          
ATOM   4027  N   ARG A 259       2.579  -1.381  27.494-0.470 1.850          
ATOM   4028  HN  ARG A 259       2.015  -2.199  27.332 0.310 0.225          
ATOM   4029  CA  ARG A 259       2.061  -0.223  28.212 0.070 2.275          
ATOM   4030  HA  ARG A 259       2.357   0.699  27.714 0.090 1.320          
ATOM   4031  CB  ARG A 259       0.494  -0.264  28.360-0.180 2.175          
ATOM   4032  1HB ARG A 259       0.209  -1.204  28.839 0.090 1.320          
ATOM   4033  2HB ARG A 259       0.157   0.526  29.035 0.090 1.320          
ATOM   4034  CG  ARG A 259      -0.255  -0.098  27.000-0.180 2.175          
ATOM   4035  1HG ARG A 259      -0.251   0.954  26.706 0.090 1.320          
ATOM   4036  2HG ARG A 259       0.284  -0.627  26.215 0.090 1.320          
ATOM   4037  CD  ARG A 259      -1.709  -0.613  27.154 0.200 2.175          
ATOM   4038  1HD ARG A 259      -1.771  -1.625  27.555 0.090 1.320          
ATOM   4039  2HD ARG A 259      -2.308   0.045  27.789 0.090 1.320          
ATOM   4040  NE  ARG A 259      -2.232  -0.573  25.754-0.700 1.850          
ATOM   4041  HE  ARG A 259      -3.017   0.127  25.694 0.440 0.225          
ATOM   4042  CZ  ARG A 259      -1.894  -1.377  24.711 0.640 2.000          
ATOM   4043  NH1 ARG A 259      -1.054  -2.409  24.887-0.800 1.850          
ATOM   4044 1HH1 ARG A 259      -0.700  -2.955  24.112 0.460 0.225          
ATOM   4045 2HH1 ARG A 259      -0.648  -2.584  25.793 0.460 0.225          
ATOM   4046  NH2 ARG A 259      -2.366  -1.174  23.497-0.800 1.850          
ATOM   4047 1HH2 ARG A 259      -2.059  -1.679  22.659 0.460 0.225          
ATOM   4048 2HH2 ARG A 259      -3.002  -0.398  23.358 0.460 0.225          
ATOM   4049  C   ARG A 259       2.572  -0.183  29.643 0.510 2.000          
ATOM   4050  O   ARG A 259       2.860   0.895  30.174-0.510 1.700          
ATOM   4051  N   ASP A 260       2.681  -1.345  30.287-0.470 1.850          
ATOM   4052  HN  ASP A 260       2.512  -2.227  29.817 0.310 0.225          
ATOM   4053  CA  ASP A 260       3.265  -1.395  31.621 0.070 2.275          
ATOM   4054  HA  ASP A 260       2.735  -0.710  32.278 0.090 1.320          
ATOM   4055  CB  ASP A 260       3.133  -2.825  32.171-0.280 2.175          
ATOM   4056  1HB ASP A 260       3.563  -3.558  31.485 0.090 1.320          
ATOM   4057  2HB ASP A 260       3.673  -2.928  33.112 0.090 1.320          
ATOM   4058  CG  ASP A 260       1.660  -3.191  32.441 0.620 2.000          
ATOM   4059  OD1 ASP A 260       1.146  -4.193  31.913-0.760 1.700          
ATOM   4060  OD2 ASP A 260       1.086  -2.366  33.225-0.760 1.700          
ATOM   4061  C   ASP A 260       4.722  -0.941  31.601 0.510 2.000          
ATOM   4062  O   ASP A 260       5.194  -0.296  32.544-0.510 1.700          
ATOM   4063  N   TYR A 261       5.442  -1.256  30.518-0.470 1.850          
ATOM   4064  HN  TYR A 261       5.018  -1.864  29.827 0.310 0.225          
ATOM   4065  CA  TYR A 261       6.873  -0.959  30.441 0.070 2.275          
ATOM   4066  HA  TYR A 261       7.376  -1.423  31.291 0.090 1.320          
ATOM   4067  CB  TYR A 261       7.447  -1.539  29.091-0.180 2.175          
ATOM   4068  1HB TYR A 261       7.308  -2.613  29.097 0.090 1.320          
ATOM   4069  2HB TYR A 261       6.886  -1.126  28.258 0.090 1.320          
ATOM   4070  CG  TYR A 261       8.842  -1.325  28.858 0.000 1.992          
ATOM   4071  CD1 TYR A 261       9.275  -0.427  27.952-0.115 1.992          
ATOM   4072  HD1 TYR A 261       8.558   0.141  27.375 0.115 1.358          
ATOM   4073  CE1 TYR A 261      10.649  -0.160  27.762-0.115 1.992          
ATOM   4074  HE1 TYR A 261      10.932   0.616  27.066 0.115 1.358          
ATOM   4075  CZ  TYR A 261      11.610  -0.829  28.470 0.110 1.992          
ATOM   4076  OH  TYR A 261      12.947  -0.545  28.305-0.540 1.770          
ATOM   4077  HH  TYR A 261      13.135   0.034  27.575 0.430 0.225          
ATOM   4078  CD2 TYR A 261       9.832  -2.013  29.595-0.115 1.992          
ATOM   4079  HD2 TYR A 261       9.536  -2.748  30.330 0.115 1.358          
ATOM   4080  CE2 TYR A 261      11.195  -1.820  29.311-0.115 1.992          
ATOM   4081  HE2 TYR A 261      11.932  -2.391  29.856 0.115 1.358          
ATOM   4082  C   TYR A 261       7.153   0.534  30.455 0.510 2.000          
ATOM   4083  O   TYR A 261       8.179   0.973  30.984-0.510 1.700          
ATOM   4084  N   VAL A 262       6.246   1.335  29.898-0.470 1.850          
ATOM   4085  HN  VAL A 262       5.405   0.934  29.501 0.310 0.225          
ATOM   4086  CA  VAL A 262       6.497   2.758  29.759 0.070 2.275          
ATOM   4087  HA  VAL A 262       7.566   2.949  29.628 0.090 1.320          
ATOM   4088  CB  VAL A 262       5.735   3.449  28.654-0.090 2.275          
ATOM   4089  HB  VAL A 262       5.990   4.509  28.578 0.090 1.320          
ATOM   4090  CG1 VAL A 262       6.310   2.717  27.434-0.270 2.060          
ATOM   4091 1HG1 VAL A 262       7.395   2.788  27.405 0.090 1.320          
ATOM   4092 2HG1 VAL A 262       6.038   1.663  27.377 0.090 1.320          
ATOM   4093 3HG1 VAL A 262       5.941   3.175  26.516 0.090 1.320          
ATOM   4094  CG2 VAL A 262       4.204   3.273  28.850-0.270 2.060          
ATOM   4095 1HG2 VAL A 262       3.814   3.413  29.855 0.090 1.320          
ATOM   4096 2HG2 VAL A 262       3.677   3.992  28.226 0.090 1.320          
ATOM   4097 3HG2 VAL A 262       3.896   2.292  28.500 0.090 1.320          
ATOM   4098  C   VAL A 262       6.088   3.539  30.993 0.510 2.000          
ATOM   4099  O   VAL A 262       6.231   4.769  31.021-0.510 1.700          
ATOM   4100  N   LYS A 263       5.603   2.861  32.024-0.470 1.850          
ATOM   4101  HN  LYS A 263       5.575   1.848  31.993 0.310 0.225          
ATOM   4102  CA  LYS A 263       5.044   3.550  33.178 0.070 2.275          
ATOM   4103  HA  LYS A 263       4.383   4.334  32.805 0.090 1.320          
ATOM   4104  CB  LYS A 263       4.179   2.581  34.097-0.180 2.175          
ATOM   4105  1HB LYS A 263       4.705   1.641  34.275 0.090 1.320          
ATOM   4106  2HB LYS A 263       3.994   3.037  35.072 0.090 1.320          
ATOM   4107  CG  LYS A 263       2.887   2.397  33.328-0.180 2.175          
ATOM   4108  1HG LYS A 263       2.370   3.345  33.172 0.090 1.320          
ATOM   4109  2HG LYS A 263       3.096   1.979  32.345 0.090 1.320          
ATOM   4110  CD  LYS A 263       1.934   1.376  34.167-0.180 2.175          
ATOM   4111  1HD LYS A 263       2.493   0.458  34.366 0.090 1.320          
ATOM   4112  2HD LYS A 263       1.675   1.807  35.135 0.090 1.320          
ATOM   4113  CE  LYS A 263       0.645   1.051  33.316 0.210 2.175          
ATOM   4114  1HE LYS A 263       0.016   1.939  33.234 0.050 1.320          
ATOM   4115  2HE LYS A 263       0.906   0.747  32.301 0.050 1.320          
ATOM   4116  NZ  LYS A 263      -0.099  -0.017  33.943-0.300 1.850          
ATOM   4117  1HZ LYS A 263      -0.182   0.089  34.940 0.330 0.225          
ATOM   4118  2HZ LYS A 263      -1.002  -0.139  33.516 0.330 0.225          
ATOM   4119  3HZ LYS A 263       0.402  -0.910  33.756 0.330 0.225          
ATOM   4120  C   LYS A 263       6.155   4.256  33.949 0.510 2.000          
ATOM   4121  O   LYS A 263       7.078   3.607  34.451-0.510 1.700          
ATOM   4122  N   GLY A 264       6.076   5.584  34.023-0.470 1.850          
ATOM   4123  HN  GLY A 264       5.292   6.045  33.594 0.310 0.225          
ATOM   4124  CA  GLY A 264       7.033   6.377  34.771-0.020 2.175          
ATOM   4125  1HA GLY A 264       7.071   6.008  35.799 0.090 1.320          
ATOM   4126  2HA GLY A 264       6.679   7.406  34.837 0.090 1.320          
ATOM   4127  C   GLY A 264       8.451   6.407  34.249 0.510 2.000          
ATOM   4128  O   GLY A 264       9.372   6.697  35.019-0.510 1.700          
ATOM   4129  N   ARG A 265       8.662   6.124  32.968-0.470 1.850          
ATOM   4130  HN  ARG A 265       7.878   5.860  32.391 0.310 0.225          
ATOM   4131  CA  ARG A 265       9.999   6.036  32.398 0.070 2.275          
ATOM   4132  HA  ARG A 265      10.727   5.926  33.204 0.090 1.320          
ATOM   4133  CB  ARG A 265      10.084   4.716  31.597-0.180 2.175          
ATOM   4134  1HB ARG A 265       9.590   3.955  32.202 0.090 1.320          
ATOM   4135  2HB ARG A 265       9.481   4.813  30.693 0.090 1.320          
ATOM   4136  CG  ARG A 265      11.483   4.187  31.198-0.180 2.175          
ATOM   4137  1HG ARG A 265      11.972   4.868  30.510 0.090 1.320          
ATOM   4138  2HG ARG A 265      12.116   4.171  32.085 0.090 1.320          
ATOM   4139  CD  ARG A 265      11.498   2.800  30.586 0.200 2.175          
ATOM   4140  1HD ARG A 265      10.952   2.767  29.654 0.090 1.320          
ATOM   4141  2HD ARG A 265      12.521   2.515  30.345 0.090 1.320          
ATOM   4142  NE  ARG A 265      10.830   1.848  31.493-0.700 1.850          
ATOM   4143  HE  ARG A 265       9.810   1.927  31.508 0.440 0.225          
ATOM   4144  CZ  ARG A 265      11.388   0.721  31.971 0.640 2.000          
ATOM   4145  NH1 ARG A 265      12.645   0.369  31.733-0.800 1.850          
ATOM   4146 1HH1 ARG A 265      13.064  -0.468  32.109 0.460 0.225          
ATOM   4147 2HH1 ARG A 265      13.232   0.935  31.136 0.460 0.225          
ATOM   4148  NH2 ARG A 265      10.583  -0.057  32.688-0.800 1.850          
ATOM   4149 1HH2 ARG A 265      10.889  -0.892  33.164 0.460 0.225          
ATOM   4150 2HH2 ARG A 265       9.604   0.196  32.789 0.460 0.225          
ATOM   4151  C   ARG A 265      10.370   7.309  31.648 0.510 2.000          
ATOM   4152  O   ARG A 265       9.551   7.875  30.917-0.510 1.700          
ATOM   4153  N   ASN A 266      11.617   7.742  31.827-0.470 1.850          
ATOM   4154  HN  ASN A 266      12.282   7.135  32.305 0.310 0.225          
ATOM   4155  CA  ASN A 266      12.204   8.749  30.956 0.070 2.275          
ATOM   4156  HA  ASN A 266      11.511   9.576  30.817 0.090 1.320          
ATOM   4157  CB  ASN A 266      13.592   9.274  31.589-0.180 2.175          
ATOM   4158  1HB ASN A 266      14.185   8.452  31.987 0.090 1.320          
ATOM   4159  2HB ASN A 266      14.221   9.766  30.848 0.090 1.320          
ATOM   4160  CG  ASN A 266      13.314  10.321  32.685 0.550 2.000          
ATOM   4161  OD1 ASN A 266      12.498  11.204  32.533-0.550 1.700          
ATOM   4162  ND2 ASN A 266      14.124  10.276  33.777-0.620 1.850          
ATOM   4163 1HD2 ASN A 266      14.016  10.969  34.503 0.320 0.225          
ATOM   4164 2HD2 ASN A 266      14.819   9.548  33.886 0.300 0.225          
ATOM   4165  C   ASN A 266      12.503   8.105  29.607 0.510 2.000          
ATOM   4166  O   ASN A 266      12.303   6.902  29.410-0.510 1.700          
ATOM   4167  N   VAL A 267      12.995   8.904  28.656-0.470 1.850          
ATOM   4168  HN  VAL A 267      13.187   9.876  28.836 0.310 0.225          
ATOM   4169  CA  VAL A 267      13.334   8.309  27.369 0.070 2.275          
ATOM   4170  HA  VAL A 267      12.468   7.760  26.989 0.090 1.320          
ATOM   4171  CB  VAL A 267      13.753   9.365  26.333-0.090 2.275          
ATOM   4172  HB  VAL A 267      14.538   9.997  26.754 0.090 1.320          
ATOM   4173  CG1 VAL A 267      14.261   8.819  24.982-0.270 2.060          
ATOM   4174 1HG1 VAL A 267      14.398   9.615  24.251 0.090 1.320          
ATOM   4175 2HG1 VAL A 267      15.229   8.325  25.092 0.090 1.320          
ATOM   4176 3HG1 VAL A 267      13.581   8.086  24.569 0.090 1.320          
ATOM   4177  CG2 VAL A 267      12.464  10.206  26.108-0.270 2.060          
ATOM   4178 1HG2 VAL A 267      12.643  10.996  25.379 0.090 1.320          
ATOM   4179 2HG2 VAL A 267      11.640   9.597  25.732 0.090 1.320          
ATOM   4180 3HG2 VAL A 267      12.116  10.702  27.015 0.090 1.320          
ATOM   4181  C   VAL A 267      14.431   7.267  27.557 0.510 2.000          
ATOM   4182  O   VAL A 267      14.517   6.294  26.798-0.510 1.700          
ATOM   4183  N   ASP A 268      15.271   7.444  28.577-0.470 1.850          
ATOM   4184  HN  ASP A 268      15.152   8.216  29.210 0.310 0.225          
ATOM   4185  CA  ASP A 268      16.233   6.434  29.005 0.070 2.275          
ATOM   4186  HA  ASP A 268      15.968   5.460  28.588 0.090 1.320          
ATOM   4187  CB  ASP A 268      17.656   6.833  28.404-0.280 2.175          
ATOM   4188  1HB ASP A 268      17.595   6.987  27.329 0.090 1.320          
ATOM   4189  2HB ASP A 268      18.022   7.756  28.853 0.090 1.320          
ATOM   4190  CG  ASP A 268      18.701   5.731  28.642 0.620 2.000          
ATOM   4191  OD1 ASP A 268      18.385   4.540  28.365-0.760 1.700          
ATOM   4192  OD2 ASP A 268      19.837   6.091  29.080-0.760 1.700          
ATOM   4193  C   ASP A 268      16.175   6.322  30.524 0.510 2.000          
ATOM   4194  O   ASP A 268      16.383   7.317  31.228-0.510 1.700          
ATOM   4195  N   GLY A 269      15.917   5.115  31.031-0.470 1.850          
ATOM   4196  HN  GLY A 269      15.953   4.341  30.387 0.310 0.225          
ATOM   4197  CA  GLY A 269      15.896   4.885  32.465-0.020 2.175          
ATOM   4198  1HA GLY A 269      16.767   5.362  32.922 0.090 1.320          
ATOM   4199  2HA GLY A 269      15.999   3.817  32.648 0.090 1.320          
ATOM   4200  C   GLY A 269      14.637   5.399  33.151 0.510 2.000          
ATOM   4201  O   GLY A 269      13.773   6.040  32.554-0.510 1.700          
ATOM   4202  N   THR A 270      14.574   5.151  34.460-0.470 1.850          
ATOM   4203  HN  THR A 270      15.381   4.834  34.981 0.310 0.225          
ATOM   4204  CA  THR A 270      13.398   5.438  35.280 0.070 2.275          
ATOM   4205  HA  THR A 270      12.520   5.425  34.634 0.090 1.320          
ATOM   4206  CB  THR A 270      13.153   4.342  36.391 0.140 2.275          
ATOM   4207  HB  THR A 270      12.131   4.401  36.771 0.090 1.320          
ATOM   4208  OG1 THR A 270      14.056   4.501  37.496-0.660 1.770          
ATOM   4209  HG1 THR A 270      13.769   5.154  38.144 0.430 0.225          
ATOM   4210  CG2 THR A 270      13.434   2.973  35.774-0.270 2.060          
ATOM   4211 1HG2 THR A 270      12.857   2.816  34.863 0.090 1.320          
ATOM   4212 2HG2 THR A 270      14.491   2.824  35.554 0.090 1.320          
ATOM   4213 3HG2 THR A 270      13.156   2.191  36.481 0.090 1.320          
ATOM   4214  C   THR A 270      13.487   6.819  35.926 0.510 2.000          
ATOM   4215  O   THR A 270      14.567   7.264  36.323-0.510 1.700          
ATOM   4216  N   LEU A 271      12.329   7.486  36.028-0.470 1.850          
ATOM   4217  HN  LEU A 271      11.461   7.048  35.754 0.310 0.225          
ATOM   4218  CA  LEU A 271      12.264   8.862  36.526 0.070 2.275          
ATOM   4219  HA  LEU A 271      12.948   9.459  35.929 0.090 1.320          
ATOM   4220  CB  LEU A 271      10.809   9.420  36.346-0.180 2.175          
ATOM   4221  1HB LEU A 271      10.522   9.324  35.299 0.090 1.320          
ATOM   4222  2HB LEU A 271      10.130   8.776  36.907 0.090 1.320          
ATOM   4223  CG  LEU A 271      10.597  10.889  36.809-0.090 2.275          
ATOM   4224  HG  LEU A 271      10.892  11.026  37.852 0.090 1.320          
ATOM   4225  CD1 LEU A 271      11.387  11.873  35.895-0.270 2.060          
ATOM   4226 1HD1 LEU A 271      11.160  11.729  34.838 0.090 1.320          
ATOM   4227 2HD1 LEU A 271      11.161  12.909  36.148 0.090 1.320          
ATOM   4228 3HD1 LEU A 271      12.462  11.750  36.028 0.090 1.320          
ATOM   4229  CD2 LEU A 271       9.055  11.189  36.643-0.270 2.060          
ATOM   4230 1HD2 LEU A 271       8.725  11.060  35.612 0.090 1.320          
ATOM   4231 2HD2 LEU A 271       8.458  10.532  37.276 0.090 1.320          
ATOM   4232 3HD2 LEU A 271       8.827  12.214  36.938 0.090 1.320          
ATOM   4233  C   LEU A 271      12.757   8.979  37.969 0.510 2.000          
ATOM   4234  O   LEU A 271      13.647   9.784  38.265-0.510 1.700          
ATOM   4235  N   MET A 272      12.204   8.185  38.878-0.470 1.850          
ATOM   4236  HN  MET A 272      11.745   7.331  38.617 0.310 0.225          
ATOM   4237  CA  MET A 272      12.601   8.280  40.283 0.070 2.275          
ATOM   4238  HA  MET A 272      13.288   9.101  40.499 0.090 1.320          
ATOM   4239  CB  MET A 272      11.317   8.461  41.135-0.180 2.175          
ATOM   4240  1HB MET A 272      10.755   7.526  41.101 0.090 1.320          
ATOM   4241  2HB MET A 272      11.622   8.568  42.177 0.090 1.320          
ATOM   4242  CG  MET A 272      10.377   9.607  40.763-0.140 2.175          
ATOM   4243  1HG MET A 272      10.057   9.509  39.726 0.090 1.320          
ATOM   4244  2HG MET A 272       9.478   9.527  41.374 0.090 1.320          
ATOM   4245  SD  MET A 272      11.037  11.198  41.001-0.090 2.000          
ATOM   4246  CE  MET A 272       9.595  12.206  40.539-0.220 2.060          
ATOM   4247  1HE MET A 272       9.846  13.264  40.616 0.090 1.320          
ATOM   4248  2HE MET A 272       9.294  11.996  39.514 0.090 1.320          
ATOM   4249  3HE MET A 272       8.757  12.000  41.204 0.090 1.320          
ATOM   4250  C   MET A 272      13.308   6.953  40.715 0.340 2.000          
ATOM   4251  O   MET A 272      12.930   5.885  40.214-0.669 1.700          
ATOM   4252  OXT MET A 272      14.444   7.067  41.295-0.669 1.700          
ATOM   4253  C1  RET r 401      -7.836  -0.108  -5.074 0.000 2.275          
ATOM   4254  C2  RET r 401      -8.844   0.240  -6.198-0.180 2.175          
ATOM   4255  H21 RET r 401      -8.550  -0.299  -7.106 0.090 1.320          
ATOM   4256  H22 RET r 401      -8.743   1.309  -6.425 0.090 1.320          
ATOM   4257  C3  RET r 401     -10.300  -0.014  -5.854-0.180 2.175          
ATOM   4258  H31 RET r 401     -10.474  -1.070  -5.631 0.090 1.320          
ATOM   4259  H32 RET r 401     -10.940   0.243  -6.708 0.090 1.320          
ATOM   4260  C4  RET r 401     -10.647   0.838  -4.641-0.180 2.175          
ATOM   4261  H41 RET r 401     -11.640   0.593  -4.247 0.090 1.320          
ATOM   4262  H42 RET r 401     -10.714   1.897  -4.943 0.090 1.320          
ATOM   4263  C5  RET r 401      -9.636   0.738  -3.516 0.000 2.090          
ATOM   4264  C6  RET r 401      -8.333   0.353  -3.689 0.000 2.090          
ATOM   4265  C7  RET r 401      -7.396   0.328  -2.564-0.150 2.090          
ATOM   4266  H71 RET r 401      -7.753   0.782  -1.644 0.150 1.250          
ATOM   4267  C8  RET r 401      -6.120  -0.159  -2.553-0.150 2.090          
ATOM   4268  H81 RET r 401      -5.727  -0.636  -3.437 0.150 1.250          
ATOM   4269  C9  RET r 401      -5.150  -0.097  -1.487 0.000 2.090          
ATOM   4270  C10 RET r 401      -3.844  -0.426  -1.781-0.150 2.090          
ATOM   4271 H101 RET r 401      -3.608  -0.697  -2.808 0.150 1.250          
ATOM   4272  C11 RET r 401      -2.762  -0.435  -0.859-0.150 2.090          
ATOM   4273 H111 RET r 401      -3.003  -0.289   0.188 0.150 1.250          
ATOM   4274  C12 RET r 401      -1.450  -0.649  -1.206-0.150 2.090          
ATOM   4275 H121 RET r 401      -1.206  -0.706  -2.264 0.150 1.250          
ATOM   4276  C13 RET r 401      -0.381  -0.883  -0.290 0.000 2.090          
ATOM   4277  C14 RET r 401       0.913  -1.076  -0.759-0.150 2.090          
ATOM   4278 H141 RET r 401       1.172  -0.777  -1.771 0.150 1.250          
ATOM   4279  C15 RET r 401       1.909  -1.700   0.022 0.370 2.090          
ATOM   4280  H15 RET r 401       1.588  -2.389   0.794 0.200 0.900          
ATOM   4281  C16 RET r 401      -6.539   0.616  -5.502-0.270 2.060          
ATOM   4282 H161 RET r 401      -6.663   1.697  -5.407 0.090 1.320          
ATOM   4283 H162 RET r 401      -6.341   0.387  -6.553 0.090 1.320          
ATOM   4284 H163 RET r 401      -5.648   0.351  -4.941 0.090 1.320          
ATOM   4285  C17 RET r 401      -7.638  -1.641  -5.028-0.270 2.060          
ATOM   4286 H171 RET r 401      -8.562  -2.134  -4.707 0.090 1.320          
ATOM   4287 H172 RET r 401      -6.864  -1.957  -4.327 0.090 1.320          
ATOM   4288 H173 RET r 401      -7.358  -2.008  -6.022 0.090 1.320          
ATOM   4289  C18 RET r 401     -10.272   1.102  -2.205-0.270 2.060          
ATOM   4290 H181 RET r 401     -10.888   2.005  -2.308 0.090 1.320          
ATOM   4291 H182 RET r 401      -9.569   1.255  -1.390 0.090 1.320          
ATOM   4292 H183 RET r 401     -10.967   0.299  -1.933 0.090 1.320          
ATOM   4293  C19 RET r 401      -5.571   0.372  -0.123-0.270 2.060          
ATOM   4294 H191 RET r 401      -6.601   0.061   0.068 0.090 1.320          
ATOM   4295 H192 RET r 401      -5.533   1.466  -0.044 0.090 1.320          
ATOM   4296 H193 RET r 401      -4.942  -0.044   0.665 0.090 1.320          
ATOM   4297  C20 RET r 401      -0.631  -0.929   1.195-0.270 2.060          
ATOM   4298 H201 RET r 401      -0.024  -0.177   1.708 0.090 1.320          
ATOM   4299 H202 RET r 401      -0.360  -1.910   1.603 0.090 1.320          
ATOM   4300 H203 RET r 401      -1.675  -0.766   1.456 0.090 1.320          
ATOM   4301  O   HOH o 501      40.059  31.899  53.453-0.834 1.768          
ATOM   4302  H1  HOH o 501      40.332  32.841  53.651 0.417 0.225          
ATOM   4303  H2  HOH o 501      40.445  31.288  54.144 0.417 0.225          
ATOM   4304  O   HOH o 502      -1.982   3.377 -13.852-0.834 1.768          
ATOM   4305  H1  HOH o 502      -0.964   3.394 -13.804 0.417 0.225          
ATOM   4306  H2  HOH o 502      -2.249   3.095 -14.782 0.417 0.225          
ATOM   4307  O   HOH o 503      -2.407 -17.885  18.432-0.834 1.768          
ATOM   4308  H1  HOH o 503      -2.551 -18.847  18.665 0.417 0.225          
ATOM   4309  H2  HOH o 503      -1.729 -17.819  17.700 0.417 0.225          
ATOM   4310  O   HOH o 504      -1.878  11.803  13.903-0.834 1.768          
ATOM   4311  H1  HOH o 504      -2.113  12.539  13.261 0.417 0.225          
ATOM   4312  H2  HOH o 504      -0.938  11.493  13.693 0.417 0.225          
ATOM   4313  O   HOH o 505      -4.804  -6.774  -0.217-0.834 1.768          
ATOM   4314  H1  HOH o 505      -4.390  -7.514   0.316 0.417 0.225          
ATOM   4315  H2  HOH o 505      -5.701  -6.546   0.175 0.417 0.225          
ATOM   4316  O   HOH o 506      -3.143   2.122 -11.700-0.834 1.768          
ATOM   4317  H1  HOH o 506      -2.723   2.637 -12.465 0.417 0.225          
ATOM   4318  H2  HOH o 506      -4.081   1.864 -11.961 0.417 0.225          
ATOM   4319  O   HOH o 507       2.255   0.085  -5.436-0.834 1.768          
ATOM   4320  H1  HOH o 507       2.888   0.574  -4.811 0.417 0.225          
ATOM   4321  H2  HOH o 507       2.715  -0.751  -5.736 0.417 0.225          
ATOM   4322  O   HOH o 508      -7.544 -12.820  34.424-0.834 1.768          
ATOM   4323  H1  HOH o 508      -6.890 -12.451  35.085 0.417 0.225          
ATOM   4324  H2  HOH o 508      -7.835 -13.731  34.718 0.417 0.225          
ATOM   4325  O   HOH o 509      -6.547  -2.700   1.156-0.834 1.768          
ATOM   4326  H1  HOH o 509      -6.885  -2.470   0.241 0.417 0.225          
ATOM   4327  H2  HOH o 509      -6.901  -2.038   1.821 0.417 0.225          
ATOM   4328  O   HOH o 510       5.386  44.443 -12.278-0.834 1.768          
ATOM   4329  H1  HOH o 510       5.574  44.515 -13.258 0.417 0.225          
ATOM   4330  H2  HOH o 510       5.336  45.359 -11.880 0.417 0.225          
ATOM   4331  O   HOH o 511       5.392  -0.852   6.479-0.834 1.768          
ATOM   4332  H1  HOH o 511       6.311  -0.598   6.164 0.417 0.225          
ATOM   4333  H2  HOH o 511       4.730  -0.198   6.097 0.417 0.225          
ATOM   4334  O   HOH o 512      40.646 -23.405  50.538-0.834 1.768          
ATOM   4335  H1  HOH o 512      40.920 -24.341  50.759 0.417 0.225          
ATOM   4336  H2  HOH o 512      41.127 -22.767  51.139 0.417 0.225          
ATOM   4337  O   HOH o 513     -15.672  16.897 -23.544-0.834 1.768          
ATOM   4338  H1  HOH o 513     -16.247  17.415 -24.178 0.417 0.225          
ATOM   4339  H2  HOH o 513     -15.936  15.933 -23.569 0.417 0.225          
END
model02
ATOM      1  N   CYS A   6      -9.241 -11.692 -36.771-0.403 1.850          
ATOM      2  HT1 CYS A   6      -9.797 -10.849 -36.697 0.313 0.225          
ATOM      3  HT2 CYS A   6      -9.780 -12.534 -36.903 0.313 0.225          
ATOM      4  HT3 CYS A   6      -8.559 -11.568 -37.500 0.313 0.225          
ATOM      5  CA  CYS A   6      -8.541 -11.747 -35.486 0.210 2.275          
ATOM      6  HA  CYS A   6      -7.888 -12.622 -35.462 0.100 1.320          
ATOM      7  CB  CYS A   6      -7.737 -10.517 -35.258-0.203 2.175          
ATOM      8  1HB CYS A   6      -7.305 -10.531 -34.253 0.090 1.320          
ATOM      9  2HB CYS A   6      -6.882 -10.494 -35.935 0.090 1.320          
ATOM     10  SG  CYS A   6      -8.667  -8.954 -35.455-0.694 2.000          
ATOM     11  HG1 CYS A   6      -7.645  -8.143 -35.164 0.054 0.450          
ATOM     12  C   CYS A   6      -9.557 -11.944 -34.379 0.510 2.000          
ATOM     13  O   CYS A   6      -9.216 -11.930 -33.195-0.510 1.700          
ATOM     14  N   ASP A   7     -10.817 -12.100 -34.787-0.470 1.850          
ATOM     15  HN  ASP A   7     -11.033 -12.235 -35.753 0.310 0.225          
ATOM     16  CA  ASP A   7     -11.972 -12.247 -33.909 0.070 2.275          
ATOM     17  HA  ASP A   7     -12.861 -12.387 -34.525 0.090 1.320          
ATOM     18  CB  ASP A   7     -11.860 -13.508 -33.018-0.280 2.175          
ATOM     19  1HB ASP A   7     -10.987 -13.493 -32.367 0.090 1.320          
ATOM     20  2HB ASP A   7     -12.720 -13.575 -32.353 0.090 1.320          
ATOM     21  CG  ASP A   7     -11.846 -14.775 -33.829 0.620 2.000          
ATOM     22  OD1 ASP A   7     -12.812 -15.191 -34.517-0.760 1.700          
ATOM     23  OD2 ASP A   7     -10.824 -15.512 -33.840-0.760 1.700          
ATOM     24  C   ASP A   7     -12.143 -10.970 -33.091 0.510 2.000          
ATOM     25  O   ASP A   7     -11.919 -10.967 -31.873-0.510 1.700          
ATOM     26  N   PRO A   8     -12.564  -9.871 -33.727-0.290 1.850          
ATOM     27  CD  PRO A   8     -12.876  -9.714 -35.176 0.000 2.175          
ATOM     28  1HD PRO A   8     -11.955  -9.746 -35.759 0.090 1.320          
ATOM     29  2HD PRO A   8     -13.581 -10.456 -35.555 0.090 1.320          
ATOM     30  CA  PRO A   8     -12.703  -8.603 -32.998 0.020 2.275          
ATOM     31  HA  PRO A   8     -11.815  -8.428 -32.385 0.090 1.320          
ATOM     32  CB  PRO A   8     -12.778  -7.581 -34.044-0.180 2.175          
ATOM     33  1HB PRO A   8     -11.770  -7.301 -34.356 0.090 1.320          
ATOM     34  2HB PRO A   8     -13.289  -6.668 -33.729 0.090 1.320          
ATOM     35  CG  PRO A   8     -13.483  -8.280 -35.169-0.180 2.175          
ATOM     36  1HG PRO A   8     -13.352  -7.772 -36.125 0.090 1.320          
ATOM     37  2HG PRO A   8     -14.557  -8.324 -34.973 0.090 1.320          
ATOM     38  C   PRO A   8     -13.896  -8.558 -32.067 0.510 2.000          
ATOM     39  O   PRO A   8     -13.969  -7.649 -31.233-0.510 1.700          
ATOM     40  N   ALA A   9     -14.846  -9.483 -32.195-0.470 1.850          
ATOM     41  HN  ALA A   9     -14.748 -10.218 -32.875 0.310 0.225          
ATOM     42  CA  ALA A   9     -15.969  -9.495 -31.271 0.070 2.275          
ATOM     43  HA  ALA A   9     -16.323  -8.467 -31.150 0.090 1.320          
ATOM     44  CB  ALA A   9     -17.128 -10.231 -31.847-0.270 2.060          
ATOM     45  1HB ALA A   9     -17.971 -10.199 -31.153 0.090 1.320          
ATOM     46  2HB ALA A   9     -17.465  -9.789 -32.784 0.090 1.320          
ATOM     47  3HB ALA A   9     -16.895 -11.282 -32.018 0.090 1.320          
ATOM     48  C   ALA A   9     -15.540  -9.896 -29.870 0.510 2.000          
ATOM     49  O   ALA A   9     -16.267  -9.621 -28.910-0.510 1.700          
ATOM     50  N   ILE A  10     -14.365 -10.509 -29.731-0.470 1.850          
ATOM     51  HN  ILE A  10     -13.809 -10.696 -30.550 0.310 0.225          
ATOM     52  CA  ILE A  10     -13.876 -10.961 -28.440 0.070 2.275          
ATOM     53  HA  ILE A  10     -14.636 -10.847 -27.662 0.090 1.320          
ATOM     54  CB  ILE A  10     -13.498 -12.442 -28.492-0.090 2.275          
ATOM     55  HB  ILE A  10     -13.016 -12.569 -29.465 0.090 1.320          
ATOM     56  CG2 ILE A  10     -12.396 -12.991 -27.458-0.270 2.060          
ATOM     57 1HG2 ILE A  10     -12.756 -12.915 -26.432 0.090 1.320          
ATOM     58 2HG2 ILE A  10     -12.131 -14.029 -27.648 0.090 1.320          
ATOM     59 3HG2 ILE A  10     -11.466 -12.435 -27.524 0.090 1.320          
ATOM     60  CG1 ILE A  10     -14.826 -13.378 -28.475-0.180 2.175          
ATOM     61 1HG1 ILE A  10     -15.202 -13.527 -27.462 0.090 1.320          
ATOM     62 2HG1 ILE A  10     -15.630 -12.919 -29.053 0.090 1.320          
ATOM     63  CD1 ILE A  10     -14.399 -14.687 -29.134-0.270 2.060          
ATOM     64  HD1 ILE A  10     -15.265 -15.334 -29.273 0.090 1.320          
ATOM     65  HD2 ILE A  10     -13.964 -14.532 -30.123 0.090 1.320          
ATOM     66  HD3 ILE A  10     -13.687 -15.252 -28.536 0.090 1.320          
ATOM     67  C   ILE A  10     -12.688 -10.143 -27.941 0.510 2.000          
ATOM     68  O   ILE A  10     -12.552  -9.952 -26.726-0.510 1.700          
ATOM     69  N   TYR A  11     -11.859  -9.609 -28.834-0.470 1.850          
ATOM     70  HN  TYR A  11     -12.043  -9.772 -29.812 0.310 0.225          
ATOM     71  CA  TYR A  11     -10.645  -8.907 -28.449 0.070 2.275          
ATOM     72  HA  TYR A  11     -10.445  -9.138 -27.417 0.090 1.320          
ATOM     73  CB  TYR A  11      -9.486  -9.366 -29.321-0.180 2.175          
ATOM     74  1HB TYR A  11      -9.716  -9.248 -30.383 0.090 1.320          
ATOM     75  2HB TYR A  11      -8.585  -8.784 -29.124 0.090 1.320          
ATOM     76  CG  TYR A  11      -9.190 -10.795 -29.014 0.000 1.992          
ATOM     77  CD1 TYR A  11      -8.778 -11.125 -27.674-0.115 1.992          
ATOM     78  HD1 TYR A  11      -8.592 -10.356 -26.943 0.115 1.358          
ATOM     79  CE1 TYR A  11      -8.805 -12.439 -27.294-0.115 1.992          
ATOM     80  HE1 TYR A  11      -8.604 -12.694 -26.265 0.115 1.358          
ATOM     81  CZ  TYR A  11      -8.963 -13.465 -28.248 0.110 1.992          
ATOM     82  OH  TYR A  11      -9.054 -14.814 -27.902-0.540 1.770          
ATOM     83  HH  TYR A  11      -9.129 -14.975 -26.976 0.430 0.225          
ATOM     84  CD2 TYR A  11      -9.469 -11.793 -29.951-0.115 1.992          
ATOM     85  HD2 TYR A  11      -9.802 -11.550 -30.942 0.115 1.358          
ATOM     86  CE2 TYR A  11      -9.347 -13.173 -29.547-0.115 1.992          
ATOM     87  HE2 TYR A  11      -9.577 -13.961 -30.252 0.115 1.358          
ATOM     88  C   TYR A  11     -10.771  -7.401 -28.643 0.510 2.000          
ATOM     89  O   TYR A  11     -11.375  -6.934 -29.616-0.510 1.700          
ATOM     90  N   GLY A  12     -10.207  -6.652 -27.695-0.470 1.850          
ATOM     91  HN  GLY A  12      -9.804  -7.156 -26.901 0.310 0.225          
ATOM     92  CA  GLY A  12      -9.980  -5.227 -27.860-0.020 2.175          
ATOM     93  1HA GLY A  12      -9.379  -5.096 -28.761 0.090 1.320          
ATOM     94  2HA GLY A  12      -9.359  -4.835 -27.062 0.090 1.320          
ATOM     95  C   GLY A  12     -11.198  -4.347 -28.025 0.510 2.000          
ATOM     96  O   GLY A  12     -11.100  -3.304 -28.677-0.510 1.700          
ATOM     97  N   GLU A  13     -12.345  -4.719 -27.449-0.470 1.850          
ATOM     98  HN  GLU A  13     -12.480  -5.637 -27.049 0.310 0.225          
ATOM     99  CA  GLU A  13     -13.481  -3.801 -27.493 0.070 2.275          
ATOM    100  HA  GLU A  13     -13.730  -3.562 -28.528 0.090 1.320          
ATOM    101  CB  GLU A  13     -14.710  -4.388 -26.826-0.180 2.175          
ATOM    102  1HB GLU A  13     -14.473  -4.791 -25.840 0.090 1.320          
ATOM    103  2HB GLU A  13     -15.460  -3.613 -26.642 0.090 1.320          
ATOM    104  CG  GLU A  13     -15.417  -5.504 -27.711-0.278 2.175          
ATOM    105  1HG GLU A  13     -15.894  -5.063 -28.585 0.090 1.320          
ATOM    106  2HG GLU A  13     -14.700  -6.241 -28.072 0.090 1.320          
ATOM    107  CD  GLU A  13     -16.451  -6.272 -26.946 0.624 2.000          
ATOM    108  OE1 GLU A  13     -17.623  -6.216 -27.313-0.746 1.700          
ATOM    109  OE2 GLU A  13     -16.089  -6.855 -25.945-0.746 1.700          
ATOM    110  C   GLU A  13     -13.151  -2.490 -26.800 0.510 2.000          
ATOM    111  O   GLU A  13     -13.615  -1.426 -27.221-0.510 1.700          
ATOM    112  N   TRP A  14     -12.326  -2.548 -25.760-0.470 1.850          
ATOM    113  HN  TRP A  14     -11.967  -3.446 -25.478 0.310 0.225          
ATOM    114  CA  TRP A  14     -11.992  -1.367 -24.979 0.070 2.275          
ATOM    115  HA  TRP A  14     -12.860  -0.699 -24.979 0.090 1.320          
ATOM    116  CB  TRP A  14     -11.647  -1.602 -23.466-0.180 2.175          
ATOM    117  1HB TRP A  14     -12.510  -2.047 -22.989 0.090 1.320          
ATOM    118  2HB TRP A  14     -10.858  -2.338 -23.358 0.090 1.320          
ATOM    119  CG  TRP A  14     -11.239  -0.399 -22.554-0.030 1.992          
ATOM    120  CD1 TRP A  14     -12.028   0.438 -21.913 0.035 1.992          
ATOM    121  HD1 TRP A  14     -13.110   0.388 -21.964 0.115 1.358          
ATOM    122  NE1 TRP A  14     -11.306   1.393 -21.249-0.610 1.850          
ATOM    123  HE1 TRP A  14     -11.741   2.227 -20.870 0.380 0.225          
ATOM    124  CE2 TRP A  14      -9.967   1.192 -21.515 0.130 1.800          
ATOM    125  CD2 TRP A  14      -9.900   0.028 -22.280-0.020 1.800          
ATOM    126  CE3 TRP A  14      -8.644  -0.530 -22.605-0.115 1.992          
ATOM    127  HE3 TRP A  14      -8.598  -1.431 -23.195 0.115 1.358          
ATOM    128  CZ3 TRP A  14      -7.525   0.172 -22.309-0.115 1.992          
ATOM    129  HZ3 TRP A  14      -6.567  -0.209 -22.632 0.115 1.358          
ATOM    130  CZ2 TRP A  14      -8.827   1.841 -21.167-0.115 1.992          
ATOM    131  HZ2 TRP A  14      -8.897   2.734 -20.568 0.115 1.358          
ATOM    132  CH2 TRP A  14      -7.574   1.294 -21.519-0.115 1.992          
ATOM    133  HH2 TRP A  14      -6.661   1.796 -21.234 0.115 1.358          
ATOM    134  C   TRP A  14     -10.848  -0.586 -25.607 0.510 2.000          
ATOM    135  O   TRP A  14     -10.885   0.648 -25.641-0.510 1.700          
ATOM    136  N   SER A  15      -9.817  -1.285 -26.092-0.470 1.850          
ATOM    137  HN  SER A  15      -9.830  -2.292 -26.009 0.310 0.225          
ATOM    138  CA  SER A  15      -8.660  -0.602 -26.667 0.070 2.275          
ATOM    139  HA  SER A  15      -8.378   0.173 -25.947 0.090 1.320          
ATOM    140  CB  SER A  15      -7.416  -1.460 -26.823 0.050 2.175          
ATOM    141  1HB SER A  15      -6.622  -0.842 -27.251 0.090 1.320          
ATOM    142  2HB SER A  15      -7.054  -1.756 -25.841 0.090 1.320          
ATOM    143  OG  SER A  15      -7.595  -2.590 -27.640-0.660 1.770          
ATOM    144  HG1 SER A  15      -8.007  -2.301 -28.448 0.430 0.225          
ATOM    145  C   SER A  15      -9.027   0.188 -27.920 0.510 2.000          
ATOM    146  O   SER A  15      -8.378   1.193 -28.227-0.510 1.700          
ATOM    147  N   ARG A  16     -10.060  -0.233 -28.651-0.470 1.850          
ATOM    148  HN  ARG A  16     -10.613  -1.025 -28.346 0.310 0.225          
ATOM    149  CA  ARG A  16     -10.462   0.512 -29.839 0.070 2.275          
ATOM    150  HA  ARG A  16      -9.592   0.726 -30.466 0.090 1.320          
ATOM    151  CB  ARG A  16     -11.530  -0.239 -30.666-0.180 2.175          
ATOM    152  1HB ARG A  16     -12.338  -0.570 -30.007 0.090 1.320          
ATOM    153  2HB ARG A  16     -11.995   0.457 -31.370 0.090 1.320          
ATOM    154  CG  ARG A  16     -11.003  -1.405 -31.460-0.180 2.175          
ATOM    155  1HG ARG A  16     -10.200  -1.052 -32.110 0.090 1.320          
ATOM    156  2HG ARG A  16     -10.547  -2.127 -30.784 0.090 1.320          
ATOM    157  CD  ARG A  16     -12.087  -2.072 -32.308 0.200 2.175          
ATOM    158  1HD ARG A  16     -13.035  -2.098 -31.772 0.090 1.320          
ATOM    159  2HD ARG A  16     -12.281  -1.466 -33.195 0.090 1.320          
ATOM    160  NE  ARG A  16     -11.640  -3.377 -32.722-0.700 1.850          
ATOM    161  HE  ARG A  16     -10.925  -3.401 -33.437 0.440 0.225          
ATOM    162  CZ  ARG A  16     -11.882  -4.439 -31.911 0.640 2.000          
ATOM    163  NH1 ARG A  16     -13.009  -4.470 -31.159-0.800 1.850          
ATOM    164 1HH1 ARG A  16     -13.252  -5.305 -30.620 0.460 0.225          
ATOM    165 2HH1 ARG A  16     -13.722  -3.756 -31.184 0.460 0.225          
ATOM    166  NH2 ARG A  16     -10.997  -5.451 -31.823-0.800 1.850          
ATOM    167 1HH2 ARG A  16     -11.159  -6.167 -31.094 0.460 0.225          
ATOM    168 2HH2 ARG A  16     -10.176  -5.549 -32.399 0.460 0.225          
ATOM    169  C   ARG A  16     -11.092   1.847 -29.473 0.510 2.000          
ATOM    170  O   ARG A  16     -10.770   2.881 -30.070-0.510 1.700          
ATOM    171  N   GLU A  17     -11.998   1.849 -28.495-0.470 1.850          
ATOM    172  HN  GLU A  17     -12.272   1.001 -28.019 0.310 0.225          
ATOM    173  CA  GLU A  17     -12.723   3.072 -28.190 0.070 2.275          
ATOM    174  HA  GLU A  17     -12.837   3.658 -29.105 0.090 1.320          
ATOM    175  CB  GLU A  17     -14.198   2.829 -27.745-0.180 2.175          
ATOM    176  1HB GLU A  17     -14.695   3.773 -27.513 0.090 1.320          
ATOM    177  2HB GLU A  17     -14.785   2.347 -28.528 0.090 1.320          
ATOM    178  CG  GLU A  17     -14.164   1.926 -26.477-0.279 2.175          
ATOM    179  1HG GLU A  17     -13.761   0.944 -26.692 0.090 1.320          
ATOM    180  2HG GLU A  17     -13.559   2.359 -25.687 0.090 1.320          
ATOM    181  CD  GLU A  17     -15.556   1.720 -25.926 0.621 2.000          
ATOM    182  OE1 GLU A  17     -15.827   2.250 -24.785-0.756 1.700          
ATOM    183  OE2 GLU A  17     -16.417   1.002 -26.473-0.756 1.700          
ATOM    184  C   GLU A  17     -11.922   3.977 -27.264 0.510 2.000          
ATOM    185  O   GLU A  17     -12.165   5.186 -27.230-0.510 1.700          
ATOM    186  N   ASN A  18     -10.947   3.427 -26.545-0.470 1.850          
ATOM    187  HN  ASN A  18     -10.832   2.418 -26.585 0.310 0.225          
ATOM    188  CA  ASN A  18     -10.028   4.212 -25.729 0.070 2.275          
ATOM    189  HA  ASN A  18     -10.241   5.281 -25.805 0.090 1.320          
ATOM    190  CB  ASN A  18     -10.114   3.851 -24.213-0.180 2.175          
ATOM    191  1HB ASN A  18      -9.948   2.784 -24.057 0.090 1.320          
ATOM    192  2HB ASN A  18      -9.346   4.381 -23.660 0.090 1.320          
ATOM    193  CG  ASN A  18     -11.467   4.260 -23.624 0.550 2.000          
ATOM    194  OD1 ASN A  18     -11.632   5.393 -23.170-0.550 1.700          
ATOM    195  ND2 ASN A  18     -12.466   3.381 -23.501-0.620 1.850          
ATOM    196 1HD2 ASN A  18     -13.385   3.708 -23.233 0.320 0.225          
ATOM    197 2HD2 ASN A  18     -12.382   2.454 -23.894 0.300 0.225          
ATOM    198  C   ASN A  18      -8.626   3.991 -26.277 0.510 2.000          
ATOM    199  O   ASN A  18      -7.882   3.137 -25.791-0.510 1.700          
ATOM    200  N   GLN A  19      -8.260   4.770 -27.289-0.470 1.850          
ATOM    201  HN  GLN A  19      -8.974   5.289 -27.781 0.310 0.225          
ATOM    202  CA  GLN A  19      -6.899   4.707 -27.799 0.070 2.275          
ATOM    203  HA  GLN A  19      -6.499   3.695 -27.698 0.090 1.320          
ATOM    204  CB  GLN A  19      -6.894   5.022 -29.343-0.180 2.175          
ATOM    205  1HB GLN A  19      -7.130   6.071 -29.525 0.090 1.320          
ATOM    206  2HB GLN A  19      -5.881   4.860 -29.720 0.090 1.320          
ATOM    207  CG  GLN A  19      -7.917   4.083 -30.124-0.180 2.175          
ATOM    208  1HG GLN A  19      -7.850   3.053 -29.779 0.090 1.320          
ATOM    209  2HG GLN A  19      -8.937   4.423 -29.962 0.090 1.320          
ATOM    210  CD  GLN A  19      -7.621   4.105 -31.645 0.550 2.000          
ATOM    211  OE1 GLN A  19      -7.739   3.043 -32.263-0.550 1.700          
ATOM    212  NE2 GLN A  19      -7.198   5.208 -32.227-0.620 1.850          
ATOM    213 1HE2 GLN A  19      -6.991   5.164 -33.212 0.320 0.225          
ATOM    214 2HE2 GLN A  19      -7.086   6.058 -31.703 0.300 0.225          
ATOM    215  C   GLN A  19      -5.982   5.653 -27.044 0.510 2.000          
ATOM    216  O   GLN A  19      -4.786   5.375 -26.912-0.510 1.700          
ATOM    217  N   PHE A  20      -6.516   6.775 -26.553-0.470 1.850          
ATOM    218  HN  PHE A  20      -7.478   6.992 -26.765 0.310 0.225          
ATOM    219  CA  PHE A  20      -5.710   7.694 -25.759 0.070 2.275          
ATOM    220  HA  PHE A  20      -4.791   7.895 -26.315 0.090 1.320          
ATOM    221  CB  PHE A  20      -6.392   9.082 -25.383-0.180 2.175          
ATOM    222  1HB PHE A  20      -7.237   8.919 -24.711 0.090 1.320          
ATOM    223  2HB PHE A  20      -5.684   9.719 -24.853 0.090 1.320          
ATOM    224  CG  PHE A  20      -6.878   9.837 -26.647 0.000 1.992          
ATOM    225  CD1 PHE A  20      -5.963  10.127 -27.640-0.115 1.992          
ATOM    226  HD1 PHE A  20      -4.938   9.790 -27.590 0.115 1.358          
ATOM    227  CE1 PHE A  20      -6.399  10.848 -28.743-0.115 1.992          
ATOM    228  HE1 PHE A  20      -5.711  11.063 -29.549 0.115 1.358          
ATOM    229  CZ  PHE A  20      -7.719  11.239 -28.851-0.115 1.992          
ATOM    230  HZ  PHE A  20      -8.038  11.754 -29.746 0.115 1.358          
ATOM    231  CD2 PHE A  20      -8.222  10.397 -26.631-0.115 1.992          
ATOM    232  HD2 PHE A  20      -8.900  10.233 -25.805 0.115 1.358          
ATOM    233  CE2 PHE A  20      -8.675  11.029 -27.801-0.115 1.992          
ATOM    234  HE2 PHE A  20      -9.693  11.381 -27.892 0.115 1.358          
ATOM    235  C   PHE A  20      -5.288   7.065 -24.436 0.510 2.000          
ATOM    236  O   PHE A  20      -4.235   7.413 -23.893-0.510 1.700          
ATOM    237  N   CYX A  21      -6.083   6.127 -23.918-0.470 1.850          
ATOM    238  HN  CYX A  21      -6.861   5.828 -24.466 0.310 0.225          
ATOM    239  CA  CYX A  21      -5.831   5.509 -22.621 0.070 2.275          
ATOM    240  HA  CYX A  21      -5.450   6.320 -22.018 0.090 1.320          
ATOM    241  CB  CYX A  21      -7.104   4.936 -21.918-0.100 2.175          
ATOM    242  1HB CYX A  21      -7.874   5.723 -22.068 0.090 1.320          
ATOM    243  2HB CYX A  21      -7.508   4.068 -22.480 0.090 1.320          
ATOM    244  SG  CYX A  21      -7.033   4.633 -20.154-0.080 1.975          
ATOM    245  C   CYX A  21      -4.883   4.321 -22.711 0.510 2.000          
ATOM    246  O   CYX A  21      -4.169   4.034 -21.745-0.510 1.700          
ATOM    247  N   VAL A  22      -4.862   3.618 -23.848-0.470 1.850          
ATOM    248  HN  VAL A  22      -5.439   3.869 -24.639 0.310 0.225          
ATOM    249  CA  VAL A  22      -3.966   2.477 -23.990 0.070 2.275          
ATOM    250  HA  VAL A  22      -4.050   1.924 -23.051 0.090 1.320          
ATOM    251  CB  VAL A  22      -4.414   1.512 -25.074-0.090 2.275          
ATOM    252  HB  VAL A  22      -5.498   1.411 -24.980 0.090 1.320          
ATOM    253  CG1 VAL A  22      -4.158   1.980 -26.518-0.270 2.060          
ATOM    254 1HG1 VAL A  22      -3.092   2.028 -26.752 0.090 1.320          
ATOM    255 2HG1 VAL A  22      -4.616   1.313 -27.247 0.090 1.320          
ATOM    256 3HG1 VAL A  22      -4.561   2.968 -26.700 0.090 1.320          
ATOM    257  CG2 VAL A  22      -3.838   0.120 -24.750-0.270 2.060          
ATOM    258 1HG2 VAL A  22      -2.753   0.102 -24.859 0.090 1.320          
ATOM    259 2HG2 VAL A  22      -4.091  -0.212 -23.743 0.090 1.320          
ATOM    260 3HG2 VAL A  22      -4.246  -0.623 -25.434 0.090 1.320          
ATOM    261  C   VAL A  22      -2.505   2.907 -24.050 0.510 2.000          
ATOM    262  O   VAL A  22      -1.617   2.131 -23.680-0.510 1.700          
ATOM    263  N   GLU A  23      -2.234   4.138 -24.472-0.470 1.850          
ATOM    264  HN  GLU A  23      -2.951   4.620 -24.995 0.310 0.225          
ATOM    265  CA  GLU A  23      -0.869   4.637 -24.570 0.070 2.275          
ATOM    266  HA  GLU A  23      -0.200   3.846 -24.924 0.090 1.320          
ATOM    267  CB  GLU A  23      -0.830   5.847 -25.619-0.180 2.175          
ATOM    268  1HB GLU A  23      -1.366   6.710 -25.226 0.090 1.320          
ATOM    269  2HB GLU A  23       0.209   6.162 -25.738 0.090 1.320          
ATOM    270  CG  GLU A  23      -1.393   5.525 -27.068-0.280 2.175          
ATOM    271  1HG GLU A  23      -2.442   5.269 -27.036 0.090 1.320          
ATOM    272  2HG GLU A  23      -1.293   6.386 -27.727 0.090 1.320          
ATOM    273  CD  GLU A  23      -0.688   4.400 -27.696 0.620 2.000          
ATOM    274  OE1 GLU A  23       0.490   4.504 -28.083-0.759 1.700          
ATOM    275  OE2 GLU A  23      -1.307   3.345 -28.001-0.759 1.700          
ATOM    276  C   GLU A  23      -0.345   5.170 -23.244 0.510 2.000          
ATOM    277  O   GLU A  23       0.854   5.054 -22.968-0.510 1.700          
ATOM    278  N   LYS A  24      -1.214   5.752 -22.418-0.470 1.850          
ATOM    279  HN  LYS A  24      -2.177   5.798 -22.720 0.310 0.225          
ATOM    280  CA  LYS A  24      -0.817   6.204 -21.093 0.070 2.275          
ATOM    281  HA  LYS A  24       0.146   6.716 -21.146 0.090 1.320          
ATOM    282  CB  LYS A  24      -1.909   7.162 -20.622-0.180 2.175          
ATOM    283  1HB LYS A  24      -2.862   6.628 -20.585 0.090 1.320          
ATOM    284  2HB LYS A  24      -1.712   7.454 -19.600 0.090 1.320          
ATOM    285  CG  LYS A  24      -2.082   8.481 -21.516-0.180 2.175          
ATOM    286  1HG LYS A  24      -1.119   8.988 -21.595 0.090 1.320          
ATOM    287  2HG LYS A  24      -2.344   8.204 -22.537 0.090 1.320          
ATOM    288  CD  LYS A  24      -3.148   9.447 -20.922-0.180 2.175          
ATOM    289  1HD LYS A  24      -4.087   8.900 -20.807 0.090 1.320          
ATOM    290  2HD LYS A  24      -2.837   9.750 -19.920 0.090 1.320          
ATOM    291  CE  LYS A  24      -3.359  10.647 -21.812 0.210 2.175          
ATOM    292  1HE LYS A  24      -2.416  11.165 -21.994 0.050 1.320          
ATOM    293  2HE LYS A  24      -3.745  10.331 -22.784 0.050 1.320          
ATOM    294  NZ  LYS A  24      -4.294  11.567 -21.203-0.302 1.850          
ATOM    295  1HZ LYS A  24      -5.172  11.096 -21.016 0.330 0.225          
ATOM    296  2HZ LYS A  24      -3.938  11.934 -20.332 0.330 0.225          
ATOM    297  3HZ LYS A  24      -4.477  12.336 -21.833 0.330 0.225          
ATOM    298  C   LYS A  24      -0.703   5.066 -20.088 0.510 2.000          
ATOM    299  O   LYS A  24      -0.202   5.291 -18.982-0.510 1.700          
ATOM    300  N   SER A  25      -1.140   3.857 -20.446-0.470 1.850          
ATOM    301  HN  SER A  25      -1.471   3.705 -21.390 0.310 0.225          
ATOM    302  CA  SER A  25      -1.228   2.777 -19.468 0.070 2.275          
ATOM    303  HA  SER A  25      -1.757   3.112 -18.579 0.090 1.320          
ATOM    304  CB  SER A  25      -2.015   1.674 -20.170 0.050 2.175          
ATOM    305  1HB SER A  25      -1.709   1.526 -21.207 0.090 1.320          
ATOM    306  2HB SER A  25      -1.820   0.725 -19.669 0.090 1.320          
ATOM    307  OG  SER A  25      -3.408   1.940 -20.062-0.660 1.770          
ATOM    308  HG1 SER A  25      -3.637   2.668 -20.644 0.430 0.225          
ATOM    309  C   SER A  25       0.138   2.306 -18.982 0.510 2.000          
ATOM    310  O   SER A  25       0.240   1.772 -17.870-0.510 1.700          
ATOM    311  N   LEU A  26       1.187   2.467 -19.781-0.470 1.850          
ATOM    312  HN  LEU A  26       1.112   3.015 -20.627 0.310 0.225          
ATOM    313  CA  LEU A  26       2.488   1.913 -19.434 0.070 2.275          
ATOM    314  HA  LEU A  26       2.478   1.305 -18.528 0.090 1.320          
ATOM    315  CB  LEU A  26       3.029   1.071 -20.614-0.180 2.175          
ATOM    316  1HB LEU A  26       3.170   1.714 -21.488 0.090 1.320          
ATOM    317  2HB LEU A  26       4.024   0.690 -20.378 0.090 1.320          
ATOM    318  CG  LEU A  26       2.160  -0.130 -21.035-0.090 2.275          
ATOM    319  HG  LEU A  26       1.198   0.262 -21.374 0.090 1.320          
ATOM    320  CD1 LEU A  26       2.704  -0.955 -22.173-0.270 2.060          
ATOM    321 1HD1 LEU A  26       2.811  -0.351 -23.076 0.090 1.320          
ATOM    322 2HD1 LEU A  26       3.684  -1.370 -21.936 0.090 1.320          
ATOM    323 3HD1 LEU A  26       2.045  -1.782 -22.416 0.090 1.320          
ATOM    324  CD2 LEU A  26       1.867  -1.110 -19.841-0.270 2.060          
ATOM    325 1HD2 LEU A  26       2.788  -1.508 -19.413 0.090 1.320          
ATOM    326 2HD2 LEU A  26       1.317  -0.618 -19.038 0.090 1.320          
ATOM    327 3HD2 LEU A  26       1.258  -1.955 -20.159 0.090 1.320          
ATOM    328  C   LEU A  26       3.524   3.015 -19.260 0.510 2.000          
ATOM    329  O   LEU A  26       3.313   4.168 -19.644-0.510 1.700          
ATOM    330  N   ILE A  27       4.664   2.633 -18.687-0.470 1.850          
ATOM    331  HN  ILE A  27       4.793   1.668 -18.429 0.310 0.225          
ATOM    332  CA  ILE A  27       5.770   3.561 -18.464 0.070 2.275          
ATOM    333  HA  ILE A  27       5.365   4.523 -18.141 0.090 1.320          
ATOM    334  CB  ILE A  27       6.862   3.140 -17.514-0.090 2.275          
ATOM    335  HB  ILE A  27       7.313   2.196 -17.829 0.090 1.320          
ATOM    336  CG2 ILE A  27       7.966   4.207 -17.385-0.270 2.060          
ATOM    337 1HG2 ILE A  27       8.707   3.955 -16.635 0.090 1.320          
ATOM    338 2HG2 ILE A  27       8.552   4.382 -18.288 0.090 1.320          
ATOM    339 3HG2 ILE A  27       7.545   5.161 -17.075 0.090 1.320          
ATOM    340  CG1 ILE A  27       6.249   2.923 -16.154-0.180 2.175          
ATOM    341 1HG1 ILE A  27       5.723   3.824 -15.835 0.090 1.320          
ATOM    342 2HG1 ILE A  27       5.488   2.142 -16.206 0.090 1.320          
ATOM    343  CD1 ILE A  27       7.238   2.532 -15.039-0.270 2.060          
ATOM    344  HD1 ILE A  27       7.967   3.287 -14.787 0.090 1.320          
ATOM    345  HD2 ILE A  27       6.692   2.321 -14.118 0.090 1.320          
ATOM    346  HD3 ILE A  27       7.783   1.623 -15.297 0.090 1.320          
ATOM    347  C   ILE A  27       6.549   3.727 -19.765 0.510 2.000          
ATOM    348  O   ILE A  27       7.089   2.758 -20.309-0.510 1.700          
ATOM    349  N   THR A  28       6.589   4.957 -20.277-0.470 1.850          
ATOM    350  HN  THR A  28       6.117   5.707 -19.790 0.310 0.225          
ATOM    351  CA  THR A  28       7.311   5.293 -21.498 0.070 2.275          
ATOM    352  HA  THR A  28       7.599   4.379 -22.023 0.090 1.320          
ATOM    353  CB  THR A  28       6.372   6.030 -22.418 0.140 2.275          
ATOM    354  HB  THR A  28       6.993   6.506 -23.183 0.090 1.320          
ATOM    355  OG1 THR A  28       5.528   7.055 -21.894-0.660 1.770          
ATOM    356  HG1 THR A  28       5.053   7.419 -22.632 0.430 0.225          
ATOM    357  CG2 THR A  28       5.447   5.120 -23.145-0.270 2.060          
ATOM    358 1HG2 THR A  28       5.992   4.336 -23.674 0.090 1.320          
ATOM    359 2HG2 THR A  28       4.753   4.623 -22.464 0.090 1.320          
ATOM    360 3HG2 THR A  28       4.852   5.639 -23.898 0.090 1.320          
ATOM    361  C   THR A  28       8.656   5.965 -21.249 0.510 2.000          
ATOM    362  O   THR A  28       9.597   5.740 -22.016-0.510 1.700          
ATOM    363  N   LEU A  29       8.769   6.788 -20.208-0.470 1.850          
ATOM    364  HN  LEU A  29       7.998   6.867 -19.558 0.310 0.225          
ATOM    365  CA  LEU A  29       9.967   7.587 -19.989 0.070 2.275          
ATOM    366  HA  LEU A  29      10.358   7.906 -20.957 0.090 1.320          
ATOM    367  CB  LEU A  29       9.713   8.743 -19.135-0.180 2.175          
ATOM    368  1HB LEU A  29       9.228   8.374 -18.231 0.090 1.320          
ATOM    369  2HB LEU A  29      10.638   9.216 -18.797 0.090 1.320          
ATOM    370  CG  LEU A  29       8.793   9.763 -19.801-0.090 2.275          
ATOM    371  HG  LEU A  29       8.020   9.277 -20.401 0.090 1.320          
ATOM    372  CD1 LEU A  29       8.090  10.649 -18.735-0.270 2.060          
ATOM    373 1HD1 LEU A  29       7.481  10.047 -18.066 0.090 1.320          
ATOM    374 2HD1 LEU A  29       8.813  11.192 -18.125 0.090 1.320          
ATOM    375 3HD1 LEU A  29       7.437  11.384 -19.206 0.090 1.320          
ATOM    376  CD2 LEU A  29       9.715  10.564 -20.703-0.270 2.060          
ATOM    377 1HD2 LEU A  29      10.531  11.043 -20.159 0.090 1.320          
ATOM    378 2HD2 LEU A  29      10.151   9.976 -21.511 0.090 1.320          
ATOM    379 3HD2 LEU A  29       9.158  11.364 -21.193 0.090 1.320          
ATOM    380  C   LEU A  29      11.054   6.767 -19.307 0.510 2.000          
ATOM    381  O   LEU A  29      10.801   6.096 -18.302-0.510 1.700          
ATOM    382  N   ASP A  30      12.273   6.849 -19.842-0.470 1.850          
ATOM    383  HN  ASP A  30      12.383   7.180 -20.797 0.310 0.225          
ATOM    384  CA  ASP A  30      13.382   6.071 -19.295 0.070 2.275          
ATOM    385  HA  ASP A  30      13.057   5.030 -19.213 0.090 1.320          
ATOM    386  CB  ASP A  30      14.606   6.117 -20.210-0.280 2.175          
ATOM    387  1HB ASP A  30      15.038   7.114 -20.297 0.090 1.320          
ATOM    388  2HB ASP A  30      15.386   5.429 -19.884 0.090 1.320          
ATOM    389  CG  ASP A  30      14.061   5.657 -21.581 0.620 2.000          
ATOM    390  OD1 ASP A  30      13.412   4.584 -21.659-0.760 1.700          
ATOM    391  OD2 ASP A  30      14.142   6.472 -22.529-0.760 1.700          
ATOM    392  C   ASP A  30      13.740   6.530 -17.887 0.510 2.000          
ATOM    393  O   ASP A  30      14.115   5.712 -17.039-0.510 1.700          
ATOM    394  N   GLY A  31      13.654   7.835 -17.628-0.470 1.850          
ATOM    395  HN  GLY A  31      13.426   8.457 -18.389 0.310 0.225          
ATOM    396  CA  GLY A  31      13.904   8.326 -16.284-0.020 2.175          
ATOM    397  1HA GLY A  31      13.830   9.413 -16.272 0.090 1.320          
ATOM    398  2HA GLY A  31      14.926   8.079 -15.988 0.090 1.320          
ATOM    399  C   GLY A  31      12.939   7.757 -15.261 0.510 2.000          
ATOM    400  O   GLY A  31      13.332   7.427 -14.142-0.510 1.700          
ATOM    401  N   ILE A  32      11.666   7.609 -15.639-0.470 1.850          
ATOM    402  HN  ILE A  32      11.410   7.750 -16.605 0.310 0.225          
ATOM    403  CA  ILE A  32      10.697   7.002 -14.730 0.070 2.275          
ATOM    404  HA  ILE A  32      10.744   7.533 -13.779 0.090 1.320          
ATOM    405  CB  ILE A  32       9.250   6.990 -15.243-0.090 2.275          
ATOM    406  HB  ILE A  32       9.201   6.465 -16.198 0.090 1.320          
ATOM    407  CG2 ILE A  32       8.334   6.238 -14.172-0.270 2.060          
ATOM    408 1HG2 ILE A  32       8.472   5.166 -14.176 0.090 1.320          
ATOM    409 2HG2 ILE A  32       8.533   6.566 -13.158 0.090 1.320          
ATOM    410 3HG2 ILE A  32       7.281   6.419 -14.381 0.090 1.320          
ATOM    411  CG1 ILE A  32       8.846   8.433 -15.459-0.180 2.175          
ATOM    412 1HG1 ILE A  32       9.551   8.972 -16.090 0.090 1.320          
ATOM    413 2HG1 ILE A  32       7.906   8.437 -16.010 0.090 1.320          
ATOM    414  CD1 ILE A  32       8.637   9.221 -14.128-0.270 2.060          
ATOM    415  HD1 ILE A  32       9.546   9.318 -13.537 0.090 1.320          
ATOM    416  HD2 ILE A  32       8.301  10.235 -14.346 0.090 1.320          
ATOM    417  HD3 ILE A  32       7.867   8.776 -13.499 0.090 1.320          
ATOM    418  C   ILE A  32      11.106   5.575 -14.411 0.510 2.000          
ATOM    419  O   ILE A  32      10.974   5.115 -13.272-0.510 1.700          
ATOM    420  N   LYS A  33      11.618   4.854 -15.409-0.470 1.850          
ATOM    421  HN  LYS A  33      11.718   5.260 -16.332 0.310 0.225          
ATOM    422  CA  LYS A  33      12.072   3.494 -15.158 0.070 2.275          
ATOM    423  HA  LYS A  33      11.252   2.942 -14.697 0.090 1.320          
ATOM    424  CB  LYS A  33      12.452   2.733 -16.474-0.180 2.175          
ATOM    425  1HB LYS A  33      13.072   3.356 -17.119 0.090 1.320          
ATOM    426  2HB LYS A  33      13.051   1.850 -16.236 0.090 1.320          
ATOM    427  CG  LYS A  33      11.154   2.275 -17.196-0.180 2.175          
ATOM    428  1HG LYS A  33      10.583   1.591 -16.564 0.090 1.320          
ATOM    429  2HG LYS A  33      10.538   3.152 -17.374 0.090 1.320          
ATOM    430  CD  LYS A  33      11.459   1.628 -18.556-0.180 2.175          
ATOM    431  1HD LYS A  33      12.035   2.353 -19.138 0.090 1.320          
ATOM    432  2HD LYS A  33      12.114   0.766 -18.404 0.090 1.320          
ATOM    433  CE  LYS A  33      10.180   1.199 -19.341 0.210 2.175          
ATOM    434  1HE LYS A  33       9.732   0.302 -18.911 0.050 1.320          
ATOM    435  2HE LYS A  33       9.432   1.993 -19.303 0.050 1.320          
ATOM    436  NZ  LYS A  33      10.537   0.992 -20.681-0.300 1.850          
ATOM    437  1HZ LYS A  33      10.966   1.838 -21.044 0.330 0.225          
ATOM    438  2HZ LYS A  33      11.196   0.233 -20.765 0.330 0.225          
ATOM    439  3HZ LYS A  33       9.710   0.802 -21.229 0.330 0.225          
ATOM    440  C   LYS A  33      13.222   3.472 -14.165 0.510 2.000          
ATOM    441  O   LYS A  33      13.268   2.606 -13.285-0.510 1.700          
ATOM    442  N   TYR A  34      14.151   4.429 -14.273-0.470 1.850          
ATOM    443  HN  TYR A  34      14.092   5.092 -15.040 0.310 0.225          
ATOM    444  CA  TYR A  34      15.296   4.443 -13.365 0.070 2.275          
ATOM    445  HA  TYR A  34      15.771   3.460 -13.405 0.090 1.320          
ATOM    446  CB  TYR A  34      16.299   5.536 -13.933-0.180 2.175          
ATOM    447  1HB TYR A  34      16.532   5.342 -14.981 0.090 1.320          
ATOM    448  2HB TYR A  34      15.855   6.531 -13.886 0.090 1.320          
ATOM    449  CG  TYR A  34      17.541   5.464 -13.154 0.000 1.992          
ATOM    450  CD1 TYR A  34      18.417   4.356 -13.236-0.115 1.992          
ATOM    451  HD1 TYR A  34      18.146   3.464 -13.782 0.115 1.358          
ATOM    452  CE1 TYR A  34      19.580   4.400 -12.524-0.115 1.992          
ATOM    453  HE1 TYR A  34      20.226   3.534 -12.504 0.115 1.358          
ATOM    454  CZ  TYR A  34      19.998   5.549 -11.959 0.110 1.992          
ATOM    455  OH  TYR A  34      21.250   5.618 -11.348-0.540 1.770          
ATOM    456  HH  TYR A  34      21.496   6.487 -11.071 0.430 0.225          
ATOM    457  CD2 TYR A  34      17.943   6.656 -12.463-0.115 1.992          
ATOM    458  HD2 TYR A  34      17.313   7.533 -12.435 0.115 1.358          
ATOM    459  CE2 TYR A  34      19.229   6.720 -12.013-0.115 1.992          
ATOM    460  HE2 TYR A  34      19.590   7.640 -11.578 0.115 1.358          
ATOM    461  C   TYR A  34      14.867   4.691 -11.923 0.510 2.000          
ATOM    462  O   TYR A  34      15.442   4.109 -10.996-0.510 1.700          
ATOM    463  N   VAL A  35      13.867   5.553 -11.708-0.470 1.850          
ATOM    464  HN  VAL A  35      13.452   6.044 -12.493 0.310 0.225          
ATOM    465  CA  VAL A  35      13.374   5.783 -10.351 0.070 2.275          
ATOM    466  HA  VAL A  35      14.202   6.164  -9.750 0.090 1.320          
ATOM    467  CB  VAL A  35      12.152   6.814 -10.283-0.090 2.275          
ATOM    468  HB  VAL A  35      11.250   6.372 -10.714 0.090 1.320          
ATOM    469  CG1 VAL A  35      11.852   7.288  -8.820-0.270 2.060          
ATOM    470 1HG1 VAL A  35      12.736   7.721  -8.350 0.090 1.320          
ATOM    471 2HG1 VAL A  35      11.059   8.036  -8.787 0.090 1.320          
ATOM    472 3HG1 VAL A  35      11.523   6.461  -8.189 0.090 1.320          
ATOM    473  CG2 VAL A  35      12.516   8.089 -11.054-0.270 2.060          
ATOM    474 1HG2 VAL A  35      13.553   8.390 -10.897 0.090 1.320          
ATOM    475 2HG2 VAL A  35      12.353   7.949 -12.112 0.090 1.320          
ATOM    476 3HG2 VAL A  35      11.881   8.931 -10.777 0.090 1.320          
ATOM    477  C   VAL A  35      12.896   4.482  -9.726 0.510 2.000          
ATOM    478  O   VAL A  35      13.039   4.279  -8.515-0.510 1.700          
ATOM    479  N   GLN A  36      12.335   3.578 -10.529-0.470 1.850          
ATOM    480  HN  GLN A  36      12.296   3.753 -11.525 0.310 0.225          
ATOM    481  CA  GLN A  36      11.962   2.274  -9.998 0.070 2.275          
ATOM    482  HA  GLN A  36      11.284   2.413  -9.155 0.090 1.320          
ATOM    483  CB  GLN A  36      11.328   1.305 -10.980-0.180 2.175          
ATOM    484  1HB GLN A  36      12.079   0.820 -11.601 0.090 1.320          
ATOM    485  2HB GLN A  36      10.857   0.492 -10.426 0.090 1.320          
ATOM    486  CG  GLN A  36      10.348   1.899 -11.968-0.180 2.175          
ATOM    487  1HG GLN A  36      10.821   2.662 -12.573 0.090 1.320          
ATOM    488  2HG GLN A  36       9.977   1.144 -12.658 0.090 1.320          
ATOM    489  CD  GLN A  36       9.176   2.488 -11.214 0.550 2.000          
ATOM    490  OE1 GLN A  36       8.411   1.824 -10.485-0.550 1.700          
ATOM    491  NE2 GLN A  36       8.958   3.809 -11.370-0.620 1.850          
ATOM    492 1HE2 GLN A  36       8.148   4.223 -10.935 0.320 0.225          
ATOM    493 2HE2 GLN A  36       9.560   4.355 -11.976 0.300 0.225          
ATOM    494  C   GLN A  36      13.192   1.528  -9.504 0.510 2.000          
ATOM    495  O   GLN A  36      13.205   1.022  -8.375-0.510 1.700          
ATOM    496  N   LEU A  37      14.263   1.516 -10.303-0.470 1.850          
ATOM    497  HN  LEU A  37      14.232   2.019 -11.181 0.310 0.225          
ATOM    498  CA  LEU A  37      15.489   0.838  -9.890 0.070 2.275          
ATOM    499  HA  LEU A  37      15.237  -0.212  -9.740 0.090 1.320          
ATOM    500  CB  LEU A  37      16.504   1.006 -10.978-0.180 2.175          
ATOM    501  1HB LEU A  37      16.068   0.708 -11.928 0.090 1.320          
ATOM    502  2HB LEU A  37      16.784   2.053 -11.094 0.090 1.320          
ATOM    503  CG  LEU A  37      17.845   0.163 -10.743-0.090 2.275          
ATOM    504  HG  LEU A  37      18.351   0.511  -9.840 0.090 1.320          
ATOM    505  CD1 LEU A  37      17.484  -1.322 -10.564-0.270 2.060          
ATOM    506 1HD1 LEU A  37      16.810  -1.676 -11.341 0.090 1.320          
ATOM    507 2HD1 LEU A  37      18.374  -1.951 -10.595 0.090 1.320          
ATOM    508 3HD1 LEU A  37      17.017  -1.515  -9.598 0.090 1.320          
ATOM    509  CD2 LEU A  37      18.835   0.296 -11.900-0.270 2.060          
ATOM    510 1HD2 LEU A  37      18.408  -0.044 -12.830 0.090 1.320          
ATOM    511 2HD2 LEU A  37      19.132   1.335 -12.039 0.090 1.320          
ATOM    512 3HD2 LEU A  37      19.744  -0.279 -11.721 0.090 1.320          
ATOM    513  C   LEU A  37      16.021   1.414  -8.585 0.510 2.000          
ATOM    514  O   LEU A  37      16.548   0.679  -7.743-0.510 1.700          
ATOM    515  N   VAL A  38      15.887   2.726  -8.393-0.470 1.850          
ATOM    516  HN  VAL A  38      15.516   3.301  -9.142 0.310 0.225          
ATOM    517  CA  VAL A  38      16.302   3.329  -7.132 0.070 2.275          
ATOM    518  HA  VAL A  38      17.341   3.033  -6.964 0.090 1.320          
ATOM    519  CB  VAL A  38      16.227   4.839  -7.140-0.090 2.275          
ATOM    520  HB  VAL A  38      15.202   5.209  -7.207 0.090 1.320          
ATOM    521  CG1 VAL A  38      16.951   5.454  -5.955-0.270 2.060          
ATOM    522 1HG1 VAL A  38      16.973   6.542  -6.026 0.090 1.320          
ATOM    523 2HG1 VAL A  38      16.456   5.215  -5.013 0.090 1.320          
ATOM    524 3HG1 VAL A  38      17.983   5.107  -5.880 0.090 1.320          
ATOM    525  CG2 VAL A  38      17.056   5.229  -8.409-0.270 2.060          
ATOM    526 1HG2 VAL A  38      16.441   5.260  -9.294 0.090 1.320          
ATOM    527 2HG2 VAL A  38      17.447   6.243  -8.326 0.090 1.320          
ATOM    528 3HG2 VAL A  38      17.915   4.583  -8.602 0.090 1.320          
ATOM    529  C   VAL A  38      15.499   2.750  -5.978 0.510 2.000          
ATOM    530  O   VAL A  38      16.058   2.346  -4.951-0.510 1.700          
ATOM    531  N   MET A  39      14.174   2.679  -6.141-0.470 1.850          
ATOM    532  HN  MET A  39      13.761   2.982  -7.018 0.310 0.225          
ATOM    533  CA  MET A  39      13.335   2.168  -5.065 0.070 2.275          
ATOM    534  HA  MET A  39      13.515   2.781  -4.180 0.090 1.320          
ATOM    535  CB  MET A  39      11.812   2.246  -5.437-0.180 2.175          
ATOM    536  1HB MET A  39      11.596   3.263  -5.758 0.090 1.320          
ATOM    537  2HB MET A  39      11.616   1.621  -6.310 0.090 1.320          
ATOM    538  CG  MET A  39      10.807   1.874  -4.339-0.140 2.175          
ATOM    539  1HG MET A  39       9.803   1.976  -4.747 0.090 1.320          
ATOM    540  2HG MET A  39      10.902   0.820  -4.076 0.090 1.320          
ATOM    541  SD  MET A  39      10.927   2.874  -2.784-0.090 2.000          
ATOM    542  CE  MET A  39       9.232   2.391  -2.277-0.220 2.060          
ATOM    543  1HE MET A  39       9.069   2.558  -1.222 0.090 1.320          
ATOM    544  2HE MET A  39       8.499   2.978  -2.828 0.090 1.320          
ATOM    545  3HE MET A  39       9.046   1.346  -2.507 0.090 1.320          
ATOM    546  C   MET A  39      13.691   0.729  -4.722 0.510 2.000          
ATOM    547  O   MET A  39      13.613   0.331  -3.555-0.510 1.700          
ATOM    548  N   ALA A  40      14.103  -0.055  -5.722-0.470 1.850          
ATOM    549  HN  ALA A  40      14.112   0.331  -6.662 0.310 0.225          
ATOM    550  CA  ALA A  40      14.613  -1.400  -5.471 0.070 2.275          
ATOM    551  HA  ALA A  40      13.872  -1.960  -4.898 0.090 1.320          
ATOM    552  CB  ALA A  40      14.879  -2.152  -6.875-0.270 2.060          
ATOM    553  1HB ALA A  40      15.674  -1.682  -7.452 0.090 1.320          
ATOM    554  2HB ALA A  40      15.172  -3.189  -6.708 0.090 1.320          
ATOM    555  3HB ALA A  40      13.982  -2.161  -7.494 0.090 1.320          
ATOM    556  C   ALA A  40      15.918  -1.360  -4.686 0.510 2.000          
ATOM    557  O   ALA A  40      16.104  -2.122  -3.729-0.510 1.700          
ATOM    558  N   VAL A  41      16.845  -0.489  -5.092-0.470 1.850          
ATOM    559  HN  VAL A  41      16.678   0.083  -5.917 0.310 0.225          
ATOM    560  CA  VAL A  41      18.120  -0.385  -4.390 0.070 2.275          
ATOM    561  HA  VAL A  41      18.584  -1.372  -4.334 0.090 1.320          
ATOM    562  CB  VAL A  41      19.021   0.584  -5.222-0.090 2.275          
ATOM    563  HB  VAL A  41      18.525   1.538  -5.404 0.090 1.320          
ATOM    564  CG1 VAL A  41      20.308   0.794  -4.413-0.270 2.060          
ATOM    565 1HG1 VAL A  41      20.161   1.424  -3.535 0.090 1.320          
ATOM    566 2HG1 VAL A  41      20.749  -0.148  -4.084 0.090 1.320          
ATOM    567 3HG1 VAL A  41      21.058   1.302  -5.020 0.090 1.320          
ATOM    568  CG2 VAL A  41      19.405  -0.126  -6.607-0.270 2.060          
ATOM    569 1HG2 VAL A  41      20.076  -0.970  -6.445 0.090 1.320          
ATOM    570 2HG2 VAL A  41      18.546  -0.521  -7.143 0.090 1.320          
ATOM    571 3HG2 VAL A  41      19.911   0.571  -7.276 0.090 1.320          
ATOM    572  C   VAL A  41      17.898   0.116  -2.971 0.510 2.000          
ATOM    573  O   VAL A  41      18.484  -0.402  -2.013-0.510 1.700          
ATOM    574  N   VAL A  42      17.021   1.106  -2.806-0.470 1.850          
ATOM    575  HN  VAL A  42      16.590   1.535  -3.630 0.310 0.225          
ATOM    576  CA  VAL A  42      16.766   1.641  -1.473 0.070 2.275          
ATOM    577  HA  VAL A  42      17.737   1.842  -1.012 0.090 1.320          
ATOM    578  CB  VAL A  42      16.019   2.917  -1.460-0.090 2.275          
ATOM    579  HB  VAL A  42      15.216   2.793  -2.191 0.090 1.320          
ATOM    580  CG1 VAL A  42      15.268   3.317  -0.152-0.270 2.060          
ATOM    581 1HG1 VAL A  42      15.950   3.365   0.698 0.090 1.320          
ATOM    582 2HG1 VAL A  42      14.800   4.297  -0.255 0.090 1.320          
ATOM    583 3HG1 VAL A  42      14.466   2.620   0.097 0.090 1.320          
ATOM    584  CG2 VAL A  42      16.875   4.056  -1.992-0.270 2.060          
ATOM    585 1HG2 VAL A  42      16.288   4.966  -2.121 0.090 1.320          
ATOM    586 2HG2 VAL A  42      17.700   4.287  -1.318 0.090 1.320          
ATOM    587 3HG2 VAL A  42      17.305   3.817  -2.966 0.090 1.320          
ATOM    588  C   VAL A  42      16.129   0.577  -0.585 0.510 2.000          
ATOM    589  O   VAL A  42      16.541   0.384   0.565-0.510 1.700          
ATOM    590  N   SER A  43      15.157  -0.169  -1.117-0.470 1.850          
ATOM    591  HN  SER A  43      14.850   0.002  -2.071 0.310 0.225          
ATOM    592  CA  SER A  43      14.512  -1.208  -0.317 0.070 2.275          
ATOM    593  HA  SER A  43      14.188  -0.772   0.631 0.090 1.320          
ATOM    594  CB  SER A  43      13.282  -1.848  -1.005 0.050 2.175          
ATOM    595  1HB SER A  43      13.533  -2.281  -1.976 0.090 1.320          
ATOM    596  2HB SER A  43      12.876  -2.648  -0.384 0.090 1.320          
ATOM    597  OG  SER A  43      12.309  -0.830  -1.147-0.660 1.770          
ATOM    598  HG1 SER A  43      12.579  -0.266  -1.872 0.430 0.225          
ATOM    599  C   SER A  43      15.483  -2.331   0.016 0.510 2.000          
ATOM    600  O   SER A  43      15.433  -2.894   1.116-0.510 1.700          
ATOM    601  N   ALA A  44      16.378  -2.667  -0.918-0.470 1.850          
ATOM    602  HN  ALA A  44      16.366  -2.219  -1.832 0.310 0.225          
ATOM    603  CA  ALA A  44      17.380  -3.692  -0.643 0.070 2.275          
ATOM    604  HA  ALA A  44      16.865  -4.607  -0.345 0.090 1.320          
ATOM    605  CB  ALA A  44      18.167  -3.971  -1.985-0.270 2.060          
ATOM    606  1HB ALA A  44      18.722  -3.091  -2.311 0.090 1.320          
ATOM    607  2HB ALA A  44      18.889  -4.775  -1.841 0.090 1.320          
ATOM    608  3HB ALA A  44      17.510  -4.267  -2.799 0.090 1.320          
ATOM    609  C   ALA A  44      18.268  -3.285   0.526 0.510 2.000          
ATOM    610  O   ALA A  44      18.662  -4.127   1.340-0.510 1.700          
ATOM    611  N   CYS A  45      18.594  -1.997   0.624-0.470 1.850          
ATOM    612  HN  CYS A  45      18.288  -1.354  -0.100 0.310 0.225          
ATOM    613  CA  CYS A  45      19.343  -1.506   1.775 0.070 2.275          
ATOM    614  HA  CYS A  45      20.211  -2.161   1.889 0.090 1.320          
ATOM    615  CB  CYS A  45      19.906  -0.125   1.545-0.110 2.175          
ATOM    616  1HB CYS A  45      19.120   0.575   1.258 0.090 1.320          
ATOM    617  2HB CYS A  45      20.338   0.256   2.472 0.090 1.320          
ATOM    618  SG  CYS A  45      21.184  -0.105   0.317-0.230 2.000          
ATOM    619  HG1 CYS A  45      20.401  -0.457  -0.713 0.160 0.450          
ATOM    620  C   CYS A  45      18.560  -1.685   3.069 0.510 2.000          
ATOM    621  O   CYS A  45      19.125  -2.094   4.091-0.510 1.700          
ATOM    622  N   GLN A  46      17.258  -1.374   3.048-0.470 1.850          
ATOM    623  HN  GLN A  46      16.846  -1.048   2.180 0.310 0.225          
ATOM    624  CA  GLN A  46      16.442  -1.552   4.244 0.070 2.275          
ATOM    625  HA  GLN A  46      16.929  -1.007   5.055 0.090 1.320          
ATOM    626  CB  GLN A  46      15.029  -0.940   4.017-0.180 2.175          
ATOM    627  1HB GLN A  46      15.134   0.074   3.627 0.090 1.320          
ATOM    628  2HB GLN A  46      14.476  -1.503   3.263 0.090 1.320          
ATOM    629  CG  GLN A  46      14.201  -0.914   5.392-0.180 2.175          
ATOM    630  1HG GLN A  46      13.836  -1.907   5.652 0.090 1.320          
ATOM    631  2HG GLN A  46      14.844  -0.590   6.210 0.090 1.320          
ATOM    632  CD  GLN A  46      13.049   0.046   5.269 0.550 2.000          
ATOM    633  OE1 GLN A  46      12.414   0.184   4.228-0.550 1.700          
ATOM    634  NE2 GLN A  46      12.576   0.676   6.369-0.620 1.850          
ATOM    635 1HE2 GLN A  46      11.755   1.263   6.271 0.320 0.225          
ATOM    636 2HE2 GLN A  46      12.998   0.519   7.269 0.300 0.225          
ATOM    637  C   GLN A  46      16.371  -3.013   4.650 0.510 2.000          
ATOM    638  O   GLN A  46      16.385  -3.334   5.843-0.510 1.700          
ATOM    639  N   VAL A  47      16.274  -3.916   3.677-0.470 1.850          
ATOM    640  HN  VAL A  47      16.191  -3.618   2.709 0.310 0.225          
ATOM    641  CA  VAL A  47      16.373  -5.335   3.992 0.070 2.275          
ATOM    642  HA  VAL A  47      15.620  -5.557   4.753 0.090 1.320          
ATOM    643  CB  VAL A  47      16.123  -6.233   2.797-0.090 2.275          
ATOM    644  HB  VAL A  47      16.825  -6.041   1.983 0.090 1.320          
ATOM    645  CG1 VAL A  47      16.131  -7.690   3.174-0.270 2.060          
ATOM    646 1HG1 VAL A  47      15.422  -7.905   3.972 0.090 1.320          
ATOM    647 2HG1 VAL A  47      15.855  -8.320   2.326 0.090 1.320          
ATOM    648 3HG1 VAL A  47      17.113  -8.037   3.499 0.090 1.320          
ATOM    649  CG2 VAL A  47      14.661  -5.956   2.356-0.270 2.060          
ATOM    650 1HG2 VAL A  47      13.943  -6.078   3.165 0.090 1.320          
ATOM    651 2HG2 VAL A  47      14.552  -4.974   1.921 0.090 1.320          
ATOM    652 3HG2 VAL A  47      14.389  -6.654   1.568 0.090 1.320          
ATOM    653  C   VAL A  47      17.717  -5.638   4.627 0.510 2.000          
ATOM    654  O   VAL A  47      17.799  -6.275   5.683-0.510 1.700          
ATOM    655  N   PHE A  48      18.795  -5.177   3.997-0.470 1.850          
ATOM    656  HN  PHE A  48      18.701  -4.702   3.101 0.310 0.225          
ATOM    657  CA  PHE A  48      20.112  -5.413   4.569 0.070 2.275          
ATOM    658  HA  PHE A  48      20.266  -6.491   4.661 0.090 1.320          
ATOM    659  CB  PHE A  48      21.188  -4.806   3.585-0.180 2.175          
ATOM    660  1HB PHE A  48      21.062  -5.196   2.574 0.090 1.320          
ATOM    661  2HB PHE A  48      21.103  -3.722   3.517 0.090 1.320          
ATOM    662  CG  PHE A  48      22.506  -5.162   4.116 0.000 1.992          
ATOM    663  CD1 PHE A  48      23.258  -4.292   4.960-0.115 1.992          
ATOM    664  HD1 PHE A  48      22.847  -3.346   5.282 0.115 1.358          
ATOM    665  CE1 PHE A  48      24.627  -4.700   5.404-0.115 1.992          
ATOM    666  HE1 PHE A  48      25.223  -4.084   6.061 0.115 1.358          
ATOM    667  CZ  PHE A  48      25.037  -5.985   5.006-0.115 1.992          
ATOM    668  HZ  PHE A  48      25.991  -6.364   5.345 0.115 1.358          
ATOM    669  CD2 PHE A  48      23.112  -6.325   3.624-0.115 1.992          
ATOM    670  HD2 PHE A  48      22.594  -6.959   2.918 0.115 1.358          
ATOM    671  CE2 PHE A  48      24.316  -6.706   4.095-0.115 1.992          
ATOM    672  HE2 PHE A  48      24.724  -7.645   3.749 0.115 1.358          
ATOM    673  C   PHE A  48      20.222  -4.791   5.952 0.510 2.000          
ATOM    674  O   PHE A  48      20.781  -5.402   6.870-0.510 1.700          
ATOM    675  N   PHE A  49      19.711  -3.572   6.119-0.470 1.850          
ATOM    676  HN  PHE A  49      19.354  -3.066   5.304 0.310 0.225          
ATOM    677  CA  PHE A  49      19.787  -2.922   7.423 0.070 2.275          
ATOM    678  HA  PHE A  49      20.840  -2.891   7.706 0.090 1.320          
ATOM    679  CB  PHE A  49      19.173  -1.463   7.430-0.180 2.175          
ATOM    680  1HB PHE A  49      19.689  -0.875   6.670 0.090 1.320          
ATOM    681  2HB PHE A  49      18.138  -1.527   7.090 0.090 1.320          
ATOM    682  CG  PHE A  49      19.209  -0.673   8.673 0.000 1.992          
ATOM    683  CD1 PHE A  49      20.272  -0.872   9.593-0.115 1.992          
ATOM    684  HD1 PHE A  49      21.069  -1.573   9.394 0.115 1.358          
ATOM    685  CE1 PHE A  49      20.325  -0.127  10.802-0.115 1.992          
ATOM    686  HE1 PHE A  49      21.139  -0.249  11.499 0.115 1.358          
ATOM    687  CZ  PHE A  49      19.254   0.772  11.038-0.115 1.992          
ATOM    688  HZ  PHE A  49      19.277   1.358  11.942 0.115 1.358          
ATOM    689  CD2 PHE A  49      18.214   0.233   8.943-0.115 1.992          
ATOM    690  HD2 PHE A  49      17.412   0.378   8.234 0.115 1.358          
ATOM    691  CE2 PHE A  49      18.212   0.984  10.144-0.115 1.992          
ATOM    692  HE2 PHE A  49      17.425   1.689  10.361 0.115 1.358          
ATOM    693  C   PHE A  49      19.011  -3.707   8.468 0.510 2.000          
ATOM    694  O   PHE A  49      19.497  -3.930   9.581-0.510 1.700          
ATOM    695  N   MET A  50      17.796  -4.139   8.123-0.470 1.850          
ATOM    696  HN  MET A  50      17.426  -3.957   7.192 0.310 0.225          
ATOM    697  CA  MET A  50      16.983  -4.867   9.089 0.070 2.275          
ATOM    698  HA  MET A  50      16.926  -4.310  10.025 0.090 1.320          
ATOM    699  CB  MET A  50      15.614  -5.104   8.516-0.180 2.175          
ATOM    700  1HB MET A  50      15.679  -5.514   7.506 0.090 1.320          
ATOM    701  2HB MET A  50      15.066  -5.842   9.097 0.090 1.320          
ATOM    702  CG  MET A  50      14.793  -3.748   8.505-0.140 2.175          
ATOM    703  1HG MET A  50      15.276  -3.000   7.887 0.090 1.320          
ATOM    704  2HG MET A  50      13.831  -3.908   8.040 0.090 1.320          
ATOM    705  SD  MET A  50      14.493  -3.024  10.125-0.090 2.000          
ATOM    706  CE  MET A  50      15.553  -1.600   9.946-0.220 2.060          
ATOM    707  1HE MET A  50      16.581  -1.915   9.764 0.090 1.320          
ATOM    708  2HE MET A  50      15.226  -0.968   9.121 0.090 1.320          
ATOM    709  3HE MET A  50      15.542  -1.008  10.861 0.090 1.320          
ATOM    710  C   MET A  50      17.609  -6.212   9.438 0.510 2.000          
ATOM    711  O   MET A  50      17.596  -6.622  10.604-0.510 1.700          
ATOM    712  N   VAL A  51      18.214  -6.888   8.458-0.470 1.850          
ATOM    713  HN  VAL A  51      18.179  -6.542   7.501 0.310 0.225          
ATOM    714  CA  VAL A  51      18.814  -8.195   8.718 0.070 2.275          
ATOM    715  HA  VAL A  51      18.068  -8.850   9.176 0.090 1.320          
ATOM    716  CB  VAL A  51      19.277  -8.744   7.456-0.090 2.275          
ATOM    717  HB  VAL A  51      19.854  -8.003   6.898 0.090 1.320          
ATOM    718  CG1 VAL A  51      20.160  -9.971   7.711-0.270 2.060          
ATOM    719 1HG1 VAL A  51      21.161  -9.721   8.067 0.090 1.320          
ATOM    720 2HG1 VAL A  51      19.710 -10.670   8.419 0.090 1.320          
ATOM    721 3HG1 VAL A  51      20.324 -10.524   6.786 0.090 1.320          
ATOM    722  CG2 VAL A  51      18.114  -9.203   6.623-0.270 2.060          
ATOM    723 1HG2 VAL A  51      18.426  -9.439   5.605 0.090 1.320          
ATOM    724 2HG2 VAL A  51      17.651 -10.099   7.039 0.090 1.320          
ATOM    725 3HG2 VAL A  51      17.316  -8.467   6.549 0.090 1.320          
ATOM    726  C   VAL A  51      19.971  -8.075   9.706 0.510 2.000          
ATOM    727  O   VAL A  51      20.145  -8.931  10.583-0.510 1.700          
ATOM    728  N   THR A  52      20.770  -7.010   9.595-0.470 1.850          
ATOM    729  HN  THR A  52      20.629  -6.375   8.818 0.310 0.225          
ATOM    730  CA  THR A  52      21.901  -6.840  10.506 0.070 2.275          
ATOM    731  HA  THR A  52      22.424  -7.800  10.533 0.090 1.320          
ATOM    732  CB  THR A  52      22.924  -5.848   9.991 0.140 2.275          
ATOM    733  HB  THR A  52      23.723  -5.776  10.732 0.090 1.320          
ATOM    734  OG1 THR A  52      22.357  -4.576   9.885-0.660 1.770          
ATOM    735  HG1 THR A  52      21.550  -4.631   9.383 0.430 0.225          
ATOM    736  CG2 THR A  52      23.598  -6.176   8.620-0.270 2.060          
ATOM    737 1HG2 THR A  52      22.880  -6.277   7.809 0.090 1.320          
ATOM    738 2HG2 THR A  52      24.311  -5.402   8.334 0.090 1.320          
ATOM    739 3HG2 THR A  52      24.145  -7.117   8.674 0.090 1.320          
ATOM    740  C   THR A  52      21.454  -6.619  11.945 0.510 2.000          
ATOM    741  O   THR A  52      22.195  -6.954  12.876-0.510 1.700          
ATOM    742  N   ARG A  53      20.287  -6.016  12.155-0.470 1.850          
ATOM    743  HN  ARG A  53      19.654  -5.919  11.367 0.310 0.225          
ATOM    744  CA  ARG A  53      19.734  -5.961  13.504 0.070 2.275          
ATOM    745  HA  ARG A  53      20.525  -5.797  14.238 0.090 1.320          
ATOM    746  CB  ARG A  53      18.658  -4.872  13.714-0.180 2.175          
ATOM    747  1HB ARG A  53      17.780  -5.137  13.117 0.090 1.320          
ATOM    748  2HB ARG A  53      18.303  -4.883  14.744 0.090 1.320          
ATOM    749  CG  ARG A  53      19.092  -3.461  13.242-0.180 2.175          
ATOM    750  1HG ARG A  53      19.392  -3.518  12.193 0.090 1.320          
ATOM    751  2HG ARG A  53      18.224  -2.806  13.218 0.090 1.320          
ATOM    752  CD  ARG A  53      20.217  -2.867  14.021 0.200 2.175          
ATOM    753  1HD ARG A  53      21.100  -3.509  14.014 0.090 1.320          
ATOM    754  2HD ARG A  53      20.497  -1.921  13.554 0.090 1.320          
ATOM    755  NE  ARG A  53      19.707  -2.651  15.394-0.700 1.850          
ATOM    756  HE  ARG A  53      18.928  -3.248  15.648 0.440 0.225          
ATOM    757  CZ  ARG A  53      20.148  -1.622  16.178 0.640 2.000          
ATOM    758  NH1 ARG A  53      19.577  -1.282  17.325-0.800 1.850          
ATOM    759 1HH1 ARG A  53      19.924  -0.546  17.927 0.460 0.225          
ATOM    760 2HH1 ARG A  53      18.698  -1.698  17.607 0.460 0.225          
ATOM    761  NH2 ARG A  53      21.233  -0.958  15.916-0.800 1.850          
ATOM    762 1HH2 ARG A  53      21.595  -0.207  16.489 0.460 0.225          
ATOM    763 2HH2 ARG A  53      21.802  -1.211  15.118 0.460 0.225          
ATOM    764  C   ARG A  53      19.130  -7.341  13.720 0.510 2.000          
ATOM    765  O   ARG A  53      18.002  -7.609  13.299-0.510 1.700          
ATOM    766  N   ALA A  54      19.868  -8.223  14.392-0.470 1.850          
ATOM    767  HN  ALA A  54      20.831  -7.953  14.528 0.310 0.225          
ATOM    768  CA  ALA A  54      19.625  -9.643  14.168 0.070 2.275          
ATOM    769  HA  ALA A  54      19.394  -9.764  13.103 0.090 1.320          
ATOM    770  CB  ALA A  54      20.893 -10.510  14.370-0.270 2.060          
ATOM    771  1HB ALA A  54      20.654 -11.572  14.287 0.090 1.320          
ATOM    772  2HB ALA A  54      21.626 -10.291  13.592 0.090 1.320          
ATOM    773  3HB ALA A  54      21.374 -10.342  15.331 0.090 1.320          
ATOM    774  C   ALA A  54      18.380 -10.167  14.878 0.510 2.000          
ATOM    775  O   ALA A  54      17.443 -10.589  14.191-0.510 1.700          
ATOM    776  N   PRO A  55      18.277 -10.141  16.226-0.290 1.850          
ATOM    777  CD  PRO A  55      19.316 -10.073  17.266 0.000 2.175          
ATOM    778  1HD PRO A  55      20.027 -10.885  17.101 0.090 1.320          
ATOM    779  2HD PRO A  55      19.865  -9.131  17.232 0.090 1.320          
ATOM    780  CA  PRO A  55      17.001 -10.554  16.816 0.020 2.275          
ATOM    781  HA  PRO A  55      16.468 -11.324  16.250 0.090 1.320          
ATOM    782  CB  PRO A  55      17.460 -11.131  18.153-0.180 2.175          
ATOM    783  1HB PRO A  55      17.803 -12.156  17.996 0.090 1.320          
ATOM    784  2HB PRO A  55      16.649 -11.191  18.882 0.090 1.320          
ATOM    785  CG  PRO A  55      18.573 -10.289  18.609-0.180 2.175          
ATOM    786  1HG PRO A  55      19.197 -10.783  19.356 0.090 1.320          
ATOM    787  2HG PRO A  55      18.218  -9.348  19.025 0.090 1.320          
ATOM    788  C   PRO A  55      16.052  -9.392  17.085 0.510 2.000          
ATOM    789  O   PRO A  55      14.836  -9.591  17.151-0.510 1.700          
ATOM    790  N   LYS A  56      16.569  -8.167  17.204-0.470 1.850          
ATOM    791  HN  LYS A  56      17.508  -8.035  16.867 0.310 0.225          
ATOM    792  CA  LYS A  56      15.725  -7.026  17.556 0.070 2.275          
ATOM    793  HA  LYS A  56      14.851  -7.346  18.130 0.090 1.320          
ATOM    794  CB  LYS A  56      16.491  -5.983  18.414-0.180 2.175          
ATOM    795  1HB LYS A  56      17.441  -5.727  17.945 0.090 1.320          
ATOM    796  2HB LYS A  56      15.898  -5.065  18.417 0.090 1.320          
ATOM    797  CG  LYS A  56      16.671  -6.458  19.848-0.180 2.175          
ATOM    798  1HG LYS A  56      15.727  -6.859  20.219 0.090 1.320          
ATOM    799  2HG LYS A  56      17.387  -7.279  19.860 0.090 1.320          
ATOM    800  CD  LYS A  56      17.116  -5.282  20.722-0.180 2.175          
ATOM    801  1HD LYS A  56      18.089  -4.918  20.385 0.090 1.320          
ATOM    802  2HD LYS A  56      16.431  -4.442  20.575 0.090 1.320          
ATOM    803  CE  LYS A  56      17.153  -5.573  22.237 0.210 2.175          
ATOM    804  1HE LYS A  56      17.540  -4.712  22.786 0.050 1.320          
ATOM    805  2HE LYS A  56      16.146  -5.767  22.612 0.050 1.320          
ATOM    806  NZ  LYS A  56      17.995  -6.740  22.476-0.301 1.850          
ATOM    807  1HZ LYS A  56      17.618  -7.541  21.992 0.330 0.225          
ATOM    808  2HZ LYS A  56      18.937  -6.561  22.161 0.330 0.225          
ATOM    809  3HZ LYS A  56      18.019  -6.936  23.468 0.330 0.225          
ATOM    810  C   LYS A  56      15.170  -6.404  16.279 0.510 2.000          
ATOM    811  O   LYS A  56      15.551  -5.312  15.854-0.510 1.700          
ATOM    812  N   VAL A  57      14.222  -7.124  15.686-0.470 1.850          
ATOM    813  HN  VAL A  57      13.984  -8.057  16.018 0.310 0.225          
ATOM    814  CA  VAL A  57      13.534  -6.673  14.480 0.070 2.275          
ATOM    815  HA  VAL A  57      13.223  -5.648  14.672 0.090 1.320          
ATOM    816  CB  VAL A  57      14.397  -6.691  13.208-0.090 2.275          
ATOM    817  HB  VAL A  57      15.190  -5.955  13.347 0.090 1.320          
ATOM    818  CG1 VAL A  57      15.082  -8.037  13.109-0.270 2.060          
ATOM    819 1HG1 VAL A  57      15.770  -8.071  12.262 0.090 1.320          
ATOM    820 2HG1 VAL A  57      15.680  -8.292  13.982 0.090 1.320          
ATOM    821 3HG1 VAL A  57      14.379  -8.857  12.960 0.090 1.320          
ATOM    822  CG2 VAL A  57      13.818  -6.404  11.860-0.270 2.060          
ATOM    823 1HG2 VAL A  57      13.382  -5.412  11.797 0.090 1.320          
ATOM    824 2HG2 VAL A  57      14.617  -6.422  11.122 0.090 1.320          
ATOM    825 3HG2 VAL A  57      13.110  -7.157  11.543 0.090 1.320          
ATOM    826  C   VAL A  57      12.284  -7.531  14.290 0.510 2.000          
ATOM    827  O   VAL A  57      12.259  -8.692  14.724-0.510 1.700          
ATOM    828  N   PRO A  58      11.240  -7.024  13.643-0.290 1.850          
ATOM    829  CD  PRO A  58      10.908  -5.582  13.527 0.000 2.175          
ATOM    830  1HD PRO A  58      10.999  -5.103  14.500 0.090 1.320          
ATOM    831  2HD PRO A  58      11.577  -5.059  12.850 0.090 1.320          
ATOM    832  CA  PRO A  58      10.112  -7.884  13.281 0.020 2.275          
ATOM    833  HA  PRO A  58       9.895  -8.648  14.031 0.090 1.320          
ATOM    834  CB  PRO A  58       8.935  -6.929  13.146-0.180 2.175          
ATOM    835  1HB PRO A  58       8.298  -7.030  14.026 0.090 1.320          
ATOM    836  2HB PRO A  58       8.287  -7.147  12.299 0.090 1.320          
ATOM    837  CG  PRO A  58       9.459  -5.460  13.034-0.180 2.175          
ATOM    838  1HG PRO A  58       8.862  -4.759  13.618 0.090 1.320          
ATOM    839  2HG PRO A  58       9.412  -5.152  11.994 0.090 1.320          
ATOM    840  C   PRO A  58      10.363  -8.522  11.922 0.510 2.000          
ATOM    841  O   PRO A  58      10.983  -7.935  11.028-0.510 1.700          
ATOM    842  N   TRP A  59       9.885  -9.764  11.773-0.470 1.850          
ATOM    843  HN  TRP A  59       9.203 -10.112  12.432 0.310 0.225          
ATOM    844  CA  TRP A  59      10.059 -10.453  10.495 0.070 2.275          
ATOM    845  HA  TRP A  59      11.131 -10.474  10.291 0.090 1.320          
ATOM    846  CB  TRP A  59       9.580 -11.942  10.552-0.180 2.175          
ATOM    847  1HB TRP A  59       9.981 -12.476   9.690 0.090 1.320          
ATOM    848  2HB TRP A  59      10.046 -12.423  11.412 0.090 1.320          
ATOM    849  CG  TRP A  59       8.120 -12.220  10.627-0.030 1.992          
ATOM    850  CD1 TRP A  59       7.294 -12.287  11.703 0.035 1.992          
ATOM    851  HD1 TRP A  59       7.598 -12.077  12.718 0.115 1.358          
ATOM    852  NE1 TRP A  59       6.026 -12.749  11.307-0.610 1.850          
ATOM    853  HE1 TRP A  59       5.227 -12.769  11.924 0.380 0.225          
ATOM    854  CE2 TRP A  59       6.021 -12.893   9.930 0.130 1.800          
ATOM    855  CD2 TRP A  59       7.333 -12.530   9.507-0.020 1.800
[truncated: 2,941,193 more chars]
